# Supplementary material for: Distantly related Alteromonas bacteriophages share tail fibers exhibiting properties of transient chaperone caps
Source: Nat Commun. 2023 Oct 16;14:6517. doi: 10.1038/s41467-023-42114-8 (PMC10579305; doi:10.1038/s41467-023-42114-8)
Supplement: Supplementary file 4 — Source Data [file 41467_2023_42114_MOESM4_ESM.zip]

Archive with 21 entries (18 files):
- Source_data/Figure_4/
- Source_data/Figure_4/Fig4c_A5_gp8_trimer.pdb
- Source_data/Figure_4/Fig4c_GOVbin2917_gp51_trimer.pdb
- Source_data/Figure_4/Fig4c_P24_gp44_trimer.pdb
- Source_data/Figure_4/Fig4c_V22_gp26_trimer.pdb
- Source_data/Figure_4/Fig4d_A5_gp9_monomer.pdb
- Source_data/Figure_4/Fig4d_GOVbin2917_gp50_monomer.pdb
- Source_data/Figure_4/Fig4d_P24_gp45_monomer.pdb
- Source_data/Figure_4/Fig4d_V22_gp27_monomer.pdb
- Source_data/Figure_6/
- Source_data/Figure_6/Fig6d_A5_TF_heterohexamer.pdb
- Source_data/Figure_6/Fig6d_V22_TF_heterohexamer.pdb
- Source_data/Gonzalez_et_al_Source_data.xlsx
- Source_data/Supplementary_Information/
- Source_data/Supplementary_Information/FigS2a_A5_gp6_trimer.pdb
- Source_data/Supplementary_Information/FigS2a_P24_gp43_trimer.pdb
- Source_data/Supplementary_Information/FigS2a_V22_gp24_trimer.pdb
- Source_data/Supplementary_Information/FigS2b_P24_gp41_hexamer.pdb
- Source_data/Supplementary_Information/FigS2c_V22_gp23_trimer.pdb
- Source_data/Supplementary_Information/FigS2d_A5_gp11_monomer.pdb
- Source_data/Supplementary_Information/FigS2e_S16_gp37_LTF_trimer.pdb
