# Supplementary material for: Distantly related Alteromonas bacteriophages share tail fibers exhibiting properties of transient chaperone caps
Source: Nat Commun. 2023 Oct 16;14:6517. doi: 10.1038/s41467-023-42114-8 (PMC10579305; doi:10.1038/s41467-023-42114-8)
Supplement: Supplementary file 4 — Source Data [file 41467_2023_42114_MOESM4_ESM.zip › Source_data/Figure_4/Fig4c_A5_gp8_trimer.pdb]

ATOM      1  N   MET A   1      46.476  73.969 -46.926  1.00 53.45           N  
ATOM      2  H   MET A   1      46.183  73.089 -47.326  1.00 53.45           H  
ATOM      3  H2  MET A   1      46.131  74.717 -47.510  1.00 53.45           H  
ATOM      4  H3  MET A   1      47.479  74.047 -47.021  1.00 53.45           H  
ATOM      5  CA  MET A   1      46.055  74.122 -45.508  1.00 53.45           C  
ATOM      6  HA  MET A   1      44.967  74.118 -45.447  1.00 53.45           H  
ATOM      7  C   MET A   1      46.549  75.462 -44.992  1.00 53.45           C  
ATOM      8  CB  MET A   1      46.617  73.016 -44.594  1.00 53.45           C  
ATOM      9  HB2 MET A   1      47.666  72.832 -44.824  1.00 53.45           H  
ATOM     10  HB3 MET A   1      46.557  73.364 -43.563  1.00 53.45           H  
ATOM     11  O   MET A   1      47.642  75.845 -45.381  1.00 53.45           O  
ATOM     12  CG  MET A   1      45.832  71.704 -44.670  1.00 53.45           C  
ATOM     13  HG2 MET A   1      46.046  71.192 -45.608  1.00 53.45           H  
ATOM     14  HG3 MET A   1      44.768  71.942 -44.646  1.00 53.45           H  
ATOM     15  SD  MET A   1      46.164  70.592 -43.275  1.00 53.45           S  
ATOM     16  CE  MET A   1      47.437  69.490 -43.953  1.00 53.45           C  
ATOM     17  HE1 MET A   1      47.746  68.780 -43.186  1.00 53.45           H  
ATOM     18  HE2 MET A   1      48.303  70.071 -44.269  1.00 53.45           H  
ATOM     19  HE3 MET A   1      47.034  68.939 -44.803  1.00 53.45           H  
ATOM     20  N   ALA A   2      45.803  76.142 -44.114  1.00 55.32           N  
ATOM     21  H   ALA A   2      44.927  75.761 -43.784  1.00 55.32           H  
ATOM     22  CA  ALA A   2      46.240  77.411 -43.518  1.00 55.32           C  
ATOM     23  HA  ALA A   2      46.382  78.137 -44.319  1.00 55.32           H  
ATOM     24  C   ALA A   2      47.580  77.279 -42.766  1.00 55.32           C  
ATOM     25  CB  ALA A   2      45.133  77.929 -42.589  1.00 55.32           C  
ATOM     26  HB1 ALA A   2      45.427  78.892 -42.171  1.00 55.32           H  
ATOM     27  HB2 ALA A   2      44.971  77.226 -41.773  1.00 55.32           H  
ATOM     28  HB3 ALA A   2      44.207  78.061 -43.148  1.00 55.32           H  
ATOM     29  O   ALA A   2      47.928  76.187 -42.295  1.00 55.32           O  
ATOM     30  N   SER A   3      48.326  78.384 -42.665  1.00 60.54           N  
ATOM     31  H   SER A   3      48.022  79.232 -43.123  1.00 60.54           H  
ATOM     32  CA  SER A   3      49.585  78.440 -41.915  1.00 60.54           C  
ATOM     33  HA  SER A   3      50.279  77.708 -42.329  1.00 60.54           H  
ATOM     34  C   SER A   3      49.361  78.090 -40.440  1.00 60.54           C  
ATOM     35  CB  SER A   3      50.249  79.810 -42.083  1.00 60.54           C  
ATOM     36  HB2 SER A   3      50.381  80.024 -43.144  1.00 60.54           H  
ATOM     37  HB3 SER A   3      49.630  80.588 -41.637  1.00 60.54           H  
ATOM     38  O   SER A   3      48.539  78.720 -39.766  1.00 60.54           O  
ATOM     39  OG  SER A   3      51.511  79.789 -41.461  1.00 60.54           O  
ATOM     40  HG  SER A   3      51.472  80.326 -40.666  1.00 60.54           H  
ATOM     41  N   THR A   4      50.076  77.069 -39.964  1.00 60.66           N  
ATOM     42  H   THR A   4      50.794  76.719 -40.583  1.00 60.66           H  
ATOM     43  CA  THR A   4      50.301  76.774 -38.546  1.00 60.66           C  
ATOM     44  HA  THR A   4      49.358  76.870 -38.008  1.00 60.66           H  
ATOM     45  C   THR A   4      51.283  77.762 -37.930  1.00 60.66           C  
ATOM     46  CB  THR A   4      50.850  75.358 -38.302  1.00 60.66           C  
ATOM     47  HB  THR A   4      50.877  75.238 -37.219  1.00 60.66           H  
ATOM     48  O   THR A   4      51.184  78.045 -36.737  1.00 60.66           O  
ATOM     49  CG2 THR A   4      49.978  74.256 -38.909  1.00 60.66           C  
ATOM     50 HG21 THR A   4      49.915  74.378 -39.990  1.00 60.66           H  
ATOM     51 HG22 THR A   4      48.977  74.304 -38.480  1.00 60.66           H  
ATOM     52 HG23 THR A   4      50.416  73.283 -38.686  1.00 60.66           H  
ATOM     53  OG1 THR A   4      52.169  75.156 -38.742  1.00 60.66           O  
ATOM     54  HG1 THR A   4      52.165  75.019 -39.692  1.00 60.66           H  
ATOM     55  N   PHE A   5      52.186  78.343 -38.728  1.00 63.92           N  
ATOM     56  H   PHE A   5      52.261  78.043 -39.690  1.00 63.92           H  
ATOM     57  CA  PHE A   5      53.040  79.427 -38.259  1.00 63.92           C  
ATOM     58  HA  PHE A   5      53.448  79.162 -37.284  1.00 63.92           H  
ATOM     59  C   PHE A   5      52.152  80.656 -38.101  1.00 63.92           C  
ATOM     60  CB  PHE A   5      54.216  79.716 -39.210  1.00 63.92           C  
ATOM     61  HB2 PHE A   5      53.813  80.092 -40.150  1.00 63.92           H  
ATOM     62  HB3 PHE A   5      54.803  80.525 -38.774  1.00 63.92           H  
ATOM     63  O   PHE A   5      51.374  80.990 -39.000  1.00 63.92           O  
ATOM     64  CG  PHE A   5      55.174  78.584 -39.553  1.00 63.92           C  
ATOM     65  CD1 PHE A   5      56.287  78.874 -40.369  1.00 63.92           C  
ATOM     66  HD1 PHE A   5      56.474  79.889 -40.689  1.00 63.92           H  
ATOM     67  CD2 PHE A   5      54.957  77.249 -39.139  1.00 63.92           C  
ATOM     68  HD2 PHE A   5      54.147  76.974 -38.479  1.00 63.92           H  
ATOM     69  CE1 PHE A   5      57.127  77.837 -40.812  1.00 63.92           C  
ATOM     70  HE1 PHE A   5      57.960  78.061 -41.463  1.00 63.92           H  
ATOM     71  CE2 PHE A   5      55.770  76.213 -39.612  1.00 63.92           C  
ATOM     72  HE2 PHE A   5      55.549  75.189 -39.348  1.00 63.92           H  
ATOM     73  CZ  PHE A   5      56.840  76.504 -40.463  1.00 63.92           C  
ATOM     74  HZ  PHE A   5      57.414  75.678 -40.856  1.00 63.92           H  
ATOM     75  N   TRP A   6      52.270  81.338 -36.968  1.00 62.88           N  
ATOM     76  H   TRP A   6      52.941  81.025 -36.281  1.00 62.88           H  
ATOM     77  CA  TRP A   6      51.704  82.671 -36.831  1.00 62.88           C  
ATOM     78  HA  TRP A   6      50.681  82.688 -37.208  1.00 62.88           H  
ATOM     79  C   TRP A   6      52.545  83.639 -37.662  1.00 62.88           C  
ATOM     80  CB  TRP A   6      51.701  83.059 -35.355  1.00 62.88           C  
ATOM     81  HB2 TRP A   6      51.006  82.415 -34.816  1.00 62.88           H  
ATOM     82  HB3 TRP A   6      52.697  82.876 -34.953  1.00 62.88           H  
ATOM     83  O   TRP A   6      53.760  83.684 -37.465  1.00 62.88           O  
ATOM     84  CG  TRP A   6      51.350  84.488 -35.091  1.00 62.88           C  
ATOM     85  CD1 TRP A   6      50.108  84.967 -34.873  1.00 62.88           C  
ATOM     86  HD1 TRP A   6      49.197  84.387 -34.878  1.00 62.88           H  
ATOM     87  CD2 TRP A   6      52.237  85.649 -35.027  1.00 62.88           C  
ATOM     88  CE2 TRP A   6      51.436  86.799 -34.788  1.00 62.88           C  
ATOM     89  CE3 TRP A   6      53.627  85.858 -35.158  1.00 62.88           C  
ATOM     90  HE3 TRP A   6      54.264  85.010 -35.363  1.00 62.88           H  
ATOM     91  NE1 TRP A   6      50.149  86.331 -34.719  1.00 62.88           N  
ATOM     92  HE1 TRP A   6      49.319  86.905 -34.707  1.00 62.88           H  
ATOM     93  CH2 TRP A   6      53.364  88.247 -34.794  1.00 62.88           C  
ATOM     94  HH2 TRP A   6      53.783  89.235 -34.676  1.00 62.88           H  
ATOM     95  CZ2 TRP A   6      51.979  88.076 -34.687  1.00 62.88           C  
ATOM     96  HZ2 TRP A   6      51.320  88.916 -34.523  1.00 62.88           H  
ATOM     97  CZ3 TRP A   6      54.192  87.141 -35.045  1.00 62.88           C  
ATOM     98  HZ3 TRP A   6      55.258  87.270 -35.155  1.00 62.88           H  
ATOM     99  N   ILE A   7      51.921  84.407 -38.555  1.00 74.46           N  
ATOM    100  H   ILE A   7      50.943  84.232 -38.734  1.00 74.46           H  
ATOM    101  CA  ILE A   7      52.595  85.450 -39.340  1.00 74.46           C  
ATOM    102  HA  ILE A   7      53.673  85.358 -39.206  1.00 74.46           H  
ATOM    103  C   ILE A   7      52.188  86.838 -38.837  1.00 74.46           C  
ATOM    104  CB  ILE A   7      52.321  85.281 -40.849  1.00 74.46           C  
ATOM    105  HB  ILE A   7      51.251  85.403 -41.015  1.00 74.46           H  
ATOM    106  O   ILE A   7      51.044  87.266 -38.988  1.00 74.46           O  
ATOM    107  CG1 ILE A   7      52.771  83.896 -41.370  1.00 74.46           C  
ATOM    108 HG12 ILE A   7      53.319  83.346 -40.605  1.00 74.46           H  
ATOM    109 HG13 ILE A   7      53.440  84.007 -42.224  1.00 74.46           H  
ATOM    110  CG2 ILE A   7      53.042  86.372 -41.663  1.00 74.46           C  
ATOM    111 HG21 ILE A   7      54.115  86.331 -41.480  1.00 74.46           H  
ATOM    112 HG22 ILE A   7      52.667  87.360 -41.397  1.00 74.46           H  
ATOM    113 HG23 ILE A   7      52.851  86.219 -42.726  1.00 74.46           H  
ATOM    114  CD1 ILE A   7      51.571  83.065 -41.821  1.00 74.46           C  
ATOM    115 HD11 ILE A   7      51.935  82.152 -42.295  1.00 74.46           H  
ATOM    116 HD12 ILE A   7      50.947  82.811 -40.964  1.00 74.46           H  
ATOM    117 HD13 ILE A   7      50.976  83.623 -42.544  1.00 74.46           H  
ATOM    118  N   GLY A   8      53.149  87.579 -38.292  1.00 69.75           N  
ATOM    119  H   GLY A   8      54.066  87.161 -38.227  1.00 69.75           H  
ATOM    120  CA  GLY A   8      53.065  89.022 -38.093  1.00 69.75           C  
ATOM    121  HA2 GLY A   8      53.736  89.313 -37.285  1.00 69.75           H  
ATOM    122  HA3 GLY A   8      52.051  89.312 -37.819  1.00 69.75           H  
ATOM    123  C   GLY A   8      53.497  89.756 -39.361  1.00 69.75           C  
ATOM    124  O   GLY A   8      54.590  89.513 -39.867  1.00 69.75           O  
ATOM    125  N   THR A   9      52.672  90.671 -39.867  1.00 79.09           N  
ATOM    126  H   THR A   9      51.797  90.845 -39.394  1.00 79.09           H  
ATOM    127  CA  THR A   9      52.990  91.499 -41.048  1.00 79.09           C  
ATOM    128  HA  THR A   9      53.784  91.020 -41.621  1.00 79.09           H  
ATOM    129  C   THR A   9      53.515  92.883 -40.674  1.00 79.09           C  
ATOM    130  CB  THR A   9      51.778  91.632 -41.978  1.00 79.09           C  
ATOM    131  HB  THR A   9      52.006  92.344 -42.771  1.00 79.09           H  
ATOM    132  O   THR A   9      54.266  93.481 -41.439  1.00 79.09           O  
ATOM    133  CG2 THR A   9      51.417  90.295 -42.620  1.00 79.09           C  
ATOM    134 HG21 THR A   9      50.600  90.430 -43.329  1.00 79.09           H  
ATOM    135 HG22 THR A   9      52.282  89.903 -43.155  1.00 79.09           H  
ATOM    136 HG23 THR A   9      51.120  89.572 -41.861  1.00 79.09           H  
ATOM    137  OG1 THR A   9      50.630  92.067 -41.276  1.00 79.09           O  
ATOM    138  HG1 THR A   9      49.882  91.806 -41.818  1.00 79.09           H  
ATOM    139  N   ASN A  10      53.161  93.375 -39.485  1.00 76.09           N  
ATOM    140  H   ASN A  10      52.500  92.843 -38.936  1.00 76.09           H  
ATOM    141  CA  ASN A  10      53.731  94.571 -38.881  1.00 76.09           C  
ATOM    142  HA  ASN A  10      54.706  94.771 -39.326  1.00 76.09           H  
ATOM    143  C   ASN A  10      53.931  94.314 -37.387  1.00 76.09           C  
ATOM    144  CB  ASN A  10      52.808  95.767 -39.168  1.00 76.09           C  
ATOM    145  HB2 ASN A  10      51.834  95.590 -38.710  1.00 76.09           H  
ATOM    146  HB3 ASN A  10      52.671  95.852 -40.246  1.00 76.09           H  
ATOM    147  O   ASN A  10      53.004  94.453 -36.584  1.00 76.09           O  
ATOM    148  CG  ASN A  10      53.312  97.097 -38.639  1.00 76.09           C  
ATOM    149  ND2 ASN A  10      52.722  98.177 -39.093  1.00 76.09           N  
ATOM    150 HD21 ASN A  10      53.033  99.059 -38.712  1.00 76.09           H  
ATOM    151 HD22 ASN A  10      51.962  98.090 -39.752  1.00 76.09           H  
ATOM    152  OD1 ASN A  10      54.215  97.205 -37.821  1.00 76.09           O  
ATOM    153  N   VAL A  11      55.148  93.926 -37.022  1.00 79.64           N  
ATOM    154  H   VAL A  11      55.822  93.733 -37.749  1.00 79.64           H  
ATOM    155  CA  VAL A  11      55.586  93.806 -35.634  1.00 79.64           C  
ATOM    156  HA  VAL A  11      54.732  94.023 -34.992  1.00 79.64           H  
ATOM    157  C   VAL A  11      56.643  94.849 -35.311  1.00 79.64           C  
ATOM    158  CB  VAL A  11      56.043  92.387 -35.248  1.00 79.64           C  
ATOM    159  HB  VAL A  11      56.049  92.336 -34.160  1.00 79.64           H  
ATOM    160  O   VAL A  11      57.401  95.311 -36.172  1.00 79.64           O  
ATOM    161  CG1 VAL A  11      55.076  91.320 -35.757  1.00 79.64           C  
ATOM    162 HG11 VAL A  11      55.091  91.281 -36.846  1.00 79.64           H  
ATOM    163 HG12 VAL A  11      55.401  90.354 -35.372  1.00 79.64           H  
ATOM    164 HG13 VAL A  11      54.065  91.540 -35.416  1.00 79.64           H  
ATOM    165  CG2 VAL A  11      57.444  92.001 -35.724  1.00 79.64           C  
ATOM    166 HG21 VAL A  11      57.698  91.027 -35.306  1.00 79.64           H  
ATOM    167 HG22 VAL A  11      57.465  91.935 -36.812  1.00 79.64           H  
ATOM    168 HG23 VAL A  11      58.187  92.717 -35.372  1.00 79.64           H  
ATOM    169  N   LYS A  12      56.705  95.194 -34.032  1.00 82.33           N  
ATOM    170  H   LYS A  12      56.002  94.814 -33.414  1.00 82.33           H  
ATOM    171  CA  LYS A  12      57.729  96.034 -33.443  1.00 82.33           C  
ATOM    172  HA  LYS A  12      58.427  96.316 -34.231  1.00 82.33           H  
ATOM    173  C   LYS A  12      58.489  95.247 -32.388  1.00 82.33           C  
ATOM    174  CB  LYS A  12      57.083  97.310 -32.914  1.00 82.33           C  
ATOM    175  HB2 LYS A  12      56.733  97.902 -33.759  1.00 82.33           H  
ATOM    176  HB3 LYS A  12      56.208  97.021 -32.333  1.00 82.33           H  
ATOM    177  O   LYS A  12      57.947  94.912 -31.337  1.00 82.33           O  
ATOM    178  CG  LYS A  12      58.022  98.161 -32.041  1.00 82.33           C  
ATOM    179  HG2 LYS A  12      58.427  97.566 -31.222  1.00 82.33           H  
ATOM    180  HG3 LYS A  12      58.846  98.560 -32.633  1.00 82.33           H  
ATOM    181  CD  LYS A  12      57.180  99.283 -31.443  1.00 82.33           C  
ATOM    182  HD2 LYS A  12      56.826  99.960 -32.221  1.00 82.33           H  
ATOM    183  HD3 LYS A  12      56.308  98.815 -30.987  1.00 82.33           H  
ATOM    184  CE  LYS A  12      57.914 100.066 -30.363  1.00 82.33           C  
ATOM    185  HE2 LYS A  12      58.633 100.748 -30.815  1.00 82.33           H  
ATOM    186  HE3 LYS A  12      58.454  99.360 -29.731  1.00 82.33           H  
ATOM    187  NZ  LYS A  12      56.896 100.782 -29.559  1.00 82.33           N  
ATOM    188  HZ1 LYS A  12      56.475 101.530 -30.091  1.00 82.33           H  
ATOM    189  HZ2 LYS A  12      56.141 100.148 -29.340  1.00 82.33           H  
ATOM    190  HZ3 LYS A  12      57.284 101.135 -28.695  1.00 82.33           H  
ATOM    191  N   VAL A  13      59.765  95.021 -32.660  1.00 80.81           N  
ATOM    192  H   VAL A  13      60.124  95.424 -33.513  1.00 80.81           H  
ATOM    193  CA  VAL A  13      60.746  94.506 -31.701  1.00 80.81           C  
ATOM    194  HA  VAL A  13      60.222  94.040 -30.866  1.00 80.81           H  
ATOM    195  C   VAL A  13      61.556  95.682 -31.158  1.00 80.81           C  
ATOM    196  CB  VAL A  13      61.651  93.429 -32.328  1.00 80.81           C  
ATOM    197  HB  VAL A  13      62.271  93.013 -31.534  1.00 80.81           H  
ATOM    198  O   VAL A  13      61.838  96.642 -31.879  1.00 80.81           O  
ATOM    199  CG1 VAL A  13      60.844  92.276 -32.935  1.00 80.81           C  
ATOM    200 HG11 VAL A  13      61.531  91.501 -33.276  1.00 80.81           H  
ATOM    201 HG12 VAL A  13      60.252  92.619 -33.783  1.00 80.81           H  
ATOM    202 HG13 VAL A  13      60.188  91.845 -32.179  1.00 80.81           H  
ATOM    203  CG2 VAL A  13      62.570  94.018 -33.403  1.00 80.81           C  
ATOM    204 HG21 VAL A  13      62.009  94.686 -34.057  1.00 80.81           H  
ATOM    205 HG22 VAL A  13      63.361  94.596 -32.924  1.00 80.81           H  
ATOM    206 HG23 VAL A  13      63.022  93.224 -33.996  1.00 80.81           H  
ATOM    207  N   THR A  14      61.944  95.632 -29.888  1.00 80.30           N  
ATOM    208  H   THR A  14      61.746  94.803 -29.345  1.00 80.30           H  
ATOM    209  CA  THR A  14      62.818  96.647 -29.280  1.00 80.30           C  
ATOM    210  HA  THR A  14      63.190  97.331 -30.043  1.00 80.30           H  
ATOM    211  C   THR A  14      64.015  95.935 -28.672  1.00 80.30           C  
ATOM    212  CB  THR A  14      62.060  97.492 -28.243  1.00 80.30           C  
ATOM    213  HB  THR A  14      61.743  96.857 -27.415  1.00 80.30           H  
ATOM    214  O   THR A  14      63.832  95.017 -27.880  1.00 80.30           O  
ATOM    215  CG2 THR A  14      62.893  98.648 -27.697  1.00 80.30           C  
ATOM    216 HG21 THR A  14      63.239  99.279 -28.515  1.00 80.30           H  
ATOM    217 HG22 THR A  14      63.751  98.263 -27.146  1.00 80.30           H  
ATOM    218 HG23 THR A  14      62.284  99.242 -27.014  1.00 80.30           H  
ATOM    219  OG1 THR A  14      60.908  98.051 -28.842  1.00 80.30           O  
ATOM    220  HG1 THR A  14      60.418  97.309 -29.203  1.00 80.30           H  
ATOM    221  N   ASN A  15      65.231  96.326 -29.053  1.00 75.95           N  
ATOM    222  H   ASN A  15      65.321  97.107 -29.687  1.00 75.95           H  
ATOM    223  CA  ASN A  15      66.457  95.781 -28.476  1.00 75.95           C  
ATOM    224  HA  ASN A  15      66.509  94.719 -28.712  1.00 75.95           H  
ATOM    225  C   ASN A  15      66.437  95.941 -26.944  1.00 75.95           C  
ATOM    226  CB  ASN A  15      67.665  96.475 -29.116  1.00 75.95           C  
ATOM    227  HB2 ASN A  15      67.667  97.531 -28.844  1.00 75.95           H  
ATOM    228  HB3 ASN A  15      67.608  96.391 -30.202  1.00 75.95           H  
ATOM    229  O   ASN A  15      66.062  96.997 -26.435  1.00 75.95           O  
ATOM    230  CG  ASN A  15      68.968  95.860 -28.643  1.00 75.95           C  
ATOM    231  ND2 ASN A  15      69.435  94.826 -29.293  1.00 75.95           N  
ATOM    232 HD21 ASN A  15      68.938  94.449 -30.087  1.00 75.95           H  
ATOM    233 HD22 ASN A  15      70.297  94.413 -28.965  1.00 75.95           H  
ATOM    234  OD1 ASN A  15      69.562  96.294 -27.677  1.00 75.95           O  
ATOM    235  N   GLY A  16      66.774  94.876 -26.219  1.00 79.05           N  
ATOM    236  H   GLY A  16      67.044  94.035 -26.710  1.00 79.05           H  
ATOM    237  CA  GLY A  16      66.682  94.822 -24.760  1.00 79.05           C  
ATOM    238  HA2 GLY A  16      67.332  94.024 -24.400  1.00 79.05           H  
ATOM    239  HA3 GLY A  16      67.048  95.763 -24.348  1.00 79.05           H  
ATOM    240  C   GLY A  16      65.272  94.584 -24.198  1.00 79.05           C  
ATOM    241  O   GLY A  16      65.142  94.486 -22.983  1.00 79.05           O  
ATOM    242  N   SER A  17      64.232  94.444 -25.031  1.00 78.54           N  
ATOM    243  H   SER A  17      64.398  94.523 -26.024  1.00 78.54           H  
ATOM    244  CA  SER A  17      62.857  94.145 -24.599  1.00 78.54           C  
ATOM    245  HA  SER A  17      62.777  94.278 -23.520  1.00 78.54           H  
ATOM    246  C   SER A  17      62.453  92.715 -24.941  1.00 78.54           C  
ATOM    247  CB  SER A  17      61.863  95.110 -25.257  1.00 78.54           C  
ATOM    248  HB2 SER A  17      62.126  96.134 -24.992  1.00 78.54           H  
ATOM    249  HB3 SER A  17      61.925  94.993 -26.339  1.00 78.54           H  
ATOM    250  O   SER A  17      62.535  92.293 -26.093  1.00 78.54           O  
ATOM    251  OG  SER A  17      60.525  94.848 -24.865  1.00 78.54           O  
ATOM    252  HG  SER A  17      60.013  94.664 -25.656  1.00 78.54           H  
ATOM    253  N   ALA A  18      61.936  91.990 -23.954  1.00 78.14           N  
ATOM    254  H   ALA A  18      62.079  92.300 -23.004  1.00 78.14           H  
ATOM    255  CA  ALA A  18      61.194  90.751 -24.154  1.00 78.14           C  
ATOM    256  HA  ALA A  18      61.789  90.049 -24.739  1.00 78.14           H  
ATOM    257  C   ALA A  18      59.862  90.979 -24.892  1.00 78.14           C  
ATOM    258  CB  ALA A  18      60.948  90.156 -22.766  1.00 78.14           C  
ATOM    259  HB1 ALA A  18      61.878  89.760 -22.359  1.00 78.14           H  
ATOM    260  HB2 ALA A  18      60.216  89.351 -22.836  1.00 78.14           H  
ATOM    261  HB3 ALA A  18      60.549  90.912 -22.090  1.00 78.14           H  
ATOM    262  O   ALA A  18      59.395  90.106 -25.612  1.00 78.14           O  
ATOM    263  N   THR A  19      59.224  92.140 -24.739  1.00 81.43           N  
ATOM    264  H   THR A  19      59.643  92.853 -24.160  1.00 81.43           H  
ATOM    265  CA  THR A  19      57.916  92.403 -25.354  1.00 81.43           C  
ATOM    266  HA  THR A  19      57.359  91.467 -25.388  1.00 81.43           H  
ATOM    267  C   THR A  19      58.063  92.912 -26.788  1.00 81.43           C  
ATOM    268  CB  THR A  19      57.082  93.365 -24.501  1.00 81.43           C  
ATOM    269  HB  THR A  19      57.594  94.323 -24.412  1.00 81.43           H  
ATOM    270  O   THR A  19      58.643  93.976 -27.025  1.00 81.43           O  
ATOM    271  CG2 THR A  19      55.686  93.586 -25.076  1.00 81.43           C  
ATOM    272 HG21 THR A  19      55.193  92.626 -25.228  1.00 81.43           H  
ATOM    273 HG22 THR A  19      55.093  94.198 -24.397  1.00 81.43           H  
ATOM    274 HG23 THR A  19      55.767  94.108 -26.029  1.00 81.43           H  
ATOM    275  OG1 THR A  19      56.888  92.819 -23.216  1.00 81.43           O  
ATOM    276  HG1 THR A  19      56.310  93.417 -22.735  1.00 81.43           H  
ATOM    277  N   VAL A  20      57.467  92.168 -27.718  1.00 79.94           N  
ATOM    278  H   VAL A  20      57.085  91.285 -27.410  1.00 79.94           H  
ATOM    279  CA  VAL A  20      57.180  92.522 -29.112  1.00 79.94           C  
ATOM    280  HA  VAL A  20      57.872  93.297 -29.442  1.00 79.94           H  
ATOM    281  C   VAL A  20      55.744  93.034 -29.200  1.00 79.94           C  
ATOM    282  CB  VAL A  20      57.323  91.293 -30.027  1.00 79.94           C  
ATOM    283  HB  VAL A  20      56.551  90.581 -29.735  1.00 79.94           H  
ATOM    284  O   VAL A  20      54.821  92.402 -28.690  1.00 79.94           O  
ATOM    285  CG1 VAL A  20      57.093  91.620 -31.508  1.00 79.94           C  
ATOM    286 HG11 VAL A  20      57.096  90.694 -32.083  1.00 79.94           H  
ATOM    287 HG12 VAL A  20      56.119  92.088 -31.651  1.00 79.94           H  
ATOM    288 HG13 VAL A  20      57.874  92.286 -31.875  1.00 79.94           H  
ATOM    289  CG2 VAL A  20      58.680  90.601 -29.866  1.00 79.94           C  
ATOM    290 HG21 VAL A  20      59.492  91.299 -30.073  1.00 79.94           H  
ATOM    291 HG22 VAL A  20      58.741  89.745 -30.539  1.00 79.94           H  
ATOM    292 HG23 VAL A  20      58.787  90.227 -28.848  1.00 79.94           H  
ATOM    293  N   GLU A  21      55.541  94.160 -29.872  1.00 80.46           N  
ATOM    294  H   GLU A  21      56.340  94.578 -30.326  1.00 80.46           H  
ATOM    295  CA  GLU A  21      54.224  94.746 -30.146  1.00 80.46           C  
ATOM    296  HA  GLU A  21      53.487  94.367 -29.438  1.00 80.46           H  
ATOM    297  C   GLU A  21      53.769  94.335 -31.555  1.00 80.46           C  
ATOM    298  CB  GLU A  21      54.350  96.267 -29.931  1.00 80.46           C  
ATOM    299  HB2 GLU A  21      55.178  96.636 -30.536  1.00 80.46           H  
ATOM    300  HB3 GLU A  21      54.626  96.431 -28.889  1.00 80.46           H  
ATOM    301  O   GLU A  21      54.472  94.576 -32.534  1.00 80.46           O  
ATOM    302  CG  GLU A  21      53.109  97.118 -30.243  1.00 80.46           C  
ATOM    303  HG2 GLU A  21      52.280  96.765 -29.629  1.00 80.46           H  
ATOM    304  HG3 GLU A  21      52.842  96.977 -31.290  1.00 80.46           H  
ATOM    305  CD  GLU A  21      53.326  98.630 -29.980  1.00 80.46           C  
ATOM    306  OE1 GLU A  21      52.397  99.414 -30.279  1.00 80.46           O  
ATOM    307  OE2 GLU A  21      54.389  99.063 -29.458  1.00 80.46           O  
ATOM    308  N   VAL A  22      52.605  93.700 -31.673  1.00 80.10           N  
ATOM    309  H   VAL A  22      52.037  93.565 -30.849  1.00 80.10           H  
ATOM    310  CA  VAL A  22      52.011  93.274 -32.946  1.00 80.10           C  
ATOM    311  HA  VAL A  22      52.782  93.227 -33.716  1.00 80.10           H  
ATOM    312  C   VAL A  22      50.975  94.309 -33.364  1.00 80.10           C  
ATOM    313  CB  VAL A  22      51.396  91.870 -32.824  1.00 80.10           C  
ATOM    314  HB  VAL A  22      50.651  91.871 -32.028  1.00 80.10           H  
ATOM    315  O   VAL A  22      49.958  94.496 -32.702  1.00 80.10           O  
ATOM    316  CG1 VAL A  22      50.704  91.443 -34.127  1.00 80.10           C  
ATOM    317 HG11 VAL A  22      50.127  90.538 -33.939  1.00 80.10           H  
ATOM    318 HG12 VAL A  22      51.434  91.281 -34.920  1.00 80.10           H  
ATOM    319 HG13 VAL A  22      49.982  92.193 -34.448  1.00 80.10           H  
ATOM    320  CG2 VAL A  22      52.488  90.855 -32.456  1.00 80.10           C  
ATOM    321 HG21 VAL A  22      52.850  91.053 -31.447  1.00 80.10           H  
ATOM    322 HG22 VAL A  22      53.322  90.927 -33.154  1.00 80.10           H  
ATOM    323 HG23 VAL A  22      52.081  89.844 -32.480  1.00 80.10           H  
ATOM    324  N   THR A  23      51.240  94.991 -34.477  1.00 79.20           N  
ATOM    325  H   THR A  23      52.067  94.745 -35.002  1.00 79.20           H  
ATOM    326  CA  THR A  23      50.328  95.985 -35.066  1.00 79.20           C  
ATOM    327  HA  THR A  23      49.691  96.401 -34.285  1.00 79.20           H  
ATOM    328  C   THR A  23      49.409  95.349 -36.110  1.00 79.20           C  
ATOM    329  CB  THR A  23      51.124  97.139 -35.691  1.00 79.20           C  
ATOM    330  HB  THR A  23      51.681  96.762 -36.548  1.00 79.20           H  
ATOM    331  O   THR A  23      48.243  95.722 -36.205  1.00 79.20           O  
ATOM    332  CG2 THR A  23      50.248  98.306 -36.141  1.00 79.20           C  
ATOM    333 HG21 THR A  23      50.880  99.105 -36.527  1.00 79.20           H  
ATOM    334 HG22 THR A  23      49.568  97.985 -36.931  1.00 79.20           H  
ATOM    335 HG23 THR A  23      49.669  98.678 -35.296  1.00 79.20           H  
ATOM    336  OG1 THR A  23      52.036  97.664 -34.752  1.00 79.20           O  
ATOM    337  HG1 THR A  23      52.521  96.917 -34.393  1.00 79.20           H  
ATOM    338  N   SER A  24      49.906  94.374 -36.878  1.00 78.76           N  
ATOM    339  H   SER A  24      50.882  94.131 -36.788  1.00 78.76           H  
ATOM    340  CA  SER A  24      49.079  93.530 -37.749  1.00 78.76           C  
ATOM    341  HA  SER A  24      48.117  93.384 -37.257  1.00 78.76           H  
ATOM    342  C   SER A  24      49.698  92.149 -37.957  1.00 78.76           C  
ATOM    343  CB  SER A  24      48.805  94.205 -39.102  1.00 78.76           C  
ATOM    344  HB2 SER A  24      48.102  93.595 -39.670  1.00 78.76           H  
ATOM    345  HB3 SER A  24      48.342  95.175 -38.921  1.00 78.76           H  
ATOM    346  O   SER A  24      50.922  92.000 -38.009  1.00 78.76           O  
ATOM    347  OG  SER A  24      49.976  94.394 -39.873  1.00 78.76           O  
ATOM    348  HG  SER A  24      50.249  93.556 -40.255  1.00 78.76           H  
ATOM    349  N   GLY A  25      48.842  91.141 -38.108  1.00 67.69           N  
ATOM    350  H   GLY A  25      47.852  91.307 -38.003  1.00 67.69           H  
ATOM    351  CA  GLY A  25      49.225  89.750 -38.318  1.00 67.69           C  
ATOM    352  HA2 GLY A  25      49.645  89.618 -39.316  1.00 67.69           H  
ATOM    353  HA3 GLY A  25      49.975  89.468 -37.579  1.00 67.69           H  
ATOM    354  C   GLY A  25      48.042  88.802 -38.151  1.00 67.69           C  
ATOM    355  O   GLY A  25      46.900  89.233 -38.000  1.00 67.69           O  
ATOM    356  N   ASP A  26      48.347  87.510 -38.143  1.00 71.77           N  
ATOM    357  H   ASP A  26      49.306  87.262 -38.340  1.00 71.77           H  
ATOM    358  CA  ASP A  26      47.478  86.457 -37.627  1.00 71.77           C  
ATOM    359  HA  ASP A  26      46.617  86.331 -38.284  1.00 71.77           H  
ATOM    360  C   ASP A  26      46.977  86.766 -36.204  1.00 71.77           C  
ATOM    361  CB  ASP A  26      48.289  85.158 -37.561  1.00 71.77           C  
ATOM    362  HB2 ASP A  26      49.344  85.391 -37.416  1.00 71.77           H  
ATOM    363  HB3 ASP A  26      47.960  84.586 -36.693  1.00 71.77           H  
ATOM    364  O   ASP A  26      47.662  87.423 -35.414  1.00 71.77           O  
ATOM    365  CG  ASP A  26      48.141  84.231 -38.752  1.00 71.77           C  
ATOM    366  OD1 ASP A  26      49.120  83.495 -38.998  1.00 71.77           O  
ATOM    367  OD2 ASP A  26      47.001  84.000 -39.213  1.00 71.77           O  
ATOM    368  N   VAL A  27      45.828  86.195 -35.828  1.00 77.82           N  
ATOM    369  H   VAL A  27      45.315  85.653 -36.509  1.00 77.82           H  
ATOM    370  CA  VAL A  27      45.318  86.277 -34.449  1.00 77.82           C  
ATOM    371  HA  VAL A  27      45.156  87.333 -34.229  1.00 77.82           H  
ATOM    372  C   VAL A  27      46.360  85.765 -33.449  1.00 77.82           C  
ATOM    373  CB  VAL A  27      43.967  85.556 -34.265  1.00 77.82           C  
ATOM    374  HB  VAL A  27      43.699  85.609 -33.210  1.00 77.82           H  
ATOM    375  O   VAL A  27      46.880  84.653 -33.577  1.00 77.82           O  
ATOM    376  CG1 VAL A  27      42.868  86.274 -35.056  1.00 77.82           C  
ATOM    377 HG11 VAL A  27      42.826  87.321 -34.755  1.00 77.82           H  
ATOM    378 HG12 VAL A  27      41.901  85.815 -34.850  1.00 77.82           H  
ATOM    379 HG13 VAL A  27      43.069  86.221 -36.126  1.00 77.82           H  
ATOM    380  CG2 VAL A  27      43.970  84.075 -34.677  1.00 77.82           C  
ATOM    381 HG21 VAL A  27      44.662  83.514 -34.049  1.00 77.82           H  
ATOM    382 HG22 VAL A  27      44.259  83.967 -35.722  1.00 77.82           H  
ATOM    383 HG23 VAL A  27      42.974  83.655 -34.539  1.00 77.82           H  
ATOM    384  N   ILE A  28      46.668  86.576 -32.434  1.00 70.77           N  
ATOM    385  H   ILE A  28      46.252  87.496 -32.419  1.00 70.77           H  
ATOM    386  CA  ILE A  28      47.815  86.357 -31.537  1.00 70.77           C  
ATOM    387  HA  ILE A  28      48.700  86.305 -32.171  1.00 70.77           H  
ATOM    388  C   ILE A  28      47.757  85.037 -30.748  1.00 70.77           C  
ATOM    389  CB  ILE A  28      47.941  87.591 -30.618  1.00 70.77           C  
ATOM    390  HB  ILE A  28      47.744  88.472 -31.228  1.00 70.77           H  
ATOM    391  O   ILE A  28      48.778  84.516 -30.306  1.00 70.77           O  
ATOM    392  CG1 ILE A  28      49.352  87.765 -30.043  1.00 70.77           C  
ATOM    393 HG12 ILE A  28      49.651  86.843 -29.543  1.00 70.77           H  
ATOM    394 HG13 ILE A  28      49.343  88.574 -29.314  1.00 70.77           H  
ATOM    395  CG2 ILE A  28      46.913  87.584 -29.474  1.00 70.77           C  
ATOM    396 HG21 ILE A  28      45.904  87.494 -29.877  1.00 70.77           H  
ATOM    397 HG22 ILE A  28      46.963  88.530 -28.935  1.00 70.77           H  
ATOM    398 HG23 ILE A  28      47.109  86.774 -28.772  1.00 70.77           H  
ATOM    399  CD1 ILE A  28      50.387  88.103 -31.117  1.00 70.77           C  
ATOM    400 HD11 ILE A  28      50.682  87.207 -31.663  1.00 70.77           H  
ATOM    401 HD12 ILE A  28      51.258  88.535 -30.624  1.00 70.77           H  
ATOM    402 HD13 ILE A  28      49.983  88.838 -31.813  1.00 70.77           H  
ATOM    403  N   THR A  29      46.568  84.447 -30.620  1.00 70.45           N  
ATOM    404  H   THR A  29      45.775  84.911 -31.040  1.00 70.45           H  
ATOM    405  CA  THR A  29      46.320  83.139 -29.995  1.00 70.45           C  
ATOM    406  HA  THR A  29      46.822  83.120 -29.027  1.00 70.45           H  
ATOM    407  C   THR A  29      46.861  81.944 -30.793  1.00 70.45           C  
ATOM    408  CB  THR A  29      44.815  82.946 -29.765  1.00 70.45           C  
ATOM    409  HB  THR A  29      44.632  81.939 -29.390  1.00 70.45           H  
ATOM    410  O   THR A  29      46.954  80.844 -30.234  1.00 70.45           O  
ATOM    411  CG2 THR A  29      44.244  83.950 -28.765  1.00 70.45           C  
ATOM    412 HG21 THR A  29      44.253  84.956 -29.184  1.00 70.45           H  
ATOM    413 HG22 THR A  29      43.219  83.675 -28.515  1.00 70.45           H  
ATOM    414 HG23 THR A  29      44.840  83.941 -27.853  1.00 70.45           H  
ATOM    415  OG1 THR A  29      44.125  83.132 -30.979  1.00 70.45           O  
ATOM    416  HG1 THR A  29      43.186  83.172 -30.781  1.00 70.45           H  
ATOM    417  N   LYS A  30      47.248  82.125 -32.069  1.00 67.06           N  
ATOM    418  H   LYS A  30      47.084  83.029 -32.488  1.00 67.06           H  
ATOM    419  CA  LYS A  30      48.054  81.142 -32.823  1.00 67.06           C  
ATOM    420  HA  LYS A  30      47.598  80.154 -32.762  1.00 67.06           H  
ATOM    421  C   LYS A  30      49.463  81.007 -32.238  1.00 67.06           C  
ATOM    422  CB  LYS A  30      48.172  81.544 -34.302  1.00 67.06           C  
ATOM    423  HB2 LYS A  30      48.344  82.619 -34.348  1.00 67.06           H  
ATOM    424  HB3 LYS A  30      49.046  81.047 -34.723  1.00 67.06           H  
ATOM    425  O   LYS A  30      49.987  79.899 -32.193  1.00 67.06           O  
ATOM    426  CG  LYS A  30      46.980  81.188 -35.203  1.00 67.06           C  
ATOM    427  HG2 LYS A  30      46.892  80.103 -35.259  1.00 67.06           H  
ATOM    428  HG3 LYS A  30      46.061  81.595 -34.781  1.00 67.06           H  
ATOM    429  CD  LYS A  30      47.206  81.778 -36.612  1.00 67.06           C  
ATOM    430  HD2 LYS A  30      46.526  82.618 -36.758  1.00 67.06           H  
ATOM    431  HD3 LYS A  30      48.225  82.158 -36.683  1.00 67.06           H  
ATOM    432  CE  LYS A  30      47.016  80.769 -37.750  1.00 67.06           C  
ATOM    433  HE2 LYS A  30      47.581  79.869 -37.511  1.00 67.06           H  
ATOM    434  HE3 LYS A  30      45.962  80.504 -37.836  1.00 67.06           H  
ATOM    435  NZ  LYS A  30      47.522  81.310 -39.036  1.00 67.06           N  
ATOM    436  HZ1 LYS A  30      48.438  81.724 -38.928  1.00 67.06           H  
ATOM    437  HZ2 LYS A  30      47.614  80.594 -39.742  1.00 67.06           H  
ATOM    438  HZ3 LYS A  30      47.005  82.117 -39.355  1.00 67.06           H  
ATOM    439  N   VAL A  31      50.054  82.096 -31.739  1.00 70.52           N  
ATOM    440  H   VAL A  31      49.540  82.966 -31.724  1.00 70.52           H  
ATOM    441  CA  VAL A  31      51.346  82.051 -31.046  1.00 70.52           C  
ATOM    442  HA  VAL A  31      52.062  81.512 -31.666  1.00 70.52           H  
ATOM    443  C   VAL A  31      51.169  81.325 -29.714  1.00 70.52           C  
ATOM    444  CB  VAL A  31      51.898  83.454 -30.757  1.00 70.52           C  
ATOM    445  HB  VAL A  31      51.280  83.910 -29.984  1.00 70.52           H  
ATOM    446  O   VAL A  31      50.423  81.778 -28.844  1.00 70.52           O  
ATOM    447  CG1 VAL A  31      53.338  83.359 -30.262  1.00 70.52           C  
ATOM    448 HG11 VAL A  31      53.386  82.730 -29.373  1.00 70.52           H  
ATOM    449 HG12 VAL A  31      53.966  82.921 -31.038  1.00 70.52           H  
ATOM    450 HG13 VAL A  31      53.704  84.355 -30.014  1.00 70.52           H  
ATOM    451  CG2 VAL A  31      51.900  84.393 -31.955  1.00 70.52           C  
ATOM    452 HG21 VAL A  31      50.877  84.567 -32.290  1.00 70.52           H  
ATOM    453 HG22 VAL A  31      52.325  85.356 -31.674  1.00 70.52           H  
ATOM    454 HG23 VAL A  31      52.492  83.957 -32.759  1.00 70.52           H  
ATOM    455  N   LYS A  32      51.861  80.201 -29.533  1.00 65.11           N  
ATOM    456  H   LYS A  32      52.424  79.851 -30.295  1.00 65.11           H  
ATOM    457  CA  LYS A  32      51.866  79.475 -28.258  1.00 65.11           C  
ATOM    458  HA  LYS A  32      50.956  79.723 -27.711  1.00 65.11           H  
ATOM    459  C   LYS A  32      52.980  79.948 -27.335  1.00 65.11           C  
ATOM    460  CB  LYS A  32      51.870  77.953 -28.500  1.00 65.11           C  
ATOM    461  HB2 LYS A  32      51.851  77.441 -27.538  1.00 65.11           H  
ATOM    462  HB3 LYS A  32      52.795  77.672 -29.005  1.00 65.11           H  
ATOM    463  O   LYS A  32      53.972  80.530 -27.777  1.00 65.11           O  
ATOM    464  CG  LYS A  32      50.668  77.464 -29.334  1.00 65.11           C  
ATOM    465  HG2 LYS A  32      50.801  77.777 -30.370  1.00 65.11           H  
ATOM    466  HG3 LYS A  32      50.650  76.375 -29.311  1.00 65.11           H  
ATOM    467  CD  LYS A  32      49.326  78.007 -28.815  1.00 65.11           C  
ATOM    468  HD2 LYS A  32      49.316  79.093 -28.911  1.00 65.11           H  
ATOM    469  HD3 LYS A  32      49.204  77.734 -27.767  1.00 65.11           H  
ATOM    470  CE  LYS A  32      48.153  77.472 -29.629  1.00 65.11           C  
ATOM    471  HE2 LYS A  32      48.042  76.406 -29.432  1.00 65.11           H  
ATOM    472  HE3 LYS A  32      48.386  77.602 -30.686  1.00 65.11           H  
ATOM    473  NZ  LYS A  32      46.917  78.216 -29.292  1.00 65.11           N  
ATOM    474  HZ1 LYS A  32      46.723  78.164 -28.302  1.00 65.11           H  
ATOM    475  HZ2 LYS A  32      47.030  79.187 -29.543  1.00 65.11           H  
ATOM    476  HZ3 LYS A  32      46.129  77.861 -29.815  1.00 65.11           H  
ATOM    477  N   ALA A  33      52.804  79.680 -26.040  1.00 65.52           N  
ATOM    478  H   ALA A  33      51.989  79.149 -25.770  1.00 65.52           H  
ATOM    479  CA  ALA A  33      53.930  79.664 -25.123  1.00 65.52           C  
ATOM    480  HA  ALA A  33      54.361  80.664 -25.060  1.00 65.52           H  
ATOM    481  C   ALA A  33      54.969  78.703 -25.698  1.00 65.52           C  
ATOM    482  CB  ALA A  33      53.470  79.232 -23.729  1.00 65.52           C  
ATOM    483  HB1 ALA A  33      54.323  79.225 -23.050  1.00 65.52           H  
ATOM    484  HB2 ALA A  33      52.727  79.933 -23.349  1.00 65.52           H  
ATOM    485  HB3 ALA A  33      53.041  78.231 -23.769  1.00 65.52           H  
ATOM    486  O   ALA A  33      54.642  77.622 -26.179  1.00 65.52           O  
ATOM    487  N   SER A  34      56.214  79.139 -25.703  1.00 64.89           N  
ATOM    488  H   SER A  34      56.428  80.025 -25.267  1.00 64.89           H  
ATOM    489  CA  SER A  34      57.296  78.473 -26.403  1.00 64.89           C  
ATOM    490  HA  SER A  34      58.145  79.157 -26.374  1.00 64.89           H  
ATOM    491  C   SER A  34      56.967  78.262 -27.883  1.00 64.89           C  
ATOM    492  CB  SER A  34      57.714  77.214 -25.653  1.00 64.89           C  
ATOM    493  HB2 SER A  34      58.733  76.951 -25.937  1.00 64.89           H  
ATOM    494  HB3 SER A  34      57.045  76.400 -25.933  1.00 64.89           H  
ATOM    495  O   SER A  34      57.009  77.156 -28.403  1.00 64.89           O  
ATOM    496  OG  SER A  34      57.615  77.413 -24.243  1.00 64.89           O  
ATOM    497  HG  SER A  34      56.722  77.135 -24.025  1.00 64.89           H  
ATOM    498  N   ALA A  35      56.622  79.350 -28.575  1.00 66.85           N  
ATOM    499  H   ALA A  35      56.426  80.189 -28.048  1.00 66.85           H  
ATOM    500  CA  ALA A  35      56.740  79.484 -30.024  1.00 66.85           C  
ATOM    501  HA  ALA A  35      56.721  78.491 -30.473  1.00 66.85           H  
ATOM    502  C   ALA A  35      58.089  80.118 -30.397  1.00 66.85           C  
ATOM    503  CB  ALA A  35      55.539  80.244 -30.587  1.00 66.85           C  
ATOM    504  HB1 ALA A  35      55.616  80.315 -31.672  1.00 66.85           H  
ATOM    505  HB2 ALA A  35      54.624  79.707 -30.336  1.00 66.85           H  
ATOM    506  HB3 ALA A  35      55.497  81.244 -30.156  1.00 66.85           H  
ATOM    507  O   ALA A  35      58.756  80.732 -29.571  1.00 66.85           O  
ATOM    508  N   MET A  36      58.528  79.898 -31.629  1.00 62.69           N  
ATOM    509  H   MET A  36      57.974  79.306 -32.232  1.00 62.69           H  
ATOM    510  CA  MET A  36      59.808  80.335 -32.159  1.00 62.69           C  
ATOM    511  HA  MET A  36      60.470  80.588 -31.332  1.00 62.69           H  
ATOM    512  C   MET A  36      59.607  81.607 -32.962  1.00 62.69           C  
ATOM    513  CB  MET A  36      60.425  79.216 -33.014  1.00 62.69           C  
ATOM    514  HB2 MET A  36      59.839  79.087 -33.925  1.00 62.69           H  
ATOM    515  HB3 MET A  36      60.449  78.269 -32.476  1.00 62.69           H  
ATOM    516  O   MET A  36      59.331  81.550 -34.156  1.00 62.69           O  
ATOM    517  CG  MET A  36      61.832  79.603 -33.410  1.00 62.69           C  
ATOM    518  HG2 MET A  36      62.478  79.388 -32.558  1.00 62.69           H  
ATOM    519  HG3 MET A  36      61.850  80.674 -33.612  1.00 62.69           H  
ATOM    520  SD  MET A  36      62.558  78.781 -34.829  1.00 62.69           S  
ATOM    521  CE  MET A  36      61.573  79.462 -36.165  1.00 62.69           C  
ATOM    522  HE1 MET A  36      61.175  80.440 -35.893  1.00 62.69           H  
ATOM    523  HE2 MET A  36      60.749  78.785 -36.387  1.00 62.69           H  
ATOM    524  HE3 MET A  36      62.213  79.553 -37.043  1.00 62.69           H  
ATOM    525  N   PHE A  37      59.717  82.742 -32.290  1.00 66.91           N  
ATOM    526  H   PHE A  37      60.008  82.702 -31.323  1.00 66.91           H  
ATOM    527  CA  PHE A  37      59.563  84.059 -32.877  1.00 66.91           C  
ATOM    528  HA  PHE A  37      58.751  84.041 -33.604  1.00 66.91           H  
ATOM    529  C   PHE A  37      60.847  84.496 -33.599  1.00 66.91           C  
ATOM    530  CB  PHE A  37      59.151  85.023 -31.763  1.00 66.91           C  
ATOM    531  HB2 PHE A  37      58.197  84.699 -31.348  1.00 66.91           H  
ATOM    532  HB3 PHE A  37      59.894  84.989 -30.966  1.00 66.91           H  
ATOM    533  O   PHE A  37      61.837  84.836 -32.960  1.00 66.91           O  
ATOM    534  CG  PHE A  37      59.015  86.443 -32.250  1.00 66.91           C  
ATOM    535  CD1 PHE A  37      60.113  87.316 -32.160  1.00 66.91           C  
ATOM    536  HD1 PHE A  37      61.036  86.984 -31.708  1.00 66.91           H  
ATOM    537  CD2 PHE A  37      57.815  86.877 -32.840  1.00 66.91           C  
ATOM    538  HD2 PHE A  37      56.972  86.207 -32.917  1.00 66.91           H  
ATOM    539  CE1 PHE A  37      60.023  88.614 -32.678  1.00 66.91           C  
ATOM    540  HE1 PHE A  37      60.873  89.278 -32.613  1.00 66.91           H  
ATOM    541  CE2 PHE A  37      57.719  88.185 -33.342  1.00 66.91           C  
ATOM    542  HE2 PHE A  37      56.798  88.526 -33.792  1.00 66.91           H  
ATOM    543  CZ  PHE A  37      58.829  89.046 -33.275  1.00 66.91           C  
ATOM    544  HZ  PHE A  37      58.768  90.050 -33.667  1.00 66.91           H  
ATOM    545  N   VAL A  38      60.830  84.522 -34.929  1.00 71.75           N  
ATOM    546  H   VAL A  38      59.982  84.225 -35.390  1.00 71.75           H  
ATOM    547  CA  VAL A  38      61.865  85.154 -35.764  1.00 71.75           C  
ATOM    548  HA  VAL A  38      62.731  85.414 -35.154  1.00 71.75           H  
ATOM    549  C   VAL A  38      61.271  86.429 -36.353  1.00 71.75           C  
ATOM    550  CB  VAL A  38      62.340  84.225 -36.900  1.00 71.75           C  
ATOM    551  HB  VAL A  38      61.515  84.059 -37.592  1.00 71.75           H  
ATOM    552  O   VAL A  38      60.190  86.374 -36.936  1.00 71.75           O  
ATOM    553  CG1 VAL A  38      63.517  84.844 -37.663  1.00 71.75           C  
ATOM    554 HG11 VAL A  38      64.351  85.028 -36.986  1.00 71.75           H  
ATOM    555 HG12 VAL A  38      63.229  85.787 -38.128  1.00 71.75           H  
ATOM    556 HG13 VAL A  38      63.848  84.159 -38.444  1.00 71.75           H  
ATOM    557  CG2 VAL A  38      62.824  82.863 -36.398  1.00 71.75           C  
ATOM    558 HG21 VAL A  38      63.751  82.992 -35.840  1.00 71.75           H  
ATOM    559 HG22 VAL A  38      62.067  82.404 -35.762  1.00 71.75           H  
ATOM    560 HG23 VAL A  38      63.018  82.208 -37.247  1.00 71.75           H  
ATOM    561  N   ALA A  39      61.968  87.563 -36.250  1.00 71.99           N  
ATOM    562  H   ALA A  39      62.884  87.522 -35.826  1.00 71.99           H  
ATOM    563  CA  ALA A  39      61.590  88.799 -36.944  1.00 71.99           C  
ATOM    564  HA  ALA A  39      60.579  88.687 -37.337  1.00 71.99           H  
ATOM    565  C   ALA A  39      62.499  89.065 -38.151  1.00 71.99           C  
ATOM    566  CB  ALA A  39      61.545  89.983 -35.972  1.00 71.99           C  
ATOM    567  HB1 ALA A  39      61.009  89.701 -35.066  1.00 71.99           H  
ATOM    568  HB2 ALA A  39      61.025  90.818 -36.442  1.00 71.99           H  
ATOM    569  HB3 ALA A  39      62.557  90.303 -35.722  1.00 71.99           H  
ATOM    570  O   ALA A  39      63.653  88.644 -38.198  1.00 71.99           O  
ATOM    571  N   SER A  40      62.002  89.799 -39.144  1.00 72.98           N  
ATOM    572  H   SER A  40      61.043  90.111 -39.080  1.00 72.98           H  
ATOM    573  CA  SER A  40      62.668  89.960 -40.443  1.00 72.98           C  
ATOM    574  HA  SER A  40      62.907  88.967 -40.824  1.00 72.98           H  
ATOM    575  C   SER A  40      63.988  90.734 -40.381  1.00 72.98           C  
ATOM    576  CB  SER A  40      61.712  90.619 -41.443  1.00 72.98           C  
ATOM    577  HB2 SER A  40      60.816  90.005 -41.531  1.00 72.98           H  
ATOM    578  HB3 SER A  40      62.188  90.665 -42.423  1.00 72.98           H  
ATOM    579  O   SER A  40      64.727  90.750 -41.360  1.00 72.98           O  
ATOM    580  OG  SER A  40      61.337  91.925 -41.037  1.00 72.98           O  
ATOM    581  HG  SER A  40      61.983  92.541 -41.390  1.00 72.98           H  
ATOM    582  N   ASN A  41      64.294  91.383 -39.253  1.00 72.53           N  
ATOM    583  H   ASN A  41      63.655  91.307 -38.475  1.00 72.53           H  
ATOM    584  CA  ASN A  41      65.534  92.125 -39.027  1.00 72.53           C  
ATOM    585  HA  ASN A  41      66.015  92.289 -39.992  1.00 72.53           H  
ATOM    586  C   ASN A  41      66.577  91.381 -38.172  1.00 72.53           C  
ATOM    587  CB  ASN A  41      65.202  93.510 -38.447  1.00 72.53           C  
ATOM    588  HB2 ASN A  41      64.452  94.004 -39.064  1.00 72.53           H  
ATOM    589  HB3 ASN A  41      66.108  94.115 -38.483  1.00 72.53           H  
ATOM    590  O   ASN A  41      67.622  91.961 -37.876  1.00 72.53           O  
ATOM    591  CG  ASN A  41      64.723  93.463 -37.006  1.00 72.53           C  
ATOM    592  ND2 ASN A  41      64.885  94.548 -36.289  1.00 72.53           N  
ATOM    593 HD21 ASN A  41      65.335  95.361 -36.684  1.00 72.53           H  
ATOM    594 HD22 ASN A  41      64.710  94.486 -35.296  1.00 72.53           H  
ATOM    595  OD1 ASN A  41      64.211  92.470 -36.518  1.00 72.53           O  
ATOM    596  N   PHE A  42      66.329  90.134 -37.756  1.00 68.14           N  
ATOM    597  H   PHE A  42      65.444  89.698 -37.971  1.00 68.14           H  
ATOM    598  CA  PHE A  42      67.308  89.346 -37.004  1.00 68.14           C  
ATOM    599  HA  PHE A  42      68.306  89.624 -37.342  1.00 68.14           H  
ATOM    600  C   PHE A  42      67.120  87.849 -37.253  1.00 68.14           C  
ATOM    601  CB  PHE A  42      67.163  89.676 -35.514  1.00 68.14           C  
ATOM    602  HB2 PHE A  42      67.039  90.753 -35.402  1.00 68.14           H  
ATOM    603  HB3 PHE A  42      66.252  89.192 -35.163  1.00 68.14           H  
ATOM    604  O   PHE A  42      66.002  87.349 -37.198  1.00 68.14           O  
ATOM    605  CG  PHE A  42      68.307  89.270 -34.607  1.00 68.14           C  
ATOM    606  CD1 PHE A  42      68.027  88.694 -33.355  1.00 68.14           C  
ATOM    607  HD1 PHE A  42      67.004  88.488 -33.077  1.00 68.14           H  
ATOM    608  CD2 PHE A  42      69.638  89.574 -34.951  1.00 68.14           C  
ATOM    609  HD2 PHE A  42      69.867  90.057 -35.889  1.00 68.14           H  
ATOM    610  CE1 PHE A  42      69.075  88.431 -32.453  1.00 68.14           C  
ATOM    611  HE1 PHE A  42      68.867  88.017 -31.477  1.00 68.14           H  
ATOM    612  CE2 PHE A  42      70.685  89.278 -34.061  1.00 68.14           C  
ATOM    613  HE2 PHE A  42      71.704  89.514 -34.331  1.00 68.14           H  
ATOM    614  CZ  PHE A  42      70.403  88.710 -32.809  1.00 68.14           C  
ATOM    615  HZ  PHE A  42      71.204  88.508 -32.112  1.00 68.14           H  
ATOM    616  N   SER A  43      68.206  87.120 -37.530  1.00 68.44           N  
ATOM    617  H   SER A  43      69.125  87.538 -37.527  1.00 68.44           H  
ATOM    618  CA  SER A  43      68.106  85.681 -37.804  1.00 68.44           C  
ATOM    619  HA  SER A  43      67.317  85.516 -38.539  1.00 68.44           H  
ATOM    620  C   SER A  43      67.714  84.867 -36.582  1.00 68.44           C  
ATOM    621  CB  SER A  43      69.401  85.112 -38.388  1.00 68.44           C  
ATOM    622  HB2 SER A  43      69.270  84.041 -38.544  1.00 68.44           H  
ATOM    623  HB3 SER A  43      69.608  85.584 -39.348  1.00 68.44           H  
ATOM    624  O   SER A  43      67.110  83.811 -36.748  1.00 68.44           O  
ATOM    625  OG  SER A  43      70.496  85.316 -37.519  1.00 68.44           O  
ATOM    626  HG  SER A  43      71.053  84.536 -37.568  1.00 68.44           H  
ATOM    627  N   LEU A  44      68.047  85.324 -35.369  1.00 67.06           N  
ATOM    628  H   LEU A  44      68.512  86.216 -35.275  1.00 67.06           H  
ATOM    629  CA  LEU A  44      67.817  84.492 -34.202  1.00 67.06           C  
ATOM    630  HA  LEU A  44      68.220  83.516 -34.472  1.00 67.06           H  
ATOM    631  C   LEU A  44      66.336  84.342 -33.879  1.00 67.06           C  
ATOM    632  CB  LEU A  44      68.542  84.954 -32.946  1.00 67.06           C  
ATOM    633  HB2 LEU A  44      68.182  84.349 -32.114  1.00 67.06           H  
ATOM    634  HB3 LEU A  44      68.271  85.990 -32.739  1.00 67.06           H  
ATOM    635  O   LEU A  44      65.649  85.343 -33.652  1.00 67.06           O  
ATOM    636  CG  LEU A  44      70.055  84.810 -33.019  1.00 67.06           C  
ATOM    637  HG  LEU A  44      70.459  85.539 -33.721  1.00 67.06           H  
ATOM    638  CD1 LEU A  44      70.608  85.098 -31.634  1.00 67.06           C  
ATOM    639 HD11 LEU A  44      70.199  84.400 -30.902  1.00 67.06           H  
ATOM    640 HD12 LEU A  44      70.368  86.118 -31.335  1.00 67.06           H  
ATOM    641 HD13 LEU A  44      71.689  84.970 -31.686  1.00 67.06           H  
ATOM    642  CD2 LEU A  44      70.505  83.406 -33.424  1.00 67.06           C  
ATOM    643 HD21 LEU A  44      70.326  83.247 -34.488  1.00 67.06           H  
ATOM    644 HD22 LEU A  44      69.976  82.650 -32.844  1.00 67.06           H  
ATOM    645 HD23 LEU A  44      71.577  83.305 -33.252  1.00 67.06           H  
ATOM    646  N   PRO A  45      65.876  83.094 -33.745  1.00 66.08           N  
ATOM    647  CA  PRO A  45      64.605  82.829 -33.123  1.00 66.08           C  
ATOM    648  HA  PRO A  45      63.825  83.427 -33.594  1.00 66.08           H  
ATOM    649  C   PRO A  45      64.644  83.133 -31.625  1.00 66.08           C  
ATOM    650  CB  PRO A  45      64.358  81.359 -33.398  1.00 66.08           C  
ATOM    651  HB2 PRO A  45      63.762  81.276 -34.307  1.00 66.08           H  
ATOM    652  HB3 PRO A  45      63.881  80.898 -32.533  1.00 66.08           H  
ATOM    653  O   PRO A  45      65.563  82.726 -30.924  1.00 66.08           O  
ATOM    654  CG  PRO A  45      65.706  80.709 -33.660  1.00 66.08           C  
ATOM    655  HG2 PRO A  45      65.641  79.918 -34.407  1.00 66.08           H  
ATOM    656  HG3 PRO A  45      66.110  80.324 -32.724  1.00 66.08           H  
ATOM    657  CD  PRO A  45      66.560  81.864 -34.132  1.00 66.08           C  
ATOM    658  HD2 PRO A  45      67.537  81.788 -33.655  1.00 66.08           H  
ATOM    659  HD3 PRO A  45      66.657  81.825 -35.217  1.00 66.08           H  
ATOM    660  N   TYR A  46      63.595  83.764 -31.114  1.00 69.16           N  
ATOM    661  H   TYR A  46      62.891  84.100 -31.756  1.00 69.16           H  
ATOM    662  CA  TYR A  46      63.335  83.952 -29.690  1.00 69.16           C  
ATOM    663  HA  TYR A  46      64.222  83.683 -29.116  1.00 69.16           H  
ATOM    664  C   TYR A  46      62.199  83.059 -29.232  1.00 69.16           C  
ATOM    665  CB  TYR A  46      63.005  85.410 -29.389  1.00 69.16           C  
ATOM    666  HB2 TYR A  46      62.342  85.815 -30.154  1.00 69.16           H  
ATOM    667  HB3 TYR A  46      62.495  85.454 -28.427  1.00 69.16           H  
ATOM    668  O   TYR A  46      61.218  82.865 -29.949  1.00 69.16           O  
ATOM    669  CG  TYR A  46      64.254  86.236 -29.292  1.00 69.16           C  
ATOM    670  CD1 TYR A  46      64.756  86.593 -28.027  1.00 69.16           C  
ATOM    671  HD1 TYR A  46      64.187  86.392 -27.132  1.00 69.16           H  
ATOM    672  CD2 TYR A  46      64.989  86.501 -30.458  1.00 69.16           C  
ATOM    673  HD2 TYR A  46      64.610  86.208 -31.426  1.00 69.16           H  
ATOM    674  CE1 TYR A  46      66.042  87.142 -27.924  1.00 69.16           C  
ATOM    675  HE1 TYR A  46      66.454  87.361 -26.950  1.00 69.16           H  
ATOM    676  CE2 TYR A  46      66.262  87.070 -30.360  1.00 69.16           C  
ATOM    677  HE2 TYR A  46      66.851  87.207 -31.254  1.00 69.16           H  
ATOM    678  OH  TYR A  46      68.074  87.778 -28.989  1.00 69.16           O  
ATOM    679  HH  TYR A  46      68.347  87.762 -28.068  1.00 69.16           H  
ATOM    680  CZ  TYR A  46      66.800  87.349 -29.092  1.00 69.16           C  
ATOM    681  N   GLU A  47      62.319  82.509 -28.031  1.00 65.83           N  
ATOM    682  H   GLU A  47      63.140  82.677 -27.467  1.00 65.83           H  
ATOM    683  CA  GLU A  47      61.236  81.715 -27.480  1.00 65.83           C  
ATOM    684  HA  GLU A  47      60.816  81.099 -28.276  1.00 65.83           H  
ATOM    685  C   GLU A  47      60.170  82.654 -26.954  1.00 65.83           C  
ATOM    686  CB  GLU A  47      61.735  80.785 -26.381  1.00 65.83           C  
ATOM    687  HB2 GLU A  47      62.641  80.297 -26.740  1.00 65.83           H  
ATOM    688  HB3 GLU A  47      61.982  81.353 -25.484  1.00 65.83           H  
ATOM    689  O   GLU A  47      60.469  83.537 -26.161  1.00 65.83           O  
ATOM    690  CG  GLU A  47      60.666  79.733 -26.064  1.00 65.83           C  
ATOM    691  HG2 GLU A  47      59.851  80.215 -25.525  1.00 65.83           H  
ATOM    692  HG3 GLU A  47      60.283  79.315 -26.995  1.00 65.83           H  
ATOM    693  CD  GLU A  47      61.230  78.595 -25.223  1.00 65.83           C  
ATOM    694  OE1 GLU A  47      60.526  77.974 -24.404  1.00 65.83           O  
ATOM    695  OE2 GLU A  47      62.414  78.284 -25.341  1.00 65.83           O  
ATOM    696  N   VAL A  48      58.925  82.463 -27.360  1.00 67.14           N  
ATOM    697  H   VAL A  48      58.757  81.769 -28.074  1.00 67.14           H  
ATOM    698  CA  VAL A  48      57.789  83.160 -26.766  1.00 67.14           C  
ATOM    699  HA  VAL A  48      58.012  84.226 -26.711  1.00 67.14           H  
ATOM    700  C   VAL A  48      57.584  82.640 -25.345  1.00 67.14           C  
ATOM    701  CB  VAL A  48      56.546  82.983 -27.649  1.00 67.14           C  
ATOM    702  HB  VAL A  48      56.335  81.920 -27.767  1.00 67.14           H  
ATOM    703  O   VAL A  48      57.496  81.439 -25.133  1.00 67.14           O  
ATOM    704  CG1 VAL A  48      55.316  83.642 -27.017  1.00 67.14           C  
ATOM    705 HG11 VAL A  48      55.027  83.092 -26.122  1.00 67.14           H  
ATOM    706 HG12 VAL A  48      54.473  83.612 -27.707  1.00 67.14           H  
ATOM    707 HG13 VAL A  48      55.529  84.679 -26.759  1.00 67.14           H  
ATOM    708  CG2 VAL A  48      56.828  83.579 -29.037  1.00 67.14           C  
ATOM    709 HG21 VAL A  48      57.255  84.576 -28.931  1.00 67.14           H  
ATOM    710 HG22 VAL A  48      57.548  82.964 -29.578  1.00 67.14           H  
ATOM    711 HG23 VAL A  48      55.914  83.632 -29.628  1.00 67.14           H  
ATOM    712  N   GLU A  49      57.474  83.507 -24.345  1.00 72.67           N  
ATOM    713  H   GLU A  49      57.552  84.492 -24.556  1.00 72.67           H  
ATOM    714  CA  GLU A  49      56.988  83.107 -23.025  1.00 72.67           C  
ATOM    715  HA  GLU A  49      57.392  82.123 -22.786  1.00 72.67           H  
ATOM    716  C   GLU A  49      55.464  82.981 -23.027  1.00 72.67           C  
ATOM    717  CB  GLU A  49      57.441  84.089 -21.931  1.00 72.67           C  
ATOM    718  HB2 GLU A  49      58.517  84.251 -21.993  1.00 72.67           H  
ATOM    719  HB3 GLU A  49      56.935  85.047 -22.050  1.00 72.67           H  
ATOM    720  O   GLU A  49      54.918  81.969 -22.592  1.00 72.67           O  
ATOM    721  CG  GLU A  49      57.081  83.461 -20.575  1.00 72.67           C  
ATOM    722  HG2 GLU A  49      57.439  82.431 -20.563  1.00 72.67           H  
ATOM    723  HG3 GLU A  49      55.996  83.431 -20.470  1.00 72.67           H  
ATOM    724  CD  GLU A  49      57.648  84.186 -19.359  1.00 72.67           C  
ATOM    725  OE1 GLU A  49      58.090  83.440 -18.446  1.00 72.67           O  
ATOM    726  OE2 GLU A  49      57.523  85.427 -19.295  1.00 72.67           O  
ATOM    727  N   ARG A  50      54.785  84.022 -23.516  1.00 77.00           N  
ATOM    728  H   ARG A  50      55.327  84.778 -23.911  1.00 77.00           H  
ATOM    729  CA  ARG A  50      53.325  84.141 -23.567  1.00 77.00           C  
ATOM    730  HA  ARG A  50      52.907  83.194 -23.909  1.00 77.00           H  
ATOM    731  C   ARG A  50      52.918  85.225 -24.555  1.00 77.00           C  
ATOM    732  CB  ARG A  50      52.770  84.461 -22.162  1.00 77.00           C  
ATOM    733  HB2 ARG A  50      51.681  84.497 -22.215  1.00 77.00           H  
ATOM    734  HB3 ARG A  50      53.040  83.652 -21.483  1.00 77.00           H  
ATOM    735  O   ARG A  50      53.705  86.118 -24.859  1.00 77.00           O  
ATOM    736  CG  ARG A  50      53.283  85.792 -21.583  1.00 77.00           C  
ATOM    737  HG2 ARG A  50      52.980  86.614 -22.232  1.00 77.00           H  
ATOM    738  HG3 ARG A  50      54.371  85.771 -21.526  1.00 77.00           H  
ATOM    739  CD  ARG A  50      52.730  86.042 -20.176  1.00 77.00           C  
ATOM    740  HD2 ARG A  50      51.641  85.997 -20.195  1.00 77.00           H  
ATOM    741  HD3 ARG A  50      53.087  85.249 -19.518  1.00 77.00           H  
ATOM    742  NE  ARG A  50      53.190  87.343 -19.653  1.00 77.00           N  
ATOM    743  HE  ARG A  50      54.072  87.330 -19.160  1.00 77.00           H  
ATOM    744  NH1 ARG A  50      51.515  88.656 -20.523  1.00 77.00           N  
ATOM    745 HH11 ARG A  50      51.167  89.571 -20.773  1.00 77.00           H  
ATOM    746 HH12 ARG A  50      51.066  87.828 -20.888  1.00 77.00           H  
ATOM    747  NH2 ARG A  50      53.193  89.609 -19.413  1.00 77.00           N  
ATOM    748 HH21 ARG A  50      52.782  90.510 -19.611  1.00 77.00           H  
ATOM    749 HH22 ARG A  50      54.079  89.548 -18.932  1.00 77.00           H  
ATOM    750  CZ  ARG A  50      52.628  88.523 -19.858  1.00 77.00           C  
ATOM    751  N   THR A  51      51.658  85.225 -24.959  1.00 74.36           N  
ATOM    752  H   THR A  51      51.041  84.474 -24.686  1.00 74.36           H  
ATOM    753  CA  THR A  51      51.047  86.368 -25.644  1.00 74.36           C  
ATOM    754  HA  THR A  51      51.802  87.137 -25.807  1.00 74.36           H  
ATOM    755  C   THR A  51      49.988  87.027 -24.770  1.00 74.36           C  
ATOM    756  CB  THR A  51      50.536  85.978 -27.031  1.00 74.36           C  
ATOM    757  HB  THR A  51      50.058  86.852 -27.474  1.00 74.36           H  
ATOM    758  O   THR A  51      49.477  86.417 -23.829  1.00 74.36           O  
ATOM    759  CG2 THR A  51      51.716  85.534 -27.895  1.00 74.36           C  
ATOM    760 HG21 THR A  51      51.499  85.753 -28.940  1.00 74.36           H  
ATOM    761 HG22 THR A  51      51.914  84.471 -27.758  1.00 74.36           H  
ATOM    762 HG23 THR A  51      52.619  86.082 -27.624  1.00 74.36           H  
ATOM    763  OG1 THR A  51      49.623  84.907 -26.979  1.00 74.36           O  
ATOM    764  HG1 THR A  51      49.506  84.585 -27.875  1.00 74.36           H  
ATOM    765  N   TYR A  52      49.723  88.313 -25.001  1.00 85.16           N  
ATOM    766  H   TYR A  52      50.214  88.790 -25.744  1.00 85.16           H  
ATOM    767  CA  TYR A  52      48.647  89.038 -24.327  1.00 85.16           C  
ATOM    768  HA  TYR A  52      47.817  88.345 -24.191  1.00 85.16           H  
ATOM    769  C   TYR A  52      48.135  90.199 -25.176  1.00 85.16           C  
ATOM    770  CB  TYR A  52      49.085  89.527 -22.933  1.00 85.16           C  
ATOM    771  HB2 TYR A  52      48.190  89.855 -22.404  1.00 85.16           H  
ATOM    772  HB3 TYR A  52      49.474  88.675 -22.376  1.00 85.16           H  
ATOM    773  O   TYR A  52      48.909  90.870 -25.852  1.00 85.16           O  
ATOM    774  CG  TYR A  52      50.111  90.653 -22.882  1.00 85.16           C  
ATOM    775  CD1 TYR A  52      51.469  90.398 -23.157  1.00 85.16           C  
ATOM    776  HD1 TYR A  52      51.780  89.412 -23.469  1.00 85.16           H  
ATOM    777  CD2 TYR A  52      49.707  91.959 -22.537  1.00 85.16           C  
ATOM    778  HD2 TYR A  52      48.665  92.165 -22.343  1.00 85.16           H  
ATOM    779  CE1 TYR A  52      52.413  91.443 -23.091  1.00 85.16           C  
ATOM    780  HE1 TYR A  52      53.447  91.285 -23.362  1.00 85.16           H  
ATOM    781  CE2 TYR A  52      50.653  93.002 -22.471  1.00 85.16           C  
ATOM    782  HE2 TYR A  52      50.345  94.004 -22.211  1.00 85.16           H  
ATOM    783  OH  TYR A  52      52.924  93.750 -22.716  1.00 85.16           O  
ATOM    784  HH  TYR A  52      52.504  94.610 -22.641  1.00 85.16           H  
ATOM    785  CZ  TYR A  52      52.008  92.748 -22.758  1.00 85.16           C  
ATOM    786  N   THR A  53      46.838  90.471 -25.083  1.00 81.67           N  
ATOM    787  H   THR A  53      46.239  89.847 -24.560  1.00 81.67           H  
ATOM    788  CA  THR A  53      46.208  91.656 -25.671  1.00 81.67           C  
ATOM    789  HA  THR A  53      46.885  92.102 -26.399  1.00 81.67           H  
ATOM    790  C   THR A  53      45.931  92.660 -24.554  1.00 81.67           C  
ATOM    791  CB  THR A  53      44.915  91.285 -26.415  1.00 81.67           C  
ATOM    792  HB  THR A  53      44.171  90.979 -25.680  1.00 81.67           H  
ATOM    793  O   THR A  53      45.350  92.301 -23.530  1.00 81.67           O  
ATOM    794  CG2 THR A  53      44.341  92.443 -27.229  1.00 81.67           C  
ATOM    795 HG21 THR A  53      43.474  92.093 -27.789  1.00 81.67           H  
ATOM    796 HG22 THR A  53      44.034  93.254 -26.569  1.00 81.67           H  
ATOM    797 HG23 THR A  53      45.086  92.811 -27.935  1.00 81.67           H  
ATOM    798  OG1 THR A  53      45.138  90.193 -27.275  1.00 81.67           O  
ATOM    799  HG1 THR A  53      45.442  90.526 -28.123  1.00 81.67           H  
ATOM    800  N   THR A  54      46.338  93.920 -24.713  1.00 83.51           N  
ATOM    801  H   THR A  54      46.803  94.165 -25.575  1.00 83.51           H  
ATOM    802  CA  THR A  54      45.960  95.006 -23.791  1.00 83.51           C  
ATOM    803  HA  THR A  54      44.980  94.766 -23.376  1.00 83.51           H  
ATOM    804  C   THR A  54      45.821  96.328 -24.535  1.00 83.51           C  
ATOM    805  CB  THR A  54      46.921  95.132 -22.599  1.00 83.51           C  
ATOM    806  HB  THR A  54      47.040  94.150 -22.140  1.00 83.51           H  
ATOM    807  O   THR A  54      46.527  96.573 -25.510  1.00 83.51           O  
ATOM    808  CG2 THR A  54      48.302  95.689 -22.937  1.00 83.51           C  
ATOM    809 HG21 THR A  54      48.787  95.030 -23.658  1.00 83.51           H  
ATOM    810 HG22 THR A  54      48.906  95.747 -22.031  1.00 83.51           H  
ATOM    811 HG23 THR A  54      48.221  96.688 -23.365  1.00 83.51           H  
ATOM    812  OG1 THR A  54      46.351  95.999 -21.647  1.00 83.51           O  
ATOM    813  HG1 THR A  54      46.874  95.937 -20.844  1.00 83.51           H  
ATOM    814  N   GLY A  55      44.880  97.179 -24.117  1.00 75.40           N  
ATOM    815  H   GLY A  55      44.391  96.962 -23.261  1.00 75.40           H  
ATOM    816  CA  GLY A  55      44.635  98.475 -24.766  1.00 75.40           C  
ATOM    817  HA2 GLY A  55      43.803  98.969 -24.265  1.00 75.40           H  
ATOM    818  HA3 GLY A  55      45.522  99.100 -24.658  1.00 75.40           H  
ATOM    819  C   GLY A  55      44.298  98.388 -26.263  1.00 75.40           C  
ATOM    820  O   GLY A  55      44.610  99.315 -27.005  1.00 75.40           O  
ATOM    821  N   GLY A  56      43.721  97.269 -26.720  1.00 74.59           N  
ATOM    822  H   GLY A  56      43.506  96.539 -26.057  1.00 74.59           H  
ATOM    823  CA  GLY A  56      43.440  97.014 -28.140  1.00 74.59           C  
ATOM    824  HA2 GLY A  56      42.981  97.899 -28.580  1.00 74.59           H  
ATOM    825  HA3 GLY A  56      42.731  96.190 -28.216  1.00 74.59           H  
ATOM    826  C   GLY A  56      44.663  96.649 -28.993  1.00 74.59           C  
ATOM    827  O   GLY A  56      44.552  96.639 -30.214  1.00 74.59           O  
ATOM    828  N   LYS A  57      45.817  96.361 -28.375  1.00 74.80           N  
ATOM    829  H   LYS A  57      45.848  96.415 -27.367  1.00 74.80           H  
ATOM    830  CA  LYS A  57      47.051  95.928 -29.044  1.00 74.80           C  
ATOM    831  HA  LYS A  57      46.899  95.910 -30.123  1.00 74.80           H  
ATOM    832  C   LYS A  57      47.450  94.521 -28.618  1.00 74.80           C  
ATOM    833  CB  LYS A  57      48.191  96.896 -28.719  1.00 74.80           C  
ATOM    834  HB2 LYS A  57      49.119  96.480 -29.110  1.00 74.80           H  
ATOM    835  HB3 LYS A  57      48.285  96.991 -27.637  1.00 74.80           H  
ATOM    836  O   LYS A  57      47.359  94.188 -27.434  1.00 74.80           O  
ATOM    837  CG  LYS A  57      47.976  98.285 -29.325  1.00 74.80           C  
ATOM    838  HG2 LYS A  57      47.862  98.189 -30.405  1.00 74.80           H  
ATOM    839  HG3 LYS A  57      47.085  98.750 -28.905  1.00 74.80           H  
ATOM    840  CD  LYS A  57      49.201  99.144 -29.013  1.00 74.80           C  
ATOM    841  HD2 LYS A  57      49.258  99.327 -27.940  1.00 74.80           H  
ATOM    842  HD3 LYS A  57      50.092  98.602 -29.330  1.00 74.80           H  
ATOM    843  CE  LYS A  57      49.119 100.466 -29.771  1.00 74.80           C  
ATOM    844  HE2 LYS A  57      48.342 101.088 -29.328  1.00 74.80           H  
ATOM    845  HE3 LYS A  57      48.839 100.245 -30.801  1.00 74.80           H  
ATOM    846  NZ  LYS A  57      50.433 101.141 -29.754  1.00 74.80           N  
ATOM    847  HZ1 LYS A  57      50.721 101.359 -28.811  1.00 74.80           H  
ATOM    848  HZ2 LYS A  57      50.444 101.962 -30.343  1.00 74.80           H  
ATOM    849  HZ3 LYS A  57      51.130 100.502 -30.109  1.00 74.80           H  
ATOM    850  N   ASP A  58      47.944  93.741 -29.572  1.00 80.53           N  
ATOM    851  H   ASP A  58      48.031  94.112 -30.507  1.00 80.53           H  
ATOM    852  CA  ASP A  58      48.481  92.402 -29.345  1.00 80.53           C  
ATOM    853  HA  ASP A  58      47.998  91.961 -28.473  1.00 80.53           H  
ATOM    854  C   ASP A  58      49.984  92.459 -29.044  1.00 80.53           C  
ATOM    855  CB  ASP A  58      48.178  91.509 -30.562  1.00 80.53           C  
ATOM    856  HB2 ASP A  58      48.838  90.642 -30.525  1.00 80.53           H  
ATOM    857  HB3 ASP A  58      48.400  92.059 -31.477  1.00 80.53           H  
ATOM    858  O   ASP A  58      50.731  93.238 -29.638  1.00 80.53           O  
ATOM    859  CG  ASP A  58      46.734  90.998 -30.617  1.00 80.53           C  
ATOM    860  OD1 ASP A  58      46.335  90.507 -31.694  1.00 80.53           O  
ATOM    861  OD2 ASP A  58      46.060  91.020 -29.561  1.00 80.53           O  
ATOM    862  N   TYR A  59      50.443  91.616 -28.121  1.00 82.46           N  
ATOM    863  H   TYR A  59      49.776  91.071 -27.594  1.00 82.46           H  
ATOM    864  CA  TYR A  59      51.839  91.548 -27.702  1.00 82.46           C  
ATOM    865  HA  TYR A  59      52.455  92.059 -28.442  1.00 82.46           H  
ATOM    866  C   TYR A  59      52.329  90.102 -27.599  1.00 82.46           C  
ATOM    867  CB  TYR A  59      52.018  92.265 -26.357  1.00 82.46           C  
ATOM    868  HB2 TYR A  59      53.039  92.097 -26.013  1.00 82.46           H  
ATOM    869  HB3 TYR A  59      51.351  91.804 -25.628  1.00 82.46           H  
ATOM    870  O   TYR A  59      51.647  89.234 -27.046  1.00 82.46           O  
ATOM    871  CG  TYR A  59      51.764  93.761 -26.370  1.00 82.46           C  
ATOM    872  CD1 TYR A  59      52.801  94.641 -26.728  1.00 82.46           C  
ATOM    873  HD1 TYR A  59      53.757  94.238 -27.029  1.00 82.46           H  
ATOM    874  CD2 TYR A  59      50.500  94.273 -26.019  1.00 82.46           C  
ATOM    875  HD2 TYR A  59      49.695  93.593 -25.782  1.00 82.46           H  
ATOM    876  CE1 TYR A  59      52.587  96.032 -26.722  1.00 82.46           C  
ATOM    877  HE1 TYR A  59      53.387  96.703 -26.998  1.00 82.46           H  
ATOM    878  CE2 TYR A  59      50.275  95.664 -26.025  1.00 82.46           C  
ATOM    879  HE2 TYR A  59      49.297  96.059 -25.790  1.00 82.46           H  
ATOM    880  OH  TYR A  59      51.116  97.888 -26.403  1.00 82.46           O  
ATOM    881  HH  TYR A  59      51.911  98.336 -26.701  1.00 82.46           H  
ATOM    882  CZ  TYR A  59      51.318  96.544 -26.380  1.00 82.46           C  
ATOM    883  N   ILE A  60      53.557  89.864 -28.064  1.00 78.43           N  
ATOM    884  H   ILE A  60      54.065  90.648 -28.447  1.00 78.43           H  
ATOM    885  CA  ILE A  60      54.313  88.629 -27.825  1.00 78.43           C  
ATOM    886  HA  ILE A  60      53.650  87.876 -27.400  1.00 78.43           H  
ATOM    887  C   ILE A  60      55.387  88.941 -26.787  1.00 78.43           C  
ATOM    888  CB  ILE A  60      54.925  88.055 -29.127  1.00 78.43           C  
ATOM    889  HB  ILE A  60      55.677  88.749 -29.503  1.00 78.43           H  
ATOM    890  O   ILE A  60      56.265  89.758 -27.038  1.00 78.43           O  
ATOM    891  CG1 ILE A  60      53.869  87.874 -30.233  1.00 78.43           C  
ATOM    892 HG12 ILE A  60      53.430  88.849 -30.446  1.00 78.43           H  
ATOM    893 HG13 ILE A  60      53.084  87.207 -29.876  1.00 78.43           H  
ATOM    894  CG2 ILE A  60      55.643  86.732 -28.847  1.00 78.43           C  
ATOM    895 HG21 ILE A  60      56.223  86.442 -29.724  1.00 78.43           H  
ATOM    896 HG22 ILE A  60      54.912  85.957 -28.616  1.00 78.43           H  
ATOM    897 HG23 ILE A  60      56.343  86.834 -28.018  1.00 78.43           H  
ATOM    898  CD1 ILE A  60      54.401  87.335 -31.563  1.00 78.43           C  
ATOM    899 HD11 ILE A  60      54.781  86.320 -31.452  1.00 78.43           H  
ATOM    900 HD12 ILE A  60      53.578  87.314 -32.278  1.00 78.43           H  
ATOM    901 HD13 ILE A  60      55.186  87.992 -31.939  1.00 78.43           H  
ATOM    902  N   VAL A  61      55.339  88.296 -25.624  1.00 81.24           N  
ATOM    903  H   VAL A  61      54.630  87.589 -25.491  1.00 81.24           H  
ATOM    904  CA  VAL A  61      56.455  88.306 -24.669  1.00 81.24           C  
ATOM    905  HA  VAL A  61      57.000  89.247 -24.746  1.00 81.24           H  
ATOM    906  C   VAL A  61      57.386  87.171 -25.042  1.00 81.24           C  
ATOM    907  CB  VAL A  61      55.997  88.139 -23.211  1.00 81.24           C  
ATOM    908  HB  VAL A  61      55.537  87.159 -23.080  1.00 81.24           H  
ATOM    909  O   VAL A  61      56.944  86.033 -25.162  1.00 81.24           O  
ATOM    910  CG1 VAL A  61      57.163  88.269 -22.225  1.00 81.24           C  
ATOM    911 HG11 VAL A  61      56.805  88.177 -21.200  1.00 81.24           H  
ATOM    912 HG12 VAL A  61      57.665  89.228 -22.351  1.00 81.24           H  
ATOM    913 HG13 VAL A  61      57.884  87.467 -22.384  1.00 81.24           H  
ATOM    914  CG2 VAL A  61      54.973  89.207 -22.837  1.00 81.24           C  
ATOM    915 HG21 VAL A  61      55.403  90.193 -23.011  1.00 81.24           H  
ATOM    916 HG22 VAL A  61      54.080  89.072 -23.448  1.00 81.24           H  
ATOM    917 HG23 VAL A  61      54.703  89.108 -21.786  1.00 81.24           H  
ATOM    918  N   LEU A  62      58.662  87.473 -25.200  1.00 76.98           N  
ATOM    919  H   LEU A  62      58.925  88.445 -25.130  1.00 76.98           H  
ATOM    920  CA  LEU A  62      59.752  86.531 -25.395  1.00 76.98           C  
ATOM    921  HA  LEU A  62      59.364  85.626 -25.863  1.00 76.98           H  
ATOM    922  C   LEU A  62      60.348  86.157 -24.027  1.00 76.98           C  
ATOM    923  CB  LEU A  62      60.781  87.178 -26.342  1.00 76.98           C  
ATOM    924  HB2 LEU A  62      61.568  86.453 -26.549  1.00 76.98           H  
ATOM    925  HB3 LEU A  62      61.233  88.019 -25.817  1.00 76.98           H  
ATOM    926  O   LEU A  62      60.341  86.971 -23.112  1.00 76.98           O  
ATOM    927  CG  LEU A  62      60.203  87.708 -27.674  1.00 76.98           C  
ATOM    928  HG  LEU A  62      59.404  88.423 -27.476  1.00 76.98           H  
ATOM    929  CD1 LEU A  62      61.281  88.461 -28.452  1.00 76.98           C  
ATOM    930 HD11 LEU A  62      60.904  88.751 -29.433  1.00 76.98           H  
ATOM    931 HD12 LEU A  62      61.553  89.358 -27.896  1.00 76.98           H  
ATOM    932 HD13 LEU A  62      62.169  87.839 -28.567  1.00 76.98           H  
ATOM    933  CD2 LEU A  62      59.587  86.601 -28.528  1.00 76.98           C  
ATOM    934 HD21 LEU A  62      60.311  85.810 -28.723  1.00 76.98           H  
ATOM    935 HD22 LEU A  62      58.734  86.175 -28.001  1.00 76.98           H  
ATOM    936 HD23 LEU A  62      59.231  87.025 -29.466  1.00 76.98           H  
ATOM    937  N   LYS A  63      60.864  84.937 -23.859  1.00 73.73           N  
ATOM    938  H   LYS A  63      60.823  84.297 -24.639  1.00 73.73           H  
ATOM    939  CA  LYS A  63      61.523  84.502 -22.614  1.00 73.73           C  
ATOM    940  HA  LYS A  63      60.893  84.763 -21.764  1.00 73.73           H  
ATOM    941  C   LYS A  63      62.838  85.238 -22.369  1.00 73.73           C  
ATOM    942  CB  LYS A  63      61.750  82.985 -22.625  1.00 73.73           C  
ATOM    943  HB2 LYS A  63      62.404  82.725 -21.792  1.00 73.73           H  
ATOM    944  HB3 LYS A  63      62.243  82.689 -23.551  1.00 73.73           H  
ATOM    945  O   LYS A  63      63.172  85.508 -21.224  1.00 73.73           O  
ATOM    946  CG  LYS A  63      60.426  82.230 -22.461  1.00 73.73           C  
ATOM    947  HG2 LYS A  63      59.787  82.424 -23.323  1.00 73.73           H  
ATOM    948  HG3 LYS A  63      59.938  82.566 -21.547  1.00 73.73           H  
ATOM    949  CD  LYS A  63      60.666  80.731 -22.351  1.00 73.73           C  
ATOM    950  HD2 LYS A  63      61.364  80.561 -21.531  1.00 73.73           H  
ATOM    951  HD3 LYS A  63      61.113  80.387 -23.283  1.00 73.73           H  
ATOM    952  CE  LYS A  63      59.369  79.967 -22.075  1.00 73.73           C  
ATOM    953  HE2 LYS A  63      58.676  80.157 -22.895  1.00 73.73           H  
ATOM    954  HE3 LYS A  63      58.935  80.350 -21.151  1.00 73.73           H  
ATOM    955  NZ  LYS A  63      59.619  78.511 -21.969  1.00 73.73           N  
ATOM    956  HZ1 LYS A  63      58.773  77.982 -21.809  1.00 73.73           H  
ATOM    957  HZ2 LYS A  63      60.346  78.289 -21.304  1.00 73.73           H  
ATOM    958  HZ3 LYS A  63      59.942  78.185 -22.869  1.00 73.73           H  
ATOM    959  N   GLU A  64      63.530  85.607 -23.446  1.00 75.42           N  
ATOM    960  H   GLU A  64      63.127  85.404 -24.349  1.00 75.42           H  
ATOM    961  CA  GLU A  64      64.713  86.463 -23.402  1.00 75.42           C  
ATOM    962  HA  GLU A  64      65.001  86.636 -22.365  1.00 75.42           H  
ATOM    963  C   GLU A  64      64.439  87.822 -24.039  1.00 75.42           C  
ATOM    964  CB  GLU A  64      65.900  85.814 -24.124  1.00 75.42           C  
ATOM    965  HB2 GLU A  64      65.637  85.648 -25.169  1.00 75.42           H  
ATOM    966  HB3 GLU A  64      66.745  86.503 -24.102  1.00 75.42           H  
ATOM    967  O   GLU A  64      63.676  87.943 -24.999  1.00 75.42           O  
ATOM    968  CG  GLU A  64      66.343  84.481 -23.522  1.00 75.42           C  
ATOM    969  HG2 GLU A  64      67.269  84.198 -24.023  1.00 75.42           H  
ATOM    970  HG3 GLU A  64      65.577  83.736 -23.736  1.00 75.42           H  
ATOM    971  CD  GLU A  64      66.620  84.531 -22.018  1.00 75.42           C  
ATOM    972  OE1 GLU A  64      66.252  83.543 -21.340  1.00 75.42           O  
ATOM    973  OE2 GLU A  64      67.206  85.550 -21.582  1.00 75.42           O  
ATOM    974  N   ASN A  65      65.146  88.842 -23.559  1.00 75.14           N  
ATOM    975  H   ASN A  65      65.766  88.661 -22.782  1.00 75.14           H  
ATOM    976  CA  ASN A  65      65.142  90.164 -24.172  1.00 75.14           C  
ATOM    977  HA  ASN A  65      64.111  90.513 -24.228  1.00 75.14           H  
ATOM    978  C   ASN A  65      65.695  90.107 -25.604  1.00 75.14           C  
ATOM    979  CB  ASN A  65      65.958  91.119 -23.288  1.00 75.14           C  
ATOM    980  HB2 ASN A  65      66.163  92.034 -23.845  1.00 75.14           H  
ATOM    981  HB3 ASN A  65      66.913  90.658 -23.040  1.00 75.14           H  
ATOM    982  O   ASN A  65      66.801  89.606 -25.824  1.00 75.14           O  
ATOM    983  CG  ASN A  65      65.237  91.510 -22.008  1.00 75.14           C  
ATOM    984  ND2 ASN A  65      65.964  91.786 -20.953  1.00 75.14           N  
ATOM    985 HD21 ASN A  65      66.972  91.724 -20.981  1.00 75.14           H  
ATOM    986 HD22 ASN A  65      65.449  92.046 -20.124  1.00 75.14           H  
ATOM    987  OD1 ASN A  65      64.021  91.582 -21.935  1.00 75.14           O  
ATOM    988  N   TRP A  66      64.961  90.674 -26.564  1.00 75.64           N  
ATOM    989  H   TRP A  66      64.064  91.068 -26.319  1.00 75.64           H  
ATOM    990  CA  TRP A  66      65.349  90.736 -27.973  1.00 75.64           C  
ATOM    991  HA  TRP A  66      65.378  89.725 -28.378  1.00 75.64           H  
ATOM    992  C   TRP A  66      66.730  91.389 -28.152  1.00 75.64           C  
ATOM    993  CB  TRP A  66      64.267  91.521 -28.722  1.00 75.64           C  
ATOM    994  HB2 TRP A  66      64.181  92.513 -28.279  1.00 75.64           H  
ATOM    995  HB3 TRP A  66      63.311  91.017 -28.584  1.00 75.64           H  
ATOM    996  O   TRP A  66      66.916  92.551 -27.795  1.00 75.64           O  
ATOM    997  CG  TRP A  66      64.500  91.676 -30.188  1.00 75.64           C  
ATOM    998  CD1 TRP A  66      65.022  92.764 -30.794  1.00 75.64           C  
ATOM    999  HD1 TRP A  66      65.342  93.661 -30.285  1.00 75.64           H  
ATOM   1000  CD2 TRP A  66      64.234  90.712 -31.248  1.00 75.64           C  
ATOM   1001  CE2 TRP A  66      64.630  91.294 -32.488  1.00 75.64           C  
ATOM   1002  CE3 TRP A  66      63.707  89.404 -31.285  1.00 75.64           C  
ATOM   1003  HE3 TRP A  66      63.402  88.932 -30.363  1.00 75.64           H  
ATOM   1004  NE1 TRP A  66      65.087  92.551 -32.155  1.00 75.64           N  
ATOM   1005  HE1 TRP A  66      65.387  93.262 -32.807  1.00 75.64           H  
ATOM   1006  CH2 TRP A  66      64.018  89.292 -33.700  1.00 75.64           C  
ATOM   1007  HH2 TRP A  66      63.962  88.733 -34.622  1.00 75.64           H  
ATOM   1008  CZ2 TRP A  66      64.514  90.606 -33.699  1.00 75.64           C  
ATOM   1009  HZ2 TRP A  66      64.816  91.077 -34.622  1.00 75.64           H  
ATOM   1010  CZ3 TRP A  66      63.605  88.698 -32.499  1.00 75.64           C  
ATOM   1011  HZ3 TRP A  66      63.218  87.689 -32.511  1.00 75.64           H  
ATOM   1012  N   GLN A  67      67.706  90.662 -28.708  1.00 74.19           N  
ATOM   1013  H   GLN A  67      67.511  89.700 -28.944  1.00 74.19           H  
ATOM   1014  CA  GLN A  67      69.074  91.164 -28.946  1.00 74.19           C  
ATOM   1015  HA  GLN A  67      69.250  92.024 -28.300  1.00 74.19           H  
ATOM   1016  C   GLN A  67      69.289  91.655 -30.384  1.00 74.19           C  
ATOM   1017  CB  GLN A  67      70.140  90.108 -28.594  1.00 74.19           C  
ATOM   1018  HB2 GLN A  67      71.125  90.560 -28.715  1.00 74.19           H  
ATOM   1019  HB3 GLN A  67      70.084  89.288 -29.310  1.00 74.19           H  
ATOM   1020  O   GLN A  67      70.314  92.268 -30.677  1.00 74.19           O  
ATOM   1021  CG  GLN A  67      70.051  89.542 -27.167  1.00 74.19           C  
ATOM   1022  HG2 GLN A  67      69.088  89.056 -27.011  1.00 74.19           H  
ATOM   1023  HG3 GLN A  67      70.825  88.787 -27.037  1.00 74.19           H  
ATOM   1024  CD  GLN A  67      70.250  90.605 -26.096  1.00 74.19           C  
ATOM   1025  NE2 GLN A  67      69.352  90.719 -25.146  1.00 74.19           N  
ATOM   1026 HE21 GLN A  67      68.504  90.172 -25.189  1.00 74.19           H  
ATOM   1027 HE22 GLN A  67      69.529  91.430 -24.451  1.00 74.19           H  
ATOM   1028  OE1 GLN A  67      71.210  91.352 -26.098  1.00 74.19           O  
ATOM   1029  N   GLY A  68      68.331  91.423 -31.286  1.00 72.58           N  
ATOM   1030  H   GLY A  68      67.494  90.942 -30.991  1.00 72.58           H  
ATOM   1031  CA  GLY A  68      68.355  92.017 -32.620  1.00 72.58           C  
ATOM   1032  HA2 GLY A  68      67.543  91.603 -33.219  1.00 72.58           H  
ATOM   1033  HA3 GLY A  68      69.302  91.780 -33.105  1.00 72.58           H  
ATOM   1034  C   GLY A  68      68.192  93.535 -32.561  1.00 72.58           C  
ATOM   1035  O   GLY A  68      67.843  94.100 -31.521  1.00 72.58           O  
ATOM   1036  N   ALA A  69      68.400  94.219 -33.685  1.00 77.40           N  
ATOM   1037  H   ALA A  69      68.665  93.726 -34.525  1.00 77.40           H  
ATOM   1038  CA  ALA A  69      68.113  95.649 -33.763  1.00 77.40           C  
ATOM   1039  HA  ALA A  69      68.751  96.167 -33.046  1.00 77.40           H  
ATOM   1040  C   ALA A  69      66.643  95.933 -33.389  1.00 77.40           C  
ATOM   1041  CB  ALA A  69      68.454  96.152 -35.170  1.00 77.40           C  
ATOM   1042  HB1 ALA A  69      67.844  95.633 -35.909  1.00 77.40           H  
ATOM   1043  HB2 ALA A  69      68.256  97.222 -35.237  1.00 77.40           H  
ATOM   1044  HB3 ALA A  69      69.508  95.973 -35.383  1.00 77.40           H  
ATOM   1045  O   ALA A  69      65.753  95.123 -33.669  1.00 77.40           O  
ATOM   1046  N   SER A  70      66.373  97.093 -32.784  1.00 78.30           N  
ATOM   1047  H   SER A  70      67.134  97.711 -32.543  1.00 78.30           H  
ATOM   1048  CA  SER A  70      65.004  97.611 -32.693  1.00 78.30           C  
ATOM   1049  HA  SER A  70      64.375  96.877 -32.189  1.00 78.30           H  
ATOM   1050  C   SER A  70      64.458  97.851 -34.101  1.00 78.30           C  
ATOM   1051  CB  SER A  70      64.950  98.930 -31.917  1.00 78.30           C  
ATOM   1052  HB2 SER A  70      65.563  99.673 -32.428  1.00 78.30           H  
ATOM   1053  HB3 SER A  70      63.921  99.285 -31.883  1.00 78.30           H  
ATOM   1054  O   SER A  70      65.181  98.334 -34.972  1.00 78.30           O  
ATOM   1055  OG  SER A  70      65.426  98.754 -30.598  1.00 78.30           O  
ATOM   1056  HG  SER A  70      65.554  99.616 -30.194  1.00 78.30           H  
ATOM   1057  N   GLY A  71      63.184  97.553 -34.330  1.00 75.64           N  
ATOM   1058  H   GLY A  71      62.624  97.165 -33.585  1.00 75.64           H  
ATOM   1059  CA  GLY A  71      62.539  97.784 -35.620  1.00 75.64           C  
ATOM   1060  HA2 GLY A  71      62.815  98.773 -35.986  1.00 75.64           H  
ATOM   1061  HA3 GLY A  71      62.881  97.045 -36.344  1.00 75.64           H  
ATOM   1062  C   GLY A  71      61.024  97.709 -35.514  1.00 75.64           C  
ATOM   1063  O   GLY A  71      60.498  96.984 -34.680  1.00 75.64           O  
ATOM   1064  N   THR A  72      60.341  98.478 -36.356  1.00 77.93           N  
ATOM   1065  H   THR A  72      60.876  99.021 -37.018  1.00 77.93           H  
ATOM   1066  CA  THR A  72      58.877  98.605 -36.491  1.00 77.93           C  
ATOM   1067  HA  THR A  72      58.355  97.933 -35.810  1.00 77.93           H  
ATOM   1068  C   THR A  72      58.480  98.274 -37.926  1.00 77.93           C  
ATOM   1069  CB  THR A  72      58.435 100.059 -36.251  1.00 77.93           C  
ATOM   1070  HB  THR A  72      57.394 100.168 -36.554  1.00 77.93           H  
ATOM   1071  O   THR A  72      59.274  98.549 -38.824  1.00 77.93           O  
ATOM   1072  CG2 THR A  72      58.561 100.519 -34.805  1.00 77.93           C  
ATOM   1073 HG21 THR A  72      59.573 100.350 -34.435  1.00 77.93           H  
ATOM   1074 HG22 THR A  72      58.326 101.582 -34.744  1.00 77.93           H  
ATOM   1075 HG23 THR A  72      57.839  99.967 -34.203  1.00 77.93           H  
ATOM   1076  OG1 THR A  72      59.225 100.938 -37.021  1.00 77.93           O  
ATOM   1077  HG1 THR A  72      59.294 100.575 -37.907  1.00 77.93           H  
ATOM   1078  N   GLY A  73      57.265  97.779 -38.184  1.00 77.55           N  
ATOM   1079  H   GLY A  73      56.625  97.546 -37.439  1.00 77.55           H  
ATOM   1080  CA  GLY A  73      56.879  97.413 -39.556  1.00 77.55           C  
ATOM   1081  HA2 GLY A  73      55.801  97.267 -39.624  1.00 77.55           H  
ATOM   1082  HA3 GLY A  73      57.152  98.216 -40.241  1.00 77.55           H  
ATOM   1083  C   GLY A  73      57.552  96.132 -40.042  1.00 77.55           C  
ATOM   1084  O   GLY A  73      57.640  95.899 -41.242  1.00 77.55           O  
ATOM   1085  N   LEU A  74      58.072  95.322 -39.119  1.00 75.75           N  
ATOM   1086  H   LEU A  74      57.904  95.526 -38.144  1.00 75.75           H  
ATOM   1087  CA  LEU A  74      58.759  94.084 -39.448  1.00 75.75           C  
ATOM   1088  HA  LEU A  74      59.380  94.238 -40.331  1.00 75.75           H  
ATOM   1089  C   LEU A  74      57.741  92.997 -39.766  1.00 75.75           C  
ATOM   1090  CB  LEU A  74      59.644  93.659 -38.274  1.00 75.75           C  
ATOM   1091  HB2 LEU A  74      58.996  93.481 -37.416  1.00 75.75           H  
ATOM   1092  HB3 LEU A  74      60.137  92.719 -38.524  1.00 75.75           H  
ATOM   1093  O   LEU A  74      56.711  92.890 -39.100  1.00 75.75           O  
ATOM   1094  CG  LEU A  74      60.699  94.690 -37.859  1.00 75.75           C  
ATOM   1095  HG  LEU A  74      60.228  95.643 -37.616  1.00 75.75           H  
ATOM   1096  CD1 LEU A  74      61.371  94.165 -36.602  1.00 75.75           C  
ATOM   1097 HD11 LEU A  74      62.168  94.846 -36.300  1.00 75.75           H  
ATOM   1098 HD12 LEU A  74      60.632  94.100 -35.804  1.00 75.75           H  
ATOM   1099 HD13 LEU A  74      61.786  93.174 -36.783  1.00 75.75           H  
ATOM   1100  CD2 LEU A  74      61.749  94.916 -38.943  1.00 75.75           C  
ATOM   1101 HD21 LEU A  74      62.537  95.568 -38.566  1.00 75.75           H  
ATOM   1102 HD22 LEU A  74      61.286  95.398 -39.804  1.00 75.75           H  
ATOM   1103 HD23 LEU A  74      62.169  93.957 -39.247  1.00 75.75           H  
ATOM   1104  N   SER A  75      58.076  92.131 -40.713  1.00 73.12           N  
ATOM   1105  H   SER A  75      58.975  92.235 -41.161  1.00 73.12           H  
ATOM   1106  CA  SER A  75      57.432  90.823 -40.769  1.00 73.12           C  
ATOM   1107  HA  SER A  75      56.372  90.939 -40.543  1.00 73.12           H  
ATOM   1108  C   SER A  75      58.058  89.927 -39.699  1.00 73.12           C  
ATOM   1109  CB  SER A  75      57.541  90.231 -42.170  1.00 73.12           C  
ATOM   1110  HB2 SER A  75      57.109  89.231 -42.182  1.00 73.12           H  
ATOM   1111  HB3 SER A  75      58.589  90.181 -42.467  1.00 73.12           H  
ATOM   1112  O   SER A  75      59.250  90.035 -39.411  1.00 73.12           O  
ATOM   1113  OG  SER A  75      56.847  91.049 -43.086  1.00 73.12           O  
ATOM   1114  HG  SER A  75      56.646  91.887 -42.663  1.00 73.12           H  
ATOM   1115  N   ALA A  76      57.283  89.040 -39.095  1.00 71.76           N  
ATOM   1116  H   ALA A  76      56.308  88.984 -39.355  1.00 71.76           H  
ATOM   1117  CA  ALA A  76      57.789  88.042 -38.166  1.00 71.76           C  
ATOM   1118  HA  ALA A  76      58.816  87.793 -38.432  1.00 71.76           H  
ATOM   1119  C   ALA A  76      56.977  86.762 -38.267  1.00 71.76           C  
ATOM   1120  CB  ALA A  76      57.779  88.598 -36.742  1.00 71.76           C  
ATOM   1121  HB1 ALA A  76      58.143  87.838 -36.051  1.00 71.76           H  
ATOM   1122  HB2 ALA A  76      58.442  89.462 -36.693  1.00 71.76           H  
ATOM   1123  HB3 ALA A  76      56.763  88.883 -36.467  1.00 71.76           H  
ATOM   1124  O   ALA A  76      55.802  86.793 -38.623  1.00 71.76           O  
ATOM   1125  N   VAL A  77      57.594  85.643 -37.915  1.00 66.35           N  
ATOM   1126  H   VAL A  77      58.546  85.700 -37.582  1.00 66.35           H  
ATOM   1127  CA  VAL A  77      56.903  84.364 -37.793  1.00 66.35           C  
ATOM   1128  HA  VAL A  77      55.832  84.549 -37.884  1.00 66.35           H  
ATOM   1129  C   VAL A  77      57.139  83.792 -36.412  1.00 66.35           C  
ATOM   1130  CB  VAL A  77      57.266  83.375 -38.910  1.00 66.35           C  
ATOM   1131  HB  VAL A  77      56.715  82.450 -38.735  1.00 66.35           H  
ATOM   1132  O   VAL A  77      58.258  83.838 -35.908  1.00 66.35           O  
ATOM   1133  CG1 VAL A  77      56.839  83.928 -40.274  1.00 66.35           C  
ATOM   1134 HG11 VAL A  77      57.436  84.802 -40.539  1.00 66.35           H  
ATOM   1135 HG12 VAL A  77      56.970  83.163 -41.040  1.00 66.35           H  
ATOM   1136 HG13 VAL A  77      55.786  84.208 -40.245  1.00 66.35           H  
ATOM   1137  CG2 VAL A  77      58.758  83.046 -38.944  1.00 66.35           C  
ATOM   1138 HG21 VAL A  77      58.936  82.325 -39.742  1.00 66.35           H  
ATOM   1139 HG22 VAL A  77      59.074  82.600 -38.001  1.00 66.35           H  
ATOM   1140 HG23 VAL A  77      59.343  83.945 -39.135  1.00 66.35           H  
ATOM   1141  N   ALA A  78      56.089  83.264 -35.791  1.00 61.75           N  
ATOM   1142  H   ALA A  78      55.205  83.262 -36.278  1.00 61.75           H  
ATOM   1143  CA  ALA A  78      56.195  82.514 -34.551  1.00 61.75           C  
ATOM   1144  HA  ALA A  78      57.237  82.516 -34.229  1.00 61.75           H  
ATOM   1145  C   ALA A  78      55.793  81.067 -34.822  1.00 61.75           C  
ATOM   1146  CB  ALA A  78      55.427  83.187 -33.416  1.00 61.75           C  
ATOM   1147  HB1 ALA A  78      55.683  84.246 -33.368  1.00 61.75           H  
ATOM   1148  HB2 ALA A  78      55.705  82.715 -32.474  1.00 61.75           H  
ATOM   1149  HB3 ALA A  78      54.355  83.076 -33.575  1.00 61.75           H  
ATOM   1150  O   ALA A  78      54.651  80.767 -35.168  1.00 61.75           O  
ATOM   1151  N   VAL A  79      56.774  80.182 -34.695  1.00 54.91           N  
ATOM   1152  H   VAL A  79      57.692  80.547 -34.483  1.00 54.91           H  
ATOM   1153  CA  VAL A  79      56.706  78.803 -35.173  1.00 54.91           C  
ATOM   1154  HA  VAL A  79      55.761  78.633 -35.688  1.00 54.91           H  
ATOM   1155  C   VAL A  79      56.777  77.888 -33.938  1.00 54.91           C  
ATOM   1156  CB  VAL A  79      57.858  78.589 -36.187  1.00 54.91           C  
ATOM   1157  HB  VAL A  79      58.777  78.408 -35.629  1.00 54.91           H  
ATOM   1158  O   VAL A  79      57.793  77.875 -33.261  1.00 54.91           O  
ATOM   1159  CG1 VAL A  79      57.608  77.396 -37.099  1.00 54.91           C  
ATOM   1160 HG11 VAL A  79      57.273  77.750 -38.074  1.00 54.91           H  
ATOM   1161 HG12 VAL A  79      58.539  76.851 -37.256  1.00 54.91           H  
ATOM   1162 HG13 VAL A  79      56.826  76.752 -36.697  1.00 54.91           H  
ATOM   1163  CG2 VAL A  79      58.146  79.782 -37.117  1.00 54.91           C  
ATOM   1164 HG21 VAL A  79      58.566  80.615 -36.553  1.00 54.91           H  
ATOM   1165 HG22 VAL A  79      58.870  79.488 -37.877  1.00 54.91           H  
ATOM   1166 HG23 VAL A  79      57.228  80.103 -37.610  1.00 54.91           H  
ATOM   1167  N   THR A  80      55.700  77.210 -33.541  1.00 48.84           N  
ATOM   1168  H   THR A  80      54.863  77.269 -34.103  1.00 48.84           H  
ATOM   1169  CA  THR A  80      55.535  76.505 -32.237  1.00 48.84           C  
ATOM   1170  HA  THR A  80      55.353  77.244 -31.457  1.00 48.84           H  
ATOM   1171  C   THR A  80      56.748  75.638 -31.824  1.00 48.84           C  
ATOM   1172  CB  THR A  80      54.268  75.636 -32.339  1.00 48.84           C  
ATOM   1173  HB  THR A  80      54.440  74.804 -33.022  1.00 48.84           H  
ATOM   1174  O   THR A  80      56.949  74.601 -32.414  1.00 48.84           O  
ATOM   1175  CG2 THR A  80      53.785  75.105 -30.995  1.00 48.84           C  
ATOM   1176 HG21 THR A  80      52.826  74.602 -31.119  1.00 48.84           H  
ATOM   1177 HG22 THR A  80      53.683  75.919 -30.277  1.00 48.84           H  
ATOM   1178 HG23 THR A  80      54.503  74.376 -30.618  1.00 48.84           H  
ATOM   1179  OG1 THR A  80      53.211  76.422 -32.846  1.00 48.84           O  
ATOM   1180  HG1 THR A  80      52.503  75.822 -33.091  1.00 48.84           H  
ATOM   1181  N   SER A  81      57.566  76.051 -30.847  1.00 46.05           N  
ATOM   1182  H   SER A  81      57.165  76.686 -30.172  1.00 46.05           H  
ATOM   1183  CA  SER A  81      59.027  75.806 -30.653  1.00 46.05           C  
ATOM   1184  HA  SER A  81      59.521  75.715 -31.621  1.00 46.05           H  
ATOM   1185  C   SER A  81      59.408  74.564 -29.824  1.00 46.05           C  
ATOM   1186  CB  SER A  81      59.546  77.068 -29.969  1.00 46.05           C  
ATOM   1187  HB2 SER A  81      58.808  77.861 -30.086  1.00 46.05           H  
ATOM   1188  HB3 SER A  81      60.427  77.410 -30.514  1.00 46.05           H  
ATOM   1189  O   SER A  81      58.507  73.886 -29.409  1.00 46.05           O  
ATOM   1190  OG  SER A  81      59.787  76.915 -28.573  1.00 46.05           O  
ATOM   1191  HG  SER A  81      60.139  77.733 -28.214  1.00 46.05           H  
ATOM   1192  N   PRO A  82      60.660  74.235 -29.449  1.00 45.34           N  
ATOM   1193  CA  PRO A  82      61.020  73.218 -28.451  1.00 45.34           C  
ATOM   1194  HA  PRO A  82      60.984  72.241 -28.931  1.00 45.34           H  
ATOM   1195  C   PRO A  82      60.234  73.128 -27.153  1.00 45.34           C  
ATOM   1196  CB  PRO A  82      62.468  73.472 -28.037  1.00 45.34           C  
ATOM   1197  HB2 PRO A  82      63.134  72.801 -28.581  1.00 45.34           H  
ATOM   1198  HB3 PRO A  82      62.650  73.389 -26.966  1.00 45.34           H  
ATOM   1199  O   PRO A  82      60.403  72.091 -26.544  1.00 45.34           O  
ATOM   1200  CG  PRO A  82      62.667  74.882 -28.511  1.00 45.34           C  
ATOM   1201  HG2 PRO A  82      62.158  75.535 -27.803  1.00 45.34           H  
ATOM   1202  HG3 PRO A  82      63.725  75.118 -28.624  1.00 45.34           H  
ATOM   1203  CD  PRO A  82      61.890  74.860 -29.814  1.00 45.34           C  
ATOM   1204  HD2 PRO A  82      61.739  75.846 -30.254  1.00 45.34           H  
ATOM   1205  HD3 PRO A  82      62.406  74.240 -30.547  1.00 45.34           H  
ATOM   1206  N   ALA A  83      59.414  74.083 -26.700  1.00 47.22           N  
ATOM   1207  H   ALA A  83      59.391  74.975 -27.174  1.00 47.22           H  
ATOM   1208  CA  ALA A  83      58.369  73.759 -25.712  1.00 47.22           C  
ATOM   1209  HA  ALA A  83      58.493  72.711 -25.438  1.00 47.22           H  
ATOM   1210  C   ALA A  83      56.961  73.723 -26.265  1.00 47.22           C  
ATOM   1211  CB  ALA A  83      58.459  74.487 -24.372  1.00 47.22           C  
ATOM   1212  HB1 ALA A  83      58.758  73.775 -23.602  1.00 47.22           H  
ATOM   1213  HB2 ALA A  83      59.159  75.321 -24.418  1.00 47.22           H  
ATOM   1214  HB3 ALA A  83      57.475  74.848 -24.074  1.00 47.22           H  
ATOM   1215  O   ALA A  83      56.106  73.206 -25.592  1.00 47.22           O  
ATOM   1216  N   GLY A  84      56.735  74.070 -27.514  1.00 46.80           N  
ATOM   1217  H   GLY A  84      57.460  74.573 -28.005  1.00 46.80           H  
ATOM   1218  CA  GLY A  84      55.931  73.197 -28.350  1.00 46.80           C  
ATOM   1219  HA2 GLY A  84      54.899  73.204 -28.001  1.00 46.80           H  
ATOM   1220  HA3 GLY A  84      55.975  73.608 -29.358  1.00 46.80           H  
ATOM   1221  C   GLY A  84      56.442  71.738 -28.395  1.00 46.80           C  
ATOM   1222  O   GLY A  84      55.623  70.873 -28.155  1.00 46.80           O  
ATOM   1223  N   ILE A  85      57.731  71.408 -28.641  1.00 51.33           N  
ATOM   1224  H   ILE A  85      58.356  72.152 -28.918  1.00 51.33           H  
ATOM   1225  CA  ILE A  85      58.217  70.002 -28.639  1.00 51.33           C  
ATOM   1226  HA  ILE A  85      57.485  69.421 -29.201  1.00 51.33           H  
ATOM   1227  C   ILE A  85      58.194  69.453 -27.241  1.00 51.33           C  
ATOM   1228  CB  ILE A  85      59.631  69.704 -29.249  1.00 51.33           C  
ATOM   1229  HB  ILE A  85      60.032  70.630 -29.661  1.00 51.33           H  
ATOM   1230  O   ILE A  85      57.943  68.283 -27.125  1.00 51.33           O  
ATOM   1231  CG1 ILE A  85      59.577  68.644 -30.376  1.00 51.33           C  
ATOM   1232 HG12 ILE A  85      58.600  68.610 -30.858  1.00 51.33           H  
ATOM   1233 HG13 ILE A  85      59.738  67.647 -29.967  1.00 51.33           H  
ATOM   1234  CG2 ILE A  85      60.723  69.173 -28.278  1.00 51.33           C  
ATOM   1235 HG21 ILE A  85      60.917  69.891 -27.481  1.00 51.33           H  
ATOM   1236 HG22 ILE A  85      60.422  68.225 -27.831  1.00 51.33           H  
ATOM   1237 HG23 ILE A  85      61.665  68.994 -28.795  1.00 51.33           H  
ATOM   1238  CD1 ILE A  85      60.644  68.930 -31.435  1.00 51.33           C  
ATOM   1239 HD11 ILE A  85      60.403  69.846 -31.975  1.00 51.33           H  
ATOM   1240 HD12 ILE A  85      60.709  68.086 -32.122  1.00 51.33           H  
ATOM   1241 HD13 ILE A  85      61.617  69.044 -30.958  1.00 51.33           H  
ATOM   1242  N   GLU A  86      58.516  70.231 -26.214  1.00 52.53           N  
ATOM   1243  H   GLU A  86      58.881  71.147 -26.435  1.00 52.53           H  
ATOM   1244  CA  GLU A  86      58.680  69.780 -24.835  1.00 52.53           C  
ATOM   1245  HA  GLU A  86      58.999  68.738 -24.849  1.00 52.53           H  
ATOM   1246  C   GLU A  86      57.346  69.825 -24.112  1.00 52.53           C  
ATOM   1247  CB  GLU A  86      59.778  70.571 -24.094  1.00 52.53           C  
ATOM   1248  HB2 GLU A  86      60.707  70.506 -24.660  1.00 52.53           H  
ATOM   1249  HB3 GLU A  86      59.487  71.620 -24.036  1.00 52.53           H  
ATOM   1250  O   GLU A  86      57.116  68.938 -23.322  1.00 52.53           O  
ATOM   1251  CG  GLU A  86      60.079  70.131 -22.654  1.00 52.53           C  
ATOM   1252  HG2 GLU A  86      59.163  70.147 -22.064  1.00 52.53           H  
ATOM   1253  HG3 GLU A  86      60.752  70.869 -22.217  1.00 52.53           H  
ATOM   1254  CD  GLU A  86      60.749  68.758 -22.549  1.00 52.53           C  
ATOM   1255  OE1 GLU A  86      60.886  68.234 -21.420  1.00 52.53           O  
ATOM   1256  OE2 GLU A  86      61.164  68.173 -23.570  1.00 52.53           O  
ATOM   1257  N   GLU A  87      56.405  70.717 -24.422  1.00 55.40           N  
ATOM   1258  H   GLU A  87      56.597  71.482 -25.053  1.00 55.40           H  
ATOM   1259  CA  GLU A  87      54.998  70.472 -24.089  1.00 55.40           C  
ATOM   1260  HA  GLU A  87      54.927  70.186 -23.039  1.00 55.40           H  
ATOM   1261  C   GLU A  87      54.501  69.291 -24.918  1.00 55.40           C  
ATOM   1262  CB  GLU A  87      54.139  71.730 -24.275  1.00 55.40           C  
ATOM   1263  HB2 GLU A  87      54.639  72.550 -23.761  1.00 55.40           H  
ATOM   1264  HB3 GLU A  87      54.063  71.937 -25.343  1.00 55.40           H  
ATOM   1265  O   GLU A  87      53.948  68.385 -24.343  1.00 55.40           O  
ATOM   1266  CG  GLU A  87      52.719  71.678 -23.713  1.00 55.40           C  
ATOM   1267  HG2 GLU A  87      52.765  71.366 -22.670  1.00 55.40           H  
ATOM   1268  HG3 GLU A  87      52.138  70.942 -24.269  1.00 55.40           H  
ATOM   1269  CD  GLU A  87      52.050  73.063 -23.824  1.00 55.40           C  
ATOM   1270  OE1 GLU A  87      51.443  73.504 -22.821  1.00 55.40           O  
ATOM   1271  OE2 GLU A  87      52.133  73.689 -24.908  1.00 55.40           O  
ATOM   1272  N   ALA A  88      54.819  69.144 -26.207  1.00 57.47           N  
ATOM   1273  H   ALA A  88      55.256  69.908 -26.702  1.00 57.47           H  
ATOM   1274  CA  ALA A  88      54.451  67.943 -26.964  1.00 57.47           C  
ATOM   1275  HA  ALA A  88      53.415  67.719 -26.711  1.00 57.47           H  
ATOM   1276  C   ALA A  88      55.257  66.685 -26.595  1.00 57.47           C  
ATOM   1277  CB  ALA A  88      54.484  68.199 -28.477  1.00 57.47           C  
ATOM   1278  HB1 ALA A  88      54.094  67.329 -29.007  1.00 57.47           H  
ATOM   1279  HB2 ALA A  88      55.509  68.370 -28.805  1.00 57.47           H  
ATOM   1280  HB3 ALA A  88      53.863  69.060 -28.723  1.00 57.47           H  
ATOM   1281  O   ALA A  88      54.841  65.617 -27.003  1.00 57.47           O  
ATOM   1282  N   ARG A  89      56.350  66.752 -25.817  1.00 57.00           N  
ATOM   1283  H   ARG A  89      56.694  67.690 -25.666  1.00 57.00           H  
ATOM   1284  CA  ARG A  89      57.242  65.635 -25.417  1.00 57.00           C  
ATOM   1285  HA  ARG A  89      56.899  64.747 -25.947  1.00 57.00           H  
ATOM   1286  C   ARG A  89      57.129  65.357 -23.932  1.00 57.00           C  
ATOM   1287  CB  ARG A  89      58.722  65.822 -25.828  1.00 57.00           C  
ATOM   1288  HB2 ARG A  89      58.766  66.077 -26.886  1.00 57.00           H  
ATOM   1289  HB3 ARG A  89      59.135  66.647 -25.248  1.00 57.00           H  
ATOM   1290  O   ARG A  89      57.355  64.236 -23.528  1.00 57.00           O  
ATOM   1291  CG  ARG A  89      59.627  64.575 -25.673  1.00 57.00           C  
ATOM   1292  HG2 ARG A  89      59.552  63.983 -26.584  1.00 57.00           H  
ATOM   1293  HG3 ARG A  89      59.310  63.937 -24.847  1.00 57.00           H  
ATOM   1294  CD  ARG A  89      61.099  64.945 -25.436  1.00 57.00           C  
ATOM   1295  HD2 ARG A  89      61.714  64.053 -25.554  1.00 57.00           H  
ATOM   1296  HD3 ARG A  89      61.405  65.664 -26.196  1.00 57.00           H  
ATOM   1297  NE  ARG A  89      61.299  65.535 -24.098  1.00 57.00           N  
ATOM   1298  HE  ARG A  89      61.180  66.535 -24.024  1.00 57.00           H  
ATOM   1299  NH1 ARG A  89      61.766  63.656 -22.891  1.00 57.00           N  
ATOM   1300 HH11 ARG A  89      61.809  63.192 -21.995  1.00 57.00           H  
ATOM   1301 HH12 ARG A  89      61.716  63.123 -23.748  1.00 57.00           H  
ATOM   1302  NH2 ARG A  89      61.465  65.590 -21.831  1.00 57.00           N  
ATOM   1303 HH21 ARG A  89      61.469  65.129 -20.932  1.00 57.00           H  
ATOM   1304 HH22 ARG A  89      61.264  66.579 -21.866  1.00 57.00           H  
ATOM   1305  CZ  ARG A  89      61.507  64.929 -22.949  1.00 57.00           C  
ATOM   1306  N   GLN A  90      56.716  66.321 -23.124  1.00 62.84           N  
ATOM   1307  H   GLN A  90      56.642  67.255 -23.501  1.00 62.84           H  
ATOM   1308  CA  GLN A  90      56.150  66.110 -21.795  1.00 62.84           C  
ATOM   1309  HA  GLN A  90      56.691  65.315 -21.283  1.00 62.84           H  
ATOM   1310  C   GLN A  90      54.705  65.672 -21.930  1.00 62.84           C  
ATOM   1311  CB  GLN A  90      56.209  67.377 -20.933  1.00 62.84           C  
ATOM   1312  HB2 GLN A  90      55.657  67.207 -20.009  1.00 62.84           H  
ATOM   1313  HB3 GLN A  90      55.707  68.196 -21.450  1.00 62.84           H  
ATOM   1314  O   GLN A  90      54.288  64.825 -21.168  1.00 62.84           O  
ATOM   1315  CG  GLN A  90      57.647  67.781 -20.581  1.00 62.84           C  
ATOM   1316  HG2 GLN A  90      58.267  67.771 -21.477  1.00 62.84           H  
ATOM   1317  HG3 GLN A  90      57.638  68.798 -20.191  1.00 62.84           H  
ATOM   1318  CD  GLN A  90      58.308  66.884 -19.544  1.00 62.84           C  
ATOM   1319  NE2 GLN A  90      59.586  67.053 -19.309  1.00 62.84           N  
ATOM   1320 HE21 GLN A  90      59.982  66.513 -18.553  1.00 62.84           H  
ATOM   1321 HE22 GLN A  90      60.111  67.676 -19.907  1.00 62.84           H  
ATOM   1322  OE1 GLN A  90      57.717  66.021 -18.921  1.00 62.84           O  
ATOM   1323  N   THR A  91      53.956  66.136 -22.926  1.00 60.80           N  
ATOM   1324  H   THR A  91      54.260  66.956 -23.432  1.00 60.80           H  
ATOM   1325  CA  THR A  91      52.669  65.555 -23.301  1.00 60.80           C  
ATOM   1326  HA  THR A  91      52.176  65.247 -22.379  1.00 60.80           H  
ATOM   1327  C   THR A  91      52.872  64.282 -24.117  1.00 60.80           C  
ATOM   1328  CB  THR A  91      51.689  66.542 -23.964  1.00 60.80           C  
ATOM   1329  HB  THR A  91      52.052  66.823 -24.952  1.00 60.80           H  
ATOM   1330  O   THR A  91      52.074  63.393 -23.917  1.00 60.80           O  
ATOM   1331  CG2 THR A  91      50.278  65.974 -24.061  1.00 60.80           C  
ATOM   1332 HG21 THR A  91      49.632  66.693 -24.565  1.00 60.80           H  
ATOM   1333 HG22 THR A  91      50.291  65.042 -24.626  1.00 60.80           H  
ATOM   1334 HG23 THR A  91      49.880  65.761 -23.069  1.00 60.80           H  
ATOM   1335  OG1 THR A  91      51.508  67.692 -23.174  1.00 60.80           O  
ATOM   1336  HG1 THR A  91      50.848  67.498 -22.504  1.00 60.80           H  
ATOM   1337  N   LEU A  92      53.935  64.068 -24.915  1.00 63.36           N  
ATOM   1338  H   LEU A  92      54.496  64.848 -25.226  1.00 63.36           H  
ATOM   1339  CA  LEU A  92      54.228  62.724 -25.460  1.00 63.36           C  
ATOM   1340  HA  LEU A  92      53.289  62.306 -25.823  1.00 63.36           H  
ATOM   1341  C   LEU A  92      54.743  61.793 -24.376  1.00 63.36           C  
ATOM   1342  CB  LEU A  92      55.229  62.694 -26.635  1.00 63.36           C  
ATOM   1343  HB2 LEU A  92      54.890  63.353 -27.434  1.00 63.36           H  
ATOM   1344  HB3 LEU A  92      56.204  62.998 -26.255  1.00 63.36           H  
ATOM   1345  O   LEU A  92      54.370  60.646 -24.407  1.00 63.36           O  
ATOM   1346  CG  LEU A  92      55.470  61.324 -27.286  1.00 63.36           C  
ATOM   1347  HG  LEU A  92      55.775  60.603 -26.529  1.00 63.36           H  
ATOM   1348  CD1 LEU A  92      54.226  60.826 -28.002  1.00 63.36           C  
ATOM   1349 HD11 LEU A  92      53.453  60.585 -27.273  1.00 63.36           H  
ATOM   1350 HD12 LEU A  92      53.865  61.606 -28.672  1.00 63.36           H  
ATOM   1351 HD13 LEU A  92      54.461  59.925 -28.569  1.00 63.36           H  
ATOM   1352  CD2 LEU A  92      56.607  61.430 -28.302  1.00 63.36           C  
ATOM   1353 HD21 LEU A  92      56.322  62.132 -29.086  1.00 63.36           H  
ATOM   1354 HD22 LEU A  92      56.790  60.452 -28.747  1.00 63.36           H  
ATOM   1355 HD23 LEU A  92      57.518  61.772 -27.811  1.00 63.36           H  
ATOM   1356  N   LEU A  93      55.569  62.223 -23.421  1.00 65.79           N  
ATOM   1357  H   LEU A  93      55.935  63.163 -23.475  1.00 65.79           H  
ATOM   1358  CA  LEU A  93      56.003  61.377 -22.305  1.00 65.79           C  
ATOM   1359  HA  LEU A  93      56.214  60.376 -22.682  1.00 65.79           H  
ATOM   1360  C   LEU A  93      54.908  61.207 -21.266  1.00 65.79           C  
ATOM   1361  CB  LEU A  93      57.256  61.900 -21.587  1.00 65.79           C  
ATOM   1362  HB2 LEU A  93      57.152  62.968 -21.397  1.00 65.79           H  
ATOM   1363  HB3 LEU A  93      57.280  61.421 -20.608  1.00 65.79           H  
ATOM   1364  O   LEU A  93      54.880  60.178 -20.618  1.00 65.79           O  
ATOM   1365  CG  LEU A  93      58.612  61.604 -22.247  1.00 65.79           C  
ATOM   1366  HG  LEU A  93      58.727  62.162 -23.177  1.00 65.79           H  
ATOM   1367  CD1 LEU A  93      59.691  62.046 -21.255  1.00 65.79           C  
ATOM   1368 HD11 LEU A  93      59.517  61.574 -20.289  1.00 65.79           H  
ATOM   1369 HD12 LEU A  93      60.670  61.719 -21.606  1.00 65.79           H  
ATOM   1370 HD13 LEU A  93      59.645  63.128 -21.132  1.00 65.79           H  
ATOM   1371  CD2 LEU A  93      58.847  60.122 -22.544  1.00 65.79           C  
ATOM   1372 HD21 LEU A  93      59.866  59.958 -22.895  1.00 65.79           H  
ATOM   1373 HD22 LEU A  93      58.674  59.525 -21.648  1.00 65.79           H  
ATOM   1374 HD23 LEU A  93      58.170  59.784 -23.329  1.00 65.79           H  
ATOM   1375  N   SER A  94      54.006  62.168 -21.103  1.00 66.16           N  
ATOM   1376  H   SER A  94      54.154  63.057 -21.559  1.00 66.16           H  
ATOM   1377  CA  SER A  94      52.793  61.999 -20.310  1.00 66.16           C  
ATOM   1378  HA  SER A  94      53.046  61.491 -19.379  1.00 66.16           H  
ATOM   1379  C   SER A  94      51.816  61.117 -21.067  1.00 66.16           C  
ATOM   1380  CB  SER A  94      52.148  63.337 -19.941  1.00 66.16           C  
ATOM   1381  HB2 SER A  94      51.824  63.850 -20.846  1.00 66.16           H  
ATOM   1382  HB3 SER A  94      52.873  63.948 -19.403  1.00 66.16           H  
ATOM   1383  O   SER A  94      51.216  60.264 -20.448  1.00 66.16           O  
ATOM   1384  OG  SER A  94      51.036  63.133 -19.101  1.00 66.16           O  
ATOM   1385  HG  SER A  94      50.599  63.972 -18.937  1.00 66.16           H  
ATOM   1386  N   LEU A  95      51.708  61.207 -22.394  1.00 66.43           N  
ATOM   1387  H   LEU A  95      52.181  61.960 -22.872  1.00 66.43           H  
ATOM   1388  CA  LEU A  95      50.877  60.315 -23.202  1.00 66.43           C  
ATOM   1389  HA  LEU A  95      49.912  60.217 -22.705  1.00 66.43           H  
ATOM   1390  C   LEU A  95      51.487  58.919 -23.292  1.00 66.43           C  
ATOM   1391  CB  LEU A  95      50.644  60.907 -24.602  1.00 66.43           C  
ATOM   1392  HB2 LEU A  95      50.241  61.914 -24.495  1.00 66.43           H  
ATOM   1393  HB3 LEU A  95      51.603  60.961 -25.115  1.00 66.43           H  
ATOM   1394  O   LEU A  95      50.735  57.974 -23.199  1.00 66.43           O  
ATOM   1395  CG  LEU A  95      49.659  60.118 -25.480  1.00 66.43           C  
ATOM   1396  HG  LEU A  95      49.943  59.066 -25.525  1.00 66.43           H  
ATOM   1397  CD1 LEU A  95      48.229  60.228 -24.949  1.00 66.43           C  
ATOM   1398 HD11 LEU A  95      47.539  59.777 -25.662  1.00 66.43           H  
ATOM   1399 HD12 LEU A  95      47.955  61.270 -24.786  1.00 66.43           H  
ATOM   1400 HD13 LEU A  95      48.144  59.680 -24.010  1.00 66.43           H  
ATOM   1401  CD2 LEU A  95      49.719  60.676 -26.901  1.00 66.43           C  
ATOM   1402 HD21 LEU A  95      50.694  60.454 -27.336  1.00 66.43           H  
ATOM   1403 HD22 LEU A  95      48.945  60.210 -27.511  1.00 66.43           H  
ATOM   1404 HD23 LEU A  95      49.574  61.756 -26.888  1.00 66.43           H  
ATOM   1405  N   ILE A  96      52.809  58.773 -23.400  1.00 68.06           N  
ATOM   1406  H   ILE A  96      53.351  59.616 -23.526  1.00 68.06           H  
ATOM   1407  CA  ILE A  96      53.553  57.510 -23.326  1.00 68.06           C  
ATOM   1408  HA  ILE A  96      53.076  56.782 -23.984  1.00 68.06           H  
ATOM   1409  C   ILE A  96      53.447  56.971 -21.915  1.00 68.06           C  
ATOM   1410  CB  ILE A  96      55.038  57.637 -23.754  1.00 68.06           C  
ATOM   1411  HB  ILE A  96      55.456  58.524 -23.279  1.00 68.06           H  
ATOM   1412  O   ILE A  96      53.082  55.831 -21.786  1.00 68.06           O  
ATOM   1413  CG1 ILE A  96      55.151  57.773 -25.285  1.00 68.06           C  
ATOM   1414 HG12 ILE A  96      54.872  56.827 -25.748  1.00 68.06           H  
ATOM   1415 HG13 ILE A  96      54.446  58.528 -25.631  1.00 68.06           H  
ATOM   1416  CG2 ILE A  96      55.891  56.433 -23.305  1.00 68.06           C  
ATOM   1417 HG21 ILE A  96      55.488  55.506 -23.713  1.00 68.06           H  
ATOM   1418 HG22 ILE A  96      56.928  56.535 -23.622  1.00 68.06           H  
ATOM   1419 HG23 ILE A  96      55.916  56.351 -22.218  1.00 68.06           H  
ATOM   1420  CD1 ILE A  96      56.550  58.166 -25.777  1.00 68.06           C  
ATOM   1421 HD11 ILE A  96      56.490  58.416 -26.836  1.00 68.06           H  
ATOM   1422 HD12 ILE A  96      57.248  57.336 -25.662  1.00 68.06           H  
ATOM   1423 HD13 ILE A  96      56.914  59.031 -25.223  1.00 68.06           H  
ATOM   1424  N   SER A  97      53.667  57.751 -20.859  1.00 70.10           N  
ATOM   1425  H   SER A  97      54.014  58.687 -21.010  1.00 70.10           H  
ATOM   1426  CA  SER A  97      53.525  57.282 -19.472  1.00 70.10           C  
ATOM   1427  HA  SER A  97      54.111  56.372 -19.348  1.00 70.10           H  
ATOM   1428  C   SER A  97      52.072  56.953 -19.133  1.00 70.10           C  
ATOM   1429  CB  SER A  97      54.079  58.330 -18.505  1.00 70.10           C  
ATOM   1430  HB2 SER A  97      53.531  59.264 -18.629  1.00 70.10           H  
ATOM   1431  HB3 SER A  97      55.131  58.496 -18.734  1.00 70.10           H  
ATOM   1432  O   SER A  97      51.808  55.967 -18.461  1.00 70.10           O  
ATOM   1433  OG  SER A  97      53.970  57.914 -17.160  1.00 70.10           O  
ATOM   1434  HG  SER A  97      54.543  58.467 -16.624  1.00 70.10           H  
ATOM   1435  N   THR A  98      51.099  57.704 -19.651  1.00 67.79           N  
ATOM   1436  H   THR A  98      51.359  58.520 -20.186  1.00 67.79           H  
ATOM   1437  CA  THR A  98      49.671  57.397 -19.499  1.00 67.79           C  
ATOM   1438  HA  THR A  98      49.489  57.147 -18.454  1.00 67.79           H  
ATOM   1439  C   THR A  98      49.323  56.163 -20.326  1.00 67.79           C  
ATOM   1440  CB  THR A  98      48.748  58.582 -19.847  1.00 67.79           C  
ATOM   1441  HB  THR A  98      48.806  58.800 -20.913  1.00 67.79           H  
ATOM   1442  O   THR A  98      48.660  55.288 -19.794  1.00 67.79           O  
ATOM   1443  CG2 THR A  98      47.296  58.352 -19.436  1.00 67.79           C  
ATOM   1444 HG21 THR A  98      47.227  58.287 -18.351  1.00 67.79           H  
ATOM   1445 HG22 THR A  98      46.683  59.182 -19.786  1.00 67.79           H  
ATOM   1446 HG23 THR A  98      46.927  57.418 -19.860  1.00 67.79           H  
ATOM   1447  OG1 THR A  98      49.089  59.720 -19.098  1.00 67.79           O  
ATOM   1448  HG1 THR A  98      49.907  60.052 -19.475  1.00 67.79           H  
ATOM   1449  N   TYR A  99      49.822  56.032 -21.560  1.00 67.62           N  
ATOM   1450  H   TYR A  99      50.367  56.796 -21.933  1.00 67.62           H  
ATOM   1451  CA  TYR A  99      49.636  54.882 -22.454  1.00 67.62           C  
ATOM   1452  HA  TYR A  99      48.574  54.642 -22.493  1.00 67.62           H  
ATOM   1453  C   TYR A  99      50.376  53.629 -21.975  1.00 67.62           C  
ATOM   1454  CB  TYR A  99      50.088  55.232 -23.883  1.00 67.62           C  
ATOM   1455  HB2 TYR A  99      51.130  55.549 -23.862  1.00 67.62           H  
ATOM   1456  HB3 TYR A  99      49.478  56.054 -24.258  1.00 67.62           H  
ATOM   1457  O   TYR A  99      49.863  52.537 -22.134  1.00 67.62           O  
ATOM   1458  CG  TYR A  99      49.964  54.075 -24.847  1.00 67.62           C  
ATOM   1459  CD1 TYR A  99      51.081  53.269 -25.140  1.00 67.62           C  
ATOM   1460  HD1 TYR A  99      52.049  53.516 -24.729  1.00 67.62           H  
ATOM   1461  CD2 TYR A  99      48.697  53.739 -25.352  1.00 67.62           C  
ATOM   1462  HD2 TYR A  99      47.845  54.362 -25.120  1.00 67.62           H  
ATOM   1463  CE1 TYR A  99      50.922  52.108 -25.919  1.00 67.62           C  
ATOM   1464  HE1 TYR A  99      51.773  51.473 -26.120  1.00 67.62           H  
ATOM   1465  CE2 TYR A  99      48.526  52.565 -26.101  1.00 67.62           C  
ATOM   1466  HE2 TYR A  99      47.549  52.248 -26.436  1.00 67.62           H  
ATOM   1467  OH  TYR A  99      49.437  50.606 -27.068  1.00 67.62           O  
ATOM   1468  HH  TYR A  99      50.240  50.088 -27.156  1.00 67.62           H  
ATOM   1469  CZ  TYR A  99      49.636  51.752 -26.381  1.00 67.62           C  
ATOM   1470  N   GLU A 100      51.545  53.759 -21.356  1.00 69.65           N  
ATOM   1471  H   GLU A 100      51.939  54.688 -21.320  1.00 69.65           H  
ATOM   1472  CA  GLU A 100      52.334  52.700 -20.727  1.00 69.65           C  
ATOM   1473  HA  GLU A 100      52.359  51.819 -21.368  1.00 69.65           H  
ATOM   1474  C   GLU A 100      51.681  52.311 -19.414  1.00 69.65           C  
ATOM   1475  CB  GLU A 100      53.777  53.142 -20.419  1.00 69.65           C  
ATOM   1476  HB2 GLU A 100      53.750  54.135 -19.970  1.00 69.65           H  
ATOM   1477  HB3 GLU A 100      54.189  52.461 -19.674  1.00 69.65           H  
ATOM   1478  O   GLU A 100      51.493  51.134 -19.178  1.00 69.65           O  
ATOM   1479  CG  GLU A 100      54.731  53.118 -21.623  1.00 69.65           C  
ATOM   1480  HG2 GLU A 100      54.805  52.088 -21.973  1.00 69.65           H  
ATOM   1481  HG3 GLU A 100      54.313  53.707 -22.440  1.00 69.65           H  
ATOM   1482  CD  GLU A 100      56.140  53.642 -21.276  1.00 69.65           C  
ATOM   1483  OE1 GLU A 100      57.069  53.349 -22.062  1.00 69.65           O  
ATOM   1484  OE2 GLU A 100      56.296  54.334 -20.241  1.00 69.65           O  
ATOM   1485  N   SER A 101      51.272  53.257 -18.567  1.00 71.31           N  
ATOM   1486  H   SER A 101      51.486  54.220 -18.783  1.00 71.31           H  
ATOM   1487  CA  SER A 101      50.487  52.973 -17.359  1.00 71.31           C  
ATOM   1488  HA  SER A 101      51.058  52.308 -16.710  1.00 71.31           H  
ATOM   1489  C   SER A 101      49.174  52.273 -17.720  1.00 71.31           C  
ATOM   1490  CB  SER A 101      50.228  54.278 -16.602  1.00 71.31           C  
ATOM   1491  HB2 SER A 101      51.181  54.775 -16.420  1.00 71.31           H  
ATOM   1492  HB3 SER A 101      49.591  54.931 -17.199  1.00 71.31           H  
ATOM   1493  O   SER A 101      48.771  51.309 -17.074  1.00 71.31           O  
ATOM   1494  OG  SER A 101      49.625  54.032 -15.350  1.00 71.31           O  
ATOM   1495  HG  SER A 101      49.457  54.880 -14.933  1.00 71.31           H  
ATOM   1496  N   PHE A 102      48.557  52.677 -18.827  1.00 68.97           N  
ATOM   1497  H   PHE A 102      48.914  53.498 -19.293  1.00 68.97           H  
ATOM   1498  CA  PHE A 102      47.346  52.087 -19.368  1.00 68.97           C  
ATOM   1499  HA  PHE A 102      46.636  51.942 -18.554  1.00 68.97           H  
ATOM   1500  C   PHE A 102      47.574  50.717 -20.028  1.00 68.97           C  
ATOM   1501  CB  PHE A 102      46.752  53.112 -20.323  1.00 68.97           C  
ATOM   1502  HB2 PHE A 102      46.508  54.006 -19.749  1.00 68.97           H  
ATOM   1503  HB3 PHE A 102      47.480  53.364 -21.094  1.00 68.97           H  
ATOM   1504  O   PHE A 102      46.832  49.784 -19.740  1.00 68.97           O  
ATOM   1505  CG  PHE A 102      45.508  52.627 -20.985  1.00 68.97           C  
ATOM   1506  CD1 PHE A 102      45.609  51.902 -22.179  1.00 68.97           C  
ATOM   1507  HD1 PHE A 102      46.563  51.777 -22.671  1.00 68.97           H  
ATOM   1508  CD2 PHE A 102      44.277  52.788 -20.334  1.00 68.97           C  
ATOM   1509  HD2 PHE A 102      44.217  53.342 -19.409  1.00 68.97           H  
ATOM   1510  CE1 PHE A 102      44.473  51.272 -22.682  1.00 68.97           C  
ATOM   1511  HE1 PHE A 102      44.565  50.672 -23.575  1.00 68.97           H  
ATOM   1512  CE2 PHE A 102      43.137  52.175 -20.859  1.00 68.97           C  
ATOM   1513  HE2 PHE A 102      42.201  52.267 -20.328  1.00 68.97           H  
ATOM   1514  CZ  PHE A 102      43.240  51.396 -22.024  1.00 68.97           C  
ATOM   1515  HZ  PHE A 102      42.378  50.870 -22.407  1.00 68.97           H  
ATOM   1516  N   ALA A 103      48.620  50.536 -20.831  1.00 70.57           N  
ATOM   1517  H   ALA A 103      49.182  51.341 -21.071  1.00 70.57           H  
ATOM   1518  CA  ALA A 103      49.015  49.253 -21.413  1.00 70.57           C  
ATOM   1519  HA  ALA A 103      48.145  48.800 -21.890  1.00 70.57           H  
ATOM   1520  C   ALA A 103      49.510  48.282 -20.331  1.00 70.57           C  
ATOM   1521  CB  ALA A 103      50.079  49.492 -22.491  1.00 70.57           C  
ATOM   1522  HB1 ALA A 103      50.369  48.540 -22.936  1.00 70.57           H  
ATOM   1523  HB2 ALA A 103      50.959  49.962 -22.052  1.00 70.57           H  
ATOM   1524  HB3 ALA A 103      49.677  50.137 -23.273  1.00 70.57           H  
ATOM   1525  O   ALA A 103      49.213  47.097 -20.381  1.00 70.57           O  
ATOM   1526  N   ASN A 104      50.165  48.783 -19.285  1.00 71.24           N  
ATOM   1527  H   ASN A 104      50.438  49.755 -19.323  1.00 71.24           H  
ATOM   1528  CA  ASN A 104      50.480  48.033 -18.075  1.00 71.24           C  
ATOM   1529  HA  ASN A 104      50.903  47.070 -18.361  1.00 71.24           H  
ATOM   1530  C   ASN A 104      49.217  47.736 -17.256  1.00 71.24           C  
ATOM   1531  CB  ASN A 104      51.518  48.797 -17.232  1.00 71.24           C  
ATOM   1532  HB2 ASN A 104      51.166  49.812 -17.046  1.00 71.24           H  
ATOM   1533  HB3 ASN A 104      51.620  48.304 -16.265  1.00 71.24           H  
ATOM   1534  O   ASN A 104      49.197  46.736 -16.547  1.00 71.24           O  
ATOM   1535  CG  ASN A 104      52.906  48.826 -17.855  1.00 71.24           C  
ATOM   1536  ND2 ASN A 104      53.651  49.891 -17.676  1.00 71.24           N  
ATOM   1537 HD21 ASN A 104      53.205  50.743 -17.368  1.00 71.24           H  
ATOM   1538 HD22 ASN A 104      54.527  49.901 -18.178  1.00 71.24           H  
ATOM   1539  OD1 ASN A 104      53.367  47.872 -18.456  1.00 71.24           O  
ATOM   1540  N   SER A 105      48.153  48.544 -17.352  1.00 75.18           N  
ATOM   1541  H   SER A 105      48.260  49.419 -17.846  1.00 75.18           H  
ATOM   1542  CA  SER A 105      46.836  48.216 -16.785  1.00 75.18           C  
ATOM   1543  HA  SER A 105      47.002  47.800 -15.792  1.00 75.18           H  
ATOM   1544  C   SER A 105      46.099  47.143 -17.591  1.00 75.18           C  
ATOM   1545  CB  SER A 105      45.955  49.464 -16.599  1.00 75.18           C  
ATOM   1546  HB2 SER A 105      45.285  49.284 -15.758  1.00 75.18           H  
ATOM   1547  HB3 SER A 105      46.575  50.326 -16.351  1.00 75.18           H  
ATOM   1548  O   SER A 105      45.161  46.543 -17.074  1.00 75.18           O  
ATOM   1549  OG  SER A 105      45.154  49.751 -17.730  1.00 75.18           O  
ATOM   1550  HG  SER A 105      45.718  49.785 -18.506  1.00 75.18           H  
ATOM   1551  N   VAL A 106      46.512  46.867 -18.832  1.00 78.90           N  
ATOM   1552  H   VAL A 106      47.307  47.371 -19.199  1.00 78.90           H  
ATOM   1553  CA  VAL A 106      45.956  45.794 -19.662  1.00 78.90           C  
ATOM   1554  HA  VAL A 106      44.878  45.747 -19.510  1.00 78.90           H  
ATOM   1555  C   VAL A 106      46.551  44.480 -19.199  1.00 78.90           C  
ATOM   1556  CB  VAL A 106      46.197  46.041 -21.156  1.00 78.90           C  
ATOM   1557  HB  VAL A 106      47.264  46.148 -21.351  1.00 78.90           H  
ATOM   1558  O   VAL A 106      47.688  44.137 -19.511  1.00 78.90           O  
ATOM   1559  CG1 VAL A 106      45.700  44.871 -22.014  1.00 78.90           C  
ATOM   1560 HG11 VAL A 106      46.289  43.980 -21.797  1.00 78.90           H  
ATOM   1561 HG12 VAL A 106      45.856  45.104 -23.067  1.00 78.90           H  
ATOM   1562 HG13 VAL A 106      44.646  44.676 -21.819  1.00 78.90           H  
ATOM   1563  CG2 VAL A 106      45.493  47.329 -21.593  1.00 78.90           C  
ATOM   1564 HG21 VAL A 106      46.127  47.852 -22.309  1.00 78.90           H  
ATOM   1565 HG22 VAL A 106      44.519  47.101 -22.028  1.00 78.90           H  
ATOM   1566 HG23 VAL A 106      45.350  48.022 -20.764  1.00 78.90           H  
ATOM   1567  N   LYS A 107      45.766  43.741 -18.415  1.00 80.89           N  
ATOM   1568  H   LYS A 107      44.848  44.103 -18.202  1.00 80.89           H  
ATOM   1569  CA  LYS A 107      46.223  42.511 -17.773  1.00 80.89           C  
ATOM   1570  HA  LYS A 107      47.182  42.243 -18.217  1.00 80.89           H  
ATOM   1571  C   LYS A 107      45.252  41.361 -18.027  1.00 80.89           C  
ATOM   1572  CB  LYS A 107      46.470  42.752 -16.275  1.00 80.89           C  
ATOM   1573  HB2 LYS A 107      45.554  43.106 -15.803  1.00 80.89           H  
ATOM   1574  HB3 LYS A 107      46.750  41.803 -15.818  1.00 80.89           H  
ATOM   1575  O   LYS A 107      44.030  41.548 -17.927  1.00 80.89           O  
ATOM   1576  CG  LYS A 107      47.604  43.763 -16.029  1.00 80.89           C  
ATOM   1577  HG2 LYS A 107      48.507  43.422 -16.536  1.00 80.89           H  
ATOM   1578  HG3 LYS A 107      47.321  44.737 -16.431  1.00 80.89           H  
ATOM   1579  CD  LYS A 107      47.895  43.918 -14.534  1.00 80.89           C  
ATOM   1580  HD2 LYS A 107      48.143  42.945 -14.112  1.00 80.89           H  
ATOM   1581  HD3 LYS A 107      47.005  44.306 -14.037  1.00 80.89           H  
ATOM   1582  CE  LYS A 107      49.063  44.884 -14.315  1.00 80.89           C  
ATOM   1583  HE2 LYS A 107      48.772  45.862 -14.700  1.00 80.89           H  
ATOM   1584  HE3 LYS A 107      49.925  44.531 -14.881  1.00 80.89           H  
ATOM   1585  NZ  LYS A 107      49.393  45.028 -12.885  1.00 80.89           N  
ATOM   1586  HZ1 LYS A 107      50.316  45.397 -12.708  1.00 80.89           H  
ATOM   1587  HZ2 LYS A 107      48.707  45.613 -12.428  1.00 80.89           H  
ATOM   1588  HZ3 LYS A 107      49.210  44.171 -12.384  1.00 80.89           H  
ATOM   1589  N   PRO A 108      45.755  40.143 -18.289  1.00 81.59           N  
ATOM   1590  CA  PRO A 108      44.915  38.957 -18.346  1.00 81.59           C  
ATOM   1591  HA  PRO A 108      44.003  39.163 -18.907  1.00 81.59           H  
ATOM   1592  C   PRO A 108      44.518  38.485 -16.941  1.00 81.59           C  
ATOM   1593  CB  PRO A 108      45.745  37.924 -19.111  1.00 81.59           C  
ATOM   1594  HB2 PRO A 108      45.613  38.075 -20.182  1.00 81.59           H  
ATOM   1595  HB3 PRO A 108      45.485  36.901 -18.837  1.00 81.59           H  
ATOM   1596  O   PRO A 108      43.535  37.768 -16.812  1.00 81.59           O  
ATOM   1597  CG  PRO A 108      47.182  38.273 -18.721  1.00 81.59           C  
ATOM   1598  HG2 PRO A 108      47.429  37.801 -17.771  1.00 81.59           H  
ATOM   1599  HG3 PRO A 108      47.891  37.975 -19.493  1.00 81.59           H  
ATOM   1600  CD  PRO A 108      47.148  39.792 -18.545  1.00 81.59           C  
ATOM   1601  HD2 PRO A 108      47.790  40.086 -17.714  1.00 81.59           H  
ATOM   1602  HD3 PRO A 108      47.484  40.278 -19.461  1.00 81.59           H  
ATOM   1603  N   THR A 109      45.238  38.893 -15.891  1.00 84.92           N  
ATOM   1604  H   THR A 109      46.006  39.530 -16.049  1.00 84.92           H  
ATOM   1605  CA  THR A 109      44.985  38.546 -14.484  1.00 84.92           C  
ATOM   1606  HA  THR A 109      44.724  37.489 -14.428  1.00 84.92           H  
ATOM   1607  C   THR A 109      43.827  39.334 -13.869  1.00 84.92           C  
ATOM   1608  CB  THR A 109      46.248  38.775 -13.634  1.00 84.92           C  
ATOM   1609  HB  THR A 109      45.999  38.690 -12.576  1.00 84.92           H  
ATOM   1610  O   THR A 109      43.508  40.443 -14.295  1.00 84.92           O  
ATOM   1611  CG2 THR A 109      47.337  37.757 -13.967  1.00 84.92           C  
ATOM   1612 HG21 THR A 109      48.203  37.932 -13.328  1.00 84.92           H  
ATOM   1613 HG22 THR A 109      46.967  36.748 -13.786  1.00 84.92           H  
ATOM   1614 HG23 THR A 109      47.641  37.852 -15.009  1.00 84.92           H  
ATOM   1615  OG1 THR A 109      46.791  40.051 -13.890  1.00 84.92           O  
ATOM   1616  HG1 THR A 109      47.000  40.469 -13.051  1.00 84.92           H  
ATOM   1617  N   VAL A 110      43.211  38.772 -12.825  1.00 84.52           N  
ATOM   1618  H   VAL A 110      43.508  37.858 -12.513  1.00 84.52           H  
ATOM   1619  CA  VAL A 110      42.181  39.446 -12.020  1.00 84.52           C  
ATOM   1620  HA  VAL A 110      41.469  39.926 -12.692  1.00 84.52           H  
ATOM   1621  C   VAL A 110      42.822  40.535 -11.156  1.00 84.52           C  
ATOM   1622  CB  VAL A 110      41.401  38.435 -11.154  1.00 84.52           C  
ATOM   1623  HB  VAL A 110      42.071  37.969 -10.431  1.00 84.52           H  
ATOM   1624  O   VAL A 110      43.243  40.285 -10.031  1.00 84.52           O  
ATOM   1625  CG1 VAL A 110      40.260  39.123 -10.405  1.00 84.52           C  
ATOM   1626 HG11 VAL A 110      40.650  39.863  -9.706  1.00 84.52           H  
ATOM   1627 HG12 VAL A 110      39.720  38.371  -9.830  1.00 84.52           H  
ATOM   1628 HG13 VAL A 110      39.584  39.605 -11.111  1.00 84.52           H  
ATOM   1629  CG2 VAL A 110      40.782  37.330 -12.012  1.00 84.52           C  
ATOM   1630 HG21 VAL A 110      40.118  36.710 -11.410  1.00 84.52           H  
ATOM   1631 HG22 VAL A 110      40.215  37.769 -12.832  1.00 84.52           H  
ATOM   1632 HG23 VAL A 110      41.568  36.682 -12.400  1.00 84.52           H  
ATOM   1633  N   GLU A 111      42.905  41.751 -11.688  1.00 82.52           N  
ATOM   1634  H   GLU A 111      42.664  41.862 -12.663  1.00 82.52           H  
ATOM   1635  CA  GLU A 111      43.425  42.921 -10.975  1.00 82.52           C  
ATOM   1636  HA  GLU A 111      43.575  42.653  -9.929  1.00 82.52           H  
ATOM   1637  C   GLU A 111      42.412  44.076 -11.002  1.00 82.52           C  
ATOM   1638  CB  GLU A 111      44.804  43.285 -11.542  1.00 82.52           C  
ATOM   1639  HB2 GLU A 111      45.400  42.372 -11.582  1.00 82.52           H  
ATOM   1640  HB3 GLU A 111      44.701  43.666 -12.558  1.00 82.52           H  
ATOM   1641  O   GLU A 111      41.752  44.325 -12.014  1.00 82.52           O  
ATOM   1642  CG  GLU A 111      45.534  44.312 -10.666  1.00 82.52           C  
ATOM   1643  HG2 GLU A 111      45.547  43.956  -9.635  1.00 82.52           H  
ATOM   1644  HG3 GLU A 111      44.986  45.253 -10.692  1.00 82.52           H  
ATOM   1645  CD  GLU A 111      46.976  44.533 -11.135  1.00 82.52           C  
ATOM   1646  OE1 GLU A 111      47.409  45.701 -11.252  1.00 82.52           O  
ATOM   1647  OE2 GLU A 111      47.688  43.547 -11.444  1.00 82.52           O  
ATOM   1648  N   GLY A 112      42.238  44.760  -9.869  1.00 83.05           N  
ATOM   1649  H   GLY A 112      42.836  44.556  -9.081  1.00 83.05           H  
ATOM   1650  CA  GLY A 112      41.258  45.838  -9.729  1.00 83.05           C  
ATOM   1651  HA2 GLY A 112      41.243  46.185  -8.696  1.00 83.05           H  
ATOM   1652  HA3 GLY A 112      40.269  45.451  -9.977  1.00 83.05           H  
ATOM   1653  C   GLY A 112      41.575  47.031 -10.631  1.00 83.05           C  
ATOM   1654  O   GLY A 112      42.721  47.464 -10.704  1.00 83.05           O  
ATOM   1655  N   ASN A 113      40.562  47.579 -11.308  1.00 82.84           N  
ATOM   1656  H   ASN A 113      39.646  47.168 -11.197  1.00 82.84           H  
ATOM   1657  CA  ASN A 113      40.684  48.681 -12.281  1.00 82.84           C  
ATOM   1658  HA  ASN A 113      39.680  48.880 -12.656  1.00 82.84           H  
ATOM   1659  C   ASN A 113      41.526  48.372 -13.541  1.00 82.84           C  
ATOM   1660  CB  ASN A 113      41.126  49.984 -11.589  1.00 82.84           C  
ATOM   1661  HB2 ASN A 113      40.926  50.827 -12.251  1.00 82.84           H  
ATOM   1662  HB3 ASN A 113      42.203  49.948 -11.421  1.00 82.84           H  
ATOM   1663  O   ASN A 113      41.678  49.248 -14.394  1.00 82.84           O  
ATOM   1664  CG  ASN A 113      40.418  50.246 -10.275  1.00 82.84           C  
ATOM   1665  ND2 ASN A 113      41.155  50.306  -9.190  1.00 82.84           N  
ATOM   1666 HD21 ASN A 113      42.148  50.138  -9.261  1.00 82.84           H  
ATOM   1667 HD22 ASN A 113      40.690  50.522  -8.320  1.00 82.84           H  
ATOM   1668  OD1 ASN A 113      39.207  50.366 -10.187  1.00 82.84           O  
ATOM   1669  N   ALA A 114      42.046  47.150 -13.696  1.00 84.74           N  
ATOM   1670  H   ALA A 114      41.930  46.472 -12.957  1.00 84.74           H  
ATOM   1671  CA  ALA A 114      42.792  46.740 -14.882  1.00 84.74           C  
ATOM   1672  HA  ALA A 114      43.572  47.475 -15.078  1.00 84.74           H  
ATOM   1673  C   ALA A 114      41.885  46.663 -16.119  1.00 84.74           C  
ATOM   1674  CB  ALA A 114      43.465  45.393 -14.595  1.00 84.74           C  
ATOM   1675  HB1 ALA A 114      44.167  45.515 -13.770  1.00 84.74           H  
ATOM   1676  HB2 ALA A 114      42.714  44.646 -14.337  1.00 84.74           H  
ATOM   1677  HB3 ALA A 114      44.008  45.045 -15.474  1.00 84.74           H  
ATOM   1678  O   ALA A 114      40.756  46.167 -16.049  1.00 84.74           O  
ATOM   1679  N   VAL A 115      42.395  47.084 -17.272  1.00 82.26           N  
ATOM   1680  H   VAL A 115      43.356  47.394 -17.272  1.00 82.26           H  
ATOM   1681  CA  VAL A 115      41.780  46.784 -18.568  1.00 82.26           C  
ATOM   1682  HA  VAL A 115      40.727  47.063 -18.535  1.00 82.26           H  
ATOM   1683  C   VAL A 115      41.876  45.285 -18.821  1.00 82.26           C  
ATOM   1684  CB  VAL A 115      42.444  47.581 -19.694  1.00 82.26           C  
ATOM   1685  HB  VAL A 115      43.518  47.398 -19.666  1.00 82.26           H  
ATOM   1686  O   VAL A 115      42.901  44.644 -18.573  1.00 82.26           O  
ATOM   1687  CG1 VAL A 115      41.896  47.207 -21.078  1.00 82.26           C  
ATOM   1688 HG11 VAL A 115      42.277  47.899 -21.829  1.00 82.26           H  
ATOM   1689 HG12 VAL A 115      42.219  46.201 -21.345  1.00 82.26           H  
ATOM   1690 HG13 VAL A 115      40.807  47.248 -21.073  1.00 82.26           H  
ATOM   1691  CG2 VAL A 115      42.207  49.070 -19.490  1.00 82.26           C  
ATOM   1692 HG21 VAL A 115      42.814  49.615 -20.214  1.00 82.26           H  
ATOM   1693 HG22 VAL A 115      41.150  49.287 -19.640  1.00 82.26           H  
ATOM   1694 HG23 VAL A 115      42.516  49.387 -18.494  1.00 82.26           H  
ATOM   1695  N   VAL A 116      40.785  44.699 -19.295  1.00 85.78           N  
ATOM   1696  H   VAL A 116      39.977  45.269 -19.504  1.00 85.78           H  
ATOM   1697  CA  VAL A 116      40.697  43.257 -19.485  1.00 85.78           C  
ATOM   1698  HA  VAL A 116      41.213  42.764 -18.662  1.00 85.78           H  
ATOM   1699  C   VAL A 116      41.387  42.862 -20.779  1.00 85.78           C  
ATOM   1700  CB  VAL A 116      39.244  42.779 -19.463  1.00 85.78           C  
ATOM   1701  HB  VAL A 116      38.701  43.225 -20.296  1.00 85.78           H  
ATOM   1702  O   VAL A 116      40.913  43.170 -21.871  1.00 85.78           O  
ATOM   1703  CG1 VAL A 116      39.159  41.252 -19.558  1.00 85.78           C  
ATOM   1704 HG11 VAL A 116      39.567  40.788 -18.660  1.00 85.78           H  
ATOM   1705 HG12 VAL A 116      39.717  40.882 -20.417  1.00 85.78           H  
ATOM   1706 HG13 VAL A 116      38.113  40.969 -19.677  1.00 85.78           H  
ATOM   1707  CG2 VAL A 116      38.556  43.169 -18.156  1.00 85.78           C  
ATOM   1708 HG21 VAL A 116      38.588  44.247 -17.998  1.00 85.78           H  
ATOM   1709 HG22 VAL A 116      37.512  42.857 -18.206  1.00 85.78           H  
ATOM   1710 HG23 VAL A 116      39.046  42.664 -17.323  1.00 85.78           H  
ATOM   1711  N   GLN A 117      42.469  42.102 -20.646  1.00 82.47           N  
ATOM   1712  H   GLN A 117      42.848  41.956 -19.722  1.00 82.47           H  
ATOM   1713  CA  GLN A 117      43.005  41.291 -21.730  1.00 82.47           C  
ATOM   1714  HA  GLN A 117      42.731  41.742 -22.684  1.00 82.47           H  
ATOM   1715  C   GLN A 117      42.407  39.880 -21.666  1.00 82.47           C  
ATOM   1716  CB  GLN A 117      44.534  41.263 -21.629  1.00 82.47           C  
ATOM   1717  HB2 GLN A 117      44.834  40.466 -20.948  1.00 82.47           H  
ATOM   1718  HB3 GLN A 117      44.894  42.210 -21.227  1.00 82.47           H  
ATOM   1719  O   GLN A 117      42.216  39.329 -20.577  1.00 82.47           O  
ATOM   1720  CG  GLN A 117      45.178  41.039 -23.001  1.00 82.47           C  
ATOM   1721  HG2 GLN A 117      44.919  41.872 -23.655  1.00 82.47           H  
ATOM   1722  HG3 GLN A 117      44.791  40.123 -23.448  1.00 82.47           H  
ATOM   1723  CD  GLN A 117      46.696  40.929 -22.930  1.00 82.47           C  
ATOM   1724  NE2 GLN A 117      47.373  41.075 -24.043  1.00 82.47           N  
ATOM   1725 HE21 GLN A 117      46.876  41.196 -24.914  1.00 82.47           H  
ATOM   1726 HE22 GLN A 117      48.380  41.062 -23.970  1.00 82.47           H  
ATOM   1727  OE1 GLN A 117      47.292  40.693 -21.892  1.00 82.47           O  
ATOM   1728  N   ARG A 118      42.146  39.266 -22.821  1.00 85.56           N  
ATOM   1729  H   ARG A 118      42.282  39.784 -23.677  1.00 85.56           H  
ATOM   1730  CA  ARG A 118      41.937  37.816 -22.916  1.00 85.56           C  
ATOM   1731  HA  ARG A 118      41.251  37.505 -22.127  1.00 85.56           H  
ATOM   1732  C   ARG A 118      43.262  37.095 -22.672  1.00 85.56           C  
ATOM   1733  CB  ARG A 118      41.333  37.437 -24.280  1.00 85.56           C  
ATOM   1734  HB2 ARG A 118      41.243  36.352 -24.330  1.00 85.56           H  
ATOM   1735  HB3 ARG A 118      41.991  37.771 -25.082  1.00 85.56           H  
ATOM   1736  O   ARG A 118      44.320  37.591 -23.045  1.00 85.56           O  
ATOM   1737  CG  ARG A 118      39.943  38.061 -24.458  1.00 85.56           C  
ATOM   1738  HG2 ARG A 118      39.335  37.800 -23.592  1.00 85.56           H  
ATOM   1739  HG3 ARG A 118      40.051  39.144 -24.506  1.00 85.56           H  
ATOM   1740  CD  ARG A 118      39.212  37.592 -25.718  1.00 85.56           C  
ATOM   1741  HD2 ARG A 118      39.781  37.901 -26.594  1.00 85.56           H  
ATOM   1742  HD3 ARG A 118      39.152  36.504 -25.719  1.00 85.56           H  
ATOM   1743  NE  ARG A 118      37.850  38.154 -25.792  1.00 85.56           N  
ATOM   1744  HE  ARG A 118      37.090  37.603 -25.420  1.00 85.56           H  
ATOM   1745  NH1 ARG A 118      38.374  40.143 -26.829  1.00 85.56           N  
ATOM   1746 HH11 ARG A 118      38.059  40.942 -27.361  1.00 85.56           H  
ATOM   1747 HH12 ARG A 118      39.361  39.938 -26.770  1.00 85.56           H  
ATOM   1748  NH2 ARG A 118      36.246  39.607 -26.445  1.00 85.56           N  
ATOM   1749 HH21 ARG A 118      35.972  40.405 -27.002  1.00 85.56           H  
ATOM   1750 HH22 ARG A 118      35.571  38.936 -26.107  1.00 85.56           H  
ATOM   1751  CZ  ARG A 118      37.503  39.296 -26.359  1.00 85.56           C  
ATOM   1752  N   THR A 119      43.219  35.901 -22.093  1.00 86.32           N  
ATOM   1753  H   THR A 119      42.318  35.544 -21.810  1.00 86.32           H  
ATOM   1754  CA  THR A 119      44.363  34.983 -22.078  1.00 86.32           C  
ATOM   1755  HA  THR A 119      45.220  35.500 -21.645  1.00 86.32           H  
ATOM   1756  C   THR A 119      44.736  34.581 -23.509  1.00 86.32           C  
ATOM   1757  CB  THR A 119      44.075  33.727 -21.233  1.00 86.32           C  
ATOM   1758  HB  THR A 119      44.980  33.120 -21.200  1.00 86.32           H  
ATOM   1759  O   THR A 119      43.967  34.792 -24.452  1.00 86.32           O  
ATOM   1760  CG2 THR A 119      43.673  34.037 -19.790  1.00 86.32           C  
ATOM   1761 HG21 THR A 119      44.458  34.621 -19.309  1.00 86.32           H  
ATOM   1762 HG22 THR A 119      42.742  34.604 -19.758  1.00 86.32           H  
ATOM   1763 HG23 THR A 119      43.538  33.107 -19.237  1.00 86.32           H  
ATOM   1764  OG1 THR A 119      43.049  32.945 -21.798  1.00 86.32           O  
ATOM   1765  HG1 THR A 119      42.600  32.528 -21.059  1.00 86.32           H  
ATOM   1766  N   SER A 120      45.887  33.935 -23.696  1.00 87.10           N  
ATOM   1767  H   SER A 120      46.520  33.794 -22.922  1.00 87.10           H  
ATOM   1768  CA  SER A 120      46.283  33.369 -24.996  1.00 87.10           C  
ATOM   1769  HA  SER A 120      46.365  34.180 -25.720  1.00 87.10           H  
ATOM   1770  C   SER A 120      45.270  32.361 -25.559  1.00 87.10           C  
ATOM   1771  CB  SER A 120      47.657  32.710 -24.863  1.00 87.10           C  
ATOM   1772  HB2 SER A 120      47.919  32.223 -25.802  1.00 87.10           H  
ATOM   1773  HB3 SER A 120      48.401  33.477 -24.644  1.00 87.10           H  
ATOM   1774  O   SER A 120      45.183  32.201 -26.771  1.00 87.10           O  
ATOM   1775  OG  SER A 120      47.644  31.758 -23.812  1.00 87.10           O  
ATOM   1776  HG  SER A 120      48.499  31.321 -23.788  1.00 87.10           H  
ATOM   1777  N   ALA A 121      44.456  31.742 -24.696  1.00 83.94           N  
ATOM   1778  H   ALA A 121      44.592  31.933 -23.714  1.00 83.94           H  
ATOM   1779  CA  ALA A 121      43.361  30.842 -25.060  1.00 83.94           C  
ATOM   1780  HA  ALA A 121      43.621  30.347 -25.995  1.00 83.94           H  
ATOM   1781  C   ALA A 121      42.010  31.556 -25.308  1.00 83.94           C  
ATOM   1782  CB  ALA A 121      43.261  29.765 -23.971  1.00 83.94           C  
ATOM   1783  HB1 ALA A 121      42.516  29.023 -24.258  1.00 83.94           H  
ATOM   1784  HB2 ALA A 121      44.224  29.269 -23.850  1.00 83.94           H  
ATOM   1785  HB3 ALA A 121      42.964  30.219 -23.025  1.00 83.94           H  
ATOM   1786  O   ALA A 121      40.984  30.891 -25.415  1.00 83.94           O  
ATOM   1787  N   GLY A 122      41.973  32.894 -25.347  1.00 85.57           N  
ATOM   1788  H   GLY A 122      42.836  33.401 -25.212  1.00 85.57           H  
ATOM   1789  CA  GLY A 122      40.751  33.679 -25.578  1.00 85.57           C  
ATOM   1790  HA2 GLY A 122      40.182  33.220 -26.387  1.00 85.57           H  
ATOM   1791  HA3 GLY A 122      41.033  34.683 -25.896  1.00 85.57           H  
ATOM   1792  C   GLY A 122      39.818  33.803 -24.363  1.00 85.57           C  
ATOM   1793  O   GLY A 122      38.734  34.377 -24.480  1.00 85.57           O  
ATOM   1794  N   ARG A 123      40.213  33.281 -23.196  1.00 84.83           N  
ATOM   1795  H   ARG A 123      41.143  32.891 -23.148  1.00 84.83           H  
ATOM   1796  CA  ARG A 123      39.402  33.312 -21.967  1.00 84.83           C  
ATOM   1797  HA  ARG A 123      38.348  33.243 -22.236  1.00 84.83           H  
ATOM   1798  C   ARG A 123      39.597  34.625 -21.231  1.00 84.83           C  
ATOM   1799  CB  ARG A 123      39.722  32.131 -21.042  1.00 84.83           C  
ATOM   1800  HB2 ARG A 123      39.033  32.148 -20.197  1.00 84.83           H  
ATOM   1801  HB3 ARG A 123      40.736  32.233 -20.654  1.00 84.83           H  
ATOM   1802  O   ARG A 123      40.684  35.193 -21.238  1.00 84.83           O  
ATOM   1803  CG  ARG A 123      39.584  30.787 -21.761  1.00 84.83           C  
ATOM   1804  HG2 ARG A 123      40.270  30.744 -22.608  1.00 84.83           H  
ATOM   1805  HG3 ARG A 123      38.560  30.661 -22.112  1.00 84.83           H  
ATOM   1806  CD  ARG A 123      39.917  29.653 -20.808  1.00 84.83           C  
ATOM   1807  HD2 ARG A 123      40.847  29.892 -20.291  1.00 84.83           H  
ATOM   1808  HD3 ARG A 123      39.115  29.571 -20.075  1.00 84.83           H  
ATOM   1809  NE  ARG A 123      40.034  28.386 -21.533  1.00 84.83           N  
ATOM   1810  HE  ARG A 123      39.158  28.027 -21.886  1.00 84.83           H  
ATOM   1811  NH1 ARG A 123      42.228  27.950 -21.050  1.00 84.83           N  
ATOM   1812 HH11 ARG A 123      42.155  28.639 -20.315  1.00 84.83           H  
ATOM   1813 HH12 ARG A 123      43.032  27.342 -21.101  1.00 84.83           H  
ATOM   1814  NH2 ARG A 123      41.115  26.637 -22.482  1.00 84.83           N  
ATOM   1815 HH21 ARG A 123      40.248  26.398 -22.941  1.00 84.83           H  
ATOM   1816 HH22 ARG A 123      41.936  26.060 -22.593  1.00 84.83           H  
ATOM   1817  CZ  ARG A 123      41.124  27.666 -21.685  1.00 84.83           C  
ATOM   1818  N   ILE A 124      38.565  35.101 -20.563  1.00 87.07           N  
ATOM   1819  H   ILE A 124      37.691  34.597 -20.613  1.00 87.07           H  
ATOM   1820  CA  ILE A 124      38.603  36.326 -19.766  1.00 87.07           C  
ATOM   1821  HA  ILE A 124      39.480  36.925 -20.013  1.00 87.07           H  
ATOM   1822  C   ILE A 124      38.696  35.940 -18.296  1.00 87.07           C  
ATOM   1823  CB  ILE A 124      37.338  37.130 -20.112  1.00 87.07           C  
ATOM   1824  HB  ILE A 124      36.477  36.462 -20.116  1.00 87.07           H  
ATOM   1825  O   ILE A 124      37.935  35.083 -17.886  1.00 87.07           O  
ATOM   1826  CG1 ILE A 124      37.532  37.688 -21.535  1.00 87.07           C  
ATOM   1827 HG12 ILE A 124      38.404  38.342 -21.543  1.00 87.07           H  
ATOM   1828 HG13 ILE A 124      37.715  36.864 -22.224  1.00 87.07           H  
ATOM   1829  CG2 ILE A 124      37.070  38.218 -19.070  1.00 87.07           C  
ATOM   1830 HG21 ILE A 124      37.961  38.833 -18.939  1.00 87.07           H  
ATOM   1831 HG22 ILE A 124      36.222  38.834 -19.368  1.00 87.07           H  
ATOM   1832 HG23 ILE A 124      36.808  37.754 -18.120  1.00 87.07           H  
ATOM   1833  CD1 ILE A 124      36.331  38.449 -22.080  1.00 87.07           C  
ATOM   1834 HD11 ILE A 124      35.440  37.826 -22.011  1.00 87.07           H  
ATOM   1835 HD12 ILE A 124      36.507  38.703 -23.126  1.00 87.07           H  
ATOM   1836 HD13 ILE A 124      36.184  39.368 -21.513  1.00 87.07           H  
ATOM   1837  N   LYS A 125      39.567  36.554 -17.485  1.00 88.17           N  
ATOM   1838  H   LYS A 125      40.210  37.229 -17.874  1.00 88.17           H  
ATOM   1839  CA  LYS A 125      39.570  36.313 -16.027  1.00 88.17           C  
ATOM   1840  HA  LYS A 125      39.000  35.405 -15.832  1.00 88.17           H  
ATOM   1841  C   LYS A 125      38.847  37.419 -15.258  1.00 88.17           C  
ATOM   1842  CB  LYS A 125      40.979  36.036 -15.485  1.00 88.17           C  
ATOM   1843  HB2 LYS A 125      41.616  36.893 -15.706  1.00 88.17           H  
ATOM   1844  HB3 LYS A 125      40.912  35.934 -14.401  1.00 88.17           H  
ATOM   1845  O   LYS A 125      39.126  38.600 -15.487  1.00 88.17           O  
ATOM   1846  CG  LYS A 125      41.596  34.731 -16.018  1.00 88.17           C  
ATOM   1847  HG2 LYS A 125      41.506  34.688 -17.104  1.00 88.17           H  
ATOM   1848  HG3 LYS A 125      41.048  33.895 -15.585  1.00 88.17           H  
ATOM   1849  CD  LYS A 125      43.081  34.611 -15.645  1.00 88.17           C  
ATOM   1850  HD2 LYS A 125      43.638  35.330 -16.246  1.00 88.17           H  
ATOM   1851  HD3 LYS A 125      43.226  34.869 -14.596  1.00 88.17           H  
ATOM   1852  CE  LYS A 125      43.659  33.216 -15.931  1.00 88.17           C  
ATOM   1853  HE2 LYS A 125      44.723  33.332 -16.139  1.00 88.17           H  
ATOM   1854  HE3 LYS A 125      43.181  32.796 -16.816  1.00 88.17           H  
ATOM   1855  NZ  LYS A 125      43.497  32.300 -14.783  1.00 88.17           N  
ATOM   1856  HZ1 LYS A 125      43.640  32.759 -13.895  1.00 88.17           H  
ATOM   1857  HZ2 LYS A 125      42.530  32.043 -14.647  1.00 88.17           H  
ATOM   1858  HZ3 LYS A 125      44.016  31.437 -14.849  1.00 88.17           H  
ATOM   1859  N   THR A 126      37.956  37.044 -14.344  1.00 85.80           N  
ATOM   1860  H   THR A 126      37.905  36.058 -14.129  1.00 85.80           H  
ATOM   1861  CA  THR A 126      37.116  37.935 -13.523  1.00 85.80           C  
ATOM   1862  HA  THR A 126      37.522  38.946 -13.557  1.00 85.80           H  
ATOM   1863  C   THR A 126      37.127  37.483 -12.063  1.00 85.80           C  
ATOM   1864  CB  THR A 126      35.675  38.000 -14.073  1.00 85.80           C  
ATOM   1865  HB  THR A 126      35.733  38.289 -15.122  1.00 85.80           H  
ATOM   1866  O   THR A 126      37.200  36.291 -11.784  1.00 85.80           O  
ATOM   1867  CG2 THR A 126      34.884  36.698 -14.002  1.00 85.80           C  
ATOM   1868 HG21 THR A 126      34.002  36.771 -14.638  1.00 85.80           H  
ATOM   1869 HG22 THR A 126      34.560  36.511 -12.978  1.00 85.80           H  
ATOM   1870 HG23 THR A 126      35.490  35.859 -14.345  1.00 85.80           H  
ATOM   1871  OG1 THR A 126      34.921  38.977 -13.391  1.00 85.80           O  
ATOM   1872  HG1 THR A 126      34.267  38.491 -12.884  1.00 85.80           H  
ATOM   1873  N   ALA A 127      37.051  38.422 -11.120  1.00 86.99           N  
ATOM   1874  H   ALA A 127      37.004  39.392 -11.399  1.00 86.99           H  
ATOM   1875  CA  ALA A 127      36.737  38.077  -9.735  1.00 86.99           C  
ATOM   1876  HA  ALA A 127      37.367  37.242  -9.428  1.00 86.99           H  
ATOM   1877  C   ALA A 127      35.271  37.634  -9.617  1.00 86.99           C  
ATOM   1878  CB  ALA A 127      37.024  39.267  -8.812  1.00 86.99           C  
ATOM   1879  HB1 ALA A 127      36.803  38.997  -7.779  1.00 86.99           H  
ATOM   1880  HB2 ALA A 127      36.398  40.114  -9.094  1.00 86.99           H  
ATOM   1881  HB3 ALA A 127      38.070  39.568  -8.873  1.00 86.99           H  
ATOM   1882  O   ALA A 127      34.438  38.028 -10.438  1.00 86.99           O  
ATOM   1883  N   ASN A 128      34.960  36.880  -8.559  1.00 84.42           N  
ATOM   1884  H   ASN A 128      35.712  36.512  -7.994  1.00 84.42           H  
ATOM   1885  CA  ASN A 128      33.613  36.385  -8.289  1.00 84.42           C  
ATOM   1886  HA  ASN A 128      33.368  35.680  -9.083  1.00 84.42           H  
ATOM   1887  C   ASN A 128      32.573  37.520  -8.304  1.00 84.42           C  
ATOM   1888  CB  ASN A 128      33.583  35.643  -6.935  1.00 84.42           C  
ATOM   1889  HB2 ASN A 128      32.543  35.456  -6.666  1.00 84.42           H  
ATOM   1890  HB3 ASN A 128      34.017  36.272  -6.158  1.00 84.42           H  
ATOM   1891  O   ASN A 128      32.673  38.458  -7.505  1.00 84.42           O  
ATOM   1892  CG  ASN A 128      34.302  34.304  -6.942  1.00 84.42           C  
ATOM   1893  ND2 ASN A 128      34.121  33.498  -5.923  1.00 84.42           N  
ATOM   1894 HD21 ASN A 128      33.477  33.724  -5.179  1.00 84.42           H  
ATOM   1895 HD22 ASN A 128      34.557  32.590  -6.000  1.00 84.42           H  
ATOM   1896  OD1 ASN A 128      35.038  33.966  -7.848  1.00 84.42           O  
ATOM   1897  N   ALA A 129      31.584  37.408  -9.191  1.00 87.25           N  
ATOM   1898  H   ALA A 129      31.591  36.595  -9.789  1.00 87.25           H  
ATOM   1899  CA  ALA A 129      30.428  38.283  -9.314  1.00 87.25           C  
ATOM   1900  HA  ALA A 129      30.772  39.285  -9.574  1.00 87.25           H  
ATOM   1901  C   ALA A 129      29.613  38.363  -8.013  1.00 87.25           C  
ATOM   1902  CB  ALA A 129      29.565  37.779 -10.471  1.00 87.25           C  
ATOM   1903  HB1 ALA A 129      30.140  37.776 -11.397  1.00 87.25           H  
ATOM   1904  HB2 ALA A 129      29.204  36.771 -10.265  1.00 87.25           H  
ATOM   1905  HB3 ALA A 129      28.710  38.445 -10.590  1.00 87.25           H  
ATOM   1906  O   ALA A 129      29.440  37.369  -7.307  1.00 87.25           O  
ATOM   1907  N   VAL A 130      29.116  39.562  -7.716  1.00 87.67           N  
ATOM   1908  H   VAL A 130      29.339  40.312  -8.355  1.00 87.67           H  
ATOM   1909  CA  VAL A 130      28.263  39.899  -6.565  1.00 87.67           C  
ATOM   1910  HA  VAL A 130      27.872  38.984  -6.118  1.00 87.67           H  
ATOM   1911  C   VAL A 130      27.055  40.726  -7.021  1.00 87.67           C  
ATOM   1912  CB  VAL A 130      29.091  40.658  -5.505  1.00 87.67           C  
ATOM   1913  HB  VAL A 130      29.579  41.512  -5.974  1.00 87.67           H  
ATOM   1914  O   VAL A 130      25.954  40.540  -6.510  1.00 87.67           O  
ATOM   1915  CG1 VAL A 130      28.248  41.182  -4.335  1.00 87.67           C  
ATOM   1916 HG11 VAL A 130      27.535  41.927  -4.688  1.00 87.67           H  
ATOM   1917 HG12 VAL A 130      27.698  40.359  -3.879  1.00 87.67           H  
ATOM   1918 HG13 VAL A 130      28.885  41.650  -3.585  1.00 87.67           H  
ATOM   1919  CG2 VAL A 130      30.175  39.753  -4.900  1.00 87.67           C  
ATOM   1920 HG21 VAL A 130      30.875  39.437  -5.674  1.00 87.67           H  
ATOM   1921 HG22 VAL A 130      29.709  38.863  -4.476  1.00 87.67           H  
ATOM   1922 HG23 VAL A 130      30.716  40.281  -4.115  1.00 87.67           H  
ATOM   1923  N   SER A 131      27.244  41.614  -8.000  1.00 87.31           N  
ATOM   1924  H   SER A 131      28.176  41.701  -8.380  1.00 87.31           H  
ATOM   1925  CA  SER A 131      26.180  42.373  -8.668  1.00 87.31           C  
ATOM   1926  HA  SER A 131      25.382  42.567  -7.951  1.00 87.31           H  
ATOM   1927  C   SER A 131      25.603  41.580  -9.847  1.00 87.31           C  
ATOM   1928  CB  SER A 131      26.696  43.724  -9.188  1.00 87.31           C  
ATOM   1929  HB2 SER A 131      27.239  43.555 -10.118  1.00 87.31           H  
ATOM   1930  HB3 SER A 131      25.841  44.361  -9.412  1.00 87.31           H  
ATOM   1931  O   SER A 131      26.328  40.850 -10.520  1.00 87.31           O  
ATOM   1932  OG  SER A 131      27.561  44.397  -8.283  1.00 87.31           O  
ATOM   1933  HG  SER A 131      28.462  44.180  -8.534  1.00 87.31           H  
ATOM   1934  N   SER A 132      24.319  41.760 -10.161  1.00 86.08           N  
ATOM   1935  H   SER A 132      23.762  42.411  -9.626  1.00 86.08           H  
ATOM   1936  CA  SER A 132      23.636  41.046 -11.255  1.00 86.08           C  
ATOM   1937  HA  SER A 132      23.726  39.974 -11.077  1.00 86.08           H  
ATOM   1938  C   SER A 132      24.208  41.316 -12.655  1.00 86.08           C  
ATOM   1939  CB  SER A 132      22.146  41.402 -11.244  1.00 86.08           C  
ATOM   1940  HB2 SER A 132      21.667  41.001 -12.137  1.00 86.08           H  
ATOM   1941  HB3 SER A 132      21.679  40.954 -10.366  1.00 86.08           H  
ATOM   1942  O   SER A 132      24.068  40.481 -13.544  1.00 86.08           O  
ATOM   1943  OG  SER A 132      21.961  42.807 -11.199  1.00 86.08           O  
ATOM   1944  HG  SER A 132      21.028  42.989 -11.338  1.00 86.08           H  
ATOM   1945  N   ASP A 133      24.877  42.448 -12.860  1.00 87.24           N  
ATOM   1946  H   ASP A 133      24.991  43.087 -12.087  1.00 87.24           H  
ATOM   1947  CA  ASP A 133      25.526  42.832 -14.117  1.00 87.24           C  
ATOM   1948  HA  ASP A 133      25.014  42.328 -14.936  1.00 87.24           H  
ATOM   1949  C   ASP A 133      27.001  42.393 -14.205  1.00 87.24           C  
ATOM   1950  CB  ASP A 133      25.344  44.348 -14.335  1.00 87.24           C  
ATOM   1951  HB2 ASP A 133      24.281  44.586 -14.292  1.00 87.24           H  
ATOM   1952  HB3 ASP A 133      25.694  44.601 -15.335  1.00 87.24           H  
ATOM   1953  O   ASP A 133      27.698  42.786 -15.138  1.00 87.24           O  
ATOM   1954  CG  ASP A 133      26.085  45.221 -13.316  1.00 87.24           C  
ATOM   1955  OD1 ASP A 133      26.386  46.402 -13.611  1.00 87.24           O  
ATOM   1956  OD2 ASP A 133      26.391  44.751 -12.195  1.00 87.24           O  
ATOM   1957  N   GLU A 134      27.511  41.605 -13.253  1.00 87.44           N  
ATOM   1958  H   GLU A 134      26.903  41.294 -12.509  1.00 87.44           H  
ATOM   1959  CA  GLU A 134      28.898  41.122 -13.235  1.00 87.44           C  
ATOM   1960  HA  GLU A 134      29.504  41.802 -13.835  1.00 87.44           H  
ATOM   1961  C   GLU A 134      29.034  39.733 -13.880  1.00 87.44           C  
ATOM   1962  CB  GLU A 134      29.478  41.183 -11.813  1.00 87.44           C  
ATOM   1963  HB2 GLU A 134      28.787  40.689 -11.130  1.00 87.44           H  
ATOM   1964  HB3 GLU A 134      30.431  40.656 -11.785  1.00 87.44           H  
ATOM   1965  O   GLU A 134      28.241  38.833 -13.627  1.00 87.44           O  
ATOM   1966  CG  GLU A 134      29.711  42.643 -11.375  1.00 87.44           C  
ATOM   1967  HG2 GLU A 134      30.594  43.022 -11.891  1.00 87.44           H  
ATOM   1968  HG3 GLU A 134      28.861  43.252 -11.680  1.00 87.44           H  
ATOM   1969  CD  GLU A 134      29.887  42.837  -9.866  1.00 87.44           C  
ATOM   1970  OE1 GLU A 134      30.058  44.000  -9.428  1.00 87.44           O  
ATOM   1971  OE2 GLU A 134      29.815  41.861  -9.094  1.00 87.44           O  
ATOM   1972  N   ALA A 135      30.052  39.558 -14.721  1.00 86.21           N  
ATOM   1973  H   ALA A 135      30.701  40.324 -14.834  1.00 86.21           H  
ATOM   1974  CA  ALA A 135      30.391  38.309 -15.382  1.00 86.21           C  
ATOM   1975  HA  ALA A 135      29.490  37.941 -15.873  1.00 86.21           H  
ATOM   1976  C   ALA A 135      30.867  37.270 -14.359  1.00 86.21           C  
ATOM   1977  CB  ALA A 135      31.450  38.574 -16.460  1.00 86.21           C  
ATOM   1978  HB1 ALA A 135      31.084  39.322 -17.163  1.00 86.21           H  
ATOM   1979  HB2 ALA A 135      31.652  37.648 -16.999  1.00 86.21           H  
ATOM   1980  HB3 ALA A 135      32.370  38.926 -15.994  1.00 86.21           H  
ATOM   1981  O   ALA A 135      31.752  37.545 -13.544  1.00 86.21           O  
ATOM   1982  N   VAL A 136      30.289  36.075 -14.429  1.00 86.75           N  
ATOM   1983  H   VAL A 136      29.570  35.940 -15.126  1.00 86.75           H  
ATOM   1984  CA  VAL A 136      30.481  35.009 -13.440  1.00 86.75           C  
ATOM   1985  HA  VAL A 136      30.523  35.459 -12.449  1.00 86.75           H  
ATOM   1986  C   VAL A 136      31.793  34.276 -13.682  1.00 86.75           C  
ATOM   1987  CB  VAL A 136      29.285  34.045 -13.467  1.00 86.75           C  
ATOM   1988  HB  VAL A 136      29.198  33.593 -14.455  1.00 86.75           H  
ATOM   1989  O   VAL A 136      32.049  33.814 -14.794  1.00 86.75           O  
ATOM   1990  CG1 VAL A 136      29.401  32.936 -12.417  1.00 86.75           C  
ATOM   1991 HG11 VAL A 136      30.287  32.328 -12.602  1.00 86.75           H  
ATOM   1992 HG12 VAL A 136      29.449  33.366 -11.417  1.00 86.75           H  
ATOM   1993 HG13 VAL A 136      28.533  32.279 -12.475  1.00 86.75           H  
ATOM   1994  CG2 VAL A 136      28.015  34.838 -13.162  1.00 86.75           C  
ATOM   1995 HG21 VAL A 136      28.104  35.305 -12.181  1.00 86.75           H  
ATOM   1996 HG22 VAL A 136      27.149  34.176 -13.180  1.00 86.75           H  
ATOM   1997 HG23 VAL A 136      27.845  35.610 -13.913  1.00 86.75           H  
ATOM   1998  N   ALA A 137      32.611  34.152 -12.637  1.00 85.24           N  
ATOM   1999  H   ALA A 137      32.289  34.494 -11.742  1.00 85.24           H  
ATOM   2000  CA  ALA A 137      33.807  33.317 -12.647  1.00 85.24           C  
ATOM   2001  HA  ALA A 137      34.323  33.450 -13.597  1.00 85.24           H  
ATOM   2002  C   ALA A 137      33.416  31.838 -12.505  1.00 85.24           C  
ATOM   2003  CB  ALA A 137      34.750  33.766 -11.522  1.00 85.24           C  
ATOM   2004  HB1 ALA A 137      34.953  34.835 -11.593  1.00 85.24           H  
ATOM   2005  HB2 ALA A 137      34.303  33.559 -10.550  1.00 85.24           H  
ATOM   2006  HB3 ALA A 137      35.694  33.228 -11.599  1.00 85.24           H  
ATOM   2007  O   ALA A 137      32.542  31.498 -11.711  1.00 85.24           O  
ATOM   2008  N   TYR A 138      34.076  30.944 -13.237  1.00 84.70           N  
ATOM   2009  H   TYR A 138      34.750  31.288 -13.905  1.00 84.70           H  
ATOM   2010  CA  TYR A 138      33.736  29.518 -13.300  1.00 84.70           C  
ATOM   2011  HA  TYR A 138      32.723  29.417 -13.690  1.00 84.70           H  
ATOM   2012  C   TYR A 138      33.734  28.822 -11.935  1.00 84.70           C  
ATOM   2013  CB  TYR A 138      34.716  28.870 -14.282  1.00 84.70           C  
ATOM   2014  HB2 TYR A 138      35.723  28.984 -13.882  1.00 84.70           H  
ATOM   2015  HB3 TYR A 138      34.667  29.434 -15.214  1.00 84.70           H  
ATOM   2016  O   TYR A 138      32.886  27.978 -11.681  1.00 84.70           O  
ATOM   2017  CG  TYR A 138      34.476  27.412 -14.623  1.00 84.70           C  
ATOM   2018  CD1 TYR A 138      35.518  26.477 -14.464  1.00 84.70           C  
ATOM   2019  HD1 TYR A 138      36.480  26.796 -14.092  1.00 84.70           H  
ATOM   2020  CD2 TYR A 138      33.231  26.993 -15.135  1.00 84.70           C  
ATOM   2021  HD2 TYR A 138      32.423  27.699 -15.256  1.00 84.70           H  
ATOM   2022  CE1 TYR A 138      35.309  25.122 -14.787  1.00 84.70           C  
ATOM   2023  HE1 TYR A 138      36.108  24.408 -14.656  1.00 84.70           H  
ATOM   2024  CE2 TYR A 138      33.019  25.642 -15.466  1.00 84.70           C  
ATOM   2025  HE2 TYR A 138      32.060  25.309 -15.835  1.00 84.70           H  
ATOM   2026  OH  TYR A 138      33.840  23.397 -15.590  1.00 84.70           O  
ATOM   2027  HH  TYR A 138      34.591  22.850 -15.349  1.00 84.70           H  
ATOM   2028  CZ  TYR A 138      34.054  24.703 -15.283  1.00 84.70           C  
ATOM   2029  N   GLY A 139      34.602  29.242 -11.011  1.00 83.36           N  
ATOM   2030  H   GLY A 139      35.230  29.991 -11.265  1.00 83.36           H  
ATOM   2031  CA  GLY A 139      34.643  28.755  -9.630  1.00 83.36           C  
ATOM   2032  HA2 GLY A 139      35.589  29.055  -9.178  1.00 83.36           H  
ATOM   2033  HA3 GLY A 139      34.588  27.667  -9.636  1.00 83.36           H  
ATOM   2034  C   GLY A 139      33.525  29.267  -8.715  1.00 83.36           C  
ATOM   2035  O   GLY A 139      33.545  28.960  -7.528  1.00 83.36           O  
ATOM   2036  N   GLN A 140      32.583  30.067  -9.223  1.00 83.17           N  
ATOM   2037  H   GLN A 140      32.661  30.344 -10.192  1.00 83.17           H  
ATOM   2038  CA  GLN A 140      31.318  30.372  -8.543  1.00 83.17           C  
ATOM   2039  HA  GLN A 140      31.456  30.352  -7.462  1.00 83.17           H  
ATOM   2040  C   GLN A 140      30.208  29.384  -8.888  1.00 83.17           C  
ATOM   2041  CB  GLN A 140      30.798  31.744  -8.966  1.00 83.17           C  
ATOM   2042  HB2 GLN A 140      30.604  31.743 -10.039  1.00 83.17           H  
ATOM   2043  HB3 GLN A 140      29.852  31.930  -8.457  1.00 83.17           H  
ATOM   2044  O   GLN A 140      29.182  29.370  -8.210  1.00 83.17           O  
ATOM   2045  CG  GLN A 140      31.754  32.873  -8.626  1.00 83.17           C  
ATOM   2046  HG2 GLN A 140      32.690  32.755  -9.173  1.00 83.17           H  
ATOM   2047  HG3 GLN A 140      31.957  32.853  -7.555  1.00 83.17           H  
ATOM   2048  CD  GLN A 140      31.115  34.193  -8.997  1.00 83.17           C  
ATOM   2049  NE2 GLN A 140      30.272  34.722  -8.137  1.00 83.17           N  
ATOM   2050 HE21 GLN A 140      29.955  34.187  -7.342  1.00 83.17           H  
ATOM   2051 HE22 GLN A 140      29.848  35.618  -8.329  1.00 83.17           H  
ATOM   2052  OE1 GLN A 140      31.390  34.773 -10.038  1.00 83.17           O  
ATOM   2053  N   LEU A 141      30.377  28.633  -9.975  1.00 83.73           N  
ATOM   2054  H   LEU A 141      31.275  28.615 -10.438  1.00 83.73           H  
ATOM   2055  CA  LEU A 141      29.389  27.674 -10.419  1.00 83.73           C  
ATOM   2056  HA  LEU A 141      28.396  28.056 -10.181  1.00 83.73           H  
ATOM   2057  C   LEU A 141      29.576  26.363  -9.670  1.00 83.73           C  
ATOM   2058  CB  LEU A 141      29.484  27.465 -11.932  1.00 83.73           C  
ATOM   2059  HB2 LEU A 141      28.739  26.717 -12.203  1.00 83.73           H  
ATOM   2060  HB3 LEU A 141      30.464  27.052 -12.176  1.00 83.73           H  
ATOM   2061  O   LEU A 141      30.691  25.851  -9.570  1.00 83.73           O  
ATOM   2062  CG  LEU A 141      29.253  28.731 -12.767  1.00 83.73           C  
ATOM   2063  HG  LEU A 141      30.065  29.440 -12.606  1.00 83.73           H  
ATOM   2064  CD1 LEU A 141      29.231  28.348 -14.241  1.00 83.73           C  
ATOM   2065 HD11 LEU A 141      29.067  29.246 -14.837  1.00 83.73           H  
ATOM   2066 HD12 LEU A 141      30.177  27.880 -14.513  1.00 83.73           H  
ATOM   2067 HD13 LEU A 141      28.425  27.640 -14.435  1.00 83.73           H  
ATOM   2068  CD2 LEU A 141      27.924  29.415 -12.457  1.00 83.73           C  
ATOM   2069 HD21 LEU A 141      27.725  30.182 -13.205  1.00 83.73           H  
ATOM   2070 HD22 LEU A 141      27.965  29.879 -11.471  1.00 83.73           H  
ATOM   2071 HD23 LEU A 141      27.123  28.676 -12.473  1.00 83.73           H  
ATOM   2072  N   GLY A 142      28.470  25.808  -9.190  1.00 82.98           N  
ATOM   2073  H   GLY A 142      27.593  26.264  -9.400  1.00 82.98           H  
ATOM   2074  CA  GLY A 142      28.423  24.405  -8.817  1.00 82.98           C  
ATOM   2075  HA2 GLY A 142      29.351  24.114  -8.326  1.00 82.98           H  
ATOM   2076  HA3 GLY A 142      27.611  24.237  -8.110  1.00 82.98           H  
ATOM   2077  C   GLY A 142      28.226  23.537 -10.059  1.00 82.98           C  
ATOM   2078  O   GLY A 142      27.858  24.013 -11.139  1.00 82.98           O  
ATOM   2079  N   SER A 143      28.457  22.236  -9.913  1.00 82.50           N  
ATOM   2080  H   SER A 143      28.770  21.915  -9.009  1.00 82.50           H  
ATOM   2081  CA  SER A 143      28.355  21.261 -11.007  1.00 82.50           C  
ATOM   2082  HA  SER A 143      29.063  21.555 -11.782  1.00 82.50           H  
ATOM   2083  C   SER A 143      26.980  21.207 -11.690  1.00 82.50           C  
ATOM   2084  CB  SER A 143      28.765  19.871 -10.511  1.00 82.50           C  
ATOM   2085  HB2 SER A 143      28.522  19.126 -11.268  1.00 82.50           H  
ATOM   2086  HB3 SER A 143      29.842  19.858 -10.345  1.00 82.50           H  
ATOM   2087  O   SER A 143      26.890  20.726 -12.818  1.00 82.50           O  
ATOM   2088  OG  SER A 143      28.122  19.544  -9.298  1.00 82.50           O  
ATOM   2089  HG  SER A 143      28.577  20.019  -8.599  1.00 82.50           H  
ATOM   2090  N   ALA A 144      25.915  21.736 -11.075  1.00 83.48           N  
ATOM   2091  H   ALA A 144      26.028  22.155 -10.164  1.00 83.48           H  
ATOM   2092  CA  ALA A 144      24.605  21.839 -11.714  1.00 83.48           C  
ATOM   2093  HA  ALA A 144      24.311  20.865 -12.108  1.00 83.48           H  
ATOM   2094  C   ALA A 144      24.586  22.813 -12.892  1.00 83.48           C  
ATOM   2095  CB  ALA A 144      23.592  22.263 -10.661  1.00 83.48           C  
ATOM   2096  HB1 ALA A 144      23.823  23.275 -10.327  1.00 83.48           H  
ATOM   2097  HB2 ALA A 144      23.653  21.586  -9.809  1.00 83.48           H  
ATOM   2098  HB3 ALA A 144      22.590  22.252 -11.090  1.00 83.48           H  
ATOM   2099  O   ALA A 144      23.859  22.582 -13.852  1.00 83.48           O  
ATOM   2100  N   ALA A 145      25.410  23.864 -12.873  1.00 82.61           N  
ATOM   2101  H   ALA A 145      26.039  23.982 -12.092  1.00 82.61           H  
ATOM   2102  CA  ALA A 145      25.416  24.869 -13.932  1.00 82.61           C  
ATOM   2103  HA  ALA A 145      24.414  25.290 -14.009  1.00 82.61           H  
ATOM   2104  C   ALA A 145      25.801  24.305 -15.311  1.00 82.61           C  
ATOM   2105  CB  ALA A 145      26.390  25.968 -13.529  1.00 82.61           C  
ATOM   2106  HB1 ALA A 145      26.253  26.834 -14.177  1.00 82.61           H  
ATOM   2107  HB2 ALA A 145      26.206  26.268 -12.497  1.00 82.61           H  
ATOM   2108  HB3 ALA A 145      27.410  25.594 -13.615  1.00 82.61           H  
ATOM   2109  O   ALA A 145      25.453  24.888 -16.333  1.00 82.61           O  
ATOM   2110  N   THR A 146      26.511  23.177 -15.362  1.00 82.67           N  
ATOM   2111  H   THR A 146      26.769  22.724 -14.497  1.00 82.67           H  
ATOM   2112  CA  THR A 146      26.900  22.509 -16.614  1.00 82.67           C  
ATOM   2113  HA  THR A 146      26.854  23.227 -17.433  1.00 82.67           H  
ATOM   2114  C   THR A 146      25.955  21.369 -17.008  1.00 82.67           C  
ATOM   2115  CB  THR A 146      28.352  22.017 -16.551  1.00 82.67           C  
ATOM   2116  HB  THR A 146      28.619  21.556 -17.502  1.00 82.67           H  
ATOM   2117  O   THR A 146      26.184  20.724 -18.030  1.00 82.67           O  
ATOM   2118  CG2 THR A 146      29.341  23.150 -16.266  1.00 82.67           C  
ATOM   2119 HG21 THR A 146      29.179  23.558 -15.268  1.00 82.67           H  
ATOM   2120 HG22 THR A 146      29.204  23.942 -17.002  1.00 82.67           H  
ATOM   2121 HG23 THR A 146      30.362  22.775 -16.340  1.00 82.67           H  
ATOM   2122  OG1 THR A 146      28.507  21.074 -15.518  1.00 82.67           O  
ATOM   2123  HG1 THR A 146      29.448  20.973 -15.356  1.00 82.67           H  
ATOM   2124  N   LYS A 147      24.889  21.108 -16.234  1.00 80.20           N  
ATOM   2125  H   LYS A 147      24.716  21.706 -15.439  1.00 80.20           H  
ATOM   2126  CA  LYS A 147      23.853  20.123 -16.574  1.00 80.20           C  
ATOM   2127  HA  LYS A 147      24.260  19.414 -17.295  1.00 80.20           H  
ATOM   2128  C   LYS A 147      22.647  20.778 -17.235  1.00 80.20           C  
ATOM   2129  CB  LYS A 147      23.371  19.344 -15.341  1.00 80.20           C  
ATOM   2130  HB2 LYS A 147      22.922  20.045 -14.637  1.00 80.20           H  
ATOM   2131  HB3 LYS A 147      22.582  18.665 -15.664  1.00 80.20           H  
ATOM   2132  O   LYS A 147      22.256  21.898 -16.909  1.00 80.20           O  
ATOM   2133  CG  LYS A 147      24.410  18.505 -14.589  1.00 80.20           C  
ATOM   2134  HG2 LYS A 147      23.838  17.827 -13.954  1.00 80.20           H  
ATOM   2135  HG3 LYS A 147      25.004  19.163 -13.954  1.00 80.20           H  
ATOM   2136  CD  LYS A 147      25.362  17.658 -15.446  1.00 80.20           C  
ATOM   2137  HD2 LYS A 147      26.107  18.321 -15.886  1.00 80.20           H  
ATOM   2138  HD3 LYS A 147      24.815  17.168 -16.252  1.00 80.20           H  
ATOM   2139  CE  LYS A 147      26.071  16.613 -14.563  1.00 80.20           C  
ATOM   2140  HE2 LYS A 147      27.027  16.357 -15.020  1.00 80.20           H  
ATOM   2141  HE3 LYS A 147      26.277  17.073 -13.597  1.00 80.20           H  
ATOM   2142  NZ  LYS A 147      25.258  15.379 -14.383  1.00 80.20           N  
ATOM   2143  HZ1 LYS A 147      25.253  14.810 -15.218  1.00 80.20           H  
ATOM   2144  HZ2 LYS A 147      24.284  15.613 -14.246  1.00 80.20           H  
ATOM   2145  HZ3 LYS A 147      25.533  14.815 -13.592  1.00 80.20           H  
ATOM   2146  N   ASP A 148      22.002  20.032 -18.119  1.00 82.15           N  
ATOM   2147  H   ASP A 148      22.372  19.127 -18.370  1.00 82.15           H  
ATOM   2148  CA  ASP A 148      20.666  20.374 -18.586  1.00 82.15           C  
ATOM   2149  HA  ASP A 148      20.601  21.458 -18.674  1.00 82.15           H  
ATOM   2150  C   ASP A 148      19.591  19.971 -17.578  1.00 82.15           C  
ATOM   2151  CB  ASP A 148      20.415  19.763 -19.970  1.00 82.15           C  
ATOM   2152  HB2 ASP A 148      19.342  19.724 -20.159  1.00 82.15           H  
ATOM   2153  HB3 ASP A 148      20.802  18.745 -20.006  1.00 82.15           H  
ATOM   2154  O   ASP A 148      19.742  19.004 -16.831  1.00 82.15           O  
ATOM   2155  CG  ASP A 148      21.052  20.631 -21.052  1.00 82.15           C  
ATOM   2156  OD1 ASP A 148      21.826  20.088 -21.864  1.00 82.15           O  
ATOM   2157  OD2 ASP A 148      20.740  21.849 -21.036  1.00 82.15           O  
ATOM   2158  N   VAL A 149      18.478  20.700 -17.588  1.00 81.09           N  
ATOM   2159  H   VAL A 149      18.419  21.449 -18.263  1.00 81.09           H  
ATOM   2160  CA  VAL A 149      17.220  20.250 -16.992  1.00 81.09           C  
ATOM   2161  HA  VAL A 149      17.428  19.758 -16.042  1.00 81.09           H  
ATOM   2162  C   VAL A 149      16.559  19.256 -17.934  1.00 81.09           C  
ATOM   2163  CB  VAL A 149      16.265  21.423 -16.736  1.00 81.09           C  
ATOM   2164  HB  VAL A 149      16.024  21.913 -17.680  1.00 81.09           H  
ATOM   2165  O   VAL A 149      16.538  19.452 -19.147  1.00 81.09           O  
ATOM   2166  CG1 VAL A 149      14.959  20.984 -16.079  1.00 81.09           C  
ATOM   2167 HG11 VAL A 149      14.328  21.859 -15.928  1.00 81.09           H  
ATOM   2168 HG12 VAL A 149      14.407  20.304 -16.728  1.00 81.09           H  
ATOM   2169 HG13 VAL A 149      15.162  20.496 -15.126  1.00 81.09           H  
ATOM   2170  CG2 VAL A 149      16.917  22.447 -15.816  1.00 81.09           C  
ATOM   2171 HG21 VAL A 149      16.160  23.119 -15.412  1.00 81.09           H  
ATOM   2172 HG22 VAL A 149      17.436  21.952 -14.995  1.00 81.09           H  
ATOM   2173 HG23 VAL A 149      17.620  23.029 -16.412  1.00 81.09           H  
ATOM   2174  N   GLY A 150      15.995  18.179 -17.397  1.00 80.50           N  
ATOM   2175  H   GLY A 150      16.090  18.020 -16.404  1.00 80.50           H  
ATOM   2176  CA  GLY A 150      15.135  17.280 -18.163  1.00 80.50           C  
ATOM   2177  HA2 GLY A 150      14.117  17.669 -18.155  1.00 80.50           H  
ATOM   2178  HA3 GLY A 150      15.467  17.231 -19.199  1.00 80.50           H  
ATOM   2179  C   GLY A 150      15.112  15.870 -17.596  1.00 80.50           C  
ATOM   2180  O   GLY A 150      15.517  15.639 -16.464  1.00 80.50           O  
ATOM   2181  N   THR A 151      14.644  14.921 -18.404  1.00 80.63           N  
ATOM   2182  H   THR A 151      14.267  15.191 -19.301  1.00 80.63           H  
ATOM   2183  CA  THR A 151      14.398  13.525 -18.001  1.00 80.63           C  
ATOM   2184  HA  THR A 151      14.427  13.462 -16.913  1.00 80.63           H  
ATOM   2185  C   THR A 151      15.444  12.527 -18.516  1.00 80.63           C  
ATOM   2186  CB  THR A 151      12.994  13.097 -18.451  1.00 80.63           C  
ATOM   2187  HB  THR A 151      12.850  12.034 -18.259  1.00 80.63           H  
ATOM   2188  O   THR A 151      15.319  11.325 -18.289  1.00 80.63           O  
ATOM   2189  CG2 THR A 151      11.893  13.880 -17.734  1.00 80.63           C  
ATOM   2190 HG21 THR A 151      10.918  13.493 -18.031  1.00 80.63           H  
ATOM   2191 HG22 THR A 151      11.948  14.940 -17.981  1.00 80.63           H  
ATOM   2192 HG23 THR A 151      12.001  13.757 -16.656  1.00 80.63           H  
ATOM   2193  OG1 THR A 151      12.861  13.347 -19.833  1.00 80.63           O  
ATOM   2194  HG1 THR A 151      12.005  13.006 -20.103  1.00 80.63           H  
ATOM   2195  N   SER A 152      16.493  12.989 -19.203  1.00 82.57           N  
ATOM   2196  H   SER A 152      16.599  13.990 -19.288  1.00 82.57           H  
ATOM   2197  CA  SER A 152      17.605  12.128 -19.633  1.00 82.57           C  
ATOM   2198  HA  SER A 152      17.198  11.167 -19.948  1.00 82.57           H  
ATOM   2199  C   SER A 152      18.581  11.854 -18.487  1.00 82.57           C  
ATOM   2200  CB  SER A 152      18.322  12.730 -20.841  1.00 82.57           C  
ATOM   2201  HB2 SER A 152      18.571  13.774 -20.652  1.00 82.57           H  
ATOM   2202  HB3 SER A 152      19.241  12.176 -21.038  1.00 82.57           H  
ATOM   2203  O   SER A 152      18.730  12.665 -17.579  1.00 82.57           O  
ATOM   2204  OG  SER A 152      17.470  12.617 -21.963  1.00 82.57           O  
ATOM   2205  HG  SER A 152      16.652  13.086 -21.781  1.00 82.57           H  
ATOM   2206  N   ALA A 153      19.257  10.702 -18.512  1.00 79.33           N  
ATOM   2207  H   ALA A 153      19.233  10.143 -19.353  1.00 79.33           H  
ATOM   2208  CA  ALA A 153      20.239  10.367 -17.479  1.00 79.33           C  
ATOM   2209  HA  ALA A 153      19.745  10.394 -16.508  1.00 79.33           H  
ATOM   2210  C   ALA A 153      21.379  11.403 -17.460  1.00 79.33           C  
ATOM   2211  CB  ALA A 153      20.756   8.942 -17.714  1.00 79.33           C  
ATOM   2212  HB1 ALA A 153      19.930   8.231 -17.682  1.00 79.33           H  
ATOM   2213  HB2 ALA A 153      21.257   8.881 -18.679  1.00 79.33           H  
ATOM   2214  HB3 ALA A 153      21.469   8.682 -16.931  1.00 79.33           H  
ATOM   2215  O   ALA A 153      21.919  11.750 -18.508  1.00 79.33           O  
ATOM   2216  N   GLY A 154      21.729  11.898 -16.270  1.00 78.52           N  
ATOM   2217  H   GLY A 154      21.248  11.565 -15.447  1.00 78.52           H  
ATOM   2218  CA  GLY A 154      22.725  12.958 -16.087  1.00 78.52           C  
ATOM   2219  HA2 GLY A 154      23.173  12.835 -15.101  1.00 78.52           H  
ATOM   2220  HA3 GLY A 154      23.508  12.845 -16.837  1.00 78.52           H  
ATOM   2221  C   GLY A 154      22.188  14.394 -16.181  1.00 78.52           C  
ATOM   2222  O   GLY A 154      22.928  15.312 -15.818  1.00 78.52           O  
ATOM   2223  N   ASN A 155      20.931  14.608 -16.584  1.00 81.72           N  
ATOM   2224  H   ASN A 155      20.376  13.826 -16.902  1.00 81.72           H  
ATOM   2225  CA  ASN A 155      20.244  15.893 -16.403  1.00 81.72           C  
ATOM   2226  HA  ASN A 155      20.910  16.701 -16.707  1.00 81.72           H  
ATOM   2227  C   ASN A 155      19.897  16.108 -14.919  1.00 81.72           C  
ATOM   2228  CB  ASN A 155      18.974  15.958 -17.278  1.00 81.72           C  
ATOM   2229  HB2 ASN A 155      18.341  15.091 -17.085  1.00 81.72           H  
ATOM   2230  HB3 ASN A 155      18.397  16.835 -16.987  1.00 81.72           H  
ATOM   2231  O   ASN A 155      19.905  15.160 -14.134  1.00 81.72           O  
ATOM   2232  CG  ASN A 155      19.243  16.055 -18.770  1.00 81.72           C  
ATOM   2233  ND2 ASN A 155      18.327  16.608 -19.530  1.00 81.72           N  
ATOM   2234 HD21 ASN A 155      18.626  16.776 -20.480  1.00 81.72           H  
ATOM   2235 HD22 ASN A 155      17.607  17.176 -19.109  1.00 81.72           H  
ATOM   2236  OD1 ASN A 155      20.257  15.635 -19.295  1.00 81.72           O  
ATOM   2237  N   VAL A 156      19.545  17.336 -14.534  1.00 82.45           N  
ATOM   2238  H   VAL A 156      19.538  18.063 -15.234  1.00 82.45           H  
ATOM   2239  CA  VAL A 156      18.894  17.618 -13.242  1.00 82.45           C  
ATOM   2240  HA  VAL A 156      19.124  16.806 -12.553  1.00 82.45           H  
ATOM   2241  C   VAL A 156      17.375  17.620 -13.383  1.00 82.45           C  
ATOM   2242  CB  VAL A 156      19.412  18.888 -12.553  1.00 82.45           C  
ATOM   2243  HB  VAL A 156      18.918  18.984 -11.586  1.00 82.45           H  
ATOM   2244  O   VAL A 156      16.828  18.014 -14.417  1.00 82.45           O  
ATOM   2245  CG1 VAL A 156      20.922  18.801 -12.300  1.00 82.45           C  
ATOM   2246 HG11 VAL A 156      21.269  19.714 -11.816  1.00 82.45           H  
ATOM   2247 HG12 VAL A 156      21.457  18.678 -13.241  1.00 82.45           H  
ATOM   2248 HG13 VAL A 156      21.133  17.950 -11.652  1.00 82.45           H  
ATOM   2249  CG2 VAL A 156      19.108  20.143 -13.361  1.00 82.45           C  
ATOM   2250 HG21 VAL A 156      18.031  20.253 -13.484  1.00 82.45           H  
ATOM   2251 HG22 VAL A 156      19.579  20.073 -14.342  1.00 82.45           H  
ATOM   2252 HG23 VAL A 156      19.488  21.012 -12.822  1.00 82.45           H  
ATOM   2253  N   MET A 157      16.690  17.178 -12.332  1.00 80.32           N  
ATOM   2254  H   MET A 157      17.194  16.906 -11.500  1.00 80.32           H  
ATOM   2255  CA  MET A 157      15.233  17.104 -12.312  1.00 80.32           C  
ATOM   2256  HA  MET A 157      14.884  16.778 -13.291  1.00 80.32           H  
ATOM   2257  C   MET A 157      14.611  18.475 -12.031  1.00 80.32           C  
ATOM   2258  CB  MET A 157      14.783  16.060 -11.281  1.00 80.32           C  
ATOM   2259  HB2 MET A 157      13.705  16.143 -11.147  1.00 80.32           H  
ATOM   2260  HB3 MET A 157      15.268  16.247 -10.323  1.00 80.32           H  
ATOM   2261  O   MET A 157      14.875  19.088 -10.992  1.00 80.32           O  
ATOM   2262  CG  MET A 157      15.100  14.643 -11.766  1.00 80.32           C  
ATOM   2263  HG2 MET A 157      16.182  14.511 -11.802  1.00 80.32           H  
ATOM   2264  HG3 MET A 157      14.711  14.543 -12.779  1.00 80.32           H  
ATOM   2265  SD  MET A 157      14.380  13.306 -10.781  1.00 80.32           S  
ATOM   2266  CE  MET A 157      15.312  13.502  -9.242  1.00 80.32           C  
ATOM   2267  HE1 MET A 157      14.978  14.396  -8.716  1.00 80.32           H  
ATOM   2268  HE2 MET A 157      15.161  12.629  -8.607  1.00 80.32           H  
ATOM   2269  HE3 MET A 157      16.374  13.589  -9.474  1.00 80.32           H  
ATOM   2270  N   GLU A 158      13.744  18.944 -12.932  1.00 79.75           N  
ATOM   2271  H   GLU A 158      13.557  18.403 -13.764  1.00 79.75           H  
ATOM   2272  CA  GLU A 158      12.812  20.023 -12.593  1.00 79.75           C  
ATOM   2273  HA  GLU A 158      13.371  20.762 -12.019  1.00 79.75           H  
ATOM   2274  C   GLU A 158      11.690  19.547 -11.674  1.00 79.75           C  
ATOM   2275  CB  GLU A 158      12.277  20.800 -13.803  1.00 79.75           C  
ATOM   2276  HB2 GLU A 158      11.549  21.530 -13.449  1.00 79.75           H  
ATOM   2277  HB3 GLU A 158      13.113  21.374 -14.202  1.00 79.75           H  
ATOM   2278  O   GLU A 158      11.361  18.365 -11.619  1.00 79.75           O  
ATOM   2279  CG  GLU A 158      11.624  19.983 -14.925  1.00 79.75           C  
ATOM   2280  HG2 GLU A 158      10.773  19.441 -14.513  1.00 79.75           H  
ATOM   2281  HG3 GLU A 158      12.344  19.255 -15.299  1.00 79.75           H  
ATOM   2282  CD  GLU A 158      11.157  20.879 -16.093  1.00 79.75           C  
ATOM   2283  OE1 GLU A 158      10.410  20.346 -16.941  1.00 79.75           O  
ATOM   2284  OE2 GLU A 158      11.568  22.075 -16.162  1.00 79.75           O  
ATOM   2285  N   VAL A 159      11.084  20.489 -10.960  1.00 78.47           N  
ATOM   2286  H   VAL A 159      11.431  21.434 -11.044  1.00 78.47           H  
ATOM   2287  CA  VAL A 159       9.846  20.280 -10.213  1.00 78.47           C  
ATOM   2288  HA  VAL A 159      10.008  19.524  -9.444  1.00 78.47           H  
ATOM   2289  C   VAL A 159       8.757  19.791 -11.171  1.00 78.47           C  
ATOM   2290  CB  VAL A 159       9.426  21.599  -9.549  1.00 78.47           C  
ATOM   2291  HB  VAL A 159       9.318  22.369 -10.313  1.00 78.47           H  
ATOM   2292  O   VAL A 159       8.324  20.537 -12.050  1.00 78.47           O  
ATOM   2293  CG1 VAL A 159       8.092  21.451  -8.820  1.00 78.47           C  
ATOM   2294 HG11 VAL A 159       7.289  21.265  -9.534  1.00 78.47           H  
ATOM   2295 HG12 VAL A 159       7.872  22.371  -8.278  1.00 78.47           H  
ATOM   2296 HG13 VAL A 159       8.147  20.617  -8.121  1.00 78.47           H  
ATOM   2297  CG2 VAL A 159      10.473  22.072  -8.536  1.00 78.47           C  
ATOM   2298 HG21 VAL A 159      10.663  21.301  -7.789  1.00 78.47           H  
ATOM   2299 HG22 VAL A 159      10.124  22.976  -8.038  1.00 78.47           H  
ATOM   2300 HG23 VAL A 159      11.416  22.303  -9.031  1.00 78.47           H  
ATOM   2301  N   GLY A 160       8.309  18.549 -10.984  1.00 79.61           N  
ATOM   2302  H   GLY A 160       8.716  18.003 -10.238  1.00 79.61           H  
ATOM   2303  CA  GLY A 160       7.387  17.830 -11.867  1.00 79.61           C  
ATOM   2304  HA2 GLY A 160       6.647  17.316 -11.255  1.00 79.61           H  
ATOM   2305  HA3 GLY A 160       6.870  18.535 -12.519  1.00 79.61           H  
ATOM   2306  C   GLY A 160       8.048  16.767 -12.752  1.00 79.61           C  
ATOM   2307  O   GLY A 160       7.336  15.979 -13.375  1.00 79.61           O  
ATOM   2308  N   ALA A 161       9.382  16.684 -12.801  1.00 80.02           N  
ATOM   2309  H   ALA A 161       9.938  17.323 -12.250  1.00 80.02           H  
ATOM   2310  CA  ALA A 161      10.076  15.620 -13.523  1.00 80.02           C  
ATOM   2311  HA  ALA A 161       9.756  15.654 -14.564  1.00 80.02           H  
ATOM   2312  C   ALA A 161       9.695  14.252 -12.937  1.00 80.02           C  
ATOM   2313  CB  ALA A 161      11.589  15.854 -13.483  1.00 80.02           C  
ATOM   2314  HB1 ALA A 161      12.099  15.077 -14.052  1.00 80.02           H  
ATOM   2315  HB2 ALA A 161      11.822  16.828 -13.913  1.00 80.02           H  
ATOM   2316  HB3 ALA A 161      11.926  15.820 -12.447  1.00 80.02           H  
ATOM   2317  O   ALA A 161       9.780  14.033 -11.729  1.00 80.02           O  
ATOM   2318  N   PHE A 162       9.250  13.336 -13.802  1.00 76.67           N  
ATOM   2319  H   PHE A 162       9.225  13.579 -14.782  1.00 76.67           H  
ATOM   2320  CA  PHE A 162       8.703  12.031 -13.399  1.00 76.67           C  
ATOM   2321  HA  PHE A 162       8.292  11.563 -14.293  1.00 76.67           H  
ATOM   2322  C   PHE A 162       7.533  12.142 -12.403  1.00 76.67           C  
ATOM   2323  CB  PHE A 162       9.830  11.109 -12.916  1.00 76.67           C  
ATOM   2324  HB2 PHE A 162       9.459  10.085 -12.873  1.00 76.67           H  
ATOM   2325  HB3 PHE A 162      10.127  11.398 -11.908  1.00 76.67           H  
ATOM   2326  O   PHE A 162       7.336  11.261 -11.574  1.00 76.67           O  
ATOM   2327  CG  PHE A 162      11.044  11.136 -13.807  1.00 76.67           C  
ATOM   2328  CD1 PHE A 162      11.044  10.405 -15.006  1.00 76.67           C  
ATOM   2329  HD1 PHE A 162      10.190   9.800 -15.272  1.00 76.67           H  
ATOM   2330  CD2 PHE A 162      12.140  11.949 -13.469  1.00 76.67           C  
ATOM   2331  HD2 PHE A 162      12.129  12.518 -12.552  1.00 76.67           H  
ATOM   2332  CE1 PHE A 162      12.153  10.472 -15.861  1.00 76.67           C  
ATOM   2333  HE1 PHE A 162      12.137   9.929 -16.794  1.00 76.67           H  
ATOM   2334  CE2 PHE A 162      13.251  12.006 -14.321  1.00 76.67           C  
ATOM   2335  HE2 PHE A 162      14.098  12.615 -14.043  1.00 76.67           H  
ATOM   2336  CZ  PHE A 162      13.268  11.248 -15.504  1.00 76.67           C  
ATOM   2337  HZ  PHE A 162      14.139  11.263 -16.141  1.00 76.67           H  
ATOM   2338  N   GLY A 163       6.782  13.248 -12.441  1.00 79.86           N  
ATOM   2339  H   GLY A 163       7.038  13.980 -13.088  1.00 79.86           H  
ATOM   2340  CA  GLY A 163       5.693  13.556 -11.514  1.00 79.86           C  
ATOM   2341  HA2 GLY A 163       5.110  12.652 -11.337  1.00 79.86           H  
ATOM   2342  HA3 GLY A 163       5.041  14.301 -11.968  1.00 79.86           H  
ATOM   2343  C   GLY A 163       6.149  14.090 -10.153  1.00 79.86           C  
ATOM   2344  O   GLY A 163       5.372  14.766  -9.488  1.00 79.86           O  
ATOM   2345  N   PHE A 164       7.399  13.870  -9.738  1.00 78.91           N  
ATOM   2346  H   PHE A 164       8.030  13.370 -10.348  1.00 78.91           H  
ATOM   2347  CA  PHE A 164       7.910  14.281  -8.427  1.00 78.91           C  
ATOM   2348  HA  PHE A 164       7.250  13.876  -7.660  1.00 78.91           H  
ATOM   2349  C   PHE A 164       7.923  15.810  -8.276  1.00 78.91           C  
ATOM   2350  CB  PHE A 164       9.306  13.678  -8.229  1.00 78.91           C  
ATOM   2351  HB2 PHE A 164       9.702  13.994  -7.264  1.00 78.91           H  
ATOM   2352  HB3 PHE A 164       9.959  14.086  -9.000  1.00 78.91           H  
ATOM   2353  O   PHE A 164       8.514  16.522  -9.085  1.00 78.91           O  
ATOM   2354  CG  PHE A 164       9.357  12.162  -8.302  1.00 78.91           C  
ATOM   2355  CD1 PHE A 164       8.517  11.374  -7.492  1.00 78.91           C  
ATOM   2356  HD1 PHE A 164       7.828  11.844  -6.806  1.00 78.91           H  
ATOM   2357  CD2 PHE A 164      10.231  11.534  -9.205  1.00 78.91           C  
ATOM   2358  HD2 PHE A 164      10.878  12.130  -9.832  1.00 78.91           H  
ATOM   2359  CE1 PHE A 164       8.550   9.972  -7.579  1.00 78.91           C  
ATOM   2360  HE1 PHE A 164       7.903   9.376  -6.953  1.00 78.91           H  
ATOM   2361  CE2 PHE A 164      10.250  10.133  -9.308  1.00 78.91           C  
ATOM   2362  HE2 PHE A 164      10.904   9.661 -10.026  1.00 78.91           H  
ATOM   2363  CZ  PHE A 164       9.406   9.351  -8.500  1.00 78.91           C  
ATOM   2364  HZ  PHE A 164       9.409   8.275  -8.586  1.00 78.91           H  
ATOM   2365  N   GLY A 165       7.228  16.337  -7.264  1.00 79.05           N  
ATOM   2366  H   GLY A 165       6.772  15.724  -6.603  1.00 79.05           H  
ATOM   2367  CA  GLY A 165       7.006  17.775  -7.069  1.00 79.05           C  
ATOM   2368  HA2 GLY A 165       7.949  18.292  -7.247  1.00 79.05           H  
ATOM   2369  HA3 GLY A 165       6.691  17.943  -6.040  1.00 79.05           H  
ATOM   2370  C   GLY A 165       5.958  18.414  -7.986  1.00 79.05           C  
ATOM   2371  O   GLY A 165       5.654  19.608  -7.854  1.00 79.05           O  
ATOM   2372  N   GLY A 166       5.403  17.642  -8.921  1.00 75.70           N  
ATOM   2373  H   GLY A 166       5.643  16.661  -8.939  1.00 75.70           H  
ATOM   2374  CA  GLY A 166       4.363  18.080  -9.840  1.00 75.70           C  
ATOM   2375  HA2 GLY A 166       4.601  19.079 -10.207  1.00 75.70           H  
ATOM   2376  HA3 GLY A 166       4.323  17.399 -10.690  1.00 75.70           H  
ATOM   2377  C   GLY A 166       2.988  18.088  -9.181  1.00 75.70           C  
ATOM   2378  O   GLY A 166       2.682  17.224  -8.360  1.00 75.70           O  
ATOM   2379  N   ILE A 167       2.148  19.039  -9.595  1.00 77.61           N  
ATOM   2380  H   ILE A 167       2.496  19.748 -10.224  1.00 77.61           H  
ATOM   2381  CA  ILE A 167       0.693  19.011  -9.349  1.00 77.61           C  
ATOM   2382  HA  ILE A 167       0.517  18.720  -8.314  1.00 77.61           H  
ATOM   2383  C   ILE A 167      -0.020  17.960 -10.220  1.00 77.61           C  
ATOM   2384  CB  ILE A 167       0.066  20.411  -9.555  1.00 77.61           C  
ATOM   2385  HB  ILE A 167      -0.998  20.327  -9.334  1.00 77.61           H  
ATOM   2386  O   ILE A 167      -1.191  17.671 -10.016  1.00 77.61           O  
ATOM   2387  CG1 ILE A 167       0.216  20.910 -11.013  1.00 77.61           C  
ATOM   2388 HG12 ILE A 167      -0.201  20.164 -11.690  1.00 77.61           H  
ATOM   2389 HG13 ILE A 167       1.271  21.037 -11.256  1.00 77.61           H  
ATOM   2390  CG2 ILE A 167       0.663  21.415  -8.552  1.00 77.61           C  
ATOM   2391 HG21 ILE A 167       0.590  21.003  -7.546  1.00 77.61           H  
ATOM   2392 HG22 ILE A 167       0.084  22.339  -8.556  1.00 77.61           H  
ATOM   2393 HG23 ILE A 167       1.706  21.631  -8.783  1.00 77.61           H  
ATOM   2394  CD1 ILE A 167      -0.510  22.231 -11.293  1.00 77.61           C  
ATOM   2395 HD11 ILE A 167      -0.464  22.450 -12.360  1.00 77.61           H  
ATOM   2396 HD12 ILE A 167      -1.555  22.150 -10.993  1.00 77.61           H  
ATOM   2397 HD13 ILE A 167      -0.036  23.049 -10.750  1.00 77.61           H  
ATOM   2398  N   SER A 168       0.684  17.395 -11.201  1.00 72.76           N  
ATOM   2399  H   SER A 168       1.661  17.638 -11.284  1.00 72.76           H  
ATOM   2400  CA  SER A 168       0.231  16.313 -12.070  1.00 72.76           C  
ATOM   2401  HA  SER A 168      -0.603  15.799 -11.592  1.00 72.76           H  
ATOM   2402  C   SER A 168       1.379  15.324 -12.277  1.00 72.76           C  
ATOM   2403  CB  SER A 168      -0.231  16.851 -13.429  1.00 72.76           C  
ATOM   2404  HB2 SER A 168      -0.518  16.015 -14.067  1.00 72.76           H  
ATOM   2405  HB3 SER A 168       0.584  17.395 -13.907  1.00 72.76           H  
ATOM   2406  O   SER A 168       2.544  15.739 -12.266  1.00 72.76           O  
ATOM   2407  OG  SER A 168      -1.342  17.710 -13.276  1.00 72.76           O  
ATOM   2408  HG  SER A 168      -2.011  17.223 -12.790  1.00 72.76           H  
ATOM   2409  N   PRO A 169       1.080  14.036 -12.496  1.00 75.91           N  
ATOM   2410  CA  PRO A 169       2.079  13.024 -12.766  1.00 75.91           C  
ATOM   2411  HA  PRO A 169       2.888  13.081 -12.039  1.00 75.91           H  
ATOM   2412  C   PRO A 169       2.653  13.167 -14.184  1.00 75.91           C  
ATOM   2413  CB  PRO A 169       1.323  11.717 -12.576  1.00 75.91           C  
ATOM   2414  HB2 PRO A 169       1.274  11.470 -11.515  1.00 75.91           H  
ATOM   2415  HB3 PRO A 169       1.787  10.917 -13.152  1.00 75.91           H  
ATOM   2416  O   PRO A 169       2.058  13.797 -15.065  1.00 75.91           O  
ATOM   2417  CG  PRO A 169      -0.069  12.049 -13.088  1.00 75.91           C  
ATOM   2418  HG2 PRO A 169      -0.827  11.356 -12.723  1.00 75.91           H  
ATOM   2419  HG3 PRO A 169      -0.061  12.129 -14.175  1.00 75.91           H  
ATOM   2420  CD  PRO A 169      -0.237  13.427 -12.501  1.00 75.91           C  
ATOM   2421  HD2 PRO A 169      -0.971  14.005 -13.064  1.00 75.91           H  
ATOM   2422  HD3 PRO A 169      -0.538  13.260 -11.467  1.00 75.91           H  
ATOM   2423  N   ALA A 170       3.808  12.550 -14.424  1.00 76.86           N  
ATOM   2424  H   ALA A 170       4.185  11.957 -13.699  1.00 76.86           H  
ATOM   2425  CA  ALA A 170       4.420  12.497 -15.745  1.00 76.86           C  
ATOM   2426  HA  ALA A 170       4.521  13.517 -16.116  1.00 76.86           H  
ATOM   2427  C   ALA A 170       3.549  11.723 -16.747  1.00 76.86           C  
ATOM   2428  CB  ALA A 170       5.818  11.888 -15.620  1.00 76.86           C  
ATOM   2429  HB1 ALA A 170       6.454  12.587 -15.078  1.00 76.86           H  
ATOM   2430  HB2 ALA A 170       6.242  11.720 -16.610  1.00 76.86           H  
ATOM   2431  HB3 ALA A 170       5.766  10.938 -15.088  1.00 76.86           H  
ATOM   2432  O   ALA A 170       2.808  10.815 -16.389  1.00 76.86           O  
ATOM   2433  N   GLN A 171       3.649  12.042 -18.033  1.00 78.83           N  
ATOM   2434  H   GLN A 171       4.308  12.751 -18.322  1.00 78.83           H  
ATOM   2435  CA  GLN A 171       2.953  11.264 -19.057  1.00 78.83           C  
ATOM   2436  HA  GLN A 171       1.946  11.035 -18.707  1.00 78.83           H  
ATOM   2437  C   GLN A 171       3.670   9.926 -19.279  1.00 78.83           C  
ATOM   2438  CB  GLN A 171       2.828  12.093 -20.341  1.00 78.83           C  
ATOM   2439  HB2 GLN A 171       3.810  12.470 -20.627  1.00 78.83           H  
ATOM   2440  HB3 GLN A 171       2.463  11.455 -21.147  1.00 78.83           H  
ATOM   2441  O   GLN A 171       4.884   9.901 -19.492  1.00 78.83           O  
ATOM   2442  CG  GLN A 171       1.858  13.275 -20.159  1.00 78.83           C  
ATOM   2443  HG2 GLN A 171       2.165  13.891 -19.315  1.00 78.83           H  
ATOM   2444  HG3 GLN A 171       1.889  13.895 -21.055  1.00 78.83           H  
ATOM   2445  CD  GLN A 171       0.416  12.809 -19.966  1.00 78.83           C  
ATOM   2446  NE2 GLN A 171      -0.217  13.088 -18.846  1.00 78.83           N  
ATOM   2447 HE21 GLN A 171       0.245  13.546 -18.073  1.00 78.83           H  
ATOM   2448 HE22 GLN A 171      -1.146  12.703 -18.750  1.00 78.83           H  
ATOM   2449  OE1 GLN A 171      -0.154  12.172 -20.830  1.00 78.83           O  
ATOM   2450  N   SER A 172       2.921   8.822 -19.225  1.00 79.23           N  
ATOM   2451  H   SER A 172       1.947   8.900 -18.973  1.00 79.23           H  
ATOM   2452  CA  SER A 172       3.410   7.492 -19.608  1.00 79.23           C  
ATOM   2453  HA  SER A 172       4.248   7.221 -18.966  1.00 79.23           H  
ATOM   2454  C   SER A 172       3.841   7.514 -21.082  1.00 79.23           C  
ATOM   2455  CB  SER A 172       2.303   6.443 -19.425  1.00 79.23           C  
ATOM   2456  HB2 SER A 172       2.715   5.448 -19.594  1.00 79.23           H  
ATOM   2457  HB3 SER A 172       1.507   6.622 -20.148  1.00 79.23           H  
ATOM   2458  O   SER A 172       3.086   8.046 -21.906  1.00 79.23           O  
ATOM   2459  OG  SER A 172       1.769   6.521 -18.115  1.00 79.23           O  
ATOM   2460  HG  SER A 172       0.813   6.606 -18.144  1.00 79.23           H  
ATOM   2461  N   PRO A 173       5.004   6.953 -21.465  1.00 82.18           N  
ATOM   2462  CA  PRO A 173       5.369   6.820 -22.873  1.00 82.18           C  
ATOM   2463  HA  PRO A 173       5.531   7.819 -23.278  1.00 82.18           H  
ATOM   2464  C   PRO A 173       4.250   6.125 -23.663  1.00 82.18           C  
ATOM   2465  CB  PRO A 173       6.696   6.055 -22.887  1.00 82.18           C  
ATOM   2466  HB2 PRO A 173       7.334   6.361 -23.717  1.00 82.18           H  
ATOM   2467  HB3 PRO A 173       6.510   4.982 -22.923  1.00 82.18           H  
ATOM   2468  O   PRO A 173       3.617   5.196 -23.171  1.00 82.18           O  
ATOM   2469  CG  PRO A 173       7.303   6.419 -21.531  1.00 82.18           C  
ATOM   2470  HG2 PRO A 173       7.738   7.417 -21.575  1.00 82.18           H  
ATOM   2471  HG3 PRO A 173       8.046   5.694 -21.200  1.00 82.18           H  
ATOM   2472  CD  PRO A 173       6.073   6.437 -20.625  1.00 82.18           C  
ATOM   2473  HD2 PRO A 173       6.255   7.075 -19.760  1.00 82.18           H  
ATOM   2474  HD3 PRO A 173       5.828   5.421 -20.316  1.00 82.18           H  
ATOM   2475  N   ASN A 174       3.930   6.648 -24.850  1.00 83.14           N  
ATOM   2476  H   ASN A 174       4.511   7.395 -25.203  1.00 83.14           H  
ATOM   2477  CA  ASN A 174       2.817   6.202 -25.708  1.00 83.14           C  
ATOM   2478  HA  ASN A 174       2.730   6.934 -26.512  1.00 83.14           H  
ATOM   2479  C   ASN A 174       1.409   6.167 -25.062  1.00 83.14           C  
ATOM   2480  CB  ASN A 174       3.204   4.866 -26.369  1.00 83.14           C  
ATOM   2481  HB2 ASN A 174       2.427   4.556 -27.068  1.00 83.14           H  
ATOM   2482  HB3 ASN A 174       3.281   4.094 -25.603  1.00 83.14           H  
ATOM   2483  O   ASN A 174       0.469   5.688 -25.694  1.00 83.14           O  
ATOM   2484  CG  ASN A 174       4.511   4.950 -27.133  1.00 83.14           C  
ATOM   2485  ND2 ASN A 174       5.362   3.965 -27.007  1.00 83.14           N  
ATOM   2486 HD21 ASN A 174       5.137   3.195 -26.393  1.00 83.14           H  
ATOM   2487 HD22 ASN A 174       6.262   4.026 -27.461  1.00 83.14           H  
ATOM   2488  OD1 ASN A 174       4.786   5.912 -27.839  1.00 83.14           O  
ATOM   2489  N   GLY A 175       1.227   6.681 -23.838  1.00 82.16           N  
ATOM   2490  H   GLY A 175       2.027   7.060 -23.352  1.00 82.16           H  
ATOM   2491  CA  GLY A 175      -0.001   6.480 -23.060  1.00 82.16           C  
ATOM   2492  HA2 GLY A 175      -0.867   6.732 -23.672  1.00 82.16           H  
ATOM   2493  HA3 GLY A 175       0.020   7.144 -22.196  1.00 82.16           H  
ATOM   2494  C   GLY A 175      -0.176   5.042 -22.548  1.00 82.16           C  
ATOM   2495  O   GLY A 175      -1.284   4.660 -22.166  1.00 82.16           O  
ATOM   2496  N   ASP A 176       0.889   4.235 -22.541  1.00 86.32           N  
ATOM   2497  H   ASP A 176       1.785   4.592 -22.841  1.00 86.32           H  
ATOM   2498  CA  ASP A 176       0.866   2.853 -22.071  1.00 86.32           C  
ATOM   2499  HA  ASP A 176      -0.166   2.579 -21.853  1.00 86.32           H  
ATOM   2500  C   ASP A 176       1.641   2.710 -20.759  1.00 86.32           C  
ATOM   2501  CB  ASP A 176       1.376   1.895 -23.168  1.00 86.32           C  
ATOM   2502  HB2 ASP A 176       0.995   2.229 -24.133  1.00 86.32           H  
ATOM   2503  HB3 ASP A 176       2.465   1.923 -23.204  1.00 86.32           H  
ATOM   2504  O   ASP A 176       2.813   3.076 -20.661  1.00 86.32           O  
ATOM   2505  CG  ASP A 176       0.904   0.454 -22.932  1.00 86.32           C  
ATOM   2506  OD1 ASP A 176       0.637  -0.284 -23.902  1.00 86.32           O  
ATOM   2507  OD2 ASP A 176       0.665   0.077 -21.759  1.00 86.32           O  
ATOM   2508  N   LEU A 177       1.003   2.130 -19.738  1.00 85.62           N  
ATOM   2509  H   LEU A 177       0.069   1.777 -19.893  1.00 85.62           H  
ATOM   2510  CA  LEU A 177       1.706   1.764 -18.511  1.00 85.62           C  
ATOM   2511  HA  LEU A 177       2.224   2.648 -18.139  1.00 85.62           H  
ATOM   2512  C   LEU A 177       2.796   0.718 -18.768  1.00 85.62           C  
ATOM   2513  CB  LEU A 177       0.705   1.262 -17.454  1.00 85.62           C  
ATOM   2514  HB2 LEU A 177       0.106   0.461 -17.887  1.00 85.62           H  
ATOM   2515  HB3 LEU A 177       1.267   0.848 -16.617  1.00 85.62           H  
ATOM   2516  O   LEU A 177       3.723   0.617 -17.970  1.00 85.62           O  
ATOM   2517  CG  LEU A 177      -0.231   2.346 -16.899  1.00 85.62           C  
ATOM   2518  HG  LEU A 177      -0.843   2.743 -17.709  1.00 85.62           H  
ATOM   2519  CD1 LEU A 177      -1.153   1.741 -15.840  1.00 85.62           C  
ATOM   2520 HD11 LEU A 177      -1.873   2.492 -15.516  1.00 85.62           H  
ATOM   2521 HD12 LEU A 177      -1.691   0.896 -16.269  1.00 85.62           H  
ATOM   2522 HD13 LEU A 177      -0.565   1.414 -14.982  1.00 85.62           H  
ATOM   2523  CD2 LEU A 177       0.551   3.490 -16.253  1.00 85.62           C  
ATOM   2524 HD21 LEU A 177       1.037   4.088 -17.023  1.00 85.62           H  
ATOM   2525 HD22 LEU A 177      -0.121   4.147 -15.701  1.00 85.62           H  
ATOM   2526 HD23 LEU A 177       1.302   3.092 -15.571  1.00 85.62           H  
ATOM   2527  N   ASN A 178       2.712  -0.066 -19.845  1.00 86.23           N  
ATOM   2528  H   ASN A 178       1.943   0.065 -20.487  1.00 86.23           H  
ATOM   2529  CA  ASN A 178       3.742  -1.042 -20.184  1.00 86.23           C  
ATOM   2530  HA  ASN A 178       3.944  -1.622 -19.284  1.00 86.23           H  
ATOM   2531  C   ASN A 178       5.075  -0.409 -20.604  1.00 86.23           C  
ATOM   2532  CB  ASN A 178       3.256  -1.986 -21.294  1.00 86.23           C  
ATOM   2533  HB2 ASN A 178       4.111  -2.551 -21.664  1.00 86.23           H  
ATOM   2534  HB3 ASN A 178       2.877  -1.402 -22.133  1.00 86.23           H  
ATOM   2535  O   ASN A 178       6.104  -1.045 -20.381  1.00 86.23           O  
ATOM   2536  CG  ASN A 178       2.207  -2.987 -20.863  1.00 86.23           C  
ATOM   2537  ND2 ASN A 178       1.846  -3.890 -21.741  1.00 86.23           N  
ATOM   2538 HD21 ASN A 178       2.183  -3.779 -22.686  1.00 86.23           H  
ATOM   2539 HD22 ASN A 178       1.035  -4.450 -21.519  1.00 86.23           H  
ATOM   2540  OD1 ASN A 178       1.716  -3.012 -19.744  1.00 86.23           O  
ATOM   2541  N   ASP A 179       5.041   0.803 -21.165  1.00 86.00           N  
ATOM   2542  H   ASP A 179       4.143   1.250 -21.283  1.00 86.00           H  
ATOM   2543  CA  ASP A 179       6.181   1.467 -21.812  1.00 86.00           C  
ATOM   2544  HA  ASP A 179       6.900   0.709 -22.125  1.00 86.00           H  
ATOM   2545  C   ASP A 179       6.929   2.427 -20.865  1.00 86.00           C  
ATOM   2546  CB  ASP A 179       5.700   2.207 -23.076  1.00 86.00           C  
ATOM   2547  HB2 ASP A 179       6.535   2.781 -23.477  1.00 86.00           H  
ATOM   2548  HB3 ASP A 179       4.915   2.908 -22.792  1.00 86.00           H  
ATOM   2549  O   ASP A 179       7.833   3.154 -21.277  1.00 86.00           O  
ATOM   2550  CG  ASP A 179       5.191   1.325 -24.223  1.00 86.00           C  
ATOM   2551  OD1 ASP A 179       4.810   1.925 -25.257  1.00 86.00           O  
ATOM   2552  OD2 ASP A 179       5.208   0.079 -24.105  1.00 86.00           O  
ATOM   2553  N   ILE A 180       6.556   2.470 -19.582  1.00 85.33           N  
ATOM   2554  H   ILE A 180       5.834   1.830 -19.285  1.00 85.33           H  
ATOM   2555  CA  ILE A 180       7.297   3.239 -18.580  1.00 85.33           C  
ATOM   2556  HA  ILE A 180       7.560   4.203 -19.016  1.00 85.33           H  
ATOM   2557  C   ILE A 180       8.599   2.499 -18.238  1.00 85.33           C  
ATOM   2558  CB  ILE A 180       6.438   3.511 -17.328  1.00 85.33           C  
ATOM   2559  HB  ILE A 180       6.142   2.556 -16.893  1.00 85.33           H  
ATOM   2560  O   ILE A 180       8.558   1.374 -17.753  1.00 85.33           O  
ATOM   2561  CG1 ILE A 180       5.167   4.336 -17.642  1.00 85.33           C  
ATOM   2562 HG12 ILE A 180       5.452   5.369 -17.840  1.00 85.33           H  
ATOM   2563 HG13 ILE A 180       4.681   3.947 -18.536  1.00 85.33           H  
ATOM   2564  CG2 ILE A 180       7.304   4.289 -16.324  1.00 85.33           C  
ATOM   2565 HG21 ILE A 180       7.663   5.211 -16.782  1.00 85.33           H  
ATOM   2566 HG22 ILE A 180       6.724   4.531 -15.434  1.00 85.33           H  
ATOM   2567 HG23 ILE A 180       8.160   3.695 -16.003  1.00 85.33           H  
ATOM   2568  CD1 ILE A 180       4.122   4.320 -16.518  1.00 85.33           C  
ATOM   2569 HD11 ILE A 180       3.638   3.344 -16.487  1.00 85.33           H  
ATOM   2570 HD12 ILE A 180       3.360   5.070 -16.727  1.00 85.33           H  
ATOM   2571 HD13 ILE A 180       4.565   4.539 -15.546  1.00 85.33           H  
ATOM   2572  N   GLU A 181       9.741   3.168 -18.426  1.00 83.59           N  
ATOM   2573  H   GLU A 181       9.687   3.994 -19.004  1.00 83.59           H  
ATOM   2574  CA  GLU A 181      11.088   2.633 -18.140  1.00 83.59           C  
ATOM   2575  HA  GLU A 181      11.054   1.548 -18.040  1.00 83.59           H  
ATOM   2576  C   GLU A 181      11.743   3.213 -16.872  1.00 83.59           C  
ATOM   2577  CB  GLU A 181      12.026   2.993 -19.303  1.00 83.59           C  
ATOM   2578  HB2 GLU A 181      12.064   4.081 -19.359  1.00 83.59           H  
ATOM   2579  HB3 GLU A 181      13.028   2.635 -19.068  1.00 83.59           H  
ATOM   2580  O   GLU A 181      12.808   2.754 -16.462  1.00 83.59           O  
ATOM   2581  CG  GLU A 181      11.650   2.440 -20.685  1.00 83.59           C  
ATOM   2582  HG2 GLU A 181      11.657   1.351 -20.640  1.00 83.59           H  
ATOM   2583  HG3 GLU A 181      10.644   2.772 -20.943  1.00 83.59           H  
ATOM   2584  CD  GLU A 181      12.628   2.930 -21.772  1.00 83.59           C  
ATOM   2585  OE1 GLU A 181      12.663   2.307 -22.856  1.00 83.59           O  
ATOM   2586  OE2 GLU A 181      13.331   3.949 -21.536  1.00 83.59           O  
ATOM   2587  N   ARG A 182      11.191   4.299 -16.307  1.00 82.09           N  
ATOM   2588  H   ARG A 182      10.271   4.564 -16.628  1.00 82.09           H  
ATOM   2589  CA  ARG A 182      11.854   5.129 -15.281  1.00 82.09           C  
ATOM   2590  HA  ARG A 182      12.757   4.617 -14.948  1.00 82.09           H  
ATOM   2591  C   ARG A 182      10.994   5.320 -14.046  1.00 82.09           C  
ATOM   2592  CB  ARG A 182      12.241   6.496 -15.856  1.00 82.09           C  
ATOM   2593  HB2 ARG A 182      12.547   7.155 -15.044  1.00 82.09           H  
ATOM   2594  HB3 ARG A 182      11.370   6.935 -16.345  1.00 82.09           H  
ATOM   2595  O   ARG A 182       9.801   5.595 -14.159  1.00 82.09           O  
ATOM   2596  CG  ARG A 182      13.391   6.391 -16.857  1.00 82.09           C  
ATOM   2597  HG2 ARG A 182      13.152   5.663 -17.633  1.00 82.09           H  
ATOM   2598  HG3 ARG A 182      14.295   6.082 -16.333  1.00 82.09           H  
ATOM   2599  CD  ARG A 182      13.612   7.754 -17.506  1.00 82.09           C  
ATOM   2600  HD2 ARG A 182      12.689   8.053 -18.004  1.00 82.09           H  
ATOM   2601  HD3 ARG A 182      13.839   8.484 -16.730  1.00 82.09           H  
ATOM   2602  NE  ARG A 182      14.684   7.704 -18.507  1.00 82.09           N  
ATOM   2603  HE  ARG A 182      14.446   7.272 -19.389  1.00 82.09           H  
ATOM   2604  NH1 ARG A 182      16.363   8.576 -17.199  1.00 82.09           N  
ATOM   2605 HH11 ARG A 182      17.265   9.024 -17.118  1.00 82.09           H  
ATOM   2606 HH12 ARG A 182      15.740   8.572 -16.405  1.00 82.09           H  
ATOM   2607  NH2 ARG A 182      16.758   8.052 -19.340  1.00 82.09           N  
ATOM   2608 HH21 ARG A 182      17.742   8.208 -19.175  1.00 82.09           H  
ATOM   2609 HH22 ARG A 182      16.434   7.643 -20.205  1.00 82.09           H  
ATOM   2610  CZ  ARG A 182      15.922   8.124 -18.342  1.00 82.09           C  
ATOM   2611  N   THR A 183      11.625   5.293 -12.879  1.00 82.39           N  
ATOM   2612  H   THR A 183      12.588   4.988 -12.884  1.00 82.39           H  
ATOM   2613  CA  THR A 183      10.978   5.509 -11.584  1.00 82.39           C  
ATOM   2614  HA  THR A 183      10.246   4.717 -11.428  1.00 82.39           H  
ATOM   2615  C   THR A 183      10.287   6.871 -11.559  1.00 82.39           C  
ATOM   2616  CB  THR A 183      12.024   5.424 -10.476  1.00 82.39           C  
ATOM   2617  HB  THR A 183      12.812   6.139 -10.713  1.00 82.39           H  
ATOM   2618  O   THR A 183      10.934   7.892 -11.786  1.00 82.39           O  
ATOM   2619  CG2 THR A 183      11.483   5.721  -9.083  1.00 82.39           C  
ATOM   2620 HG21 THR A 183      12.290   5.582  -8.362  1.00 82.39           H  
ATOM   2621 HG22 THR A 183      10.662   5.041  -8.854  1.00 82.39           H  
ATOM   2622 HG23 THR A 183      11.138   6.752  -9.018  1.00 82.39           H  
ATOM   2623  OG1 THR A 183      12.562   4.124 -10.437  1.00 82.39           O  
ATOM   2624  HG1 THR A 183      13.364   4.129 -10.965  1.00 82.39           H  
ATOM   2625  N   GLY A 184       8.985   6.902 -11.291  1.00 82.29           N  
ATOM   2626  H   GLY A 184       8.514   6.035 -11.074  1.00 82.29           H  
ATOM   2627  CA  GLY A 184       8.156   8.092 -11.462  1.00 82.29           C  
ATOM   2628  HA2 GLY A 184       8.541   8.916 -10.862  1.00 82.29           H  
ATOM   2629  HA3 GLY A 184       8.187   8.401 -12.507  1.00 82.29           H  
ATOM   2630  C   GLY A 184       6.697   7.860 -11.103  1.00 82.29           C  
ATOM   2631  O   GLY A 184       6.233   6.725 -11.050  1.00 82.29           O  
ATOM   2632  N   VAL A 185       5.964   8.945 -10.892  1.00 82.68           N  
ATOM   2633  H   VAL A 185       6.425   9.839 -10.981  1.00 82.68           H  
ATOM   2634  CA  VAL A 185       4.508   8.961 -10.747  1.00 82.68           C  
ATOM   2635  HA  VAL A 185       4.156   7.957 -10.511  1.00 82.68           H  
ATOM   2636  C   VAL A 185       3.925   9.388 -12.090  1.00 82.68           C  
ATOM   2637  CB  VAL A 185       4.081   9.895  -9.597  1.00 82.68           C  
ATOM   2638  HB  VAL A 185       4.255  10.935  -9.875  1.00 82.68           H  
ATOM   2639  O   VAL A 185       4.204  10.497 -12.544  1.00 82.68           O  
ATOM   2640  CG1 VAL A 185       2.596   9.701  -9.282  1.00 82.68           C  
ATOM   2641 HG11 VAL A 185       2.300  10.372  -8.475  1.00 82.68           H  
ATOM   2642 HG12 VAL A 185       2.406   8.669  -8.988  1.00 82.68           H  
ATOM   2643 HG13 VAL A 185       1.996   9.939 -10.160  1.00 82.68           H  
ATOM   2644  CG2 VAL A 185       4.870   9.595  -8.317  1.00 82.68           C  
ATOM   2645 HG21 VAL A 185       4.539  10.249  -7.509  1.00 82.68           H  
ATOM   2646 HG22 VAL A 185       4.716   8.556  -8.026  1.00 82.68           H  
ATOM   2647 HG23 VAL A 185       5.932   9.782  -8.474  1.00 82.68           H  
ATOM   2648  N   TYR A 186       3.155   8.508 -12.733  1.00 83.13           N  
ATOM   2649  H   TYR A 186       3.030   7.601 -12.307  1.00 83.13           H  
ATOM   2650  CA  TYR A 186       2.675   8.654 -14.114  1.00 83.13           C  
ATOM   2651  HA  TYR A 186       3.102   9.576 -14.508  1.00 83.13           H  
ATOM   2652  C   TYR A 186       1.151   8.764 -14.225  1.00 83.13           C  
ATOM   2653  CB  TYR A 186       3.193   7.516 -14.988  1.00 83.13           C  
ATOM   2654  HB2 TYR A 186       2.732   7.600 -15.972  1.00 83.13           H  
ATOM   2655  HB3 TYR A 186       2.891   6.560 -14.560  1.00 83.13           H  
ATOM   2656  O   TYR A 186       0.431   8.209 -13.397  1.00 83.13           O  
ATOM   2657  CG  TYR A 186       4.692   7.543 -15.165  1.00 83.13           C  
ATOM   2658  CD1 TYR A 186       5.260   8.233 -16.252  1.00 83.13           C  
ATOM   2659  HD1 TYR A 186       4.618   8.731 -16.963  1.00 83.13           H  
ATOM   2660  CD2 TYR A 186       5.514   6.896 -14.229  1.00 83.13           C  
ATOM   2661  HD2 TYR A 186       5.075   6.371 -13.394  1.00 83.13           H  
ATOM   2662  CE1 TYR A 186       6.657   8.265 -16.416  1.00 83.13           C  
ATOM   2663  HE1 TYR A 186       7.098   8.769 -17.264  1.00 83.13           H  
ATOM   2664  CE2 TYR A 186       6.908   6.930 -14.387  1.00 83.13           C  
ATOM   2665  HE2 TYR A 186       7.538   6.411 -13.680  1.00 83.13           H  
ATOM   2666  OH  TYR A 186       8.825   7.576 -15.658  1.00 83.13           O  
ATOM   2667  HH  TYR A 186       9.205   6.935 -15.054  1.00 83.13           H  
ATOM   2668  CZ  TYR A 186       7.482   7.604 -15.484  1.00 83.13           C  
ATOM   2669  N   ASP A 187       0.653   9.509 -15.215  1.00 82.15           N  
ATOM   2670  H   ASP A 187       1.297   9.942 -15.862  1.00 82.15           H  
ATOM   2671  CA  ASP A 187      -0.781   9.736 -15.389  1.00 82.15           C  
ATOM   2672  HA  ASP A 187      -1.181  10.007 -14.412  1.00 82.15           H  
ATOM   2673  C   ASP A 187      -1.500   8.468 -15.822  1.00 82.15           C  
ATOM   2674  CB  ASP A 187      -1.103  10.878 -16.375  1.00 82.15           C  
ATOM   2675  HB2 ASP A 187      -0.419  11.714 -16.227  1.00 82.15           H  
ATOM   2676  HB3 ASP A 187      -0.956  10.520 -17.393  1.00 82.15           H  
ATOM   2677  O   ASP A 187      -1.027   7.727 -16.688  1.00 82.15           O  
ATOM   2678  CG  ASP A 187      -2.549  11.381 -16.211  1.00 82.15           C  
ATOM   2679  OD1 ASP A 187      -3.117  11.955 -17.163  1.00 82.15           O  
ATOM   2680  OD2 ASP A 187      -3.145  11.226 -15.121  1.00 82.15           O  
ATOM   2681  N   VAL A 188      -2.678   8.271 -15.236  1.00 82.29           N  
ATOM   2682  H   VAL A 188      -2.984   8.949 -14.553  1.00 82.29           H  
ATOM   2683  CA  VAL A 188      -3.649   7.294 -15.702  1.00 82.29           C  
ATOM   2684  HA  VAL A 188      -3.314   6.923 -16.670  1.00 82.29           H  
ATOM   2685  C   VAL A 188      -4.977   7.994 -15.920  1.00 82.29           C  
ATOM   2686  CB  VAL A 188      -3.743   6.082 -14.765  1.00 82.29           C  
ATOM   2687  HB  VAL A 188      -4.127   6.382 -13.789  1.00 82.29           H  
ATOM   2688  O   VAL A 188      -5.514   8.663 -15.034  1.00 82.29           O  
ATOM   2689  CG1 VAL A 188      -4.670   5.011 -15.352  1.00 82.29           C  
ATOM   2690 HG11 VAL A 188      -4.708   4.148 -14.688  1.00 82.29           H  
ATOM   2691 HG12 VAL A 188      -4.289   4.692 -16.323  1.00 82.29           H  
ATOM   2692 HG13 VAL A 188      -5.677   5.408 -15.479  1.00 82.29           H  
ATOM   2693  CG2 VAL A 188      -2.348   5.473 -14.596  1.00 82.29           C  
ATOM   2694 HG21 VAL A 188      -1.839   5.472 -15.560  1.00 82.29           H  
ATOM   2695 HG22 VAL A 188      -1.765   6.066 -13.892  1.00 82.29           H  
ATOM   2696 HG23 VAL A 188      -2.411   4.442 -14.249  1.00 82.29           H  
ATOM   2697  N   ASP A 189      -5.511   7.819 -17.118  1.00 84.18           N  
ATOM   2698  H   ASP A 189      -4.970   7.292 -17.788  1.00 84.18           H  
ATOM   2699  CA  ASP A 189      -6.747   8.408 -17.610  1.00 84.18           C  
ATOM   2700  HA  ASP A 189      -7.356   8.706 -16.757  1.00 84.18           H  
ATOM   2701  C   ASP A 189      -7.574   7.385 -18.417  1.00 84.18           C  
ATOM   2702  CB  ASP A 189      -6.404   9.687 -18.404  1.00 84.18           C  
ATOM   2703  HB2 ASP A 189      -5.614  10.234 -17.890  1.00 84.18           H  
ATOM   2704  HB3 ASP A 189      -7.291  10.321 -18.397  1.00 84.18           H  
ATOM   2705  O   ASP A 189      -7.239   6.199 -18.508  1.00 84.18           O  
ATOM   2706  CG  ASP A 189      -5.989   9.472 -19.867  1.00 84.18           C  
ATOM   2707  OD1 ASP A 189      -6.116  10.459 -20.619  1.00 84.18           O  
ATOM   2708  OD2 ASP A 189      -5.708   8.314 -20.262  1.00 84.18           O  
ATOM   2709  N   GLY A 190      -8.677   7.847 -19.014  1.00 82.28           N  
ATOM   2710  H   GLY A 190      -8.877   8.833 -18.931  1.00 82.28           H  
ATOM   2711  CA  GLY A 190      -9.589   6.999 -19.785  1.00 82.28           C  
ATOM   2712  HA2 GLY A 190      -9.968   6.206 -19.141  1.00 82.28           H  
ATOM   2713  HA3 GLY A 190     -10.431   7.608 -20.113  1.00 82.28           H  
ATOM   2714  C   GLY A 190      -8.974   6.349 -21.031  1.00 82.28           C  
ATOM   2715  O   GLY A 190      -9.503   5.337 -21.491  1.00 82.28           O  
ATOM   2716  N   ALA A 191      -7.883   6.904 -21.567  1.00 84.15           N  
ATOM   2717  H   ALA A 191      -7.429   7.663 -21.079  1.00 84.15           H  
ATOM   2718  CA  ALA A 191      -7.176   6.393 -22.740  1.00 84.15           C  
ATOM   2719  HA  ALA A 191      -7.861   5.797 -23.343  1.00 84.15           H  
ATOM   2720  C   ALA A 191      -5.991   5.482 -22.375  1.00 84.15           C  
ATOM   2721  CB  ALA A 191      -6.728   7.595 -23.578  1.00 84.15           C  
ATOM   2722  HB1 ALA A 191      -7.592   8.195 -23.864  1.00 84.15           H  
ATOM   2723  HB2 ALA A 191      -6.039   8.213 -23.002  1.00 84.15           H  
ATOM   2724  HB3 ALA A 191      -6.219   7.246 -24.477  1.00 84.15           H  
ATOM   2725  O   ALA A 191      -5.536   4.712 -23.220  1.00 84.15           O  
ATOM   2726  N   THR A 192      -5.521   5.534 -21.126  1.00 84.61           N  
ATOM   2727  H   THR A 192      -5.917   6.230 -20.511  1.00 84.61           H  
ATOM   2728  CA  THR A 192      -4.324   4.817 -20.678  1.00 84.61           C  
ATOM   2729  HA  THR A 192      -3.493   5.166 -21.291  1.00 84.61           H  
ATOM   2730  C   THR A 192      -4.448   3.300 -20.862  1.00 84.61           C  
ATOM   2731  CB  THR A 192      -3.992   5.179 -19.229  1.00 84.61           C  
ATOM   2732  HB  THR A 192      -4.816   4.873 -18.585  1.00 84.61           H  
ATOM   2733  O   THR A 192      -5.421   2.652 -20.432  1.00 84.61           O  
ATOM   2734  CG2 THR A 192      -2.699   4.523 -18.742  1.00 84.61           C  
ATOM   2735 HG21 THR A 192      -2.405   4.950 -17.783  1.00 84.61           H  
ATOM   2736 HG22 THR A 192      -1.897   4.698 -19.459  1.00 84.61           H  
ATOM   2737 HG23 THR A 192      -2.852   3.451 -18.619  1.00 84.61           H  
ATOM   2738  OG1 THR A 192      -3.807   6.571 -19.106  1.00 84.61           O  
ATOM   2739  HG1 THR A 192      -4.387   7.046 -19.706  1.00 84.61           H  
ATOM   2740  N   LEU A 193      -3.442   2.722 -21.519  1.00 87.59           N  
ATOM   2741  H   LEU A 193      -2.680   3.312 -21.821  1.00 87.59           H  
ATOM   2742  CA  LEU A 193      -3.369   1.297 -21.828  1.00 87.59           C  
ATOM   2743  HA  LEU A 193      -4.381   0.945 -22.028  1.00 87.59           H  
ATOM   2744  C   LEU A 193      -2.846   0.484 -20.629  1.00 87.59           C  
ATOM   2745  CB  LEU A 193      -2.547   1.079 -23.114  1.00 87.59           C  
ATOM   2746  HB2 LEU A 193      -2.511   0.012 -23.336  1.00 87.59           H  
ATOM   2747  HB3 LEU A 193      -1.526   1.405 -22.917  1.00 87.59           H  
ATOM   2748  O   LEU A 193      -2.209   1.004 -19.715  1.00 87.59           O  
ATOM   2749  CG  LEU A 193      -3.038   1.831 -24.367  1.00 87.59           C  
ATOM   2750  HG  LEU A 193      -3.032   2.904 -24.179  1.00 87.59           H  
ATOM   2751  CD1 LEU A 193      -2.104   1.546 -25.542  1.00 87.59           C  
ATOM   2752 HD11 LEU A 193      -2.072   0.478 -25.757  1.00 87.59           H  
ATOM   2753 HD12 LEU A 193      -1.096   1.874 -25.288  1.00 87.59           H  
ATOM   2754 HD13 LEU A 193      -2.431   2.097 -26.424  1.00 87.59           H  
ATOM   2755  CD2 LEU A 193      -4.454   1.408 -24.773  1.00 87.59           C  
ATOM   2756 HD21 LEU A 193      -4.723   1.907 -25.704  1.00 87.59           H  
ATOM   2757 HD22 LEU A 193      -4.497   0.327 -24.911  1.00 87.59           H  
ATOM   2758 HD23 LEU A 193      -5.161   1.725 -24.007  1.00 87.59           H  
ATOM   2759  N   ASN A 194      -3.179  -0.810 -20.623  1.00 85.88           N  
ATOM   2760  H   ASN A 194      -3.600  -1.169 -21.468  1.00 85.88           H  
ATOM   2761  CA  ASN A 194      -2.733  -1.803 -19.635  1.00 85.88           C  
ATOM   2762  HA  ASN A 194      -3.314  -2.704 -19.835  1.00 85.88           H  
ATOM   2763  C   ASN A 194      -3.045  -1.512 -18.147  1.00 85.88           C  
ATOM   2764  CB  ASN A 194      -1.274  -2.187 -19.925  1.00 85.88           C  
ATOM   2765  HB2 ASN A 194      -0.922  -2.878 -19.159  1.00 85.88           H  
ATOM   2766  HB3 ASN A 194      -0.635  -1.304 -19.910  1.00 85.88           H  
ATOM   2767  O   ASN A 194      -2.369  -2.027 -17.259  1.00 85.88           O  
ATOM   2768  CG  ASN A 194      -1.151  -2.901 -21.255  1.00 85.88           C  
ATOM   2769  ND2 ASN A 194      -0.797  -2.218 -22.310  1.00 85.88           N  
ATOM   2770 HD21 ASN A 194      -0.374  -1.306 -22.209  1.00 85.88           H  
ATOM   2771 HD22 ASN A 194      -0.645  -2.690 -23.190  1.00 85.88           H  
ATOM   2772  OD1 ASN A 194      -1.426  -4.084 -21.363  1.00 85.88           O  
ATOM   2773  N   THR A 195      -4.115  -0.771 -17.845  1.00 79.41           N  
ATOM   2774  H   THR A 195      -4.591  -0.303 -18.602  1.00 79.41           H  
ATOM   2775  CA  THR A 195      -4.708  -0.698 -16.489  1.00 79.41           C  
ATOM   2776  HA  THR A 195      -3.900  -0.542 -15.775  1.00 79.41           H  
ATOM   2777  C   THR A 195      -5.452  -2.001 -16.115  1.00 79.41           C  
ATOM   2778  CB  THR A 195      -5.686   0.487 -16.367  1.00 79.41           C  
ATOM   2779  HB  THR A 195      -5.992   0.595 -15.327  1.00 79.41           H  
ATOM   2780  O   THR A 195      -5.914  -2.705 -17.019  1.00 79.41           O  
ATOM   2781  CG2 THR A 195      -5.092   1.820 -16.816  1.00 79.41           C  
ATOM   2782 HG21 THR A 195      -5.822   2.614 -16.656  1.00 79.41           H  
ATOM   2783 HG22 THR A 195      -4.201   2.038 -16.227  1.00 79.41           H  
ATOM   2784 HG23 THR A 195      -4.821   1.796 -17.872  1.00 79.41           H  
ATOM   2785  OG1 THR A 195      -6.842   0.247 -17.141  1.00 79.41           O  
ATOM   2786  HG1 THR A 195      -7.388  -0.346 -16.619  1.00 79.41           H  
ATOM   2787  N   PRO A 196      -5.677  -2.310 -14.819  1.00 80.30           N  
ATOM   2788  CA  PRO A 196      -6.541  -3.417 -14.403  1.00 80.30           C  
ATOM   2789  HA  PRO A 196      -6.107  -4.347 -14.772  1.00 80.30           H  
ATOM   2790  C   PRO A 196      -7.980  -3.232 -14.922  1.00 80.30           C  
ATOM   2791  CB  PRO A 196      -6.542  -3.438 -12.866  1.00 80.30           C  
ATOM   2792  HB2 PRO A 196      -7.524  -3.167 -12.477  1.00 80.30           H  
ATOM   2793  HB3 PRO A 196      -6.266  -4.422 -12.488  1.00 80.30           H  
ATOM   2794  O   PRO A 196      -8.461  -2.096 -14.950  1.00 80.30           O  
ATOM   2795  CG  PRO A 196      -5.529  -2.384 -12.425  1.00 80.30           C  
ATOM   2796  HG2 PRO A 196      -5.932  -1.755 -11.632  1.00 80.30           H  
ATOM   2797  HG3 PRO A 196      -4.620  -2.860 -12.055  1.00 80.30           H  
ATOM   2798  CD  PRO A 196      -5.217  -1.558 -13.669  1.00 80.30           C  
ATOM   2799  HD2 PRO A 196      -5.762  -0.616 -13.610  1.00 80.30           H  
ATOM   2800  HD3 PRO A 196      -4.145  -1.369 -13.726  1.00 80.30           H  
ATOM   2801  N   PRO A 197      -8.724  -4.305 -15.257  1.00 75.67           N  
ATOM   2802  CA  PRO A 197     -10.144  -4.197 -15.618  1.00 75.67           C  
ATOM   2803  HA  PRO A 197     -10.234  -3.538 -16.481  1.00 75.67           H  
ATOM   2804  C   PRO A 197     -11.029  -3.648 -14.489  1.00 75.67           C  
ATOM   2805  CB  PRO A 197     -10.573  -5.613 -16.019  1.00 75.67           C  
ATOM   2806  HB2 PRO A 197     -10.966  -6.149 -15.154  1.00 75.67           H  
ATOM   2807  HB3 PRO A 197     -11.311  -5.597 -16.821  1.00 75.67           H  
ATOM   2808  O   PRO A 197     -11.987  -2.929 -14.758  1.00 75.67           O  
ATOM   2809  CG  PRO A 197      -9.267  -6.269 -16.462  1.00 75.67           C  
ATOM   2810  HG2 PRO A 197      -9.038  -5.979 -17.488  1.00 75.67           H  
ATOM   2811  HG3 PRO A 197      -9.303  -7.355 -16.368  1.00 75.67           H  
ATOM   2812  CD  PRO A 197      -8.241  -5.653 -15.513  1.00 75.67           C  
ATOM   2813  HD2 PRO A 197      -8.208  -6.214 -14.579  1.00 75.67           H  
ATOM   2814  HD3 PRO A 197      -7.261  -5.650 -15.990  1.00 75.67           H  
ATOM   2815  N   ALA A 198     -10.685  -3.949 -13.231  1.00 76.24           N  
ATOM   2816  H   ALA A 198      -9.901  -4.569 -13.082  1.00 76.24           H  
ATOM   2817  CA  ALA A 198     -11.375  -3.450 -12.039  1.00 76.24           C  
ATOM   2818  HA  ALA A 198     -12.450  -3.519 -12.203  1.00 76.24           H  
ATOM   2819  C   ALA A 198     -11.071  -1.970 -11.720  1.00 76.24           C  
ATOM   2820  CB  ALA A 198     -11.014  -4.372 -10.867  1.00 76.24           C  
ATOM   2821  HB1 ALA A 198     -11.335  -5.392 -11.079  1.00 76.24           H  
ATOM   2822  HB2 ALA A 198      -9.938  -4.362 -10.693  1.00 76.24           H  
ATOM   2823  HB3 ALA A 198     -11.516  -4.033  -9.961  1.00 76.24           H  
ATOM   2824  O   ALA A 198     -11.744  -1.377 -10.883  1.00 76.24           O  
ATOM   2825  N   PHE A 199     -10.093  -1.358 -12.399  1.00 73.21           N  
ATOM   2826  H   PHE A 199      -9.619  -1.873 -13.127  1.00 73.21           H  
ATOM   2827  CA  PHE A 199      -9.744   0.057 -12.258  1.00 73.21           C  
ATOM   2828  HA  PHE A 199      -9.879   0.347 -11.216  1.00 73.21           H  
ATOM   2829  C   PHE A 199     -10.682   0.925 -13.108  1.00 73.21           C  
ATOM   2830  CB  PHE A 199      -8.264   0.232 -12.609  1.00 73.21           C  
ATOM   2831  HB2 PHE A 199      -7.705  -0.541 -12.083  1.00 73.21           H  
ATOM   2832  HB3 PHE A 199      -8.117   0.080 -13.679  1.00 73.21           H  
ATOM   2833  O   PHE A 199     -10.297   1.491 -14.135  1.00 73.21           O  
ATOM   2834  CG  PHE A 199      -7.680   1.566 -12.211  1.00 73.21           C  
ATOM   2835  CD1 PHE A 199      -7.478   2.583 -13.162  1.00 73.21           C  
ATOM   2836  HD1 PHE A 199      -7.761   2.417 -14.190  1.00 73.21           H  
ATOM   2837  CD2 PHE A 199      -7.284   1.765 -10.882  1.00 73.21           C  
ATOM   2838  HD2 PHE A 199      -7.417   0.983 -10.150  1.00 73.21           H  
ATOM   2839  CE1 PHE A 199      -6.897   3.804 -12.772  1.00 73.21           C  
ATOM   2840  HE1 PHE A 199      -6.739   4.590 -13.495  1.00 73.21           H  
ATOM   2841  CE2 PHE A 199      -6.671   2.962 -10.503  1.00 73.21           C  
ATOM   2842  HE2 PHE A 199      -6.312   3.067  -9.490  1.00 73.21           H  
ATOM   2843  CZ  PHE A 199      -6.480   3.985 -11.444  1.00 73.21           C  
ATOM   2844  HZ  PHE A 199      -5.983   4.896 -11.147  1.00 73.21           H  
ATOM   2845  N   ASN A 200     -11.954   0.967 -12.714  1.00 72.39           N  
ATOM   2846  H   ASN A 200     -12.202   0.477 -11.867  1.00 72.39           H  
ATOM   2847  CA  ASN A 200     -13.015   1.639 -13.453  1.00 72.39           C  
ATOM   2848  HA  ASN A 200     -12.565   2.178 -14.287  1.00 72.39           H  
ATOM   2849  C   ASN A 200     -13.764   2.626 -12.536  1.00 72.39           C  
ATOM   2850  CB  ASN A 200     -13.942   0.576 -14.060  1.00 72.39           C  
ATOM   2851  HB2 ASN A 200     -14.448   0.046 -13.253  1.00 72.39           H  
ATOM   2852  HB3 ASN A 200     -13.352  -0.148 -14.622  1.00 72.39           H  
ATOM   2853  O   ASN A 200     -14.333   2.195 -11.537  1.00 72.39           O  
ATOM   2854  CG  ASN A 200     -14.973   1.173 -15.003  1.00 72.39           C  
ATOM   2855  ND2 ASN A 200     -16.170   0.642 -15.022  1.00 72.39           N  
ATOM   2856 HD21 ASN A 200     -16.389  -0.112 -14.387  1.00 72.39           H  
ATOM   2857 HD22 ASN A 200     -16.849   1.055 -15.645  1.00 72.39           H  
ATOM   2858  OD1 ASN A 200     -14.725   2.112 -15.744  1.00 72.39           O  
ATOM   2859  N   PRO A 201     -13.823   3.928 -12.869  1.00 74.11           N  
ATOM   2860  CA  PRO A 201     -13.328   4.552 -14.095  1.00 74.11           C  
ATOM   2861  HA  PRO A 201     -13.561   3.943 -14.969  1.00 74.11           H  
ATOM   2862  C   PRO A 201     -11.820   4.795 -14.066  1.00 74.11           C  
ATOM   2863  CB  PRO A 201     -14.115   5.852 -14.222  1.00 74.11           C  
ATOM   2864  HB2 PRO A 201     -15.076   5.648 -14.693  1.00 74.11           H  
ATOM   2865  HB3 PRO A 201     -13.572   6.618 -14.775  1.00 74.11           H  
ATOM   2866  O   PRO A 201     -11.306   5.374 -13.113  1.00 74.11           O  
ATOM   2867  CG  PRO A 201     -14.333   6.236 -12.767  1.00 74.11           C  
ATOM   2868  HG2 PRO A 201     -13.442   6.749 -12.404  1.00 74.11           H  
ATOM   2869  HG3 PRO A 201     -15.233   6.841 -12.663  1.00 74.11           H  
ATOM   2870  CD  PRO A 201     -14.486   4.910 -12.032  1.00 74.11           C  
ATOM   2871  HD2 PRO A 201     -14.023   4.961 -11.046  1.00 74.11           H  
ATOM   2872  HD3 PRO A 201     -15.541   4.653 -11.937  1.00 74.11           H  
ATOM   2873  N   LYS A 202     -11.142   4.451 -15.168  1.00 70.16           N  
ATOM   2874  H   LYS A 202     -11.639   3.951 -15.890  1.00 70.16           H  
ATOM   2875  CA  LYS A 202      -9.695   4.630 -15.347  1.00 70.16           C  
ATOM   2876  HA  LYS A 202      -9.172   4.030 -14.602  1.00 70.16           H  
ATOM   2877  C   LYS A 202      -9.273   6.086 -15.175  1.00 70.16           C  
ATOM   2878  CB  LYS A 202      -9.255   4.198 -16.748  1.00 70.16           C  
ATOM   2879  HB2 LYS A 202      -8.190   4.419 -16.823  1.00 70.16           H  
ATOM   2880  HB3 LYS A 202      -9.778   4.817 -17.477  1.00 70.16           H  
ATOM   2881  O   LYS A 202      -9.317   6.864 -16.122  1.00 70.16           O  
ATOM   2882  CG  LYS A 202      -9.460   2.741 -17.157  1.00 70.16           C  
ATOM   2883  HG2 LYS A 202      -8.939   2.079 -16.464  1.00 70.16           H  
ATOM   2884  HG3 LYS A 202     -10.521   2.497 -17.191  1.00 70.16           H  
ATOM   2885  CD  LYS A 202      -8.838   2.639 -18.557  1.00 70.16           C  
ATOM   2886  HD2 LYS A 202      -7.792   2.935 -18.482  1.00 70.16           H  
ATOM   2887  HD3 LYS A 202      -9.325   3.344 -19.231  1.00 70.16           H  
ATOM   2888  CE  LYS A 202      -8.934   1.246 -19.169  1.00 70.16           C  
ATOM   2889  HE2 LYS A 202      -9.727   1.246 -19.916  1.00 70.16           H  
ATOM   2890  HE3 LYS A 202      -9.184   0.528 -18.387  1.00 70.16           H  
ATOM   2891  NZ  LYS A 202      -7.630   0.894 -19.776  1.00 70.16           N  
ATOM   2892  HZ1 LYS A 202      -7.683   0.077 -20.367  1.00 70.16           H  
ATOM   2893  HZ2 LYS A 202      -7.225   1.670 -20.280  1.00 70.16           H  
ATOM   2894  HZ3 LYS A 202      -6.986   0.712 -19.019  1.00 70.16           H  
ATOM   2895  N   ASN A 203      -8.911   6.479 -13.964  1.00 75.40           N  
ATOM   2896  H   ASN A 203      -9.038   5.835 -13.197  1.00 75.40           H  
ATOM   2897  CA  ASN A 203      -8.334   7.778 -13.675  1.00 75.40           C  
ATOM   2898  HA  ASN A 203      -7.666   8.062 -14.488  1.00 75.40           H  
ATOM   2899  C   ASN A 203      -7.548   7.677 -12.364  1.00 75.40           C  
ATOM   2900  CB  ASN A 203      -9.424   8.846 -13.530  1.00 75.40           C  
ATOM   2901  HB2 ASN A 203      -8.893   9.762 -13.270  1.00 75.40           H  
ATOM   2902  HB3 ASN A 203     -10.089   8.568 -12.713  1.00 75.40           H  
ATOM   2903  O   ASN A 203      -8.106   7.252 -11.355  1.00 75.40           O  
ATOM   2904  CG  ASN A 203     -10.264   9.148 -14.757  1.00 75.40           C  
ATOM   2905  ND2 ASN A 203     -11.409   8.519 -14.864  1.00 75.40           N  
ATOM   2906 HD21 ASN A 203     -11.816   8.557 -15.788  1.00 75.40           H  
ATOM   2907 HD22 ASN A 203     -11.545   7.722 -14.260  1.00 75.40           H  
ATOM   2908  OD1 ASN A 203      -9.974  10.023 -15.562  1.00 75.40           O  
ATOM   2909  N   GLY A 204      -6.289   8.096 -12.350  1.00 77.22           N  
ATOM   2910  H   GLY A 204      -5.859   8.423 -13.204  1.00 77.22           H  
ATOM   2911  CA  GLY A 204      -5.422   7.915 -11.191  1.00 77.22           C  
ATOM   2912  HA2 GLY A 204      -5.503   6.877 -10.869  1.00 77.22           H  
ATOM   2913  HA3 GLY A 204      -5.735   8.550 -10.362  1.00 77.22           H  
ATOM   2914  C   GLY A 204      -3.962   8.204 -11.493  1.00 77.22           C  
ATOM   2915  O   GLY A 204      -3.662   8.944 -12.428  1.00 77.22           O  
ATOM   2916  N   MET A 205      -3.071   7.626 -10.694  1.00 80.88           N  
ATOM   2917  H   MET A 205      -3.407   7.009  -9.969  1.00 80.88           H  
ATOM   2918  CA  MET A 205      -1.622   7.769 -10.844  1.00 80.88           C  
ATOM   2919  HA  MET A 205      -1.398   8.181 -11.828  1.00 80.88           H  
ATOM   2920  C   MET A 205      -0.939   6.412 -10.722  1.00 80.88           C  
ATOM   2921  CB  MET A 205      -1.056   8.712  -9.777  1.00 80.88           C  
ATOM   2922  HB2 MET A 205       0.031   8.721  -9.858  1.00 80.88           H  
ATOM   2923  HB3 MET A 205      -1.302   8.320  -8.790  1.00 80.88           H  
ATOM   2924  O   MET A 205      -1.314   5.606  -9.879  1.00 80.88           O  
ATOM   2925  CG  MET A 205      -1.558  10.155  -9.916  1.00 80.88           C  
ATOM   2926  HG2 MET A 205      -0.753  10.759 -10.335  1.00 80.88           H  
ATOM   2927  HG3 MET A 205      -2.391  10.202 -10.618  1.00 80.88           H  
ATOM   2928  SD  MET A 205      -2.095  10.926  -8.374  1.00 80.88           S  
ATOM   2929  CE  MET A 205      -3.445   9.829  -7.864  1.00 80.88           C  
ATOM   2930  HE1 MET A 205      -4.004  10.297  -7.054  1.00 80.88           H  
ATOM   2931  HE2 MET A 205      -4.120   9.655  -8.702  1.00 80.88           H  
ATOM   2932  HE3 MET A 205      -3.047   8.878  -7.510  1.00 80.88           H  
ATOM   2933  N   CYS A 206       0.094   6.175 -11.520  1.00 82.22           N  
ATOM   2934  H   CYS A 206       0.328   6.874 -12.209  1.00 82.22           H  
ATOM   2935  CA  CYS A 206       0.944   4.999 -11.432  1.00 82.22           C  
ATOM   2936  HA  CYS A 206       0.502   4.266 -10.757  1.00 82.22           H  
ATOM   2937  C   CYS A 206       2.324   5.392 -10.885  1.00 82.22           C  
ATOM   2938  CB  CYS A 206       1.010   4.362 -12.825  1.00 82.22           C  
ATOM   2939  HB2 CYS A 206       1.377   5.088 -13.550  1.00 82.22           H  
ATOM   2940  HB3 CYS A 206       0.016   4.033 -13.128  1.00 82.22           H  
ATOM   2941  O   CYS A 206       3.134   5.932 -11.634  1.00 82.22           O  
ATOM   2942  SG  CYS A 206       2.131   2.941 -12.770  1.00 82.22           S  
ATOM   2943  HG  CYS A 206       3.216   3.644 -12.433  1.00 82.22           H  
ATOM   2944  N   LEU A 207       2.630   5.092  -9.619  1.00 81.33           N  
ATOM   2945  H   LEU A 207       1.952   4.563  -9.090  1.00 81.33           H  
ATOM   2946  CA  LEU A 207       4.018   5.064  -9.149  1.00 81.33           C  
ATOM   2947  HA  LEU A 207       4.529   5.959  -9.504  1.00 81.33           H  
ATOM   2948  C   LEU A 207       4.694   3.838  -9.766  1.00 81.33           C  
ATOM   2949  CB  LEU A 207       4.093   5.070  -7.612  1.00 81.33           C  
ATOM   2950  HB2 LEU A 207       3.509   4.226  -7.245  1.00 81.33           H  
ATOM   2951  HB3 LEU A 207       3.651   5.996  -7.246  1.00 81.33           H  
ATOM   2952  O   LEU A 207       4.557   2.716  -9.287  1.00 81.33           O  
ATOM   2953  CG  LEU A 207       5.507   4.938  -7.017  1.00 81.33           C  
ATOM   2954  HG  LEU A 207       5.986   4.036  -7.400  1.00 81.33           H  
ATOM   2955  CD1 LEU A 207       6.394   6.142  -7.335  1.00 81.33           C  
ATOM   2956 HD11 LEU A 207       7.378   6.004  -6.886  1.00 81.33           H  
ATOM   2957 HD12 LEU A 207       5.948   7.050  -6.929  1.00 81.33           H  
ATOM   2958 HD13 LEU A 207       6.523   6.237  -8.413  1.00 81.33           H  
ATOM   2959  CD2 LEU A 207       5.401   4.814  -5.498  1.00 81.33           C  
ATOM   2960 HD21 LEU A 207       6.396   4.747  -5.057  1.00 81.33           H  
ATOM   2961 HD22 LEU A 207       4.844   3.912  -5.242  1.00 81.33           H  
ATOM   2962 HD23 LEU A 207       4.881   5.680  -5.088  1.00 81.33           H  
ATOM   2963  N   HIS A 208       5.401   4.057 -10.864  1.00 81.56           N  
ATOM   2964  H   HIS A 208       5.499   5.016 -11.164  1.00 81.56           H  
ATOM   2965  CA  HIS A 208       6.315   3.082 -11.423  1.00 81.56           C  
ATOM   2966  HA  HIS A 208       5.926   2.078 -11.257  1.00 81.56           H  
ATOM   2967  C   HIS A 208       7.658   3.194 -10.693  1.00 81.56           C  
ATOM   2968  CB  HIS A 208       6.413   3.308 -12.933  1.00 81.56           C  
ATOM   2969  HB2 HIS A 208       6.789   4.317 -13.102  1.00 81.56           H  
ATOM   2970  HB3 HIS A 208       5.420   3.242 -13.377  1.00 81.56           H  
ATOM   2971  O   HIS A 208       8.171   4.288 -10.463  1.00 81.56           O  
ATOM   2972  CG  HIS A 208       7.334   2.343 -13.630  1.00 81.56           C  
ATOM   2973  CD2 HIS A 208       8.696   2.393 -13.571  1.00 81.56           C  
ATOM   2974  HD2 HIS A 208       9.275   3.104 -12.999  1.00 81.56           H  
ATOM   2975  ND1 HIS A 208       7.010   1.335 -14.517  1.00 81.56           N  
ATOM   2976  HD1 HIS A 208       6.100   1.086 -14.876  1.00 81.56           H  
ATOM   2977  CE1 HIS A 208       8.154   0.805 -14.975  1.00 81.56           C  
ATOM   2978  HE1 HIS A 208       8.229   0.028 -15.722  1.00 81.56           H  
ATOM   2979  NE2 HIS A 208       9.208   1.406 -14.411  1.00 81.56           N  
ATOM   2980  N   LEU A 209       8.231   2.049 -10.350  1.00 82.33           N  
ATOM   2981  H   LEU A 209       7.726   1.196 -10.543  1.00 82.33           H  
ATOM   2982  CA  LEU A 209       9.521   1.883  -9.700  1.00 82.33           C  
ATOM   2983  HA  LEU A 209      10.031   2.841  -9.595  1.00 82.33           H  
ATOM   2984  C   LEU A 209      10.350   0.969 -10.604  1.00 82.33           C  
ATOM   2985  CB  LEU A 209       9.295   1.261  -8.309  1.00 82.33           C  
ATOM   2986  HB2 LEU A 209       8.898   0.256  -8.448  1.00 82.33           H  
ATOM   2987  HB3 LEU A 209      10.258   1.175  -7.807  1.00 82.33           H  
ATOM   2988  O   LEU A 209       9.949  -0.171 -10.846  1.00 82.33           O  
ATOM   2989  CG  LEU A 209       8.322   2.025  -7.395  1.00 82.33           C  
ATOM   2990  HG  LEU A 209       7.350   2.140  -7.876  1.00 82.33           H  
ATOM   2991  CD1 LEU A 209       8.124   1.232  -6.116  1.00 82.33           C  
ATOM   2992 HD11 LEU A 209       9.077   1.116  -5.600  1.00 82.33           H  
ATOM   2993 HD12 LEU A 209       7.415   1.753  -5.472  1.00 82.33           H  
ATOM   2994 HD13 LEU A 209       7.714   0.250  -6.354  1.00 82.33           H  
ATOM   2995  CD2 LEU A 209       8.862   3.393  -6.996  1.00 82.33           C  
ATOM   2996 HD21 LEU A 209       9.868   3.271  -6.594  1.00 82.33           H  
ATOM   2997 HD22 LEU A 209       8.877   4.048  -7.867  1.00 82.33           H  
ATOM   2998 HD23 LEU A 209       8.225   3.838  -6.232  1.00 82.33           H  
ATOM   2999  N   SER A 210      11.465   1.469 -11.131  1.00 80.56           N  
ATOM   3000  H   SER A 210      11.749   2.406 -10.884  1.00 80.56           H  
ATOM   3001  CA  SER A 210      12.288   0.758 -12.118  1.00 80.56           C  
ATOM   3002  HA  SER A 210      11.721  -0.069 -12.547  1.00 80.56           H  
ATOM   3003  C   SER A 210      13.551   0.215 -11.478  1.00 80.56           C  
ATOM   3004  CB  SER A 210      12.713   1.664 -13.273  1.00 80.56           C  
ATOM   3005  HB2 SER A 210      13.067   1.061 -14.109  1.00 80.56           H  
ATOM   3006  HB3 SER A 210      13.520   2.316 -12.940  1.00 80.56           H  
ATOM   3007  O   SER A 210      14.322   0.973 -10.890  1.00 80.56           O  
ATOM   3008  OG  SER A 210      11.645   2.472 -13.681  1.00 80.56           O  
ATOM   3009  HG  SER A 210      10.975   1.918 -14.089  1.00 80.56           H  
ATOM   3010  N   ARG A 211      13.791  -1.085 -11.653  1.00 78.22           N  
ATOM   3011  H   ARG A 211      13.087  -1.608 -12.154  1.00 78.22           H  
ATOM   3012  CA  ARG A 211      15.052  -1.771 -11.354  1.00 78.22           C  
ATOM   3013  HA  ARG A 211      15.624  -1.149 -10.665  1.00 78.22           H  
ATOM   3014  C   ARG A 211      15.950  -1.895 -12.583  1.00 78.22           C  
ATOM   3015  CB  ARG A 211      14.762  -3.104 -10.653  1.00 78.22           C  
ATOM   3016  HB2 ARG A 211      14.419  -3.841 -11.379  1.00 78.22           H  
ATOM   3017  HB3 ARG A 211      13.986  -2.960  -9.902  1.00 78.22           H  
ATOM   3018  O   ARG A 211      17.166  -1.741 -12.460  1.00 78.22           O  
ATOM   3019  CG  ARG A 211      16.030  -3.598  -9.956  1.00 78.22           C  
ATOM   3020  HG2 ARG A 211      16.836  -3.684 -10.686  1.00 78.22           H  
ATOM   3021  HG3 ARG A 211      16.324  -2.871  -9.199  1.00 78.22           H  
ATOM   3022  CD  ARG A 211      15.826  -4.955  -9.284  1.00 78.22           C  
ATOM   3023  HD2 ARG A 211      15.536  -5.697 -10.027  1.00 78.22           H  
ATOM   3024  HD3 ARG A 211      15.029  -4.863  -8.546  1.00 78.22           H  
ATOM   3025  NE  ARG A 211      17.065  -5.345  -8.600  1.00 78.22           N  
ATOM   3026  HE  ARG A 211      17.211  -4.910  -7.700  1.00 78.22           H  
ATOM   3027  NH1 ARG A 211      18.250  -6.168 -10.383  1.00 78.22           N  
ATOM   3028 HH11 ARG A 211      17.496  -5.868 -10.984  1.00 78.22           H  
ATOM   3029 HH12 ARG A 211      19.170  -6.316 -10.772  1.00 78.22           H  
ATOM   3030  NH2 ARG A 211      19.283  -5.756  -8.446  1.00 78.22           N  
ATOM   3031 HH21 ARG A 211      19.302  -5.128  -7.656  1.00 78.22           H  
ATOM   3032 HH22 ARG A 211      20.197  -5.955  -8.828  1.00 78.22           H  
ATOM   3033  CZ  ARG A 211      18.189  -5.766  -9.140  1.00 78.22           C  
ATOM   3034  N   THR A 212      15.355  -2.141 -13.744  1.00 77.33           N  
ATOM   3035  H   THR A 212      14.350  -2.231 -13.728  1.00 77.33           H  
ATOM   3036  CA  THR A 212      15.931  -1.863 -15.069  1.00 77.33           C  
ATOM   3037  HA  THR A 212      16.715  -1.112 -14.974  1.00 77.33           H  
ATOM   3038  C   THR A 212      14.835  -1.258 -15.956  1.00 77.33           C  
ATOM   3039  CB  THR A 212      16.569  -3.103 -15.730  1.00 77.33           C  
ATOM   3040  HB  THR A 212      17.042  -2.788 -16.661  1.00 77.33           H  
ATOM   3041  O   THR A 212      13.691  -1.128 -15.524  1.00 77.33           O  
ATOM   3042  CG2 THR A 212      17.644  -3.763 -14.867  1.00 77.33           C  
ATOM   3043 HG21 THR A 212      18.413  -3.030 -14.626  1.00 77.33           H  
ATOM   3044 HG22 THR A 212      17.205  -4.144 -13.945  1.00 77.33           H  
ATOM   3045 HG23 THR A 212      18.096  -4.585 -15.422  1.00 77.33           H  
ATOM   3046  OG1 THR A 212      15.622  -4.094 -16.037  1.00 77.33           O  
ATOM   3047  HG1 THR A 212      15.719  -4.301 -16.969  1.00 77.33           H  
ATOM   3048  N   ASP A 213      15.166  -0.966 -17.213  1.00 74.30           N  
ATOM   3049  H   ASP A 213      16.114  -1.157 -17.507  1.00 74.30           H  
ATOM   3050  CA  ASP A 213      14.215  -0.719 -18.313  1.00 74.30           C  
ATOM   3051  HA  ASP A 213      13.777   0.272 -18.195  1.00 74.30           H  
ATOM   3052  C   ASP A 213      13.047  -1.729 -18.408  1.00 74.30           C  
ATOM   3053  CB  ASP A 213      15.025  -0.756 -19.629  1.00 74.30           C  
ATOM   3054  HB2 ASP A 213      14.340  -0.610 -20.464  1.00 74.30           H  
ATOM   3055  HB3 ASP A 213      15.713   0.090 -19.622  1.00 74.30           H  
ATOM   3056  O   ASP A 213      11.979  -1.418 -18.924  1.00 74.30           O  
ATOM   3057  CG  ASP A 213      15.850  -2.041 -19.885  1.00 74.30           C  
ATOM   3058  OD1 ASP A 213      16.610  -2.045 -20.874  1.00 74.30           O  
ATOM   3059  OD2 ASP A 213      15.804  -2.999 -19.065  1.00 74.30           O  
ATOM   3060  N   THR A 214      13.261  -2.947 -17.913  1.00 77.66           N  
ATOM   3061  H   THR A 214      14.210  -3.116 -17.612  1.00 77.66           H  
ATOM   3062  CA  THR A 214      12.399  -4.122 -18.092  1.00 77.66           C  
ATOM   3063  HA  THR A 214      11.446  -3.808 -18.516  1.00 77.66           H  
ATOM   3064  C   THR A 214      12.064  -4.851 -16.786  1.00 77.66           C  
ATOM   3065  CB  THR A 214      13.071  -5.096 -19.074  1.00 77.66           C  
ATOM   3066  HB  THR A 214      12.543  -6.049 -19.035  1.00 77.66           H  
ATOM   3067  O   THR A 214      11.157  -5.677 -16.769  1.00 77.66           O  
ATOM   3068  CG2 THR A 214      13.032  -4.599 -20.523  1.00 77.66           C  
ATOM   3069 HG21 THR A 214      12.769  -5.428 -21.180  1.00 77.66           H  
ATOM   3070 HG22 THR A 214      14.002  -4.202 -20.825  1.00 77.66           H  
ATOM   3071 HG23 THR A 214      12.288  -3.811 -20.640  1.00 77.66           H  
ATOM   3072  OG1 THR A 214      14.428  -5.300 -18.723  1.00 77.66           O  
ATOM   3073  HG1 THR A 214      14.904  -4.518 -19.013  1.00 77.66           H  
ATOM   3074  N   LEU A 215      12.748  -4.544 -15.679  1.00 79.16           N  
ATOM   3075  H   LEU A 215      13.481  -3.854 -15.765  1.00 79.16           H  
ATOM   3076  CA  LEU A 215      12.443  -5.045 -14.338  1.00 79.16           C  
ATOM   3077  HA  LEU A 215      11.709  -5.849 -14.399  1.00 79.16           H  
ATOM   3078  C   LEU A 215      11.831  -3.916 -13.518  1.00 79.16           C  
ATOM   3079  CB  LEU A 215      13.723  -5.575 -13.657  1.00 79.16           C  
ATOM   3080  HB2 LEU A 215      14.464  -4.776 -13.650  1.00 79.16           H  
ATOM   3081  HB3 LEU A 215      13.481  -5.816 -12.622  1.00 79.16           H  
ATOM   3082  O   LEU A 215      12.550  -2.993 -13.147  1.00 79.16           O  
ATOM   3083  CG  LEU A 215      14.357  -6.810 -14.312  1.00 79.16           C  
ATOM   3084  HG  LEU A 215      14.576  -6.611 -15.361  1.00 79.16           H  
ATOM   3085  CD1 LEU A 215      15.667  -7.160 -13.598  1.00 79.16           C  
ATOM   3086 HD11 LEU A 215      16.360  -6.327 -13.716  1.00 79.16           H  
ATOM   3087 HD12 LEU A 215      16.103  -8.042 -14.067  1.00 79.16           H  
ATOM   3088 HD13 LEU A 215      15.483  -7.350 -12.540  1.00 79.16           H  
ATOM   3089  CD2 LEU A 215      13.434  -8.017 -14.219  1.00 79.16           C  
ATOM   3090 HD21 LEU A 215      13.137  -8.227 -13.192  1.00 79.16           H  
ATOM   3091 HD22 LEU A 215      12.534  -7.790 -14.792  1.00 79.16           H  
ATOM   3092 HD23 LEU A 215      13.907  -8.891 -14.666  1.00 79.16           H  
ATOM   3093  N   ALA A 216      10.539  -3.978 -13.206  1.00 81.22           N  
ATOM   3094  H   ALA A 216      10.003  -4.787 -13.485  1.00 81.22           H  
ATOM   3095  CA  ALA A 216       9.848  -2.871 -12.546  1.00 81.22           C  
ATOM   3096  HA  ALA A 216      10.538  -2.372 -11.864  1.00 81.22           H  
ATOM   3097  C   ALA A 216       8.636  -3.317 -11.723  1.00 81.22           C  
ATOM   3098  CB  ALA A 216       9.420  -1.870 -13.622  1.00 81.22           C  
ATOM   3099  HB1 ALA A 216       8.791  -2.363 -14.363  1.00 81.22           H  
ATOM   3100  HB2 ALA A 216      10.297  -1.455 -14.118  1.00 81.22           H  
ATOM   3101  HB3 ALA A 216       8.865  -1.057 -13.153  1.00 81.22           H  
ATOM   3102  O   ALA A 216       8.012  -4.330 -12.024  1.00 81.22           O  
ATOM   3103  N   THR A 217       8.254  -2.516 -10.732  1.00 81.06           N  
ATOM   3104  H   THR A 217       8.792  -1.673 -10.589  1.00 81.06           H  
ATOM   3105  CA  THR A 217       6.972  -2.623 -10.026  1.00 81.06           C  
ATOM   3106  HA  THR A 217       6.420  -3.488 -10.395  1.00 81.06           H  
ATOM   3107  C   THR A 217       6.168  -1.371 -10.323  1.00 81.06           C  
ATOM   3108  CB  THR A 217       7.117  -2.772  -8.503  1.00 81.06           C  
ATOM   3109  HB  THR A 217       7.575  -1.867  -8.103  1.00 81.06           H  
ATOM   3110  O   THR A 217       6.678  -0.260 -10.218  1.00 81.06           O  
ATOM   3111  CG2 THR A 217       5.752  -2.962  -7.835  1.00 81.06           C  
ATOM   3112 HG21 THR A 217       5.138  -2.070  -7.961  1.00 81.06           H  
ATOM   3113 HG22 THR A 217       5.872  -3.112  -6.762  1.00 81.06           H  
ATOM   3114 HG23 THR A 217       5.232  -3.817  -8.269  1.00 81.06           H  
ATOM   3115  OG1 THR A 217       7.938  -3.867  -8.155  1.00 81.06           O  
ATOM   3116  HG1 THR A 217       7.453  -4.690  -8.247  1.00 81.06           H  
ATOM   3117  N   GLN A 218       4.895  -1.533 -10.651  1.00 84.09           N  
ATOM   3118  H   GLN A 218       4.522  -2.471 -10.684  1.00 84.09           H  
ATOM   3119  CA  GLN A 218       3.948  -0.430 -10.728  1.00 84.09           C  
ATOM   3120  HA  GLN A 218       4.463   0.524 -10.619  1.00 84.09           H  
ATOM   3121  C   GLN A 218       2.951  -0.526  -9.598  1.00 84.09           C  
ATOM   3122  CB  GLN A 218       3.239  -0.449 -12.078  1.00 84.09           C  
ATOM   3123  HB2 GLN A 218       2.974  -1.470 -12.354  1.00 84.09           H  
ATOM   3124  HB3 GLN A 218       2.333   0.155 -12.021  1.00 84.09           H  
ATOM   3125  O   GLN A 218       2.364  -1.583  -9.404  1.00 84.09           O  
ATOM   3126  CG  GLN A 218       4.182   0.167 -13.102  1.00 84.09           C  
ATOM   3127  HG2 GLN A 218       5.121  -0.387 -13.116  1.00 84.09           H  
ATOM   3128  HG3 GLN A 218       4.406   1.189 -12.797  1.00 84.09           H  
ATOM   3129  CD  GLN A 218       3.618   0.189 -14.507  1.00 84.09           C  
ATOM   3130  NE2 GLN A 218       4.060   1.135 -15.298  1.00 84.09           N  
ATOM   3131 HE21 GLN A 218       4.489   1.973 -14.933  1.00 84.09           H  
ATOM   3132 HE22 GLN A 218       3.828   1.055 -16.278  1.00 84.09           H  
ATOM   3133  OE1 GLN A 218       2.819  -0.636 -14.924  1.00 84.09           O  
ATOM   3134  N   LEU A 219       2.737   0.590  -8.909  1.00 82.36           N  
ATOM   3135  H   LEU A 219       3.322   1.389  -9.106  1.00 82.36           H  
ATOM   3136  CA  LEU A 219       1.635   0.808  -7.991  1.00 82.36           C  
ATOM   3137  HA  LEU A 219       1.115  -0.132  -7.809  1.00 82.36           H  
ATOM   3138  C   LEU A 219       0.676   1.799  -8.633  1.00 82.36           C  
ATOM   3139  CB  LEU A 219       2.118   1.356  -6.648  1.00 82.36           C  
ATOM   3140  HB2 LEU A 219       1.209   1.579  -6.089  1.00 82.36           H  
ATOM   3141  HB3 LEU A 219       2.654   2.293  -6.799  1.00 82.36           H  
ATOM   3142  O   LEU A 219       1.042   2.940  -8.900  1.00 82.36           O  
ATOM   3143  CG  LEU A 219       2.994   0.395  -5.837  1.00 82.36           C  
ATOM   3144  HG  LEU A 219       2.657  -0.626  -6.016  1.00 82.36           H  
ATOM   3145  CD1 LEU A 219       4.481   0.512  -6.200  1.00 82.36           C  
ATOM   3146 HD11 LEU A 219       4.646   0.279  -7.252  1.00 82.36           H  
ATOM   3147 HD12 LEU A 219       4.840   1.524  -6.009  1.00 82.36           H  
ATOM   3148 HD13 LEU A 219       5.062  -0.197  -5.611  1.00 82.36           H  
ATOM   3149  CD2 LEU A 219       2.832   0.694  -4.344  1.00 82.36           C  
ATOM   3150 HD21 LEU A 219       1.860   1.141  -4.133  1.00 82.36           H  
ATOM   3151 HD22 LEU A 219       3.609   1.377  -4.000  1.00 82.36           H  
ATOM   3152 HD23 LEU A 219       2.863  -0.253  -3.806  1.00 82.36           H  
ATOM   3153  N   LEU A 220      -0.547   1.362  -8.886  1.00 80.23           N  
ATOM   3154  H   LEU A 220      -0.789   0.437  -8.562  1.00 80.23           H  
ATOM   3155  CA  LEU A 220      -1.598   2.162  -9.485  1.00 80.23           C  
ATOM   3156  HA  LEU A 220      -1.170   3.071  -9.906  1.00 80.23           H  
ATOM   3157  C   LEU A 220      -2.614   2.558  -8.420  1.00 80.23           C  
ATOM   3158  CB  LEU A 220      -2.211   1.350 -10.626  1.00 80.23           C  
ATOM   3159  HB2 LEU A 220      -2.517   0.378 -10.240  1.00 80.23           H  
ATOM   3160  HB3 LEU A 220      -1.441   1.197 -11.383  1.00 80.23           H  
ATOM   3161  O   LEU A 220      -3.245   1.699  -7.812  1.00 80.23           O  
ATOM   3162  CG  LEU A 220      -3.419   2.020 -11.282  1.00 80.23           C  
ATOM   3163  HG  LEU A 220      -4.193   2.190 -10.533  1.00 80.23           H  
ATOM   3164  CD1 LEU A 220      -3.035   3.342 -11.929  1.00 80.23           C  
ATOM   3165 HD11 LEU A 220      -2.129   3.202 -12.518  1.00 80.23           H  
ATOM   3166 HD12 LEU A 220      -3.853   3.697 -12.556  1.00 80.23           H  
ATOM   3167 HD13 LEU A 220      -2.859   4.091 -11.157  1.00 80.23           H  
ATOM   3168  CD2 LEU A 220      -3.974   1.094 -12.352  1.00 80.23           C  
ATOM   3169 HD21 LEU A 220      -3.206   0.873 -13.093  1.00 80.23           H  
ATOM   3170 HD22 LEU A 220      -4.290   0.175 -11.858  1.00 80.23           H  
ATOM   3171 HD23 LEU A 220      -4.834   1.560 -12.832  1.00 80.23           H  
ATOM   3172  N   TYR A 221      -2.801   3.857  -8.243  1.00 78.46           N  
ATOM   3173  H   TYR A 221      -2.231   4.493  -8.783  1.00 78.46           H  
ATOM   3174  CA  TYR A 221      -3.716   4.449  -7.279  1.00 78.46           C  
ATOM   3175  HA  TYR A 221      -4.089   3.683  -6.599  1.00 78.46           H  
ATOM   3176  C   TYR A 221      -4.888   5.086  -8.007  1.00 78.46           C  
ATOM   3177  CB  TYR A 221      -2.986   5.509  -6.459  1.00 78.46           C  
ATOM   3178  HB2 TYR A 221      -2.841   6.404  -7.064  1.00 78.46           H  
ATOM   3179  HB3 TYR A 221      -3.634   5.777  -5.625  1.00 78.46           H  
ATOM   3180  O   TYR A 221      -4.688   5.884  -8.926  1.00 78.46           O  
ATOM   3181  CG  TYR A 221      -1.642   5.060  -5.944  1.00 78.46           C  
ATOM   3182  CD1 TYR A 221      -1.539   4.300  -4.768  1.00 78.46           C  
ATOM   3183  HD1 TYR A 221      -2.423   4.034  -4.206  1.00 78.46           H  
ATOM   3184  CD2 TYR A 221      -0.491   5.359  -6.690  1.00 78.46           C  
ATOM   3185  HD2 TYR A 221      -0.569   5.940  -7.597  1.00 78.46           H  
ATOM   3186  CE1 TYR A 221      -0.269   3.886  -4.333  1.00 78.46           C  
ATOM   3187  HE1 TYR A 221      -0.166   3.299  -3.432  1.00 78.46           H  
ATOM   3188  CE2 TYR A 221       0.769   4.939  -6.246  1.00 78.46           C  
ATOM   3189  HE2 TYR A 221       1.650   5.209  -6.810  1.00 78.46           H  
ATOM   3190  OH  TYR A 221       2.113   3.888  -4.560  1.00 78.46           O  
ATOM   3191  HH  TYR A 221       2.035   3.411  -3.730  1.00 78.46           H  
ATOM   3192  CZ  TYR A 221       0.892   4.229  -5.043  1.00 78.46           C  
ATOM   3193  N   SER A 222      -6.108   4.749  -7.606  1.00 70.07           N  
ATOM   3194  H   SER A 222      -6.217   4.079  -6.858  1.00 70.07           H  
ATOM   3195  CA  SER A 222      -7.312   5.350  -8.174  1.00 70.07           C  
ATOM   3196  HA  SER A 222      -7.204   5.417  -9.257  1.00 70.07           H  
ATOM   3197  C   SER A 222      -7.508   6.771  -7.645  1.00 70.07           C  
ATOM   3198  CB  SER A 222      -8.505   4.441  -7.893  1.00 70.07           C  
ATOM   3199  HB2 SER A 222      -8.535   4.212  -6.828  1.00 70.07           H  
ATOM   3200  HB3 SER A 222      -8.376   3.498  -8.425  1.00 70.07           H  
ATOM   3201  O   SER A 222      -7.239   7.056  -6.479  1.00 70.07           O  
ATOM   3202  OG  SER A 222      -9.723   5.033  -8.301  1.00 70.07           O  
ATOM   3203  HG  SER A 222     -10.400   4.454  -7.944  1.00 70.07           H  
ATOM   3204  N   ARG A 223      -7.990   7.676  -8.512  1.00 66.13           N  
ATOM   3205  H   ARG A 223      -8.149   7.371  -9.461  1.00 66.13           H  
ATOM   3206  CA  ARG A 223      -8.461   9.010  -8.097  1.00 66.13           C  
ATOM   3207  HA  ARG A 223      -7.906   9.286  -7.201  1.00 66.13           H  
ATOM   3208  C   ARG A 223      -9.936   9.028  -7.680  1.00 66.13           C  
ATOM   3209  CB  ARG A 223      -8.156  10.105  -9.141  1.00 66.13           C  
ATOM   3210  HB2 ARG A 223      -8.049  11.048  -8.604  1.00 66.13           H  
ATOM   3211  HB3 ARG A 223      -7.206   9.900  -9.635  1.00 66.13           H  
ATOM   3212  O   ARG A 223     -10.421  10.099  -7.346  1.00 66.13           O  
ATOM   3213  CG  ARG A 223      -9.269  10.285 -10.187  1.00 66.13           C  
ATOM   3214  HG2 ARG A 223     -10.209  10.541  -9.698  1.00 66.13           H  
ATOM   3215  HG3 ARG A 223      -9.416   9.352 -10.730  1.00 66.13           H  
ATOM   3216  CD  ARG A 223      -8.979  11.428 -11.155  1.00 66.13           C  
ATOM   3217  HD2 ARG A 223      -8.175  11.125 -11.826  1.00 66.13           H  
ATOM   3218  HD3 ARG A 223      -8.631  12.288 -10.583  1.00 66.13           H  
ATOM   3219  NE  ARG A 223     -10.217  11.780 -11.882  1.00 66.13           N  
ATOM   3220  HE  ARG A 223     -11.059  11.756 -11.325  1.00 66.13           H  
ATOM   3221  NH1 ARG A 223      -9.338  12.233 -13.957  1.00 66.13           N  
ATOM   3222 HH11 ARG A 223      -9.432  11.997 -14.934  1.00 66.13           H  
ATOM   3223 HH12 ARG A 223      -8.409  12.289 -13.563  1.00 66.13           H  
ATOM   3224  NH2 ARG A 223     -11.524  11.943 -13.737  1.00 66.13           N  
ATOM   3225 HH21 ARG A 223     -12.335  11.720 -13.179  1.00 66.13           H  
ATOM   3226 HH22 ARG A 223     -11.570  11.991 -14.745  1.00 66.13           H  
ATOM   3227  CZ  ARG A 223     -10.352  12.007 -13.175  1.00 66.13           C  
ATOM   3228  N   ARG A 224     -10.653   7.905  -7.812  1.00 64.27           N  
ATOM   3229  H   ARG A 224     -10.144   7.068  -8.061  1.00 64.27           H  
ATOM   3230  CA  ARG A 224     -12.130   7.810  -7.744  1.00 64.27           C  
ATOM   3231  HA  ARG A 224     -12.551   8.735  -7.350  1.00 64.27           H  
ATOM   3232  C   ARG A 224     -12.680   6.749  -6.795  1.00 64.27           C  
ATOM   3233  CB  ARG A 224     -12.666   7.551  -9.159  1.00 64.27           C  
ATOM   3234  HB2 ARG A 224     -11.990   6.888  -9.699  1.00 64.27           H  
ATOM   3235  HB3 ARG A 224     -13.619   7.027  -9.088  1.00 64.27           H  
ATOM   3236  O   ARG A 224     -13.884   6.609  -6.625  1.00 64.27           O  
ATOM   3237  CG  ARG A 224     -12.857   8.853  -9.949  1.00 64.27           C  
ATOM   3238  HG2 ARG A 224     -12.657   9.722  -9.323  1.00 64.27           H  
ATOM   3239  HG3 ARG A 224     -12.167   8.872 -10.793  1.00 64.27           H  
ATOM   3240  CD  ARG A 224     -14.300   8.903 -10.459  1.00 64.27           C  
ATOM   3241  HD2 ARG A 224     -14.997   8.672  -9.654  1.00 64.27           H  
ATOM   3242  HD3 ARG A 224     -14.418   8.110 -11.198  1.00 64.27           H  
ATOM   3243  NE  ARG A 224     -14.649  10.204 -11.038  1.00 64.27           N  
ATOM   3244  HE  ARG A 224     -14.463  10.977 -10.415  1.00 64.27           H  
ATOM   3245  NH1 ARG A 224     -16.123   9.399 -12.604  1.00 64.27           N  
ATOM   3246 HH11 ARG A 224     -16.065   8.511 -12.125  1.00 64.27           H  
ATOM   3247 HH12 ARG A 224     -16.844   9.561 -13.291  1.00 64.27           H  
ATOM   3248  NH2 ARG A 224     -15.729  11.591 -12.474  1.00 64.27           N  
ATOM   3249 HH21 ARG A 224     -15.403  12.362 -11.910  1.00 64.27           H  
ATOM   3250 HH22 ARG A 224     -16.456  11.744 -13.159  1.00 64.27           H  
ATOM   3251  CZ  ARG A 224     -15.493  10.389 -12.034  1.00 64.27           C  
ATOM   3252  N   THR A 225     -11.790   5.929  -6.280  1.00 64.13           N  
ATOM   3253  H   THR A 225     -10.814   6.128  -6.444  1.00 64.13           H  
ATOM   3254  CA  THR A 225     -12.059   4.840  -5.354  1.00 64.13           C  
ATOM   3255  HA  THR A 225     -12.896   5.100  -4.707  1.00 64.13           H  
ATOM   3256  C   THR A 225     -10.801   4.720  -4.512  1.00 64.13           C  
ATOM   3257  CB  THR A 225     -12.345   3.510  -6.093  1.00 64.13           C  
ATOM   3258  HB  THR A 225     -12.396   2.718  -5.346  1.00 64.13           H  
ATOM   3259  O   THR A 225      -9.711   5.025  -4.998  1.00 64.13           O  
ATOM   3260  CG2 THR A 225     -13.654   3.500  -6.876  1.00 64.13           C  
ATOM   3261 HG21 THR A 225     -13.858   2.491  -7.234  1.00 64.13           H  
ATOM   3262 HG22 THR A 225     -13.593   4.175  -7.729  1.00 64.13           H  
ATOM   3263 HG23 THR A 225     -14.470   3.818  -6.227  1.00 64.13           H  
ATOM   3264  OG1 THR A 225     -11.334   3.200  -7.035  1.00 64.13           O  
ATOM   3265  HG1 THR A 225     -11.552   2.354  -7.434  1.00 64.13           H  
ATOM   3266  N   THR A 226     -10.883   4.200  -3.292  1.00 72.65           N  
ATOM   3267  H   THR A 226     -11.785   4.022  -2.875  1.00 72.65           H  
ATOM   3268  CA  THR A 226      -9.665   3.905  -2.521  1.00 72.65           C  
ATOM   3269  HA  THR A 226      -9.013   4.774  -2.608  1.00 72.65           H  
ATOM   3270  C   THR A 226      -8.844   2.748  -3.107  1.00 72.65           C  
ATOM   3271  CB  THR A 226      -9.932   3.713  -1.015  1.00 72.65           C  
ATOM   3272  HB  THR A 226      -9.102   3.180  -0.550  1.00 72.65           H  
ATOM   3273  O   THR A 226      -7.904   2.321  -2.469  1.00 72.65           O  
ATOM   3274  CG2 THR A 226     -10.072   5.047  -0.288  1.00 72.65           C  
ATOM   3275 HG21 THR A 226     -10.234   4.876   0.776  1.00 72.65           H  
ATOM   3276 HG22 THR A 226     -10.910   5.613  -0.694  1.00 72.65           H  
ATOM   3277 HG23 THR A 226      -9.157   5.628  -0.409  1.00 72.65           H  
ATOM   3278  OG1 THR A 226     -11.126   3.003  -0.779  1.00 72.65           O  
ATOM   3279  HG1 THR A 226     -11.811   3.667  -0.665  1.00 72.65           H  
ATOM   3280  N   GLN A 227      -9.125   2.238  -4.310  1.00 74.79           N  
ATOM   3281  H   GLN A 227      -9.812   2.703  -4.887  1.00 74.79           H  
ATOM   3282  CA  GLN A 227      -8.394   1.100  -4.865  1.00 74.79           C  
ATOM   3283  HA  GLN A 227      -8.405   0.298  -4.126  1.00 74.79           H  
ATOM   3284  C   GLN A 227      -6.931   1.446  -5.177  1.00 74.79           C  
ATOM   3285  CB  GLN A 227      -9.069   0.578  -6.134  1.00 74.79           C  
ATOM   3286  HB2 GLN A 227      -8.507  -0.291  -6.476  1.00 74.79           H  
ATOM   3287  HB3 GLN A 227      -9.027   1.349  -6.903  1.00 74.79           H  
ATOM   3288  O   GLN A 227      -6.633   2.347  -5.971  1.00 74.79           O  
ATOM   3289  CG  GLN A 227     -10.524   0.147  -5.933  1.00 74.79           C  
ATOM   3290  HG2 GLN A 227     -10.569  -0.687  -5.232  1.00 74.79           H  
ATOM   3291  HG3 GLN A 227     -11.110   0.960  -5.503  1.00 74.79           H  
ATOM   3292  CD  GLN A 227     -11.139  -0.234  -7.269  1.00 74.79           C  
ATOM   3293  NE2 GLN A 227     -11.303  -1.503  -7.555  1.00 74.79           N  
ATOM   3294 HE21 GLN A 227     -11.017  -2.201  -6.883  1.00 74.79           H  
ATOM   3295 HE22 GLN A 227     -11.692  -1.729  -8.459  1.00 74.79           H  
ATOM   3296  OE1 GLN A 227     -11.440   0.629  -8.084  1.00 74.79           O  
ATOM   3297  N   MET A 228      -6.028   0.647  -4.619  1.00 80.18           N  
ATOM   3298  H   MET A 228      -6.357  -0.019  -3.935  1.00 80.18           H  
ATOM   3299  CA  MET A 228      -4.631   0.552  -5.028  1.00 80.18           C  
ATOM   3300  HA  MET A 228      -4.419   1.321  -5.770  1.00 80.18           H  
ATOM   3301  C   MET A 228      -4.398  -0.818  -5.667  1.00 80.18           C  
ATOM   3302  CB  MET A 228      -3.739   0.820  -3.810  1.00 80.18           C  
ATOM   3303  HB2 MET A 228      -4.032   0.157  -2.996  1.00 80.18           H  
ATOM   3304  HB3 MET A 228      -3.912   1.848  -3.493  1.00 80.18           H  
ATOM   3305  O   MET A 228      -4.873  -1.826  -5.159  1.00 80.18           O  
ATOM   3306  CG  MET A 228      -2.238   0.655  -4.061  1.00 80.18           C  
ATOM   3307  HG2 MET A 228      -1.946   1.259  -4.920  1.00 80.18           H  
ATOM   3308  HG3 MET A 228      -2.022  -0.389  -4.286  1.00 80.18           H  
ATOM   3309  SD  MET A 228      -1.264   1.174  -2.623  1.00 80.18           S  
ATOM   3310  CE  MET A 228       0.016  -0.086  -2.512  1.00 80.18           C  
ATOM   3311  HE1 MET A 228       0.860   0.293  -1.936  1.00 80.18           H  
ATOM   3312  HE2 MET A 228      -0.397  -0.949  -1.989  1.00 80.18           H  
ATOM   3313  HE3 MET A 228       0.342  -0.380  -3.509  1.00 80.18           H  
ATOM   3314  N   PHE A 229      -3.648  -0.876  -6.762  1.00 83.07           N  
ATOM   3315  H   PHE A 229      -3.299  -0.007  -7.139  1.00 83.07           H  
ATOM   3316  CA  PHE A 229      -3.211  -2.116  -7.406  1.00 83.07           C  
ATOM   3317  HA  PHE A 229      -3.519  -2.969  -6.802  1.00 83.07           H  
ATOM   3318  C   PHE A 229      -1.686  -2.130  -7.503  1.00 83.07           C  
ATOM   3319  CB  PHE A 229      -3.822  -2.258  -8.811  1.00 83.07           C  
ATOM   3320  HB2 PHE A 229      -3.495  -1.419  -9.425  1.00 83.07           H  
ATOM   3321  HB3 PHE A 229      -3.409  -3.163  -9.257  1.00 83.07           H  
ATOM   3322  O   PHE A 229      -1.083  -1.071  -7.647  1.00 83.07           O  
ATOM   3323  CG  PHE A 229      -5.332  -2.350  -8.904  1.00 83.07           C  
ATOM   3324  CD1 PHE A 229      -5.942  -3.588  -9.185  1.00 83.07           C  
ATOM   3325  HD1 PHE A 229      -5.342  -4.481  -9.287  1.00 83.07           H  
ATOM   3326  CD2 PHE A 229      -6.132  -1.199  -8.761  1.00 83.07           C  
ATOM   3327  HD2 PHE A 229      -5.675  -0.244  -8.548  1.00 83.07           H  
ATOM   3328  CE1 PHE A 229      -7.339  -3.679  -9.302  1.00 83.07           C  
ATOM   3329  HE1 PHE A 229      -7.809  -4.638  -9.466  1.00 83.07           H  
ATOM   3330  CE2 PHE A 229      -7.532  -1.301  -8.857  1.00 83.07           C  
ATOM   3331  HE2 PHE A 229      -8.158  -0.436  -8.696  1.00 83.07           H  
ATOM   3332  CZ  PHE A 229      -8.136  -2.539  -9.119  1.00 83.07           C  
ATOM   3333  HZ  PHE A 229      -9.212  -2.620  -9.136  1.00 83.07           H  
ATOM   3334  N   MET A 230      -1.055  -3.304  -7.524  1.00 82.57           N  
ATOM   3335  H   MET A 230      -1.580  -4.144  -7.325  1.00 82.57           H  
ATOM   3336  CA  MET A 230       0.308  -3.442  -8.039  1.00 82.57           C  
ATOM   3337  HA  MET A 230       0.539  -2.500  -8.536  1.00 82.57           H  
ATOM   3338  C   MET A 230       0.444  -4.512  -9.107  1.00 82.57           C  
ATOM   3339  CB  MET A 230       1.362  -3.648  -6.946  1.00 82.57           C  
ATOM   3340  HB2 MET A 230       1.366  -2.790  -6.274  1.00 82.57           H  
ATOM   3341  HB3 MET A 230       2.345  -3.675  -7.418  1.00 82.57           H  
ATOM   3342  O   MET A 230      -0.285  -5.497  -9.111  1.00 82.57           O  
ATOM   3343  CG  MET A 230       1.167  -4.944  -6.154  1.00 82.57           C  
ATOM   3344  HG2 MET A 230       1.245  -5.804  -6.819  1.00 82.57           H  
ATOM   3345  HG3 MET A 230       0.173  -4.948  -5.707  1.00 82.57           H  
ATOM   3346  SD  MET A 230       2.381  -5.119  -4.833  1.00 82.57           S  
ATOM   3347  CE  MET A 230       3.899  -5.459  -5.754  1.00 82.57           C  
ATOM   3348  HE1 MET A 230       3.730  -6.280  -6.451  1.00 82.57           H  
ATOM   3349  HE2 MET A 230       4.195  -4.567  -6.307  1.00 82.57           H  
ATOM   3350  HE3 MET A 230       4.690  -5.737  -5.057  1.00 82.57           H  
ATOM   3351  N   ARG A 231       1.417  -4.335  -9.994  1.00 83.76           N  
ATOM   3352  H   ARG A 231       1.959  -3.485  -9.921  1.00 83.76           H  
ATOM   3353  CA  ARG A 231       1.922  -5.389 -10.875  1.00 83.76           C  
ATOM   3354  HA  ARG A 231       1.708  -6.360 -10.428  1.00 83.76           H  
ATOM   3355  C   ARG A 231       3.427  -5.281 -11.013  1.00 83.76           C  
ATOM   3356  CB  ARG A 231       1.242  -5.351 -12.247  1.00 83.76           C  
ATOM   3357  HB2 ARG A 231       1.556  -6.231 -12.807  1.00 83.76           H  
ATOM   3358  HB3 ARG A 231       0.160  -5.402 -12.125  1.00 83.76           H  
ATOM   3359  O   ARG A 231       4.018  -4.247 -10.696  1.00 83.76           O  
ATOM   3360  CG  ARG A 231       1.594  -4.094 -13.046  1.00 83.76           C  
ATOM   3361  HG2 ARG A 231       2.672  -3.938 -13.074  1.00 83.76           H  
ATOM   3362  HG3 ARG A 231       1.129  -3.220 -12.589  1.00 83.76           H  
ATOM   3363  CD  ARG A 231       1.097  -4.270 -14.472  1.00 83.76           C  
ATOM   3364  HD2 ARG A 231       0.023  -4.456 -14.464  1.00 83.76           H  
ATOM   3365  HD3 ARG A 231       1.588  -5.144 -14.900  1.00 83.76           H  
ATOM   3366  NE  ARG A 231       1.411  -3.082 -15.271  1.00 83.76           N  
ATOM   3367  HE  ARG A 231       1.860  -2.301 -14.814  1.00 83.76           H  
ATOM   3368  NH1 ARG A 231       0.765  -3.902 -17.304  1.00 83.76           N  
ATOM   3369 HH11 ARG A 231       0.879  -3.804 -18.303  1.00 83.76           H  
ATOM   3370 HH12 ARG A 231       0.478  -4.768 -16.873  1.00 83.76           H  
ATOM   3371  NH2 ARG A 231       1.758  -1.924 -17.171  1.00 83.76           N  
ATOM   3372 HH21 ARG A 231       2.285  -1.262 -16.620  1.00 83.76           H  
ATOM   3373 HH22 ARG A 231       1.802  -1.932 -18.180  1.00 83.76           H  
ATOM   3374  CZ  ARG A 231       1.296  -2.972 -16.571  1.00 83.76           C  
ATOM   3375  N   VAL A 232       4.031  -6.334 -11.534  1.00 80.97           N  
ATOM   3376  H   VAL A 232       3.480  -7.139 -11.797  1.00 80.97           H  
ATOM   3377  CA  VAL A 232       5.479  -6.468 -11.615  1.00 80.97           C  
ATOM   3378  HA  VAL A 232       5.948  -5.500 -11.435  1.00 80.97           H  
ATOM   3379  C   VAL A 232       5.879  -6.925 -13.016  1.00 80.97           C  
ATOM   3380  CB  VAL A 232       5.945  -7.433 -10.516  1.00 80.97           C  
ATOM   3381  HB  VAL A 232       5.608  -8.444 -10.744  1.00 80.97           H  
ATOM   3382  O   VAL A 232       5.155  -7.694 -13.636  1.00 80.97           O  
ATOM   3383  CG1 VAL A 232       7.456  -7.418 -10.431  1.00 80.97           C  
ATOM   3384 HG11 VAL A 232       7.895  -7.824 -11.342  1.00 80.97           H  
ATOM   3385 HG12 VAL A 232       7.716  -8.065  -9.593  1.00 80.97           H  
ATOM   3386 HG13 VAL A 232       7.824  -6.408 -10.248  1.00 80.97           H  
ATOM   3387  CG2 VAL A 232       5.425  -7.033  -9.121  1.00 80.97           C  
ATOM   3388 HG21 VAL A 232       4.346  -7.174  -9.064  1.00 80.97           H  
ATOM   3389 HG22 VAL A 232       5.875  -7.673  -8.361  1.00 80.97           H  
ATOM   3390 HG23 VAL A 232       5.682  -5.996  -8.905  1.00 80.97           H  
ATOM   3391  N   ASN A 233       6.995  -6.432 -13.545  1.00 79.60           N  
ATOM   3392  H   ASN A 233       7.526  -5.774 -12.993  1.00 79.60           H  
ATOM   3393  CA  ASN A 233       7.617  -6.937 -14.766  1.00 79.60           C  
ATOM   3394  HA  ASN A 233       6.938  -7.634 -15.258  1.00 79.60           H  
ATOM   3395  C   ASN A 233       8.885  -7.703 -14.389  1.00 79.60           C  
ATOM   3396  CB  ASN A 233       7.887  -5.778 -15.739  1.00 79.60           C  
ATOM   3397  HB2 ASN A 233       6.989  -5.165 -15.814  1.00 79.60           H  
ATOM   3398  HB3 ASN A 233       8.690  -5.148 -15.356  1.00 79.60           H  
ATOM   3399  O   ASN A 233       9.803  -7.136 -13.792  1.00 79.60           O  
ATOM   3400  CG  ASN A 233       8.260  -6.228 -17.145  1.00 79.60           C  
ATOM   3401  ND2 ASN A 233       8.179  -5.333 -18.102  1.00 79.60           N  
ATOM   3402 HD21 ASN A 233       8.538  -5.601 -19.007  1.00 79.60           H  
ATOM   3403 HD22 ASN A 233       7.930  -4.380 -17.879  1.00 79.60           H  
ATOM   3404  OD1 ASN A 233       8.612  -7.367 -17.420  1.00 79.60           O  
ATOM   3405  N   GLU A 234       8.934  -8.985 -14.752  1.00 77.60           N  
ATOM   3406  H   GLU A 234       8.131  -9.371 -15.226  1.00 77.60           H  
ATOM   3407  CA  GLU A 234      10.084  -9.866 -14.511  1.00 77.60           C  
ATOM   3408  HA  GLU A 234      10.611  -9.474 -13.642  1.00 77.60           H  
ATOM   3409  C   GLU A 234      11.131  -9.835 -15.641  1.00 77.60           C  
ATOM   3410  CB  GLU A 234       9.605 -11.302 -14.200  1.00 77.60           C  
ATOM   3411  HB2 GLU A 234      10.176 -12.019 -14.789  1.00 77.60           H  
ATOM   3412  HB3 GLU A 234       8.559 -11.429 -14.481  1.00 77.60           H  
ATOM   3413  O   GLU A 234      12.061 -10.644 -15.667  1.00 77.60           O  
ATOM   3414  CG  GLU A 234       9.775 -11.629 -12.712  1.00 77.60           C  
ATOM   3415  HG2 GLU A 234       8.848 -11.402 -12.185  1.00 77.60           H  
ATOM   3416  HG3 GLU A 234      10.578 -11.018 -12.302  1.00 77.60           H  
ATOM   3417  CD  GLU A 234      10.221 -13.065 -12.461  1.00 77.60           C  
ATOM   3418  OE1 GLU A 234       9.530 -13.802 -11.735  1.00 77.60           O  
ATOM   3419  OE2 GLU A 234      11.377 -13.395 -12.841  1.00 77.60           O  
ATOM   3420  N   GLY A 235      10.999  -8.905 -16.591  1.00 75.69           N  
ATOM   3421  H   GLY A 235      10.245  -8.239 -16.508  1.00 75.69           H  
ATOM   3422  CA  GLY A 235      11.820  -8.829 -17.801  1.00 75.69           C  
ATOM   3423  HA2 GLY A 235      11.766  -7.812 -18.190  1.00 75.69           H  
ATOM   3424  HA3 GLY A 235      12.858  -9.057 -17.560  1.00 75.69           H  
ATOM   3425  C   GLY A 235      11.352  -9.780 -18.908  1.00 75.69           C  
ATOM   3426  O   GLY A 235      11.873  -9.745 -20.019  1.00 75.69           O  
ATOM   3427  N   SER A 236      10.345 -10.608 -18.623  1.00 75.97           N  
ATOM   3428  H   SER A 236      10.018 -10.630 -17.668  1.00 75.97           H  
ATOM   3429  CA  SER A 236       9.633 -11.471 -19.575  1.00 75.97           C  
ATOM   3430  HA  SER A 236      10.203 -11.526 -20.502  1.00 75.97           H  
ATOM   3431  C   SER A 236       8.239 -10.943 -19.944  1.00 75.97           C  
ATOM   3432  CB  SER A 236       9.544 -12.886 -18.994  1.00 75.97           C  
ATOM   3433  HB2 SER A 236      10.550 -13.292 -18.890  1.00 75.97           H  
ATOM   3434  HB3 SER A 236       8.969 -13.525 -19.665  1.00 75.97           H  
ATOM   3435  O   SER A 236       7.575 -11.530 -20.799  1.00 75.97           O  
ATOM   3436  OG  SER A 236       8.925 -12.843 -17.722  1.00 75.97           O  
ATOM   3437  HG  SER A 236       8.927 -13.712 -17.313  1.00 75.97           H  
ATOM   3438  N   GLY A 237       7.800  -9.840 -19.328  1.00 77.10           N  
ATOM   3439  H   GLY A 237       8.387  -9.425 -18.618  1.00 77.10           H  
ATOM   3440  CA  GLY A 237       6.468  -9.260 -19.474  1.00 77.10           C  
ATOM   3441  HA2 GLY A 237       6.538  -8.374 -20.105  1.00 77.10           H  
ATOM   3442  HA3 GLY A 237       5.794  -9.972 -19.950  1.00 77.10           H  
ATOM   3443  C   GLY A 237       5.864  -8.859 -18.127  1.00 77.10           C  
ATOM   3444  O   GLY A 237       6.321  -9.280 -17.065  1.00 77.10           O  
ATOM   3445  N   TRP A 238       4.819  -8.035 -18.183  1.00 81.83           N  
ATOM   3446  H   TRP A 238       4.477  -7.744 -19.088  1.00 81.83           H  
ATOM   3447  CA  TRP A 238       4.066  -7.608 -17.006  1.00 81.83           C  
ATOM   3448  HA  TRP A 238       4.766  -7.347 -16.212  1.00 81.83           H  
ATOM   3449  C   TRP A 238       3.158  -8.728 -16.477  1.00 81.83           C  
ATOM   3450  CB  TRP A 238       3.255  -6.354 -17.356  1.00 81.83           C  
ATOM   3451  HB2 TRP A 238       2.560  -6.166 -16.538  1.00 81.83           H  
ATOM   3452  HB3 TRP A 238       2.660  -6.544 -18.249  1.00 81.83           H  
ATOM   3453  O   TRP A 238       2.359  -9.291 -17.226  1.00 81.83           O  
ATOM   3454  CG  TRP A 238       4.072  -5.111 -17.557  1.00 81.83           C  
ATOM   3455  CD1 TRP A 238       4.495  -4.605 -18.739  1.00 81.83           C  
ATOM   3456  HD1 TRP A 238       4.276  -5.029 -19.709  1.00 81.83           H  
ATOM   3457  CD2 TRP A 238       4.613  -4.223 -16.532  1.00 81.83           C  
ATOM   3458  CE2 TRP A 238       5.355  -3.188 -17.175  1.00 81.83           C  
ATOM   3459  CE3 TRP A 238       4.588  -4.218 -15.120  1.00 81.83           C  
ATOM   3460  HE3 TRP A 238       4.081  -5.020 -14.604  1.00 81.83           H  
ATOM   3461  NE1 TRP A 238       5.273  -3.483 -18.516  1.00 81.83           N  
ATOM   3462  HE1 TRP A 238       5.704  -2.933 -19.245  1.00 81.83           H  
ATOM   3463  CH2 TRP A 238       5.984  -2.216 -15.054  1.00 81.83           C  
ATOM   3464  HH2 TRP A 238       6.534  -1.482 -14.484  1.00 81.83           H  
ATOM   3465  CZ2 TRP A 238       6.021  -2.185 -16.459  1.00 81.83           C  
ATOM   3466  HZ2 TRP A 238       6.579  -1.425 -16.985  1.00 81.83           H  
ATOM   3467  CZ3 TRP A 238       5.268  -3.226 -14.387  1.00 81.83           C  
ATOM   3468  HZ3 TRP A 238       5.269  -3.260 -13.307  1.00 81.83           H  
ATOM   3469  N   GLU A 239       3.243  -9.002 -15.177  1.00 80.96           N  
ATOM   3470  H   GLU A 239       3.975  -8.557 -14.642  1.00 80.96           H  
ATOM   3471  CA  GLU A 239       2.292  -9.827 -14.434  1.00 80.96           C  
ATOM   3472  HA  GLU A 239       2.185 -10.781 -14.949  1.00 80.96           H  
ATOM   3473  C   GLU A 239       0.899  -9.172 -14.364  1.00 80.96           C  
ATOM   3474  CB  GLU A 239       2.806 -10.099 -13.006  1.00 80.96           C  
ATOM   3475  HB2 GLU A 239       2.035 -10.648 -12.466  1.00 80.96           H  
ATOM   3476  HB3 GLU A 239       2.965  -9.150 -12.495  1.00 80.96           H  
ATOM   3477  O   GLU A 239       0.714  -7.977 -14.629  1.00 80.96           O  
ATOM   3478  CG  GLU A 239       4.094 -10.935 -12.952  1.00 80.96           C  
ATOM   3479  HG2 GLU A 239       4.932 -10.345 -13.323  1.00 80.96           H  
ATOM   3480  HG3 GLU A 239       3.969 -11.794 -13.612  1.00 80.96           H  
ATOM   3481  CD  GLU A 239       4.401 -11.430 -11.527  1.00 80.96           C  
ATOM   3482  OE1 GLU A 239       4.920 -12.560 -11.418  1.00 80.96           O  
ATOM   3483  OE2 GLU A 239       4.070 -10.712 -10.552  1.00 80.96           O  
ATOM   3484  N   ASN A 240      -0.097  -9.965 -13.959  1.00 82.16           N  
ATOM   3485  H   ASN A 240       0.133 -10.909 -13.685  1.00 82.16           H  
ATOM   3486  CA  ASN A 240      -1.438  -9.464 -13.675  1.00 82.16           C  
ATOM   3487  HA  ASN A 240      -1.799  -8.936 -14.558  1.00 82.16           H  
ATOM   3488  C   ASN A 240      -1.424  -8.466 -12.505  1.00 82.16           C  
ATOM   3489  CB  ASN A 240      -2.382 -10.640 -13.370  1.00 82.16           C  
ATOM   3490  HB2 ASN A 240      -3.316 -10.254 -12.961  1.00 82.16           H  
ATOM   3491  HB3 ASN A 240      -1.926 -11.273 -12.609  1.00 82.16           H  
ATOM   3492  O   ASN A 240      -0.687  -8.626 -11.534  1.00 82.16           O  
ATOM   3493  CG  ASN A 240      -2.735 -11.471 -14.589  1.00 82.16           C  
ATOM   3494  ND2 ASN A 240      -3.022 -12.737 -14.402  1.00 82.16           N  
ATOM   3495 HD21 ASN A 240      -2.974 -13.136 -13.475  1.00 82.16           H  
ATOM   3496 HD22 ASN A 240      -3.239 -13.269 -15.232  1.00 82.16           H  
ATOM   3497  OD1 ASN A 240      -2.800 -11.006 -15.713  1.00 82.16           O  
ATOM   3498  N   TRP A 241      -2.303  -7.468 -12.577  1.00 82.45           N  
ATOM   3499  H   TRP A 241      -2.891  -7.397 -13.395  1.00 82.45           H  
ATOM   3500  CA  TRP A 241      -2.533  -6.533 -11.480  1.00 82.45           C  
ATOM   3501  HA  TRP A 241      -1.576  -6.129 -11.149  1.00 82.45           H  
ATOM   3502  C   TRP A 241      -3.194  -7.209 -10.274  1.00 82.45           C  
ATOM   3503  CB  TRP A 241      -3.408  -5.380 -11.968  1.00 82.45           C  
ATOM   3504  HB2 TRP A 241      -3.709  -4.802 -11.095  1.00 82.45           H  
ATOM   3505  HB3 TRP A 241      -4.316  -5.791 -12.409  1.00 82.45           H  
ATOM   3506  O   TRP A 241      -4.236  -7.846 -10.413  1.00 82.45           O  
ATOM   3507  CG  TRP A 241      -2.783  -4.425 -12.938  1.00 82.45           C  
ATOM   3508  CD1 TRP A 241      -2.955  -4.424 -14.279  1.00 82.45           C  
ATOM   3509  HD1 TRP A 241      -3.538  -5.146 -14.832  1.00 82.45           H  
ATOM   3510  CD2 TRP A 241      -1.955  -3.256 -12.639  1.00 82.45           C  
ATOM   3511  CE2 TRP A 241      -1.697  -2.567 -13.858  1.00 82.45           C  
ATOM   3512  CE3 TRP A 241      -1.408  -2.699 -11.464  1.00 82.45           C  
ATOM   3513  HE3 TRP A 241      -1.568  -3.202 -10.522  1.00 82.45           H  
ATOM   3514  NE1 TRP A 241      -2.312  -3.330 -14.822  1.00 82.45           N  
ATOM   3515  HE1 TRP A 241      -2.305  -3.100 -15.805  1.00 82.45           H  
ATOM   3516  CH2 TRP A 241      -0.406  -0.865 -12.731  1.00 82.45           C  
ATOM   3517  HH2 TRP A 241       0.186   0.038 -12.762  1.00 82.45           H  
ATOM   3518  CZ2 TRP A 241      -0.941  -1.391 -13.917  1.00 82.45           C  
ATOM   3519  HZ2 TRP A 241      -0.751  -0.919 -14.869  1.00 82.45           H  
ATOM   3520  CZ3 TRP A 241      -0.640  -1.519 -11.506  1.00 82.45           C  
ATOM   3521  HZ3 TRP A 241      -0.218  -1.118 -10.596  1.00 82.45           H  
ATOM   3522  N   ALA A 242      -2.626  -6.979  -9.093  1.00 82.23           N  
ATOM   3523  H   ALA A 242      -1.743  -6.490  -9.088  1.00 82.23           H  
ATOM   3524  CA  ALA A 242      -3.156  -7.352  -7.792  1.00 82.23           C  
ATOM   3525  HA  ALA A 242      -3.981  -8.054  -7.919  1.00 82.23           H  
ATOM   3526  C   ALA A 242      -3.674  -6.110  -7.046  1.00 82.23           C  
ATOM   3527  CB  ALA A 242      -2.042  -8.060  -7.017  1.00 82.23           C  
ATOM   3528  HB1 ALA A 242      -2.421  -8.315  -6.028  1.00 82.23           H  
ATOM   3529  HB2 ALA A 242      -1.746  -8.967  -7.543  1.00 82.23           H  
ATOM   3530  HB3 ALA A 242      -1.179  -7.403  -6.910  1.00 82.23           H  
ATOM   3531  O   ALA A 242      -2.896  -5.246  -6.651  1.00 82.23           O  
ATOM   3532  N   GLU A 243      -4.987  -6.020  -6.852  1.00 80.30           N  
ATOM   3533  H   GLU A 243      -5.550  -6.781  -7.203  1.00 80.30           H  
ATOM   3534  CA  GLU A 243      -5.659  -5.045  -5.980  1.00 80.30           C  
ATOM   3535  HA  GLU A 243      -5.348  -4.039  -6.262  1.00 80.30           H  
ATOM   3536  C   GLU A 243      -5.307  -5.289  -4.506  1.00 80.30           C  
ATOM   3537  CB  GLU A 243      -7.181  -5.160  -6.179  1.00 80.30           C  
ATOM   3538  HB2 GLU A 243      -7.555  -6.053  -5.679  1.00 80.30           H  
ATOM   3539  HB3 GLU A 243      -7.384  -5.275  -7.244  1.00 80.30           H  
ATOM   3540  O   GLU A 243      -5.480  -6.411  -4.028  1.00 80.30           O  
ATOM   3541  CG  GLU A 243      -7.927  -3.925  -5.652  1.00 80.30           C  
ATOM   3542  HG2 GLU A 243      -7.785  -3.873  -4.572  1.00 80.30           H  
ATOM   3543  HG3 GLU A 243      -7.479  -3.033  -6.090  1.00 80.30           H  
ATOM   3544  CD  GLU A 243      -9.433  -3.923  -5.974  1.00 80.30           C  
ATOM   3545  OE1 GLU A 243     -10.157  -3.087  -5.385  1.00 80.30           O  
ATOM   3546  OE2 GLU A 243      -9.890  -4.693  -6.848  1.00 80.30           O  
ATOM   3547  N   PHE A 244      -4.841  -4.258  -3.802  1.00 82.04           N  
ATOM   3548  H   PHE A 244      -4.809  -3.359  -4.260  1.00 82.04           H  
ATOM   3549  CA  PHE A 244      -4.583  -4.263  -2.362  1.00 82.04           C  
ATOM   3550  HA  PHE A 244      -4.042  -5.167  -2.081  1.00 82.04           H  
ATOM   3551  C   PHE A 244      -5.859  -4.255  -1.555  1.00 82.04           C  
ATOM   3552  CB  PHE A 244      -3.761  -3.047  -1.942  1.00 82.04           C  
ATOM   3553  HB2 PHE A 244      -4.189  -2.150  -2.389  1.00 82.04           H  
ATOM   3554  HB3 PHE A 244      -3.830  -2.932  -0.860  1.00 82.04           H  
ATOM   3555  O   PHE A 244      -6.836  -3.621  -1.930  1.00 82.04           O  
ATOM   3556  CG  PHE A 244      -2.307  -3.151  -2.305  1.00 82.04           C  
ATOM   3557  CD1 PHE A 244      -1.360  -3.532  -1.339  1.00 82.04           C  
ATOM   3558  HD1 PHE A 244      -1.673  -3.771  -0.333  1.00 82.04           H  
ATOM   3559  CD2 PHE A 244      -1.907  -2.866  -3.617  1.00 82.04           C  
ATOM   3560  HD2 PHE A 244      -2.640  -2.603  -4.365  1.00 82.04           H  
ATOM   3561  CE1 PHE A 244      -0.004  -3.599  -1.689  1.00 82.04           C  
ATOM   3562  HE1 PHE A 244       0.737  -3.876  -0.953  1.00 82.04           H  
ATOM   3563  CE2 PHE A 244      -0.553  -2.903  -3.956  1.00 82.04           C  
ATOM   3564  HE2 PHE A 244      -0.251  -2.627  -4.955  1.00 82.04           H  
ATOM   3565  CZ  PHE A 244       0.397  -3.268  -2.993  1.00 82.04           C  
ATOM   3566  HZ  PHE A 244       1.446  -3.273  -3.249  1.00 82.04           H  
ATOM   3567  N   TYR A 245      -5.797  -4.890  -0.397  1.00 78.49           N  
ATOM   3568  H   TYR A 245      -4.949  -5.380  -0.151  1.00 78.49           H  
ATOM   3569  CA  TYR A 245      -6.872  -4.930   0.567  1.00 78.49           C  
ATOM   3570  HA  TYR A 245      -7.805  -4.647   0.080  1.00 78.49           H  
ATOM   3571  C   TYR A 245      -6.627  -3.903   1.662  1.00 78.49           C  
ATOM   3572  CB  TYR A 245      -6.999  -6.373   1.058  1.00 78.49           C  
ATOM   3573  HB2 TYR A 245      -6.063  -6.664   1.533  1.00 78.49           H  
ATOM   3574  HB3 TYR A 245      -7.770  -6.433   1.826  1.00 78.49           H  
ATOM   3575  O   TYR A 245      -5.598  -3.903   2.332  1.00 78.49           O  
ATOM   3576  CG  TYR A 245      -7.320  -7.347  -0.065  1.00 78.49           C  
ATOM   3577  CD1 TYR A 245      -8.244  -7.002  -1.077  1.00 78.49           C  
ATOM   3578  HD1 TYR A 245      -8.782  -6.066  -1.050  1.00 78.49           H  
ATOM   3579  CD2 TYR A 245      -6.619  -8.564  -0.150  1.00 78.49           C  
ATOM   3580  HD2 TYR A 245      -5.907  -8.835   0.615  1.00 78.49           H  
ATOM   3581  CE1 TYR A 245      -8.455  -7.857  -2.168  1.00 78.49           C  
ATOM   3582  HE1 TYR A 245      -9.149  -7.569  -2.943  1.00 78.49           H  
ATOM   3583  CE2 TYR A 245      -6.842  -9.428  -1.235  1.00 78.49           C  
ATOM   3584  HE2 TYR A 245      -6.308 -10.364  -1.308  1.00 78.49           H  
ATOM   3585  OH  TYR A 245      -8.105  -9.982  -3.198  1.00 78.49           O  
ATOM   3586  HH  TYR A 245      -8.803  -9.637  -3.760  1.00 78.49           H  
ATOM   3587  CZ  TYR A 245      -7.781  -9.090  -2.228  1.00 78.49           C  
ATOM   3588  N   HIS A 246      -7.590  -3.006   1.820  1.00 77.67           N  
ATOM   3589  H   HIS A 246      -8.362  -3.018   1.169  1.00 77.67           H  
ATOM   3590  CA  HIS A 246      -7.613  -1.961   2.835  1.00 77.67           C  
ATOM   3591  HA  HIS A 246      -7.031  -2.299   3.692  1.00 77.67           H  
ATOM   3592  C   HIS A 246      -9.054  -1.740   3.305  1.00 77.67           C  
ATOM   3593  CB  HIS A 246      -6.999  -0.668   2.257  1.00 77.67           C  
ATOM   3594  HB2 HIS A 246      -7.113   0.154   2.963  1.00 77.67           H  
ATOM   3595  HB3 HIS A 246      -5.933  -0.819   2.090  1.00 77.67           H  
ATOM   3596  O   HIS A 246     -10.000  -2.151   2.633  1.00 77.67           O  
ATOM   3597  CG  HIS A 246      -7.583  -0.279   0.929  1.00 77.67           C  
ATOM   3598  CD2 HIS A 246      -7.110  -0.692  -0.287  1.00 77.67           C  
ATOM   3599  HD2 HIS A 246      -6.232  -1.299  -0.454  1.00 77.67           H  
ATOM   3600  ND1 HIS A 246      -8.756   0.401   0.702  1.00 77.67           N  
ATOM   3601  HD1 HIS A 246      -9.293   0.928   1.377  1.00 77.67           H  
ATOM   3602  CE1 HIS A 246      -8.997   0.364  -0.616  1.00 77.67           C  
ATOM   3603  HE1 HIS A 246      -9.844   0.820  -1.107  1.00 77.67           H  
ATOM   3604  NE2 HIS A 246      -8.019  -0.287  -1.260  1.00 77.67           N  
ATOM   3605  N   SER A 247      -9.261  -1.021   4.408  1.00 79.95           N  
ATOM   3606  H   SER A 247      -8.440  -0.762   4.937  1.00 79.95           H  
ATOM   3607  CA  SER A 247     -10.579  -0.798   5.034  1.00 79.95           C  
ATOM   3608  HA  SER A 247     -11.036  -1.780   5.160  1.00 79.95           H  
ATOM   3609  C   SER A 247     -11.589   0.024   4.206  1.00 79.95           C  
ATOM   3610  CB  SER A 247     -10.389  -0.202   6.437  1.00 79.95           C  
ATOM   3611  HB2 SER A 247     -11.273  -0.417   7.038  1.00 79.95           H  
ATOM   3612  HB3 SER A 247      -9.521  -0.657   6.916  1.00 79.95           H  
ATOM   3613  O   SER A 247     -12.574   0.524   4.749  1.00 79.95           O  
ATOM   3614  OG  SER A 247     -10.198   1.193   6.391  1.00 79.95           O  
ATOM   3615  HG  SER A 247     -11.053   1.578   6.184  1.00 79.95           H  
ATOM   3616  N   GLY A 248     -11.319   0.221   2.913  1.00 75.73           N  
ATOM   3617  H   GLY A 248     -10.548  -0.329   2.560  1.00 75.73           H  
ATOM   3618  CA  GLY A 248     -12.174   0.890   1.931  1.00 75.73           C  
ATOM   3619  HA2 GLY A 248     -11.613   1.704   1.472  1.00 75.73           H  
ATOM   3620  HA3 GLY A 248     -13.047   1.318   2.426  1.00 75.73           H  
ATOM   3621  C   GLY A 248     -12.672  -0.029   0.806  1.00 75.73           C  
ATOM   3622  O   GLY A 248     -13.714   0.263   0.230  1.00 75.73           O  
ATOM   3623  N   ASN A 249     -11.984  -1.144   0.520  1.00 77.73           N  
ATOM   3624  H   ASN A 249     -11.122  -1.333   1.011  1.00 77.73           H  
ATOM   3625  CA  ASN A 249     -12.405  -2.161  -0.461  1.00 77.73           C  
ATOM   3626  HA  ASN A 249     -13.426  -1.949  -0.778  1.00 77.73           H  
ATOM   3627  C   ASN A 249     -12.422  -3.594   0.104  1.00 77.73           C  
ATOM   3628  CB  ASN A 249     -11.501  -2.081  -1.703  1.00 77.73           C  
ATOM   3629  HB2 ASN A 249     -11.983  -2.636  -2.509  1.00 77.73           H  
ATOM   3630  HB3 ASN A 249     -11.397  -1.046  -2.029  1.00 77.73           H  
ATOM   3631  O   ASN A 249     -12.723  -4.545  -0.610  1.00 77.73           O  
ATOM   3632  CG  ASN A 249     -10.115  -2.675  -1.504  1.00 77.73           C  
ATOM   3633  ND2 ASN A 249      -9.430  -2.930  -2.588  1.00 77.73           N  
ATOM   3634 HD21 ASN A 249      -9.816  -2.814  -3.514  1.00 77.73           H  
ATOM   3635 HD22 ASN A 249      -8.463  -3.185  -2.448  1.00 77.73           H  
ATOM   3636  OD1 ASN A 249      -9.643  -2.918  -0.397  1.00 77.73           O  
ATOM   3637  N   SER A 250     -12.053  -3.746   1.370  1.00 79.24           N  
ATOM   3638  H   SER A 250     -11.790  -2.917   1.884  1.00 79.24           H  
ATOM   3639  CA  SER A 250     -11.853  -4.997   2.082  1.00 79.24           C  
ATOM   3640  HA  SER A 250     -12.508  -5.771   1.683  1.00 79.24           H  
ATOM   3641  C   SER A 250     -12.190  -4.773   3.557  1.00 79.24           C  
ATOM   3642  CB  SER A 250     -10.396  -5.419   1.873  1.00 79.24           C  
ATOM   3643  HB2 SER A 250     -10.225  -5.570   0.807  1.00 79.24           H  
ATOM   3644  HB3 SER A 250      -9.732  -4.628   2.223  1.00 79.24           H  
ATOM   3645  O   SER A 250     -12.523  -3.660   3.977  1.00 79.24           O  
ATOM   3646  OG  SER A 250     -10.084  -6.607   2.562  1.00 79.24           O  
ATOM   3647  HG  SER A 250      -9.622  -7.184   1.950  1.00 79.24           H  
ATOM   3648  N   VAL A 251     -12.094  -5.821   4.365  1.00 78.01           N  
ATOM   3649  H   VAL A 251     -11.672  -6.655   3.983  1.00 78.01           H  
ATOM   3650  CA  VAL A 251     -12.234  -5.741   5.819  1.00 78.01           C  
ATOM   3651  HA  VAL A 251     -12.232  -4.695   6.126  1.00 78.01           H  
ATOM   3652  C   VAL A 251     -11.055  -6.401   6.520  1.00 78.01           C  
ATOM   3653  CB  VAL A 251     -13.551  -6.358   6.281  1.00 78.01           C  
ATOM   3654  HB  VAL A 251     -13.538  -6.257   7.366  1.00 78.01           H  
ATOM   3655  O   VAL A 251     -10.467  -7.333   5.980  1.00 78.01           O  
ATOM   3656  CG1 VAL A 251     -14.763  -5.563   5.796  1.00 78.01           C  
ATOM   3657 HG11 VAL A 251     -15.682  -6.012   6.174  1.00 78.01           H  
ATOM   3658 HG12 VAL A 251     -14.691  -4.536   6.157  1.00 78.01           H  
ATOM   3659 HG13 VAL A 251     -14.772  -5.544   4.706  1.00 78.01           H  
ATOM   3660  CG2 VAL A 251     -13.708  -7.843   5.941  1.00 78.01           C  
ATOM   3661 HG21 VAL A 251     -12.838  -8.406   6.278  1.00 78.01           H  
ATOM   3662 HG22 VAL A 251     -13.836  -7.975   4.867  1.00 78.01           H  
ATOM   3663 HG23 VAL A 251     -14.577  -8.239   6.467  1.00 78.01           H  
ATOM   3664  N   ASN A 252     -10.707  -5.954   7.729  1.00 75.00           N  
ATOM   3665  H   ASN A 252     -11.183  -5.160   8.134  1.00 75.00           H  
ATOM   3666  CA  ASN A 252      -9.616  -6.573   8.473  1.00 75.00           C  
ATOM   3667  HA  ASN A 252      -8.753  -6.665   7.814  1.00 75.00           H  
ATOM   3668  C   ASN A 252     -10.110  -7.939   8.934  1.00 75.00           C  
ATOM   3669  CB  ASN A 252      -9.218  -5.733   9.701  1.00 75.00           C  
ATOM   3670  HB2 ASN A 252      -9.970  -5.830  10.484  1.00 75.00           H  
ATOM   3671  HB3 ASN A 252      -9.163  -4.674   9.452  1.00 75.00           H  
ATOM   3672  O   ASN A 252     -11.008  -7.954   9.769  1.00 75.00           O  
ATOM   3673  CG  ASN A 252      -7.889  -6.181  10.278  1.00 75.00           C  
ATOM   3674  ND2 ASN A 252      -7.312  -5.401  11.155  1.00 75.00           N  
ATOM   3675 HD21 ASN A 252      -6.372  -5.618  11.455  1.00 75.00           H  
ATOM   3676 HD22 ASN A 252      -7.796  -4.597  11.528  1.00 75.00           H  
ATOM   3677  OD1 ASN A 252      -7.355  -7.228   9.934  1.00 75.00           O  
ATOM   3678  N   PRO A 253      -9.568  -9.080   8.487  1.00 79.37           N  
ATOM   3679  CA  PRO A 253     -10.102 -10.380   8.874  1.00 79.37           C  
ATOM   3680  HA  PRO A 253     -11.131 -10.452   8.522  1.00 79.37           H  
ATOM   3681  C   PRO A 253     -10.090 -10.555  10.404  1.00 79.37           C  
ATOM   3682  CB  PRO A 253      -9.241 -11.406   8.131  1.00 79.37           C  
ATOM   3683  HB2 PRO A 253      -8.510 -11.846   8.809  1.00 79.37           H  
ATOM   3684  HB3 PRO A 253      -9.855 -12.174   7.661  1.00 79.37           H  
ATOM   3685  O   PRO A 253     -11.008 -11.173  10.945  1.00 79.37           O  
ATOM   3686  CG  PRO A 253      -8.522 -10.607   7.061  1.00 79.37           C  
ATOM   3687  HG2 PRO A 253      -9.158 -10.543   6.178  1.00 79.37           H  
ATOM   3688  HG3 PRO A 253      -7.547 -11.034   6.825  1.00 79.37           H  
ATOM   3689  CD  PRO A 253      -8.388  -9.237   7.671  1.00 79.37           C  
ATOM   3690  HD2 PRO A 253      -8.291  -8.480   6.892  1.00 79.37           H  
ATOM   3691  HD3 PRO A 253      -7.524  -9.252   8.336  1.00 79.37           H  
ATOM   3692  N   LEU A 254      -9.142  -9.905  11.098  1.00 79.04           N  
ATOM   3693  H   LEU A 254      -8.463  -9.372  10.573  1.00 79.04           H  
ATOM   3694  CA  LEU A 254      -9.061  -9.834  12.560  1.00 79.04           C  
ATOM   3695  HA  LEU A 254      -8.936 -10.842  12.957  1.00 79.04           H  
ATOM   3696  C   LEU A 254     -10.328  -9.276  13.227  1.00 79.04           C  
ATOM   3697  CB  LEU A 254      -7.847  -8.977  12.967  1.00 79.04           C  
ATOM   3698  HB2 LEU A 254      -7.897  -8.806  14.042  1.00 79.04           H  
ATOM   3699  HB3 LEU A 254      -7.934  -8.001  12.489  1.00 79.04           H  
ATOM   3700  O   LEU A 254     -10.744  -9.828  14.243  1.00 79.04           O  
ATOM   3701  CG  LEU A 254      -6.467  -9.575  12.643  1.00 79.04           C  
ATOM   3702  HG  LEU A 254      -6.368  -9.740  11.571  1.00 79.04           H  
ATOM   3703  CD1 LEU A 254      -5.374  -8.616  13.105  1.00 79.04           C  
ATOM   3704 HD11 LEU A 254      -5.562  -7.634  12.670  1.00 79.04           H  
ATOM   3705 HD12 LEU A 254      -5.395  -8.512  14.190  1.00 79.04           H  
ATOM   3706 HD13 LEU A 254      -4.396  -8.970  12.781  1.00 79.04           H  
ATOM   3707  CD2 LEU A 254      -6.236 -10.885  13.394  1.00 79.04           C  
ATOM   3708 HD21 LEU A 254      -6.476 -10.728  14.445  1.00 79.04           H  
ATOM   3709 HD22 LEU A 254      -5.196 -11.199  13.309  1.00 79.04           H  
ATOM   3710 HD23 LEU A 254      -6.886 -11.657  12.983  1.00 79.04           H  
ATOM   3711  N   ASP A 255     -10.976  -8.258  12.648  1.00 77.50           N  
ATOM   3712  H   ASP A 255     -10.625  -7.905  11.769  1.00 77.50           H  
ATOM   3713  CA  ASP A 255     -12.232  -7.669  13.157  1.00 77.50           C  
ATOM   3714  HA  ASP A 255     -12.139  -7.492  14.229  1.00 77.50           H  
ATOM   3715  C   ASP A 255     -13.451  -8.596  12.951  1.00 77.50           C  
ATOM   3716  CB  ASP A 255     -12.508  -6.325  12.458  1.00 77.50           C  
ATOM   3717  HB2 ASP A 255     -13.523  -6.007  12.697  1.00 77.50           H  
ATOM   3718  HB3 ASP A 255     -12.460  -6.478  11.380  1.00 77.50           H  
ATOM   3719  O   ASP A 255     -14.533  -8.365  13.490  1.00 77.50           O  
ATOM   3720  CG  ASP A 255     -11.576  -5.171  12.837  1.00 77.50           C  
ATOM   3721  OD1 ASP A 255     -11.281  -4.370  11.919  1.00 77.50           O  
ATOM   3722  OD2 ASP A 255     -11.234  -5.037  14.038  1.00 77.50           O  
ATOM   3723  N   TYR A 256     -13.281  -9.659  12.161  1.00 77.39           N  
ATOM   3724  H   TYR A 256     -12.369  -9.771  11.742  1.00 77.39           H  
ATOM   3725  CA  TYR A 256     -14.278 -10.697  11.879  1.00 77.39           C  
ATOM   3726  HA  TYR A 256     -15.182 -10.477  12.447  1.00 77.39           H  
ATOM   3727  C   TYR A 256     -13.771 -12.053  12.377  1.00 77.39           C  
ATOM   3728  CB  TYR A 256     -14.650 -10.695  10.385  1.00 77.39           C  
ATOM   3729  HB2 TYR A 256     -15.439 -11.423  10.194  1.00 77.39           H  
ATOM   3730  HB3 TYR A 256     -13.759 -10.991   9.832  1.00 77.39           H  
ATOM   3731  O   TYR A 256     -14.193 -13.094  11.880  1.00 77.39           O  
ATOM   3732  CG  TYR A 256     -15.096  -9.334   9.895  1.00 77.39           C  
ATOM   3733  CD1 TYR A 256     -16.440  -8.929   9.909  1.00 77.39           C  
ATOM   3734  HD1 TYR A 256     -17.212  -9.662  10.089  1.00 77.39           H  
ATOM   3735  CD2 TYR A 256     -14.100  -8.399   9.611  1.00 77.39           C  
ATOM   3736  HD2 TYR A 256     -13.078  -8.746   9.601  1.00 77.39           H  
ATOM   3737  CE1 TYR A 256     -16.745  -7.564   9.708  1.00 77.39           C  
ATOM   3738  HE1 TYR A 256     -17.747  -7.163   9.750  1.00 77.39           H  
ATOM   3739  CE2 TYR A 256     -14.397  -7.037   9.487  1.00 77.39           C  
ATOM   3740  HE2 TYR A 256     -13.594  -6.318   9.417  1.00 77.39           H  
ATOM   3741  OH  TYR A 256     -16.066  -5.323   9.271  1.00 77.39           O  
ATOM   3742  HH  TYR A 256     -15.276  -4.781   9.207  1.00 77.39           H  
ATOM   3743  CZ  TYR A 256     -15.735  -6.622   9.484  1.00 77.39           C  
ATOM   3744  N   GLY A 257     -12.839 -12.047  13.337  1.00 76.98           N  
ATOM   3745  H   GLY A 257     -12.498 -11.146  13.641  1.00 76.98           H  
ATOM   3746  CA  GLY A 257     -12.317 -13.231  14.017  1.00 76.98           C  
ATOM   3747  HA2 GLY A 257     -13.133 -13.720  14.550  1.00 76.98           H  
ATOM   3748  HA3 GLY A 257     -11.574 -12.916  14.750  1.00 76.98           H  
ATOM   3749  C   GLY A 257     -11.612 -14.251  13.130  1.00 76.98           C  
ATOM   3750  O   GLY A 257     -11.418 -15.384  13.548  1.00 76.98           O  
ATOM   3751  N   ILE A 258     -11.202 -13.863  11.928  1.00 74.55           N  
ATOM   3752  H   ILE A 258     -11.372 -12.901  11.670  1.00 74.55           H  
ATOM   3753  CA  ILE A 258     -10.201 -14.581  11.146  1.00 74.55           C  
ATOM   3754  HA  ILE A 258     -10.303 -15.656  11.298  1.00 74.55           H  
ATOM   3755  C   ILE A 258      -8.837 -14.125  11.662  1.00 74.55           C  
ATOM   3756  CB  ILE A 258     -10.394 -14.258   9.657  1.00 74.55           C  
ATOM   3757  HB  ILE A 258     -10.241 -13.183   9.565  1.00 74.55           H  
ATOM   3758  O   ILE A 258      -8.577 -12.930  11.734  1.00 74.55           O  
ATOM   3759  CG1 ILE A 258     -11.816 -14.528   9.133  1.00 74.55           C  
ATOM   3760 HG12 ILE A 258     -12.511 -13.831   9.599  1.00 74.55           H  
ATOM   3761 HG13 ILE A 258     -11.838 -14.334   8.061  1.00 74.55           H  
ATOM   3762  CG2 ILE A 258      -9.356 -14.959   8.772  1.00 74.55           C  
ATOM   3763 HG21 ILE A 258      -9.480 -16.039   8.854  1.00 74.55           H  
ATOM   3764 HG22 ILE A 258      -8.346 -14.686   9.075  1.00 74.55           H  
ATOM   3765 HG23 ILE A 258      -9.490 -14.663   7.731  1.00 74.55           H  
ATOM   3766  CD1 ILE A 258     -12.304 -15.950   9.402  1.00 74.55           C  
ATOM   3767 HD11 ILE A 258     -13.290 -16.088   8.958  1.00 74.55           H  
ATOM   3768 HD12 ILE A 258     -11.619 -16.689   8.986  1.00 74.55           H  
ATOM   3769 HD13 ILE A 258     -12.383 -16.089  10.480  1.00 74.55           H  
ATOM   3770  N   GLY A 259      -7.966 -15.047  12.057  1.00 69.71           N  
ATOM   3771  H   GLY A 259      -8.237 -16.016  11.969  1.00 69.71           H  
ATOM   3772  CA  GLY A 259      -6.778 -14.726  12.846  1.00 69.71           C  
ATOM   3773  HA2 GLY A 259      -6.000 -15.464  12.650  1.00 69.71           H  
ATOM   3774  HA3 GLY A 259      -6.380 -13.756  12.546  1.00 69.71           H  
ATOM   3775  C   GLY A 259      -7.047 -14.670  14.350  1.00 69.71           C  
ATOM   3776  O   GLY A 259      -8.055 -15.172  14.853  1.00 69.71           O  
ATOM   3777  N   ILE A 260      -6.086 -14.143  15.116  1.00 66.06           N  
ATOM   3778  H   ILE A 260      -5.314 -13.671  14.666  1.00 66.06           H  
ATOM   3779  CA  ILE A 260      -6.253 -14.002  16.568  1.00 66.06           C  
ATOM   3780  HA  ILE A 260      -6.854 -14.828  16.948  1.00 66.06           H  
ATOM   3781  C   ILE A 260      -7.025 -12.715  16.781  1.00 66.06           C  
ATOM   3782  CB  ILE A 260      -4.917 -13.998  17.351  1.00 66.06           C  
ATOM   3783  HB  ILE A 260      -4.301 -13.169  17.005  1.00 66.06           H  
ATOM   3784  O   ILE A 260      -6.431 -11.648  16.687  1.00 66.06           O  
ATOM   3785  CG1 ILE A 260      -4.142 -15.316  17.128  1.00 66.06           C  
ATOM   3786 HG12 ILE A 260      -4.773 -16.158  17.412  1.00 66.06           H  
ATOM   3787 HG13 ILE A 260      -3.905 -15.403  16.068  1.00 66.06           H  
ATOM   3788  CG2 ILE A 260      -5.207 -13.809  18.855  1.00 66.06           C  
ATOM   3789 HG21 ILE A 260      -5.790 -12.905  19.033  1.00 66.06           H  
ATOM   3790 HG22 ILE A 260      -4.277 -13.708  19.415  1.00 66.06           H  
ATOM   3791 HG23 ILE A 260      -5.770 -14.668  19.222  1.00 66.06           H  
ATOM   3792  CD1 ILE A 260      -2.820 -15.427  17.897  1.00 66.06           C  
ATOM   3793 HD11 ILE A 260      -2.284 -16.313  17.556  1.00 66.06           H  
ATOM   3794 HD12 ILE A 260      -3.004 -15.528  18.966  1.00 66.06           H  
ATOM   3795 HD13 ILE A 260      -2.205 -14.547  17.707  1.00 66.06           H  
ATOM   3796  N   HIS A 261      -8.315 -12.844  17.080  1.00 49.89           N  
ATOM   3797  H   HIS A 261      -8.714 -13.772  17.057  1.00 49.89           H  
ATOM   3798  CA  HIS A 261      -9.233 -11.745  17.357  1.00 49.89           C  
ATOM   3799  HA  HIS A 261      -9.467 -11.236  16.422  1.00 49.89           H  
ATOM   3800  C   HIS A 261      -8.618 -10.740  18.341  1.00 49.89           C  
ATOM   3801  CB  HIS A 261     -10.513 -12.378  17.906  1.00 49.89           C  
ATOM   3802  HB2 HIS A 261     -10.337 -12.738  18.919  1.00 49.89           H  
ATOM   3803  HB3 HIS A 261     -10.751 -13.252  17.300  1.00 49.89           H  
ATOM   3804  O   HIS A 261      -8.586 -10.956  19.553  1.00 49.89           O  
ATOM   3805  CG  HIS A 261     -11.745 -11.518  17.891  1.00 49.89           C  
ATOM   3806  CD2 HIS A 261     -12.398 -11.127  16.756  1.00 49.89           C  
ATOM   3807  HD2 HIS A 261     -12.004 -11.166  15.751  1.00 49.89           H  
ATOM   3808  ND1 HIS A 261     -12.650 -11.437  18.922  1.00 49.89           N  
ATOM   3809  HD1 HIS A 261     -12.491 -11.733  19.875  1.00 49.89           H  
ATOM   3810  CE1 HIS A 261     -13.837 -11.090  18.406  1.00 49.89           C  
ATOM   3811  HE1 HIS A 261     -14.759 -11.015  18.963  1.00 49.89           H  
ATOM   3812  NE2 HIS A 261     -13.737 -10.928  17.084  1.00 49.89           N  
ATOM   3813  N   ARG A 262      -8.088  -9.662  17.772  1.00 48.19           N  
ATOM   3814  H   ARG A 262      -8.089  -9.635  16.762  1.00 48.19           H  
ATOM   3815  CA  ARG A 262      -7.597  -8.463  18.430  1.00 48.19           C  
ATOM   3816  HA  ARG A 262      -7.984  -8.378  19.446  1.00 48.19           H  
ATOM   3817  C   ARG A 262      -8.147  -7.332  17.586  1.00 48.19           C  
ATOM   3818  CB  ARG A 262      -6.057  -8.394  18.421  1.00 48.19           C  
ATOM   3819  HB2 ARG A 262      -5.766  -7.408  18.782  1.00 48.19           H  
ATOM   3820  HB3 ARG A 262      -5.707  -8.490  17.393  1.00 48.19           H  
ATOM   3821  O   ARG A 262      -7.757  -7.205  16.428  1.00 48.19           O  
ATOM   3822  CG  ARG A 262      -5.347  -9.449  19.275  1.00 48.19           C  
ATOM   3823  HG2 ARG A 262      -5.680  -9.363  20.309  1.00 48.19           H  
ATOM   3824  HG3 ARG A 262      -5.582 -10.445  18.900  1.00 48.19           H  
ATOM   3825  CD  ARG A 262      -3.834  -9.205  19.189  1.00 48.19           C  
ATOM   3826  HD2 ARG A 262      -3.538  -9.232  18.141  1.00 48.19           H  
ATOM   3827  HD3 ARG A 262      -3.627  -8.211  19.586  1.00 48.19           H  
ATOM   3828  NE  ARG A 262      -3.067 -10.216  19.940  1.00 48.19           N  
ATOM   3829  HE  ARG A 262      -3.606 -10.986  20.309  1.00 48.19           H  
ATOM   3830  NH1 ARG A 262      -1.015  -9.204  19.752  1.00 48.19           N  
ATOM   3831 HH11 ARG A 262      -1.458  -8.461  19.231  1.00 48.19           H  
ATOM   3832 HH12 ARG A 262      -0.020  -9.169  19.926  1.00 48.19           H  
ATOM   3833  NH2 ARG A 262      -1.188 -11.151  20.829  1.00 48.19           N  
ATOM   3834 HH21 ARG A 262      -1.757 -11.895  21.208  1.00 48.19           H  
ATOM   3835 HH22 ARG A 262      -0.194 -11.108  20.999  1.00 48.19           H  
ATOM   3836  CZ  ARG A 262      -1.766 -10.186  20.168  1.00 48.19           C  
ATOM   3837  N   HIS A 263      -9.011  -6.510  18.159  1.00 46.97           N  
ATOM   3838  H   HIS A 263      -9.320  -6.693  19.103  1.00 46.97           H  
ATOM   3839  CA  HIS A 263      -9.130  -5.149  17.670  1.00 46.97           C  
ATOM   3840  HA  HIS A 263      -9.429  -5.161  16.622  1.00 46.97           H  
ATOM   3841  C   HIS A 263      -7.766  -4.457  17.768  1.00 46.97           C  
ATOM   3842  CB  HIS A 263     -10.173  -4.392  18.496  1.00 46.97           C  
ATOM   3843  HB2 HIS A 263     -10.069  -4.649  19.551  1.00 46.97           H  
ATOM   3844  HB3 HIS A 263      -9.988  -3.321  18.412  1.00 46.97           H  
ATOM   3845  O   HIS A 263      -6.887  -4.868  18.532  1.00 46.97           O  
ATOM   3846  CG  HIS A 263     -11.593  -4.610  18.060  1.00 46.97           C  
ATOM   3847  CD2 HIS A 263     -12.679  -4.631  18.891  1.00 46.97           C  
ATOM   3848  HD2 HIS A 263     -12.655  -4.605  19.970  1.00 46.97           H  
ATOM   3849  ND1 HIS A 263     -12.066  -4.559  16.763  1.00 46.97           N  
ATOM   3850  HD1 HIS A 263     -11.540  -4.614  15.903  1.00 46.97           H  
ATOM   3851  CE1 HIS A 263     -13.401  -4.498  16.820  1.00 46.97           C  
ATOM   3852  HE1 HIS A 263     -14.044  -4.462  15.953  1.00 46.97           H  
ATOM   3853  NE2 HIS A 263     -13.826  -4.556  18.092  1.00 46.97           N  
ATOM   3854  N   ASN A 264      -7.606  -3.353  17.041  1.00 45.11           N  
ATOM   3855  H   ASN A 264      -8.312  -3.125  16.356  1.00 45.11           H  
ATOM   3856  CA  ASN A 264      -6.390  -2.539  17.088  1.00 45.11           C  
ATOM   3857  HA  ASN A 264      -5.546  -3.165  16.795  1.00 45.11           H  
ATOM   3858  C   ASN A 264      -6.063  -2.008  18.506  1.00 45.11           C  
ATOM   3859  CB  ASN A 264      -6.531  -1.397  16.059  1.00 45.11           C  
ATOM   3860  HB2 ASN A 264      -5.712  -0.693  16.206  1.00 45.11           H  
ATOM   3861  HB3 ASN A 264      -7.469  -0.866  16.220  1.00 45.11           H  
ATOM   3862  O   ASN A 264      -4.917  -1.662  18.776  1.00 45.11           O  
ATOM   3863  CG  ASN A 264      -6.464  -1.859  14.606  1.00 45.11           C  
ATOM   3864  ND2 ASN A 264      -6.652  -0.958  13.668  1.00 45.11           N  
ATOM   3865 HD21 ASN A 264      -6.496  -1.237  12.710  1.00 45.11           H  
ATOM   3866 HD22 ASN A 264      -6.799   0.019  13.877  1.00 45.11           H  
ATOM   3867  OD1 ASN A 264      -6.229  -3.014  14.300  1.00 45.11           O  
ATOM   3868  N   ASP A 265      -7.038  -1.972  19.425  1.00 48.19           N  
ATOM   3869  H   ASP A 265      -7.952  -2.315  19.167  1.00 48.19           H  
ATOM   3870  CA  ASP A 265      -6.853  -1.625  20.845  1.00 48.19           C  
ATOM   3871  HA  ASP A 265      -5.977  -0.980  20.920  1.00 48.19           H  
ATOM   3872  C   ASP A 265      -6.563  -2.832  21.767  1.00 48.19           C  
ATOM   3873  CB  ASP A 265      -8.056  -0.793  21.327  1.00 48.19           C  
ATOM   3874  HB2 ASP A 265      -8.177   0.062  20.661  1.00 48.19           H  
ATOM   3875  HB3 ASP A 265      -7.830  -0.401  22.319  1.00 48.19           H  
ATOM   3876  O   ASP A 265      -6.385  -2.668  22.974  1.00 48.19           O  
ATOM   3877  CG  ASP A 265      -9.385  -1.555  21.400  1.00 48.19           C  
ATOM   3878  OD1 ASP A 265     -10.407  -0.894  21.677  1.00 48.19           O  
ATOM   3879  OD2 ASP A 265      -9.390  -2.788  21.183  1.00 48.19           O  
ATOM   3880  N   GLY A 266      -6.494  -4.045  21.212  1.00 45.80           N  
ATOM   3881  H   GLY A 266      -6.664  -4.111  20.218  1.00 45.80           H  
ATOM   3882  CA  GLY A 266      -6.264  -5.295  21.934  1.00 45.80           C  
ATOM   3883  HA2 GLY A 266      -5.510  -5.127  22.703  1.00 45.80           H  
ATOM   3884  HA3 GLY A 266      -5.883  -6.034  21.228  1.00 45.80           H  
ATOM   3885  C   GLY A 266      -7.498  -5.898  22.613  1.00 45.80           C  
ATOM   3886  O   GLY A 266      -7.387  -6.999  23.152  1.00 45.80           O  
ATOM   3887  N   SER A 267      -8.661  -5.239  22.577  1.00 52.26           N  
ATOM   3888  H   SER A 267      -8.714  -4.361  22.081  1.00 52.26           H  
ATOM   3889  CA  SER A 267      -9.919  -5.872  22.985  1.00 52.26           C  
ATOM   3890  HA  SER A 267      -9.746  -6.376  23.936  1.00 52.26           H  
ATOM   3891  C   SER A 267     -10.335  -6.939  21.959  1.00 52.26           C  
ATOM   3892  CB  SER A 267     -11.018  -4.823  23.220  1.00 52.26           C  
ATOM   3893  HB2 SER A 267     -11.890  -5.317  23.649  1.00 52.26           H  
ATOM   3894  HB3 SER A 267     -10.659  -4.084  23.937  1.00 52.26           H  
ATOM   3895  O   SER A 267      -9.975  -6.838  20.782  1.00 52.26           O  
ATOM   3896  OG  SER A 267     -11.423  -4.160  22.044  1.00 52.26           O  
ATOM   3897  HG  SER A 267     -10.707  -3.604  21.727  1.00 52.26           H  
ATOM   3898  N   PRO A 268     -11.077  -7.993  22.337  1.00 47.50           N  
ATOM   3899  CA  PRO A 268     -11.780  -8.770  21.330  1.00 47.50           C  
ATOM   3900  HA  PRO A 268     -11.101  -9.114  20.550  1.00 47.50           H  
ATOM   3901  C   PRO A 268     -12.873  -7.887  20.727  1.00 47.50           C  
ATOM   3902  CB  PRO A 268     -12.382  -9.959  22.071  1.00 47.50           C  
ATOM   3903  HB2 PRO A 268     -13.288 -10.334  21.595  1.00 47.50           H  
ATOM   3904  HB3 PRO A 268     -11.638 -10.751  22.163  1.00 47.50           H  
ATOM   3905  O   PRO A 268     -13.410  -7.003  21.398  1.00 47.50           O  
ATOM   3906  CG  PRO A 268     -12.674  -9.363  23.442  1.00 47.50           C  
ATOM   3907  HG2 PRO A 268     -12.711 -10.162  24.182  1.00 47.50           H  
ATOM   3908  HG3 PRO A 268     -13.626  -8.832  23.419  1.00 47.50           H  
ATOM   3909  CD  PRO A 268     -11.530  -8.363  23.667  1.00 47.50           C  
ATOM   3910  HD2 PRO A 268     -11.895  -7.503  24.229  1.00 47.50           H  
ATOM   3911  HD3 PRO A 268     -10.697  -8.831  24.194  1.00 47.50           H  
ATOM   3912  N   THR A 269     -13.297  -8.194  19.504  1.00 47.75           N  
ATOM   3913  H   THR A 269     -12.773  -8.836  18.926  1.00 47.75           H  
ATOM   3914  CA  THR A 269     -14.562  -7.684  18.968  1.00 47.75           C  
ATOM   3915  HA  THR A 269     -14.614  -6.614  19.173  1.00 47.75           H  
ATOM   3916  C   THR A 269     -15.717  -8.327  19.731  1.00 47.75           C  
ATOM   3917  CB  THR A 269     -14.658  -7.873  17.444  1.00 47.75           C  
ATOM   3918  HB  THR A 269     -14.930  -8.905  17.222  1.00 47.75           H  
ATOM   3919  O   THR A 269     -16.359  -9.272  19.272  1.00 47.75           O  
ATOM   3920  CG2 THR A 269     -15.725  -7.018  16.764  1.00 47.75           C  
ATOM   3921 HG21 THR A 269     -16.705  -7.448  16.970  1.00 47.75           H  
ATOM   3922 HG22 THR A 269     -15.560  -7.024  15.686  1.00 47.75           H  
ATOM   3923 HG23 THR A 269     -15.711  -5.993  17.135  1.00 47.75           H  
ATOM   3924  OG1 THR A 269     -13.404  -7.607  16.857  1.00 47.75           O  
ATOM   3925  HG1 THR A 269     -13.165  -6.703  17.075  1.00 47.75           H  
ATOM   3926  N   GLU A 270     -15.959  -7.835  20.950  1.00 50.60           N  
ATOM   3927  H   GLU A 270     -15.301  -7.161  21.315  1.00 50.60           H  
ATOM   3928  CA  GLU A 270     -17.156  -8.125  21.719  1.00 50.60           C  
ATOM   3929  HA  GLU A 270     -17.188  -9.184  21.977  1.00 50.60           H  
ATOM   3930  C   GLU A 270     -18.354  -7.773  20.843  1.00 50.60           C  
ATOM   3931  CB  GLU A 270     -17.259  -7.284  23.000  1.00 50.60           C  
ATOM   3932  HB2 GLU A 270     -18.288  -7.380  23.346  1.00 50.60           H  
ATOM   3933  HB3 GLU A 270     -17.092  -6.234  22.760  1.00 50.60           H  
ATOM   3934  O   GLU A 270     -18.733  -6.606  20.699  1.00 50.60           O  
ATOM   3935  CG  GLU A 270     -16.355  -7.670  24.173  1.00 50.60           C  
ATOM   3936  HG2 GLU A 270     -16.292  -8.756  24.230  1.00 50.60           H  
ATOM   3937  HG3 GLU A 270     -15.357  -7.260  24.017  1.00 50.60           H  
ATOM   3938  CD  GLU A 270     -16.984  -7.104  25.459  1.00 50.60           C  
ATOM   3939  OE1 GLU A 270     -17.311  -7.920  26.348  1.00 50.60           O  
ATOM   3940  OE2 GLU A 270     -17.308  -5.886  25.485  1.00 50.60           O  
ATOM   3941  N   MET A 271     -18.991  -8.787  20.262  1.00 51.26           N  
ATOM   3942  H   MET A 271     -18.550  -9.695  20.254  1.00 51.26           H  
ATOM   3943  CA  MET A 271     -20.278  -8.586  19.623  1.00 51.26           C  
ATOM   3944  HA  MET A 271     -20.212  -7.763  18.911  1.00 51.26           H  
ATOM   3945  C   MET A 271     -21.301  -8.256  20.701  1.00 51.26           C  
ATOM   3946  CB  MET A 271     -20.745  -9.822  18.898  1.00 51.26           C  
ATOM   3947  HB2 MET A 271     -21.747  -9.630  18.514  1.00 51.26           H  
ATOM   3948  HB3 MET A 271     -20.802 -10.617  19.642  1.00 51.26           H  
ATOM   3949  O   MET A 271     -21.950  -9.126  21.283  1.00 51.26           O  
ATOM   3950  CG  MET A 271     -19.882 -10.273  17.737  1.00 51.26           C  
ATOM   3951  HG2 MET A 271     -19.872  -9.508  16.960  1.00 51.26           H  
ATOM   3952  HG3 MET A 271     -18.862 -10.466  18.070  1.00 51.26           H  
ATOM   3953  SD  MET A 271     -20.621 -11.784  17.103  1.00 51.26           S  
ATOM   3954  CE  MET A 271     -20.304 -12.888  18.517  1.00 51.26           C  
ATOM   3955  HE1 MET A 271     -19.255 -12.827  18.808  1.00 51.26           H  
ATOM   3956  HE2 MET A 271     -20.928 -12.631  19.372  1.00 51.26           H  
ATOM   3957  HE3 MET A 271     -20.543 -13.918  18.250  1.00 51.26           H  
ATOM   3958  N   LYS A 272     -21.469  -6.962  20.947  1.00 54.76           N  
ATOM   3959  H   LYS A 272     -20.751  -6.351  20.585  1.00 54.76           H  
ATOM   3960  CA  LYS A 272     -22.431  -6.447  21.919  1.00 54.76           C  
ATOM   3961  HA  LYS A 272     -22.211  -6.897  22.887  1.00 54.76           H  
ATOM   3962  C   LYS A 272     -23.858  -6.882  21.591  1.00 54.76           C  
ATOM   3963  CB  LYS A 272     -22.246  -4.923  22.014  1.00 54.76           C  
ATOM   3964  HB2 LYS A 272     -23.069  -4.476  22.572  1.00 54.76           H  
ATOM   3965  HB3 LYS A 272     -22.212  -4.477  21.020  1.00 54.76           H  
ATOM   3966  O   LYS A 272     -24.675  -7.039  22.494  1.00 54.76           O  
ATOM   3967  CG  LYS A 272     -20.930  -4.670  22.760  1.00 54.76           C  
ATOM   3968  HG2 LYS A 272     -20.951  -5.223  23.699  1.00 54.76           H  
ATOM   3969  HG3 LYS A 272     -20.105  -5.055  22.161  1.00 54.76           H  
ATOM   3970  CD  LYS A 272     -20.630  -3.208  23.081  1.00 54.76           C  
ATOM   3971  HD2 LYS A 272     -21.397  -2.806  23.744  1.00 54.76           H  
ATOM   3972  HD3 LYS A 272     -20.566  -2.628  22.160  1.00 54.76           H  
ATOM   3973  CE  LYS A 272     -19.270  -3.257  23.789  1.00 54.76           C  
ATOM   3974  HE2 LYS A 272     -18.549  -3.736  23.127  1.00 54.76           H  
ATOM   3975  HE3 LYS A 272     -19.347  -3.906  24.661  1.00 54.76           H  
ATOM   3976  NZ  LYS A 272     -18.767  -1.928  24.195  1.00 54.76           N  
ATOM   3977  HZ1 LYS A 272     -19.399  -1.493  24.851  1.00 54.76           H  
ATOM   3978  HZ2 LYS A 272     -17.877  -2.071  24.651  1.00 54.76           H  
ATOM   3979  HZ3 LYS A 272     -18.611  -1.346  23.385  1.00 54.76           H  
ATOM   3980  N   ASN A 273     -24.161  -7.118  20.319  1.00 62.81           N  
ATOM   3981  H   ASN A 273     -23.438  -7.008  19.621  1.00 62.81           H  
ATOM   3982  CA  ASN A 273     -25.437  -7.675  19.913  1.00 62.81           C  
ATOM   3983  HA  ASN A 273     -25.857  -8.259  20.733  1.00 62.81           H  
ATOM   3984  C   ASN A 273     -25.257  -8.621  18.722  1.00 62.81           C  
ATOM   3985  CB  ASN A 273     -26.387  -6.497  19.622  1.00 62.81           C  
ATOM   3986  HB2 ASN A 273     -26.084  -5.971  18.717  1.00 62.81           H  
ATOM   3987  HB3 ASN A 273     -26.357  -5.800  20.460  1.00 62.81           H  
ATOM   3988  O   ASN A 273     -24.998  -8.161  17.611  1.00 62.81           O  
ATOM   3989  CG  ASN A 273     -27.812  -6.974  19.465  1.00 62.81           C  
ATOM   3990  ND2 ASN A 273     -28.785  -6.161  19.777  1.00 62.81           N  
ATOM   3991 HD21 ASN A 273     -28.597  -5.243  20.155  1.00 62.81           H  
ATOM   3992 HD22 ASN A 273     -29.649  -6.635  19.997  1.00 62.81           H  
ATOM   3993  OD1 ASN A 273     -28.063  -8.112  19.119  1.00 62.81           O  
ATOM   3994  N   VAL A 274     -25.439  -9.932  18.929  1.00 66.66           N  
ATOM   3995  H   VAL A 274     -25.644 -10.279  19.855  1.00 66.66           H  
ATOM   3996  CA  VAL A 274     -25.396 -10.882  17.807  1.00 66.66           C  
ATOM   3997  HA  VAL A 274     -24.647 -10.503  17.112  1.00 66.66           H  
ATOM   3998  C   VAL A 274     -26.697 -10.905  17.003  1.00 66.66           C  
ATOM   3999  CB  VAL A 274     -24.893 -12.290  18.180  1.00 66.66           C  
ATOM   4000  HB  VAL A 274     -24.558 -12.739  17.245  1.00 66.66           H  
ATOM   4001  O   VAL A 274     -26.721 -11.449  15.909  1.00 66.66           O  
ATOM   4002  CG1 VAL A 274     -23.694 -12.233  19.128  1.00 66.66           C  
ATOM   4003 HG11 VAL A 274     -23.982 -11.835  20.101  1.00 66.66           H  
ATOM   4004 HG12 VAL A 274     -22.933 -11.585  18.694  1.00 66.66           H  
ATOM   4005 HG13 VAL A 274     -23.280 -13.232  19.270  1.00 66.66           H  
ATOM   4006  CG2 VAL A 274     -25.898 -13.269  18.789  1.00 66.66           C  
ATOM   4007 HG21 VAL A 274     -25.837 -13.259  19.877  1.00 66.66           H  
ATOM   4008 HG22 VAL A 274     -26.921 -13.044  18.486  1.00 66.66           H  
ATOM   4009 HG23 VAL A 274     -25.623 -14.268  18.451  1.00 66.66           H  
ATOM   4010  N   SER A 275     -27.788 -10.306  17.489  1.00 68.23           N  
ATOM   4011  H   SER A 275     -27.714  -9.826  18.375  1.00 68.23           H  
ATOM   4012  CA  SER A 275     -28.968  -9.968  16.672  1.00 68.23           C  
ATOM   4013  HA  SER A 275     -29.079 -10.708  15.880  1.00 68.23           H  
ATOM   4014  C   SER A 275     -28.852  -8.606  15.986  1.00 68.23           C  
ATOM   4015  CB  SER A 275     -30.275  -9.936  17.468  1.00 68.23           C  
ATOM   4016  HB2 SER A 275     -31.112  -9.818  16.780  1.00 68.23           H  
ATOM   4017  HB3 SER A 275     -30.258  -9.061  18.118  1.00 68.23           H  
ATOM   4018  O   SER A 275     -29.853  -8.110  15.475  1.00 68.23           O  
ATOM   4019  OG  SER A 275     -30.510 -11.084  18.251  1.00 68.23           O  
ATOM   4020  HG  SER A 275     -30.870 -10.702  19.054  1.00 68.23           H  
ATOM   4021  N   ALA A 276     -27.683  -7.958  15.969  1.00 64.44           N  
ATOM   4022  H   ALA A 276     -26.867  -8.352  16.415  1.00 64.44           H  
ATOM   4023  CA  ALA A 276     -27.529  -6.784  15.128  1.00 64.44           C  
ATOM   4024  HA  ALA A 276     -28.293  -6.055  15.396  1.00 64.44           H  
ATOM   4025  C   ALA A 276     -27.739  -7.203  13.667  1.00 64.44           C  
ATOM   4026  CB  ALA A 276     -26.151  -6.148  15.352  1.00 64.44           C  
ATOM   4027  HB1 ALA A 276     -26.035  -5.279  14.705  1.00 64.44           H  
ATOM   4028  HB2 ALA A 276     -26.054  -5.832  16.390  1.00 64.44           H  
ATOM   4029  HB3 ALA A 276     -25.365  -6.868  15.125  1.00 64.44           H  
ATOM   4030  O   ALA A 276     -26.961  -7.992  13.131  1.00 64.44           O  
ATOM   4031  N   ASP A 277     -28.722  -6.606  12.990  1.00 58.06           N  
ATOM   4032  H   ASP A 277     -29.455  -6.150  13.515  1.00 58.06           H  
ATOM   4033  CA  ASP A 277     -28.932  -6.795  11.546  1.00 58.06           C  
ATOM   4034  HA  ASP A 277     -29.148  -7.845  11.353  1.00 58.06           H  
ATOM   4035  C   ASP A 277     -27.692  -6.392  10.724  1.00 58.06           C  
ATOM   4036  CB  ASP A 277     -30.122  -5.946  11.068  1.00 58.06           C  
ATOM   4037  HB2 ASP A 277     -30.238  -6.078   9.992  1.00 58.06           H  
ATOM   4038  HB3 ASP A 277     -29.893  -4.896  11.247  1.00 58.06           H  
ATOM   4039  O   ASP A 277     -27.631  -6.609   9.521  1.00 58.06           O  
ATOM   4040  CG  ASP A 277     -31.459  -6.293  11.726  1.00 58.06           C  
ATOM   4041  OD1 ASP A 277     -32.235  -5.334  11.924  1.00 58.06           O  
ATOM   4042  OD2 ASP A 277     -31.684  -7.488  12.011  1.00 58.06           O  
ATOM   4043  N   ALA A 278     -26.710  -5.723  11.329  1.00 58.29           N  
ATOM   4044  H   ALA A 278     -26.809  -5.580  12.324  1.00 58.29           H  
ATOM   4045  CA  ALA A 278     -25.447  -5.330  10.714  1.00 58.29           C  
ATOM   4046  HA  ALA A 278     -25.506  -5.490   9.638  1.00 58.29           H  
ATOM   4047  C   ALA A 278     -24.240  -6.168  11.171  1.00 58.29           C  
ATOM   4048  CB  ALA A 278     -25.254  -3.827  10.945  1.00 58.29           C  
ATOM   4049  HB1 ALA A 278     -26.118  -3.273  10.577  1.00 58.29           H  
ATOM   4050  HB2 ALA A 278     -24.363  -3.486  10.418  1.00 58.29           H  
ATOM   4051  HB3 ALA A 278     -25.127  -3.630  12.009  1.00 58.29           H  
ATOM   4052  O   ALA A 278     -23.123  -5.824  10.790  1.00 58.29           O  
ATOM   4053  N   LEU A 279     -24.425  -7.248  11.945  1.00 68.32           N  
ATOM   4054  H   LEU A 279     -25.358  -7.530  12.212  1.00 68.32           H  
ATOM   4055  CA  LEU A 279     -23.332  -8.188  12.178  1.00 68.32           C  
ATOM   4056  HA  LEU A 279     -22.481  -7.615  12.547  1.00 68.32           H  
ATOM   4057  C   LEU A 279     -22.958  -8.807  10.831  1.00 68.32           C  
ATOM   4058  CB  LEU A 279     -23.702  -9.250  13.228  1.00 68.32           C  
ATOM   4059  HB2 LEU A 279     -24.082  -8.760  14.125  1.00 68.32           H  
ATOM   4060  HB3 LEU A 279     -24.494  -9.881  12.824  1.00 68.32           H  
ATOM   4061  O   LEU A 279     -23.773  -9.457  10.181  1.00 68.32           O  
ATOM   4062  CG  LEU A 279     -22.493 -10.128  13.610  1.00 68.32           C  
ATOM   4063  HG  LEU A 279     -22.051 -10.555  12.710  1.00 68.32           H  
ATOM   4064  CD1 LEU A 279     -21.424  -9.336  14.367  1.00 68.32           C  
ATOM   4065 HD11 LEU A 279     -20.649 -10.017  14.719  1.00 68.32           H  
ATOM   4066 HD12 LEU A 279     -21.862  -8.824  15.224  1.00 68.32           H  
ATOM   4067 HD13 LEU A 279     -20.944  -8.613  13.707  1.00 68.32           H  
ATOM   4068  CD2 LEU A 279     -22.941 -11.278  14.505  1.00 68.32           C  
ATOM   4069 HD21 LEU A 279     -23.779 -11.803  14.046  1.00 68.32           H  
ATOM   4070 HD22 LEU A 279     -22.107 -11.970  14.623  1.00 68.32           H  
ATOM   4071 HD23 LEU A 279     -23.238 -10.898  15.482  1.00 68.32           H  
ATOM   4072  N   ALA A 280     -21.747  -8.535  10.386  1.00 76.15           N  
ATOM   4073  H   ALA A 280     -21.141  -7.990  10.983  1.00 76.15           H  
ATOM   4074  CA  ALA A 280     -21.173  -9.008   9.137  1.00 76.15           C  
ATOM   4075  HA  ALA A 280     -21.864  -8.865   8.305  1.00 76.15           H  
ATOM   4076  C   ALA A 280     -20.785 -10.489   9.224  1.00 76.15           C  
ATOM   4077  CB  ALA A 280     -19.955  -8.138   8.954  1.00 76.15           C  
ATOM   4078  HB1 ALA A 280     -19.459  -8.112   9.924  1.00 76.15           H  
ATOM   4079  HB2 ALA A 280     -19.271  -8.598   8.241  1.00 76.15           H  
ATOM   4080  HB3 ALA A 280     -20.233  -7.128   8.653  1.00 76.15           H  
ATOM   4081  O   ALA A 280     -20.767 -11.049  10.315  1.00 76.15           O  
ATOM   4082  N   GLY A 281     -20.478 -11.160   8.114  1.00 74.20           N  
ATOM   4083  H   GLY A 281     -20.344 -10.673   7.240  1.00 74.20           H  
ATOM   4084  CA  GLY A 281     -19.985 -12.531   8.215  1.00 74.20           C  
ATOM   4085  HA2 GLY A 281     -20.694 -13.107   8.808  1.00 74.20           H  
ATOM   4086  HA3 GLY A 281     -19.935 -12.998   7.232  1.00 74.20           H  
ATOM   4087  C   GLY A 281     -18.615 -12.565   8.906  1.00 74.20           C  
ATOM   4088  O   GLY A 281     -17.763 -11.713   8.664  1.00 74.20           O  
ATOM   4089  N   GLY A 282     -18.428 -13.500   9.833  1.00 77.48           N  
ATOM   4090  H   GLY A 282     -19.140 -14.203   9.964  1.00 77.48           H  
ATOM   4091  CA  GLY A 282     -17.248 -13.566  10.687  1.00 77.48           C  
ATOM   4092  HA2 GLY A 282     -17.141 -12.629  11.234  1.00 77.48           H  
ATOM   4093  HA3 GLY A 282     -16.364 -13.691  10.061  1.00 77.48           H  
ATOM   4094  C   GLY A 282     -17.290 -14.707  11.699  1.00 77.48           C  
ATOM   4095  O   GLY A 282     -18.321 -15.337  11.937  1.00 77.48           O  
ATOM   4096  N   LEU A 283     -16.133 -14.969  12.291  1.00 77.92           N  
ATOM   4097  H   LEU A 283     -15.359 -14.370  12.042  1.00 77.92           H  
ATOM   4098  CA  LEU A 283     -15.834 -16.008  13.268  1.00 77.92           C  
ATOM   4099  HA  LEU A 283     -16.683 -16.685  13.358  1.00 77.92           H  
ATOM   4100  C   LEU A 283     -15.617 -15.383  14.643  1.00 77.92           C  
ATOM   4101  CB  LEU A 283     -14.602 -16.777  12.781  1.00 77.92           C  
ATOM   4102  HB2 LEU A 283     -13.767 -16.081  12.697  1.00 77.92           H  
ATOM   4103  HB3 LEU A 283     -14.326 -17.513  13.537  1.00 77.92           H  
ATOM   4104  O   LEU A 283     -14.533 -15.413  15.216  1.00 77.92           O  
ATOM   4105  CG  LEU A 283     -14.774 -17.466  11.423  1.00 77.92           C  
ATOM   4106  HG  LEU A 283     -14.712 -16.714  10.636  1.00 77.92           H  
ATOM   4107  CD1 LEU A 283     -13.634 -18.460  11.242  1.00 77.92           C  
ATOM   4108 HD11 LEU A 283     -13.580 -18.762  10.196  1.00 77.92           H  
ATOM   4109 HD12 LEU A 283     -12.691 -17.988  11.518  1.00 77.92           H  
ATOM   4110 HD13 LEU A 283     -13.782 -19.328  11.885  1.00 77.92           H  
ATOM   4111  CD2 LEU A 283     -16.116 -18.180  11.268  1.00 77.92           C  
ATOM   4112 HD21 LEU A 283     -16.379 -18.685  12.198  1.00 77.92           H  
ATOM   4113 HD22 LEU A 283     -16.896 -17.447  11.064  1.00 77.92           H  
ATOM   4114 HD23 LEU A 283     -16.071 -18.882  10.435  1.00 77.92           H  
ATOM   4115  N   TYR A 284     -16.661 -14.764  15.160  1.00 77.03           N  
ATOM   4116  H   TYR A 284     -17.547 -14.840  14.679  1.00 77.03           H  
ATOM   4117  CA  TYR A 284     -16.581 -13.936  16.351  1.00 77.03           C  
ATOM   4118  HA  TYR A 284     -15.668 -13.342  16.327  1.00 77.03           H  
ATOM   4119  C   TYR A 284     -16.625 -14.746  17.643  1.00 77.03           C  
ATOM   4120  CB  TYR A 284     -17.779 -13.013  16.345  1.00 77.03           C  
ATOM   4121  HB2 TYR A 284     -17.711 -12.361  17.215  1.00 77.03           H  
ATOM   4122  HB3 TYR A 284     -18.669 -13.635  16.439  1.00 77.03           H  
ATOM   4123  O   TYR A 284     -17.184 -15.839  17.687  1.00 77.03           O  
ATOM   4124  CG  TYR A 284     -17.930 -12.145  15.125  1.00 77.03           C  
ATOM   4125  CD1 TYR A 284     -17.209 -10.942  15.049  1.00 77.03           C  
ATOM   4126  HD1 TYR A 284     -16.492 -10.680  15.814  1.00 77.03           H  
ATOM   4127  CD2 TYR A 284     -18.838 -12.505  14.110  1.00 77.03           C  
ATOM   4128  HD2 TYR A 284     -19.377 -13.440  14.164  1.00 77.03           H  
ATOM   4129  CE1 TYR A 284     -17.435 -10.058  13.984  1.00 77.03           C  
ATOM   4130  HE1 TYR A 284     -16.893  -9.125  13.939  1.00 77.03           H  
ATOM   4131  CE2 TYR A 284     -19.061 -11.618  13.045  1.00 77.03           C  
ATOM   4132  HE2 TYR A 284     -19.768 -11.862  12.265  1.00 77.03           H  
ATOM   4133  OH  TYR A 284     -18.659  -9.479  12.027  1.00 77.03           O  
ATOM   4134  HH  TYR A 284     -18.019  -8.765  12.064  1.00 77.03           H  
ATOM   4135  CZ  TYR A 284     -18.382 -10.384  12.995  1.00 77.03           C  
ATOM   4136  N   THR A 285     -16.195 -14.150  18.750  1.00 76.66           N  
ATOM   4137  H   THR A 285     -15.727 -13.259  18.671  1.00 76.66           H  
ATOM   4138  CA  THR A 285     -16.576 -14.620  20.091  1.00 76.66           C  
ATOM   4139  HA  THR A 285     -17.176 -15.524  19.995  1.00 76.66           H  
ATOM   4140  C   THR A 285     -17.434 -13.608  20.819  1.00 76.66           C  
ATOM   4141  CB  THR A 285     -15.377 -14.969  20.964  1.00 76.66           C  
ATOM   4142  HB  THR A 285     -15.726 -15.151  21.981  1.00 76.66           H  
ATOM   4143  O   THR A 285     -17.122 -12.421  20.825  1.00 76.66           O  
ATOM   4144  CG2 THR A 285     -14.719 -16.248  20.450  1.00 76.66           C  
ATOM   4145 HG21 THR A 285     -14.174 -16.044  19.528  1.00 76.66           H  
ATOM   4146 HG22 THR A 285     -15.477 -17.008  20.260  1.00 76.66           H  
ATOM   4147 HG23 THR A 285     -14.057 -16.649  21.217  1.00 76.66           H  
ATOM   4148  OG1 THR A 285     -14.469 -13.885  20.971  1.00 76.66           O  
ATOM   4149  HG1 THR A 285     -14.978 -13.092  21.155  1.00 76.66           H  
ATOM   4150  N   GLY A 286     -18.487 -14.086  21.476  1.00 70.89           N  
ATOM   4151  H   GLY A 286     -18.631 -15.086  21.485  1.00 70.89           H  
ATOM   4152  CA  GLY A 286     -19.286 -13.285  22.395  1.00 70.89           C  
ATOM   4153  HA2 GLY A 286     -18.985 -12.239  22.352  1.00 70.89           H  
ATOM   4154  HA3 GLY A 286     -20.337 -13.335  22.108  1.00 70.89           H  
ATOM   4155  C   GLY A 286     -19.139 -13.779  23.829  1.00 70.89           C  
ATOM   4156  O   GLY A 286     -18.978 -14.976  24.072  1.00 70.89           O  
ATOM   4157  N   TYR A 287     -19.240 -12.853  24.779  1.00 62.63           N  
ATOM   4158  H   TYR A 287     -19.336 -11.886  24.506  1.00 62.63           H  
ATOM   4159  CA  TYR A 287     -19.329 -13.138  26.208  1.00 62.63           C  
ATOM   4160  HA  TYR A 287     -19.215 -14.208  26.384  1.00 62.63           H  
ATOM   4161  C   TYR A 287     -20.699 -12.714  26.721  1.00 62.63           C  
ATOM   4162  CB  TYR A 287     -18.219 -12.418  26.982  1.00 62.63           C  
ATOM   4163  HB2 TYR A 287     -18.153 -11.382  26.652  1.00 62.63           H  
ATOM   4164  HB3 TYR A 287     -18.483 -12.401  28.040  1.00 62.63           H  
ATOM   4165  O   TYR A 287     -21.178 -11.618  26.444  1.00 62.63           O  
ATOM   4166  CG  TYR A 287     -16.862 -13.069  26.844  1.00 62.63           C  
ATOM   4167  CD1 TYR A 287     -16.309 -13.781  27.927  1.00 62.63           C  
ATOM   4168  HD1 TYR A 287     -16.840 -13.858  28.865  1.00 62.63           H  
ATOM   4169  CD2 TYR A 287     -16.139 -12.926  25.644  1.00 62.63           C  
ATOM   4170  HD2 TYR A 287     -16.536 -12.327  24.838  1.00 62.63           H  
ATOM   4171  CE1 TYR A 287     -15.018 -14.322  27.816  1.00 62.63           C  
ATOM   4172  HE1 TYR A 287     -14.543 -14.794  28.664  1.00 62.63           H  
ATOM   4173  CE2 TYR A 287     -14.865 -13.502  25.516  1.00 62.63           C  
ATOM   4174  HE2 TYR A 287     -14.298 -13.367  24.607  1.00 62.63           H  
ATOM   4175  OH  TYR A 287     -13.048 -14.687  26.523  1.00 62.63           O  
ATOM   4176  HH  TYR A 287     -12.553 -14.291  25.802  1.00 62.63           H  
ATOM   4177  CZ  TYR A 287     -14.299 -14.183  26.613  1.00 62.63           C  
ATOM   4178  N   GLU A 288     -21.334 -13.569  27.515  1.00 50.77           N  
ATOM   4179  H   GLU A 288     -20.952 -14.494  27.653  1.00 50.77           H  
ATOM   4180  CA  GLU A 288     -22.590 -13.221  28.187  1.00 50.77           C  
ATOM   4181  HA  GLU A 288     -23.266 -12.730  27.486  1.00 50.77           H  
ATOM   4182  C   GLU A 288     -22.432 -12.241  29.355  1.00 50.77           C  
ATOM   4183  CB  GLU A 288     -23.238 -14.507  28.696  1.00 50.77           C  
ATOM   4184  HB2 GLU A 288     -22.486 -15.183  29.102  1.00 50.77           H  
ATOM   4185  HB3 GLU A 288     -23.942 -14.253  29.488  1.00 50.77           H  
ATOM   4186  O   GLU A 288     -23.422 -11.717  29.849  1.00 50.77           O  
ATOM   4187  CG  GLU A 288     -24.001 -15.184  27.569  1.00 50.77           C  
ATOM   4188  HG2 GLU A 288     -24.603 -14.419  27.077  1.00 50.77           H  
ATOM   4189  HG3 GLU A 288     -23.313 -15.638  26.856  1.00 50.77           H  
ATOM   4190  CD  GLU A 288     -24.967 -16.190  28.149  1.00 50.77           C  
ATOM   4191  OE1 GLU A 288     -25.935 -15.711  28.773  1.00 50.77           O  
ATOM   4192  OE2 GLU A 288     -24.745 -17.418  28.008  1.00 50.77           O  
ATOM   4193  N   GLY A 289     -21.211 -12.033  29.853  1.00 48.14           N  
ATOM   4194  H   GLY A 289     -20.419 -12.432  29.370  1.00 48.14           H  
ATOM   4195  CA  GLY A 289     -20.991 -11.344  31.127  1.00 48.14           C  
ATOM   4196  HA2 GLY A 289     -19.986 -11.576  31.479  1.00 48.14           H  
ATOM   4197  HA3 GLY A 289     -21.705 -11.712  31.865  1.00 48.14           H  
ATOM   4198  C   GLY A 289     -21.113  -9.821  31.088  1.00 48.14           C  
ATOM   4199  O   GLY A 289     -21.373  -9.223  32.128  1.00 48.14           O  
ATOM   4200  N   LEU A 290     -20.892  -9.193  29.929  1.00 43.88           N  
ATOM   4201  H   LEU A 290     -20.677  -9.751  29.115  1.00 43.88           H  
ATOM   4202  CA  LEU A 290     -20.645  -7.747  29.860  1.00 43.88           C  
ATOM   4203  HA  LEU A 290     -20.622  -7.340  30.871  1.00 43.88           H  
ATOM   4204  C   LEU A 290     -21.761  -6.964  29.176  1.00 43.88           C  
ATOM   4205  CB  LEU A 290     -19.259  -7.513  29.231  1.00 43.88           C  
ATOM   4206  HB2 LEU A 290     -19.166  -8.114  28.326  1.00 43.88           H  
ATOM   4207  HB3 LEU A 290     -19.158  -6.467  28.941  1.00 43.88           H  
ATOM   4208  O   LEU A 290     -22.138  -5.893  29.659  1.00 43.88           O  
ATOM   4209  CG  LEU A 290     -18.113  -7.868  30.203  1.00 43.88           C  
ATOM   4210  HG  LEU A 290     -18.287  -8.855  30.630  1.00 43.88           H  
ATOM   4211  CD1 LEU A 290     -16.770  -7.905  29.487  1.00 43.88           C  
ATOM   4212 HD11 LEU A 290     -16.779  -8.688  28.729  1.00 43.88           H  
ATOM   4213 HD12 LEU A 290     -15.960  -8.123  30.183  1.00 43.88           H  
ATOM   4214 HD13 LEU A 290     -16.578  -6.958  28.982  1.00 43.88           H  
ATOM   4215  CD2 LEU A 290     -18.000  -6.854  31.349  1.00 43.88           C  
ATOM   4216 HD21 LEU A 290     -17.864  -5.853  30.940  1.00 43.88           H  
ATOM   4217 HD22 LEU A 290     -17.138  -7.105  31.967  1.00 43.88           H  
ATOM   4218 HD23 LEU A 290     -18.889  -6.882  31.979  1.00 43.88           H  
ATOM   4219  N   ASN A 291     -22.368  -7.503  28.116  1.00 44.72           N  
ATOM   4220  H   ASN A 291     -22.040  -8.388  27.757  1.00 44.72           H  
ATOM   4221  CA  ASN A 291     -23.459  -6.811  27.445  1.00 44.72           C  
ATOM   4222  HA  ASN A 291     -23.375  -5.762  27.729  1.00 44.72           H  
ATOM   4223  C   ASN A 291     -24.834  -7.227  27.990  1.00 44.72           C  
ATOM   4224  CB  ASN A 291     -23.259  -6.812  25.918  1.00 44.72           C  
ATOM   4225  HB2 ASN A 291     -23.881  -7.569  25.442  1.00 44.72           H  
ATOM   4226  HB3 ASN A 291     -22.217  -7.019  25.674  1.00 44.72           H  
ATOM   4227  O   ASN A 291     -25.618  -7.900  27.326  1.00 44.72           O  
ATOM   4228  CG  ASN A 291     -23.575  -5.428  25.376  1.00 44.72           C  
ATOM   4229  ND2 ASN A 291     -24.573  -5.283  24.549  1.00 44.72           N  
ATOM   4230 HD21 ASN A 291     -24.730  -4.355  24.184  1.00 44.72           H  
ATOM   4231 HD22 ASN A 291     -24.954  -6.101  24.095  1.00 44.72           H  
ATOM   4232  OD1 ASN A 291     -22.975  -4.427  25.729  1.00 44.72           O  
ATOM   4233  N   ASN A 292     -25.155  -6.708  29.181  1.00 44.48           N  
ATOM   4234  H   ASN A 292     -24.406  -6.253  29.684  1.00 44.48           H  
ATOM   4235  CA  ASN A 292     -26.484  -6.759  29.823  1.00 44.48           C  
ATOM   4236  HA  ASN A 292     -26.722  -7.795  30.062  1.00 44.48           H  
ATOM   4237  C   ASN A 292     -27.637  -6.218  28.942  1.00 44.48           C  
ATOM   4238  CB  ASN A 292     -26.414  -5.935  31.126  1.00 44.48           C  
ATOM   4239  HB2 ASN A 292     -26.079  -4.924  30.896  1.00 44.48           H  
ATOM   4240  HB3 ASN A 292     -27.413  -5.867  31.557  1.00 44.48           H  
ATOM   4241  O   ASN A 292     -28.806  -6.357  29.295  1.00 44.48           O  
ATOM   4242  CG  ASN A 292     -25.515  -6.546  32.185  1.00 44.48           C  
ATOM   4243  ND2 ASN A 292     -24.777  -5.746  32.917  1.00 44.48           N  
ATOM   4244 HD21 ASN A 292     -24.733  -4.757  32.720  1.00 44.48           H  
ATOM   4245 HD22 ASN A 292     -24.123  -6.219  33.525  1.00 44.48           H  
ATOM   4246  OD1 ASN A 292     -25.468  -7.743  32.386  1.00 44.48           O  
ATOM   4247  N   ASN A 293     -27.304  -5.584  27.813  1.00 47.81           N  
ATOM   4248  H   ASN A 293     -26.317  -5.531  27.602  1.00 47.81           H  
ATOM   4249  CA  ASN A 293     -28.227  -5.037  26.821  1.00 47.81           C  
ATOM   4250  HA  ASN A 293     -29.206  -4.904  27.283  1.00 47.81           H  
ATOM   4251  C   ASN A 293     -28.440  -5.960  25.608  1.00 47.81           C  
ATOM   4252  CB  ASN A 293     -27.705  -3.660  26.377  1.00 47.81           C  
ATOM   4253  HB2 ASN A 293     -28.343  -3.279  25.580  1.00 47.81           H  
ATOM   4254  HB3 ASN A 293     -26.696  -3.770  25.981  1.00 47.81           H  
ATOM   4255  O   ASN A 293     -29.169  -5.585  24.693  1.00 47.81           O  
ATOM   4256  CG  ASN A 293     -27.694  -2.614  27.476  1.00 47.81           C  
ATOM   4257  ND2 ASN A 293     -27.057  -1.495  27.230  1.00 47.81           N  
ATOM   4258 HD21 ASN A 293     -26.585  -1.356  26.348  1.00 47.81           H  
ATOM   4259 HD22 ASN A 293     -27.057  -0.817  27.979  1.00 47.81           H  
ATOM   4260  OD1 ASN A 293     -28.242  -2.756  28.554  1.00 47.81           O  
ATOM   4261  N   ALA A 294     -27.814  -7.140  25.568  1.00 46.33           N  
ATOM   4262  H   ALA A 294     -27.217  -7.412  26.336  1.00 46.33           H  
ATOM   4263  CA  ALA A 294     -28.210  -8.186  24.638  1.00 46.33           C  
ATOM   4264  HA  ALA A 294     -28.217  -7.786  23.624  1.00 46.33           H  
ATOM   4265  C   ALA A 294     -29.639  -8.627  25.006  1.00 46.33           C  
ATOM   4266  CB  ALA A 294     -27.177  -9.322  24.708  1.00 46.33           C  
ATOM   4267  HB1 ALA A 294     -27.457 -10.129  24.030  1.00 46.33           H  
ATOM   4268  HB2 ALA A 294     -26.195  -8.945  24.421  1.00 46.33           H  
ATOM   4269  HB3 ALA A 294     -27.128  -9.717  25.723  1.00 46.33           H  
ATOM   4270  O   ALA A 294     -29.863  -9.238  26.053  1.00 46.33           O  
ATOM   4271  N   THR A 295     -30.619  -8.289  24.164  1.00 51.08           N  
ATOM   4272  H   THR A 295     -30.383  -7.764  23.334  1.00 51.08           H  
ATOM   4273  CA  THR A 295     -32.018  -8.714  24.322  1.00 51.08           C  
ATOM   4274  HA  THR A 295     -32.393  -8.285  25.251  1.00 51.08           H  
ATOM   4275  C   THR A 295     -32.090 -10.243  24.422  1.00 51.08           C  
ATOM   4276  CB  THR A 295     -32.899  -8.226  23.148  1.00 51.08           C  
ATOM   4277  HB  THR A 295     -32.879  -8.964  22.346  1.00 51.08           H  
ATOM   4278  O   THR A 295     -31.217 -10.942  23.915  1.00 51.08           O  
ATOM   4279  CG2 THR A 295     -34.348  -8.000  23.580  1.00 51.08           C  
ATOM   4280 HG21 THR A 295     -34.799  -8.941  23.894  1.00 51.08           H  
ATOM   4281 HG22 THR A 295     -34.384  -7.276  24.394  1.00 51.08           H  
ATOM   4282 HG23 THR A 295     -34.915  -7.610  22.734  1.00 51.08           H  
ATOM   4283  OG1 THR A 295     -32.466  -6.994  22.625  1.00 51.08           O  
ATOM   4284  HG1 THR A 295     -31.732  -7.202  22.042  1.00 51.08           H  
ATOM   4285  N   LEU A 296     -33.127 -10.815  25.044  1.00 46.28           N  
ATOM   4286  H   LEU A 296     -33.827 -10.219  25.461  1.00 46.28           H  
ATOM   4287  CA  LEU A 296     -33.306 -12.276  25.100  1.00 46.28           C  
ATOM   4288  HA  LEU A 296     -32.425 -12.710  25.573  1.00 46.28           H  
ATOM   4289  C   LEU A 296     -33.407 -12.878  23.681  1.00 46.28           C  
ATOM   4290  CB  LEU A 296     -34.543 -12.602  25.961  1.00 46.28           C  
ATOM   4291  HB2 LEU A 296     -34.982 -13.543  25.628  1.00 46.28           H  
ATOM   4292  HB3 LEU A 296     -35.294 -11.827  25.805  1.00 46.28           H  
ATOM   4293  O   LEU A 296     -34.466 -12.848  23.057  1.00 46.28           O  
ATOM   4294  CG  LEU A 296     -34.213 -12.724  27.460  1.00 46.28           C  
ATOM   4295  HG  LEU A 296     -33.475 -11.971  27.738  1.00 46.28           H  
ATOM   4296  CD1 LEU A 296     -35.469 -12.497  28.302  1.00 46.28           C  
ATOM   4297 HD11 LEU A 296     -35.220 -12.590  29.359  1.00 46.28           H  
ATOM   4298 HD12 LEU A 296     -35.850 -11.491  28.122  1.00 46.28           H  
ATOM   4299 HD13 LEU A 296     -36.233 -13.229  28.040  1.00 46.28           H  
ATOM   4300  CD2 LEU A 296     -33.670 -14.118  27.790  1.00 46.28           C  
ATOM   4301 HD21 LEU A 296     -34.408 -14.884  27.550  1.00 46.28           H  
ATOM   4302 HD22 LEU A 296     -32.758 -14.305  27.223  1.00 46.28           H  
ATOM   4303 HD23 LEU A 296     -33.424 -14.173  28.850  1.00 46.28           H  
ATOM   4304  N   GLY A 297     -32.291 -13.422  23.184  1.00 48.53           N  
ATOM   4305  H   GLY A 297     -31.460 -13.325  23.750  1.00 48.53           H  
ATOM   4306  CA  GLY A 297     -32.101 -13.862  21.795  1.00 48.53           C  
ATOM   4307  HA2 GLY A 297     -31.992 -14.946  21.780  1.00 48.53           H  
ATOM   4308  HA3 GLY A 297     -32.975 -13.590  21.203  1.00 48.53           H  
ATOM   4309  C   GLY A 297     -30.873 -13.247  21.106  1.00 48.53           C  
ATOM   4310  O   GLY A 297     -30.302 -13.877  20.224  1.00 48.53           O  
ATOM   4311  N   ASP A 298     -30.404 -12.084  21.551  1.00 53.46           N  
ATOM   4312  H   ASP A 298     -30.940 -11.599  22.256  1.00 53.46           H  
ATOM   4313  CA  ASP A 298     -29.164 -11.406  21.119  1.00 53.46           C  
ATOM   4314  HA  ASP A 298     -29.052 -11.469  20.037  1.00 53.46           H  
ATOM   4315  C   ASP A 298     -27.910 -12.042  21.704  1.00 53.46           C  
ATOM   4316  CB  ASP A 298     -29.189  -9.933  21.537  1.00 53.46           C  
ATOM   4317  HB2 ASP A 298     -29.228  -9.903  22.625  1.00 53.46           H  
ATOM   4318  HB3 ASP A 298     -28.253  -9.461  21.237  1.00 53.46           H  
ATOM   4319  O   ASP A 298     -26.792 -11.655  21.364  1.00 53.46           O  
ATOM   4320  CG  ASP A 298     -30.354  -9.113  20.986  1.00 53.46           C  
ATOM   4321  OD1 ASP A 298     -30.397  -7.899  21.293  1.00 53.46           O  
ATOM   4322  OD2 ASP A 298     -31.241  -9.687  20.313  1.00 53.46           O  
ATOM   4323  N   ASN A 299     -28.113 -13.034  22.563  1.00 60.45           N  
ATOM   4324  H   ASN A 299     -29.067 -13.242  22.818  1.00 60.45           H  
ATOM   4325  CA  ASN A 299     -27.113 -13.992  22.942  1.00 60.45           C  
ATOM   4326  HA  ASN A 299     -26.237 -13.805  22.321  1.00 60.45           H  
ATOM   4327  C   ASN A 299     -27.659 -15.412  22.674  1.00 60.45           C  
ATOM   4328  CB  ASN A 299     -26.722 -13.723  24.395  1.00 60.45           C  
ATOM   4329  HB2 ASN A 299     -27.386 -14.245  25.084  1.00 60.45           H  
ATOM   4330  HB3 ASN A 299     -26.782 -12.656  24.609  1.00 60.45           H  
ATOM   4331  O   ASN A 299     -28.804 -15.704  23.041  1.00 60.45           O  
ATOM   4332  CG  ASN A 299     -25.307 -14.182  24.611  1.00 60.45           C  
ATOM   4333  ND2 ASN A 299     -24.403 -13.257  24.865  1.00 60.45           N  
ATOM   4334 HD21 ASN A 299     -24.706 -12.305  25.012  1.00 60.45           H  
ATOM   4335 HD22 ASN A 299     -23.516 -13.583  25.223  1.00 60.45           H  
ATOM   4336  OD1 ASN A 299     -24.986 -15.349  24.456  1.00 60.45           O  
ATOM   4337  N   PRO A 300     -26.899 -16.297  22.001  1.00 70.34           N  
ATOM   4338  CA  PRO A 300     -27.265 -17.701  21.816  1.00 70.34           C  
ATOM   4339  HA  PRO A 300     -28.195 -17.778  21.253  1.00 70.34           H  
ATOM   4340  C   PRO A 300     -27.477 -18.449  23.123  1.00 70.34           C  
ATOM   4341  CB  PRO A 300     -26.119 -18.331  21.019  1.00 70.34           C  
ATOM   4342  HB2 PRO A 300     -26.402 -18.404  19.969  1.00 70.34           H  
ATOM   4343  HB3 PRO A 300     -25.860 -19.323  21.389  1.00 70.34           H  
ATOM   4344  O   PRO A 300     -28.241 -19.417  23.160  1.00 70.34           O  
ATOM   4345  CG  PRO A 300     -24.957 -17.349  21.165  1.00 70.34           C  
ATOM   4346  HG2 PRO A 300     -24.377 -17.570  22.061  1.00 70.34           H  
ATOM   4347  HG3 PRO A 300     -24.318 -17.321  20.282  1.00 70.34           H  
ATOM   4348  CD  PRO A 300     -25.640 -16.013  21.341  1.00 70.34           C  
ATOM   4349  HD2 PRO A 300     -25.834 -15.569  20.365  1.00 70.34           H  
ATOM   4350  HD3 PRO A 300     -24.998 -15.364  21.936  1.00 70.34           H  
ATOM   4351  N   PHE A 301     -26.823 -18.014  24.191  1.00 70.55           N  
ATOM   4352  H   PHE A 301     -26.270 -17.171  24.121  1.00 70.55           H  
ATOM   4353  CA  PHE A 301     -26.864 -18.645  25.495  1.00 70.55           C  
ATOM   4354  HA  PHE A 301     -27.570 -19.476  25.480  1.00 70.55           H  
ATOM   4355  C   PHE A 301     -27.404 -17.648  26.536  1.00 70.55           C  
ATOM   4356  CB  PHE A 301     -25.474 -19.238  25.742  1.00 70.55           C  
ATOM   4357  HB2 PHE A 301     -24.771 -18.410  25.843  1.00 70.55           H  
ATOM   4358  HB3 PHE A 301     -25.488 -19.812  26.668  1.00 70.55           H  
ATOM   4359  O   PHE A 301     -27.629 -16.482  26.219  1.00 70.55           O  
ATOM   4360  CG  PHE A 301     -24.981 -20.106  24.594  1.00 70.55           C  
ATOM   4361  CD1 PHE A 301     -25.596 -21.339  24.310  1.00 70.55           C  
ATOM   4362  HD1 PHE A 301     -26.383 -21.704  24.954  1.00 70.55           H  
ATOM   4363  CD2 PHE A 301     -23.998 -19.607  23.720  1.00 70.55           C  
ATOM   4364  HD2 PHE A 301     -23.544 -18.649  23.922  1.00 70.55           H  
ATOM   4365  CE1 PHE A 301     -25.223 -22.063  23.163  1.00 70.55           C  
ATOM   4366  HE1 PHE A 301     -25.711 -22.993  22.912  1.00 70.55           H  
ATOM   4367  CE2 PHE A 301     -23.626 -20.337  22.577  1.00 70.55           C  
ATOM   4368  HE2 PHE A 301     -22.880 -19.943  21.903  1.00 70.55           H  
ATOM   4369  CZ  PHE A 301     -24.229 -21.572  22.308  1.00 70.55           C  
ATOM   4370  HZ  PHE A 301     -23.940 -22.143  21.439  1.00 70.55           H  
ATOM   4371  N   THR A 302     -27.759 -18.148  27.721  1.00 65.31           N  
ATOM   4372  H   THR A 302     -27.472 -19.091  27.944  1.00 65.31           H  
ATOM   4373  CA  THR A 302     -28.357 -17.362  28.825  1.00 65.31           C  
ATOM   4374  HA  THR A 302     -28.229 -16.301  28.610  1.00 65.31           H  
ATOM   4375  C   THR A 302     -27.636 -17.608  30.164  1.00 65.31           C  
ATOM   4376  CB  THR A 302     -29.867 -17.616  28.955  1.00 65.31           C  
ATOM   4377  HB  THR A 302     -30.251 -17.050  29.803  1.00 65.31           H  
ATOM   4378  O   THR A 302     -28.207 -17.404  31.235  1.00 65.31           O  
ATOM   4379  CG2 THR A 302     -30.657 -17.189  27.716  1.00 65.31           C  
ATOM   4380 HG21 THR A 302     -31.723 -17.314  27.906  1.00 65.31           H  
ATOM   4381 HG22 THR A 302     -30.451 -16.140  27.502  1.00 65.31           H  
ATOM   4382 HG23 THR A 302     -30.365 -17.790  26.855  1.00 65.31           H  
ATOM   4383  OG1 THR A 302     -30.111 -18.992  29.173  1.00 65.31           O  
ATOM   4384  HG1 THR A 302     -29.671 -19.195  30.002  1.00 65.31           H  
ATOM   4385  N   ASP A 303     -26.412 -18.136  30.097  1.00 61.52           N  
ATOM   4386  H   ASP A 303     -25.951 -17.998  29.209  1.00 61.52           H  
ATOM   4387  CA  ASP A 303     -25.508 -18.428  31.203  1.00 61.52           C  
ATOM   4388  HA  ASP A 303     -26.075 -18.493  32.132  1.00 61.52           H  
ATOM   4389  C   ASP A 303     -24.460 -17.300  31.340  1.00 61.52           C  
ATOM   4390  CB  ASP A 303     -24.817 -19.784  30.965  1.00 61.52           C  
ATOM   4391  HB2 ASP A 303     -24.042 -19.904  31.722  1.00 61.52           H  
ATOM   4392  HB3 ASP A 303     -24.326 -19.767  29.992  1.00 61.52           H  
ATOM   4393  O   ASP A 303     -23.383 -17.329  30.736  1.00 61.52           O  
ATOM   4394  CG  ASP A 303     -25.715 -21.024  31.025  1.00 61.52           C  
ATOM   4395  OD1 ASP A 303     -25.157 -22.143  31.067  1.00 61.52           O  
ATOM   4396  OD2 ASP A 303     -26.967 -20.948  30.929  1.00 61.52           O  
ATOM   4397  N   SER A 304     -24.762 -16.318  32.194  1.00 56.01           N  
ATOM   4398  H   SER A 304     -25.678 -16.347  32.620  1.00 56.01           H  
ATOM   4399  CA  SER A 304     -23.919 -15.147  32.482  1.00 56.01           C  
ATOM   4400  HA  SER A 304     -24.082 -14.411  31.694  1.00 56.01           H  
ATOM   4401  C   SER A 304     -22.414 -15.459  32.565  1.00 56.01           C  
ATOM   4402  CB  SER A 304     -24.360 -14.514  33.807  1.00 56.01           C  
ATOM   4403  HB2 SER A 304     -23.737 -13.644  34.016  1.00 56.01           H  
ATOM   4404  HB3 SER A 304     -25.398 -14.189  33.730  1.00 56.01           H  
ATOM   4405  O   SER A 304     -21.978 -16.231  33.422  1.00 56.01           O  
ATOM   4406  OG  SER A 304     -24.236 -15.451  34.864  1.00 56.01           O  
ATOM   4407  HG  SER A 304     -23.432 -15.947  34.693  1.00 56.01           H  
ATOM   4408  N   GLY A 305     -21.614 -14.801  31.723  1.00 57.40           N  
ATOM   4409  H   GLY A 305     -22.055 -14.197  31.043  1.00 57.40           H  
ATOM   4410  CA  GLY A 305     -20.147 -14.864  31.745  1.00 57.40           C  
ATOM   4411  HA2 GLY A 305     -19.815 -14.960  32.779  1.00 57.40           H  
ATOM   4412  HA3 GLY A 305     -19.746 -13.927  31.359  1.00 57.40           H  
ATOM   4413  C   GLY A 305     -19.495 -16.001  30.951  1.00 57.40           C  
ATOM   4414  O   GLY A 305     -18.278 -15.977  30.789  1.00 57.40           O  
ATOM   4415  N   ALA A 306     -20.243 -16.969  30.413  1.00 63.37           N  
ATOM   4416  H   ALA A 306     -21.243 -16.970  30.554  1.00 63.37           H  
ATOM   4417  CA  ALA A 306     -19.648 -18.046  29.621  1.00 63.37           C  
ATOM   4418  HA  ALA A 306     -18.649 -18.255  30.003  1.00 63.37           H  
ATOM   4419  C   ALA A 306     -19.497 -17.649  28.141  1.00 63.37           C  
ATOM   4420  CB  ALA A 306     -20.473 -19.319  29.830  1.00 63.37           C  
ATOM   4421  HB1 ALA A 306     -21.527 -19.112  29.650  1.00 63.37           H  
ATOM   4422  HB2 ALA A 306     -20.126 -20.096  29.148  1.00 63.37           H  
ATOM   4423  HB3 ALA A 306     -20.363 -19.657  30.860  1.00 63.37           H  
ATOM   4424  O   ALA A 306     -20.491 -17.496  27.426  1.00 63.37           O  
ATOM   4425  N   ALA A 307     -18.257 -17.518  27.662  1.00 71.77           N  
ATOM   4426  H   ALA A 307     -17.464 -17.579  28.284  1.00 71.77           H  
ATOM   4427  CA  ALA A 307     -18.017 -17.182  26.262  1.00 71.77           C  
ATOM   4428  HA  ALA A 307     -18.681 -16.349  26.030  1.00 71.77           H  
ATOM   4429  C   ALA A 307     -18.374 -18.318  25.295  1.00 71.77           C  
ATOM   4430  CB  ALA A 307     -16.591 -16.679  26.032  1.00 71.77           C  
ATOM   4431  HB1 ALA A 307     -16.633 -15.705  25.545  1.00 71.77           H  
ATOM   4432  HB2 ALA A 307     -16.052 -16.587  26.975  1.00 71.77           H  
ATOM   4433  HB3 ALA A 307     -16.050 -17.354  25.368  1.00 71.77           H  
ATOM   4434  O   ALA A 307     -18.311 -19.513  25.614  1.00 71.77           O  
ATOM   4435  N   TYR A 308     -18.717 -17.907  24.081  1.00 77.68           N  
ATOM   4436  H   TYR A 308     -18.741 -16.912  23.912  1.00 77.68           H  
ATOM   4437  CA  TYR A 308     -19.026 -18.766  22.953  1.00 77.68           C  
ATOM   4438  HA  TYR A 308     -18.649 -19.770  23.150  1.00 77.68           H  
ATOM   4439  C   TYR A 308     -18.349 -18.245  21.692  1.00 77.68           C  
ATOM   4440  CB  TYR A 308     -20.543 -18.839  22.749  1.00 77.68           C  
ATOM   4441  HB2 TYR A 308     -20.985 -19.321  23.620  1.00 77.68           H  
ATOM   4442  HB3 TYR A 308     -20.737 -19.471  21.882  1.00 77.68           H  
ATOM   4443  O   TYR A 308     -18.235 -17.037  21.489  1.00 77.68           O  
ATOM   4444  CG  TYR A 308     -21.222 -17.495  22.537  1.00 77.68           C  
ATOM   4445  CD1 TYR A 308     -21.590 -16.727  23.656  1.00 77.68           C  
ATOM   4446  HD1 TYR A 308     -21.409 -17.096  24.655  1.00 77.68           H  
ATOM   4447  CD2 TYR A 308     -21.443 -16.992  21.238  1.00 77.68           C  
ATOM   4448  HD2 TYR A 308     -21.135 -17.565  20.375  1.00 77.68           H  
ATOM   4449  CE1 TYR A 308     -22.162 -15.459  23.482  1.00 77.68           C  
ATOM   4450  HE1 TYR A 308     -22.416 -14.877  24.356  1.00 77.68           H  
ATOM   4451  CE2 TYR A 308     -22.035 -15.725  21.063  1.00 77.68           C  
ATOM   4452  HE2 TYR A 308     -22.205 -15.323  20.075  1.00 77.68           H  
ATOM   4453  OH  TYR A 308     -23.001 -13.751  22.019  1.00 77.68           O  
ATOM   4454  HH  TYR A 308     -23.273 -13.361  22.854  1.00 77.68           H  
ATOM   4455  CZ  TYR A 308     -22.406 -14.960  22.187  1.00 77.68           C  
ATOM   4456  N   GLY A 309     -17.963 -19.162  20.808  1.00 77.88           N  
ATOM   4457  H   GLY A 309     -18.139 -20.133  21.024  1.00 77.88           H  
ATOM   4458  CA  GLY A 309     -17.721 -18.800  19.416  1.00 77.88           C  
ATOM   4459  HA2 GLY A 309     -17.217 -17.836  19.359  1.00 77.88           H  
ATOM   4460  HA3 GLY A 309     -17.088 -19.538  18.923  1.00 77.88           H  
ATOM   4461  C   GLY A 309     -19.037 -18.704  18.661  1.00 77.88           C  
ATOM   4462  O   GLY A 309     -19.960 -19.467  18.938  1.00 77.88           O  
ATOM   4463  N   LEU A 310     -19.114 -17.776  17.718  1.00 79.79           N  
ATOM   4464  H   LEU A 310     -18.316 -17.168  17.598  1.00 79.79           H  
ATOM   4465  CA  LEU A 310     -20.207 -17.563  16.787  1.00 79.79           C  
ATOM   4466  HA  LEU A 310     -20.919 -18.386  16.855  1.00 79.79           H  
ATOM   4467  C   LEU A 310     -19.639 -17.497  15.375  1.00 79.79           C  
ATOM   4468  CB  LEU A 310     -20.915 -16.244  17.112  1.00 79.79           C  
ATOM   4469  HB2 LEU A 310     -20.177 -15.453  16.982  1.00 79.79           H  
ATOM   4470  HB3 LEU A 310     -21.251 -16.247  18.149  1.00 79.79           H  
ATOM   4471  O   LEU A 310     -19.034 -16.507  14.972  1.00 79.79           O  
ATOM   4472  CG  LEU A 310     -22.102 -15.956  16.173  1.00 79.79           C  
ATOM   4473  HG  LEU A 310     -21.836 -16.158  15.136  1.00 79.79           H  
ATOM   4474  CD1 LEU A 310     -23.305 -16.805  16.543  1.00 79.79           C  
ATOM   4475 HD11 LEU A 310     -23.584 -16.614  17.579  1.00 79.79           H  
ATOM   4476 HD12 LEU A 310     -23.069 -17.858  16.392  1.00 79.79           H  
ATOM   4477 HD13 LEU A 310     -24.126 -16.529  15.882  1.00 79.79           H  
ATOM   4478  CD2 LEU A 310     -22.533 -14.503  16.247  1.00 79.79           C  
ATOM   4479 HD21 LEU A 310     -22.730 -14.222  17.282  1.00 79.79           H  
ATOM   4480 HD22 LEU A 310     -23.418 -14.330  15.636  1.00 79.79           H  
ATOM   4481 HD23 LEU A 310     -21.722 -13.896  15.845  1.00 79.79           H  
ATOM   4482  N   LEU A 311     -19.931 -18.525  14.594  1.00 78.98           N  
ATOM   4483  H   LEU A 311     -20.465 -19.283  14.993  1.00 78.98           H  
ATOM   4484  CA  LEU A 311     -19.968 -18.374  13.157  1.00 78.98           C  
ATOM   4485  HA  LEU A 311     -19.063 -17.878  12.806  1.00 78.98           H  
ATOM   4486  C   LEU A 311     -21.180 -17.502  12.839  1.00 78.98           C  
ATOM   4487  CB  LEU A 311     -20.073 -19.769  12.532  1.00 78.98           C  
ATOM   4488  HB2 LEU A 311     -20.787 -20.355  13.111  1.00 78.98           H  
ATOM   4489  HB3 LEU A 311     -19.097 -20.251  12.601  1.00 78.98           H  
ATOM   4490  O   LEU A 311     -22.312 -17.919  13.090  1.00 78.98           O  
ATOM   4491  CG  LEU A 311     -20.524 -19.757  11.069  1.00 78.98           C  
ATOM   4492  HG  LEU A 311     -21.451 -19.196  10.952  1.00 78.98           H  
ATOM   4493  CD1 LEU A 311     -19.449 -19.121  10.210  1.00 78.98           C  
ATOM   4494 HD11 LEU A 311     -19.830 -19.074   9.190  1.00 78.98           H  
ATOM   4495 HD12 LEU A 311     -19.250 -18.100  10.537  1.00 78.98           H  
ATOM   4496 HD13 LEU A 311     -18.529 -19.705  10.242  1.00 78.98           H  
ATOM   4497  CD2 LEU A 311     -20.798 -21.170  10.572  1.00 78.98           C  
ATOM   4498 HD21 LEU A 311     -21.096 -21.122   9.525  1.00 78.98           H  
ATOM   4499 HD22 LEU A 311     -19.904 -21.786  10.671  1.00 78.98           H  
ATOM   4500 HD23 LEU A 311     -21.610 -21.612  11.150  1.00 78.98           H  
ATOM   4501  N   ASN A 312     -20.946 -16.328  12.276  1.00 80.31           N  
ATOM   4502  H   ASN A 312     -19.986 -16.042  12.145  1.00 80.31           H  
ATOM   4503  CA  ASN A 312     -21.964 -15.521  11.634  1.00 80.31           C  
ATOM   4504  HA  ASN A 312     -22.941 -15.979  11.783  1.00 80.31           H  
ATOM   4505  C   ASN A 312     -21.693 -15.474  10.130  1.00 80.31           C  
ATOM   4506  CB  ASN A 312     -21.993 -14.129  12.268  1.00 80.31           C  
ATOM   4507  HB2 ASN A 312     -21.067 -13.604  12.034  1.00 80.31           H  
ATOM   4508  HB3 ASN A 312     -22.098 -14.210  13.350  1.00 80.31           H  
ATOM   4509  O   ASN A 312     -20.553 -15.358   9.698  1.00 80.31           O  
ATOM   4510  CG  ASN A 312     -23.177 -13.368  11.725  1.00 80.31           C  
ATOM   4511  ND2 ASN A 312     -22.994 -12.489  10.789  1.00 80.31           N  
ATOM   4512 HD21 ASN A 312     -22.062 -12.169  10.567  1.00 80.31           H  
ATOM   4513 HD22 ASN A 312     -23.797 -12.088  10.327  1.00 80.31           H  
ATOM   4514  OD1 ASN A 312     -24.306 -13.620  12.084  1.00 80.31           O  
ATOM   4515  N   ILE A 313     -22.744 -15.551   9.330  1.00 80.06           N  
ATOM   4516  H   ILE A 313     -23.650 -15.694   9.754  1.00 80.06           H  
ATOM   4517  CA  ILE A 313     -22.698 -15.495   7.874  1.00 80.06           C  
ATOM   4518  HA  ILE A 313     -21.726 -15.146   7.527  1.00 80.06           H  
ATOM   4519  C   ILE A 313     -23.763 -14.504   7.443  1.00 80.06           C  
ATOM   4520  CB  ILE A 313     -22.970 -16.895   7.293  1.00 80.06           C  
ATOM   4521  HB  ILE A 313     -23.919 -17.251   7.692  1.00 80.06           H  
ATOM   4522  O   ILE A 313     -24.941 -14.778   7.655  1.00 80.06           O  
ATOM   4523  CG1 ILE A 313     -21.892 -17.890   7.772  1.00 80.06           C  
ATOM   4524 HG12 ILE A 313     -20.925 -17.390   7.821  1.00 80.06           H  
ATOM   4525 HG13 ILE A 313     -22.143 -18.190   8.789  1.00 80.06           H  
ATOM   4526  CG2 ILE A 313     -23.148 -16.780   5.775  1.00 80.06           C  
ATOM   4527 HG21 ILE A 313     -24.115 -16.334   5.543  1.00 80.06           H  
ATOM   4528 HG22 ILE A 313     -22.374 -16.136   5.358  1.00 80.06           H  
ATOM   4529 HG23 ILE A 313     -23.105 -17.757   5.294  1.00 80.06           H  
ATOM   4530  CD1 ILE A 313     -21.728 -19.155   6.932  1.00 80.06           C  
ATOM   4531 HD11 ILE A 313     -22.693 -19.617   6.723  1.00 80.06           H  
ATOM   4532 HD12 ILE A 313     -21.238 -18.900   5.993  1.00 80.06           H  
ATOM   4533 HD13 ILE A 313     -21.102 -19.866   7.470  1.00 80.06           H  
ATOM   4534  N   THR A 314     -23.372 -13.381   6.847  1.00 75.26           N  
ATOM   4535  H   THR A 314     -22.390 -13.236   6.660  1.00 75.26           H  
ATOM   4536  CA  THR A 314     -24.314 -12.322   6.463  1.00 75.26           C  
ATOM   4537  HA  THR A 314     -25.335 -12.654   6.653  1.00 75.26           H  
ATOM   4538  C   THR A 314     -24.204 -12.018   4.986  1.00 75.26           C  
ATOM   4539  CB  THR A 314     -24.118 -11.059   7.302  1.00 75.26           C  
ATOM   4540  HB  THR A 314     -23.075 -10.744   7.269  1.00 75.26           H  
ATOM   4541  O   THR A 314     -23.245 -11.398   4.535  1.00 75.26           O  
ATOM   4542  CG2 THR A 314     -25.015  -9.892   6.883  1.00 75.26           C  
ATOM   4543 HG21 THR A 314     -24.679  -9.493   5.926  1.00 75.26           H  
ATOM   4544 HG22 THR A 314     -24.957  -9.097   7.626  1.00 75.26           H  
ATOM   4545 HG23 THR A 314     -26.048 -10.226   6.786  1.00 75.26           H  
ATOM   4546  OG1 THR A 314     -24.475 -11.372   8.621  1.00 75.26           O  
ATOM   4547  HG1 THR A 314     -24.290 -10.592   9.148  1.00 75.26           H  
ATOM   4548  N   GLY A 315     -25.236 -12.414   4.251  1.00 67.22           N  
ATOM   4549  H   GLY A 315     -25.997 -12.883   4.721  1.00 67.22           H  
ATOM   4550  CA  GLY A 315     -25.451 -12.010   2.871  1.00 67.22           C  
ATOM   4551  HA2 GLY A 315     -24.499 -11.862   2.362  1.00 67.22           H  
ATOM   4552  HA3 GLY A 315     -26.022 -12.771   2.339  1.00 67.22           H  
ATOM   4553  C   GLY A 315     -26.283 -10.750   2.820  1.00 67.22           C  
ATOM   4554  O   GLY A 315     -27.263 -10.630   3.558  1.00 67.22           O  
ATOM   4555  N   VAL A 316     -25.914  -9.838   1.929  1.00 55.54           N  
ATOM   4556  H   VAL A 316     -25.084  -9.997   1.376  1.00 55.54           H  
ATOM   4557  CA  VAL A 316     -26.693  -8.643   1.612  1.00 55.54           C  
ATOM   4558  HA  VAL A 316     -27.684  -8.722   2.059  1.00 55.54           H  
ATOM   4559  C   VAL A 316     -26.875  -8.614   0.097  1.00 55.54           C  
ATOM   4560  CB  VAL A 316     -26.024  -7.371   2.174  1.00 55.54           C  
ATOM   4561  HB  VAL A 316     -25.103  -7.154   1.634  1.00 55.54           H  
ATOM   4562  O   VAL A 316     -26.005  -8.158  -0.632  1.00 55.54           O  
ATOM   4563  CG1 VAL A 316     -26.971  -6.172   2.048  1.00 55.54           C  
ATOM   4564 HG11 VAL A 316     -26.495  -5.272   2.438  1.00 55.54           H  
ATOM   4565 HG12 VAL A 316     -27.902  -6.365   2.582  1.00 55.54           H  
ATOM   4566 HG13 VAL A 316     -27.204  -6.005   0.996  1.00 55.54           H  
ATOM   4567  CG2 VAL A 316     -25.677  -7.535   3.663  1.00 55.54           C  
ATOM   4568 HG21 VAL A 316     -25.424  -6.568   4.099  1.00 55.54           H  
ATOM   4569 HG22 VAL A 316     -26.520  -7.970   4.200  1.00 55.54           H  
ATOM   4570 HG23 VAL A 316     -24.820  -8.202   3.759  1.00 55.54           H  
ATOM   4571  N   ASP A 317     -27.989  -9.179  -0.362  1.00 46.12           N  
ATOM   4572  H   ASP A 317     -28.686  -9.454   0.316  1.00 46.12           H  
ATOM   4573  CA  ASP A 317     -28.443  -9.077  -1.760  1.00 46.12           C  
ATOM   4574  HA  ASP A 317     -27.581  -9.161  -2.422  1.00 46.12           H  
ATOM   4575  C   ASP A 317     -29.066  -7.676  -1.964  1.00 46.12           C  
ATOM   4576  CB  ASP A 317     -29.371 -10.273  -2.014  1.00 46.12           C  
ATOM   4577  HB2 ASP A 317     -28.910 -11.136  -1.535  1.00 46.12           H  
ATOM   4578  HB3 ASP A 317     -30.322 -10.072  -1.520  1.00 46.12           H  
ATOM   4579  O   ASP A 317     -29.473  -7.069  -0.966  1.00 46.12           O  
ATOM   4580  CG  ASP A 317     -29.632 -10.683  -3.466  1.00 46.12           C  
ATOM   4581  OD1 ASP A 317     -30.773 -11.124  -3.718  1.00 46.12           O  
ATOM   4582  OD2 ASP A 317     -28.710 -10.565  -4.298  1.00 46.12           O  
ATOM   4583  N   PRO A 318     -29.062  -7.095  -3.182  1.00 40.67           N  
ATOM   4584  CA  PRO A 318     -28.589  -5.725  -3.443  1.00 40.67           C  
ATOM   4585  HA  PRO A 318     -27.564  -5.634  -3.082  1.00 40.67           H  
ATOM   4586  C   PRO A 318     -29.385  -4.587  -2.795  1.00 40.67           C  
ATOM   4587  CB  PRO A 318     -28.585  -5.580  -4.973  1.00 40.67           C  
ATOM   4588  HB2 PRO A 318     -27.602  -5.848  -5.359  1.00 40.67           H  
ATOM   4589  HB3 PRO A 318     -28.857  -4.577  -5.301  1.00 40.67           H  
ATOM   4590  O   PRO A 318     -28.909  -3.455  -2.769  1.00 40.67           O  
ATOM   4591  CG  PRO A 318     -29.606  -6.614  -5.432  1.00 40.67           C  
ATOM   4592  HG2 PRO A 318     -30.619  -6.237  -5.288  1.00 40.67           H  
ATOM   4593  HG3 PRO A 318     -29.437  -6.921  -6.464  1.00 40.67           H  
ATOM   4594  CD  PRO A 318     -29.330  -7.742  -4.454  1.00 40.67           C  
ATOM   4595  HD2 PRO A 318     -30.203  -8.393  -4.406  1.00 40.67           H  
ATOM   4596  HD3 PRO A 318     -28.443  -8.282  -4.786  1.00 40.67           H  
ATOM   4597  N   ASP A 319     -30.572  -4.868  -2.268  1.00 41.62           N  
ATOM   4598  H   ASP A 319     -30.854  -5.838  -2.263  1.00 41.62           H  
ATOM   4599  CA  ASP A 319     -31.321  -3.972  -1.393  1.00 41.62           C  
ATOM   4600  HA  ASP A 319     -30.626  -3.465  -0.723  1.00 41.62           H  
ATOM   4601  C   ASP A 319     -32.330  -4.769  -0.556  1.00 41.62           C  
ATOM   4602  CB  ASP A 319     -32.058  -2.919  -2.240  1.00 41.62           C  
ATOM   4603  HB2 ASP A 319     -31.355  -2.441  -2.922  1.00 41.62           H  
ATOM   4604  HB3 ASP A 319     -32.821  -3.416  -2.840  1.00 41.62           H  
ATOM   4605  O   ASP A 319     -32.882  -5.773  -1.005  1.00 41.62           O  
ATOM   4606  CG  ASP A 319     -32.711  -1.818  -1.397  1.00 41.62           C  
ATOM   4607  OD1 ASP A 319     -33.767  -1.309  -1.836  1.00 41.62           O  
ATOM   4608  OD2 ASP A 319     -32.175  -1.496  -0.310  1.00 41.62           O  
ATOM   4609  N   PRO A 320     -32.667  -4.309   0.651  1.00 44.77           N  
ATOM   4610  CA  PRO A 320     -31.903  -4.459   1.876  1.00 44.77           C  
ATOM   4611  HA  PRO A 320     -30.849  -4.270   1.676  1.00 44.77           H  
ATOM   4612  C   PRO A 320     -32.045  -5.889   2.450  1.00 44.77           C  
ATOM   4613  CB  PRO A 320     -32.469  -3.348   2.773  1.00 44.77           C  
ATOM   4614  HB2 PRO A 320     -32.436  -3.595   3.834  1.00 44.77           H  
ATOM   4615  HB3 PRO A 320     -31.902  -2.434   2.596  1.00 44.77           H  
ATOM   4616  O   PRO A 320     -32.155  -6.079   3.665  1.00 44.77           O  
ATOM   4617  CG  PRO A 320     -33.909  -3.132   2.283  1.00 44.77           C  
ATOM   4618  HG2 PRO A 320     -34.625  -3.518   3.010  1.00 44.77           H  
ATOM   4619  HG3 PRO A 320     -34.087  -2.072   2.104  1.00 44.77           H  
ATOM   4620  CD  PRO A 320     -34.019  -3.916   0.976  1.00 44.77           C  
ATOM   4621  HD2 PRO A 320     -34.443  -3.288   0.192  1.00 44.77           H  
ATOM   4622  HD3 PRO A 320     -34.634  -4.805   1.118  1.00 44.77           H  
ATOM   4623  N   THR A 321     -32.090  -6.913   1.586  1.00 49.70           N  
ATOM   4624  H   THR A 321     -32.038  -6.719   0.596  1.00 49.70           H  
ATOM   4625  CA  THR A 321     -32.309  -8.320   1.936  1.00 49.70           C  
ATOM   4626  HA  THR A 321     -33.087  -8.338   2.699  1.00 49.70           H  
ATOM   4627  C   THR A 321     -31.090  -8.949   2.591  1.00 49.70           C  
ATOM   4628  CB  THR A 321     -32.840  -9.160   0.763  1.00 49.70           C  
ATOM   4629  HB  THR A 321     -32.574 -10.206   0.910  1.00 49.70           H  
ATOM   4630  O   THR A 321     -30.319  -9.714   2.006  1.00 49.70           O  
ATOM   4631  CG2 THR A 321     -34.364  -9.073   0.685  1.00 49.70           C  
ATOM   4632 HG21 THR A 321     -34.809  -9.577   1.543  1.00 49.70           H  
ATOM   4633 HG22 THR A 321     -34.670  -8.027   0.668  1.00 49.70           H  
ATOM   4634 HG23 THR A 321     -34.707  -9.554  -0.231  1.00 49.70           H  
ATOM   4635  OG1 THR A 321     -32.337  -8.720  -0.467  1.00 49.70           O  
ATOM   4636  HG1 THR A 321     -32.044  -9.470  -0.989  1.00 49.70           H  
ATOM   4637  N   LYS A 322     -30.965  -8.646   3.882  1.00 56.66           N  
ATOM   4638  H   LYS A 322     -31.571  -7.924   4.244  1.00 56.66           H  
ATOM   4639  CA  LYS A 322     -30.022  -9.293   4.778  1.00 56.66           C  
ATOM   4640  HA  LYS A 322     -29.077  -9.397   4.246  1.00 56.66           H  
ATOM   4641  C   LYS A 322     -30.517 -10.682   5.152  1.00 56.66           C  
ATOM   4642  CB  LYS A 322     -29.767  -8.431   6.008  1.00 56.66           C  
ATOM   4643  HB2 LYS A 322     -30.682  -8.332   6.592  1.00 56.66           H  
ATOM   4644  HB3 LYS A 322     -29.017  -8.934   6.619  1.00 56.66           H  
ATOM   4645  O   LYS A 322     -31.575 -10.830   5.768  1.00 56.66           O  
ATOM   4646  CG  LYS A 322     -29.264  -7.039   5.602  1.00 56.66           C  
ATOM   4647  HG2 LYS A 322     -28.493  -7.119   4.836  1.00 56.66           H  
ATOM   4648  HG3 LYS A 322     -30.089  -6.433   5.226  1.00 56.66           H  
ATOM   4649  CD  LYS A 322     -28.683  -6.391   6.841  1.00 56.66           C  
ATOM   4650  HD2 LYS A 322     -29.446  -6.396   7.620  1.00 56.66           H  
ATOM   4651  HD3 LYS A 322     -27.836  -7.001   7.154  1.00 56.66           H  
ATOM   4652  CE  LYS A 322     -28.198  -4.965   6.614  1.00 56.66           C  
ATOM   4653  HE2 LYS A 322     -27.327  -4.999   5.960  1.00 56.66           H  
ATOM   4654  HE3 LYS A 322     -28.982  -4.389   6.124  1.00 56.66           H  
ATOM   4655  NZ  LYS A 322     -27.853  -4.374   7.926  1.00 56.66           N  
ATOM   4656  HZ1 LYS A 322     -27.281  -3.546   7.834  1.00 56.66           H  
ATOM   4657  HZ2 LYS A 322     -28.697  -4.166   8.440  1.00 56.66           H  
ATOM   4658  HZ3 LYS A 322     -27.375  -5.077   8.472  1.00 56.66           H  
ATOM   4659  N   TYR A 323     -29.728 -11.688   4.804  1.00 72.16           N  
ATOM   4660  H   TYR A 323     -28.882 -11.466   4.298  1.00 72.16           H  
ATOM   4661  CA  TYR A 323     -29.890 -13.045   5.304  1.00 72.16           C  
ATOM   4662  HA  TYR A 323     -30.789 -13.108   5.917  1.00 72.16           H  
ATOM   4663  C   TYR A 323     -28.699 -13.356   6.182  1.00 72.16           C  
ATOM   4664  CB  TYR A 323     -30.044 -14.060   4.176  1.00 72.16           C  
ATOM   4665  HB2 TYR A 323     -29.298 -13.866   3.405  1.00 72.16           H  
ATOM   4666  HB3 TYR A 323     -29.847 -15.055   4.576  1.00 72.16           H  
ATOM   4667  O   TYR A 323     -27.555 -13.332   5.732  1.00 72.16           O  
ATOM   4668  CG  TYR A 323     -31.423 -14.056   3.554  1.00 72.16           C  
ATOM   4669  CD1 TYR A 323     -32.298 -15.145   3.737  1.00 72.16           C  
ATOM   4670  HD1 TYR A 323     -32.005 -15.972   4.367  1.00 72.16           H  
ATOM   4671  CD2 TYR A 323     -31.810 -12.980   2.739  1.00 72.16           C  
ATOM   4672  HD2 TYR A 323     -31.140 -12.146   2.595  1.00 72.16           H  
ATOM   4673  CE1 TYR A 323     -33.518 -15.191   3.034  1.00 72.16           C  
ATOM   4674  HE1 TYR A 323     -34.172 -16.045   3.125  1.00 72.16           H  
ATOM   4675  CE2 TYR A 323     -33.032 -13.016   2.047  1.00 72.16           C  
ATOM   4676  HE2 TYR A 323     -33.295 -12.212   1.376  1.00 72.16           H  
ATOM   4677  OH  TYR A 323     -35.004 -14.221   1.425  1.00 72.16           O  
ATOM   4678  HH  TYR A 323     -35.061 -13.502   0.791  1.00 72.16           H  
ATOM   4679  CZ  TYR A 323     -33.870 -14.139   2.164  1.00 72.16           C  
ATOM   4680  N   ILE A 324     -28.993 -13.633   7.445  1.00 76.57           N  
ATOM   4681  H   ILE A 324     -29.966 -13.681   7.709  1.00 76.57           H  
ATOM   4682  CA  ILE A 324     -27.983 -13.923   8.452  1.00 76.57           C  
ATOM   4683  HA  ILE A 324     -26.995 -13.771   8.018  1.00 76.57           H  
ATOM   4684  C   ILE A 324     -28.128 -15.395   8.816  1.00 76.57           C  
ATOM   4685  CB  ILE A 324     -28.091 -12.950   9.648  1.00 76.57           C  
ATOM   4686  HB  ILE A 324     -29.041 -13.108  10.158  1.00 76.57           H  
ATOM   4687  O   ILE A 324     -29.234 -15.842   9.093  1.00 76.57           O  
ATOM   4688  CG1 ILE A 324     -28.019 -11.484   9.148  1.00 76.57           C  
ATOM   4689 HG12 ILE A 324     -27.089 -11.346   8.596  1.00 76.57           H  
ATOM   4690 HG13 ILE A 324     -28.841 -11.298   8.457  1.00 76.57           H  
ATOM   4691  CG2 ILE A 324     -26.963 -13.258  10.639  1.00 76.57           C  
ATOM   4692 HG21 ILE A 324     -27.006 -12.585  11.496  1.00 76.57           H  
ATOM   4693 HG22 ILE A 324     -27.049 -14.280  11.008  1.00 76.57           H  
ATOM   4694 HG23 ILE A 324     -25.999 -13.136  10.145  1.00 76.57           H  
ATOM   4695  CD1 ILE A 324     -28.111 -10.394  10.220  1.00 76.57           C  
ATOM   4696 HD11 ILE A 324     -29.046 -10.498  10.770  1.00 76.57           H  
ATOM   4697 HD12 ILE A 324     -28.100  -9.420   9.733  1.00 76.57           H  
ATOM   4698 HD13 ILE A 324     -27.260 -10.443  10.900  1.00 76.57           H  
ATOM   4699  N   PHE A 325     -27.048 -16.161   8.829  1.00 82.28           N  
ATOM   4700  H   PHE A 325     -26.177 -15.738   8.543  1.00 82.28           H  
ATOM   4701  CA  PHE A 325     -26.991 -17.492   9.424  1.00 82.28           C  
ATOM   4702  HA  PHE A 325     -27.960 -17.754   9.848  1.00 82.28           H  
ATOM   4703  C   PHE A 325     -25.983 -17.471  10.564  1.00 82.28           C  
ATOM   4704  CB  PHE A 325     -26.650 -18.550   8.374  1.00 82.28           C  
ATOM   4705  HB2 PHE A 325     -25.885 -18.130   7.721  1.00 82.28           H  
ATOM   4706  HB3 PHE A 325     -27.533 -18.753   7.769  1.00 82.28           H  
ATOM   4707  O   PHE A 325     -24.889 -16.932  10.435  1.00 82.28           O  
ATOM   4708  CG  PHE A 325     -26.133 -19.848   8.967  1.00 82.28           C  
ATOM   4709  CD1 PHE A 325     -24.770 -20.174   8.871  1.00 82.28           C  
ATOM   4710  HD1 PHE A 325     -24.100 -19.511   8.344  1.00 82.28           H  
ATOM   4711  CD2 PHE A 325     -26.992 -20.682   9.700  1.00 82.28           C  
ATOM   4712  HD2 PHE A 325     -28.033 -20.418   9.809  1.00 82.28           H  
ATOM   4713  CE1 PHE A 325     -24.273 -21.348   9.458  1.00 82.28           C  
ATOM   4714  HE1 PHE A 325     -23.231 -21.609   9.339  1.00 82.28           H  
ATOM   4715  CE2 PHE A 325     -26.484 -21.837  10.322  1.00 82.28           C  
ATOM   4716  HE2 PHE A 325     -27.132 -22.460  10.920  1.00 82.28           H  
ATOM   4717  CZ  PHE A 325     -25.129 -22.179  10.192  1.00 82.28           C  
ATOM   4718  HZ  PHE A 325     -24.742 -23.069  10.664  1.00 82.28           H  
ATOM   4719  N   GLN A 326     -26.363 -18.064  11.687  1.00 79.66           N  
ATOM   4720  H   GLN A 326     -27.268 -18.512  11.718  1.00 79.66           H  
ATOM   4721  CA  GLN A 326     -25.570 -18.080  12.901  1.00 79.66           C  
ATOM   4722  HA  GLN A 326     -24.562 -17.731  12.676  1.00 79.66           H  
ATOM   4723  C   GLN A 326     -25.464 -19.485  13.457  1.00 79.66           C  
ATOM   4724  CB  GLN A 326     -26.198 -17.136  13.928  1.00 79.66           C  
ATOM   4725  HB2 GLN A 326     -25.864 -17.421  14.925  1.00 79.66           H  
ATOM   4726  HB3 GLN A 326     -27.285 -17.199  13.887  1.00 79.66           H  
ATOM   4727  O   GLN A 326     -26.485 -20.135  13.666  1.00 79.66           O  
ATOM   4728  CG  GLN A 326     -25.735 -15.715  13.620  1.00 79.66           C  
ATOM   4729  HG2 GLN A 326     -24.649 -15.669  13.699  1.00 79.66           H  
ATOM   4730  HG3 GLN A 326     -26.006 -15.480  12.591  1.00 79.66           H  
ATOM   4731  CD  GLN A 326     -26.320 -14.633  14.508  1.00 79.66           C  
ATOM   4732  NE2 GLN A 326     -26.077 -13.406  14.145  1.00 79.66           N  
ATOM   4733 HE21 GLN A 326     -25.486 -13.252  13.341  1.00 79.66           H  
ATOM   4734 HE22 GLN A 326     -26.376 -12.632  14.722  1.00 79.66           H  
ATOM   4735  OE1 GLN A 326     -27.011 -14.860  15.493  1.00 79.66           O  
ATOM   4736  N   LEU A 327     -24.247 -19.913  13.780  1.00 82.45           N  
ATOM   4737  H   LEU A 327     -23.472 -19.302  13.563  1.00 82.45           H  
ATOM   4738  CA  LEU A 327     -23.956 -21.097  14.579  1.00 82.45           C  
ATOM   4739  HA  LEU A 327     -24.882 -21.510  14.979  1.00 82.45           H  
ATOM   4740  C   LEU A 327     -23.054 -20.686  15.742  1.00 82.45           C  
ATOM   4741  CB  LEU A 327     -23.290 -22.162  13.700  1.00 82.45           C  
ATOM   4742  HB2 LEU A 327     -23.959 -22.433  12.883  1.00 82.45           H  
ATOM   4743  HB3 LEU A 327     -22.398 -21.718  13.258  1.00 82.45           H  
ATOM   4744  O   LEU A 327     -21.918 -20.275  15.537  1.00 82.45           O  
ATOM   4745  CG  LEU A 327     -22.875 -23.419  14.487  1.00 82.45           C  
ATOM   4746  HG  LEU A 327     -22.549 -23.164  15.495  1.00 82.45           H  
ATOM   4747  CD1 LEU A 327     -24.035 -24.408  14.592  1.00 82.45           C  
ATOM   4748 HD11 LEU A 327     -24.796 -23.985  15.248  1.00 82.45           H  
ATOM   4749 HD12 LEU A 327     -24.457 -24.603  13.606  1.00 82.45           H  
ATOM   4750 HD13 LEU A 327     -23.686 -25.346  15.022  1.00 82.45           H  
ATOM   4751  CD2 LEU A 327     -21.700 -24.099  13.805  1.00 82.45           C  
ATOM   4752 HD21 LEU A 327     -20.846 -23.421  13.798  1.00 82.45           H  
ATOM   4753 HD22 LEU A 327     -21.429 -25.000  14.355  1.00 82.45           H  
ATOM   4754 HD23 LEU A 327     -21.963 -24.349  12.777  1.00 82.45           H  
ATOM   4755  N   ALA A 328     -23.547 -20.844  16.962  1.00 81.02           N  
ATOM   4756  H   ALA A 328     -24.456 -21.275  17.057  1.00 81.02           H  
ATOM   4757  CA  ALA A 328     -22.842 -20.521  18.186  1.00 81.02           C  
ATOM   4758  HA  ALA A 328     -21.913 -20.015  17.925  1.00 81.02           H  
ATOM   4759  C   ALA A 328     -22.521 -21.772  19.009  1.00 81.02           C  
ATOM   4760  CB  ALA A 328     -23.704 -19.558  18.990  1.00 81.02           C  
ATOM   4761  HB1 ALA A 328     -24.573 -20.086  19.384  1.00 81.02           H  
ATOM   4762  HB2 ALA A 328     -23.106 -19.160  19.810  1.00 81.02           H  
ATOM   4763  HB3 ALA A 328     -24.043 -18.735  18.361  1.00 81.02           H  
ATOM   4764  O   ALA A 328     -23.378 -22.644  19.144  1.00 81.02           O  
ATOM   4765  N   GLY A 329     -21.343 -21.841  19.628  1.00 79.46           N  
ATOM   4766  H   GLY A 329     -20.685 -21.089  19.478  1.00 79.46           H  
ATOM   4767  CA  GLY A 329     -20.953 -22.931  20.524  1.00 79.46           C  
ATOM   4768  HA2 GLY A 329     -21.822 -23.540  20.774  1.00 79.46           H  
ATOM   4769  HA3 GLY A 329     -20.244 -23.580  20.011  1.00 79.46           H  
ATOM   4770  C   GLY A 329     -20.303 -22.440  21.816  1.00 79.46           C  
ATOM   4771  O   GLY A 329     -19.275 -21.766  21.777  1.00 79.46           O  
ATOM   4772  N   GLN A 330     -20.887 -22.814  22.956  1.00 77.14           N  
ATOM   4773  H   GLN A 330     -21.721 -23.380  22.884  1.00 77.14           H  
ATOM   4774  CA  GLN A 330     -20.445 -22.461  24.310  1.00 77.14           C  
ATOM   4775  HA  GLN A 330     -19.720 -21.649  24.247  1.00 77.14           H  
ATOM   4776  C   GLN A 330     -19.793 -23.660  25.005  1.00 77.14           C  
ATOM   4777  CB  GLN A 330     -21.660 -21.960  25.110  1.00 77.14           C  
ATOM   4778  HB2 GLN A 330     -22.199 -21.256  24.476  1.00 77.14           H  
ATOM   4779  HB3 GLN A 330     -22.323 -22.799  25.319  1.00 77.14           H  
ATOM   4780  O   GLN A 330     -20.308 -24.782  24.951  1.00 77.14           O  
ATOM   4781  CG  GLN A 330     -21.346 -21.216  26.418  1.00 77.14           C  
ATOM   4782  HG2 GLN A 330     -20.850 -21.888  27.118  1.00 77.14           H  
ATOM   4783  HG3 GLN A 330     -20.678 -20.383  26.200  1.00 77.14           H  
ATOM   4784  CD  GLN A 330     -22.620 -20.676  27.076  1.00 77.14           C  
ATOM   4785  NE2 GLN A 330     -22.684 -19.389  27.349  1.00 77.14           N  
ATOM   4786 HE21 GLN A 330     -23.526 -18.977  27.723  1.00 77.14           H  
ATOM   4787 HE22 GLN A 330     -21.912 -18.759  27.178  1.00 77.14           H  
ATOM   4788  OE1 GLN A 330     -23.560 -21.417  27.338  1.00 77.14           O  
ATOM   4789  N   TYR A 331     -18.683 -23.425  25.712  1.00 74.94           N  
ATOM   4790  H   TYR A 331     -18.287 -22.496  25.695  1.00 74.94           H  
ATOM   4791  CA  TYR A 331     -18.055 -24.454  26.550  1.00 74.94           C  
ATOM   4792  HA  TYR A 331     -17.898 -25.354  25.956  1.00 74.94           H  
ATOM   4793  C   TYR A 331     -18.950 -24.852  27.730  1.00 74.94           C  
ATOM   4794  CB  TYR A 331     -16.696 -23.953  27.046  1.00 74.94           C  
ATOM   4795  HB2 TYR A 331     -16.838 -23.049  27.637  1.00 74.94           H  
ATOM   4796  HB3 TYR A 331     -16.083 -23.680  26.186  1.00 74.94           H  
ATOM   4797  O   TYR A 331     -19.174 -26.041  27.972  1.00 74.94           O  
ATOM   4798  CG  TYR A 331     -15.939 -24.971  27.878  1.00 74.94           C  
ATOM   4799  CD1 TYR A 331     -16.062 -24.985  29.283  1.00 74.94           C  
ATOM   4800  HD1 TYR A 331     -16.733 -24.296  29.774  1.00 74.94           H  
ATOM   4801  CD2 TYR A 331     -15.043 -25.851  27.248  1.00 74.94           C  
ATOM   4802  HD2 TYR A 331     -14.931 -25.813  26.175  1.00 74.94           H  
ATOM   4803  CE1 TYR A 331     -15.272 -25.863  30.052  1.00 74.94           C  
ATOM   4804  HE1 TYR A 331     -15.346 -25.856  31.130  1.00 74.94           H  
ATOM   4805  CE2 TYR A 331     -14.254 -26.732  28.010  1.00 74.94           C  
ATOM   4806  HE2 TYR A 331     -13.516 -27.366  27.541  1.00 74.94           H  
ATOM   4807  OH  TYR A 331     -13.581 -27.572  30.144  1.00 74.94           O  
ATOM   4808  HH  TYR A 331     -13.555 -27.327  31.071  1.00 74.94           H  
ATOM   4809  CZ  TYR A 331     -14.364 -26.737  29.414  1.00 74.94           C  
ATOM   4810  N   SER A 332     -19.505 -23.857  28.436  1.00 73.80           N  
ATOM   4811  H   SER A 332     -19.318 -22.906  28.152  1.00 73.80           H  
ATOM   4812  CA  SER A 332     -20.491 -24.091  29.495  1.00 73.80           C  
ATOM   4813  HA  SER A 332     -20.013 -24.686  30.273  1.00 73.80           H  
ATOM   4814  C   SER A 332     -21.689 -24.869  28.948  1.00 73.80           C  
ATOM   4815  CB  SER A 332     -20.980 -22.792  30.138  1.00 73.80           C  
ATOM   4816  HB2 SER A 332     -20.126 -22.193  30.454  1.00 73.80           H  
ATOM   4817  HB3 SER A 332     -21.583 -22.227  29.427  1.00 73.80           H  
ATOM   4818  O   SER A 332     -22.202 -24.588  27.864  1.00 73.80           O  
ATOM   4819  OG  SER A 332     -21.758 -23.129  31.268  1.00 73.80           O  
ATOM   4820  HG  SER A 332     -22.546 -22.580  31.274  1.00 73.80           H  
ATOM   4821  N   GLY A 333     -22.095 -25.910  29.675  1.00 69.94           N  
ATOM   4822  H   GLY A 333     -21.661 -26.037  30.579  1.00 69.94           H  
ATOM   4823  CA  GLY A 333     -23.197 -26.792  29.293  1.00 69.94           C  
ATOM   4824  HA2 GLY A 333     -23.378 -27.496  30.106  1.00 69.94           H  
ATOM   4825  HA3 GLY A 333     -24.091 -26.183  29.166  1.00 69.94           H  
ATOM   4826  C   GLY A 333     -23.000 -27.604  28.003  1.00 69.94           C  
ATOM   4827  O   GLY A 333     -23.918 -28.339  27.645  1.00 69.94           O  
ATOM   4828  N   TYR A 334     -21.854 -27.502  27.313  1.00 74.49           N  
ATOM   4829  H   TYR A 334     -21.146 -26.877  27.671  1.00 74.49           H  
ATOM   4830  CA  TYR A 334     -21.629 -28.044  25.964  1.00 74.49           C  
ATOM   4831  HA  TYR A 334     -20.755 -27.534  25.558  1.00 74.49           H  
ATOM   4832  C   TYR A 334     -22.802 -27.732  25.029  1.00 74.49           C  
ATOM   4833  CB  TYR A 334     -21.322 -29.554  25.995  1.00 74.49           C  
ATOM   4834  HB2 TYR A 334     -21.001 -29.861  25.000  1.00 74.49           H  
ATOM   4835  HB3 TYR A 334     -22.239 -30.097  26.223  1.00 74.49           H  
ATOM   4836  O   TYR A 334     -23.475 -28.644  24.545  1.00 74.49           O  
ATOM   4837  CG  TYR A 334     -20.269 -29.974  26.991  1.00 74.49           C  
ATOM   4838  CD1 TYR A 334     -18.907 -29.755  26.717  1.00 74.49           C  
ATOM   4839  HD1 TYR A 334     -18.603 -29.260  25.807  1.00 74.49           H  
ATOM   4840  CD2 TYR A 334     -20.666 -30.534  28.221  1.00 74.49           C  
ATOM   4841  HD2 TYR A 334     -21.717 -30.657  28.436  1.00 74.49           H  
ATOM   4842  CE1 TYR A 334     -17.950 -30.087  27.692  1.00 74.49           C  
ATOM   4843  HE1 TYR A 334     -16.907 -29.837  27.560  1.00 74.49           H  
ATOM   4844  CE2 TYR A 334     -19.703 -30.867  29.192  1.00 74.49           C  
ATOM   4845  HE2 TYR A 334     -20.011 -31.264  30.149  1.00 74.49           H  
ATOM   4846  OH  TYR A 334     -17.385 -30.970  29.829  1.00 74.49           O  
ATOM   4847  HH  TYR A 334     -17.738 -31.121  30.709  1.00 74.49           H  
ATOM   4848  CZ  TYR A 334     -18.339 -30.635  28.926  1.00 74.49           C  
ATOM   4849  N   ARG A 335     -23.096 -26.452  24.806  1.00 76.63           N  
ATOM   4850  H   ARG A 335     -22.500 -25.739  25.202  1.00 76.63           H  
ATOM   4851  CA  ARG A 335     -24.254 -26.045  24.004  1.00 76.63           C  
ATOM   4852  HA  ARG A 335     -24.924 -26.893  23.864  1.00 76.63           H  
ATOM   4853  C   ARG A 335     -23.807 -25.580  22.621  1.00 76.63           C  
ATOM   4854  CB  ARG A 335     -25.040 -24.960  24.746  1.00 76.63           C  
ATOM   4855  HB2 ARG A 335     -25.923 -24.725  24.153  1.00 76.63           H  
ATOM   4856  HB3 ARG A 335     -24.411 -24.073  24.827  1.00 76.63           H  
ATOM   4857  O   ARG A 335     -23.117 -24.575  22.512  1.00 76.63           O  
ATOM   4858  CG  ARG A 335     -25.514 -25.346  26.153  1.00 76.63           C  
ATOM   4859  HG2 ARG A 335     -24.660 -25.585  26.786  1.00 76.63           H  
ATOM   4860  HG3 ARG A 335     -26.189 -26.200  26.101  1.00 76.63           H  
ATOM   4861  CD  ARG A 335     -26.237 -24.130  26.734  1.00 76.63           C  
ATOM   4862  HD2 ARG A 335     -27.077 -23.870  26.091  1.00 76.63           H  
ATOM   4863  HD3 ARG A 335     -25.531 -23.299  26.739  1.00 76.63           H  
ATOM   4864  NE  ARG A 335     -26.727 -24.350  28.105  1.00 76.63           N  
ATOM   4865  HE  ARG A 335     -26.693 -25.284  28.488  1.00 76.63           H  
ATOM   4866  NH1 ARG A 335     -27.134 -22.134  28.516  1.00 76.63           N  
ATOM   4867 HH11 ARG A 335     -27.250 -21.480  29.276  1.00 76.63           H  
ATOM   4868 HH12 ARG A 335     -26.480 -21.873  27.793  1.00 76.63           H  
ATOM   4869  NH2 ARG A 335     -27.467 -23.591  30.135  1.00 76.63           N  
ATOM   4870 HH21 ARG A 335     -27.395 -22.757  30.701  1.00 76.63           H  
ATOM   4871 HH22 ARG A 335     -27.237 -24.464  30.589  1.00 76.63           H  
ATOM   4872  CZ  ARG A 335     -27.114 -23.373  28.907  1.00 76.63           C  
ATOM   4873  N   LEU A 336     -24.242 -26.279  21.574  1.00 78.84           N  
ATOM   4874  H   LEU A 336     -24.748 -27.136  21.747  1.00 78.84           H  
ATOM   4875  CA  LEU A 336     -24.193 -25.799  20.191  1.00 78.84           C  
ATOM   4876  HA  LEU A 336     -23.526 -24.939  20.129  1.00 78.84           H  
ATOM   4877  C   LEU A 336     -25.600 -25.349  19.790  1.00 78.84           C  
ATOM   4878  CB  LEU A 336     -23.621 -26.910  19.294  1.00 78.84           C  
ATOM   4879  HB2 LEU A 336     -22.652 -27.193  19.704  1.00 78.84           H  
ATOM   4880  HB3 LEU A 336     -24.279 -27.777  19.354  1.00 78.84           H  
ATOM   4881  O   LEU A 336     -26.564 -26.090  19.976  1.00 78.84           O  
ATOM   4882  CG  LEU A 336     -23.401 -26.543  17.815  1.00 78.84           C  
ATOM   4883  HG  LEU A 336     -24.347 -26.244  17.362  1.00 78.84           H  
ATOM   4884  CD1 LEU A 336     -22.420 -25.394  17.635  1.00 78.84           C  
ATOM   4885 HD11 LEU A 336     -21.682 -25.390  18.437  1.00 78.84           H  
ATOM   4886 HD12 LEU A 336     -21.913 -25.468  16.673  1.00 78.84           H  
ATOM   4887 HD13 LEU A 336     -22.971 -24.454  17.641  1.00 78.84           H  
ATOM   4888  CD2 LEU A 336     -22.855 -27.755  17.060  1.00 78.84           C  
ATOM   4889 HD21 LEU A 336     -22.872 -27.560  15.987  1.00 78.84           H  
ATOM   4890 HD22 LEU A 336     -21.826 -27.941  17.367  1.00 78.84           H  
ATOM   4891 HD23 LEU A 336     -23.458 -28.637  17.275  1.00 78.84           H  
ATOM   4892  N   ARG A 337     -25.739 -24.138  19.261  1.00 82.52           N  
ATOM   4893  H   ARG A 337     -24.902 -23.588  19.126  1.00 82.52           H  
ATOM   4894  CA  ARG A 337     -27.008 -23.525  18.851  1.00 82.52           C  
ATOM   4895  HA  ARG A 337     -27.771 -24.299  18.761  1.00 82.52           H  
ATOM   4896  C   ARG A 337     -26.866 -22.885  17.485  1.00 82.52           C  
ATOM   4897  CB  ARG A 337     -27.454 -22.482  19.889  1.00 82.52           C  
ATOM   4898  HB2 ARG A 337     -26.594 -21.916  20.249  1.00 82.52           H  
ATOM   4899  HB3 ARG A 337     -28.156 -21.786  19.430  1.00 82.52           H  
ATOM   4900  O   ARG A 337     -25.793 -22.419  17.138  1.00 82.52           O  
ATOM   4901  CG  ARG A 337     -28.175 -23.158  21.052  1.00 82.52           C  
ATOM   4902  HG2 ARG A 337     -29.071 -23.641  20.662  1.00 82.52           H  
ATOM   4903  HG3 ARG A 337     -27.530 -23.907  21.510  1.00 82.52           H  
ATOM   4904  CD  ARG A 337     -28.611 -22.154  22.113  1.00 82.52           C  
ATOM   4905  HD2 ARG A 337     -27.727 -21.720  22.580  1.00 82.52           H  
ATOM   4906  HD3 ARG A 337     -29.193 -21.358  21.649  1.00 82.52           H  
ATOM   4907  NE  ARG A 337     -29.425 -22.844  23.114  1.00 82.52           N  
ATOM   4908  HE  ARG A 337     -29.588 -23.830  22.972  1.00 82.52           H  
ATOM   4909  NH1 ARG A 337     -29.979 -21.105  24.517  1.00 82.52           N  
ATOM   4910 HH11 ARG A 337     -30.443 -20.753  25.342  1.00 82.52           H  
ATOM   4911 HH12 ARG A 337     -29.394 -20.485  23.975  1.00 82.52           H  
ATOM   4912  NH2 ARG A 337     -30.777 -23.186  24.841  1.00 82.52           N  
ATOM   4913 HH21 ARG A 337     -31.301 -22.886  25.651  1.00 82.52           H  
ATOM   4914 HH22 ARG A 337     -30.845 -24.122  24.468  1.00 82.52           H  
ATOM   4915  CZ  ARG A 337     -30.053 -22.354  24.156  1.00 82.52           C  
ATOM   4916  N   TRP A 338     -27.946 -22.820  16.720  1.00 84.06           N  
ATOM   4917  H   TRP A 338     -28.797 -23.271  17.025  1.00 84.06           H  
ATOM   4918  CA  TRP A 338     -27.959 -22.085  15.460  1.00 84.06           C  
ATOM   4919  HA  TRP A 338     -27.168 -21.337  15.504  1.00 84.06           H  
ATOM   4920  C   TRP A 338     -29.271 -21.327  15.248  1.00 84.06           C  
ATOM   4921  CB  TRP A 338     -27.649 -23.039  14.301  1.00 84.06           C  
ATOM   4922  HB2 TRP A 338     -27.194 -22.479  13.485  1.00 84.06           H  
ATOM   4923  HB3 TRP A 338     -26.918 -23.782  14.618  1.00 84.06           H  
ATOM   4924  O   TRP A 338     -30.300 -21.685  15.825  1.00 84.06           O  
ATOM   4925  CG  TRP A 338     -28.833 -23.744  13.744  1.00 84.06           C  
ATOM   4926  CD1 TRP A 338     -29.375 -24.879  14.228  1.00 84.06           C  
ATOM   4927  HD1 TRP A 338     -29.020 -25.414  15.097  1.00 84.06           H  
ATOM   4928  CD2 TRP A 338     -29.650 -23.353  12.600  1.00 84.06           C  
ATOM   4929  CE2 TRP A 338     -30.650 -24.342  12.414  1.00 84.06           C  
ATOM   4930  CE3 TRP A 338     -29.647 -22.274  11.695  1.00 84.06           C  
ATOM   4931  HE3 TRP A 338     -28.915 -21.489  11.816  1.00 84.06           H  
ATOM   4932  NE1 TRP A 338     -30.425 -25.248  13.418  1.00 84.06           N  
ATOM   4933  HE1 TRP A 338     -30.921 -26.125  13.491  1.00 84.06           H  
ATOM   4934  CH2 TRP A 338     -31.502 -23.242  10.443  1.00 84.06           C  
ATOM   4935  HH2 TRP A 338     -32.166 -23.210   9.592  1.00 84.06           H  
ATOM   4936  CZ2 TRP A 338     -31.557 -24.307  11.351  1.00 84.06           C  
ATOM   4937  HZ2 TRP A 338     -32.252 -25.120  11.201  1.00 84.06           H  
ATOM   4938  CZ3 TRP A 338     -30.558 -22.220  10.623  1.00 84.06           C
[truncated: 1,240,283 more chars]
