# Supplementary material for: Distantly related Alteromonas bacteriophages share tail fibers exhibiting properties of transient chaperone caps
Source: Nat Commun. 2023 Oct 16;14:6517. doi: 10.1038/s41467-023-42114-8 (PMC10579305; doi:10.1038/s41467-023-42114-8)
Supplement: Supplementary file 4 — Source Data [file 41467_2023_42114_MOESM4_ESM.zip › Source_data/Figure_4/Fig4c_GOVbin2917_gp51_trimer.pdb]

ATOM      1  N   MET A   1      60.292 -27.314  71.390  1.00 24.91           N  
ATOM      2  H   MET A   1      61.186 -27.219  70.931  1.00 24.91           H  
ATOM      3  H2  MET A   1      59.779 -27.951  70.796  1.00 24.91           H  
ATOM      4  H3  MET A   1      59.848 -26.407  71.349  1.00 24.91           H  
ATOM      5  CA  MET A   1      60.426 -27.816  72.777  1.00 24.91           C  
ATOM      6  HA  MET A   1      59.427 -27.953  73.190  1.00 24.91           H  
ATOM      7  C   MET A   1      61.129 -26.766  73.623  1.00 24.91           C  
ATOM      8  CB  MET A   1      61.178 -29.160  72.837  1.00 24.91           C  
ATOM      9  HB2 MET A   1      61.812 -29.186  73.724  1.00 24.91           H  
ATOM     10  HB3 MET A   1      61.816 -29.278  71.961  1.00 24.91           H  
ATOM     11  O   MET A   1      61.832 -25.936  73.074  1.00 24.91           O  
ATOM     12  CG  MET A   1      60.194 -30.331  72.936  1.00 24.91           C  
ATOM     13  HG2 MET A   1      59.583 -30.365  72.034  1.00 24.91           H  
ATOM     14  HG3 MET A   1      59.534 -30.147  73.783  1.00 24.91           H  
ATOM     15  SD  MET A   1      60.967 -31.953  73.189  1.00 24.91           S  
ATOM     16  CE  MET A   1      61.424 -32.345  71.477  1.00 24.91           C  
ATOM     17  HE1 MET A   1      61.895 -33.327  71.440  1.00 24.91           H  
ATOM     18  HE2 MET A   1      60.532 -32.352  70.850  1.00 24.91           H  
ATOM     19  HE3 MET A   1      62.121 -31.598  71.097  1.00 24.91           H  
ATOM     20  N   ALA A   2      60.971 -26.788  74.952  1.00 26.89           N  
ATOM     21  H   ALA A   2      60.381 -27.485  75.383  1.00 26.89           H  
ATOM     22  CA  ALA A   2      61.829 -25.994  75.837  1.00 26.89           C  
ATOM     23  HA  ALA A   2      61.980 -25.003  75.411  1.00 26.89           H  
ATOM     24  C   ALA A   2      63.196 -26.682  75.927  1.00 26.89           C  
ATOM     25  CB  ALA A   2      61.153 -25.816  77.201  1.00 26.89           C  
ATOM     26  HB1 ALA A   2      60.207 -25.288  77.078  1.00 26.89           H  
ATOM     27  HB2 ALA A   2      60.973 -26.786  77.664  1.00 26.89           H  
ATOM     28  HB3 ALA A   2      61.802 -25.229  77.851  1.00 26.89           H  
ATOM     29  O   ALA A   2      63.422 -27.566  76.760  1.00 26.89           O  
ATOM     30  N   VAL A   3      64.078 -26.347  74.994  1.00 28.23           N  
ATOM     31  H   VAL A   3      63.844 -25.618  74.336  1.00 28.23           H  
ATOM     32  CA  VAL A   3      65.402 -26.946  74.906  1.00 28.23           C  
ATOM     33  HA  VAL A   3      65.334 -28.005  75.156  1.00 28.23           H  
ATOM     34  C   VAL A   3      66.274 -26.243  75.933  1.00 28.23           C  
ATOM     35  CB  VAL A   3      66.000 -26.814  73.496  1.00 28.23           C  
ATOM     36  HB  VAL A   3      66.339 -25.786  73.367  1.00 28.23           H  
ATOM     37  O   VAL A   3      66.960 -25.291  75.589  1.00 28.23           O  
ATOM     38  CG1 VAL A   3      67.192 -27.782  73.397  1.00 28.23           C  
ATOM     39 HG11 VAL A   3      67.730 -27.616  72.463  1.00 28.23           H  
ATOM     40 HG12 VAL A   3      66.842 -28.813  73.433  1.00 28.23           H  
ATOM     41 HG13 VAL A   3      67.893 -27.598  74.212  1.00 28.23           H  
ATOM     42  CG2 VAL A   3      65.012 -27.044  72.352  1.00 28.23           C  
ATOM     43 HG21 VAL A   3      64.152 -26.382  72.450  1.00 28.23           H  
ATOM     44 HG22 VAL A   3      64.685 -28.083  72.314  1.00 28.23           H  
ATOM     45 HG23 VAL A   3      65.467 -26.735  71.410  1.00 28.23           H  
ATOM     46  N   ASN A   4      66.226 -26.694  77.195  1.00 33.31           N  
ATOM     47  H   ASN A   4      65.511 -27.369  77.425  1.00 33.31           H  
ATOM     48  CA  ASN A   4      67.060 -26.126  78.260  1.00 33.31           C  
ATOM     49  HA  ASN A   4      66.618 -25.177  78.564  1.00 33.31           H  
ATOM     50  C   ASN A   4      68.470 -25.885  77.703  1.00 33.31           C  
ATOM     51  CB  ASN A   4      67.138 -27.086  79.466  1.00 33.31           C  
ATOM     52  HB2 ASN A   4      68.111 -26.968  79.944  1.00 33.31           H  
ATOM     53  HB3 ASN A   4      67.064 -28.118  79.122  1.00 33.31           H  
ATOM     54  O   ASN A   4      69.097 -26.879  77.301  1.00 33.31           O  
ATOM     55  CG  ASN A   4      66.105 -26.823  80.543  1.00 33.31           C  
ATOM     56  ND2 ASN A   4      65.923 -27.755  81.448  1.00 33.31           N  
ATOM     57 HD21 ASN A   4      66.462 -28.609  81.423  1.00 33.31           H  
ATOM     58 HD22 ASN A   4      65.239 -27.540  82.159  1.00 33.31           H  
ATOM     59  OD1 ASN A   4      65.473 -25.789  80.630  1.00 33.31           O  
ATOM     60  N   PRO A   5      68.928 -24.614  77.618  1.00 33.53           N  
ATOM     61  CA  PRO A   5      70.198 -24.293  76.995  1.00 33.53           C  
ATOM     62  HA  PRO A   5      70.191 -24.569  75.941  1.00 33.53           H  
ATOM     63  C   PRO A   5      71.223 -25.108  77.750  1.00 33.53           C  
ATOM     64  CB  PRO A   5      70.389 -22.782  77.144  1.00 33.53           C  
ATOM     65  HB2 PRO A   5      71.433 -22.521  77.317  1.00 33.53           H  
ATOM     66  HB3 PRO A   5      70.016 -22.283  76.250  1.00 33.53           H  
ATOM     67  O   PRO A   5      71.261 -25.046  78.988  1.00 33.53           O  
ATOM     68  CG  PRO A   5      69.497 -22.420  78.331  1.00 33.53           C  
ATOM     69  HG2 PRO A   5      70.026 -22.606  79.266  1.00 33.53           H  
ATOM     70  HG3 PRO A   5      69.155 -21.387  78.278  1.00 33.53           H  
ATOM     71  CD  PRO A   5      68.340 -23.407  78.181  1.00 33.53           C  
ATOM     72  HD2 PRO A   5      67.886 -23.588  79.156  1.00 33.53           H  
ATOM     73  HD3 PRO A   5      67.602 -23.008  77.484  1.00 33.53           H  
ATOM     74  N   ILE A   6      71.931 -25.981  77.027  1.00 39.75           N  
ATOM     75  H   ILE A   6      71.973 -25.901  76.021  1.00 39.75           H  
ATOM     76  CA  ILE A   6      72.764 -26.943  77.729  1.00 39.75           C  
ATOM     77  HA  ILE A   6      72.125 -27.383  78.495  1.00 39.75           H  
ATOM     78  C   ILE A   6      73.812 -26.107  78.448  1.00 39.75           C  
ATOM     79  CB  ILE A   6      73.295 -28.128  76.893  1.00 39.75           C  
ATOM     80  HB  ILE A   6      74.154 -27.803  76.306  1.00 39.75           H  
ATOM     81  O   ILE A   6      74.240 -25.050  77.982  1.00 39.75           O  
ATOM     82  CG1 ILE A   6      72.210 -28.674  75.945  1.00 39.75           C  
ATOM     83 HG12 ILE A   6      71.852 -27.864  75.309  1.00 39.75           H  
ATOM     84 HG13 ILE A   6      71.361 -28.999  76.546  1.00 39.75           H  
ATOM     85  CG2 ILE A   6      73.718 -29.263  77.849  1.00 39.75           C  
ATOM     86 HG21 ILE A   6      72.858 -29.658  78.390  1.00 39.75           H  
ATOM     87 HG22 ILE A   6      74.240 -30.048  77.301  1.00 39.75           H  
ATOM     88 HG23 ILE A   6      74.432 -28.895  78.586  1.00 39.75           H  
ATOM     89  CD1 ILE A   6      72.685 -29.814  75.029  1.00 39.75           C  
ATOM     90 HD11 ILE A   6      72.925 -30.709  75.603  1.00 39.75           H  
ATOM     91 HD12 ILE A   6      71.898 -30.063  74.316  1.00 39.75           H  
ATOM     92 HD13 ILE A   6      73.573 -29.498  74.481  1.00 39.75           H  
ATOM     93  N   GLN A   7      74.021 -26.493  79.688  1.00 44.28           N  
ATOM     94  H   GLN A   7      73.727 -27.425  79.945  1.00 44.28           H  
ATOM     95  CA  GLN A   7      74.933 -25.837  80.582  1.00 44.28           C  
ATOM     96  HA  GLN A   7      75.259 -24.885  80.161  1.00 44.28           H  
ATOM     97  C   GLN A   7      76.131 -26.739  80.698  1.00 44.28           C  
ATOM     98  CB  GLN A   7      74.256 -25.562  81.917  1.00 44.28           C  
ATOM     99  HB2 GLN A   7      73.440 -24.865  81.726  1.00 44.28           H  
ATOM    100  HB3 GLN A   7      75.003 -25.109  82.568  1.00 44.28           H  
ATOM    101  O   GLN A   7      75.962 -27.960  80.793  1.00 44.28           O  
ATOM    102  CG  GLN A   7      73.676 -26.763  82.668  1.00 44.28           C  
ATOM    103  HG2 GLN A   7      74.480 -27.454  82.918  1.00 44.28           H  
ATOM    104  HG3 GLN A   7      72.951 -27.282  82.041  1.00 44.28           H  
ATOM    105  CD  GLN A   7      72.980 -26.331  83.955  1.00 44.28           C  
ATOM    106  NE2 GLN A   7      72.736 -27.255  84.857  1.00 44.28           N  
ATOM    107 HE21 GLN A   7      73.063 -28.199  84.706  1.00 44.28           H  
ATOM    108 HE22 GLN A   7      72.292 -26.949  85.711  1.00 44.28           H  
ATOM    109  OE1 GLN A   7      72.628 -25.179  84.185  1.00 44.28           O  
ATOM    110  N   PHE A   8      77.303 -26.119  80.731  1.00 49.09           N  
ATOM    111  H   PHE A   8      77.316 -25.113  80.815  1.00 49.09           H  
ATOM    112  CA  PHE A   8      78.559 -26.826  80.686  1.00 49.09           C  
ATOM    113  HA  PHE A   8      78.670 -27.297  79.709  1.00 49.09           H  
ATOM    114  C   PHE A   8      78.541 -27.893  81.746  1.00 49.09           C  
ATOM    115  CB  PHE A   8      79.745 -25.906  80.942  1.00 49.09           C  
ATOM    116  HB2 PHE A   8      79.538 -25.304  81.826  1.00 49.09           H  
ATOM    117  HB3 PHE A   8      80.602 -26.538  81.175  1.00 49.09           H  
ATOM    118  O   PHE A   8      78.216 -27.657  82.919  1.00 49.09           O  
ATOM    119  CG  PHE A   8      80.159 -25.023  79.788  1.00 49.09           C  
ATOM    120  CD1 PHE A   8      81.445 -24.461  79.801  1.00 49.09           C  
ATOM    121  HD1 PHE A   8      82.084 -24.605  80.659  1.00 49.09           H  
ATOM    122  CD2 PHE A   8      79.297 -24.746  78.714  1.00 49.09           C  
ATOM    123  HD2 PHE A   8      78.286 -25.124  78.682  1.00 49.09           H  
ATOM    124  CE1 PHE A   8      81.901 -23.695  78.725  1.00 49.09           C  
ATOM    125  HE1 PHE A   8      82.915 -23.324  78.742  1.00 49.09           H  
ATOM    126  CE2 PHE A   8      79.747 -23.970  77.645  1.00 49.09           C  
ATOM    127  HE2 PHE A   8      79.075 -23.784  76.821  1.00 49.09           H  
ATOM    128  CZ  PHE A   8      81.048 -23.460  77.635  1.00 49.09           C  
ATOM    129  HZ  PHE A   8      81.376 -22.895  76.776  1.00 49.09           H  
ATOM    130  N   LEU A   9      78.929 -29.074  81.309  1.00 52.62           N  
ATOM    131  H   LEU A   9      79.242 -29.150  80.352  1.00 52.62           H  
ATOM    132  CA  LEU A   9      79.158 -30.172  82.194  1.00 52.62           C  
ATOM    133  HA  LEU A   9      78.345 -30.201  82.920  1.00 52.62           H  
ATOM    134  C   LEU A   9      80.458 -29.880  82.935  1.00 52.62           C  
ATOM    135  CB  LEU A   9      79.093 -31.448  81.370  1.00 52.62           C  
ATOM    136  HB2 LEU A   9      78.172 -31.413  80.788  1.00 52.62           H  
ATOM    137  HB3 LEU A   9      79.921 -31.501  80.662  1.00 52.62           H  
ATOM    138  O   LEU A   9      81.553 -30.232  82.499  1.00 52.62           O  
ATOM    139  CG  LEU A   9      79.069 -32.665  82.291  1.00 52.62           C  
ATOM    140  HG  LEU A   9      78.475 -32.423  83.172  1.00 52.62           H  
ATOM    141  CD1 LEU A   9      78.371 -33.792  81.572  1.00 52.62           C  
ATOM    142 HD11 LEU A   9      78.169 -34.570  82.309  1.00 52.62           H  
ATOM    143 HD12 LEU A   9      79.013 -34.173  80.777  1.00 52.62           H  
ATOM    144 HD13 LEU A   9      77.419 -33.457  81.162  1.00 52.62           H  
ATOM    145  CD2 LEU A   9      80.445 -33.180  82.723  1.00 52.62           C  
ATOM    146 HD21 LEU A   9      80.921 -32.482  83.412  1.00 52.62           H  
ATOM    147 HD22 LEU A   9      81.081 -33.323  81.850  1.00 52.62           H  
ATOM    148 HD23 LEU A   9      80.341 -34.135  83.238  1.00 52.62           H  
ATOM    149  N   VAL A  10      80.297 -29.154  84.038  1.00 58.35           N  
ATOM    150  H   VAL A  10      79.371 -28.783  84.195  1.00 58.35           H  
ATOM    151  CA  VAL A  10      81.314 -28.892  85.046  1.00 58.35           C  
ATOM    152  HA  VAL A  10      82.293 -28.872  84.566  1.00 58.35           H  
ATOM    153  C   VAL A  10      81.274 -30.036  86.049  1.00 58.35           C  
ATOM    154  CB  VAL A  10      81.095 -27.531  85.740  1.00 58.35           C  
ATOM    155  HB  VAL A  10      80.133 -27.535  86.251  1.00 58.35           H  
ATOM    156  O   VAL A  10      80.253 -30.279  86.695  1.00 58.35           O  
ATOM    157  CG1 VAL A  10      82.185 -27.257  86.787  1.00 58.35           C  
ATOM    158 HG11 VAL A  10      82.126 -27.986  87.595  1.00 58.35           H  
ATOM    159 HG12 VAL A  10      82.054 -26.266  87.221  1.00 58.35           H  
ATOM    160 HG13 VAL A  10      83.176 -27.315  86.337  1.00 58.35           H  
ATOM    161  CG2 VAL A  10      81.084 -26.371  84.733  1.00 58.35           C  
ATOM    162 HG21 VAL A  10      81.952 -26.440  84.077  1.00 58.35           H  
ATOM    163 HG22 VAL A  10      81.122 -25.412  85.250  1.00 58.35           H  
ATOM    164 HG23 VAL A  10      80.181 -26.413  84.123  1.00 58.35           H  
ATOM    165  N   ALA A  11      82.399 -30.720  86.205  1.00 61.90           N  
ATOM    166  H   ALA A  11      83.191 -30.459  85.634  1.00 61.90           H  
ATOM    167  CA  ALA A  11      82.634 -31.702  87.245  1.00 61.90           C  
ATOM    168  HA  ALA A  11      81.753 -31.784  87.883  1.00 61.90           H  
ATOM    169  C   ALA A  11      83.813 -31.256  88.110  1.00 61.90           C  
ATOM    170  CB  ALA A  11      82.900 -33.061  86.598  1.00 61.90           C  
ATOM    171  HB1 ALA A  11      83.113 -33.786  87.383  1.00 61.90           H  
ATOM    172  HB2 ALA A  11      82.032 -33.379  86.019  1.00 61.90           H  
ATOM    173  HB3 ALA A  11      83.764 -32.993  85.937  1.00 61.90           H  
ATOM    174  O   ALA A  11      84.884 -30.965  87.594  1.00 61.90           O  
ATOM    175  N   GLN A  12      83.653 -31.257  89.435  1.00 61.77           N  
ATOM    176  H   GLN A  12      82.743 -31.468  89.819  1.00 61.77           H  
ATOM    177  CA  GLN A  12      84.755 -30.897  90.340  1.00 61.77           C  
ATOM    178  HA  GLN A  12      85.263 -30.018  89.942  1.00 61.77           H  
ATOM    179  C   GLN A  12      85.835 -31.981  90.459  1.00 61.77           C  
ATOM    180  CB  GLN A  12      84.212 -30.567  91.742  1.00 61.77           C  
ATOM    181  HB2 GLN A  12      85.055 -30.403  92.412  1.00 61.77           H  
ATOM    182  HB3 GLN A  12      83.647 -31.419  92.119  1.00 61.77           H  
ATOM    183  O   GLN A  12      86.907 -31.693  90.974  1.00 61.77           O  
ATOM    184  CG  GLN A  12      83.323 -29.318  91.798  1.00 61.77           C  
ATOM    185  HG2 GLN A  12      82.394 -29.512  91.262  1.00 61.77           H  
ATOM    186  HG3 GLN A  12      83.077 -29.104  92.838  1.00 61.77           H  
ATOM    187  CD  GLN A  12      83.992 -28.092  91.185  1.00 61.77           C  
ATOM    188  NE2 GLN A  12      84.956 -27.474  91.833  1.00 61.77           N  
ATOM    189 HE21 GLN A  12      85.342 -27.836  92.693  1.00 61.77           H  
ATOM    190 HE22 GLN A  12      85.368 -26.682  91.361  1.00 61.77           H  
ATOM    191  OE1 GLN A  12      83.660 -27.687  90.087  1.00 61.77           O  
ATOM    192  N   ASN A  13      85.536 -33.223  90.065  1.00 61.52           N  
ATOM    193  H   ASN A  13      84.654 -33.378  89.598  1.00 61.52           H  
ATOM    194  CA  ASN A  13      86.426 -34.370  90.236  1.00 61.52           C  
ATOM    195  HA  ASN A  13      87.456 -34.025  90.326  1.00 61.52           H  
ATOM    196  C   ASN A  13      86.336 -35.284  89.010  1.00 61.52           C  
ATOM    197  CB  ASN A  13      86.053 -35.138  91.519  1.00 61.52           C  
ATOM    198  HB2 ASN A  13      85.013 -35.458  91.456  1.00 61.52           H  
ATOM    199  HB3 ASN A  13      86.681 -36.026  91.594  1.00 61.52           H  
ATOM    200  O   ASN A  13      85.488 -36.185  88.949  1.00 61.52           O  
ATOM    201  CG  ASN A  13      86.235 -34.345  92.795  1.00 61.52           C  
ATOM    202  ND2 ASN A  13      85.200 -33.682  93.258  1.00 61.52           N  
ATOM    203 HD21 ASN A  13      84.328 -33.698  92.747  1.00 61.52           H  
ATOM    204 HD22 ASN A  13      85.388 -33.112  94.070  1.00 61.52           H  
ATOM    205  OD1 ASN A  13      87.273 -34.344  93.426  1.00 61.52           O  
ATOM    206  N   ALA A  14      87.217 -35.046  88.047  1.00 71.95           N  
ATOM    207  H   ALA A  14      87.825 -34.245  88.137  1.00 71.95           H  
ATOM    208  CA  ALA A  14      87.433 -35.886  86.883  1.00 71.95           C  
ATOM    209  HA  ALA A  14      86.745 -36.731  86.921  1.00 71.95           H  
ATOM    210  C   ALA A  14      88.865 -36.432  86.860  1.00 71.95           C  
ATOM    211  CB  ALA A  14      87.112 -35.077  85.637  1.00 71.95           C  
ATOM    212  HB1 ALA A  14      86.085 -34.719  85.699  1.00 71.95           H  
ATOM    213  HB2 ALA A  14      87.230 -35.698  84.749  1.00 71.95           H  
ATOM    214  HB3 ALA A  14      87.796 -34.229  85.586  1.00 71.95           H  
ATOM    215  O   ALA A  14      89.804 -35.787  87.329  1.00 71.95           O  
ATOM    216  N   SER A  15      89.024 -37.642  86.329  1.00 64.52           N  
ATOM    217  H   SER A  15      88.203 -38.127  85.995  1.00 64.52           H  
ATOM    218  CA  SER A  15      90.316 -38.320  86.205  1.00 64.52           C  
ATOM    219  HA  SER A  15      91.109 -37.572  86.228  1.00 64.52           H  
ATOM    220  C   SER A  15      90.415 -39.097  84.897  1.00 64.52           C  
ATOM    221  CB  SER A  15      90.538 -39.312  87.353  1.00 64.52           C  
ATOM    222  HB2 SER A  15      91.540 -39.733  87.262  1.00 64.52           H  
ATOM    223  HB3 SER A  15      89.815 -40.123  87.273  1.00 64.52           H  
ATOM    224  O   SER A  15      89.455 -39.764  84.501  1.00 64.52           O  
ATOM    225  OG  SER A  15      90.412 -38.711  88.627  1.00 64.52           O  
ATOM    226  HG  SER A  15      89.487 -38.509  88.785  1.00 64.52           H  
ATOM    227  N   ILE A  16      91.588 -39.085  84.267  1.00 76.47           N  
ATOM    228  H   ILE A  16      92.350 -38.570  84.685  1.00 76.47           H  
ATOM    229  CA  ILE A  16      91.923 -39.941  83.126  1.00 76.47           C  
ATOM    230  HA  ILE A  16      91.336 -40.855  83.218  1.00 76.47           H  
ATOM    231  C   ILE A  16      93.395 -40.349  83.164  1.00 76.47           C  
ATOM    232  CB  ILE A  16      91.533 -39.288  81.783  1.00 76.47           C  
ATOM    233  HB  ILE A  16      90.459 -39.112  81.832  1.00 76.47           H  
ATOM    234  O   ILE A  16      94.270 -39.547  83.476  1.00 76.47           O  
ATOM    235  CG1 ILE A  16      91.803 -40.267  80.621  1.00 76.47           C  
ATOM    236 HG12 ILE A  16      92.868 -40.269  80.393  1.00 76.47           H  
ATOM    237 HG13 ILE A  16      91.511 -41.270  80.932  1.00 76.47           H  
ATOM    238  CG2 ILE A  16      92.223 -37.935  81.546  1.00 76.47           C  
ATOM    239 HG21 ILE A  16      91.897 -37.494  80.604  1.00 76.47           H  
ATOM    240 HG22 ILE A  16      93.306 -38.052  81.512  1.00 76.47           H  
ATOM    241 HG23 ILE A  16      91.966 -37.243  82.349  1.00 76.47           H  
ATOM    242  CD1 ILE A  16      91.036 -39.957  79.339  1.00 76.47           C  
ATOM    243 HD11 ILE A  16      89.969 -40.100  79.505  1.00 76.47           H  
ATOM    244 HD12 ILE A  16      91.358 -40.644  78.555  1.00 76.47           H  
ATOM    245 HD13 ILE A  16      91.225 -38.931  79.024  1.00 76.47           H  
ATOM    246  N   THR A  17      93.653 -41.612  82.830  1.00 65.76           N  
ATOM    247  H   THR A  17      92.878 -42.211  82.587  1.00 65.76           H  
ATOM    248  CA  THR A  17      95.004 -42.161  82.684  1.00 65.76           C  
ATOM    249  HA  THR A  17      95.670 -41.643  83.374  1.00 65.76           H  
ATOM    250  C   THR A  17      95.520 -41.933  81.265  1.00 65.76           C  
ATOM    251  CB  THR A  17      95.008 -43.655  83.036  1.00 65.76           C  
ATOM    252  HB  THR A  17      94.342 -44.179  82.350  1.00 65.76           H  
ATOM    253  O   THR A  17      94.776 -42.116  80.292  1.00 65.76           O  
ATOM    254  CG2 THR A  17      96.376 -44.330  83.001  1.00 65.76           C  
ATOM    255 HG21 THR A  17      96.793 -44.282  81.996  1.00 65.76           H  
ATOM    256 HG22 THR A  17      97.059 -43.836  83.692  1.00 65.76           H  
ATOM    257 HG23 THR A  17      96.273 -45.377  83.287  1.00 65.76           H  
ATOM    258  OG1 THR A  17      94.518 -43.830  84.346  1.00 65.76           O  
ATOM    259  HG1 THR A  17      95.080 -43.288  84.905  1.00 65.76           H  
ATOM    260  N   ASP A  18      96.793 -41.581  81.131  1.00 66.98           N  
ATOM    261  H   ASP A  18      97.352 -41.481  81.967  1.00 66.98           H  
ATOM    262  CA  ASP A  18      97.440 -41.341  79.843  1.00 66.98           C  
ATOM    263  HA  ASP A  18      96.889 -40.537  79.355  1.00 66.98           H  
ATOM    264  C   ASP A  18      97.368 -42.567  78.912  1.00 66.98           C  
ATOM    265  CB  ASP A  18      98.874 -40.845  80.063  1.00 66.98           C  
ATOM    266  HB2 ASP A  18      99.531 -41.690  80.271  1.00 66.98           H  
ATOM    267  HB3 ASP A  18      98.899 -40.172  80.920  1.00 66.98           H  
ATOM    268  O   ASP A  18      97.366 -43.725  79.340  1.00 66.98           O  
ATOM    269  CG  ASP A  18      99.354 -40.076  78.837  1.00 66.98           C  
ATOM    270  OD1 ASP A  18     100.223 -40.597  78.106  1.00 66.98           O  
ATOM    271  OD2 ASP A  18      98.799 -38.978  78.610  1.00 66.98           O  
ATOM    272  N   GLY A  19      97.205 -42.323  77.613  1.00 66.56           N  
ATOM    273  H   GLY A  19      97.247 -41.364  77.297  1.00 66.56           H  
ATOM    274  CA  GLY A  19      96.956 -43.350  76.600  1.00 66.56           C  
ATOM    275  HA2 GLY A  19      97.151 -42.917  75.619  1.00 66.56           H  
ATOM    276  HA3 GLY A  19      97.661 -44.166  76.758  1.00 66.56           H  
ATOM    277  C   GLY A  19      95.537 -43.945  76.594  1.00 66.56           C  
ATOM    278  O   GLY A  19      95.181 -44.638  75.633  1.00 66.56           O  
ATOM    279  N   THR A  20      94.693 -43.685  77.600  1.00 71.07           N  
ATOM    280  H   THR A  20      95.021 -43.104  78.358  1.00 71.07           H  
ATOM    281  CA  THR A  20      93.313 -44.211  77.653  1.00 71.07           C  
ATOM    282  HA  THR A  20      93.300 -45.148  77.095  1.00 71.07           H  
ATOM    283  C   THR A  20      92.293 -43.292  76.969  1.00 71.07           C  
ATOM    284  CB  THR A  20      92.858 -44.579  79.075  1.00 71.07           C  
ATOM    285  HB  THR A  20      91.952 -45.177  78.981  1.00 71.07           H  
ATOM    286  O   THR A  20      92.592 -42.153  76.621  1.00 71.07           O  
ATOM    287  CG2 THR A  20      93.870 -45.416  79.855  1.00 71.07           C  
ATOM    288 HG21 THR A  20      94.123 -46.312  79.287  1.00 71.07           H  
ATOM    289 HG22 THR A  20      94.780 -44.845  80.038  1.00 71.07           H  
ATOM    290 HG23 THR A  20      93.436 -45.710  80.810  1.00 71.07           H  
ATOM    291  OG1 THR A  20      92.518 -43.443  79.818  1.00 71.07           O  
ATOM    292  HG1 THR A  20      93.318 -42.930  79.958  1.00 71.07           H  
ATOM    293  N   LYS A  21      91.072 -43.798  76.741  1.00 69.71           N  
ATOM    294  H   LYS A  21      90.887 -44.736  77.067  1.00 69.71           H  
ATOM    295  CA  LYS A  21      89.961 -43.067  76.099  1.00 69.71           C  
ATOM    296  HA  LYS A  21      90.301 -42.065  75.836  1.00 69.71           H  
ATOM    297  C   LYS A  21      88.763 -42.839  77.024  1.00 69.71           C  
ATOM    298  CB  LYS A  21      89.518 -43.768  74.800  1.00 69.71           C  
ATOM    299  HB2 LYS A  21      89.251 -44.803  75.011  1.00 69.71           H  
ATOM    300  HB3 LYS A  21      88.633 -43.264  74.411  1.00 69.71           H  
ATOM    301  O   LYS A  21      87.659 -42.637  76.535  1.00 69.71           O  
ATOM    302  CG  LYS A  21      90.580 -43.719  73.703  1.00 69.71           C  
ATOM    303  HG2 LYS A  21      90.948 -42.695  73.628  1.00 69.71           H  
ATOM    304  HG3 LYS A  21      91.404 -44.386  73.954  1.00 69.71           H  
ATOM    305  CD  LYS A  21      89.971 -44.110  72.355  1.00 69.71           C  
ATOM    306  HD2 LYS A  21      89.175 -43.406  72.114  1.00 69.71           H  
ATOM    307  HD3 LYS A  21      89.556 -45.117  72.414  1.00 69.71           H  
ATOM    308  CE  LYS A  21      91.050 -44.049  71.275  1.00 69.71           C  
ATOM    309  HE2 LYS A  21      91.757 -44.864  71.430  1.00 69.71           H  
ATOM    310  HE3 LYS A  21      91.596 -43.113  71.396  1.00 69.71           H  
ATOM    311  NZ  LYS A  21      90.450 -44.103  69.922  1.00 69.71           N  
ATOM    312  HZ1 LYS A  21      89.847 -43.301  69.809  1.00 69.71           H  
ATOM    313  HZ2 LYS A  21      91.159 -44.036  69.205  1.00 69.71           H  
ATOM    314  HZ3 LYS A  21      89.889 -44.934  69.798  1.00 69.71           H  
ATOM    315  N   THR A  22      88.915 -42.929  78.342  1.00 69.47           N  
ATOM    316  H   THR A  22      89.836 -43.053  78.737  1.00 69.47           H  
ATOM    317  CA  THR A  22      87.762 -42.829  79.251  1.00 69.47           C  
ATOM    318  HA  THR A  22      86.925 -42.356  78.738  1.00 69.47           H  
ATOM    319  C   THR A  22      88.096 -41.941  80.430  1.00 69.47           C  
ATOM    320  CB  THR A  22      87.272 -44.211  79.706  1.00 69.47           C  
ATOM    321  HB  THR A  22      88.029 -44.690  80.327  1.00 69.47           H  
ATOM    322  O   THR A  22      88.864 -42.323  81.308  1.00 69.47           O  
ATOM    323  CG2 THR A  22      85.953 -44.129  80.478  1.00 69.47           C  
ATOM    324 HG21 THR A  22      86.090 -43.544  81.388  1.00 69.47           H  
ATOM    325 HG22 THR A  22      85.637 -45.133  80.761  1.00 69.47           H  
ATOM    326 HG23 THR A  22      85.183 -43.663  79.863  1.00 69.47           H  
ATOM    327  OG1 THR A  22      87.028 -45.019  78.572  1.00 69.47           O  
ATOM    328  HG1 THR A  22      86.494 -44.502  77.964  1.00 69.47           H  
ATOM    329  N   ILE A  23      87.490 -40.759  80.441  1.00 73.14           N  
ATOM    330  H   ILE A  23      86.843 -40.537  79.698  1.00 73.14           H  
ATOM    331  CA  ILE A  23      87.497 -39.877  81.597  1.00 73.14           C  
ATOM    332  HA  ILE A  23      88.469 -39.947  82.084  1.00 73.14           H  
ATOM    333  C   ILE A  23      86.436 -40.398  82.558  1.00 73.14           C  
ATOM    334  CB  ILE A  23      87.258 -38.405  81.208  1.00 73.14           C  
ATOM    335  HB  ILE A  23      86.244 -38.309  80.821  1.00 73.14           H  
ATOM    336  O   ILE A  23      85.295 -40.658  82.167  1.00 73.14           O  
ATOM    337  CG1 ILE A  23      88.249 -37.940  80.117  1.00 73.14           C  
ATOM    338 HG12 ILE A  23      88.254 -38.647  79.287  1.00 73.14           H  
ATOM    339 HG13 ILE A  23      89.255 -37.886  80.533  1.00 73.14           H  
ATOM    340  CG2 ILE A  23      87.397 -37.537  82.472  1.00 73.14           C  
ATOM    341 HG21 ILE A  23      87.195 -36.492  82.237  1.00 73.14           H  
ATOM    342 HG22 ILE A  23      86.680 -37.838  83.235  1.00 73.14           H  
ATOM    343 HG23 ILE A  23      88.407 -37.614  82.875  1.00 73.14           H  
ATOM    344  CD1 ILE A  23      87.920 -36.587  79.507  1.00 73.14           C  
ATOM    345 HD11 ILE A  23      88.738 -36.276  78.858  1.00 73.14           H  
ATOM    346 HD12 ILE A  23      87.806 -35.828  80.282  1.00 73.14           H  
ATOM    347 HD13 ILE A  23      87.003 -36.682  78.925  1.00 73.14           H  
ATOM    348  N   THR A  24      86.827 -40.550  83.815  1.00 69.75           N  
ATOM    349  H   THR A  24      87.768 -40.262  84.041  1.00 69.75           H  
ATOM    350  CA  THR A  24      85.954 -40.945  84.919  1.00 69.75           C  
ATOM    351  HA  THR A  24      85.035 -41.369  84.515  1.00 69.75           H  
ATOM    352  C   THR A  24      85.601 -39.697  85.710  1.00 69.75           C  
ATOM    353  CB  THR A  24      86.608 -41.985  85.851  1.00 69.75           C  
ATOM    354  HB  THR A  24      86.975 -41.492  86.751  1.00 69.75           H  
ATOM    355  O   THR A  24      86.495 -38.959  86.118  1.00 69.75           O  
ATOM    356  CG2 THR A  24      85.595 -43.057  86.245  1.00 69.75           C  
ATOM    357 HG21 THR A  24      86.059 -43.753  86.944  1.00 69.75           H  
ATOM    358 HG22 THR A  24      85.268 -43.603  85.360  1.00 69.75           H  
ATOM    359 HG23 THR A  24      84.734 -42.592  86.725  1.00 69.75           H  
ATOM    360  OG1 THR A  24      87.694 -42.659  85.254  1.00 69.75           O  
ATOM    361  HG1 THR A  24      88.305 -41.996  84.922  1.00 69.75           H  
ATOM    362  N   ILE A  25      84.314 -39.455  85.918  1.00 71.90           N  
ATOM    363  H   ILE A  25      83.635 -40.121  85.578  1.00 71.90           H  
ATOM    364  CA  ILE A  25      83.764 -38.276  86.587  1.00 71.90           C  
ATOM    365  HA  ILE A  25      84.570 -37.626  86.926  1.00 71.90           H  
ATOM    366  C   ILE A  25      82.989 -38.742  87.816  1.00 71.90           C  
ATOM    367  CB  ILE A  25      82.888 -37.490  85.588  1.00 71.90           C  
ATOM    368  HB  ILE A  25      82.233 -38.197  85.078  1.00 71.90           H  
ATOM    369  O   ILE A  25      82.311 -39.767  87.779  1.00 71.90           O  
ATOM    370  CG1 ILE A  25      83.790 -36.803  84.540  1.00 71.90           C  
ATOM    371 HG12 ILE A  25      84.254 -35.918  84.975  1.00 71.90           H  
ATOM    372 HG13 ILE A  25      84.582 -37.485  84.230  1.00 71.90           H  
ATOM    373  CG2 ILE A  25      81.999 -36.456  86.293  1.00 71.90           C  
ATOM    374 HG21 ILE A  25      82.606 -35.846  86.963  1.00 71.90           H  
ATOM    375 HG22 ILE A  25      81.227 -36.964  86.871  1.00 71.90           H  
ATOM    376 HG23 ILE A  25      81.502 -35.822  85.560  1.00 71.90           H  
ATOM    377  CD1 ILE A  25      83.032 -36.409  83.275  1.00 71.90           C  
ATOM    378 HD11 ILE A  25      82.347 -35.585  83.474  1.00 71.90           H  
ATOM    379 HD12 ILE A  25      83.748 -36.100  82.513  1.00 71.90           H  
ATOM    380 HD13 ILE A  25      82.478 -37.273  82.906  1.00 71.90           H  
ATOM    381  N   SER A  26      83.072 -37.991  88.912  1.00 69.55           N  
ATOM    382  H   SER A  26      83.642 -37.158  88.886  1.00 69.55           H  
ATOM    383  CA  SER A  26      82.338 -38.291  90.145  1.00 69.55           C  
ATOM    384  HA  SER A  26      81.598 -39.066  89.939  1.00 69.55           H  
ATOM    385  C   SER A  26      81.561 -37.078  90.660  1.00 69.55           C  
ATOM    386  CB  SER A  26      83.285 -38.873  91.198  1.00 69.55           C  
ATOM    387  HB2 SER A  26      82.717 -39.138  92.090  1.00 69.55           H  
ATOM    388  HB3 SER A  26      83.746 -39.778  90.804  1.00 69.55           H  
ATOM    389  O   SER A  26      81.962 -35.930  90.461  1.00 69.55           O  
ATOM    390  OG  SER A  26      84.295 -37.947  91.544  1.00 69.55           O  
ATOM    391  HG  SER A  26      84.773 -37.710  90.746  1.00 69.55           H  
ATOM    392  N   GLY A  27      80.430 -37.340  91.325  1.00 58.58           N  
ATOM    393  H   GLY A  27      80.136 -38.304  91.382  1.00 58.58           H  
ATOM    394  CA  GLY A  27      79.595 -36.309  91.956  1.00 58.58           C  
ATOM    395  HA2 GLY A  27      79.487 -36.561  93.011  1.00 58.58           H  
ATOM    396  HA3 GLY A  27      80.088 -35.338  91.898  1.00 58.58           H  
ATOM    397  C   GLY A  27      78.185 -36.149  91.375  1.00 58.58           C  
ATOM    398  O   GLY A  27      77.625 -35.063  91.476  1.00 58.58           O  
ATOM    399  N   ASN A  28      77.599 -37.202  90.788  1.00 65.26           N  
ATOM    400  H   ASN A  28      78.130 -38.059  90.728  1.00 65.26           H  
ATOM    401  CA  ASN A  28      76.282 -37.188  90.122  1.00 65.26           C  
ATOM    402  HA  ASN A  28      76.162 -38.172  89.670  1.00 65.26           H  
ATOM    403  C   ASN A  28      76.179 -36.219  88.924  1.00 65.26           C  
ATOM    404  CB  ASN A  28      75.133 -37.038  91.144  1.00 65.26           C  
ATOM    405  HB2 ASN A  28      75.307 -36.178  91.791  1.00 65.26           H  
ATOM    406  HB3 ASN A  28      74.198 -36.862  90.613  1.00 65.26           H  
ATOM    407  O   ASN A  28      75.107 -35.693  88.628  1.00 65.26           O  
ATOM    408  CG  ASN A  28      74.911 -38.288  91.962  1.00 65.26           C  
ATOM    409  ND2 ASN A  28      75.154 -38.254  93.250  1.00 65.26           N  
ATOM    410 HD21 ASN A  28      75.026 -39.128  93.741  1.00 65.26           H  
ATOM    411 HD22 ASN A  28      75.512 -37.410  93.674  1.00 65.26           H  
ATOM    412  OD1 ASN A  28      74.515 -39.318  91.456  1.00 65.26           O  
ATOM    413  N   VAL A  29      77.284 -35.995  88.210  1.00 60.56           N  
ATOM    414  H   VAL A  29      78.137 -36.464  88.479  1.00 60.56           H  
ATOM    415  CA  VAL A  29      77.320 -35.121  87.028  1.00 60.56           C  
ATOM    416  HA  VAL A  29      76.647 -34.281  87.196  1.00 60.56           H  
ATOM    417  C   VAL A  29      76.834 -35.887  85.791  1.00 60.56           C  
ATOM    418  CB  VAL A  29      78.733 -34.546  86.823  1.00 60.56           C  
ATOM    419  HB  VAL A  29      79.411 -35.357  86.555  1.00 60.56           H  
ATOM    420  O   VAL A  29      77.473 -36.846  85.361  1.00 60.56           O  
ATOM    421  CG1 VAL A  29      78.722 -33.516  85.697  1.00 60.56           C  
ATOM    422 HG11 VAL A  29      78.034 -32.703  85.927  1.00 60.56           H  
ATOM    423 HG12 VAL A  29      79.721 -33.100  85.564  1.00 60.56           H  
ATOM    424 HG13 VAL A  29      78.420 -34.000  84.769  1.00 60.56           H  
ATOM    425  CG2 VAL A  29      79.275 -33.863  88.086  1.00 60.56           C  
ATOM    426 HG21 VAL A  29      79.394 -34.584  88.895  1.00 60.56           H  
ATOM    427 HG22 VAL A  29      78.598 -33.069  88.402  1.00 60.56           H  
ATOM    428 HG23 VAL A  29      80.254 -33.434  87.874  1.00 60.56           H  
ATOM    429  N   ASP A  30      75.694 -35.497  85.222  1.00 62.16           N  
ATOM    430  H   ASP A  30      75.202 -34.706  85.612  1.00 62.16           H  
ATOM    431  CA  ASP A  30      75.049 -36.226  84.122  1.00 62.16           C  
ATOM    432  HA  ASP A  30      75.137 -37.293  84.328  1.00 62.16           H  
ATOM    433  C   ASP A  30      75.729 -35.996  82.762  1.00 62.16           C  
ATOM    434  CB  ASP A  30      73.548 -35.884  84.095  1.00 62.16           C  
ATOM    435  HB2 ASP A  30      73.429 -34.810  83.955  1.00 62.16           H  
ATOM    436  HB3 ASP A  30      73.115 -36.147  85.060  1.00 62.16           H  
ATOM    437  O   ASP A  30      75.486 -34.992  82.094  1.00 62.16           O  
ATOM    438  CG  ASP A  30      72.766 -36.617  82.997  1.00 62.16           C  
ATOM    439  OD1 ASP A  30      71.560 -36.338  82.851  1.00 62.16           O  
ATOM    440  OD2 ASP A  30      73.346 -37.484  82.301  1.00 62.16           O  
ATOM    441  N   CYS A  31      76.544 -36.965  82.329  1.00 64.84           N  
ATOM    442  H   CYS A  31      76.670 -37.790  82.897  1.00 64.84           H  
ATOM    443  CA  CYS A  31      77.248 -36.929  81.046  1.00 64.84           C  
ATOM    444  HA  CYS A  31      77.379 -35.884  80.762  1.00 64.84           H  
ATOM    445  C   CYS A  31      76.439 -37.503  79.875  1.00 64.84           C  
ATOM    446  CB  CYS A  31      78.660 -37.538  81.168  1.00 64.84           C  
ATOM    447  HB2 CYS A  31      78.597 -38.622  81.269  1.00 64.84           H  
ATOM    448  HB3 CYS A  31      79.217 -37.323  80.256  1.00 64.84           H  
ATOM    449  O   CYS A  31      76.982 -37.629  78.782  1.00 64.84           O  
ATOM    450  SG  CYS A  31      79.585 -36.883  82.586  1.00 64.84           S  
ATOM    451  HG  CYS A  31      78.634 -37.062  83.507  1.00 64.84           H  
ATOM    452  N   SER A  32      75.142 -37.799  80.025  1.00 60.80           N  
ATOM    453  H   SER A  32      74.702 -37.652  80.921  1.00 60.80           H  
ATOM    454  CA  SER A  32      74.298 -38.254  78.901  1.00 60.80           C  
ATOM    455  HA  SER A  32      74.776 -39.122  78.446  1.00 60.80           H  
ATOM    456  C   SER A  32      74.116 -37.211  77.787  1.00 60.80           C  
ATOM    457  CB  SER A  32      72.920 -38.685  79.403  1.00 60.80           C  
ATOM    458  HB2 SER A  32      72.356 -39.107  78.570  1.00 60.80           H  
ATOM    459  HB3 SER A  32      73.032 -39.452  80.168  1.00 60.80           H  
ATOM    460  O   SER A  32      73.681 -37.549  76.685  1.00 60.80           O  
ATOM    461  OG  SER A  32      72.202 -37.584  79.924  1.00 60.80           O  
ATOM    462  HG  SER A  32      72.460 -37.475  80.842  1.00 60.80           H  
ATOM    463  N   ARG A  33      74.459 -35.942  78.059  1.00 56.01           N  
ATOM    464  H   ARG A  33      74.757 -35.750  79.004  1.00 56.01           H  
ATOM    465  CA  ARG A  33      74.456 -34.832  77.087  1.00 56.01           C  
ATOM    466  HA  ARG A  33      73.797 -35.114  76.266  1.00 56.01           H  
ATOM    467  C   ARG A  33      75.813 -34.596  76.410  1.00 56.01           C  
ATOM    468  CB  ARG A  33      73.879 -33.557  77.720  1.00 56.01           C  
ATOM    469  HB2 ARG A  33      74.563 -33.190  78.486  1.00 56.01           H  
ATOM    470  HB3 ARG A  33      73.791 -32.796  76.945  1.00 56.01           H  
ATOM    471  O   ARG A  33      75.973 -33.620  75.681  1.00 56.01           O  
ATOM    472  CG  ARG A  33      72.496 -33.803  78.348  1.00 56.01           C  
ATOM    473  HG2 ARG A  33      72.613 -34.434  79.228  1.00 56.01           H  
ATOM    474  HG3 ARG A  33      71.850 -34.318  77.637  1.00 56.01           H  
ATOM    475  CD  ARG A  33      71.834 -32.494  78.788  1.00 56.01           C  
ATOM    476  HD2 ARG A  33      71.046 -32.726  79.504  1.00 56.01           H  
ATOM    477  HD3 ARG A  33      72.574 -31.888  79.312  1.00 56.01           H  
ATOM    478  NE  ARG A  33      71.290 -31.732  77.641  1.00 56.01           N  
ATOM    479  HE  ARG A  33      71.963 -31.185  77.123  1.00 56.01           H  
ATOM    480  NH1 ARG A  33      69.089 -32.356  77.829  1.00 56.01           N  
ATOM    481 HH11 ARG A  33      68.139 -32.324  77.488  1.00 56.01           H  
ATOM    482 HH12 ARG A  33      69.354 -32.975  78.582  1.00 56.01           H  
ATOM    483  NH2 ARG A  33      69.686 -30.932  76.229  1.00 56.01           N  
ATOM    484 HH21 ARG A  33      70.383 -30.360  75.775  1.00 56.01           H  
ATOM    485 HH22 ARG A  33      68.718 -30.841  75.955  1.00 56.01           H  
ATOM    486  CZ  ARG A  33      70.032 -31.677  77.239  1.00 56.01           C  
ATOM    487  N   VAL A  34      76.772 -35.485  76.654  1.00 54.22           N  
ATOM    488  H   VAL A  34      76.550 -36.264  77.257  1.00 54.22           H  
ATOM    489  CA  VAL A  34      78.074 -35.529  75.985  1.00 54.22           C  
ATOM    490  HA  VAL A  34      78.339 -34.532  75.634  1.00 54.22           H  
ATOM    491  C   VAL A  34      77.956 -36.458  74.782  1.00 54.22           C  
ATOM    492  CB  VAL A  34      79.160 -35.993  76.966  1.00 54.22           C  
ATOM    493  HB  VAL A  34      78.882 -36.972  77.356  1.00 54.22           H  
ATOM    494  O   VAL A  34      77.548 -37.616  74.903  1.00 54.22           O  
ATOM    495  CG1 VAL A  34      80.531 -36.146  76.314  1.00 54.22           C  
ATOM    496 HG11 VAL A  34      80.851 -35.191  75.897  1.00 54.22           H  
ATOM    497 HG12 VAL A  34      80.495 -36.892  75.519  1.00 54.22           H  
ATOM    498 HG13 VAL A  34      81.257 -36.463  77.062  1.00 54.22           H  
ATOM    499  CG2 VAL A  34      79.265 -35.018  78.145  1.00 54.22           C  
ATOM    500 HG21 VAL A  34      78.306 -34.937  78.657  1.00 54.22           H  
ATOM    501 HG22 VAL A  34      79.996 -35.388  78.865  1.00 54.22           H  
ATOM    502 HG23 VAL A  34      79.564 -34.028  77.801  1.00 54.22           H  
ATOM    503  N   TYR A  35      78.305 -35.939  73.615  1.00 54.83           N  
ATOM    504  H   TYR A  35      78.740 -35.027  73.620  1.00 54.83           H  
ATOM    505  CA  TYR A  35      78.119 -36.564  72.312  1.00 54.83           C  
ATOM    506  HA  TYR A  35      77.737 -37.577  72.433  1.00 54.83           H  
ATOM    507  C   TYR A  35      79.470 -36.673  71.584  1.00 54.83           C  
ATOM    508  CB  TYR A  35      77.076 -35.727  71.537  1.00 54.83           C  
ATOM    509  HB2 TYR A  35      76.843 -36.230  70.599  1.00 54.83           H  
ATOM    510  HB3 TYR A  35      77.529 -34.767  71.290  1.00 54.83           H  
ATOM    511  O   TYR A  35      80.527 -36.457  72.177  1.00 54.83           O  
ATOM    512  CG  TYR A  35      75.757 -35.472  72.263  1.00 54.83           C  
ATOM    513  CD1 TYR A  35      75.230 -34.166  72.343  1.00 54.83           C  
ATOM    514  HD1 TYR A  35      75.770 -33.344  71.897  1.00 54.83           H  
ATOM    515  CD2 TYR A  35      75.064 -36.534  72.878  1.00 54.83           C  
ATOM    516  HD2 TYR A  35      75.472 -37.534  72.852  1.00 54.83           H  
ATOM    517  CE1 TYR A  35      74.028 -33.920  73.037  1.00 54.83           C  
ATOM    518  HE1 TYR A  35      73.647 -32.913  73.127  1.00 54.83           H  
ATOM    519  CE2 TYR A  35      73.868 -36.294  73.580  1.00 54.83           C  
ATOM    520  HE2 TYR A  35      73.372 -37.110  74.084  1.00 54.83           H  
ATOM    521  OH  TYR A  35      72.199 -34.762  74.356  1.00 54.83           O  
ATOM    522  HH  TYR A  35      71.906 -35.579  74.766  1.00 54.83           H  
ATOM    523  CZ  TYR A  35      73.346 -34.985  73.659  1.00 54.83           C  
ATOM    524  N   SER A  36      79.436 -36.988  70.284  1.00 52.04           N  
ATOM    525  H   SER A  36      78.535 -37.204  69.881  1.00 52.04           H  
ATOM    526  CA  SER A  36      80.532 -36.648  69.365  1.00 52.04           C  
ATOM    527  HA  SER A  36      81.414 -37.252  69.578  1.00 52.04           H  
ATOM    528  C   SER A  36      80.923 -35.183  69.553  1.00 52.04           C  
ATOM    529  CB  SER A  36      80.093 -36.927  67.924  1.00 52.04           C  
ATOM    530  HB2 SER A  36      79.772 -37.966  67.854  1.00 52.04           H  
ATOM    531  HB3 SER A  36      79.249 -36.289  67.663  1.00 52.04           H  
ATOM    532  O   SER A  36      80.067 -34.372  69.891  1.00 52.04           O  
ATOM    533  OG  SER A  36      81.148 -36.725  67.005  1.00 52.04           O  
ATOM    534  HG  SER A  36      81.334 -35.786  66.942  1.00 52.04           H  
ATOM    535  N   GLY A  37      82.181 -34.815  69.332  1.00 52.73           N  
ATOM    536  H   GLY A  37      82.887 -35.514  69.150  1.00 52.73           H  
ATOM    537  CA  GLY A  37      82.615 -33.424  69.338  1.00 52.73           C  
ATOM    538  HA2 GLY A  37      83.692 -33.415  69.171  1.00 52.73           H  
ATOM    539  HA3 GLY A  37      82.158 -32.906  68.495  1.00 52.73           H  
ATOM    540  C   GLY A  37      82.326 -32.617  70.611  1.00 52.73           C  
ATOM    541  O   GLY A  37      82.348 -31.393  70.542  1.00 52.73           O  
ATOM    542  N   THR A  38      82.038 -33.218  71.769  1.00 54.48           N  
ATOM    543  H   THR A  38      81.925 -34.221  71.793  1.00 54.48           H  
ATOM    544  CA  THR A  38      82.063 -32.467  73.037  1.00 54.48           C  
ATOM    545  HA  THR A  38      81.606 -31.488  72.885  1.00 54.48           H  
ATOM    546  C   THR A  38      83.516 -32.225  73.425  1.00 54.48           C  
ATOM    547  CB  THR A  38      81.317 -33.185  74.167  1.00 54.48           C  
ATOM    548  HB  THR A  38      81.936 -34.030  74.470  1.00 54.48           H  
ATOM    549  O   THR A  38      84.307 -33.165  73.443  1.00 54.48           O  
ATOM    550  CG2 THR A  38      81.060 -32.341  75.412  1.00 54.48           C  
ATOM    551 HG21 THR A  38      81.928 -31.726  75.647  1.00 54.48           H  
ATOM    552 HG22 THR A  38      80.177 -31.718  75.268  1.00 54.48           H  
ATOM    553 HG23 THR A  38      80.876 -32.992  76.266  1.00 54.48           H  
ATOM    554  OG1 THR A  38      80.060 -33.670  73.751  1.00 54.48           O  
ATOM    555  HG1 THR A  38      79.547 -32.974  73.334  1.00 54.48           H  
ATOM    556  N   ALA A  39      83.890 -30.980  73.715  1.00 58.29           N  
ATOM    557  H   ALA A  39      83.188 -30.257  73.786  1.00 58.29           H  
ATOM    558  CA  ALA A  39      85.235 -30.663  74.170  1.00 58.29           C  
ATOM    559  HA  ALA A  39      85.936 -31.365  73.718  1.00 58.29           H  
ATOM    560  C   ALA A  39      85.321 -30.839  75.659  1.00 58.29           C  
ATOM    561  CB  ALA A  39      85.660 -29.252  73.803  1.00 58.29           C  
ATOM    562  HB1 ALA A  39      85.818 -29.188  72.727  1.00 58.29           H  
ATOM    563  HB2 ALA A  39      86.612 -29.030  74.285  1.00 58.29           H  
ATOM    564  HB3 ALA A  39      84.904 -28.537  74.131  1.00 58.29           H  
ATOM    565  O   ALA A  39      84.468 -30.347  76.397  1.00 58.29           O  
ATOM    566  N   ILE A  40      86.359 -31.549  76.067  1.00 60.65           N  
ATOM    567  H   ILE A  40      86.983 -31.938  75.373  1.00 60.65           H  
ATOM    568  CA  ILE A  40      86.570 -31.955  77.434  1.00 60.65           C  
ATOM    569  HA  ILE A  40      85.775 -31.531  78.048  1.00 60.65           H  
ATOM    570  C   ILE A  40      87.883 -31.376  77.910  1.00 60.65           C  
ATOM    571  CB  ILE A  40      86.544 -33.488  77.569  1.00 60.65           C  
ATOM    572  HB  ILE A  40      87.513 -33.894  77.278  1.00 60.65           H  
ATOM    573  O   ILE A  40      88.951 -31.832  77.504  1.00 60.65           O  
ATOM    574  CG1 ILE A  40      85.502 -34.230  76.704  1.00 60.65           C  
ATOM    575 HG12 ILE A  40      85.739 -34.093  75.649  1.00 60.65           H  
ATOM    576 HG13 ILE A  40      85.608 -35.296  76.903  1.00 60.65           H  
ATOM    577  CG2 ILE A  40      86.336 -33.770  79.060  1.00 60.65           C  
ATOM    578 HG21 ILE A  40      87.268 -33.601  79.599  1.00 60.65           H  
ATOM    579 HG22 ILE A  40      85.991 -34.794  79.206  1.00 60.65           H  
ATOM    580 HG23 ILE A  40      85.573 -33.116  79.484  1.00 60.65           H  
ATOM    581  CD1 ILE A  40      84.046 -33.814  76.940  1.00 60.65           C  
ATOM    582 HD11 ILE A  40      83.820 -33.813  78.006  1.00 60.65           H  
ATOM    583 HD12 ILE A  40      83.361 -34.500  76.442  1.00 60.65           H  
ATOM    584 HD13 ILE A  40      83.868 -32.825  76.518  1.00 60.65           H  
ATOM    585  N   PHE A  41      87.777 -30.371  78.763  1.00 61.73           N  
ATOM    586  H   PHE A  41      86.860 -30.066  79.055  1.00 61.73           H  
ATOM    587  CA  PHE A  41      88.895 -29.790  79.481  1.00 61.73           C  
ATOM    588  HA  PHE A  41      89.813 -29.938  78.911  1.00 61.73           H  
ATOM    589  C   PHE A  41      89.050 -30.495  80.812  1.00 61.73           C  
ATOM    590  CB  PHE A  41      88.681 -28.293  79.646  1.00 61.73           C  
ATOM    591  HB2 PHE A  41      87.775 -28.114  80.227  1.00 61.73           H  
ATOM    592  HB3 PHE A  41      89.521 -27.867  80.194  1.00 61.73           H  
ATOM    593  O   PHE A  41      88.098 -31.068  81.346  1.00 61.73           O  
ATOM    594  CG  PHE A  41      88.572 -27.637  78.295  1.00 61.73           C  
ATOM    595  CD1 PHE A  41      89.735 -27.157  77.679  1.00 61.73           C  
ATOM    596  HD1 PHE A  41      90.682 -27.177  78.198  1.00 61.73           H  
ATOM    597  CD2 PHE A  41      87.351 -27.642  77.597  1.00 61.73           C  
ATOM    598  HD2 PHE A  41      86.458 -28.040  78.056  1.00 61.73           H  
ATOM    599  CE1 PHE A  41      89.663 -26.663  76.373  1.00 61.73           C  
ATOM    600  HE1 PHE A  41      90.568 -26.299  75.910  1.00 61.73           H  
ATOM    601  CE2 PHE A  41      87.298 -27.198  76.273  1.00 61.73           C  
ATOM    602  HE2 PHE A  41      86.372 -27.287  75.725  1.00 61.73           H  
ATOM    603  CZ  PHE A  41      88.450 -26.685  75.665  1.00 61.73           C  
ATOM    604  HZ  PHE A  41      88.416 -26.341  74.642  1.00 61.73           H  
ATOM    605  N   LEU A  42      90.277 -30.494  81.299  1.00 62.59           N  
ATOM    606  H   LEU A  42      90.984 -29.931  80.848  1.00 62.59           H  
ATOM    607  CA  LEU A  42      90.717 -31.239  82.458  1.00 62.59           C  
ATOM    608  HA  LEU A  42      89.904 -31.350  83.176  1.00 62.59           H  
ATOM    609  C   LEU A  42      91.834 -30.420  83.093  1.00 62.59           C  
ATOM    610  CB  LEU A  42      91.229 -32.606  81.969  1.00 62.59           C  
ATOM    611  HB2 LEU A  42      92.022 -32.946  82.635  1.00 62.59           H  
ATOM    612  HB3 LEU A  42      91.689 -32.476  80.990  1.00 62.59           H  
ATOM    613  O   LEU A  42      92.770 -30.044  82.400  1.00 62.59           O  
ATOM    614  CG  LEU A  42      90.149 -33.697  81.882  1.00 62.59           C  
ATOM    615  HG  LEU A  42      89.251 -33.314  81.395  1.00 62.59           H  
ATOM    616  CD1 LEU A  42      90.666 -34.865  81.050  1.00 62.59           C  
ATOM    617 HD11 LEU A  42      90.021 -35.734  81.174  1.00 62.59           H  
ATOM    618 HD12 LEU A  42      91.682 -35.115  81.357  1.00 62.59           H  
ATOM    619 HD13 LEU A  42      90.680 -34.573  80.000  1.00 62.59           H  
ATOM    620  CD2 LEU A  42      89.774 -34.240  83.262  1.00 62.59           C  
ATOM    621 HD21 LEU A  42      88.929 -34.921  83.167  1.00 62.59           H  
ATOM    622 HD22 LEU A  42      90.620 -34.773  83.697  1.00 62.59           H  
ATOM    623 HD23 LEU A  42      89.498 -33.417  83.922  1.00 62.59           H  
ATOM    624  N   GLY A  43      91.751 -30.153  84.392  1.00 56.83           N  
ATOM    625  H   GLY A  43      90.946 -30.476  84.910  1.00 56.83           H  
ATOM    626  CA  GLY A  43      92.768 -29.342  85.058  1.00 56.83           C  
ATOM    627  HA2 GLY A  43      92.857 -28.402  84.514  1.00 56.83           H  
ATOM    628  HA3 GLY A  43      92.494 -29.131  86.091  1.00 56.83           H  
ATOM    629  C   GLY A  43      94.136 -30.016  85.027  1.00 56.83           C  
ATOM    630  O   GLY A  43      94.233 -31.226  85.224  1.00 56.83           O  
ATOM    631  N   GLY A  44      95.198 -29.252  84.784  1.00 54.15           N  
ATOM    632  H   GLY A  44      95.093 -28.248  84.788  1.00 54.15           H  
ATOM    633  CA  GLY A  44      96.531 -29.759  84.479  1.00 54.15           C  
ATOM    634  HA2 GLY A  44      96.774 -30.588  85.144  1.00 54.15           H  
ATOM    635  HA3 GLY A  44      97.247 -28.953  84.647  1.00 54.15           H  
ATOM    636  C   GLY A  44      96.696 -30.234  83.034  1.00 54.15           C  
ATOM    637  O   GLY A  44      97.685 -30.905  82.748  1.00 54.15           O  
ATOM    638  N   ALA A  45      95.748 -29.927  82.142  1.00 60.78           N  
ATOM    639  H   ALA A  45      94.934 -29.411  82.445  1.00 60.78           H  
ATOM    640  CA  ALA A  45      95.827 -30.243  80.723  1.00 60.78           C  
ATOM    641  HA  ALA A  45      96.765 -30.762  80.525  1.00 60.78           H  
ATOM    642  C   ALA A  45      95.793 -28.978  79.863  1.00 60.78           C  
ATOM    643  CB  ALA A  45      94.691 -31.188  80.348  1.00 60.78           C  
ATOM    644  HB1 ALA A  45      93.768 -30.631  80.186  1.00 60.78           H  
ATOM    645  HB2 ALA A  45      94.961 -31.692  79.420  1.00 60.78           H  
ATOM    646  HB3 ALA A  45      94.534 -31.904  81.155  1.00 60.78           H  
ATOM    647  O   ALA A  45      94.769 -28.308  79.747  1.00 60.78           O  
ATOM    648  N   ASP A  46      96.905 -28.714  79.188  1.00 55.78           N  
ATOM    649  H   ASP A  46      97.748 -29.198  79.460  1.00 55.78           H  
ATOM    650  CA  ASP A  46      97.063 -27.569  78.291  1.00 55.78           C  
ATOM    651  HA  ASP A  46      96.948 -26.641  78.852  1.00 55.78           H  
ATOM    652  C   ASP A  46      96.072 -27.572  77.104  1.00 55.78           C  
ATOM    653  CB  ASP A  46      98.462 -27.638  77.690  1.00 55.78           C  
ATOM    654  HB2 ASP A  46      98.440 -28.437  76.950  1.00 55.78           H  
ATOM    655  HB3 ASP A  46      98.633 -26.686  77.188  1.00 55.78           H  
ATOM    656  O   ASP A  46      95.780 -26.544  76.493  1.00 55.78           O  
ATOM    657  CG  ASP A  46      99.659 -27.921  78.605  1.00 55.78           C  
ATOM    658  OD1 ASP A  46     100.690 -28.339  78.025  1.00 55.78           O  
ATOM    659  OD2 ASP A  46      99.599 -27.667  79.822  1.00 55.78           O  
ATOM    660  N   ASN A  47      95.576 -28.756  76.730  1.00 53.29           N  
ATOM    661  H   ASN A  47      95.898 -29.567  77.239  1.00 53.29           H  
ATOM    662  CA  ASN A  47      94.590 -28.951  75.677  1.00 53.29           C  
ATOM    663  HA  ASN A  47      94.281 -27.967  75.325  1.00 53.29           H  
ATOM    664  C   ASN A  47      93.345 -29.692  76.192  1.00 53.29           C  
ATOM    665  CB  ASN A  47      95.190 -29.725  74.489  1.00 53.29           C  
ATOM    666  HB2 ASN A  47      94.416 -29.862  73.734  1.00 53.29           H  
ATOM    667  HB3 ASN A  47      95.489 -30.726  74.799  1.00 53.29           H  
ATOM    668  O   ASN A  47      93.436 -30.550  77.074  1.00 53.29           O  
ATOM    669  CG  ASN A  47      96.355 -29.046  73.813  1.00 53.29           C  
ATOM    670  ND2 ASN A  47      97.553 -29.269  74.291  1.00 53.29           N  
ATOM    671 HD21 ASN A  47      98.322 -28.788  73.847  1.00 53.29           H  
ATOM    672 HD22 ASN A  47      97.636 -29.787  75.154  1.00 53.29           H  
ATOM    673  OD1 ASN A  47      96.194 -28.377  72.805  1.00 53.29           O  
ATOM    674  N   PRO A  48      92.183 -29.480  75.558  1.00 54.48           N  
ATOM    675  CA  PRO A  48      91.054 -30.386  75.669  1.00 54.48           C  
ATOM    676  HA  PRO A  48      90.827 -30.566  76.719  1.00 54.48           H  
ATOM    677  C   PRO A  48      91.341 -31.705  74.962  1.00 54.48           C  
ATOM    678  CB  PRO A  48      89.887 -29.691  74.972  1.00 54.48           C  
ATOM    679  HB2 PRO A  48      89.210 -30.388  74.479  1.00 54.48           H  
ATOM    680  HB3 PRO A  48      89.330 -29.123  75.717  1.00 54.48           H  
ATOM    681  O   PRO A  48      92.217 -31.799  74.108  1.00 54.48           O  
ATOM    682  CG  PRO A  48      90.581 -28.780  73.956  1.00 54.48           C  
ATOM    683  HG2 PRO A  48      90.690 -29.302  73.005  1.00 54.48           H  
ATOM    684  HG3 PRO A  48      90.052 -27.836  73.825  1.00 54.48           H  
ATOM    685  CD  PRO A  48      91.950 -28.489  74.538  1.00 54.48           C  
ATOM    686  HD2 PRO A  48      91.975 -27.504  75.004  1.00 54.48           H  
ATOM    687  HD3 PRO A  48      92.697 -28.545  73.746  1.00 54.48           H  
ATOM    688  N   ALA A  49      90.480 -32.687  75.191  1.00 54.51           N  
ATOM    689  H   ALA A  49      89.796 -32.541  75.920  1.00 54.51           H  
ATOM    690  CA  ALA A  49      90.250 -33.760  74.233  1.00 54.51           C  
ATOM    691  HA  ALA A  49      90.864 -33.593  73.348  1.00 54.51           H  
ATOM    692  C   ALA A  49      88.796 -33.765  73.749  1.00 54.51           C  
ATOM    693  CB  ALA A  49      90.703 -35.084  74.844  1.00 54.51           C  
ATOM    694  HB1 ALA A  49      90.172 -35.257  75.780  1.00 54.51           H  
ATOM    695  HB2 ALA A  49      91.775 -35.036  75.035  1.00 54.51           H  
ATOM    696  HB3 ALA A  49      90.511 -35.901  74.149  1.00 54.51           H  
ATOM    697  O   ALA A  49      87.924 -33.092  74.297  1.00 54.51           O  
ATOM    698  N   GLU A  50      88.536 -34.528  72.694  1.00 50.78           N  
ATOM    699  H   GLU A  50      89.292 -35.059  72.286  1.00 50.78           H  
ATOM    700  CA  GLU A  50      87.195 -34.729  72.154  1.00 50.78           C  
ATOM    701  HA  GLU A  50      86.591 -33.832  72.292  1.00 50.78           H  
ATOM    702  C   GLU A  50      86.498 -35.920  72.797  1.00 50.78           C  
ATOM    703  CB  GLU A  50      87.308 -35.053  70.668  1.00 50.78           C  
ATOM    704  HB2 GLU A  50      87.996 -34.360  70.182  1.00 50.78           H  
ATOM    705  HB3 GLU A  50      87.719 -36.053  70.533  1.00 50.78           H  
ATOM    706  O   GLU A  50      87.098 -36.991  72.825  1.00 50.78           O  
ATOM    707  CG  GLU A  50      85.917 -34.975  70.046  1.00 50.78           C  
ATOM    708  HG2 GLU A  50      85.274 -35.688  70.561  1.00 50.78           H  
ATOM    709  HG3 GLU A  50      85.497 -33.980  70.197  1.00 50.78           H  
ATOM    710  CD  GLU A  50      85.880 -35.370  68.586  1.00 50.78           C  
ATOM    711  OE1 GLU A  50      84.761 -35.539  68.058  1.00 50.78           O  
ATOM    712  OE2 GLU A  50      86.933 -35.705  68.004  1.00 50.78           O  
ATOM    713  N   ALA A  51      85.216 -35.809  73.146  1.00 59.87           N  
ATOM    714  H   ALA A  51      84.785 -34.897  73.104  1.00 59.87           H  
ATOM    715  CA  ALA A  51      84.350 -36.959  73.385  1.00 59.87           C  
ATOM    716  HA  ALA A  51      84.968 -37.766  73.778  1.00 59.87           H  
ATOM    717  C   ALA A  51      83.629 -37.497  72.138  1.00 59.87           C  
ATOM    718  CB  ALA A  51      83.342 -36.632  74.470  1.00 59.87           C  
ATOM    719  HB1 ALA A  51      83.876 -36.241  75.336  1.00 59.87           H  
ATOM    720  HB2 ALA A  51      82.803 -37.536  74.751  1.00 59.87           H  
ATOM    721  HB3 ALA A  51      82.627 -35.905  74.085  1.00 59.87           H  
ATOM    722  O   ALA A  51      83.289 -36.773  71.209  1.00 59.87           O  
ATOM    723  N   VAL A  52      83.335 -38.797  72.168  1.00 56.43           N  
ATOM    724  H   VAL A  52      83.691 -39.320  72.955  1.00 56.43           H  
ATOM    725  CA  VAL A  52      82.359 -39.460  71.289  1.00 56.43           C  
ATOM    726  HA  VAL A  52      82.118 -38.791  70.463  1.00 56.43           H  
ATOM    727  C   VAL A  52      81.024 -39.736  71.982  1.00 56.43           C  
ATOM    728  CB  VAL A  52      82.926 -40.736  70.647  1.00 56.43           C  
ATOM    729  HB  VAL A  52      82.108 -41.289  70.184  1.00 56.43           H  
ATOM    730  O   VAL A  52      80.005 -39.879  71.308  1.00 56.43           O  
ATOM    731  CG1 VAL A  52      83.913 -40.362  69.539  1.00 56.43           C  
ATOM    732 HG11 VAL A  52      84.278 -41.262  69.045  1.00 56.43           H  
ATOM    733 HG12 VAL A  52      83.419 -39.727  68.803  1.00 56.43           H  
ATOM    734 HG13 VAL A  52      84.745 -39.812  69.978  1.00 56.43           H  
ATOM    735  CG2 VAL A  52      83.629 -41.667  71.643  1.00 56.43           C  
ATOM    736 HG21 VAL A  52      83.897 -42.600  71.147  1.00 56.43           H  
ATOM    737 HG22 VAL A  52      84.539 -41.201  72.023  1.00 56.43           H  
ATOM    738 HG23 VAL A  52      82.963 -41.889  72.476  1.00 56.43           H  
ATOM    739  N   SER A  53      81.018 -39.825  73.313  1.00 62.72           N  
ATOM    740  H   SER A  53      81.890 -39.706  73.809  1.00 62.72           H  
ATOM    741  CA  SER A  53      79.821 -40.028  74.135  1.00 62.72           C  
ATOM    742  HA  SER A  53      79.061 -39.304  73.842  1.00 62.72           H  
ATOM    743  C   SER A  53      80.130 -39.843  75.622  1.00 62.72           C  
ATOM    744  CB  SER A  53      79.261 -41.445  73.932  1.00 62.72           C  
ATOM    745  HB2 SER A  53      78.394 -41.584  74.577  1.00 62.72           H  
ATOM    746  HB3 SER A  53      78.932 -41.555  72.898  1.00 62.72           H  
ATOM    747  O   SER A  53      81.280 -39.978  76.045  1.00 62.72           O  
ATOM    748  OG  SER A  53      80.226 -42.447  74.218  1.00 62.72           O  
ATOM    749  HG  SER A  53      79.850 -43.298  73.979  1.00 62.72           H  
ATOM    750  N   GLY A  54      79.102 -39.619  76.438  1.00 62.85           N  
ATOM    751  H   GLY A  54      78.199 -39.402  76.041  1.00 62.85           H  
ATOM    752  CA  GLY A  54      79.175 -39.786  77.888  1.00 62.85           C  
ATOM    753  HA2 GLY A  54      80.051 -40.387  78.134  1.00 62.85           H  
ATOM    754  HA3 GLY A  54      79.284 -38.819  78.378  1.00 62.85           H  
ATOM    755  C   GLY A  54      77.959 -40.505  78.473  1.00 62.85           C  
ATOM    756  O   GLY A  54      77.015 -40.857  77.763  1.00 62.85           O  
ATOM    757  N   THR A  55      78.005 -40.771  79.778  1.00 69.42           N  
ATOM    758  H   THR A  55      78.836 -40.499  80.285  1.00 69.42           H  
ATOM    759  CA  THR A  55      76.977 -41.525  80.509  1.00 69.42           C  
ATOM    760  HA  THR A  55      76.200 -41.827  79.807  1.00 69.42           H  
ATOM    761  C   THR A  55      76.288 -40.689  81.587  1.00 69.42           C  
ATOM    762  CB  THR A  55      77.547 -42.819  81.118  1.00 69.42           C  
ATOM    763  HB  THR A  55      76.751 -43.337  81.653  1.00 69.42           H  
ATOM    764  O   THR A  55      76.917 -39.911  82.302  1.00 69.42           O  
ATOM    765  CG2 THR A  55      78.113 -43.761  80.055  1.00 69.42           C  
ATOM    766 HG21 THR A  55      78.982 -43.312  79.574  1.00 69.42           H  
ATOM    767 HG22 THR A  55      78.404 -44.702  80.522  1.00 69.42           H  
ATOM    768 HG23 THR A  55      77.352 -43.959  79.300  1.00 69.42           H  
ATOM    769  OG1 THR A  55      78.608 -42.569  82.006  1.00 69.42           O  
ATOM    770  HG1 THR A  55      79.394 -42.984  81.642  1.00 69.42           H  
ATOM    771  N   SER A  56      74.977 -40.872  81.750  1.00 67.02           N  
ATOM    772  H   SER A  56      74.479 -41.511  81.146  1.00 67.02           H  
ATOM    773  CA  SER A  56      74.288 -40.456  82.978  1.00 67.02           C  
ATOM    774  HA  SER A  56      74.464 -39.390  83.121  1.00 67.02           H  
ATOM    775  C   SER A  56      74.863 -41.198  84.196  1.00 67.02           C  
ATOM    776  CB  SER A  56      72.780 -40.699  82.849  1.00 67.02           C  
ATOM    777  HB2 SER A  56      72.293 -40.538  83.811  1.00 67.02           H  
ATOM    778  HB3 SER A  56      72.358 -39.994  82.133  1.00 67.02           H  
ATOM    779  O   SER A  56      75.423 -42.284  84.017  1.00 67.02           O  
ATOM    780  OG  SER A  56      72.537 -42.023  82.400  1.00 67.02           O  
ATOM    781  HG  SER A  56      72.928 -42.622  83.040  1.00 67.02           H  
ATOM    782  N   PRO A  57      74.733 -40.667  85.427  1.00 69.11           N  
ATOM    783  CA  PRO A  57      75.437 -41.216  86.579  1.00 69.11           C  
ATOM    784  HA  PRO A  57      76.499 -41.255  86.334  1.00 69.11           H  
ATOM    785  C   PRO A  57      74.954 -42.626  86.934  1.00 69.11           C  
ATOM    786  CB  PRO A  57      75.235 -40.219  87.729  1.00 69.11           C  
ATOM    787  HB2 PRO A  57      74.441 -40.563  88.392  1.00 69.11           H  
ATOM    788  HB3 PRO A  57      76.159 -40.070  88.288  1.00 69.11           H  
ATOM    789  O   PRO A  57      73.763 -42.933  86.848  1.00 69.11           O  
ATOM    790  CG  PRO A  57      74.788 -38.937  87.024  1.00 69.11           C  
ATOM    791  HG2 PRO A  57      75.662 -38.390  86.669  1.00 69.11           H  
ATOM    792  HG3 PRO A  57      74.171 -38.310  87.668  1.00 69.11           H  
ATOM    793  CD  PRO A  57      74.002 -39.480  85.835  1.00 69.11           C  
ATOM    794  HD2 PRO A  57      73.917 -38.734  85.045  1.00 69.11           H  
ATOM    795  HD3 PRO A  57      73.004 -39.773  86.162  1.00 69.11           H  
ATOM    796  N   ASP A  58      75.884 -43.479  87.353  1.00 72.97           N  
ATOM    797  H   ASP A  58      76.843 -43.162  87.375  1.00 72.97           H  
ATOM    798  CA  ASP A  58      75.605 -44.812  87.872  1.00 72.97           C  
ATOM    799  HA  ASP A  58      74.859 -45.260  87.216  1.00 72.97           H  
ATOM    800  C   ASP A  58      74.988 -44.761  89.286  1.00 72.97           C  
ATOM    801  CB  ASP A  58      76.877 -45.693  87.779  1.00 72.97           C  
ATOM    802  HB2 ASP A  58      76.552 -46.733  87.776  1.00 72.97           H  
ATOM    803  HB3 ASP A  58      77.373 -45.510  86.825  1.00 72.97           H  
ATOM    804  O   ASP A  58      74.840 -43.706  89.905  1.00 72.97           O  
ATOM    805  CG  ASP A  58      77.901 -45.529  88.917  1.00 72.97           C  
ATOM    806  OD1 ASP A  58      78.699 -46.464  89.144  1.00 72.97           O  
ATOM    807  OD2 ASP A  58      77.831 -44.544  89.678  1.00 72.97           O  
ATOM    808  N   GLY A  59      74.661 -45.931  89.845  1.00 67.72           N  
ATOM    809  H   GLY A  59      74.830 -46.775  89.318  1.00 67.72           H  
ATOM    810  CA  GLY A  59      74.142 -46.040  91.217  1.00 67.72           C  
ATOM    811  HA2 GLY A  59      73.858 -47.075  91.408  1.00 67.72           H  
ATOM    812  HA3 GLY A  59      73.252 -45.417  91.302  1.00 67.72           H  
ATOM    813  C   GLY A  59      75.117 -45.605  92.327  1.00 67.72           C  
ATOM    814  O   GLY A  59      74.727 -45.596  93.493  1.00 67.72           O  
ATOM    815  N   SER A  60      76.358 -45.252  91.981  1.00 70.16           N  
ATOM    816  H   SER A  60      76.592 -45.233  90.999  1.00 70.16           H  
ATOM    817  CA  SER A  60      77.389 -44.703  92.870  1.00 70.16           C  
ATOM    818  HA  SER A  60      77.101 -44.880  93.907  1.00 70.16           H  
ATOM    819  C   SER A  60      77.576 -43.187  92.686  1.00 70.16           C  
ATOM    820  CB  SER A  60      78.742 -45.386  92.621  1.00 70.16           C  
ATOM    821  HB2 SER A  60      79.229 -44.892  91.780  1.00 70.16           H  
ATOM    822  HB3 SER A  60      79.371 -45.255  93.502  1.00 70.16           H  
ATOM    823  O   SER A  60      78.337 -42.575  93.434  1.00 70.16           O  
ATOM    824  OG  SER A  60      78.638 -46.765  92.312  1.00 70.16           O  
ATOM    825  HG  SER A  60      78.582 -46.811  91.355  1.00 70.16           H  
ATOM    826  N   GLY A  61      76.912 -42.574  91.700  1.00 69.10           N  
ATOM    827  H   GLY A  61      76.324 -43.137  91.102  1.00 69.10           H  
ATOM    828  CA  GLY A  61      77.103 -41.178  91.307  1.00 69.10           C  
ATOM    829  HA2 GLY A  61      77.133 -40.547  92.196  1.00 69.10           H  
ATOM    830  HA3 GLY A  61      76.248 -40.890  90.696  1.00 69.10           H  
ATOM    831  C   GLY A  61      78.361 -40.914  90.476  1.00 69.10           C  
ATOM    832  O   GLY A  61      78.824 -39.768  90.437  1.00 69.10           O  
ATOM    833  N   ASN A  62      78.912 -41.942  89.827  1.00 63.57           N  
ATOM    834  H   ASN A  62      78.451 -42.838  89.879  1.00 63.57           H  
ATOM    835  CA  ASN A  62      79.991 -41.821  88.851  1.00 63.57           C  
ATOM    836  HA  ASN A  62      80.527 -40.887  89.022  1.00 63.57           H  
ATOM    837  C   ASN A  62      79.430 -41.804  87.430  1.00 63.57           C  
ATOM    838  CB  ASN A  62      80.987 -42.977  88.992  1.00 63.57           C  
ATOM    839  HB2 ASN A  62      81.790 -42.848  88.266  1.00 63.57           H  
ATOM    840  HB3 ASN A  62      80.473 -43.912  88.768  1.00 63.57           H  
ATOM    841  O   ASN A  62      78.498 -42.534  87.106  1.00 63.57           O  
ATOM    842  CG  ASN A  62      81.616 -43.060  90.363  1.00 63.57           C  
ATOM    843  ND2 ASN A  62      81.575 -44.222  90.969  1.00 63.57           N  
ATOM    844 HD21 ASN A  62      81.960 -44.255  91.903  1.00 63.57           H  
ATOM    845 HD22 ASN A  62      81.051 -44.974  90.544  1.00 63.57           H  
ATOM    846  OD1 ASN A  62      82.154 -42.108  90.904  1.00 63.57           O  
ATOM    847  N   SER A  63      80.046 -41.023  86.562  1.00 68.41           N  
ATOM    848  H   SER A  63      80.830 -40.473  86.882  1.00 68.41           H  
ATOM    849  CA  SER A  63      79.757 -40.960  85.133  1.00 68.41           C  
ATOM    850  HA  SER A  63      79.147 -41.815  84.840  1.00 68.41           H  
ATOM    851  C   SER A  63      81.061 -41.055  84.349  1.00 68.41           C  
ATOM    852  CB  SER A  63      78.956 -39.696  84.806  1.00 68.41           C  
ATOM    853  HB2 SER A  63      77.920 -39.853  85.104  1.00 68.41           H  
ATOM    854  HB3 SER A  63      78.980 -39.510  83.732  1.00 68.41           H  
ATOM    855  O   SER A  63      82.161 -40.978  84.900  1.00 68.41           O  
ATOM    856  OG  SER A  63      79.457 -38.571  85.501  1.00 68.41           O  
ATOM    857  HG  SER A  63      78.793 -37.881  85.435  1.00 68.41           H  
ATOM    858  N   THR A  64      80.958 -41.285  83.049  1.00 65.41           N  
ATOM    859  H   THR A  64      80.038 -41.373  82.641  1.00 65.41           H  
ATOM    860  CA  THR A  64      82.117 -41.371  82.162  1.00 65.41           C  
ATOM    861  HA  THR A  64      82.983 -40.962  82.682  1.00 65.41           H  
ATOM    862  C   THR A  64      81.922 -40.527  80.924  1.00 65.41           C  
ATOM    863  CB  THR A  64      82.462 -42.811  81.754  1.00 65.41           C  
ATOM    864  HB  THR A  64      83.260 -42.775  81.012  1.00 65.41           H  
ATOM    865  O   THR A  64      80.804 -40.351  80.439  1.00 65.41           O  
ATOM    866  CG2 THR A  64      82.955 -43.649  82.931  1.00 65.41           C  
ATOM    867 HG21 THR A  64      83.809 -43.152  83.391  1.00 65.41           H  
ATOM    868 HG22 THR A  64      82.166 -43.758  83.674  1.00 65.41           H  
ATOM    869 HG23 THR A  64      83.269 -44.633  82.582  1.00 65.41           H  
ATOM    870  OG1 THR A  64      81.353 -43.481  81.187  1.00 65.41           O  
ATOM    871  HG1 THR A  64      81.685 -44.311  80.838  1.00 65.41           H  
ATOM    872  N   ILE A  65      83.041 -40.056  80.387  1.00 67.45           N  
ATOM    873  H   ILE A  65      83.907 -40.212  80.884  1.00 67.45           H  
ATOM    874  CA  ILE A  65      83.133 -39.462  79.061  1.00 67.45           C  
ATOM    875  HA  ILE A  65      82.173 -39.548  78.553  1.00 67.45           H  
ATOM    876  C   ILE A  65      84.148 -40.274  78.261  1.00 67.45           C  
ATOM    877  CB  ILE A  65      83.465 -37.964  79.166  1.00 67.45           C  
ATOM    878  HB  ILE A  65      84.317 -37.823  79.832  1.00 67.45           H  
ATOM    879  O   ILE A  65      85.307 -40.414  78.653  1.00 67.45           O  
ATOM    880  CG1 ILE A  65      82.252 -37.211  79.757  1.00 67.45           C  
ATOM    881 HG12 ILE A  65      82.037 -37.621  80.745  1.00 67.45           H  
ATOM    882 HG13 ILE A  65      81.372 -37.389  79.139  1.00 67.45           H  
ATOM    883  CG2 ILE A  65      83.850 -37.444  77.781  1.00 67.45           C  
ATOM    884 HG21 ILE A  65      83.102 -37.752  77.051  1.00 67.45           H  
ATOM    885 HG22 ILE A  65      83.910 -36.356  77.805  1.00 67.45           H  
ATOM    886 HG23 ILE A  65      84.828 -37.825  77.485  1.00 67.45           H  
ATOM    887  CD1 ILE A  65      82.454 -35.700  79.921  1.00 67.45           C  
ATOM    888 HD11 ILE A  65      81.708 -35.309  80.613  1.00 67.45           H  
ATOM    889 HD12 ILE A  65      82.327 -35.200  78.961  1.00 67.45           H  
ATOM    890 HD13 ILE A  65      83.450 -35.489  80.309  1.00 67.45           H  
ATOM    891  N   THR A  66      83.703 -40.842  77.144  1.00 65.04           N  
ATOM    892  H   THR A  66      82.774 -40.602  76.829  1.00 65.04           H  
ATOM    893  CA  THR A  66      84.561 -41.590  76.225  1.00 65.04           C  
ATOM    894  HA  THR A  66      85.365 -42.055  76.795  1.00 65.04           H  
ATOM    895  C   THR A  66      85.154 -40.625  75.217  1.00 65.04           C  
ATOM    896  CB  THR A  66      83.803 -42.711  75.506  1.00 65.04           C  
ATOM    897  HB  THR A  66      83.019 -42.287  74.878  1.00 65.04           H  
ATOM    898  O   THR A  66      84.417 -40.016  74.446  1.00 65.04           O  
ATOM    899  CG2 THR A  66      84.731 -43.577  74.653  1.00 65.04           C  
ATOM    900 HG21 THR A  66      85.195 -42.979  73.868  1.00 65.04           H  
ATOM    901 HG22 THR A  66      85.509 -44.014  75.279  1.00 65.04           H  
ATOM    902 HG23 THR A  66      84.151 -44.374  74.189  1.00 65.04           H  
ATOM    903  OG1 THR A  66      83.219 -43.567  76.459  1.00 65.04           O  
ATOM    904  HG1 THR A  66      82.451 -43.101  76.797  1.00 65.04           H  
ATOM    905  N   LEU A  67      86.477 -40.508  75.200  1.00 62.73           N  
ATOM    906  H   LEU A  67      87.011 -41.097  75.823  1.00 62.73           H  
ATOM    907  CA  LEU A  67      87.206 -39.680  74.252  1.00 62.73           C  
ATOM    908  HA  LEU A  67      86.629 -38.762  74.137  1.00 62.73           H  
ATOM    909  C   LEU A  67      87.316 -40.340  72.870  1.00 62.73           C  
ATOM    910  CB  LEU A  67      88.588 -39.304  74.803  1.00 62.73           C  
ATOM    911  HB2 LEU A  67      89.115 -38.741  74.033  1.00 62.73           H  
ATOM    912  HB3 LEU A  67      89.148 -40.222  74.986  1.00 62.73           H  
ATOM    913  O   LEU A  67      87.440 -41.563  72.763  1.00 62.73           O  
ATOM    914  CG  LEU A  67      88.581 -38.455  76.086  1.00 62.73           C  
ATOM    915  HG  LEU A  67      88.083 -39.001  76.887  1.00 62.73           H  
ATOM    916  CD1 LEU A  67      90.034 -38.220  76.489  1.00 62.73           C  
ATOM    917 HD11 LEU A  67      90.574 -37.729  75.679  1.00 62.73           H  
ATOM    918 HD12 LEU A  67      90.518 -39.176  76.689  1.00 62.73           H  
ATOM    919 HD13 LEU A  67      90.080 -37.600  77.384  1.00 62.73           H  
ATOM    920  CD2 LEU A  67      87.886 -37.107  75.890  1.00 62.73           C  
ATOM    921 HD21 LEU A  67      88.035 -36.466  76.758  1.00 62.73           H  
ATOM    922 HD22 LEU A  67      88.299 -36.599  75.019  1.00 62.73           H  
ATOM    923 HD23 LEU A  67      86.814 -37.251  75.749  1.00 62.73           H  
ATOM    924  N   ARG A  68      87.329 -39.542  71.795  1.00 60.59           N  
ATOM    925  H   ARG A  68      87.213 -38.551  71.950  1.00 60.59           H  
ATOM    926  CA  ARG A  68      87.590 -40.046  70.437  1.00 60.59           C  
ATOM    927  HA  ARG A  68      86.918 -40.885  70.255  1.00 60.59           H  
ATOM    928  C   ARG A  68      89.011 -40.568  70.315  1.00 60.59           C  
ATOM    929  CB  ARG A  68      87.355 -38.968  69.365  1.00 60.59           C  
ATOM    930  HB2 ARG A  68      88.137 -38.210  69.406  1.00 60.59           H  
ATOM    931  HB3 ARG A  68      86.398 -38.471  69.525  1.00 60.59           H  
ATOM    932  O   ARG A  68      89.227 -41.685  69.843  1.00 60.59           O  
ATOM    933  CG  ARG A  68      87.373 -39.664  67.989  1.00 60.59           C  
ATOM    934  HG2 ARG A  68      86.564 -40.392  67.937  1.00 60.59           H  
ATOM    935  HG3 ARG A  68      88.319 -40.187  67.844  1.00 60.59           H  
ATOM    936  CD  ARG A  68      87.237 -38.692  66.831  1.00 60.59           C  
ATOM    937  HD2 ARG A  68      87.354 -39.235  65.893  1.00 60.59           H  
ATOM    938  HD3 ARG A  68      88.042 -37.961  66.908  1.00 60.59           H  
ATOM    939  NE  ARG A  68      85.950 -37.991  66.871  1.00 60.59           N  
ATOM    940  HE  ARG A  68      85.953 -37.130  67.399  1.00 60.59           H  
ATOM    941  NH1 ARG A  68      84.770 -39.090  65.241  1.00 60.59           N  
ATOM    942 HH11 ARG A  68      83.960 -39.049  64.638  1.00 60.59           H  
ATOM    943 HH12 ARG A  68      85.643 -39.469  64.902  1.00 60.59           H  
ATOM    944  NH2 ARG A  68      83.850 -37.406  66.373  1.00 60.59           N  
ATOM    945 HH21 ARG A  68      82.962 -37.465  65.896  1.00 60.59           H  
ATOM    946 HH22 ARG A  68      84.014 -36.612  66.976  1.00 60.59           H  
ATOM    947  CZ  ARG A  68      84.858 -38.184  66.171  1.00 60.59           C  
ATOM    948  N   ASN A  69      89.971 -39.751  70.730  1.00 62.29           N  
ATOM    949  H   ASN A  69      89.680 -38.893  71.177  1.00 62.29           H  
ATOM    950  CA  ASN A  69      91.395 -40.052  70.704  1.00 62.29           C  
ATOM    951  HA  ASN A  69      91.570 -40.918  70.067  1.00 62.29           H  
ATOM    952  C   ASN A  69      91.865 -40.442  72.106  1.00 62.29           C  
ATOM    953  CB  ASN A  69      92.140 -38.860  70.077  1.00 62.29           C  
ATOM    954  HB2 ASN A  69      93.217 -38.999  70.171  1.00 62.29           H  
ATOM    955  HB3 ASN A  69      91.873 -37.942  70.600  1.00 62.29           H  
ATOM    956  O   ASN A  69      91.215 -40.120  73.096  1.00 62.29           O  
ATOM    957  CG  ASN A  69      91.809 -38.735  68.597  1.00 62.29           C  
ATOM    958  ND2 ASN A  69      91.634 -37.540  68.086  1.00 62.29           N  
ATOM    959 HD21 ASN A  69      91.399 -37.476  67.105  1.00 62.29           H  
ATOM    960 HD22 ASN A  69      91.730 -36.705  68.646  1.00 62.29           H  
ATOM    961  OD1 ASN A  69      91.678 -39.726  67.894  1.00 62.29           O  
ATOM    962  N   SER A  70      92.965 -41.191  72.183  1.00 65.13           N  
ATOM    963  H   SER A  70      93.523 -41.339  71.355  1.00 65.13           H  
ATOM    964  CA  SER A  70      93.593 -41.458  73.477  1.00 65.13           C  
ATOM    965  HA  SER A  70      92.855 -41.860  74.172  1.00 65.13           H  
ATOM    966  C   SER A  70      94.119 -40.154  74.059  1.00 65.13           C  
ATOM    967  CB  SER A  70      94.730 -42.466  73.347  1.00 65.13           C  
ATOM    968  HB2 SER A  70      95.350 -42.220  72.485  1.00 65.13           H  
ATOM    969  HB3 SER A  70      95.351 -42.416  74.242  1.00 65.13           H  
ATOM    970  O   SER A  70      94.709 -39.355  73.334  1.00 65.13           O  
ATOM    971  OG  SER A  70      94.202 -43.776  73.217  1.00 65.13           O  
ATOM    972  HG  SER A  70      94.506 -44.243  73.998  1.00 65.13           H  
ATOM    973  N   TRP A  71      93.914 -39.967  75.358  1.00 65.33           N  
ATOM    974  H   TRP A  71      93.413 -40.674  75.876  1.00 65.33           H  
ATOM    975  CA  TRP A  71      94.548 -38.906  76.125  1.00 65.33           C  
ATOM    976  HA  TRP A  71      94.239 -37.941  75.725  1.00 65.33           H  
ATOM    977  C   TRP A  71      96.074 -39.018  76.021  1.00 65.33           C  
ATOM    978  CB  TRP A  71      94.066 -39.029  77.568  1.00 65.33           C  
ATOM    979  HB2 TRP A  71      94.467 -39.939  78.015  1.00 65.33           H  
ATOM    980  HB3 TRP A  71      92.979 -39.111  77.554  1.00 65.33           H  
ATOM    981  O   TRP A  71      96.599 -40.132  75.961  1.00 65.33           O  
ATOM    982  CG  TRP A  71      94.411 -37.862  78.419  1.00 65.33           C  
ATOM    983  CD1 TRP A  71      95.380 -37.828  79.359  1.00 65.33           C  
ATOM    984  HD1 TRP A  71      96.033 -38.642  79.637  1.00 65.33           H  
ATOM    985  CD2 TRP A  71      93.822 -36.528  78.396  1.00 65.33           C  
ATOM    986  CE2 TRP A  71      94.492 -35.733  79.366  1.00 65.33           C  
ATOM    987  CE3 TRP A  71      92.803 -35.907  77.642  1.00 65.33           C  
ATOM    988  HE3 TRP A  71      92.275 -36.483  76.897  1.00 65.33           H  
ATOM    989  NE1 TRP A  71      95.427 -36.575  79.923  1.00 65.33           N  
ATOM    990  HE1 TRP A  71      96.072 -36.350  80.667  1.00 65.33           H  
ATOM    991  CH2 TRP A  71      93.154 -33.796  78.814  1.00 65.33           C  
ATOM    992  HH2 TRP A  71      92.898 -32.757  78.957  1.00 65.33           H  
ATOM    993  CZ2 TRP A  71      94.170 -34.394  79.578  1.00 65.33           C  
ATOM    994  HZ2 TRP A  71      94.722 -33.840  80.322  1.00 65.33           H  
ATOM    995  CZ3 TRP A  71      92.473 -34.552  77.848  1.00 65.33           C  
ATOM    996  HZ3 TRP A  71      91.692 -34.077  77.273  1.00 65.33           H  
ATOM    997  N   SER A  72      96.776 -37.887  75.943  1.00 64.50           N  
ATOM    998  H   SER A  72      96.289 -37.004  76.000  1.00 64.50           H  
ATOM    999  CA  SER A  72      98.236 -37.857  75.760  1.00 64.50           C  
ATOM   1000  HA  SER A  72      98.664 -38.722  76.268  1.00 64.50           H  
ATOM   1001  C   SER A  72      98.880 -36.618  76.398  1.00 64.50           C  
ATOM   1002  CB  SER A  72      98.603 -38.008  74.276  1.00 64.50           C  
ATOM   1003  HB2 SER A  72      99.670 -38.218  74.204  1.00 64.50           H  
ATOM   1004  HB3 SER A  72      98.058 -38.848  73.847  1.00 64.50           H  
ATOM   1005  O   SER A  72      99.687 -35.941  75.759  1.00 64.50           O  
ATOM   1006  OG  SER A  72      98.321 -36.834  73.540  1.00 64.50           O  
ATOM   1007  HG  SER A  72      98.676 -36.112  74.064  1.00 64.50           H  
ATOM   1008  N   GLN A  73      98.448 -36.270  77.611  1.00 66.04           N  
ATOM   1009  H   GLN A  73      97.875 -36.944  78.097  1.00 66.04           H  
ATOM   1010  CA  GLN A  73      98.890 -35.081  78.361  1.00 66.04           C  
ATOM   1011  HA  GLN A  73      99.801 -34.699  77.902  1.00 66.04           H  
ATOM   1012  C   GLN A  73      99.277 -35.417  79.813  1.00 66.04           C  
ATOM   1013  CB  GLN A  73      97.835 -33.966  78.278  1.00 66.04           C  
ATOM   1014  HB2 GLN A  73      98.187 -33.099  78.837  1.00 66.04           H  
ATOM   1015  HB3 GLN A  73      96.902 -34.310  78.726  1.00 66.04           H  
ATOM   1016  O   GLN A  73      99.352 -34.538  80.665  1.00 66.04           O  
ATOM   1017  CG  GLN A  73      97.585 -33.531  76.829  1.00 66.04           C  
ATOM   1018  HG2 GLN A  73      98.532 -33.270  76.357  1.00 66.04           H  
ATOM   1019  HG3 GLN A  73      97.126 -34.348  76.273  1.00 66.04           H  
ATOM   1020  CD  GLN A  73      96.666 -32.328  76.764  1.00 66.04           C  
ATOM   1021  NE2 GLN A  73      95.378 -32.532  76.926  1.00 66.04           N  
ATOM   1022 HE21 GLN A  73      95.017 -33.446  77.162  1.00 66.04           H  
ATOM   1023 HE22 GLN A  73      94.777 -31.722  76.967  1.00 66.04           H  
ATOM   1024  OE1 GLN A  73      97.097 -31.198  76.596  1.00 66.04           O  
ATOM   1025  N   GLY A  74      99.538 -36.693  80.103  1.00 65.68           N  
ATOM   1026  H   GLY A  74      99.397 -37.386  79.381  1.00 65.68           H  
ATOM   1027  CA  GLY A  74      99.805 -37.189  81.450  1.00 65.68           C  
ATOM   1028  HA2 GLY A  74     100.428 -38.081  81.376  1.00 65.68           H  
ATOM   1029  HA3 GLY A  74     100.349 -36.437  82.022  1.00 65.68           H  
ATOM   1030  C   GLY A  74      98.534 -37.550  82.221  1.00 65.68           C  
ATOM   1031  O   GLY A  74      97.415 -37.240  81.813  1.00 65.68           O  
ATOM   1032  N   ASP A  75      98.716 -38.250  83.341  1.00 64.10           N  
ATOM   1033  H   ASP A  75      99.657 -38.471  83.635  1.00 64.10           H  
ATOM   1034  CA  ASP A  75      97.614 -38.688  84.200  1.00 64.10           C  
ATOM   1035  HA  ASP A  75      96.863 -39.183  83.585  1.00 64.10           H  
ATOM   1036  C   ASP A  75      96.954 -37.491  84.901  1.00 64.10           C  
ATOM   1037  CB  ASP A  75      98.117 -39.694  85.252  1.00 64.10           C  
ATOM   1038  HB2 ASP A  75      98.941 -39.246  85.809  1.00 64.10           H  
ATOM   1039  HB3 ASP A  75      97.307 -39.887  85.956  1.00 64.10           H  
ATOM   1040  O   ASP A  75      97.556 -36.859  85.771  1.00 64.10           O  
ATOM   1041  CG  ASP A  75      98.570 -41.044  84.688  1.00 64.10           C  
ATOM   1042  OD1 ASP A  75      99.438 -41.677  85.330  1.00 64.10           O  
ATOM   1043  OD2 ASP A  75      98.012 -41.477  83.656  1.00 64.10           O  
ATOM   1044  N   ILE A  76      95.687 -37.225  84.578  1.00 64.70           N  
ATOM   1045  H   ILE A  76      95.240 -37.822  83.896  1.00 64.70           H  
ATOM   1046  CA  ILE A  76      94.865 -36.244  85.291  1.00 64.70           C  
ATOM   1047  HA  ILE A  76      95.522 -35.495  85.734  1.00 64.70           H  
ATOM   1048  C   ILE A  76      94.118 -36.959  86.416  1.00 64.70           C  
ATOM   1049  CB  ILE A  76      93.892 -35.511  84.346  1.00 64.70           C  
ATOM   1050  HB  ILE A  76      93.143 -36.227  84.009  1.00 64.70           H  
ATOM   1051  O   ILE A  76      93.460 -37.975  86.176  1.00 64.70           O  
ATOM   1052  CG1 ILE A  76      94.559 -34.927  83.080  1.00 64.70           C  
ATOM   1053 HG12 ILE A  76      94.969 -35.750  82.494  1.00 64.70           H  
ATOM   1054 HG13 ILE A  76      93.789 -34.455  82.470  1.00 64.70           H  
ATOM   1055  CG2 ILE A  76      93.167 -34.426  85.153  1.00 64.70           C  
ATOM   1056 HG21 ILE A  76      92.585 -33.778  84.498  1.00 64.70           H  
ATOM   1057 HG22 ILE A  76      92.488 -34.874  85.879  1.00 64.70           H  
ATOM   1058 HG23 ILE A  76      93.895 -33.799  85.668  1.00 64.70           H  
ATOM   1059  CD1 ILE A  76      95.680 -33.905  83.311  1.00 64.70           C  
ATOM   1060 HD11 ILE A  76      95.284 -33.013  83.796  1.00 64.70           H  
ATOM   1061 HD12 ILE A  76      96.470 -34.337  83.926  1.00 64.70           H  
ATOM   1062 HD13 ILE A  76      96.109 -33.615  82.352  1.00 64.70           H  
ATOM   1063  N   VAL A  77      94.186 -36.438  87.646  1.00 65.62           N  
ATOM   1064  H   VAL A  77      94.725 -35.595  87.778  1.00 65.62           H  
ATOM   1065  CA  VAL A  77      93.602 -37.089  88.832  1.00 65.62           C  
ATOM   1066  HA  VAL A  77      92.892 -37.848  88.502  1.00 65.62           H  
ATOM   1067  C   VAL A  77      92.833 -36.092  89.697  1.00 65.62           C  
ATOM   1068  CB  VAL A  77      94.681 -37.814  89.663  1.00 65.62           C  
ATOM   1069  HB  VAL A  77      95.386 -37.086  90.063  1.00 65.62           H  
ATOM   1070  O   VAL A  77      93.426 -35.211  90.311  1.00 65.62           O  
ATOM   1071  CG1 VAL A  77      94.045 -38.578  90.835  1.00 65.62           C  
ATOM   1072 HG11 VAL A  77      94.816 -39.123  91.381  1.00 65.62           H  
ATOM   1073 HG12 VAL A  77      93.301 -39.281  90.460  1.00 65.62           H  
ATOM   1074 HG13 VAL A  77      93.569 -37.879  91.523  1.00 65.62           H  
ATOM   1075  CG2 VAL A  77      95.470 -38.835  88.828  1.00 65.62           C  
ATOM   1076 HG21 VAL A  77      96.172 -39.380  89.459  1.00 65.62           H  
ATOM   1077 HG22 VAL A  77      94.787 -39.536  88.348  1.00 65.62           H  
ATOM   1078 HG23 VAL A  77      96.045 -38.322  88.057  1.00 65.62           H  
ATOM   1079  N   ASN A  78      91.516 -36.294  89.797  1.00 68.85           N  
ATOM   1080  H   ASN A  78      91.133 -37.042  89.236  1.00 68.85           H  
ATOM   1081  CA  ASN A  78      90.555 -35.501  90.578  1.00 68.85           C  
ATOM   1082  HA  ASN A  78      89.565 -35.753  90.199  1.00 68.85           H  
ATOM   1083  C   ASN A  78      90.668 -33.987  90.367  1.00 68.85           C  
ATOM   1084  CB  ASN A  78      90.593 -35.912  92.056  1.00 68.85           C  
ATOM   1085  HB2 ASN A  78      89.885 -35.305  92.619  1.00 68.85           H  
ATOM   1086  HB3 ASN A  78      91.592 -35.721  92.448  1.00 68.85           H  
ATOM   1087  O   ASN A  78      90.513 -33.206  91.303  1.00 68.85           O  
ATOM   1088  CG  ASN A  78      90.211 -37.359  92.266  1.00 68.85           C  
ATOM   1089  ND2 ASN A  78      90.849 -38.020  93.202  1.00 68.85           N  
ATOM   1090 HD21 ASN A  78      91.583 -37.558  93.718  1.00 68.85           H  
ATOM   1091 HD22 ASN A  78      90.597 -38.994  93.298  1.00 68.85           H  
ATOM   1092  OD1 ASN A  78      89.346 -37.920  91.615  1.00 68.85           O  
ATOM   1093  N   GLN A  79      90.922 -33.588  89.128  1.00 60.89           N  
ATOM   1094  H   GLN A  79      90.955 -34.285  88.397  1.00 60.89           H  
ATOM   1095  CA  GLN A  79      90.918 -32.189  88.733  1.00 60.89           C  
ATOM   1096  HA  GLN A  79      91.200 -31.573  89.587  1.00 60.89           H  
ATOM   1097  C   GLN A  79      89.509 -31.758  88.336  1.00 60.89           C  
ATOM   1098  CB  GLN A  79      91.955 -31.993  87.621  1.00 60.89           C  
ATOM   1099  HB2 GLN A  79      91.773 -31.046  87.113  1.00 60.89           H  
ATOM   1100  HB3 GLN A  79      91.848 -32.792  86.888  1.00 60.89           H  
ATOM   1101  O   GLN A  79      88.639 -32.596  88.065  1.00 60.89           O  
ATOM   1102  CG  GLN A  79      93.379 -31.988  88.206  1.00 60.89           C  
ATOM   1103  HG2 GLN A  79      94.091 -32.293  87.439  1.00 60.89           H  
ATOM   1104  HG3 GLN A  79      93.469 -32.701  89.026  1.00 60.89           H  
ATOM   1105  CD  GLN A  79      93.744 -30.598  88.712  1.00 60.89           C  
ATOM   1106  NE2 GLN A  79      94.768 -29.986  88.165  1.00 60.89           N  
ATOM   1107 HE21 GLN A  79      94.724 -28.977  88.194  1.00 60.89           H  
ATOM   1108 HE22 GLN A  79      95.210 -30.393  87.353  1.00 60.89           H  
ATOM   1109  OE1 GLN A  79      93.072 -30.038  89.565  1.00 60.89           O  
ATOM   1110  N   GLN A  80      89.276 -30.447  88.278  1.00 57.48           N  
ATOM   1111  H   GLN A  80      90.024 -29.804  88.496  1.00 57.48           H  
ATOM   1112  CA  GLN A  80      88.078 -29.949  87.617  1.00 57.48           C  
ATOM   1113  HA  GLN A  80      87.223 -30.422  88.101  1.00 57.48           H  
ATOM   1114  C   GLN A  80      88.102 -30.403  86.150  1.00 57.48           C  
ATOM   1115  CB  GLN A  80      87.936 -28.429  87.816  1.00 57.48           C  
ATOM   1116  HB2 GLN A  80      88.818 -27.921  87.425  1.00 57.48           H  
ATOM   1117  HB3 GLN A  80      87.884 -28.234  88.887  1.00 57.48           H  
ATOM   1118  O   GLN A  80      89.154 -30.444  85.510  1.00 57.48           O  
ATOM   1119  CG  GLN A  80      86.677 -27.841  87.154  1.00 57.48           C  
ATOM   1120  HG2 GLN A  80      85.815 -28.461  87.398  1.00 57.48           H  
ATOM   1121  HG3 GLN A  80      86.806 -27.837  86.072  1.00 57.48           H  
ATOM   1122  CD  GLN A  80      86.406 -26.413  87.623  1.00 57.48           C  
ATOM   1123  NE2 GLN A  80      85.400 -26.183  88.439  1.00 57.48           N  
ATOM   1124 HE21 GLN A  80      85.349 -25.247  88.815  1.00 57.48           H  
ATOM   1125 HE22 GLN A  80      84.791 -26.918  88.769  1.00 57.48           H  
ATOM   1126  OE1 GLN A  80      87.109 -25.472  87.311  1.00 57.48           O  
ATOM   1127  N   LEU A  81      86.934 -30.775  85.645  1.00 56.46           N  
ATOM   1128  H   LEU A  81      86.137 -30.758  86.265  1.00 56.46           H  
ATOM   1129  CA  LEU A  81      86.646 -30.920  84.231  1.00 56.46           C  
ATOM   1130  HA  LEU A  81      87.529 -30.651  83.651  1.00 56.46           H  
ATOM   1131  C   LEU A  81      85.549 -29.939  83.903  1.00 56.46           C  
ATOM   1132  CB  LEU A  81      86.272 -32.373  83.914  1.00 56.46           C  
ATOM   1133  HB2 LEU A  81      85.672 -32.760  84.738  1.00 56.46           H  
ATOM   1134  HB3 LEU A  81      87.222 -32.907  83.899  1.00 56.46           H  
ATOM   1135  O   LEU A  81      84.544 -29.852  84.613  1.00 56.46           O  
ATOM   1136  CG  LEU A  81      85.529 -32.687  82.596  1.00 56.46           C  
ATOM   1137  HG  LEU A  81      85.871 -32.048  81.782  1.00 56.46           H  
ATOM   1138  CD1 LEU A  81      85.823 -34.144  82.252  1.00 56.46           C  
ATOM   1139 HD11 LEU A  81      86.875 -34.226  81.978  1.00 56.46           H  
ATOM   1140 HD12 LEU A  81      85.209 -34.469  81.413  1.00 56.46           H  
ATOM   1141 HD13 LEU A  81      85.616 -34.779  83.114  1.00 56.46           H  
ATOM   1142  CD2 LEU A  81      84.006 -32.584  82.698  1.00 56.46           C  
ATOM   1143 HD21 LEU A  81      83.557 -32.912  81.761  1.00 56.46           H  
ATOM   1144 HD22 LEU A  81      83.635 -33.212  83.508  1.00 56.46           H  
ATOM   1145 HD23 LEU A  81      83.708 -31.551  82.877  1.00 56.46           H  
ATOM   1146  N   VAL A  82      85.714 -29.250  82.793  1.00 53.57           N  
ATOM   1147  H   VAL A  82      86.602 -29.319  82.315  1.00 53.57           H  
ATOM   1148  CA  VAL A  82      84.637 -28.507  82.172  1.00 53.57           C  
ATOM   1149  HA  VAL A  82      83.699 -28.739  82.677  1.00 53.57           H  
ATOM   1150  C   VAL A  82      84.505 -29.002  80.756  1.00 53.57           C  
ATOM   1151  CB  VAL A  82      84.856 -27.000  82.297  1.00 53.57           C  
ATOM   1152  HB  VAL A  82      85.814 -26.723  81.857  1.00 53.57           H  
ATOM   1153  O   VAL A  82      85.471 -29.070  80.003  1.00 53.57           O  
ATOM   1154  CG1 VAL A  82      83.743 -26.247  81.577  1.00 53.57           C  
ATOM   1155 HG11 VAL A  82      83.790 -26.438  80.505  1.00 53.57           H  
ATOM   1156 HG12 VAL A  82      82.772 -26.558  81.961  1.00 53.57           H  
ATOM   1157 HG13 VAL A  82      83.882 -25.178  81.742  1.00 53.57           H  
ATOM   1158  CG2 VAL A  82      84.834 -26.631  83.788  1.00 53.57           C  
ATOM   1159 HG21 VAL A  82      85.796 -26.889  84.233  1.00 53.57           H  
ATOM   1160 HG22 VAL A  82      84.665 -25.565  83.937  1.00 53.57           H  
ATOM   1161 HG23 VAL A  82      84.051 -27.187  84.304  1.00 53.57           H  
ATOM   1162  N   SER A  83      83.291 -29.387  80.398  1.00 52.85           N  
ATOM   1163  H   SER A  83      82.545 -29.383  81.079  1.00 52.85           H  
ATOM   1164  CA  SER A  83      82.999 -29.822  79.050  1.00 52.85           C  
ATOM   1165  HA  SER A  83      83.794 -29.442  78.408  1.00 52.85           H  
ATOM   1166  C   SER A  83      81.727 -29.226  78.506  1.00 52.85           C  
ATOM   1167  CB  SER A  83      83.005 -31.339  78.936  1.00 52.85           C  
ATOM   1168  HB2 SER A  83      82.732 -31.623  77.920  1.00 52.85           H  
ATOM   1169  HB3 SER A  83      84.011 -31.696  79.158  1.00 52.85           H  
ATOM   1170  O   SER A  83      80.808 -28.845  79.229  1.00 52.85           O  
ATOM   1171  OG  SER A  83      82.106 -31.940  79.830  1.00 52.85           O  
ATOM   1172  HG  SER A  83      82.157 -31.470  80.666  1.00 52.85           H  
ATOM   1173  N   PHE A  84      81.722 -29.127  77.191  1.00 49.50           N  
ATOM   1174  H   PHE A  84      82.539 -29.442  76.688  1.00 49.50           H  
ATOM   1175  CA  PHE A  84      80.680 -28.488  76.426  1.00 49.50           C  
ATOM   1176  HA  PHE A  84      79.714 -28.641  76.905  1.00 49.50           H  
ATOM   1177  C   PHE A  84      80.647 -29.107  75.046  1.00 49.50           C  
ATOM   1178  CB  PHE A  84      80.979 -26.992  76.351  1.00 49.50           C  
ATOM   1179  HB2 PHE A  84      80.744 -26.563  77.325  1.00 49.50           H  
ATOM   1180  HB3 PHE A  84      80.317 -26.536  75.614  1.00 49.50           H  
ATOM   1181  O   PHE A  84      81.692 -29.439  74.478  1.00 49.50           O  
ATOM   1182  CG  PHE A  84      82.383 -26.583  75.976  1.00 49.50           C  
ATOM   1183  CD1 PHE A  84      83.236 -26.066  76.962  1.00 49.50           C  
ATOM   1184  HD1 PHE A  84      82.932 -26.072  77.999  1.00 49.50           H  
ATOM   1185  CD2 PHE A  84      82.793 -26.602  74.632  1.00 49.50           C  
ATOM   1186  HD2 PHE A  84      82.143 -27.006  73.870  1.00 49.50           H  
ATOM   1187  CE1 PHE A  84      84.452 -25.478  76.592  1.00 49.50           C  
ATOM   1188  HE1 PHE A  84      85.078 -25.025  77.347  1.00 49.50           H  
ATOM   1189  CE2 PHE A  84      84.020 -26.034  74.269  1.00 49.50           C  
ATOM   1190  HE2 PHE A  84      84.321 -26.034  73.232  1.00 49.50           H  
ATOM   1191  CZ  PHE A  84      84.829 -25.430  75.242  1.00 49.50           C  
ATOM   1192  HZ  PHE A  84      85.758 -24.955  74.964  1.00 49.50           H  
ATOM   1193  N   ASN A  85      79.465 -29.265  74.465  1.00 45.99           N  
ATOM   1194  H   ASN A  85      78.617 -29.026  74.958  1.00 45.99           H  
ATOM   1195  CA  ASN A  85      79.397 -29.612  73.058  1.00 45.99           C  
ATOM   1196  HA  ASN A  85      79.914 -30.558  72.899  1.00 45.99           H  
ATOM   1197  C   ASN A  85      80.148 -28.539  72.257  1.00 45.99           C  
ATOM   1198  CB  ASN A  85      77.938 -29.842  72.665  1.00 45.99           C  
ATOM   1199  HB2 ASN A  85      77.305 -29.033  73.029  1.00 45.99           H  
ATOM   1200  HB3 ASN A  85      77.862 -29.908  71.579  1.00 45.99           H  
ATOM   1201  O   ASN A  85      79.940 -27.350  72.468  1.00 45.99           O  
ATOM   1202  CG  ASN A  85      77.484 -31.171  73.232  1.00 45.99           C  
ATOM   1203  ND2 ASN A  85      76.731 -31.191  74.302  1.00 45.99           N  
ATOM   1204 HD21 ASN A  85      76.510 -32.086  74.714  1.00 45.99           H  
ATOM   1205 HD22 ASN A  85      76.611 -30.341  74.834  1.00 45.99           H  
ATOM   1206  OD1 ASN A  85      77.877 -32.212  72.731  1.00 45.99           O  
ATOM   1207  N   THR A  86      81.037 -28.922  71.347  1.00 41.90           N  
ATOM   1208  H   THR A  86      81.235 -29.903  71.213  1.00 41.90           H  
ATOM   1209  CA  THR A  86      81.532 -28.011  70.302  1.00 41.90           C  
ATOM   1210  HA  THR A  86      81.395 -26.975  70.613  1.00 41.90           H  
ATOM   1211  C   THR A  86      80.701 -28.236  69.062  1.00 41.90           C  
ATOM   1212  CB  THR A  86      83.019 -28.180  69.974  1.00 41.90           C  
ATOM   1213  HB  THR A  86      83.384 -27.231  69.583  1.00 41.90           H  
ATOM   1214  O   THR A  86      79.887 -29.170  69.033  1.00 41.90           O  
ATOM   1215  CG2 THR A  86      83.831 -28.525  71.199  1.00 41.90           C  
ATOM   1216 HG21 THR A  86      83.464 -29.437  71.667  1.00 41.90           H  
ATOM   1217 HG22 THR A  86      83.773 -27.707  71.918  1.00 41.90           H  
ATOM   1218 HG23 THR A  86      84.866 -28.689  70.897  1.00 41.90           H  
ATOM   1219  OG1 THR A  86      83.260 -29.163  68.998  1.00 41.90           O  
ATOM   1220  HG1 THR A  86      84.120 -29.538  69.200  1.00 41.90           H  
ATOM   1221  N   ASN A  87      80.917 -27.426  68.023  1.00 39.09           N  
ATOM   1222  H   ASN A  87      81.661 -26.745  68.075  1.00 39.09           H  
ATOM   1223  CA  ASN A  87      80.258 -27.610  66.735  1.00 39.09           C  
ATOM   1224  HA  ASN A  87      79.237 -27.230  66.762  1.00 39.09           H  
ATOM   1225  C   ASN A  87      80.250 -29.050  66.281  1.00 39.09           C  
ATOM   1226  CB  ASN A  87      80.991 -26.865  65.641  1.00 39.09           C  
ATOM   1227  HB2 ASN A  87      82.056 -27.096  65.676  1.00 39.09           H  
ATOM   1228  HB3 ASN A  87      80.650 -27.226  64.671  1.00 39.09           H  
ATOM   1229  O   ASN A  87      79.299 -29.450  65.637  1.00 39.09           O  
ATOM   1230  CG  ASN A  87      80.744 -25.390  65.710  1.00 39.09           C  
ATOM   1231  ND2 ASN A  87      81.458 -24.665  64.908  1.00 39.09           N  
ATOM   1232 HD21 ASN A  87      82.106 -25.095  64.264  1.00 39.09           H  
ATOM   1233 HD22 ASN A  87      81.487 -23.677  65.116  1.00 39.09           H  
ATOM   1234  OD1 ASN A  87      79.907 -24.875  66.420  1.00 39.09           O  
ATOM   1235  N   GLU A  88      81.304 -29.799  66.573  1.00 39.98           N  
ATOM   1236  H   GLU A  88      82.003 -29.418  67.195  1.00 39.98           H  
ATOM   1237  CA  GLU A  88      81.644 -31.014  65.857  1.00 39.98           C  
ATOM   1238  HA  GLU A  88      81.533 -30.818  64.790  1.00 39.98           H  
ATOM   1239  C   GLU A  88      80.683 -32.173  66.156  1.00 39.98           C  
ATOM   1240  CB  GLU A  88      83.134 -31.280  66.075  1.00 39.98           C  
ATOM   1241  HB2 GLU A  88      83.408 -32.113  65.428  1.00 39.98           H  
ATOM   1242  HB3 GLU A  88      83.343 -31.529  67.116  1.00 39.98           H  
ATOM   1243  O   GLU A  88      80.353 -32.951  65.260  1.00 39.98           O  
ATOM   1244  CG  GLU A  88      83.937 -30.034  65.648  1.00 39.98           C  
ATOM   1245  HG2 GLU A  88      83.951 -29.307  66.460  1.00 39.98           H  
ATOM   1246  HG3 GLU A  88      83.428 -29.566  64.806  1.00 39.98           H  
ATOM   1247  CD  GLU A  88      85.369 -30.306  65.204  1.00 39.98           C  
ATOM   1248  OE1 GLU A  88      85.927 -29.373  64.579  1.00 39.98           O  
ATOM   1249  OE2 GLU A  88      85.879 -31.418  65.431  1.00 39.98           O  
ATOM   1250  N   GLY A  89      80.074 -32.176  67.346  1.00 37.68           N  
ATOM   1251  H   GLY A  89      80.367 -31.488  68.026  1.00 37.68           H  
ATOM   1252  CA  GLY A  89      78.965 -33.068  67.699  1.00 37.68           C  
ATOM   1253  HA2 GLY A  89      78.737 -32.916  68.754  1.00 37.68           H  
ATOM   1254  HA3 GLY A  89      79.245 -34.105  67.512  1.00 37.68           H  
ATOM   1255  C   GLY A  89      77.671 -32.780  66.978  1.00 37.68           C  
ATOM   1256  O   GLY A  89      76.890 -33.678  66.668  1.00 37.68           O  
ATOM   1257  N   LEU A  90      77.468 -31.509  66.664  1.00 41.54           N  
ATOM   1258  H   LEU A  90      78.194 -30.843  66.886  1.00 41.54           H  
ATOM   1259  CA  LEU A  90      76.378 -31.066  65.826  1.00 41.54           C  
ATOM   1260  HA  LEU A  90      75.701 -31.904  65.658  1.00 41.54           H  
ATOM   1261  C   LEU A  90      76.914 -30.726  64.437  1.00 41.54           C  
ATOM   1262  CB  LEU A  90      75.549 -29.972  66.542  1.00 41.54           C  
ATOM   1263  HB2 LEU A  90      74.649 -29.747  65.969  1.00 41.54           H  
ATOM   1264  HB3 LEU A  90      76.119 -29.043  66.532  1.00 41.54           H  
ATOM   1265  O   LEU A  90      76.211 -30.059  63.712  1.00 41.54           O  
ATOM   1266  CG  LEU A  90      75.115 -30.357  67.980  1.00 41.54           C  
ATOM   1267  HG  LEU A  90      75.993 -30.613  68.573  1.00 41.54           H  
ATOM   1268  CD1 LEU A  90      74.370 -29.261  68.743  1.00 41.54           C  
ATOM   1269 HD11 LEU A  90      74.294 -29.536  69.795  1.00 41.54           H  
ATOM   1270 HD12 LEU A  90      73.365 -29.119  68.344  1.00 41.54           H  
ATOM   1271 HD13 LEU A  90      74.911 -28.317  68.678  1.00 41.54           H  
ATOM   1272  CD2 LEU A  90      74.163 -31.559  67.959  1.00 41.54           C  
ATOM   1273 HD21 LEU A  90      74.678 -32.438  67.569  1.00 41.54           H  
ATOM   1274 HD22 LEU A  90      73.846 -31.788  68.976  1.00 41.54           H  
ATOM   1275 HD23 LEU A  90      73.290 -31.338  67.346  1.00 41.54           H  
ATOM   1276  N   ALA A  91      78.090 -31.196  63.997  1.00 40.63           N  
ATOM   1277  H   ALA A  91      78.699 -31.695  64.630  1.00 40.63           H  
ATOM   1278  CA  ALA A  91      78.540 -30.921  62.636  1.00 40.63           C  
ATOM   1279  HA  ALA A  91      78.349 -29.873  62.403  1.00 40.63           H  
ATOM   1280  C   ALA A  91      77.729 -31.761  61.665  1.00 40.63           C  
ATOM   1281  CB  ALA A  91      80.032 -31.167  62.466  1.00 40.63           C  
ATOM   1282  HB1 ALA A  91      80.271 -31.060  61.408  1.00 40.63           H  
ATOM   1283  HB2 ALA A  91      80.585 -30.406  63.018  1.00 40.63           H  
ATOM   1284  HB3 ALA A  91      80.295 -32.168  62.806  1.00 40.63           H  
ATOM   1285  O   ALA A  91      77.329 -31.255  60.626  1.00 40.63           O  
ATOM   1286  N   GLU A  92      77.395 -32.996  62.047  1.00 43.78           N  
ATOM   1287  H   GLU A  92      77.779 -33.366  62.905  1.00 43.78           H  
ATOM   1288  CA  GLU A  92      76.374 -33.770  61.350  1.00 43.78           C  
ATOM   1289  HA  GLU A  92      76.608 -33.770  60.286  1.00 43.78           H  
ATOM   1290  C   GLU A  92      75.010 -33.099  61.451  1.00 43.78           C  
ATOM   1291  CB  GLU A  92      76.384 -35.218  61.847  1.00 43.78           C  
ATOM   1292  HB2 GLU A  92      77.384 -35.624  61.692  1.00 43.78           H  
ATOM   1293  HB3 GLU A  92      76.162 -35.233  62.914  1.00 43.78           H  
ATOM   1294  O   GLU A  92      74.364 -32.913  60.428  1.00 43.78           O  
ATOM   1295  CG  GLU A  92      75.369 -36.094  61.097  1.00 43.78           C  
ATOM   1296  HG2 GLU A  92      74.362 -35.809  61.402  1.00 43.78           H  
ATOM   1297  HG3 GLU A  92      75.458 -35.912  60.026  1.00 43.78           H  
ATOM   1298  CD  GLU A  92      75.584 -37.584  61.387  1.00 43.78           C  
ATOM   1299  OE1 GLU A  92      75.427 -38.388  60.442  1.00 43.78           O  
ATOM   1300  OE2 GLU A  92      75.860 -37.906  62.567  1.00 43.78           O  
ATOM   1301  N   ALA A  93      74.613 -32.593  62.623  1.00 45.43           N  
ATOM   1302  H   ALA A  93      75.194 -32.715  63.440  1.00 45.43           H  
ATOM   1303  CA  ALA A  93      73.371 -31.834  62.704  1.00 45.43           C  
ATOM   1304  HA  ALA A  93      72.573 -32.485  62.344  1.00 45.43           H  
ATOM   1305  C   ALA A  93      73.385 -30.602  61.782  1.00 45.43           C  
ATOM   1306  CB  ALA A  93      73.049 -31.457  64.149  1.00 45.43           C  
ATOM   1307  HB1 ALA A  93      71.997 -31.184  64.227  1.00 45.43           H  
ATOM   1308  HB2 ALA A  93      73.643 -30.580  64.409  1.00 45.43           H  
ATOM   1309  HB3 ALA A  93      73.272 -32.281  64.826  1.00 45.43           H  
ATOM   1310  O   ALA A  93      72.403 -30.434  61.088  1.00 45.43           O  
ATOM   1311  N   ILE A  94      74.468 -29.809  61.732  1.00 43.56           N  
ATOM   1312  H   ILE A  94      75.232 -30.100  62.325  1.00 43.56           H  
ATOM   1313  CA  ILE A  94      74.657 -28.495  61.077  1.00 43.56           C  
ATOM   1314  HA  ILE A  94      73.704 -27.966  61.072  1.00 43.56           H  
ATOM   1315  C   ILE A  94      75.089 -28.611  59.617  1.00 43.56           C  
ATOM   1316  CB  ILE A  94      75.641 -27.589  61.867  1.00 43.56           C  
ATOM   1317  HB  ILE A  94      76.597 -28.110  61.921  1.00 43.56           H  
ATOM   1318  O   ILE A  94      74.919 -27.660  58.869  1.00 43.56           O  
ATOM   1319  CG1 ILE A  94      75.147 -27.287  63.302  1.00 43.56           C  
ATOM   1320 HG12 ILE A  94      74.620 -28.144  63.721  1.00 43.56           H  
ATOM   1321 HG13 ILE A  94      74.441 -26.457  63.292  1.00 43.56           H  
ATOM   1322  CG2 ILE A  94      75.875 -26.226  61.170  1.00 43.56           C  
ATOM   1323 HG21 ILE A  94      76.347 -25.508  61.840  1.00 43.56           H  
ATOM   1324 HG22 ILE A  94      76.520 -26.351  60.301  1.00 43.56           H  
ATOM   1325 HG23 ILE A  94      74.921 -25.804  60.854  1.00 43.56           H  
ATOM   1326  CD1 ILE A  94      76.323 -26.953  64.231  1.00 43.56           C  
ATOM   1327 HD11 ILE A  94      76.761 -25.996  63.947  1.00 43.56           H  
ATOM   1328 HD12 ILE A  94      77.095 -27.721  64.174  1.00 43.56           H  
ATOM   1329 HD13 ILE A  94      75.984 -26.893  65.265  1.00 43.56           H  
ATOM   1330  N   SER A  95      75.603 -29.748  59.161  1.00 43.45           N  
ATOM   1331  H   SER A  95      75.827 -30.481  59.818  1.00 43.45           H  
ATOM   1332  CA  SER A  95      75.764 -30.014  57.732  1.00 43.45           C  
ATOM   1333  HA  SER A  95      75.789 -29.060  57.204  1.00 43.45           H  
ATOM   1334  C   SER A  95      74.577 -30.780  57.166  1.00 43.45           C  
ATOM   1335  CB  SER A  95      77.097 -30.666  57.417  1.00 43.45           C  
ATOM   1336  HB2 SER A  95      77.904 -30.067  57.838  1.00 43.45           H  
ATOM   1337  HB3 SER A  95      77.114 -31.651  57.883  1.00 43.45           H  
ATOM   1338  O   SER A  95      74.275 -30.542  56.003  1.00 43.45           O  
ATOM   1339  OG  SER A  95      77.275 -30.773  56.017  1.00 43.45           O  
ATOM   1340  HG  SER A  95      76.438 -31.027  55.621  1.00 43.45           H  
ATOM   1341  N   ASN A  96      73.833 -31.547  57.975  1.00 45.22           N  
ATOM   1342  H   ASN A  96      74.174 -31.834  58.882  1.00 45.22           H  
ATOM   1343  CA  ASN A  96      72.427 -31.798  57.671  1.00 45.22           C  
ATOM   1344  HA  ASN A  96      72.354 -32.232  56.673  1.00 45.22           H  
ATOM   1345  C   ASN A  96      71.707 -30.449  57.639  1.00 45.22           C  
ATOM   1346  CB  ASN A  96      71.760 -32.768  58.668  1.00 45.22           C  
ATOM   1347  HB2 ASN A  96      70.699 -32.823  58.426  1.00 45.22           H  
ATOM   1348  HB3 ASN A  96      71.854 -32.387  59.685  1.00 45.22           H  
ATOM   1349  O   ASN A  96      71.014 -30.185  56.674  1.00 45.22           O  
ATOM   1350  CG  ASN A  96      72.303 -34.186  58.635  1.00 45.22           C  
ATOM   1351  ND2 ASN A  96      71.788 -35.052  59.478  1.00 45.22           N  
ATOM   1352 HD21 ASN A  96      72.189 -35.978  59.431  1.00 45.22           H  
ATOM   1353 HD22 ASN A  96      70.996 -34.805  60.053  1.00 45.22           H  
ATOM   1354  OD1 ASN A  96      73.178 -34.551  57.876  1.00 45.22           O  
ATOM   1355  N   VAL A  97      71.938 -29.529  58.591  1.00 45.68           N  
ATOM   1356  H   VAL A  97      72.413 -29.807  59.438  1.00 45.68           H  
ATOM   1357  CA  VAL A  97      71.311 -28.209  58.503  1.00 45.68           C  
ATOM   1358  HA  VAL A  97      70.249 -28.399  58.350  1.00 45.68           H  
ATOM   1359  C   VAL A  97      71.794 -27.453  57.272  1.00 45.68           C  
ATOM   1360  CB  VAL A  97      71.430 -27.257  59.710  1.00 45.68           C  
ATOM   1361  HB  VAL A  97      72.437 -26.844  59.764  1.00 45.68           H  
ATOM   1362  O   VAL A  97      70.958 -26.892  56.607  1.00 45.68           O  
ATOM   1363  CG1 VAL A  97      70.467 -26.123  59.370  1.00 45.68           C  
ATOM   1364 HG11 VAL A  97      70.226 -25.547  60.263  1.00 45.68           H  
ATOM   1365 HG12 VAL A  97      70.943 -25.437  58.670  1.00 45.68           H  
ATOM   1366 HG13 VAL A  97      69.523 -26.487  58.964  1.00 45.68           H  
ATOM   1367  CG2 VAL A  97      71.027 -27.740  61.109  1.00 45.68           C  
ATOM   1368 HG21 VAL A  97      70.966 -26.891  61.791  1.00 45.68           H  
ATOM   1369 HG22 VAL A  97      71.794 -28.350  61.586  1.00 45.68           H  
ATOM   1370 HG23 VAL A  97      70.087 -28.291  61.066  1.00 45.68           H  
ATOM   1371  N   ARG A  98      73.079 -27.411  56.908  1.00 44.82           N  
ATOM   1372  H   ARG A  98      73.766 -27.833  57.516  1.00 44.82           H  
ATOM   1373  CA  ARG A  98      73.520 -26.710  55.685  1.00 44.82           C  
ATOM   1374  HA  ARG A  98      73.145 -25.687  55.708  1.00 44.82           H  
ATOM   1375  C   ARG A  98      72.912 -27.332  54.433  1.00 44.82           C  
ATOM   1376  CB  ARG A  98      75.044 -26.651  55.566  1.00 44.82           C  
ATOM   1377  HB2 ARG A  98      75.307 -26.411  54.536  1.00 44.82           H  
ATOM   1378  HB3 ARG A  98      75.465 -27.632  55.785  1.00 44.82           H  
ATOM   1379  O   ARG A  98      72.656 -26.608  53.484  1.00 44.82           O  
ATOM   1380  CG  ARG A  98      75.662 -25.569  56.464  1.00 44.82           C  
ATOM   1381  HG2 ARG A  98      75.442 -24.592  56.035  1.00 44.82           H  
ATOM   1382  HG3 ARG A  98      75.242 -25.609  57.469  1.00 44.82           H  
ATOM   1383  CD  ARG A  98      77.178 -25.779  56.533  1.00 44.82           C  
ATOM   1384  HD2 ARG A  98      77.374 -26.684  57.109  1.00 44.82           H  
ATOM   1385  HD3 ARG A  98      77.554 -25.918  55.520  1.00 44.82           H  
ATOM   1386  NE  ARG A  98      77.875 -24.631  57.150  1.00 44.82           N  
ATOM   1387  HE  ARG A  98      77.297 -23.852  57.432  1.00 44.82           H  
ATOM   1388  NH1 ARG A  98      80.009 -25.459  56.968  1.00 44.82           N  
ATOM   1389 HH11 ARG A  98      81.005 -25.327  57.066  1.00 44.82           H  
ATOM   1390 HH12 ARG A  98      79.629 -26.309  56.578  1.00 44.82           H  
ATOM   1391  NH2 ARG A  98      79.699 -23.403  57.767  1.00 44.82           N  
ATOM   1392 HH21 ARG A  98      80.695 -23.312  57.907  1.00 44.82           H  
ATOM   1393 HH22 ARG A  98      79.113 -22.606  57.973  1.00 44.82           H  
ATOM   1394  CZ  ARG A  98      79.183 -24.503  57.296  1.00 44.82           C  
ATOM   1395  N   GLU A  99      72.642 -28.632  54.446  1.00 44.11           N  
ATOM   1396  H   GLU A  99      72.918 -29.182  55.247  1.00 44.11           H  
ATOM   1397  CA  GLU A  99      71.884 -29.314  53.402  1.00 44.11           C  
ATOM   1398  HA  GLU A  99      72.257 -28.997  52.428  1.00 44.11           H  
ATOM   1399  C   GLU A  99      70.397 -28.937  53.448  1.00 44.11           C  
ATOM   1400  CB  GLU A  99      72.156 -30.814  53.543  1.00 44.11           C  
ATOM   1401  HB2 GLU A  99      73.238 -30.940  53.580  1.00 44.11           H  
ATOM   1402  HB3 GLU A  99      71.736 -31.188  54.477  1.00 44.11           H  
ATOM   1403  O   GLU A  99      69.839 -28.618  52.416  1.00 44.11           O  
ATOM   1404  CG  GLU A  99      71.637 -31.671  52.389  1.00 44.11           C  
ATOM   1405  HG2 GLU A  99      71.815 -31.149  51.449  1.00 44.11           H  
ATOM   1406  HG3 GLU A  99      70.566 -31.837  52.504  1.00 44.11           H  
ATOM   1407  CD  GLU A  99      72.388 -33.006  52.376  1.00 44.11           C  
ATOM   1408  OE1 GLU A  99      72.886 -33.440  51.308  1.00 44.11           O  
ATOM   1409  OE2 GLU A  99      72.600 -33.618  53.450  1.00 44.11           O  
ATOM   1410  N   ILE A 100      69.778 -28.818  54.624  1.00 46.35           N  
ATOM   1411  H   ILE A 100      70.279 -29.112  55.450  1.00 46.35           H  
ATOM   1412  CA  ILE A 100      68.370 -28.417  54.782  1.00 46.35           C  
ATOM   1413  HA  ILE A 100      67.814 -28.861  53.956  1.00 46.35           H  
ATOM   1414  C   ILE A 100      68.186 -26.891  54.666  1.00 46.35           C  
ATOM   1415  CB  ILE A 100      67.768 -29.012  56.075  1.00 46.35           C  
ATOM   1416  HB  ILE A 100      68.291 -28.574  56.926  1.00 46.35           H  
ATOM   1417  O   ILE A 100      67.106 -26.433  54.361  1.00 46.35           O  
ATOM   1418  CG1 ILE A 100      67.925 -30.556  56.117  1.00 46.35           C  
ATOM   1419 HG12 ILE A 100      67.056 -31.028  55.659  1.00 46.35           H  
ATOM   1420 HG13 ILE A 100      68.791 -30.892  55.547  1.00 46.35           H  
ATOM   1421  CG2 ILE A 100      66.266 -28.671  56.182  1.00 46.35           C  
ATOM   1422 HG21 ILE A 100      66.129 -27.632  56.483  1.00 46.35           H  
ATOM   1423 HG22 ILE A 100      65.779 -28.819  55.218  1.00 46.35           H  
ATOM   1424 HG23 ILE A 100      65.758 -29.318  56.898  1.00 46.35           H  
ATOM   1425  CD1 ILE A 100      68.094 -31.081  57.543  1.00 46.35           C  
ATOM   1426 HD11 ILE A 100      68.228 -32.162  57.523  1.00 46.35           H  
ATOM   1427 HD12 ILE A 100      67.196 -30.835  58.109  1.00 46.35           H  
ATOM   1428 HD13 ILE A 100      68.946 -30.613  58.037  1.00 46.35           H  
ATOM   1429  N   VAL A 101      69.239 -26.092  54.823  1.00 45.04           N  
ATOM   1430  H   VAL A 101      70.077 -26.551  55.152  1.00 45.04           H  
ATOM   1431  CA  VAL A 101      69.353 -24.658  54.510  1.00 45.04           C  
ATOM   1432  HA  VAL A 101      68.436 -24.137  54.784  1.00 45.04           H  
ATOM   1433  C   VAL A 101      69.546 -24.499  53.014  1.00 45.04           C  
ATOM   1434  CB  VAL A 101      70.544 -24.022  55.260  1.00 45.04           C  
ATOM   1435  HB  VAL A 101      71.363 -24.741  55.241  1.00 45.04           H  
ATOM   1436  O   VAL A 101      68.931 -23.629  52.428  1.00 45.04           O  
ATOM   1437  CG1 VAL A 101      71.106 -22.730  54.651  1.00 45.04           C  
ATOM   1438 HG11 VAL A 101      70.298 -22.027  54.448  1.00 45.04           H  
ATOM   1439 HG12 VAL A 101      71.609 -22.948  53.710  1.00 45.04           H  
ATOM   1440 HG13 VAL A 101      71.825 -22.269  55.329  1.00 45.04           H  
ATOM   1441  CG2 VAL A 101      70.209 -23.730  56.724  1.00 45.04           C  
ATOM   1442 HG21 VAL A 101      69.648 -22.799  56.802  1.00 45.04           H  
ATOM   1443 HG22 VAL A 101      69.603 -24.540  57.132  1.00 45.04           H  
ATOM   1444 HG23 VAL A 101      71.132 -23.623  57.294  1.00 45.04           H  
ATOM   1445  N   SER A 102      70.354 -25.351  52.376  1.00 42.36           N  
ATOM   1446  H   SER A 102      70.879 -26.029  52.910  1.00 42.36           H  
ATOM   1447  CA  SER A 102      70.447 -25.397  50.917  1.00 42.36           C  
ATOM   1448  HA  SER A 102      70.659 -24.394  50.548  1.00 42.36           H  
ATOM   1449  C   SER A 102      69.128 -25.857  50.297  1.00 42.36           C  
ATOM   1450  CB  SER A 102      71.583 -26.325  50.482  1.00 42.36           C  
ATOM   1451  HB2 SER A 102      72.492 -26.065  51.025  1.00 42.36           H  
ATOM   1452  HB3 SER A 102      71.321 -27.361  50.698  1.00 42.36           H  
ATOM   1453  O   SER A 102      68.752 -25.339  49.252  1.00 42.36           O  
ATOM   1454  OG  SER A 102      71.836 -26.176  49.101  1.00 42.36           O  
ATOM   1455  HG  SER A 102      70.994 -26.191  48.639  1.00 42.36           H  
ATOM   1456  N   ASN A 103      68.414 -26.783  50.943  1.00 42.65           N  
ATOM   1457  H   ASN A 103      68.851 -27.285  51.703  1.00 42.65           H  
ATOM   1458  CA  ASN A 103      67.083 -27.207  50.531  1.00 42.65           C  
ATOM   1459  HA  ASN A 103      67.076 -27.313  49.446  1.00 42.65           H  
ATOM   1460  C   ASN A 103      66.040 -26.146  50.881  1.00 42.65           C  
ATOM   1461  CB  ASN A 103      66.697 -28.569  51.128  1.00 42.65           C  
ATOM   1462  HB2 ASN A 103      66.729 -28.518  52.216  1.00 42.65           H  
ATOM   1463  HB3 ASN A 103      65.663 -28.773  50.848  1.00 42.65           H  
ATOM   1464  O   ASN A 103      65.204 -25.891  50.040  1.00 42.65           O  
ATOM   1465  CG  ASN A 103      67.525 -29.751  50.649  1.00 42.65           C  
ATOM   1466  ND2 ASN A 103      67.137 -30.939  51.049  1.00 42.65           N  
ATOM   1467 HD21 ASN A 103      66.246 -31.034  51.514  1.00 42.65           H  
ATOM   1468 HD22 ASN A 103      67.633 -31.724  50.652  1.00 42.65           H  
ATOM   1469  OD1 ASN A 103      68.493 -29.654  49.911  1.00 42.65           O  
ATOM   1470  N   VAL A 104      66.094 -25.469  52.036  1.00 44.15           N  
ATOM   1471  H   VAL A 104      66.750 -25.758  52.747  1.00 44.15           H  
ATOM   1472  CA  VAL A 104      65.197 -24.338  52.338  1.00 44.15           C  
ATOM   1473  HA  VAL A 104      64.170 -24.665  52.174  1.00 44.15           H  
ATOM   1474  C   VAL A 104      65.434 -23.216  51.351  1.00 44.15           C  
ATOM   1475  CB  VAL A 104      65.271 -23.826  53.789  1.00 44.15           C  
ATOM   1476  HB  VAL A 104      66.311 -23.782  54.111  1.00 44.15           H  
ATOM   1477  O   VAL A 104      64.463 -22.774  50.776  1.00 44.15           O  
ATOM   1478  CG1 VAL A 104      64.642 -22.433  53.964  1.00 44.15           C  
ATOM   1479 HG11 VAL A 104      63.645 -22.413  53.525  1.00 44.15           H  
ATOM   1480 HG12 VAL A 104      64.563 -22.168  55.018  1.00 44.15           H  
ATOM   1481 HG13 VAL A 104      65.257 -21.675  53.478  1.00 44.15           H  
ATOM   1482  CG2 VAL A 104      64.484 -24.763  54.710  1.00 44.15           C  
ATOM   1483 HG21 VAL A 104      64.685 -24.506  55.750  1.00 44.15           H  
ATOM   1484 HG22 VAL A 104      63.417 -24.671  54.510  1.00 44.15           H  
ATOM   1485 HG23 VAL A 104      64.773 -25.799  54.536  1.00 44.15           H  
ATOM   1486  N   SER A 105      66.669 -22.822  51.050  1.00 43.07           N  
ATOM   1487  H   SER A 105      67.451 -23.166  51.589  1.00 43.07           H  
ATOM   1488  CA  SER A 105      66.926 -21.818  50.015  1.00 43.07           C  
ATOM   1489  HA  SER A 105      66.302 -20.951  50.235  1.00 43.07           H  
ATOM   1490  C   SER A 105      66.520 -22.290  48.615  1.00 43.07           C  
ATOM   1491  CB  SER A 105      68.359 -21.303  50.077  1.00 43.07           C  
ATOM   1492  HB2 SER A 105      69.063 -22.132  50.002  1.00 43.07           H  
ATOM   1493  HB3 SER A 105      68.524 -20.610  49.251  1.00 43.07           H  
ATOM   1494  O   SER A 105      66.113 -21.469  47.802  1.00 43.07           O  
ATOM   1495  OG  SER A 105      68.536 -20.612  51.304  1.00 43.07           O  
ATOM   1496  HG  SER A 105      67.700 -20.192  51.517  1.00 43.07           H  
ATOM   1497  N   ALA A 106      66.513 -23.601  48.345  1.00 42.77           N  
ATOM   1498  H   ALA A 106      66.890 -24.247  49.025  1.00 42.77           H  
ATOM   1499  CA  ALA A 106      65.871 -24.147  47.151  1.00 42.77           C  
ATOM   1500  HA  ALA A 106      66.160 -23.527  46.302  1.00 42.77           H  
ATOM   1501  C   ALA A 106      64.331 -24.092  47.228  1.00 42.77           C  
ATOM   1502  CB  ALA A 106      66.392 -25.564  46.879  1.00 42.77           C  
ATOM   1503  HB1 ALA A 106      66.070 -26.246  47.666  1.00 42.77           H  
ATOM   1504  HB2 ALA A 106      65.990 -25.916  45.929  1.00 42.77           H  
ATOM   1505  HB3 ALA A 106      67.481 -25.555  46.823  1.00 42.77           H  
ATOM   1506  O   ALA A 106      63.712 -23.726  46.245  1.00 42.77           O  
ATOM   1507  N   ILE A 107      63.697 -24.396  48.365  1.00 45.49           N  
ATOM   1508  H   ILE A 107      64.269 -24.696  49.142  1.00 45.49           H  
ATOM   1509  CA  ILE A 107      62.240 -24.328  48.597  1.00 45.49           C  
ATOM   1510  HA  ILE A 107      61.725 -24.840  47.785  1.00 45.49           H  
ATOM   1511  C   ILE A 107      61.756 -22.873  48.597  1.00 45.49           C  
ATOM   1512  CB  ILE A 107      61.864 -25.051  49.914  1.00 45.49           C  
ATOM   1513  HB  ILE A 107      62.463 -24.614  50.713  1.00 45.49           H  
ATOM   1514  O   ILE A 107      60.672 -22.597  48.107  1.00 45.49           O  
ATOM   1515  CG1 ILE A 107      62.155 -26.568  49.836  1.00 45.49           C  
ATOM   1516 HG12 ILE A 107      63.035 -26.762  49.222  1.00 45.49           H  
ATOM   1517 HG13 ILE A 107      61.323 -27.084  49.356  1.00 45.49           H  
ATOM   1518  CG2 ILE A 107      60.379 -24.861  50.282  1.00 45.49           C  
ATOM   1519 HG21 ILE A 107      60.127 -25.442  51.169  1.00 45.49           H  
ATOM   1520 HG22 ILE A 107      60.172 -23.814  50.504  1.00 45.49           H  
ATOM   1521 HG23 ILE A 107      59.744 -25.182  49.456  1.00 45.49           H  
ATOM   1522  CD1 ILE A 107      62.403 -27.180  51.221  1.00 45.49           C  
ATOM   1523 HD11 ILE A 107      63.165 -26.617  51.760  1.00 45.49           H  
ATOM   1524 HD12 ILE A 107      61.480 -27.183  51.801  1.00 45.49           H  
ATOM   1525 HD13 ILE A 107      62.759 -28.203  51.102  1.00 45.49           H  
ATOM   1526  N   GLU A 108      62.574 -21.941  49.076  1.00 43.08           N  
ATOM   1527  H   GLU A 108      63.421 -22.276  49.511  1.00 43.08           H  
ATOM   1528  CA  GLU A 108      62.452 -20.490  48.959  1.00 43.08           C  
ATOM   1529  HA  GLU A 108      61.497 -20.159  49.367  1.00 43.08           H  
ATOM   1530  C   GLU A 108      62.481 -20.103  47.474  1.00 43.08           C  
ATOM   1531  CB  GLU A 108      63.612 -19.827  49.746  1.00 43.08           C  
ATOM   1532  HB2 GLU A 108      63.800 -18.823  49.365  1.00 43.08           H  
ATOM   1533  HB3 GLU A 108      64.521 -20.392  49.542  1.00 43.08           H  
ATOM   1534  O   GLU A 108      61.491 -19.596  46.940  1.00 43.08           O  
ATOM   1535  CG  GLU A 108      63.372 -19.753  51.269  1.00 43.08           C  
ATOM   1536  HG2 GLU A 108      62.434 -19.224  51.434  1.00 43.08           H  
ATOM   1537  HG3 GLU A 108      63.237 -20.760  51.663  1.00 43.08           H  
ATOM   1538  CD  GLU A 108      64.492 -19.046  52.067  1.00 43.08           C  
ATOM   1539  OE1 GLU A 108      64.163 -18.100  52.828  1.00 43.08           O  
ATOM   1540  OE2 GLU A 108      65.678 -19.447  51.964  1.00 43.08           O  
ATOM   1541  N   ASP A 109      63.556 -20.440  46.752  1.00 41.08           N  
ATOM   1542  H   ASP A 109      64.353 -20.851  47.217  1.00 41.08           H  
ATOM   1543  CA  ASP A 109      63.656 -20.202  45.307  1.00 41.08           C  
ATOM   1544  HA  ASP A 109      63.419 -19.152  45.136  1.00 41.08           H  
ATOM   1545  C   ASP A 109      62.619 -20.993  44.472  1.00 41.08           C  
ATOM   1546  CB  ASP A 109      65.101 -20.401  44.806  1.00 41.08           C  
ATOM   1547  HB2 ASP A 109      65.524 -21.301  45.253  1.00 41.08           H  
ATOM   1548  HB3 ASP A 109      65.069 -20.566  43.729  1.00 41.08           H  
ATOM   1549  O   ASP A 109      62.369 -20.623  43.328  1.00 41.08           O  
ATOM   1550  CG  ASP A 109      66.035 -19.193  45.040  1.00 41.08           C  
ATOM   1551  OD1 ASP A 109      67.268 -19.399  44.991  1.00 41.08           O  
ATOM   1552  OD2 ASP A 109      65.541 -18.037  45.136  1.00 41.08           O  
ATOM   1553  N   LEU A 110      61.946 -22.011  45.021  1.00 41.18           N  
ATOM   1554  H   LEU A 110      62.277 -22.346  45.914  1.00 41.18           H  
ATOM   1555  CA  LEU A 110      60.798 -22.689  44.404  1.00 41.18           C  
ATOM   1556  HA  LEU A 110      60.937 -22.673  43.323  1.00 41.18           H  
ATOM   1557  C   LEU A 110      59.483 -21.942  44.706  1.00 41.18           C  
ATOM   1558  CB  LEU A 110      60.742 -24.166  44.851  1.00 41.18           C  
ATOM   1559  HB2 LEU A 110      59.766 -24.573  44.588  1.00 41.18           H  
ATOM   1560  HB3 LEU A 110      60.813 -24.188  45.939  1.00 41.18           H  
ATOM   1561  O   LEU A 110      58.800 -21.488  43.790  1.00 41.18           O  
ATOM   1562  CG  LEU A 110      61.818 -25.103  44.254  1.00 41.18           C  
ATOM   1563  HG  LEU A 110      62.787 -24.606  44.216  1.00 41.18           H  
ATOM   1564  CD1 LEU A 110      61.942 -26.365  45.111  1.00 41.18           C  
ATOM   1565 HD11 LEU A 110      60.966 -26.834  45.235  1.00 41.18           H  
ATOM   1566 HD12 LEU A 110      62.637 -27.066  44.649  1.00 41.18           H  
ATOM   1567 HD13 LEU A 110      62.335 -26.102  46.093  1.00 41.18           H  
ATOM   1568  CD2 LEU A 110      61.494 -25.535  42.827  1.00 41.18           C  
ATOM   1569 HD21 LEU A 110      60.487 -25.949  42.769  1.00 41.18           H  
ATOM   1570 HD22 LEU A 110      61.589 -24.670  42.170  1.00 41.18           H  
ATOM   1571 HD23 LEU A 110      62.209 -26.286  42.491  1.00 41.18           H  
ATOM   1572  N   ALA A 111      59.147 -21.744  45.983  1.00 42.03           N  
ATOM   1573  H   ALA A 111      59.784 -22.089  46.687  1.00 42.03           H  
ATOM   1574  CA  ALA A 111      57.920 -21.098  46.471  1.00 42.03           C  
ATOM   1575  HA  ALA A 111      57.053 -21.655  46.116  1.00 42.03           H  
ATOM   1576  C   ALA A 111      57.774 -19.651  45.989  1.00 42.03           C  
ATOM   1577  CB  ALA A 111      57.948 -21.122  48.005  1.00 42.03           C  
ATOM   1578  HB1 ALA A 111      57.051 -20.634  48.387  1.00 42.03           H  
ATOM   1579  HB2 ALA A 111      58.823 -20.587  48.373  1.00 42.03           H  
ATOM   1580  HB3 ALA A 111      57.976 -22.147  48.375  1.00 42.03           H  
ATOM   1581  O   ALA A 111      56.672 -19.123  45.867  1.00 42.03           O  
ATOM   1582  N   THR A 112      58.894 -18.999  45.691  1.00 39.73           N  
ATOM   1583  H   THR A 112      59.770 -19.468  45.875  1.00 39.73           H  
ATOM   1584  CA  THR A 112      58.917 -17.665  45.096  1.00 39.73           C  
ATOM   1585  HA  THR A 112      58.306 -17.004  45.711  1.00 39.73           H  
ATOM   1586  C   THR A 112      58.342 -17.596  43.683  1.00 39.73           C  
ATOM   1587  CB  THR A 112      60.345 -17.112  45.047  1.00 39.73           C  
ATOM   1588  HB  THR A 112      60.400 -16.373  44.247  1.00 39.73           H  
ATOM   1589  O   THR A 112      57.815 -16.546  43.310  1.00 39.73           O  
ATOM   1590  CG2 THR A 112      60.770 -16.473  46.360  1.00 39.73           C  
ATOM   1591 HG21 THR A 112      61.646 -15.838  46.228  1.00 39.73           H  
ATOM   1592 HG22 THR A 112      61.056 -17.242  47.078  1.00 39.73           H  
ATOM   1593 HG23 THR A 112      59.961 -15.870  46.769  1.00 39.73           H  
ATOM   1594  OG1 THR A 112      61.313 -18.057  44.714  1.00 39.73           O  
ATOM   1595  HG1 THR A 112      61.433 -18.620  45.482  1.00 39.73           H  
ATOM   1596  N   GLN A 113      58.462 -18.658  42.879  1.00 41.53           N  
ATOM   1597  H   GLN A 113      58.838 -19.513  43.263  1.00 41.53           H  
ATOM   1598  CA  GLN A 113      58.220 -18.596  41.431  1.00 41.53           C  
ATOM   1599  HA  GLN A 113      58.292 -17.555  41.116  1.00 41.53           H  
ATOM   1600  C   GLN A 113      56.809 -19.045  41.010  1.00 41.53           C  
ATOM   1601  CB  GLN A 113      59.326 -19.360  40.680  1.00 41.53           C  
ATOM   1602  HB2 GLN A 113      59.340 -20.400  41.005  1.00 41.53           H  
ATOM   1603  HB3 GLN A 113      59.107 -19.337  39.613  1.00 41.53           H  
ATOM   1604  O   GLN A 113      56.468 -18.942  39.829  1.00 41.53           O  
ATOM   1605  CG  GLN A 113      60.727 -18.768  40.901  1.00 41.53           C  
ATOM   1606  HG2 GLN A 113      60.994 -18.841  41.955  1.00 41.53           H  
ATOM   1607  HG3 GLN A 113      60.724 -17.714  40.623  1.00 41.53           H  
ATOM   1608  CD  GLN A 113      61.783 -19.482  40.060  1.00 41.53           C  
ATOM   1609  NE2 GLN A 113      62.751 -20.131  40.657  1.00 41.53           N  
ATOM   1610 HE21 GLN A 113      62.719 -20.243  41.660  1.00 41.53           H  
ATOM   1611 HE22 GLN A 113      63.402 -20.643  40.079  1.00 41.53           H  
ATOM   1612  OE1 GLN A 113      61.766 -19.457  38.839  1.00 41.53           O  
ATOM   1613  N   GLY A 114      55.982 -19.531  41.943  1.00 49.34           N  
ATOM   1614  H   GLY A 114      56.316 -19.618  42.893  1.00 49.34           H  
ATOM   1615  CA  GLY A 114      54.625 -19.991  41.665  1.00 49.34           C  
ATOM   1616  HA2 GLY A 114      53.941 -19.199  41.971  1.00 49.34           H  
ATOM   1617  HA3 GLY A 114      54.503 -20.156  40.595  1.00 49.34           H  
ATOM   1618  C   GLY A 114      54.224 -21.280  42.389  1.00 49.34           C  
ATOM   1619  O   GLY A 114      54.620 -21.533  43.523  1.00 49.34           O  
ATOM   1620  N   LEU A 115      53.410 -22.099  41.720  1.00 50.06           N  
ATOM   1621  H   LEU A 115      53.223 -21.898  40.748  1.00 50.06           H  
ATOM   1622  CA  LEU A 115      52.921 -23.371  42.243  1.00 50.06           C  
ATOM   1623  HA  LEU A 115      52.605 -23.242  43.278  1.00 50.06           H  
ATOM   1624  C   LEU A 115      54.038 -24.413  42.220  1.00 50.06           C  
ATOM   1625  CB  LEU A 115      51.735 -23.845  41.385  1.00 50.06           C  
ATOM   1626  HB2 LEU A 115      51.901 -23.528  40.356  1.00 50.06           H  
ATOM   1627  HB3 LEU A 115      51.707 -24.935  41.389  1.00 50.06           H  
ATOM   1628  O   LEU A 115      54.415 -24.890  41.149  1.00 50.06           O  
ATOM   1629  CG  LEU A 115      50.365 -23.335  41.836  1.00 50.06           C  
ATOM   1630  HG  LEU A 115      50.385 -22.251  41.947  1.00 50.06           H  
ATOM   1631  CD1 LEU A 115      49.344 -23.694  40.756  1.00 50.06           C  
ATOM   1632 HD11 LEU A 115      49.381 -24.764  40.554  1.00 50.06           H  
ATOM   1633 HD12 LEU A 115      49.589 -23.159  39.838  1.00 50.06           H  
ATOM   1634 HD13 LEU A 115      48.343 -23.411  41.081  1.00 50.06           H  
ATOM   1635  CD2 LEU A 115      49.955 -23.974  43.162  1.00 50.06           C  
ATOM   1636 HD21 LEU A 115      50.152 -25.046  43.144  1.00 50.06           H  
ATOM   1637 HD22 LEU A 115      48.893 -23.804  43.335  1.00 50.06           H  
ATOM   1638 HD23 LEU A 115      50.519 -23.530  43.982  1.00 50.06           H  
ATOM   1639  N   ILE A 116      54.531 -24.802  43.393  1.00 46.95           N  
ATOM   1640  H   ILE A 116      54.206 -24.351  44.236  1.00 46.95           H  
ATOM   1641  CA  ILE A 116      55.418 -25.961  43.512  1.00 46.95           C  
ATOM   1642  HA  ILE A 116      56.260 -25.806  42.837  1.00 46.95           H  
ATOM   1643  C   ILE A 116      54.665 -27.216  43.037  1.00 46.95           C  
ATOM   1644  CB  ILE A 116      55.989 -26.090  44.944  1.00 46.95           C  
ATOM   1645  HB  ILE A 116      55.157 -26.217  45.637  1.00 46.95           H  
ATOM   1646  O   ILE A 116      53.470 -27.390  43.283  1.00 46.95           O  
ATOM   1647  CG1 ILE A 116      56.748 -24.797  45.333  1.00 46.95           C  
ATOM   1648 HG12 ILE A 116      57.473 -24.560  44.555  1.00 46.95           H  
ATOM   1649 HG13 ILE A 116      56.039 -23.970  45.385  1.00 46.95           H  
ATOM   1650  CG2 ILE A 116      56.914 -27.319  45.052  1.00 46.95           C  
ATOM   1651 HG21 ILE A 116      56.378 -28.230  44.787  1.00 46.95           H  
ATOM   1652 HG22 ILE A 116      57.255 -27.453  46.079  1.00 46.95           H  
ATOM   1653 HG23 ILE A 116      57.776 -27.184  44.399  1.00 46.95           H  
ATOM   1654  CD1 ILE A 116      57.477 -24.860  46.682  1.00 46.95           C  
ATOM   1655 HD11 ILE A 116      57.887 -23.878  46.921  1.00 46.95           H  
ATOM   1656 HD12 ILE A 116      58.310 -25.562  46.641  1.00 46.95           H  
ATOM   1657 HD13 ILE A 116      56.785 -25.145  47.475  1.00 46.95           H  
ATOM   1658  N   LYS A 117      55.365 -28.084  42.305  1.00 49.42           N  
ATOM   1659  H   LYS A 117      56.302 -27.813  42.042  1.00 49.42           H  
ATOM   1660  CA  LYS A 117      54.844 -29.345  41.771  1.00 49.42           C  
ATOM   1661  HA  LYS A 117      53.989 -29.664  42.367  1.00 49.42           H  
ATOM   1662  C   LYS A 117      55.925 -30.414  41.846  1.00 49.42           C  
ATOM   1663  CB  LYS A 117      54.382 -29.081  40.330  1.00 49.42           C  
ATOM   1664  HB2 LYS A 117      53.570 -28.354  40.362  1.00 49.42           H  
ATOM   1665  HB3 LYS A 117      55.205 -28.644  39.765  1.00 49.42           H  
ATOM   1666  O   LYS A 117      57.047 -30.180  41.407  1.00 49.42           O  
ATOM   1667  CG  LYS A 117      53.899 -30.341  39.603  1.00 49.42           C  
ATOM   1668  HG2 LYS A 117      53.147 -30.848  40.207  1.00 49.42           H  
ATOM   1669  HG3 LYS A 117      54.741 -31.012  39.432  1.00 49.42           H  
ATOM   1670  CD  LYS A 117      53.288 -29.946  38.257  1.00 49.42           C  
ATOM   1671  HD2 LYS A 117      52.417 -29.317  38.440  1.00 49.42           H  
ATOM   1672  HD3 LYS A 117      54.020 -29.384  37.677  1.00 49.42           H  
ATOM   1673  CE  LYS A 117      52.864 -31.185  37.470  1.00 49.42           C  
ATOM   1674  HE2 LYS A 117      52.240 -31.806  38.114  1.00 49.42           H  
ATOM   1675  HE3 LYS A 117      53.757 -31.744  37.193  1.00 49.42           H  
ATOM   1676  NZ  LYS A 117      52.096 -30.781  36.272  1.00 49.42           N  
ATOM   1677  HZ1 LYS A 117      52.589 -30.092  35.721  1.00 49.42           H  
ATOM   1678  HZ2 LYS A 117      51.238 -30.330  36.557  1.00 49.42           H  
ATOM   1679  HZ3 LYS A 117      51.811 -31.562  35.698  1.00 49.42           H  
ATOM   1680  N   ARG A 118      55.612 -31.609  42.358  1.00 48.04           N  
ATOM   1681  H   ARG A 118      54.666 -31.766  42.674  1.00 48.04           H  
ATOM   1682  CA  ARG A 118      56.567 -32.735  42.320  1.00 48.04           C  
ATOM   1683  HA  ARG A 118      57.524 -32.389  42.709  1.00 48.04           H  
ATOM   1684  C   ARG A 118      56.776 -33.174  40.873  1.00 48.04           C  
ATOM   1685  CB  ARG A 118      56.072 -33.919  43.171  1.00 48.04           C  
ATOM   1686  HB2 ARG A 118      55.543 -34.635  42.542  1.00 48.04           H  
ATOM   1687  HB3 ARG A 118      55.337 -33.546  43.884  1.00 48.04           H  
ATOM   1688  O   ARG A 118      55.802 -33.488  40.189  1.00 48.04           O  
ATOM   1689  CG  ARG A 118      57.194 -34.656  43.930  1.00 48.04           C  
ATOM   1690  HG2 ARG A 118      57.819 -33.941  44.466  1.00 48.04           H  
ATOM   1691  HG3 ARG A 118      57.806 -35.202  43.212  1.00 48.04           H  
ATOM   1692  CD  ARG A 118      56.571 -35.643  44.931  1.00 48.04           C  
ATOM   1693  HD2 ARG A 118      55.888 -35.094  45.580  1.00 48.04           H  
ATOM   1694  HD3 ARG A 118      55.976 -36.366  44.373  1.00 48.04           H  
ATOM   1695  NE  ARG A 118      57.563 -36.384  45.742  1.00 48.04           N  
ATOM   1696  HE  ARG A 118      58.197 -37.010  45.266  1.00 48.04           H  
ATOM   1697  NH1 ARG A 118      56.914 -35.663  47.835  1.00 48.04           N  
ATOM   1698 HH11 ARG A 118      56.980 -35.727  48.841  1.00 48.04           H  
ATOM   1699 HH12 ARG A 118      56.340 -34.918  47.466  1.00 48.04           H  
ATOM   1700  NH2 ARG A 118      58.386 -37.309  47.651  1.00 48.04           N  
ATOM   1701 HH21 ARG A 118      58.419 -37.304  48.660  1.00 48.04           H  
ATOM   1702 HH22 ARG A 118      58.875 -38.006  47.108  1.00 48.04           H  
ATOM   1703  CZ  ARG A 118      57.620 -36.439  47.065  1.00 48.04           C  
ATOM   1704  N   ILE A 119      58.030 -33.262  40.444  1.00 49.41           N  
ATOM   1705  H   ILE A 119      58.770 -32.930  41.046  1.00 49.41           H  
ATOM   1706  CA  ILE A 119      58.420 -34.053  39.272  1.00 49.41           C  
ATOM   1707  HA  ILE A 119      57.564 -34.144  38.604  1.00 49.41           H  
ATOM   1708  C   ILE A 119      58.793 -35.458  39.753  1.00 49.41           C  
ATOM   1709  CB  ILE A 119      59.581 -33.411  38.473  1.00 49.41           C  
ATOM   1710  HB  ILE A 119      60.514 -33.579  39.011  1.00 49.41           H  
ATOM   1711  O   ILE A 119      58.197 -36.439  39.314  1.00 49.41           O  
ATOM   1712  CG1 ILE A 119      59.421 -31.888  38.287  1.00 49.41           C  
ATOM   1713 HG12 ILE A 119      58.479 -31.682  37.777  1.00 49.41           H  
ATOM   1714 HG13 ILE A 119      59.394 -31.419  39.270  1.00 49.41           H  
ATOM   1715  CG2 ILE A 119      59.675 -34.115  37.106  1.00 49.41           C  
ATOM   1716 HG21 ILE A 119      60.595 -33.820  36.601  1.00 49.41           H  
ATOM   1717 HG22 ILE A 119      58.817 -33.848  36.489  1.00 49.41           H  
ATOM   1718 HG23 ILE A 119      59.703 -35.197  37.236  1.00 49.41           H  
ATOM   1719  CD1 ILE A 119      60.574 -31.238  37.507  1.00 49.41           C  
ATOM   1720 HD11 ILE A 119      60.519 -30.152  37.594  1.00 49.41           H  
ATOM   1721 HD12 ILE A 119      60.515 -31.502  36.451  1.00 49.41           H  
ATOM   1722 HD13 ILE A 119      61.530 -31.566  37.914  1.00 49.41           H  
ATOM   1723  N   ASN A 120      59.731 -35.539  40.702  1.00 48.07           N  
ATOM   1724  H   ASN A 120      60.112 -34.673  41.055  1.00 48.07           H  
ATOM   1725  CA  ASN A 120      60.222 -36.767  41.331  1.00 48.07           C  
ATOM   1726  HA  ASN A 120      59.447 -37.532  41.284  1.00 48.07           H  
ATOM   1727  C   ASN A 120      60.540 -36.515  42.821  1.00 48.07           C  
ATOM   1728  CB  ASN A 120      61.465 -37.280  40.569  1.00 48.07           C  
ATOM   1729  HB2 ASN A 120      61.862 -38.165  41.066  1.00 48.07           H  
ATOM   1730  HB3 ASN A 120      62.252 -36.525  40.580  1.00 48.07           H  
ATOM   1731  O   ASN A 120      60.354 -35.414  43.337  1.00 48.07           O  
ATOM   1732  CG  ASN A 120      61.179 -37.680  39.134  1.00 48.07           C  
ATOM   1733  ND2 ASN A 120      61.710 -36.977  38.166  1.00 48.07           N  
ATOM   1734 HD21 ASN A 120      62.324 -36.203  38.375  1.00 48.07           H  
ATOM   1735 HD22 ASN A 120      61.477 -37.223  37.215  1.00 48.07           H  
ATOM   1736  OD1 ASN A 120      60.515 -38.669  38.862  1.00 48.07           O  
ATOM   1737  N   ASP A 121      61.027 -37.532  43.533  1.00 46.72           N  
ATOM   1738  H   ASP A 121      61.177 -38.424  43.085  1.00 46.72           H  
ATOM   1739  CA  ASP A 121      61.516 -37.363  44.906  1.00 46.72           C  
ATOM   1740  HA  ASP A 121      60.706 -36.965  45.516  1.00 46.72           H  
ATOM   1741  C   ASP A 121      62.673 -36.353  44.961  1.00 46.72           C  
ATOM   1742  CB  ASP A 121      61.937 -38.717  45.497  1.00 46.72           C  
ATOM   1743  HB2 ASP A 121      62.408 -38.545  46.465  1.00 46.72           H  
ATOM   1744  HB3 ASP A 121      62.672 -39.184  44.840  1.00 46.72           H  
ATOM   1745  O   ASP A 121      63.672 -36.500  44.256  1.00 46.72           O  
ATOM   1746  CG  ASP A 121      60.752 -39.663  45.705  1.00 46.72           C  
ATOM   1747  OD1 ASP A 121      60.963 -40.889  45.573  1.00 46.72           O  
ATOM   1748  OD2 ASP A 121      59.642 -39.151  46.001  1.00 46.72           O  
ATOM   1749  N   ASN A 122      62.517 -35.329  45.806  1.00 47.75           N  
ATOM   1750  H   ASN A 122      61.693 -35.324  46.391  1.00 47.75           H  
ATOM   1751  CA  ASN A 122      63.403 -34.167  45.946  1.00 47.75           C  
ATOM   1752  HA  ASN A 122      62.924 -33.503  46.666  1.00 47.75           H  
ATOM   1753  C   ASN A 122      63.576 -33.321  44.662  1.00 47.75           C  
ATOM   1754  CB  ASN A 122      64.756 -34.589  46.554  1.00 47.75           C  
ATOM   1755  HB2 ASN A 122      65.322 -35.126  45.793  1.00 47.75           H  
ATOM   1756  HB3 ASN A 122      65.315 -33.690  46.813  1.00 47.75           H  
ATOM   1757  O   ASN A 122      64.477 -32.485  44.600  1.00 47.75           O  
ATOM   1758  CG  ASN A 122      64.679 -35.460  47.796  1.00 47.75           C  
ATOM   1759  ND2 ASN A 122      65.792 -36.031  48.191  1.00 47.75           N  
ATOM   1760 HD21 ASN A 122      65.712 -36.566  49.044  1.00 47.75           H  
ATOM   1761 HD22 ASN A 122      66.648 -35.859  47.682  1.00 47.75           H  
ATOM   1762  OD1 ASN A 122      63.667 -35.660  48.440  1.00 47.75           O  
ATOM   1763  N   GLU A 123      62.743 -33.523  43.637  1.00 44.72           N  
ATOM   1764  H   GLU A 123      62.006 -34.206  43.742  1.00 44.72           H  
ATOM   1765  CA  GLU A 123      62.824 -32.817  42.358  1.00 44.72           C  
ATOM   1766  HA  GLU A 123      63.593 -32.047  42.423  1.00 44.72           H  
ATOM   1767  C   GLU A 123      61.487 -32.125  42.077  1.00 44.72           C  
ATOM   1768  CB  GLU A 123      63.251 -33.791  41.250  1.00 44.72           C  
ATOM   1769  HB2 GLU A 123      62.393 -34.400  40.967  1.00 44.72           H  
ATOM   1770  HB3 GLU A 123      64.033 -34.445  41.635  1.00 44.72           H  
ATOM   1771  O   GLU A 123      60.484 -32.760  41.738  1.00 44.72           O  
ATOM   1772  CG  GLU A 123      63.802 -33.072  40.010  1.00 44.72           C  
ATOM   1773  HG2 GLU A 123      64.614 -32.412  40.316  1.00 44.72           H  
ATOM   1774  HG3 GLU A 123      63.013 -32.456  39.577  1.00 44.72           H  
ATOM   1775  CD  GLU A 123      64.312 -34.071  38.957  1.00 44.72           C  
ATOM   1776  OE1 GLU A 123      65.481 -33.946  38.525  1.00 44.72           O  
ATOM   1777  OE2 GLU A 123      63.523 -34.968  38.574  1.00 44.72           O  
ATOM   1778  N   TYR A 124      61.479 -30.808  42.259  1.00 46.54           N  
ATOM   1779  H   TYR A 124      62.343 -30.350  42.512  1.00 46.54           H  
ATOM   1780  CA  TYR A 124      60.290 -29.967  42.203  1.00 46.54           C  
ATOM   1781  HA  TYR A 124      59.405 -30.595  42.106  1.00 46.54           H  
ATOM   1782  C   TYR A 124      60.370 -29.034  40.989  1.00 46.54           C  
ATOM   1783  CB  TYR A 124      60.159 -29.161  43.505  1.00 46.54           C  
ATOM   1784  HB2 TYR A 124      60.916 -28.377  43.484  1.00 46.54           H  
ATOM   1785  HB3 TYR A 124      59.186 -28.670  43.499  1.00 46.54           H  
ATOM   1786  O   TYR A 124      61.397 -28.399  40.752  1.00 46.54           O  
ATOM   1787  CG  TYR A 124      60.325 -29.931  44.812  1.00 46.54           C  
ATOM   1788  CD1 TYR A 124      59.201 -30.391  45.524  1.00 46.54           C  
ATOM   1789  HD1 TYR A 124      58.211 -30.182  45.145  1.00 46.54           H  
ATOM   1790  CD2 TYR A 124      61.615 -30.136  45.349  1.00 46.54           C  
ATOM   1791  HD2 TYR A 124      62.482 -29.751  44.833  1.00 46.54           H  
ATOM   1792  CE1 TYR A 124      59.375 -31.094  46.736  1.00 46.54           C  
ATOM   1793  HE1 TYR A 124      58.542 -31.435  47.332  1.00 46.54           H  
ATOM   1794  CE2 TYR A 124      61.786 -30.821  46.568  1.00 46.54           C  
ATOM   1795  HE2 TYR A 124      62.771 -30.963  46.987  1.00 46.54           H  
ATOM   1796  OH  TYR A 124      60.800 -32.019  48.405  1.00 46.54           O  
ATOM   1797  HH  TYR A 124      61.539 -31.718  48.939  1.00 46.54           H  
ATOM   1798  CZ  TYR A 124      60.662 -31.322  47.251  1.00 46.54           C  
ATOM   1799  N   GLU A 125      59.278 -28.924  40.238  1.00 48.56           N  
ATOM   1800  H   GLU A 125      58.457 -29.431  40.535  1.00 48.56           H  
ATOM   1801  CA  GLU A 125      59.065 -27.840  39.281  1.00 48.56           C  
ATOM   1802  HA  GLU A 125      60.033 -27.485  38.929  1.00 48.56           H  
ATOM   1803  C   GLU A 125      58.355 -26.686  39.989  1.00 48.56           C  
ATOM   1804  CB  GLU A 125      58.242 -28.324  38.068  1.00 48.56           C  
ATOM   1805  HB2 GLU A 125      58.424 -29.388  37.913  1.00 48.56           H  
ATOM   1806  HB3 GLU A 125      57.179 -28.199  38.271  1.00 48.56           H  
ATOM   1807  O   GLU A 125      57.679 -26.887  41.004  1.00 48.56           O  
ATOM   1808  CG  GLU A 125      58.617 -27.578  36.774  1.00 48.56           C  
ATOM   1809  HG2 GLU A 125      58.361 -26.525  36.888  1.00 48.56           H  
ATOM   1810  HG3 GLU A 125      59.697 -27.644  36.640  1.00 48.56           H  
ATOM   1811  CD  GLU A 125      57.933 -28.126  35.505  1.00 48.56           C  
ATOM   1812  OE1 GLU A 125      58.191 -27.548  34.424  1.00 48.56           O  
ATOM   1813  OE2 GLU A 125      57.161 -29.111  35.597  1.00 48.56           O  
ATOM   1814  N   VAL A 126      58.437 -25.491  39.406  1.00 46.96           N  
ATOM   1815  H   VAL A 126      58.990 -25.391  38.567  1.00 46.96           H  
ATOM   1816  CA  VAL A 126      57.508 -24.412  39.736  1.00 46.96           C  
ATOM   1817  HA  VAL A 126      56.827 -24.775  40.506  1.00 46.96           H  
ATOM   1818  C   VAL A 126      56.675 -24.082  38.514  1.00 46.96           C  
ATOM   1819  CB  VAL A 126      58.178 -23.152  40.298  1.00 46.96           C  
ATOM   1820  HB  VAL A 126      58.512 -22.503  39.489  1.00 46.96           H  
ATOM   1821  O   VAL A 126      57.167 -23.537  37.526  1.00 46.96           O  
ATOM   1822  CG1 VAL A 126      57.122 -22.428  41.129  1.00 46.96           C  
ATOM   1823 HG11 VAL A 126      56.742 -23.077  41.917  1.00 46.96           H  
ATOM   1824 HG12 VAL A 126      57.575 -21.562  41.611  1.00 46.96           H  
ATOM   1825 HG13 VAL A 126      56.302 -22.103  40.488  1.00 46.96           H  
ATOM   1826  CG2 VAL A 126      59.380 -23.447  41.186  1.00 46.96           C  
ATOM   1827 HG21 VAL A 126      59.793 -22.507  41.553  1.00 46.96           H  
ATOM   1828 HG22 VAL A 126      60.154 -23.945  40.602  1.00 46.96           H  
ATOM   1829 HG23 VAL A 126      59.077 -24.072  42.025  1.00 46.96           H  
ATOM   1830  N   VAL A 127      55.389 -24.397  38.591  1.00 47.07           N  
ATOM   1831  H   VAL A 127      55.059 -24.805  39.454  1.00 47.07           H  
ATOM   1832  CA  VAL A 127      54.394 -23.975  37.613  1.00 47.07           C  
ATOM   1833  HA  VAL A 127      54.803 -24.109  36.612  1.00 47.07           H  
ATOM   1834  C   VAL A 127      54.143 -22.488  37.846  1.00 47.07           C  
ATOM   1835  CB  VAL A 127      53.117 -24.829  37.725  1.00 47.07           C  
ATOM   1836  HB  VAL A 127      52.695 -24.735  38.726  1.00 47.07           H  
ATOM   1837  O   VAL A 127      53.437 -22.097  38.779  1.00 47.07           O  
ATOM   1838  CG1 VAL A 127      52.059 -24.388  36.704  1.00 47.07           C  
ATOM   1839 HG11 VAL A 127      52.460 -24.464  35.694  1.00 47.07           H  
ATOM   1840 HG12 VAL A 127      51.178 -25.023  36.791  1.00 47.07           H  
ATOM   1841 HG13 VAL A 127      51.758 -23.359  36.898  1.00 47.07           H  
ATOM   1842  CG2 VAL A 127      53.418 -26.315  37.483  1.00 47.07           C  
ATOM   1843 HG21 VAL A 127      53.885 -26.451  36.508  1.00 47.07           H  
ATOM   1844 HG22 VAL A 127      54.092 -26.687  38.255  1.00 47.07           H  
ATOM   1845 HG23 VAL A 127      52.494 -26.891  37.530  1.00 47.07           H  
ATOM   1846  N   SER A 128      54.767 -21.647  37.019  1.00 51.35           N  
ATOM   1847  H   SER A 128      55.442 -22.023  36.369  1.00 51.35           H  
ATOM   1848  CA  SER A 128      54.680 -20.193  37.156  1.00 51.35           C  
ATOM   1849  HA  SER A 128      55.104 -19.924  38.123  1.00 51.35           H  
ATOM   1850  C   SER A 128      53.232 -19.715  37.117  1.00 51.35           C  
ATOM   1851  CB  SER A 128      55.484 -19.471  36.074  1.00 51.35           C  
ATOM   1852  HB2 SER A 128      55.041 -19.666  35.097  1.00 51.35           H  
ATOM   1853  HB3 SER A 128      55.456 -18.398  36.266  1.00 51.35           H  
ATOM   1854  O   SER A 128      52.517 -19.896  36.129  1.00 51.35           O  
ATOM   1855  OG  SER A 128      56.828 -19.908  36.068  1.00 51.35           O  
ATOM   1856  HG  SER A 128      57.148 -19.936  36.972  1.00 51.35           H  
ATOM   1857  N   ILE A 129      52.811 -19.078  38.205  1.00 58.48           N  
ATOM   1858  H   ILE A 129      53.470 -18.938  38.958  1.00 58.48           H  
ATOM   1859  CA  ILE A 129      51.481 -18.492  38.340  1.00 58.48           C  
ATOM   1860  HA  ILE A 129      50.742 -19.171  37.915  1.00 58.48           H  
ATOM   1861  C   ILE A 129      51.476 -17.187  37.549  1.00 58.48           C  
ATOM   1862  CB  ILE A 129      51.150 -18.258  39.828  1.00 58.48           C  
ATOM   1863  HB  ILE A 129      51.884 -17.555  40.223  1.00 58.48           H  
ATOM   1864  O   ILE A 129      52.357 -16.345  37.724  1.00 58.48           O  
ATOM   1865  CG1 ILE A 129      51.233 -19.562  40.647  1.00 58.48           C  
ATOM   1866 HG12 ILE A 129      52.138 -20.111  40.386  1.00 58.48           H  
ATOM   1867 HG13 ILE A 129      50.383 -20.207  40.426  1.00 58.48           H  
ATOM   1868  CG2 ILE A 129      49.757 -17.631  39.979  1.00 58.48           C  
ATOM   1869 HG21 ILE A 129      49.736 -16.681  39.446  1.00 58.48           H  
ATOM   1870 HG22 ILE A 129      49.541 -17.424  41.028  1.00 58.48           H  
ATOM   1871 HG23 ILE A 129      48.991 -18.284  39.562  1.00 58.48           H  
ATOM   1872  CD1 ILE A 129      51.286 -19.281  42.147  1.00 58.48           C  
ATOM   1873 HD11 ILE A 129      50.299 -18.980  42.500  1.00 58.48           H  
ATOM   1874 HD12 ILE A 129      51.601 -20.182  42.674  1.00 58.48           H  
ATOM   1875 HD13 ILE A 129      51.986 -18.476  42.370  1.00 58.48           H  
ATOM   1876  N   SER A 130      50.491 -16.992  36.675  1.00 70.58           N  
ATOM   1877  H   SER A 130      49.774 -17.696  36.572  1.00 70.58           H  
ATOM   1878  CA  SER A 130      50.333 -15.702  36.005  1.00 70.58           C  
ATOM   1879  HA  SER A 130      51.325 -15.295  35.808  1.00 70.58           H  
ATOM   1880  C   SER A 130      49.592 -14.706  36.902  1.00 70.58           C  
ATOM   1881  CB  SER A 130      49.655 -15.883  34.649  1.00 70.58           C  
ATOM   1882  HB2 SER A 130      50.014 -16.796  34.176  1.00 70.58           H  
ATOM   1883  HB3 SER A 130      49.907 -15.037  34.008  1.00 70.58           H  
ATOM   1884  O   SER A 130      48.825 -15.089  37.784  1.00 70.58           O  
ATOM   1885  OG  SER A 130      48.253 -15.933  34.791  1.00 70.58           O  
ATOM   1886  HG  SER A 130      47.905 -16.234  33.949  1.00 70.58           H  
ATOM   1887  N   ALA A 131      49.713 -13.407  36.614  1.00 70.44           N  
ATOM   1888  H   ALA A 131      50.397 -13.116  35.931  1.00 70.44           H  
ATOM   1889  CA  ALA A 131      48.898 -12.386  37.282  1.00 70.44           C  
ATOM   1890  HA  ALA A 131      49.097 -12.429  38.353  1.00 70.44           H  
ATOM   1891  C   ALA A 131      47.375 -12.604  37.092  1.00 70.44           C  
ATOM   1892  CB  ALA A 131      49.338 -11.014  36.760  1.00 70.44           C  
ATOM   1893  HB1 ALA A 131      48.774 -10.237  37.276  1.00 70.44           H  
ATOM   1894  HB2 ALA A 131      50.399 -10.867  36.961  1.00 70.44           H  
ATOM   1895  HB3 ALA A 131      49.152 -10.940  35.688  1.00 70.44           H  
ATOM   1896  O   ALA A 131      46.575 -12.126  37.894  1.00 70.44           O  
ATOM   1897  N   LEU A 132      46.960 -13.348  36.054  1.00 74.89           N  
ATOM   1898  H   LEU A 132      47.663 -13.784  35.475  1.00 74.89           H  
ATOM   1899  CA  LEU A 132      45.581 -13.818  35.916  1.00 74.89           C  
ATOM   1900  HA  LEU A 132      44.911 -13.019  36.235  1.00 74.89           H  
ATOM   1901  C   LEU A 132      45.296 -15.029  36.813  1.00 74.89           C  
ATOM   1902  CB  LEU A 132      45.284 -14.136  34.443  1.00 74.89           C  
ATOM   1903  HB2 LEU A 132      45.358 -13.217  33.862  1.00 74.89           H  
ATOM   1904  HB3 LEU A 132      46.035 -14.833  34.072  1.00 74.89           H  
ATOM   1905  O   LEU A 132      44.214 -15.095  37.384  1.00 74.89           O  
ATOM   1906  CG  LEU A 132      43.897 -14.771  34.231  1.00 74.89           C  
ATOM   1907  HG  LEU A 132      43.810 -15.702  34.791  1.00 74.89           H  
ATOM   1908  CD1 LEU A 132      42.748 -13.834  34.612  1.00 74.89           C  
ATOM   1909 HD11 LEU A 132      42.777 -13.636  35.683  1.00 74.89           H  
ATOM   1910 HD12 LEU A 132      42.830 -12.892  34.070  1.00 74.89           H  
ATOM   1911 HD13 LEU A 132      41.793 -14.307  34.381  1.00 74.89           H  
ATOM   1912  CD2 LEU A 132      43.739 -15.109  32.763  1.00 74.89           C  
ATOM   1913 HD21 LEU A 132      44.528 -15.796  32.456  1.00 74.89           H  
ATOM   1914 HD22 LEU A 132      42.769 -15.581  32.606  1.00 74.89           H  
ATOM   1915 HD23 LEU A 132      43.812 -14.181  32.196  1.00 74.89           H  
ATOM   1916  N   GLY A 133      46.237 -15.964  36.948  1.00 72.78           N  
ATOM   1917  H   GLY A 133      47.110 -15.849  36.454  1.00 72.78           H  
ATOM   1918  CA  GLY A 133      46.143 -17.085  37.879  1.00 72.78           C  
ATOM   1919  HA2 GLY A 133      45.319 -17.735  37.585  1.00 72.78           H  
ATOM   1920  HA3 GLY A 133      47.078 -17.644  37.855  1.00 72.78           H  
ATOM   1921  C   GLY A 133      45.918 -16.610  39.311  1.00 72.78           C  
ATOM   1922  O   GLY A 133      44.937 -17.009  39.932  1.00 72.78           O  
ATOM   1923  N   GLU A 134      46.732 -15.668  39.792  1.00 67.18           N  
ATOM   1924  H   GLU A 134      47.525 -15.394  39.230  1.00 67.18           H  
ATOM   1925  CA  GLU A 134      46.520 -14.986  41.080  1.00 67.18           C  
ATOM   1926  HA  GLU A 134      46.647 -15.695  41.898  1.00 67.18           H  
ATOM   1927  C   GLU A 134      45.101 -14.394  41.182  1.00 67.18           C  
ATOM   1928  CB  GLU A 134      47.537 -13.845  41.247  1.00 67.18           C  
ATOM   1929  HB2 GLU A 134      47.445 -13.170  40.396  1.00 67.18           H  
ATOM   1930  HB3 GLU A 134      47.280 -13.288  42.149  1.00 67.18           H  
ATOM   1931  O   GLU A 134      44.369 -14.671  42.133  1.00 67.18           O  
ATOM   1932  CG  GLU A 134      48.999 -14.299  41.357  1.00 67.18           C  
ATOM   1933  HG2 GLU A 134      49.112 -14.937  42.233  1.00 67.18           H  
ATOM   1934  HG3 GLU A 134      49.248 -14.874  40.465  1.00 67.18           H  
ATOM   1935  CD  GLU A 134      49.970 -13.114  41.441  1.00 67.18           C  
ATOM   1936  OE1 GLU A 134      51.194 -13.302  41.295  1.00 67.18           O  
ATOM   1937  OE2 GLU A 134      49.544 -11.956  41.654  1.00 67.18           O  
ATOM   1938  N   ALA A 135      44.673 -13.637  40.165  1.00 74.37           N  
ATOM   1939  H   ALA A 135      45.322 -13.445  39.416  1.00 74.37           H  
ATOM   1940  CA  ALA A 135      43.366 -12.971  40.121  1.00 74.37           C  
ATOM   1941  HA  ALA A 135      43.206 -12.490  41.085  1.00 74.37           H  
ATOM   1942  C   ALA A 135      42.161 -13.911  39.887  1.00 74.37           C  
ATOM   1943  CB  ALA A 135      43.434 -11.879  39.048  1.00 74.37           C  
ATOM   1944  HB1 ALA A 135      42.513 -11.296  39.055  1.00 74.37           H  
ATOM   1945  HB2 ALA A 135      44.273 -11.213  39.252  1.00 74.37           H  
ATOM   1946  HB3 ALA A 135      43.567 -12.332  38.065  1.00 74.37           H  
ATOM   1947  O   ALA A 135      41.011 -13.471  39.994  1.00 74.37           O  
ATOM   1948  N   LEU A 136      42.399 -15.179  39.542  1.00 77.22           N  
ATOM   1949  H   LEU A 136      43.362 -15.426  39.365  1.00 77.22           H  
ATOM   1950  CA  LEU A 136      41.402 -16.250  39.455  1.00 77.22           C  
ATOM   1951  HA  LEU A 136      40.416 -15.824  39.271  1.00 77.22           H  
ATOM   1952  C   LEU A 136      41.305 -17.021  40.770  1.00 77.22           C  
ATOM   1953  CB  LEU A 136      41.784 -17.216  38.315  1.00 77.22           C  
ATOM   1954  HB2 LEU A 136      41.334 -18.188  38.514  1.00 77.22           H  
ATOM   1955  HB3 LEU A 136      42.864 -17.360  38.316  1.00 77.22           H  
ATOM   1956  O   LEU A 136      40.203 -17.307  41.235  1.00 77.22           O  
ATOM   1957  CG  LEU A 136      41.338 -16.764  36.918  1.00 77.22           C  
ATOM   1958  HG  LEU A 136      41.721 -15.767  36.700  1.00 77.22           H  
ATOM   1959  CD1 LEU A 136      41.868 -17.740  35.866  1.00 77.22           C  
ATOM   1960 HD11 LEU A 136      42.954 -17.798  35.939  1.00 77.22           H  
ATOM   1961 HD12 LEU A 136      41.452 -18.734  36.029  1.00 77.22           H  
ATOM   1962 HD13 LEU A 136      41.612 -17.389  34.866  1.00 77.22           H  
ATOM   1963  CD2 LEU A 136      39.811 -16.745  36.822  1.00 77.22           C  
ATOM   1964 HD21 LEU A 136      39.418 -15.855  37.312  1.00 77.22           H  
ATOM   1965 HD22 LEU A 136      39.393 -17.636  37.291  1.00 77.22           H  
ATOM   1966 HD23 LEU A 136      39.518 -16.734  35.772  1.00 77.22           H  
ATOM   1967  N   VAL A 137      42.449 -17.341  41.374  1.00 67.46           N  
ATOM   1968  H   VAL A 137      43.315 -17.077  40.926  1.00 67.46           H  
ATOM   1969  CA  VAL A 137      42.532 -18.124  42.612  1.00 67.46           C  
ATOM   1970  HA  VAL A 137      41.811 -18.939  42.548  1.00 67.46           H  
ATOM   1971  C   VAL A 137      42.130 -17.284  43.827  1.00 67.46           C  
ATOM   1972  CB  VAL A 137      43.932 -18.756  42.742  1.00 67.46           C  
ATOM   1973  HB  VAL A 137      44.693 -17.977  42.727  1.00 67.46           H  
ATOM   1974  O   VAL A 137      41.434 -17.786  44.705  1.00 67.46           O  
ATOM   1975  CG1 VAL A 137      44.073 -19.583  44.020  1.00 67.46           C  
ATOM   1976 HG11 VAL A 137      45.039 -20.086  44.044  1.00 67.46           H  
ATOM   1977 HG12 VAL A 137      43.287 -20.338  44.053  1.00 67.46           H  
ATOM   1978 HG13 VAL A 137      44.010 -18.933  44.893  1.00 67.46           H  
ATOM   1979  CG2 VAL A 137      44.168 -19.733  41.583  1.00 67.46           C  
ATOM   1980 HG21 VAL A 137      44.147 -19.215  40.625  1.00 67.46           H  
ATOM   1981 HG22 VAL A 137      45.139 -20.216  41.691  1.00 67.46           H  
ATOM   1982 HG23 VAL A 137      43.382 -20.488  41.579  1.00 67.46           H  
ATOM   1983  N   GLY A 138      42.454 -15.988  43.836  1.00 67.20           N  
ATOM   1984  H   GLY A 138      43.079 -15.646  43.121  1.00 67.20           H  
ATOM   1985  CA  GLY A 138      41.984 -15.023  44.837  1.00 67.20           C  
ATOM   1986  HA2 GLY A 138      41.943 -15.516  45.809  1.00 67.20           H  
ATOM   1987  HA3 GLY A 138      42.702 -14.206  44.902  1.00 67.20           H  
ATOM   1988  C   GLY A 138      40.595 -14.426  44.573  1.00 67.20           C  
ATOM   1989  O   GLY A 138      40.171 -13.518  45.288  1.00 67.20           O  
ATOM   1990  N   ALA A 139      39.861 -14.880  43.549  1.00 77.85           N  
ATOM   1991  H   ALA A 139      40.208 -15.659  43.008  1.00 77.85           H  
ATOM   1992  CA  ALA A 139      38.579 -14.280  43.179  1.00 77.85           C  
ATOM   1993  HA  ALA A 139      38.720 -13.203  43.090  1.00 77.85           H  
ATOM   1994  C   ALA A 139      37.496 -14.543  44.241  1.00 77.85           C  
ATOM   1995  CB  ALA A 139      38.156 -14.812  41.808  1.00 77.85           C  
ATOM   1996  HB1 ALA A 139      38.040 -15.895  41.852  1.00 77.85           H  
ATOM   1997  HB2 ALA A 139      37.204 -14.363  41.527  1.00 77.85           H  
ATOM   1998  HB3 ALA A 139      38.910 -14.564  41.060  1.00 77.85           H  
ATOM   1999  O   ALA A 139      37.029 -15.672  44.380  1.00 77.85           O  
ATOM   2000  N   SER A 140      37.051 -13.501  44.953  1.00 72.06           N  
ATOM   2001  H   SER A 140      37.511 -12.613  44.815  1.00 72.06           H  
ATOM   2002  CA  SER A 140      36.058 -13.573  46.047  1.00 72.06           C  
ATOM   2003  HA  SER A 140      36.518 -14.054  46.910  1.00 72.06           H  
ATOM   2004  C   SER A 140      34.777 -14.342  45.712  1.00 72.06           C  
ATOM   2005  CB  SER A 140      35.642 -12.147  46.441  1.00 72.06           C  
ATOM   2006  HB2 SER A 140      36.512 -11.632  46.847  1.00 72.06           H  
ATOM   2007  HB3 SER A 140      34.874 -12.186  47.214  1.00 72.06           H  
ATOM   2008  O   SER A 140      34.183 -14.981  46.578  1.00 72.06           O  
ATOM   2009  OG  SER A 140      35.159 -11.410  45.318  1.00 72.06           O  
ATOM   2010  HG  SER A 140      34.211 -11.527  45.223  1.00 72.06           H  
ATOM   2011  N   ASP A 141      34.340 -14.251  44.460  1.00 81.50           N  
ATOM   2012  H   ASP A 141      34.906 -13.725  43.810  1.00 81.50           H  
ATOM   2013  CA  ASP A 141      33.102 -14.815  43.947  1.00 81.50           C  
ATOM   2014  HA  ASP A 141      32.951 -15.798  44.394  1.00 81.50           H  
ATOM   2015  C   ASP A 141      33.171 -14.981  42.420  1.00 81.50           C  
ATOM   2016  CB  ASP A 141      31.926 -13.905  44.344  1.00 81.50           C  
ATOM   2017  HB2 ASP A 141      31.868 -13.836  45.430  1.00 81.50           H  
ATOM   2018  HB3 ASP A 141      30.993 -14.347  43.995  1.00 81.50           H  
ATOM   2019  O   ASP A 141      34.090 -14.504  41.744  1.00 81.50           O  
ATOM   2020  CG  ASP A 141      32.080 -12.507  43.747  1.00 81.50           C  
ATOM   2021  OD1 ASP A 141      32.573 -11.617  44.474  1.00 81.50           O  
ATOM   2022  OD2 ASP A 141      31.741 -12.368  42.546  1.00 81.50           O  
ATOM   2023  N   ALA A 142      32.164 -15.654  41.857  1.00 82.68           N  
ATOM   2024  H   ALA A 142      31.445 -16.032  42.458  1.00 82.68           H  
ATOM   2025  CA  ALA A 142      32.117 -15.959  40.431  1.00 82.68           C  
ATOM   2026  HA  ALA A 142      33.043 -16.462  40.150  1.00 82.68           H  
ATOM   2027  C   ALA A 142      32.029 -14.706  39.544  1.00 82.68           C  
ATOM   2028  CB  ALA A 142      30.962 -16.937  40.188  1.00 82.68           C  
ATOM   2029  HB1 ALA A 142      31.120 -17.844  40.770  1.00 82.68           H  
ATOM   2030  HB2 ALA A 142      30.012 -16.484  40.471  1.00 82.68           H  
ATOM   2031  HB3 ALA A 142      30.936 -17.210  39.133  1.00 82.68           H  
ATOM   2032  O   ALA A 142      32.423 -14.761  38.383  1.00 82.68           O  
ATOM   2033  N   SER A 143      31.546 -13.569  40.052  1.00 82.61           N  
ATOM   2034  H   SER A 143      31.424 -13.495  41.052  1.00 82.61           H  
ATOM   2035  CA  SER A 143      31.526 -12.313  39.297  1.00 82.61           C  
ATOM   2036  HA  SER A 143      31.242 -12.541  38.269  1.00 82.61           H  
ATOM   2037  C   SER A 143      32.907 -11.674  39.223  1.00 82.61           C  
ATOM   2038  CB  SER A 143      30.495 -11.344  39.880  1.00 82.61           C  
ATOM   2039  HB2 SER A 143      30.981 -10.587  40.496  1.00 82.61           H  
ATOM   2040  HB3 SER A 143      29.783 -11.890  40.499  1.00 82.61           H  
ATOM   2041  O   SER A 143      33.292 -11.220  38.144  1.00 82.61           O  
ATOM   2042  OG  SER A 143      29.794 -10.746  38.800  1.00 82.61           O  
ATOM   2043  HG  SER A 143      30.171  -9.873  38.674  1.00 82.61           H  
ATOM   2044  N   SER A 144      33.680 -11.720  40.308  1.00 81.06           N  
ATOM   2045  H   SER A 144      33.273 -12.020  41.182  1.00 81.06           H  
ATOM   2046  CA  SER A 144      35.100 -11.348  40.301  1.00 81.06           C  
ATOM   2047  HA  SER A 144      35.189 -10.312  39.976  1.00 81.06           H  
ATOM   2048  C   SER A 144      35.889 -12.207  39.306  1.00 81.06           C  
ATOM   2049  CB  SER A 144      35.682 -11.437  41.717  1.00 81.06           C  
ATOM   2050  HB2 SER A 144      36.748 -11.215  41.689  1.00 81.06           H  
ATOM   2051  HB3 SER A 144      35.535 -12.437  42.126  1.00 81.06           H  
ATOM   2052  O   SER A 144      36.518 -11.660  38.404  1.00 81.06           O  
ATOM   2053  OG  SER A 144      35.025 -10.487  42.532  1.00 81.06           O  
ATOM   2054  HG  SER A 144      35.070 -10.753  43.453  1.00 81.06           H  
ATOM   2055  N   ALA A 145      35.756 -13.540  39.348  1.00 83.24           N  
ATOM   2056  H   ALA A 145      35.223 -13.950  40.102  1.00 83.24           H  
ATOM   2057  CA  ALA A 145      36.459 -14.427  38.410  1.00 83.24           C  
ATOM   2058  HA  ALA A 145      37.528 -14.224  38.484  1.00 83.24           H  
ATOM   2059  C   ALA A 145      36.050 -14.203  36.940  1.00 83.24           C  
ATOM   2060  CB  ALA A 145      36.222 -15.880  38.824  1.00 83.24           C  
ATOM   2061  HB1 ALA A 145      35.160 -16.118  38.762  1.00 83.24           H  
ATOM   2062  HB2 ALA A 145      36.782 -16.541  38.162  1.00 83.24           H  
ATOM   2063  HB3 ALA A 145      36.572 -16.041  39.844  1.00 83.24           H  
ATOM   2064  O   ALA A 145      36.907 -14.140  36.058  1.00 83.24           O  
ATOM   2065  N   ARG A 146      34.750 -14.016  36.656  1.00 78.93           N  
ATOM   2066  H   ARG A 146      34.081 -14.109  37.408  1.00 78.93           H  
ATOM   2067  CA  ARG A 146      34.268 -13.632  35.313  1.00 78.93           C  
ATOM   2068  HA  ARG A 146      34.600 -14.377  34.589  1.00 78.93           H  
ATOM   2069  C   ARG A 146      34.864 -12.303  34.842  1.00 78.93           C  
ATOM   2070  CB  ARG A 146      32.734 -13.541  35.296  1.00 78.93           C  
ATOM   2071  HB2 ARG A 146      32.406 -12.987  36.176  1.00 78.93           H  
ATOM   2072  HB3 ARG A 146      32.427 -12.978  34.415  1.00 78.93           H  
ATOM   2073  O   ARG A 146      35.180 -12.175  33.662  1.00 78.93           O  
ATOM   2074  CG  ARG A 146      32.044 -14.914  35.242  1.00 78.93           C  
ATOM   2075  HG2 ARG A 146      32.411 -15.453  34.369  1.00 78.93           H  
ATOM   2076  HG3 ARG A 146      32.296 -15.516  36.115  1.00 78.93           H  
ATOM   2077  CD  ARG A 146      30.519 -14.786  35.121  1.00 78.93           C  
ATOM   2078  HD2 ARG A 146      30.082 -15.785  35.142  1.00 78.93           H  
ATOM   2079  HD3 ARG A 146      30.286 -14.347  34.151  1.00 78.93           H  
ATOM   2080  NE  ARG A 146      29.923 -13.942  36.177  1.00 78.93           N  
ATOM   2081  HE  ARG A 146      30.050 -12.945  36.079  1.00 78.93           H  
ATOM   2082  NH1 ARG A 146      29.043 -15.602  37.514  1.00 78.93           N  
ATOM   2083 HH11 ARG A 146      28.516 -15.891  38.325  1.00 78.93           H  
ATOM   2084 HH12 ARG A 146      29.513 -16.309  36.967  1.00 78.93           H  
ATOM   2085  NH2 ARG A 146      28.736 -13.471  38.059  1.00 78.93           N  
ATOM   2086 HH21 ARG A 146      28.253 -13.786  38.888  1.00 78.93           H  
ATOM   2087 HH22 ARG A 146      28.989 -12.496  37.993  1.00 78.93           H  
ATOM   2088  CZ  ARG A 146      29.244 -14.346  37.236  1.00 78.93           C  
ATOM   2089  N   THR A 147      35.050 -11.347  35.752  1.00 79.70           N  
ATOM   2090  H   THR A 147      34.787 -11.542  36.707  1.00 79.70           H  
ATOM   2091  CA  THR A 147      35.669 -10.046  35.454  1.00 79.70           C  
ATOM   2092  HA  THR A 147      35.188  -9.633  34.568  1.00 79.70           H  
ATOM   2093  C   THR A 147      37.155 -10.210  35.123  1.00 79.70           C  
ATOM   2094  CB  THR A 147      35.452  -9.044  36.601  1.00 79.70           C  
ATOM   2095  HB  THR A 147      35.985  -9.371  37.494  1.00 79.70           H  
ATOM   2096  O   THR A 147      37.588  -9.705  34.088  1.00 79.70           O  
ATOM   2097  CG2 THR A 147      35.910  -7.633  36.237  1.00 79.70           C  
ATOM   2098 HG21 THR A 147      35.670  -6.954  37.056  1.00 79.70           H  
ATOM   2099 HG22 THR A 147      35.404  -7.299  35.332  1.00 79.70           H  
ATOM   2100 HG23 THR A 147      36.988  -7.618  36.077  1.00 79.70           H  
ATOM   2101  OG1 THR A 147      34.075  -8.946  36.892  1.00 79.70           O  
ATOM   2102  HG1 THR A 147      33.823  -9.746  37.358  1.00 79.70           H  
ATOM   2103  N   SER A 148      37.912 -10.997  35.901  1.00 77.48           N  
ATOM   2104  H   SER A 148      37.532 -11.336  36.773  1.00 77.48           H  
ATOM   2105  CA  SER A 148      39.314 -11.354  35.603  1.00 77.48           C  
ATOM   2106  HA  SER A 148      39.911 -10.443  35.580  1.00 77.48           H  
ATOM   2107  C   SER A 148      39.461 -12.046  34.237  1.00 77.48           C  
ATOM   2108  CB  SER A 148      39.879 -12.268  36.706  1.00 77.48           C  
ATOM   2109  HB2 SER A 148      39.353 -13.222  36.696  1.00 77.48           H  
ATOM   2110  HB3 SER A 148      40.937 -12.449  36.515  1.00 77.48           H  
ATOM   2111  O   SER A 148      40.392 -11.769  33.485  1.00 77.48           O  
ATOM   2112  OG  SER A 148      39.738 -11.674  37.984  1.00 77.48           O  
ATOM   2113  HG  SER A 148      40.126 -12.250  38.647  1.00 77.48           H  
ATOM   2114  N   LEU A 149      38.496 -12.893  33.861  1.00 80.94           N  
ATOM   2115  H   LEU A 149      37.787 -13.117  34.545  1.00 80.94           H  
ATOM   2116  CA  LEU A 149      38.422 -13.551  32.547  1.00 80.94           C  
ATOM   2117  HA  LEU A 149      39.426 -13.879  32.275  1.00 80.94           H  
ATOM   2118  C   LEU A 149      37.949 -12.633  31.402  1.00 80.94           C  
ATOM   2119  CB  LEU A 149      37.507 -14.783  32.661  1.00 80.94           C  
ATOM   2120  HB2 LEU A 149      37.309 -15.183  31.666  1.00 80.94           H  
ATOM   2121  HB3 LEU A 149      36.560 -14.462  33.095  1.00 80.94           H  
ATOM   2122  O   LEU A 149      37.879 -13.080  30.252  1.00 80.94           O  
ATOM   2123  CG  LEU A 149      38.080 -15.915  33.518  1.00 80.94           C  
ATOM   2124  HG  LEU A 149      38.438 -15.496  34.458  1.00 80.94           H  
ATOM   2125  CD1 LEU A 149      36.985 -16.936  33.819  1.00 80.94           C  
ATOM   2126 HD11 LEU A 149      36.186 -16.454  34.382  1.00 80.94           H  
ATOM   2127 HD12 LEU A 149      36.589 -17.351  32.892  1.00 80.94           H  
ATOM   2128 HD13 LEU A 149      37.398 -17.737  34.433  1.00 80.94           H  
ATOM   2129  CD2 LEU A 149      39.232 -16.633  32.814  1.00 80.94           C  
ATOM   2130 HD21 LEU A 149      39.556 -17.481  33.418  1.00 80.94           H  
ATOM   2131 HD22 LEU A 149      38.917 -16.993  31.835  1.00 80.94           H  
ATOM   2132 HD23 LEU A 149      40.078 -15.955  32.703  1.00 80.94           H  
ATOM   2133  N   GLY A 150      37.606 -11.371  31.675  1.00 79.11           N  
ATOM   2134  H   GLY A 150      37.707 -11.039  32.623  1.00 79.11           H  
ATOM   2135  CA  GLY A 150      37.065 -10.436  30.684  1.00 79.11           C  
ATOM   2136  HA2 GLY A 150      37.798 -10.277  29.893  1.00 79.11           H  
ATOM   2137  HA3 GLY A 150      36.872  -9.484  31.178  1.00 79.11           H  
ATOM   2138  C   GLY A 150      35.754 -10.916  30.052  1.00 79.11           C  
ATOM   2139  O   GLY A 150      35.556 -10.742  28.849  1.00 79.11           O  
ATOM   2140  N   LEU A 151      34.899 -11.585  30.831  1.00 82.78           N  
ATOM   2141  H   LEU A 151      35.118 -11.679  31.812  1.00 82.78           H  
ATOM   2142  CA  LEU A 151      33.611 -12.103  30.372  1.00 82.78           C  
ATOM   2143  HA  LEU A 151      33.692 -12.329  29.309  1.00 82.78           H  
ATOM   2144  C   LEU A 151      32.516 -11.046  30.511  1.00 82.78           C  
ATOM   2145  CB  LEU A 151      33.253 -13.404  31.112  1.00 82.78           C  
ATOM   2146  HB2 LEU A 151      32.274 -13.737  30.768  1.00 82.78           H  
ATOM   2147  HB3 LEU A 151      33.179 -13.193  32.179  1.00 82.78           H  
ATOM   2148  O   LEU A 151      32.358 -10.429  31.564  1.00 82.78           O  
ATOM   2149  CG  LEU A 151      34.271 -14.535  30.894  1.00 82.78           C  
ATOM   2150  HG  LEU A 151      35.247 -14.214  31.258  1.00 82.78           H  
ATOM   2151  CD1 LEU A 151      33.855 -15.793  31.655  1.00 82.78           C  
ATOM   2152 HD11 LEU A 151      34.574 -16.592  31.471  1.00 82.78           H  
ATOM   2153 HD12 LEU A 151      33.856 -15.579  32.724  1.00 82.78           H  
ATOM   2154 HD13 LEU A 151      32.863 -16.114  31.337  1.00 82.78           H  
ATOM   2155  CD2 LEU A 151      34.407 -14.909  29.422  1.00 82.78           C  
ATOM   2156 HD21 LEU A 151      35.031 -15.797  29.320  1.00 82.78           H  
ATOM   2157 HD22 LEU A 151      33.413 -15.105  29.019  1.00 82.78           H  
ATOM   2158 HD23 LEU A 151      34.865 -14.088  28.871  1.00 82.78           H  
ATOM   2159  N   GLY A 152      31.750 -10.858  29.440  1.00 80.96           N  
ATOM   2160  H   GLY A 152      31.859 -11.500  28.668  1.00 80.96           H  
ATOM   2161  CA  GLY A 152      30.620  -9.937  29.413  1.00 80.96           C  
ATOM   2162  HA2 GLY A 152      30.488  -9.551  28.402  1.00 80.96           H  
ATOM   2163  HA3 GLY A 152      30.825  -9.084  30.060  1.00 80.96           H  
ATOM   2164  C   GLY A 152      29.322 -10.595  29.884  1.00 80.96           C  
ATOM   2165  O   GLY A 152      29.256 -11.803  30.136  1.00 80.96           O  
ATOM   2166  N   SER A 153      28.254  -9.804  29.989  1.00 78.65           N  
ATOM   2167  H   SER A 153      28.356  -8.830  29.741  1.00 78.65           H  
ATOM   2168  CA  SER A 153      26.965 -10.268  30.524  1.00 78.65           C  
ATOM   2169  HA  SER A 153      27.165 -10.723  31.494  1.00 78.65           H  
ATOM   2170  C   SER A 153      26.279 -11.360  29.691  1.00 78.65           C  
ATOM   2171  CB  SER A 153      26.023  -9.086  30.775  1.00 78.65           C  
ATOM   2172  HB2 SER A 153      26.492  -8.412  31.492  1.00 78.65           H  
ATOM   2173  HB3 SER A 153      25.092  -9.454  31.207  1.00 78.65           H  
ATOM   2174  O   SER A 153      25.350 -11.996  30.186  1.00 78.65           O  
ATOM   2175  OG  SER A 153      25.735  -8.364  29.591  1.00 78.65           O  
ATOM   2176  HG  SER A 153      25.261  -7.568  29.842  1.00 78.65           H  
ATOM   2177  N   ALA A 154      26.732 -11.637  28.462  1.00 83.20           N  
ATOM   2178  H   ALA A 154      27.518 -11.116  28.098  1.00 83.20           H  
ATOM   2179  CA  ALA A 154      26.245 -12.772  27.681  1.00 83.20           C  
ATOM   2180  HA  ALA A 154      25.155 -12.772  27.697  1.00 83.20           H  
ATOM   2181  C   ALA A 154      26.703 -14.126  28.247  1.00 83.20           C  
ATOM   2182  CB  ALA A 154      26.711 -12.607  26.235  1.00 83.20           C  
ATOM   2183  HB1 ALA A 154      26.305 -11.689  25.808  1.00 83.20           H  
ATOM   2184  HB2 ALA A 154      26.378 -13.465  25.652  1.00 83.20           H  
ATOM   2185  HB3 ALA A 154      27.800 -12.579  26.199  1.00 83.20           H  
ATOM   2186  O   ALA A 154      25.989 -15.117  28.102  1.00 83.20           O  
ATOM   2187  N   ALA A 155      27.853 -14.188  28.928  1.00 83.18           N  
ATOM   2188  H   ALA A 155      28.383 -13.341  29.072  1.00 83.18           H  
ATOM   2189  CA  ALA A 155      28.420 -15.446  29.416  1.00 83.18           C  
ATOM   2190  HA  ALA A 155      28.474 -16.136  28.574  1.00 83.18           H  
ATOM   2191  C   ALA A 155      27.567 -16.125  30.508  1.00 83.18           C  
ATOM   2192  CB  ALA A 155      29.845 -15.167  29.899  1.00 83.18           C  
ATOM   2193  HB1 ALA A 155      30.371 -14.559  29.163  1.00 83.18           H  
ATOM   2194  HB2 ALA A 155      30.387 -16.106  30.014  1.00 83.18           H  
ATOM   2195  HB3 ALA A 155      29.823 -14.629  30.847  1.00 83.18           H  
ATOM   2196  O   ALA A 155      27.681 -17.329  30.721  1.00 83.18           O  
ATOM   2197  N   THR A 156      26.688 -15.388  31.189  1.00 77.89           N  
ATOM   2198  H   THR A 156      26.630 -14.398  30.998  1.00 77.89           H  
ATOM   2199  CA  THR A 156      25.753 -15.933  32.190  1.00 77.89           C  
ATOM   2200  HA  THR A 156      26.128 -16.892  32.548  1.00 77.89           H  
ATOM   2201  C   THR A 156      24.354 -16.218  31.625  1.00 77.89           C  
ATOM   2202  CB  THR A 156      25.669 -15.019  33.419  1.00 77.89           C  
ATOM   2203  HB  THR A 156      24.948 -15.427  34.126  1.00 77.89           H  
ATOM   2204  O   THR A 156      23.488 -16.691  32.360  1.00 77.89           O  
ATOM   2205  CG2 THR A 156      27.017 -14.862  34.126  1.00 77.89           C  
ATOM   2206 HG21 THR A 156      26.884 -14.289  35.043  1.00 77.89           H  
ATOM   2207 HG22 THR A 156      27.411 -15.846  34.381  1.00 77.89           H  
ATOM   2208 HG23 THR A 156      27.728 -14.349  33.478  1.00 77.89           H  
ATOM   2209  OG1 THR A 156      25.265 -13.728  33.028  1.00 77.89           O  
ATOM   2210  HG1 THR A 156      25.057 -13.233  33.824  1.00 77.89           H  
ATOM   2211  N   LYS A 157      24.105 -15.968  30.329  1.00 79.31           N  
ATOM   2212  H   LYS A 157      24.865 -15.635  29.753  1.00 79.31           H  
ATOM   2213  CA  LYS A 157      22.832 -16.288  29.662  1.00 79.31           C  
ATOM   2214  HA  LYS A 157      22.040 -16.280  30.411  1.00 79.31           H  
ATOM   2215  C   LYS A 157      22.829 -17.693  29.055  1.00 79.31           C  
ATOM   2216  CB  LYS A 157      22.489 -15.245  28.583  1.00 79.31           C  
ATOM   2217  HB2 LYS A 157      23.281 -15.240  27.833  1.00 79.31           H  
ATOM   2218  HB3 LYS A 157      21.574 -15.558  28.080  1.00 79.31           H  
ATOM   2219  O   LYS A 157      23.868 -18.261  28.720  1.00 79.31           O  
ATOM   2220  CG  LYS A 157      22.273 -13.806  29.072  1.00 79.31           C  
ATOM   2221  HG2 LYS A 157      21.910 -13.241  28.214  1.00 79.31           H  
ATOM   2222  HG3 LYS A 157      23.229 -13.382  29.379  1.00 79.31           H  
ATOM   2223  CD  LYS A 157      21.272 -13.673  30.235  1.00 79.31           C  
ATOM   2224  HD2 LYS A 157      21.790 -13.906  31.165  1.00 79.31           H  
ATOM   2225  HD3 LYS A 157      20.464 -14.394  30.111  1.00 79.31           H  
ATOM   2226  CE  LYS A 157      20.667 -12.263  30.341  1.00 79.31           C  
ATOM   2227  HE2 LYS A 157      20.119 -12.190  31.280  1.00 79.31           H  
ATOM   2228  HE3 LYS A 157      21.467 -11.523  30.353  1.00 79.31           H  
ATOM   2229  NZ  LYS A 157      19.736 -12.002  29.216  1.00 79.31           N  
ATOM   2230  HZ1 LYS A 157      19.227 -11.131  29.259  1.00 79.31           H  
ATOM   2231  HZ2 LYS A 157      20.201 -11.968  28.320  1.00 79.31           H  
ATOM   2232  HZ3 LYS A 157      19.034 -12.724  29.136  1.00 79.31           H  
ATOM   2233  N   ASN A 158      21.629 -18.227  28.851  1.00 78.10           N  
ATOM   2234  H   ASN A 158      20.819 -17.678  29.100  1.00 78.10           H  
ATOM   2235  CA  ASN A 158      21.400 -19.413  28.030  1.00 78.10           C  
ATOM   2236  HA  ASN A 158      22.329 -19.976  27.935  1.00 78.10           H  
ATOM   2237  C   ASN A 158      20.979 -19.024  26.608  1.00 78.10           C  
ATOM   2238  CB  ASN A 158      20.370 -20.315  28.728  1.00 78.10           C  
ATOM   2239  HB2 ASN A 158      20.063 -21.118  28.058  1.00 78.10           H  
ATOM   2240  HB3 ASN A 158      19.484 -19.730  28.977  1.00 78.10           H  
ATOM   2241  O   ASN A 158      20.567 -17.894  26.354  1.00 78.10           O  
ATOM   2242  CG  ASN A 158      20.936 -20.954  29.980  1.00 78.10           C  
ATOM   2243  ND2 ASN A 158      20.193 -20.962  31.060  1.00 78.10           N  
ATOM   2244 HD21 ASN A 158      20.603 -21.369  31.888  1.00 78.10           H  
ATOM   2245 HD22 ASN A 158      19.276 -20.539  31.049  1.00 78.10           H  
ATOM   2246  OD1 ASN A 158      22.050 -21.453  30.003  1.00 78.10           O  
ATOM   2247  N   VAL A 159      21.080 -19.975  25.685  1.00 78.06           N  
ATOM   2248  H   VAL A 159      21.461 -20.865  25.974  1.00 78.06           H  
ATOM   2249  CA  VAL A 159      20.597 -19.868  24.300  1.00 78.06           C  
ATOM   2250  HA  VAL A 159      20.629 -18.823  23.989  1.00 78.06           H  
ATOM   2251  C   VAL A 159      19.156 -20.364  24.196  1.00 78.06           C  
ATOM   2252  CB  VAL A 159      21.489 -20.684  23.347  1.00 78.06           C  
ATOM   2253  HB  VAL A 159      21.355 -21.746  23.549  1.00 78.06           H  
ATOM   2254  O   VAL A 159      18.804 -21.352  24.842  1.00 78.06           O  
ATOM   2255  CG1 VAL A 159      21.122 -20.427  21.882  1.00 78.06           C  
ATOM   2256 HG11 VAL A 159      21.067 -19.357  21.681  1.00 78.06           H  
ATOM   2257 HG12 VAL A 159      20.156 -20.876  21.652  1.00 78.06           H  
ATOM   2258 HG13 VAL A 159      21.856 -20.888  21.221  1.00 78.06           H  
ATOM   2259  CG2 VAL A 159      22.970 -20.361  23.564  1.00 78.06           C  
ATOM   2260 HG21 VAL A 159      23.293 -20.760  24.525  1.00 78.06           H  
ATOM   2261 HG22 VAL A 159      23.127 -19.283  23.559  1.00 78.06           H  
ATOM   2262 HG23 VAL A 159      23.570 -20.842  22.791  1.00 78.06           H  
ATOM   2263  N   GLY A 160      18.336 -19.720  23.363  1.00 75.65           N  
ATOM   2264  H   GLY A 160      18.663 -18.874  22.920  1.00 75.65           H  
ATOM   2265  CA  GLY A 160      17.004 -20.204  22.989  1.00 75.65           C  
ATOM   2266  HA2 GLY A 160      16.631 -20.895  23.746  1.00 75.65           H  
ATOM   2267  HA3 GLY A 160      17.077 -20.748  22.048  1.00 75.65           H  
ATOM   2268  C   GLY A 160      15.979 -19.084  22.815  1.00 75.65           C  
ATOM   2269  O   GLY A 160      16.324 -17.909  22.829  1.00 75.65           O  
ATOM   2270  N   THR A 161      14.705 -19.461  22.688  1.00 77.77           N  
ATOM   2271  H   THR A 161      14.490 -20.445  22.626  1.00 77.77           H  
ATOM   2272  CA  THR A 161      13.574 -18.556  22.399  1.00 77.77           C  
ATOM   2273  HA  THR A 161      13.961 -17.630  21.973  1.00 77.77           H  
ATOM   2274  C   THR A 161      12.748 -18.142  23.625  1.00 77.77           C  
ATOM   2275  CB  THR A 161      12.650 -19.187  21.346  1.00 77.77           C  
ATOM   2276  HB  THR A 161      11.738 -18.599  21.248  1.00 77.77           H  
ATOM   2277  O   THR A 161      11.763 -17.433  23.486  1.00 77.77           O  
ATOM   2278  CG2 THR A 161      13.317 -19.285  19.973  1.00 77.77           C  
ATOM   2279 HG21 THR A 161      12.603 -19.685  19.253  1.00 77.77           H  
ATOM   2280 HG22 THR A 161      14.189 -19.937  20.015  1.00 77.77           H  
ATOM   2281 HG23 THR A 161      13.622 -18.292  19.644  1.00 77.77           H  
ATOM   2282  OG1 THR A 161      12.318 -20.499  21.749  1.00 77.77           O  
ATOM   2283  HG1 THR A 161      11.447 -20.679  21.389  1.00 77.77           H  
ATOM   2284  N   SER A 162      13.118 -18.546  24.843  1.00 75.85           N  
ATOM   2285  H   SER A 162      13.918 -19.155  24.931  1.00 75.85           H  
ATOM   2286  CA  SER A 162      12.460 -18.065  26.070  1.00 75.85           C  
ATOM   2287  HA  SER A 162      11.392 -17.963  25.877  1.00 75.85           H  
ATOM   2288  C   SER A 162      12.996 -16.694  26.497  1.00 75.85           C  
ATOM   2289  CB  SER A 162      12.634 -19.063  27.218  1.00 75.85           C  
ATOM   2290  HB2 SER A 162      11.965 -18.792  28.035  1.00 75.85           H  
ATOM   2291  HB3 SER A 162      13.661 -19.023  27.583  1.00 75.85           H  
ATOM   2292  O   SER A 162      14.196 -16.447  26.382  1.00 75.85           O  
ATOM   2293  OG  SER A 162      12.350 -20.383  26.790  1.00 75.85           O  
ATOM   2294  HG  SER A 162      11.511 -20.377  26.323  1.00 75.85           H  
ATOM   2295  N   SER A 163      12.135 -15.822  27.034  1.00 74.19           N  
ATOM   2296  H   SER A 163      11.155 -16.067  27.048  1.00 74.19           H  
ATOM   2297  CA  SER A 163      12.519 -14.474  27.492  1.00 74.19           C  
ATOM   2298  HA  SER A 163      12.703 -13.862  26.610  1.00 74.19           H  
ATOM   2299  C   SER A 163      13.789 -14.476  28.359  1.00 74.19           C  
ATOM   2300  CB  SER A 163      11.370 -13.829  28.271  1.00 74.19           C  
ATOM   2301  HB2 SER A 163      10.455 -13.873  27.681  1.00 74.19           H  
ATOM   2302  HB3 SER A 163      11.217 -14.369  29.205  1.00 74.19           H  
ATOM   2303  O   SER A 163      13.935 -15.290  29.272  1.00 74.19           O  
ATOM   2304  OG  SER A 163      11.674 -12.479  28.558  1.00 74.19           O  
ATOM   2305  HG  SER A 163      11.640 -11.966  27.747  1.00 74.19           H  
ATOM   2306  N   GLY A 164      14.723 -13.573  28.049  1.00 72.04           N  
ATOM   2307  H   GLY A 164      14.528 -12.923  27.301  1.00 72.04           H  
ATOM   2308  CA  GLY A 164      16.017 -13.461  28.727  1.00 72.04           C  
ATOM   2309  HA2 GLY A 164      15.871 -13.631  29.794  1.00 72.04           H  
ATOM   2310  HA3 GLY A 164      16.385 -12.444  28.592  1.00 72.04           H  
ATOM   2311  C   GLY A 164      17.109 -14.426  28.239  1.00 72.04           C  
ATOM   2312  O   GLY A 164      18.267 -14.244  28.625  1.00 72.04           O  
ATOM   2313  N   ASN A 165      16.808 -15.398  27.371  1.00 77.18           N  
ATOM   2314  H   ASN A 165      15.844 -15.534  27.104  1.00 77.18           H  
ATOM   2315  CA  ASN A 165      17.836 -16.124  26.617  1.00 77.18           C  
ATOM   2316  HA  ASN A 165      18.654 -16.384  27.289  1.00 77.18           H  
ATOM   2317  C   ASN A 165      18.423 -15.249  25.498  1.00 77.18           C  
ATOM   2318  CB  ASN A 165      17.260 -17.423  26.032  1.00 77.18           C  
ATOM   2319  HB2 ASN A 165      17.984 -17.850  25.337  1.00 77.18           H  
ATOM   2320  HB3 ASN A 165      16.363 -17.196  25.456  1.00 77.18           H  
ATOM   2321  O   ASN A 165      17.845 -14.231  25.123  1.00 77.18           O  
ATOM   2322  CG  ASN A 165      16.957 -18.494  27.061  1.00 77.18           C  
ATOM   2323  ND2 ASN A 165      16.234 -19.512  26.660  1.00 77.18           N  
ATOM   2324 HD21 ASN A 165      15.926 -19.552  25.699  1.00 77.18           H  
ATOM   2325 HD22 ASN A 165      16.038 -20.233  27.340  1.00 77.18           H  
ATOM   2326  OD1 ASN A 165      17.406 -18.483  28.195  1.00 77.18           O  
ATOM   2327  N   LEU A 166      19.564 -15.660  24.945  1.00 80.85           N  
ATOM   2328  H   LEU A 166      19.972 -16.513  25.299  1.00 80.85           H  
ATOM   2329  CA  LEU A 166      20.144 -15.084  23.733  1.00 80.85           C  
ATOM   2330  HA  LEU A 166      19.792 -14.059  23.623  1.00 80.85           H  
ATOM   2331  C   LEU A 166      19.671 -15.822  22.480  1.00 80.85           C  
ATOM   2332  CB  LEU A 166      21.676 -15.050  23.846  1.00 80.85           C  
ATOM   2333  HB2 LEU A 166      22.033 -16.040  24.129  1.00 80.85           H  
ATOM   2334  HB3 LEU A 166      22.093 -14.805  22.869  1.00 80.85           H  
ATOM   2335  O   LEU A 166      19.611 -17.056  22.452  1.00 80.85           O  
ATOM   2336  CG  LEU A 166      22.171 -14.010  24.865  1.00 80.85           C  
ATOM   2337  HG  LEU A 166      21.741 -14.213  25.846  1.00 80.85           H  
ATOM   2338  CD1 LEU A 166      23.686 -14.077  24.986  1.00 80.85           C  
ATOM   2339 HD11 LEU A 166      23.977 -15.065  25.343  1.00 80.85           H  
ATOM   2340 HD12 LEU A 166      24.147 -13.880  24.019  1.00 80.85           H  
ATOM   2341 HD13 LEU A 166      24.021 -13.336  25.711  1.00 80.85           H  
ATOM   2342  CD2 LEU A 166      21.812 -12.585  24.450  1.00 80.85           C  
ATOM   2343 HD21 LEU A 166      20.755 -12.401  24.645  1.00 80.85           H  
ATOM   2344 HD22 LEU A 166      22.394 -11.854  25.011  1.00 80.85           H  
ATOM   2345 HD23 LEU A 166      22.007 -12.441  23.387  1.00 80.85           H  
ATOM   2346  N   MET A 167      19.367 -15.044  21.443  1.00 79.00           N  
ATOM   2347  H   MET A 167      19.489 -14.045  21.535  1.00 79.00           H  
ATOM   2348  CA  MET A 167      18.864 -15.542  20.169  1.00 79.00           C  
ATOM   2349  HA  MET A 167      18.147 -16.339  20.364  1.00 79.00           H  
ATOM   2350  C   MET A 167      20.003 -16.125  19.324  1.00 79.00           C  
ATOM   2351  CB  MET A 167      18.125 -14.412  19.434  1.00 79.00           C  
ATOM   2352  HB2 MET A 167      17.807 -14.787  18.461  1.00 79.00           H  
ATOM   2353  HB3 MET A 167      18.792 -13.564  19.278  1.00 79.00           H  
ATOM   2354  O   MET A 167      20.967 -15.429  18.992  1.00 79.00           O  
ATOM   2355  CG  MET A 167      16.878 -13.954  20.200  1.00 79.00           C  
ATOM   2356  HG2 MET A 167      17.181 -13.389  21.082  1.00 79.00           H  
ATOM   2357  HG3 MET A 167      16.345 -14.843  20.538  1.00 79.00           H  
ATOM   2358  SD  MET A 167      15.706 -12.958  19.239  1.00 79.00           S  
ATOM   2359  CE  MET A 167      16.587 -11.385  19.105  1.00 79.00           C  
ATOM   2360  HE1 MET A 167      16.832 -11.023  20.103  1.00 79.00           H  
ATOM   2361  HE2 MET A 167      15.951 -10.651  18.610  1.00 79.00           H  
ATOM   2362  HE3 MET A 167      17.501 -11.519  18.526  1.00 79.00           H  
ATOM   2363  N   GLU A 168      19.892 -17.405  18.962  1.00 73.69           N  
ATOM   2364  H   GLU A 168      19.070 -17.920  19.241  1.00 73.69           H  
ATOM   2365  CA  GLU A 168      20.747 -18.005  17.934  1.00 73.69           C  
ATOM   2366  HA  GLU A 168      21.706 -17.488  17.965  1.00 73.69           H  
ATOM   2367  C   GLU A 168      20.208 -17.755  16.524  1.00 73.69           C  
ATOM   2368  CB  GLU A 168      21.064 -19.485  18.218  1.00 73.69           C  
ATOM   2369  HB2 GLU A 168      21.546 -19.538  19.195  1.00 73.69           H  
ATOM   2370  HB3 GLU A 168      21.789 -19.826  17.479  1.00 73.69           H  
ATOM   2371  O   GLU A 168      19.033 -17.448  16.341  1.00 73.69           O  
ATOM   2372  CG  GLU A 168      19.881 -20.466  18.210  1.00 73.69           C  
ATOM   2373  HG2 GLU A 168      19.416 -20.450  17.224  1.00 73.69           H  
ATOM   2374  HG3 GLU A 168      19.146 -20.134  18.943  1.00 73.69           H  
ATOM   2375  CD  GLU A 168      20.319 -21.908  18.550  1.00 73.69           C  
ATOM   2376  OE1 GLU A 168      19.449 -22.800  18.553  1.00 73.69           O  
ATOM   2377  OE2 GLU A 168      21.519 -22.130  18.865  1.00 73.69           O  
ATOM   2378  N   VAL A 169      21.078 -17.866  15.524  1.00 74.93           N  
ATOM   2379  H   VAL A 169      22.037 -18.083  15.758  1.00 74.93           H  
ATOM   2380  CA  VAL A 169      20.726 -17.733  14.104  1.00 74.93           C  
ATOM   2381  HA  VAL A 169      20.383 -16.716  13.914  1.00 74.93           H  
ATOM   2382  C   VAL A 169      19.591 -18.700  13.741  1.00 74.93           C  
ATOM   2383  CB  VAL A 169      21.976 -18.001  13.251  1.00 74.93           C  
ATOM   2384  HB  VAL A 169      22.401 -18.965  13.531  1.00 74.93           H  
ATOM   2385  O   VAL A 169      19.736 -19.911  13.913  1.00 74.93           O  
ATOM   2386  CG1 VAL A 169      21.657 -18.030  11.758  1.00 74.93           C  
ATOM   2387 HG11 VAL A 169      21.015 -18.877  11.517  1.00 74.93           H  
ATOM   2388 HG12 VAL A 169      22.572 -18.130  11.174  1.00 74.93           H  
ATOM   2389 HG13 VAL A 169      21.143 -17.112  11.472  1.00 74.93           H  
ATOM   2390  CG2 VAL A 169      23.034 -16.920  13.500  1.00 74.93           C  
ATOM   2391 HG21 VAL A 169      22.638 -15.935  13.252  1.00 74.93           H  
ATOM   2392 HG22 VAL A 169      23.912 -17.115  12.885  1.00 74.93           H  
ATOM   2393 HG23 VAL A 169      23.351 -16.917  14.543  1.00 74.93           H  
ATOM   2394  N   GLY A 170      18.474 -18.160  13.241  1.00 71.83           N  
ATOM   2395  H   GLY A 170      18.445 -17.163  13.084  1.00 71.83           H  
ATOM   2396  CA  GLY A 170      17.215 -18.873  12.992  1.00 71.83           C  
ATOM   2397  HA2 GLY A 170      17.407 -19.943  12.916  1.00 71.83           H  
ATOM   2398  HA3 GLY A 170      16.805 -18.530  12.042  1.00 71.83           H  
ATOM   2399  C   GLY A 170      16.139 -18.660  14.070  1.00 71.83           C  
ATOM   2400  O   GLY A 170      14.979 -19.018  13.853  1.00 71.83           O  
ATOM   2401  N   ALA A 171      16.468 -18.064  15.223  1.00 76.89           N  
ATOM   2402  H   ALA A 171      17.425 -17.779  15.373  1.00 76.89           H  
ATOM   2403  CA  ALA A 171      15.484 -17.746  16.258  1.00 76.89           C  
ATOM   2404  HA  ALA A 171      14.992 -18.676  16.545  1.00 76.89           H  
ATOM   2405  C   ALA A 171      14.417 -16.783  15.718  1.00 76.89           C  
ATOM   2406  CB  ALA A 171      16.177 -17.179  17.499  1.00 76.89           C  
ATOM   2407  HB1 ALA A 171      15.437 -16.955  18.267  1.00 76.89           H  
ATOM   2408  HB2 ALA A 171      16.696 -16.261  17.224  1.00 76.89           H  
ATOM   2409  HB3 ALA A 171      16.892 -17.903  17.888  1.00 76.89           H  
ATOM   2410  O   ALA A 171      14.724 -15.760  15.104  1.00 76.89           O  
ATOM   2411  N   PHE A 172      13.147 -17.135  15.941  1.00 73.52           N  
ATOM   2412  H   PHE A 172      12.975 -17.970  16.483  1.00 73.52           H  
ATOM   2413  CA  PHE A 172      11.981 -16.416  15.410  1.00 73.52           C  
ATOM   2414  HA  PHE A 172      11.110 -17.045  15.594  1.00 73.52           H  
ATOM   2415  C   PHE A 172      12.030 -16.209  13.886  1.00 73.52           C  
ATOM   2416  CB  PHE A 172      11.759 -15.132  16.212  1.00 73.52           C  
ATOM   2417  HB2 PHE A 172      12.553 -14.432  15.954  1.00 73.52           H  
ATOM   2418  HB3 PHE A 172      10.805 -14.681  15.941  1.00 73.52           H  
ATOM   2419  O   PHE A 172      11.464 -15.253  13.360  1.00 73.52           O  
ATOM   2420  CG  PHE A 172      11.784 -15.372  17.700  1.00 73.52           C  
ATOM   2421  CD1 PHE A 172      10.685 -15.972  18.344  1.00 73.52           C  
ATOM   2422  HD1 PHE A 172       9.785 -16.201  17.793  1.00 73.52           H  
ATOM   2423  CD2 PHE A 172      12.950 -15.070  18.422  1.00 73.52           C  
ATOM   2424  HD2 PHE A 172      13.793 -14.619  17.920  1.00 73.52           H  
ATOM   2425  CE1 PHE A 172      10.749 -16.246  19.721  1.00 73.52           C  
ATOM   2426  HE1 PHE A 172       9.894 -16.664  20.232  1.00 73.52           H  
ATOM   2427  CE2 PHE A 172      13.015 -15.348  19.793  1.00 73.52           C  
ATOM   2428  HE2 PHE A 172      13.902 -15.079  20.348  1.00 73.52           H  
ATOM   2429  CZ  PHE A 172      11.909 -15.919  20.444  1.00 73.52           C  
ATOM   2430  HZ  PHE A 172      11.928 -16.074  21.513  1.00 73.52           H  
ATOM   2431  N   GLY A 173      12.716 -17.110  13.175  1.00 76.27           N  
ATOM   2432  H   GLY A 173      13.224 -17.829  13.670  1.00 76.27           H  
ATOM   2433  CA  GLY A 173      12.831 -17.126  11.722  1.00 76.27           C  
ATOM   2434  HA2 GLY A 173      13.080 -18.136  11.398  1.00 76.27           H  
ATOM   2435  HA3 GLY A 173      11.869 -16.850  11.290  1.00 76.27           H  
ATOM   2436  C   GLY A 173      13.888 -16.177  11.164  1.00 76.27           C  
ATOM   2437  O   GLY A 173      14.255 -16.328  10.006  1.00 76.27           O  
ATOM   2438  N   LEU A 174      14.417 -15.235  11.955  1.00 73.09           N  
ATOM   2439  H   LEU A 174      14.160 -15.220  12.932  1.00 73.09           H  
ATOM   2440  CA  LEU A 174      15.461 -14.315  11.500  1.00 73.09           C  
ATOM   2441  HA  LEU A 174      15.147 -13.902  10.541  1.00 73.09           H  
ATOM   2442  C   LEU A 174      16.780 -15.071  11.287  1.00 73.09           C  
ATOM   2443  CB  LEU A 174      15.625 -13.161  12.505  1.00 73.09           C  
ATOM   2444  HB2 LEU A 174      15.987 -13.581  13.443  1.00 73.09           H  
ATOM   2445  HB3 LEU A 174      14.654 -12.701  12.691  1.00 73.09           H  
ATOM   2446  O   LEU A 174      17.252 -15.785  12.173  1.00 73.09           O  
ATOM   2447  CG  LEU A 174      16.615 -12.081  12.019  1.00 73.09           C  
ATOM   2448  HG  LEU A 174      17.511 -12.561  11.624  1.00 73.09           H  
ATOM   2449  CD1 LEU A 174      15.998 -11.190  10.937  1.00 73.09           C  
ATOM   2450 HD11 LEU A 174      16.714 -10.437  10.610  1.00 73.09           H  
ATOM   2451 HD12 LEU A 174      15.704 -11.786  10.072  1.00 73.09           H  
ATOM   2452 HD13 LEU A 174      15.127 -10.671  11.337  1.00 73.09           H  
ATOM   2453  CD2 LEU A 174      17.050 -11.171  13.162  1.00 73.09           C  
ATOM   2454 HD21 LEU A 174      17.427 -11.767  13.993  1.00 73.09           H  
ATOM   2455 HD22 LEU A 174      16.207 -10.566  13.495  1.00 73.09           H  
ATOM   2456 HD23 LEU A 174      17.848 -10.513  12.818  1.00 73.09           H  
ATOM   2457  N   GLY A 175      17.397 -14.889  10.122  1.00 72.30           N  
ATOM   2458  H   GLY A 175      16.995 -14.261   9.441  1.00 72.30           H  
ATOM   2459  CA  GLY A 175      18.670 -15.525   9.795  1.00 72.30           C  
ATOM   2460  HA2 GLY A 175      19.106 -14.989   8.952  1.00 72.30           H  
ATOM   2461  HA3 GLY A 175      19.332 -15.459  10.658  1.00 72.30           H  
ATOM   2462  C   GLY A 175      18.583 -16.992   9.396  1.00 72.30           C  
ATOM   2463  O   GLY A 175      19.575 -17.711   9.464  1.00 72.30           O  
ATOM   2464  N   GLY A 176      17.407 -17.457   8.989  1.00 60.43           N  
ATOM   2465  H   GLY A 176      16.606 -16.841   8.989  1.00 60.43           H  
ATOM   2466  CA  GLY A 176      17.239 -18.791   8.435  1.00 60.43           C  
ATOM   2467  HA2 GLY A 176      18.030 -18.994   7.712  1.00 60.43           H  
ATOM   2468  HA3 GLY A 176      17.309 -19.519   9.243  1.00 60.43           H  
ATOM   2469  C   GLY A 176      15.898 -18.942   7.736  1.00 60.43           C  
ATOM   2470  O   GLY A 176      15.292 -17.959   7.296  1.00 60.43           O  
ATOM   2471  N   ALA A 177      15.430 -20.187   7.671  1.00 61.89           N  
ATOM   2472  H   ALA A 177      15.974 -20.932   8.083  1.00 61.89           H  
ATOM   2473  CA  ALA A 177      14.042 -20.461   7.349  1.00 61.89           C  
ATOM   2474  HA  ALA A 177      13.796 -19.945   6.421  1.00 61.89           H  
ATOM   2475  C   ALA A 177      13.133 -19.927   8.466  1.00 61.89           C  
ATOM   2476  CB  ALA A 177      13.851 -21.967   7.130  1.00 61.89           C  
ATOM   2477  HB1 ALA A 177      14.486 -22.307   6.312  1.00 61.89           H  
ATOM   2478  HB2 ALA A 177      14.103 -22.509   8.041  1.00 61.89           H  
ATOM   2479  HB3 ALA A 177      12.809 -22.168   6.882  1.00 61.89           H  
ATOM   2480  O   ALA A 177      13.403 -20.122   9.653  1.00 61.89           O  
ATOM   2481  N   VAL A 178      12.042 -19.286   8.062  1.00 72.54           N  
ATOM   2482  H   VAL A 178      11.975 -19.050   7.083  1.00 72.54           H  
ATOM   2483  CA  VAL A 178      10.935 -18.891   8.939  1.00 72.54           C  
ATOM   2484  HA  VAL A 178      11.287 -18.089   9.587  1.00 72.54           H  
ATOM   2485  C   VAL A 178      10.414 -20.014   9.845  1.00 72.54           C  
ATOM   2486  CB  VAL A 178       9.764 -18.357   8.110  1.00 72.54           C  
ATOM   2487  HB  VAL A 178       8.931 -18.197   8.793  1.00 72.54           H  
ATOM   2488  O   VAL A 178      10.443 -21.195   9.498  1.00 72.54           O  
ATOM   2489  CG1 VAL A 178      10.093 -17.019   7.459  1.00 72.54           C  
ATOM   2490 HG11 VAL A 178       9.170 -16.452   7.342  1.00 72.54           H  
ATOM   2491 HG12 VAL A 178      10.795 -16.466   8.083  1.00 72.54           H  
ATOM   2492 HG13 VAL A 178      10.560 -17.159   6.484  1.00 72.54           H  
ATOM   2493  CG2 VAL A 178       9.315 -19.328   7.019  1.00 72.54           C  
ATOM   2494 HG21 VAL A 178      10.157 -19.526   6.355  1.00 72.54           H  
ATOM   2495 HG22 VAL A 178       8.507 -18.880   6.440  1.00 72.54           H  
ATOM   2496 HG23 VAL A 178       8.983 -20.265   7.466  1.00 72.54           H  
ATOM   2497  N   ILE A 179       9.854 -19.625  10.991  1.00 70.36           N  
ATOM   2498  H   ILE A 179       9.775 -18.633  11.161  1.00 70.36           H  
ATOM   2499  CA  ILE A 179       9.219 -20.525  11.960  1.00 70.36           C  
ATOM   2500  HA  ILE A 179       9.935 -21.297  12.241  1.00 70.36           H  
ATOM   2501  C   ILE A 179       8.000 -21.213  11.340  1.00 70.36           C  
ATOM   2502  CB  ILE A 179       8.809 -19.721  13.213  1.00 70.36           C  
ATOM   2503  HB  ILE A 179       8.114 -18.939  12.905  1.00 70.36           H  
ATOM   2504  O   ILE A 179       7.172 -20.554  10.730  1.00 70.36           O  
ATOM   2505  CG1 ILE A 179      10.001 -19.027  13.897  1.00 70.36           C  
ATOM   2506 HG12 ILE A 179       9.645 -18.545  14.807  1.00 70.36           H  
ATOM   2507 HG13 ILE A 179      10.349 -18.238  13.231  1.00 70.36           H  
ATOM   2508  CG2 ILE A 179       8.079 -20.595  14.238  1.00 70.36           C  
ATOM   2509 HG21 ILE A 179       7.114 -20.913  13.844  1.00 70.36           H  
ATOM   2510 HG22 ILE A 179       7.877 -20.024  15.144  1.00 70.36           H  
ATOM   2511 HG23 ILE A 179       8.678 -21.470  14.493  1.00 70.36           H  
ATOM   2512  CD1 ILE A 179      11.189 -19.938  14.252  1.00 70.36           C  
ATOM   2513 HD11 ILE A 179      11.933 -19.369  14.809  1.00 70.36           H  
ATOM   2514 HD12 ILE A 179      11.659 -20.319  13.346  1.00 70.36           H  
ATOM   2515 HD13 ILE A 179      10.859 -20.771  14.873  1.00 70.36           H  
ATOM   2516  N   GLU A 180       7.847 -22.524  11.530  1.00 68.66           N  
ATOM   2517  H   GLU A 180       8.612 -23.023  11.962  1.00 68.66           H  
ATOM   2518  CA  GLU A 180       6.731 -23.316  10.970  1.00 68.66           C  
ATOM   2519  HA  GLU A 180       6.074 -22.679  10.379  1.00 68.66           H  
ATOM   2520  C   GLU A 180       5.858 -23.997  12.037  1.00 68.66           C  
ATOM   2521  CB  GLU A 180       7.276 -24.427  10.059  1.00 68.66           C  
ATOM   2522  HB2 GLU A 180       7.693 -25.216  10.685  1.00 68.66           H  
ATOM   2523  HB3 GLU A 180       6.431 -24.840   9.509  1.00 68.66           H  
ATOM   2524  O   GLU A 180       4.933 -24.734  11.714  1.00 68.66           O  
ATOM   2525  CG  GLU A 180       8.359 -24.009   9.060  1.00 68.66           C  
ATOM   2526  HG2 GLU A 180       9.243 -23.674   9.603  1.00 68.66           H  
ATOM   2527  HG3 GLU A 180       7.983 -23.189   8.449  1.00 68.66           H  
ATOM   2528  CD  GLU A 180       8.749 -25.176   8.146  1.00 68.66           C  
ATOM   2529  OE1 GLU A 180       9.830 -25.109   7.532  1.00 68.66           O  
ATOM   2530  OE2 GLU A 180       7.867 -25.988   7.772  1.00 68.66           O  
ATOM   2531  N   ASN A 181       6.203 -23.849  13.317  1.00 59.52           N  
ATOM   2532  H   ASN A 181       6.871 -23.130  13.555  1.00 59.52           H  
ATOM   2533  CA  ASN A 181       5.753 -24.741  14.390  1.00 59.52           C  
ATOM   2534  HA  ASN A 181       5.534 -25.707  13.935  1.00 59.52           H  
ATOM   2535  C   ASN A 181       4.427 -24.324  15.059  1.00 59.52           C  
ATOM   2536  CB  ASN A 181       6.918 -24.971  15.375  1.00 59.52           C  
ATOM   2537  HB2 ASN A 181       7.786 -25.340  14.828  1.00 59.52           H  
ATOM   2538  HB3 ASN A 181       6.622 -25.732  16.098  1.00 59.52           H  
ATOM   2539  O   ASN A 181       4.157 -24.739  16.186  1.00 59.52           O  
ATOM   2540  CG  ASN A 181       7.323 -23.726  16.145  1.00 59.52           C  
ATOM   2541  ND2 ASN A 181       8.305 -23.822  17.008  1.00 59.52           N  
ATOM   2542 HD21 ASN A 181       8.503 -22.972  17.517  1.00 59.52           H  
ATOM   2543 HD22 ASN A 181       8.738 -24.712  17.211  1.00 59.52           H  
ATOM   2544  OD1 ASN A 181       6.810 -22.643  15.958  1.00 59.52           O  
ATOM   2545  N   PHE A 182       3.598 -23.544  14.363  1.00 72.17           N  
ATOM   2546  H   PHE A 182       3.841 -23.335  13.405  1.00 72.17           H  
ATOM   2547  CA  PHE A 182       2.282 -23.090  14.816  1.00 72.17           C  
ATOM   2548  HA  PHE A 182       2.174 -23.334  15.873  1.00 72.17           H  
ATOM   2549  C   PHE A 182       1.159 -23.816  14.059  1.00 72.17           C  
ATOM   2550  CB  PHE A 182       2.189 -21.560  14.710  1.00 72.17           C  
ATOM   2551  HB2 PHE A 182       2.926 -21.126  15.385  1.00 72.17           H  
ATOM   2552  HB3 PHE A 182       1.209 -21.246  15.070  1.00 72.17           H  
ATOM   2553  O   PHE A 182       1.223 -24.001  12.846  1.00 72.17           O  
ATOM   2554  CG  PHE A 182       2.415 -20.978  13.323  1.00 72.17           C  
ATOM   2555  CD1 PHE A 182       3.722 -20.767  12.846  1.00 72.17           C  
ATOM   2556  HD1 PHE A 182       4.571 -21.017  13.465  1.00 72.17           H  
ATOM   2557  CD2 PHE A 182       1.321 -20.597  12.525  1.00 72.17           C  
ATOM   2558  HD2 PHE A 182       0.316 -20.732  12.895  1.00 72.17           H  
ATOM   2559  CE1 PHE A 182       3.924 -20.222  11.567  1.00 72.17           C  
ATOM   2560  HE1 PHE A 182       4.928 -20.062  11.203  1.00 72.17           H  
ATOM   2561  CE2 PHE A 182       1.529 -20.021  11.257  1.00 72.17           C  
ATOM   2562  HE2 PHE A 182       0.689 -19.708  10.655  1.00 72.17           H  
ATOM   2563  CZ  PHE A 182       2.831 -19.854  10.767  1.00 72.17           C  
ATOM   2564  HZ  PHE A 182       2.990 -19.433   9.786  1.00 72.17           H  
ATOM   2565  N   ALA A 183       0.124 -24.252  14.784  1.00 70.99           N  
ATOM   2566  H   ALA A 183       0.122 -24.068  15.777  1.00 70.99           H  
ATOM   2567  CA  ALA A 183      -1.017 -24.980  14.212  1.00 70.99           C  
ATOM   2568  HA  ALA A 183      -0.682 -25.533  13.334  1.00 70.99           H  
ATOM   2569  C   ALA A 183      -2.159 -24.054  13.745  1.00 70.99           C  
ATOM   2570  CB  ALA A 183      -1.501 -25.994  15.255  1.00 70.99           C  
ATOM   2571  HB1 ALA A 183      -1.858 -25.472  16.143  1.00 70.99           H  
ATOM   2572  HB2 ALA A 183      -2.318 -26.581  14.837  1.00 70.99           H  
ATOM   2573  HB3 ALA A 183      -0.684 -26.662  15.530  1.00 70.99           H  
ATOM   2574  O   ALA A 183      -2.946 -24.422  12.870  1.00 70.99           O  
ATOM   2575  N   ASP A 184      -2.220 -22.847  14.305  1.00 77.40           N  
ATOM   2576  H   ASP A 184      -1.533 -22.607  15.006  1.00 77.40           H  
ATOM   2577  CA  ASP A 184      -3.148 -21.776  13.958  1.00 77.40           C  
ATOM   2578  HA  ASP A 184      -3.618 -21.989  12.998  1.00 77.40           H  
ATOM   2579  C   ASP A 184      -2.347 -20.481  13.809  1.00 77.40           C  
ATOM   2580  CB  ASP A 184      -4.236 -21.677  15.050  1.00 77.40           C  
ATOM   2581  HB2 ASP A 184      -3.782 -21.309  15.971  1.00 77.40           H  
ATOM   2582  HB3 ASP A 184      -4.625 -22.676  15.244  1.00 77.40           H  
ATOM   2583  O   ASP A 184      -1.496 -20.177  14.647  1.00 77.40           O  
ATOM   2584  CG  ASP A 184      -5.416 -20.768  14.688  1.00 77.40           C  
ATOM   2585  OD1 ASP A 184      -6.525 -20.939  15.231  1.00 77.40           O  
ATOM   2586  OD2 ASP A 184      -5.266 -19.885  13.818  1.00 77.40           O  
ATOM   2587  N   PHE A 185      -2.612 -19.705  12.758  1.00 77.22           N  
ATOM   2588  H   PHE A 185      -3.380 -19.970  12.157  1.00 77.22           H  
ATOM   2589  CA  PHE A 185      -2.067 -18.360  12.624  1.00 77.22           C  
ATOM   2590  HA  PHE A 185      -0.979 -18.415  12.643  1.00 77.22           H  
ATOM   2591  C   PHE A 185      -2.498 -17.465  13.798  1.00 77.22           C  
ATOM   2592  CB  PHE A 185      -2.514 -17.736  11.294  1.00 77.22           C  
ATOM   2593  HB2 PHE A 185      -2.406 -16.656  11.387  1.00 77.22           H  
ATOM   2594  HB3 PHE A 185      -3.574 -17.937  11.137  1.00 77.22           H  
ATOM   2595  O   PHE A 185      -1.799 -16.505  14.102  1.00 77.22           O  
ATOM   2596  CG  PHE A 185      -1.736 -18.112  10.049  1.00 77.22           C  
ATOM   2597  CD1 PHE A 185      -0.601 -17.362   9.685  1.00 77.22           C  
ATOM   2598  HD1 PHE A 185      -0.230 -16.589  10.342  1.00 77.22           H  
ATOM   2599  CD2 PHE A 185      -2.201 -19.120   9.187  1.00 77.22           C  
ATOM   2600  HD2 PHE A 185      -3.071 -19.704   9.449  1.00 77.22           H  
ATOM   2601  CE1 PHE A 185       0.024 -17.586   8.445  1.00 77.22           C  
ATOM   2602  HE1 PHE A 185       0.886 -16.998   8.164  1.00 77.22           H  
ATOM   2603  CE2 PHE A 185      -1.578 -19.339   7.950  1.00 77.22           C  
ATOM   2604  HE2 PHE A 185      -1.959 -20.098   7.281  1.00 77.22           H  
ATOM   2605  CZ  PHE A 185      -0.495 -18.545   7.560  1.00 77.22           C  
ATOM   2606  HZ  PHE A 185      -0.080 -18.670   6.570  1.00 77.22           H  
ATOM   2607  N   ASN A 186      -3.626 -17.735  14.464  1.00 81.86           N  
ATOM   2608  H   ASN A 186      -4.179 -18.527  14.170  1.00 81.86           H  
ATOM   2609  CA  ASN A 186      -4.053 -16.994  15.653  1.00 81.86           C  
ATOM   2610  HA  ASN A 186      -4.003 -15.930  15.421  1.00 81.86           H  
ATOM   2611  C   ASN A 186      -3.151 -17.232  16.877  1.00 81.86           C  
ATOM   2612  CB  ASN A 186      -5.501 -17.354  16.030  1.00 81.86           C  
ATOM   2613  HB2 ASN A 186      -5.717 -16.901  16.998  1.00 81.86           H  
ATOM   2614  HB3 ASN A 186      -5.588 -18.432  16.162  1.00 81.86           H  
ATOM   2615  O   ASN A 186      -2.966 -16.304  17.661  1.00 81.86           O  
ATOM   2616  CG  ASN A 186      -6.576 -16.888  15.069  1.00 81.86           C  
ATOM   2617  ND2 ASN A 186      -7.819 -17.023  15.459  1.00 81.86           N  
ATOM   2618 HD21 ASN A 186      -8.531 -16.869  14.759  1.00 81.86           H  
ATOM   2619 HD22 ASN A 186      -7.987 -17.547  16.306  1.00 81.86           H  
ATOM   2620  OD1 ASN A 186      -6.346 -16.388  13.978  1.00 81.86           O  
ATOM   2621  N   ASP A 187      -2.603 -18.443  17.025  1.00 77.01           N  
ATOM   2622  H   ASP A 187      -2.756 -19.126  16.297  1.00 77.01           H  
ATOM   2623  CA  ASP A 187      -1.936 -18.926  18.248  1.00 77.01           C  
ATOM   2624  HA  ASP A 187      -2.395 -18.442  19.110  1.00 77.01           H  
ATOM   2625  C   ASP A 187      -0.436 -18.583  18.314  1.00 77.01           C  
ATOM   2626  CB  ASP A 187      -2.149 -20.448  18.389  1.00 77.01           C  
ATOM   2627  HB2 ASP A 187      -1.476 -20.831  19.156  1.00 77.01           H  
ATOM   2628  HB3 ASP A 187      -1.877 -20.932  17.451  1.00 77.01           H  
ATOM   2629  O   ASP A 187       0.269 -18.992  19.236  1.00 77.01           O  
ATOM   2630  CG  ASP A 187      -3.563 -20.880  18.798  1.00 77.01           C  
ATOM   2631  OD1 ASP A 187      -3.789 -22.113  18.790  1.00 77.01           O  
ATOM   2632  OD2 ASP A 187      -4.395 -20.011  19.147  1.00 77.01           O  
ATOM   2633  N   ILE A 188       0.075 -17.842  17.331  1.00 75.89           N  
ATOM   2634  H   ILE A 188      -0.564 -17.506  16.625  1.00 75.89           H  
ATOM   2635  CA  ILE A 188       1.454 -17.353  17.325  1.00 75.89           C  
ATOM   2636  HA  ILE A 188       2.117 -18.168  17.617  1.00 75.89           H  
ATOM   2637  C   ILE A 188       1.560 -16.223  18.362  1.00 75.89           C  
ATOM   2638  CB  ILE A 188       1.848 -16.881  15.913  1.00 75.89           C  
ATOM   2639  HB  ILE A 188       1.234 -16.004  15.706  1.00 75.89           H  
ATOM   2640  O   ILE A 188       0.847 -15.226  18.266  1.00 75.89           O  
ATOM   2641  CG1 ILE A 188       1.515 -17.891  14.797  1.00 75.89           C  
ATOM   2642 HG12 ILE A 188       2.165 -18.761  14.894  1.00 75.89           H  
ATOM   2643 HG13 ILE A 188       0.480 -18.220  14.883  1.00 75.89           H  
ATOM   2644  CG2 ILE A 188       3.342 -16.498  15.884  1.00 75.89           C  
ATOM   2645 HG21 ILE A 188       3.960 -17.370  16.098  1.00 75.89           H  
ATOM   2646 HG22 ILE A 188       3.623 -16.096  14.911  1.00 75.89           H  
ATOM   2647 HG23 ILE A 188       3.550 -15.726  16.625  1.00 75.89           H  
ATOM   2648  CD1 ILE A 188       1.670 -17.281  13.402  1.00 75.89           C  
ATOM   2649 HD11 ILE A 188       2.725 -17.275  13.128  1.00 75.89           H  
ATOM   2650 HD12 ILE A 188       1.262 -16.271  13.375  1.00 75.89           H  
ATOM   2651 HD13 ILE A 188       1.127 -17.879  12.670  1.00 75.89           H  
ATOM   2652  N   SER A 189       2.424 -16.397  19.363  1.00 62.50           N  
ATOM   2653  H   SER A 189       2.891 -17.289  19.442  1.00 62.50           H  
ATOM   2654  CA  SER A 189       2.525 -15.521  20.542  1.00 62.50           C  
ATOM   2655  HA  SER A 189       1.598 -14.957  20.643  1.00 62.50           H  
ATOM   2656  C   SER A 189       3.648 -14.482  20.487  1.00 62.50           C  
ATOM   2657  CB  SER A 189       2.675 -16.387  21.801  1.00 62.50           C  
ATOM   2658  HB2 SER A 189       1.678 -16.703  22.110  1.00 62.50           H  
ATOM   2659  HB3 SER A 189       3.110 -15.801  22.610  1.00 62.50           H  
ATOM   2660  O   SER A 189       3.615 -13.502  21.230  1.00 62.50           O  
ATOM   2661  OG  SER A 189       3.445 -17.562  21.588  1.00 62.50           O  
ATOM   2662  HG  SER A 189       4.355 -17.329  21.388  1.00 62.50           H  
ATOM   2663  N   GLU A 190       4.648 -14.684  19.632  1.00 66.15           N  
ATOM   2664  H   GLU A 190       4.650 -15.549  19.110  1.00 66.15           H  
ATOM   2665  CA  GLU A 190       5.825 -13.830  19.532  1.00 66.15           C  
ATOM   2666  HA  GLU A 190       5.706 -12.973  20.194  1.00 66.15           H  
ATOM   2667  C   GLU A 190       6.006 -13.295  18.114  1.00 66.15           C  
ATOM   2668  CB  GLU A 190       7.109 -14.569  19.953  1.00 66.15           C  
ATOM   2669  HB2 GLU A 190       7.281 -15.430  19.308  1.00 66.15           H  
ATOM   2670  HB3 GLU A 190       7.933 -13.877  19.782  1.00 66.15           H  
ATOM   2671  O   GLU A 190       5.949 -14.040  17.131  1.00 66.15           O  
ATOM   2672  CG  GLU A 190       7.179 -14.990  21.432  1.00 66.15           C  
ATOM   2673  HG2 GLU A 190       8.233 -15.009  21.710  1.00 66.15           H  
ATOM   2674  HG3 GLU A 190       6.697 -14.228  22.045  1.00 66.15           H  
ATOM   2675  CD  GLU A 190       6.587 -16.375  21.751  1.00 66.15           C  
ATOM   2676  OE1 GLU A 190       6.853 -16.868  22.870  1.00 66.15           O  
ATOM   2677  OE2 GLU A 190       5.875 -16.956  20.899  1.00 66.15           O  
ATOM   2678  N   THR A 191       6.350 -12.009  18.026  1.00 76.21           N  
ATOM   2679  H   THR A 191       6.319 -11.449  18.867  1.00 76.21           H  
ATOM   2680  CA  THR A 191       6.910 -11.379  16.826  1.00 76.21           C  
ATOM   2681  HA  THR A 191       6.118 -11.180  16.104  1.00 76.21           H  
ATOM   2682  C   THR A 191       7.977 -12.271  16.194  1.00 76.21           C  
ATOM   2683  CB  THR A 191       7.557 -10.060  17.220  1.00 76.21           C  
ATOM   2684  HB  THR A 191       8.313 -10.279  17.975  1.00 76.21           H  
ATOM   2685  O   THR A 191       9.015 -12.550  16.802  1.00 76.21           O  
ATOM   2686  CG2 THR A 191       8.207  -9.329  16.057  1.00 76.21           C  
ATOM   2687 HG21 THR A 191       8.627  -8.405  16.456  1.00 76.21           H  
ATOM   2688 HG22 THR A 191       9.018  -9.916  15.627  1.00 76.21           H  
ATOM   2689 HG23 THR A 191       7.476  -9.103  15.281  1.00 76.21           H  
ATOM   2690  OG1 THR A 191       6.590  -9.196  17.768  1.00 76.21           O  
ATOM   2691  HG1 THR A 191       6.752  -9.163  18.713  1.00 76.21           H  
ATOM   2692  N   SER A 192       7.709 -12.737  14.981  1.00 75.15           N  
ATOM   2693  H   SER A 192       6.880 -12.409  14.506  1.00 75.15           H  
ATOM   2694  CA  SER A 192       8.490 -13.759  14.298  1.00 75.15           C  
ATOM   2695  HA  SER A 192       9.550 -13.552  14.449  1.00 75.15           H  
ATOM   2696  C   SER A 192       8.228 -13.741  12.797  1.00 75.15           C  
ATOM   2697  CB  SER A 192       8.177 -15.149  14.876  1.00 75.15           C  
ATOM   2698  HB2 SER A 192       8.565 -15.207  15.893  1.00 75.15           H  
ATOM   2699  HB3 SER A 192       8.675 -15.910  14.274  1.00 75.15           H  
ATOM   2700  O   SER A 192       7.158 -13.369  12.315  1.00 75.15           O  
ATOM   2701  OG  SER A 192       6.792 -15.422  14.916  1.00 75.15           O  
ATOM   2702  HG  SER A 192       6.418 -14.956  15.668  1.00 75.15           H  
ATOM   2703  N   PHE A 193       9.214 -14.178  12.030  1.00 77.24           N  
ATOM   2704  H   PHE A 193      10.070 -14.487  12.467  1.00 77.24           H  
ATOM   2705  CA  PHE A 193       9.019 -14.499  10.629  1.00 77.24           C  
ATOM   2706  HA  PHE A 193       8.268 -13.836  10.199  1.00 77.24           H  
ATOM   2707  C   PHE A 193       8.522 -15.933  10.509  1.00 77.24           C  
ATOM   2708  CB  PHE A 193      10.315 -14.269   9.885  1.00 77.24           C  
ATOM   2709  HB2 PHE A 193      11.099 -14.890  10.318  1.00 77.24           H  
ATOM   2710  HB3 PHE A 193      10.160 -14.578   8.851  1.00 77.24           H  
ATOM   2711  O   PHE A 193       9.105 -16.857  11.084  1.00 77.24           O  
ATOM   2712  CG  PHE A 193      10.751 -12.825   9.865  1.00 77.24           C  
ATOM   2713  CD1 PHE A 193      10.176 -11.949   8.930  1.00 77.24           C  
ATOM   2714  HD1 PHE A 193       9.387 -12.297   8.280  1.00 77.24           H  
ATOM   2715  CD2 PHE A 193      11.752 -12.368  10.742  1.00 77.24           C  
ATOM   2716  HD2 PHE A 193      12.177 -13.035  11.477  1.00 77.24           H  
ATOM   2717  CE1 PHE A 193      10.647 -10.633   8.820  1.00 77.24           C  
ATOM   2718  HE1 PHE A 193      10.218  -9.963   8.090  1.00 77.24           H  
ATOM   2719  CE2 PHE A 193      12.217 -11.047  10.634  1.00 77.24           C  
ATOM   2720  HE2 PHE A 193      12.981 -10.686  11.307  1.00 77.24           H  
ATOM   2721  CZ  PHE A 193      11.689 -10.193   9.650  1.00 77.24           C  
ATOM   2722  HZ  PHE A 193      12.071  -9.189   9.538  1.00 77.24           H  
ATOM   2723  N   ILE A 194       7.426 -16.107   9.778  1.00 71.58           N  
ATOM   2724  H   ILE A 194       7.076 -15.315   9.257  1.00 71.58           H  
ATOM   2725  CA  ILE A 194       6.567 -17.285   9.848  1.00 71.58           C  
ATOM   2726  HA  ILE A 194       7.071 -18.038  10.454  1.00 71.58           H  
ATOM   2727  C   ILE A 194       6.334 -17.920   8.476  1.00 71.58           C  
ATOM   2728  CB  ILE A 194       5.248 -16.954  10.570  1.00 71.58           C  
ATOM   2729  HB  ILE A 194       4.602 -17.827  10.477  1.00 71.58           H  
ATOM   2730  O   ILE A 194       6.144 -17.253   7.461  1.00 71.58           O  
ATOM   2731  CG1 ILE A 194       4.503 -15.746   9.964  1.00 71.58           C  
ATOM   2732 HG12 ILE A 194       4.647 -15.725   8.884  1.00 71.58           H  
ATOM   2733 HG13 ILE A 194       4.910 -14.822  10.374  1.00 71.58           H  
ATOM   2734  CG2 ILE A 194       5.538 -16.735  12.065  1.00 71.58           C  
ATOM   2735 HG21 ILE A 194       4.629 -16.469  12.603  1.00 71.58           H  
ATOM   2736 HG22 ILE A 194       6.247 -15.920  12.207  1.00 71.58           H  
ATOM   2737 HG23 ILE A 194       5.950 -17.642  12.507  1.00 71.58           H  
ATOM   2738  CD1 ILE A 194       2.994 -15.808  10.226  1.00 71.58           C  
ATOM   2739 HD11 ILE A 194       2.520 -14.901   9.850  1.00 71.58           H  
ATOM   2740 HD12 ILE A 194       2.573 -16.676   9.720  1.00 71.58           H  
ATOM   2741 HD13 ILE A 194       2.791 -15.895  11.293  1.00 71.58           H  
ATOM   2742  N   GLY A 195       6.373 -19.247   8.459  1.00 73.65           N  
ATOM   2743  H   GLY A 195       6.563 -19.709   9.336  1.00 73.65           H  
ATOM   2744  CA  GLY A 195       6.127 -20.100   7.313  1.00 73.65           C  
ATOM   2745  HA2 GLY A 195       6.705 -21.018   7.419  1.00 73.65           H  
ATOM   2746  HA3 GLY A 195       6.414 -19.595   6.390  1.00 73.65           H  
ATOM   2747  C   GLY A 195       4.659 -20.457   7.254  1.00 73.65           C  
ATOM   2748  O   GLY A 195       4.255 -21.492   7.774  1.00 73.65           O  
ATOM   2749  N   GLY A 196       3.878 -19.615   6.589  1.00 73.65           N  
ATOM   2750  H   GLY A 196       4.318 -18.834   6.124  1.00 73.65           H  
ATOM   2751  CA  GLY A 196       2.445 -19.810   6.432  1.00 73.65           C  
ATOM   2752  HA2 GLY A 196       2.057 -20.379   7.276  1.00 73.65           H  
ATOM   2753  HA3 GLY A 196       1.967 -18.831   6.451  1.00 73.65           H  
ATOM   2754  C   GLY A 196       2.063 -20.515   5.131  1.00 73.65           C  
ATOM   2755  O   GLY A 196       2.695 -20.320   4.095  1.00 73.65           O  
ATOM   2756  N   ASN A 197       1.010 -21.324   5.167  1.00 77.41           N  
ATOM   2757  H   ASN A 197       0.541 -21.460   6.052  1.00 77.41           H  
ATOM   2758  CA  ASN A 197       0.298 -21.819   3.987  1.00 77.41           C  
ATOM   2759  HA  ASN A 197       0.377 -21.079   3.191  1.00 77.41           H  
ATOM   2760  C   ASN A 197      -1.190 -21.982   4.319  1.00 77.41           C  
ATOM   2761  CB  ASN A 197       0.926 -23.138   3.488  1.00 77.41           C  
ATOM   2762  HB2 ASN A 197       2.002 -23.004   3.381  1.00 77.41           H  
ATOM   2763  HB3 ASN A 197       0.534 -23.365   2.496  1.00 77.41           H  
ATOM   2764  O   ASN A 197      -1.594 -21.856   5.475  1.00 77.41           O  
ATOM   2765  CG  ASN A 197       0.704 -24.357   4.355  1.00 77.41           C  
ATOM   2766  ND2 ASN A 197       1.103 -25.517   3.893  1.00 77.41           N  
ATOM   2767 HD21 ASN A 197       0.884 -26.319   4.468  1.00 77.41           H  
ATOM   2768 HD22 ASN A 197       1.510 -25.591   2.971  1.00 77.41           H  
ATOM   2769  OD1 ASN A 197       0.128 -24.317   5.426  1.00 77.41           O  
ATOM   2770  N   ASN A 198      -2.002 -22.365   3.336  1.00 76.72           N  
ATOM   2771  H   ASN A 198      -1.629 -22.458   2.401  1.00 76.72           H  
ATOM   2772  CA  ASN A 198      -3.425 -22.638   3.554  1.00 76.72           C  
ATOM   2773  HA  ASN A 198      -3.812 -21.821   4.162  1.00 76.72           H  
ATOM   2774  C   ASN A 198      -3.752 -23.919   4.356  1.00 76.72           C  
ATOM   2775  CB  ASN A 198      -4.165 -22.565   2.215  1.00 76.72           C  
ATOM   2776  HB2 ASN A 198      -5.230 -22.462   2.423  1.00 76.72           H  
ATOM   2777  HB3 ASN A 198      -3.850 -21.666   1.686  1.00 76.72           H  
ATOM   2778  O   ASN A 198      -4.920 -24.293   4.439  1.00 76.72           O  
ATOM   2779  CG  ASN A 198      -3.992 -23.770   1.306  1.00 76.72           C  
ATOM   2780  ND2 ASN A 198      -4.668 -23.745   0.184  1.00 76.72           N  
ATOM   2781 HD21 ASN A 198      -5.172 -22.901  -0.048  1.00 76.72           H  
ATOM   2782 HD22 ASN A 198      -4.611 -24.554  -0.418  1.00 76.72           H  
ATOM   2783  OD1 ASN A 198      -3.267 -24.725   1.548  1.00 76.72           O  
ATOM   2784  N   THR A 199      -2.753 -24.604   4.929  1.00 72.52           N  
ATOM   2785  H   THR A 199      -1.822 -24.216   4.876  1.00 72.52           H  
ATOM   2786  CA  THR A 199      -2.959 -25.792   5.783  1.00 72.52           C  
ATOM   2787  HA  THR A 199      -3.969 -26.163   5.608  1.00 72.52           H  
ATOM   2788  C   THR A 199      -2.911 -25.478   7.277  1.00 72.52           C  
ATOM   2789  CB  THR A 199      -2.018 -26.962   5.439  1.00 72.52           C  
ATOM   2790  HB  THR A 199      -2.405 -27.854   5.929  1.00 72.52           H  
ATOM   2791  O   THR A 199      -3.325 -26.311   8.080  1.00 72.52           O  
ATOM   2792  CG2 THR A 199      -1.954 -27.248   3.937  1.00 72.52           C  
ATOM   2793 HG21 THR A 199      -1.529 -26.399   3.401  1.00 72.52           H  
ATOM   2794 HG22 THR A 199      -2.961 -27.431   3.562  1.00 72.52           H  
ATOM   2795 HG23 THR A 199      -1.340 -28.132   3.761  1.00 72.52           H  
ATOM   2796  OG1 THR A 199      -0.688 -26.791   5.873  1.00 72.52           O  
ATOM   2797  HG1 THR A 199      -0.508 -25.851   5.938  1.00 72.52           H  
ATOM   2798  N   ILE A 200      -2.447 -24.282   7.645  1.00 78.49           N  
ATOM   2799  H   ILE A 200      -2.172 -23.629   6.925  1.00 78.49           H  
ATOM   2800  CA  ILE A 200      -2.485 -23.767   9.016  1.00 78.49           C  
ATOM   2801  HA  ILE A 200      -2.399 -24.600   9.713  1.00 78.49           H  
ATOM   2802  C   ILE A 200      -3.849 -23.100   9.249  1.00 78.49           C  
ATOM   2803  CB  ILE A 200      -1.283 -22.829   9.255  1.00 78.49           C  
ATOM   2804  HB  ILE A 200      -1.350 -22.001   8.550  1.00 78.49           H  
ATOM   2805  O   ILE A 200      -4.407 -22.472   8.344  1.00 78.49           O  
ATOM   2806  CG1 ILE A 200       0.051 -23.577   9.005  1.00 78.49           C  
ATOM   2807 HG12 ILE A 200       0.122 -24.431   9.679  1.00 78.49           H  
ATOM   2808 HG13 ILE A 200       0.064 -23.957   7.983  1.00 78.49           H  
ATOM   2809  CG2 ILE A 200      -1.320 -22.262  10.677  1.00 78.49           C  
ATOM   2810 HG21 ILE A 200      -2.262 -21.752  10.878  1.00 78.49           H  
ATOM   2811 HG22 ILE A 200      -1.156 -23.058  11.404  1.00 78.49           H  
ATOM   2812 HG23 ILE A 200      -0.530 -21.519  10.790  1.00 78.49           H  
ATOM   2813  CD1 ILE A 200       1.308 -22.720   9.169  1.00 78.49           C  
ATOM   2814 HD11 ILE A 200       1.514 -22.565  10.228  1.00 78.49           H  
ATOM   2815 HD12 ILE A 200       2.161 -23.236   8.728  1.00 78.49           H  
ATOM   2816 HD13 ILE A 200       1.169 -21.759   8.673  1.00 78.49           H  
ATOM   2817  N   LEU A 201      -4.420 -23.252  10.446  1.00 79.18           N  
ATOM   2818  H   LEU A 201      -3.906 -23.727  11.175  1.00 79.18           H  
ATOM   2819  CA  LEU A 201      -5.731 -22.687  10.773  1.00 79.18           C  
ATOM   2820  HA  LEU A 201      -6.423 -23.027  10.003  1.00 79.18           H  
ATOM   2821  C   LEU A 201      -5.700 -21.142  10.706  1.00 79.18           C  
ATOM   2822  CB  LEU A 201      -6.186 -23.290  12.117  1.00 79.18           C  
ATOM   2823  HB2 LEU A 201      -5.454 -23.037  12.883  1.00 79.18           H  
ATOM   2824  HB3 LEU A 201      -6.180 -24.376  12.018  1.00 79.18           H  
ATOM   2825  O   LEU A 201      -4.675 -20.526  10.971  1.00 79.18           O  
ATOM   2826  CG  LEU A 201      -7.568 -22.862  12.634  1.00 79.18           C  
ATOM   2827  HG  LEU A 201      -7.569 -21.786  12.810  1.00 79.18           H  
ATOM   2828  CD1 LEU A 201      -8.697 -23.202  11.656  1.00 79.18           C  
ATOM   2829 HD11 LEU A 201      -9.650 -22.909  12.095  1.00 79.18           H  
ATOM   2830 HD12 LEU A 201      -8.702 -24.273  11.454  1.00 79.18           H  
ATOM   2831 HD13 LEU A 201      -8.572 -22.657  10.720  1.00 79.18           H  
ATOM   2832  CD2 LEU A 201      -7.872 -23.590  13.944  1.00 79.18           C  
ATOM   2833 HD21 LEU A 201      -7.934 -24.666  13.782  1.00 79.18           H  
ATOM   2834 HD22 LEU A 201      -8.806 -23.215  14.363  1.00 79.18           H  
ATOM   2835 HD23 LEU A 201      -7.080 -23.384  14.664  1.00 79.18           H  
ATOM   2836  N   ASN A 202      -6.809 -20.526  10.279  1.00 79.75           N  
ATOM   2837  H   ASN A 202      -7.628 -21.097  10.128  1.00 79.75           H  
ATOM   2838  CA  ASN A 202      -6.933 -19.085   9.999  1.00 79.75           C  
ATOM   2839  HA  ASN A 202      -7.904 -18.953   9.522  1.00 79.75           H  
ATOM   2840  C   ASN A 202      -5.934 -18.515   8.965  1.00 79.75           C  
ATOM   2841  CB  ASN A 202      -7.000 -18.282  11.310  1.00 79.75           C  
ATOM   2842  HB2 ASN A 202      -6.070 -18.397  11.867  1.00 79.75           H  
ATOM   2843  HB3 ASN A 202      -7.127 -17.226  11.071  1.00 79.75           H  
ATOM   2844  O   ASN A 202      -5.488 -17.375   9.092  1.00 79.75           O  
ATOM   2845  CG  ASN A 202      -8.178 -18.682  12.171  1.00 79.75           C  
ATOM   2846  ND2 ASN A 202      -7.952 -19.280  13.307  1.00 79.75           N  
ATOM   2847 HD21 ASN A 202      -7.009 -19.510  13.587  1.00 79.75           H  
ATOM   2848 HD22 ASN A 202      -8.719 -19.622  13.868  1.00 79.75           H  
ATOM   2849  OD1 ASN A 202      -9.326 -18.480  11.812  1.00 79.75           O  
ATOM   2850  N   ALA A 203      -5.607 -19.279   7.918  1.00 77.30           N  
ATOM   2851  H   ALA A 203      -5.916 -20.240   7.906  1.00 77.30           H  
ATOM   2852  CA  ALA A 203      -4.796 -18.813   6.790  1.00 77.30           C  
ATOM   2853  HA  ALA A 203      -3.876 -18.404   7.209  1.00 77.30           H  
ATOM   2854  C   ALA A 203      -5.462 -17.717   5.921  1.00 77.30           C  
ATOM   2855  CB  ALA A 203      -4.446 -20.022   5.919  1.00 77.30           C  
ATOM   2856  HB1 ALA A 203      -5.353 -20.432   5.475  1.00 77.30           H  
ATOM   2857  HB2 ALA A 203      -3.764 -19.720   5.124  1.00 77.30           H  
ATOM   2858  HB3 ALA A 203      -3.963 -20.793   6.520  1.00 77.30           H  
ATOM   2859  O   ALA A 203      -6.693 -17.650   5.851  1.00 77.30           O  
ATOM   2860  N   PRO A 204      -4.670 -16.903   5.192  1.00 76.36           N  
ATOM   2861  CA  PRO A 204      -5.185 -15.974   4.191  1.00 76.36           C  
ATOM   2862  HA  PRO A 204      -5.954 -15.366   4.667  1.00 76.36           H  
ATOM   2863  C   PRO A 204      -5.778 -16.670   2.954  1.00 76.36           C  
ATOM   2864  CB  PRO A 204      -4.023 -15.074   3.781  1.00 76.36           C  
ATOM   2865  HB2 PRO A 204      -3.777 -15.217   2.729  1.00 76.36           H  
ATOM   2866  HB3 PRO A 204      -4.290 -14.035   3.976  1.00 76.36           H  
ATOM   2867  O   PRO A 204      -5.241 -17.688   2.509  1.00 76.36           O  
ATOM   2868  CG  PRO A 204      -2.835 -15.481   4.643  1.00 76.36           C  
ATOM   2869  HG2 PRO A 204      -2.675 -14.732   5.419  1.00 76.36           H  
ATOM   2870  HG3 PRO A 204      -1.929 -15.579   4.046  1.00 76.36           H  
ATOM   2871  CD  PRO A 204      -3.225 -16.802   5.292  1.00 76.36           C  
ATOM   2872  HD2 PRO A 204      -2.888 -16.803   6.329  1.00 76.36           H  
ATOM   2873  HD3 PRO A 204      -2.783 -17.637   4.749  1.00 76.36           H  
ATOM   2874  N   PRO A 205      -6.828 -16.099   2.329  1.00 66.00           N  
ATOM   2875  CA  PRO A 205      -7.582 -16.748   1.252  1.00 66.00           C  
ATOM   2876  HA  PRO A 205      -7.865 -17.752   1.570  1.00 66.00           H  
ATOM   2877  C   PRO A 205      -6.819 -16.888  -0.075  1.00 66.00           C  
ATOM   2878  CB  PRO A 205      -8.852 -15.903   1.090  1.00 66.00           C  
ATOM   2879  HB2 PRO A 205      -9.213 -15.889   0.062  1.00 66.00           H  
ATOM   2880  HB3 PRO A 205      -9.627 -16.285   1.755  1.00 66.00           H  
ATOM   2881  O   PRO A 205      -7.177 -17.744  -0.881  1.00 66.00           O  
ATOM   2882  CG  PRO A 205      -8.427 -14.512   1.557  1.00 66.00           C  
ATOM   2883  HG2 PRO A 205      -9.274 -13.923   1.911  1.00 66.00           H  
ATOM   2884  HG3 PRO A 205      -7.913 -13.997   0.746  1.00 66.00           H  
ATOM   2885  CD  PRO A 205      -7.450 -14.832   2.684  1.00 66.00           C  
ATOM   2886  HD2 PRO A 205      -6.710 -14.038   2.782  1.00 66.00           H  
ATOM   2887  HD3 PRO A 205      -8.001 -14.956   3.616  1.00 66.00           H  
ATOM   2888  N   TRP A 206      -5.774 -16.086  -0.305  1.00 73.24           N  
ATOM   2889  H   TRP A 206      -5.558 -15.369   0.373  1.00 73.24           H  
ATOM   2890  CA  TRP A 206      -4.903 -16.178  -1.487  1.00 73.24           C  
ATOM   2891  HA  TRP A 206      -5.492 -16.502  -2.345  1.00 73.24           H  
ATOM   2892  C   TRP A 206      -3.762 -17.199  -1.334  1.00 73.24           C  
ATOM   2893  CB  TRP A 206      -4.350 -14.781  -1.805  1.00 73.24           C  
ATOM   2894  HB2 TRP A 206      -3.656 -14.859  -2.642  1.00 73.24           H  
ATOM   2895  HB3 TRP A 206      -5.174 -14.147  -2.132  1.00 73.24           H  
ATOM   2896  O   TRP A 206      -3.120 -17.555  -2.321  1.00 73.24           O  
ATOM   2897  CG  TRP A 206      -3.668 -14.108  -0.653  1.00 73.24           C  
ATOM   2898  CD1 TRP A 206      -2.391 -14.310  -0.260  1.00 73.24           C  
ATOM   2899  HD1 TRP A 206      -1.693 -14.961  -0.765  1.00 73.24           H  
ATOM   2900  CD2 TRP A 206      -4.240 -13.184   0.320  1.00 73.24           C  
ATOM   2901  CE2 TRP A 206      -3.257 -12.914   1.313  1.00 73.24           C  
ATOM   2902  CE3 TRP A 206      -5.506 -12.592   0.495  1.00 73.24           C  
ATOM   2903  HE3 TRP A 206      -6.262 -12.737  -0.263  1.00 73.24           H  
ATOM   2904  NE1 TRP A 206      -2.138 -13.583   0.884  1.00 73.24           N  
ATOM   2905  HE1 TRP A 206      -1.242 -13.525   1.346  1.00 73.24           H  
ATOM   2906  CH2 TRP A 206      -4.799 -11.575   2.600  1.00 73.24           C  
ATOM   2907  HH2 TRP A 206      -5.017 -10.945   3.450  1.00 73.24           H  
ATOM   2908  CZ2 TRP A 206      -3.523 -12.140   2.446  1.00 73.24           C  
ATOM   2909  HZ2 TRP A 206      -2.750 -11.993   3.186  1.00 73.24           H  
ATOM   2910  CZ3 TRP A 206      -5.787 -11.807   1.629  1.00 73.24           C  
ATOM   2911  HZ3 TRP A 206      -6.769 -11.374   1.750  1.00 73.24           H  
ATOM   2912  N   MET A 207      -3.475 -17.695  -0.122  1.00 71.71           N  
ATOM   2913  H   MET A 207      -4.079 -17.475   0.657  1.00 71.71           H  
ATOM   2914  CA  MET A 207      -2.428 -18.707   0.052  1.00 71.71           C  
ATOM   2915  HA  MET A 207      -1.537 -18.364  -0.474  1.00 71.71           H  
ATOM   2916  C   MET A 207      -2.835 -20.049  -0.564  1.00 71.71           C  
ATOM   2917  CB  MET A 207      -2.048 -18.913   1.524  1.00 71.71           C  
ATOM   2918  HB2 MET A 207      -1.339 -19.740   1.578  1.00 71.71           H  
ATOM   2919  HB3 MET A 207      -2.928 -19.181   2.108  1.00 71.71           H  
ATOM   2920  O   MET A 207      -3.988 -20.475  -0.483  1.00 71.71           O  
ATOM   2921  CG  MET A 207      -1.381 -17.683   2.132  1.00 71.71           C  
ATOM   2922  HG2 MET A 207      -0.721 -17.231   1.392  1.00 71.71           H  
ATOM   2923  HG3 MET A 207      -2.160 -16.958   2.371  1.00 71.71           H  
ATOM   2924  SD  MET A 207      -0.414 -18.072   3.621  1.00 71.71           S  
ATOM   2925  CE  MET A 207       1.246 -17.784   2.973  1.00 71.71           C  
ATOM   2926  HE1 MET A 207       1.995 -18.091   3.704  1.00 71.71           H  
ATOM   2927  HE2 MET A 207       1.390 -18.347   2.051  1.00 71.71           H  
ATOM   2928  HE3 MET A 207       1.378 -16.719   2.785  1.00 71.71           H  
ATOM   2929  N   ASP A 208      -1.853 -20.775  -1.101  1.00 72.59           N  
ATOM   2930  H   ASP A 208      -0.916 -20.398  -1.103  1.00 72.59           H  
ATOM   2931  CA  ASP A 208      -2.004 -22.194  -1.420  1.00 72.59           C  
ATOM   2932  HA  ASP A 208      -3.050 -22.462  -1.271  1.00 72.59           H  
ATOM   2933  C   ASP A 208      -1.221 -23.068  -0.426  1.00 72.59           C  
ATOM   2934  CB  ASP A 208      -1.761 -22.451  -2.919  1.00 72.59           C  
ATOM   2935  HB2 ASP A 208      -2.122 -21.598  -3.494  1.00 72.59           H  
ATOM   2936  HB3 ASP A 208      -2.379 -23.304  -3.199  1.00 72.59           H  
ATOM   2937  O   ASP A 208      -0.822 -22.607   0.645  1.00 72.59           O  
ATOM   2938  CG  ASP A 208      -0.328 -22.772  -3.341  1.00 72.59           C  
ATOM   2939  OD1 ASP A 208      -0.167 -23.516  -4.335  1.00 72.59           O  
ATOM   2940  OD2 ASP A 208       0.644 -22.348  -2.691  1.00 72.59           O  
ATOM   2941  N   SER A 209      -1.040 -24.354  -0.732  1.00 70.24           N  
ATOM   2942  H   SER A 209      -1.358 -24.696  -1.627  1.00 70.24           H  
ATOM   2943  CA  SER A 209      -0.342 -25.291   0.158  1.00 70.24           C  
ATOM   2944  HA  SER A 209      -0.730 -25.156   1.168  1.00 70.24           H  
ATOM   2945  C   SER A 209       1.170 -25.067   0.223  1.00 70.24           C  
ATOM   2946  CB  SER A 209      -0.645 -26.725  -0.268  1.00 70.24           C  
ATOM   2947  HB2 SER A 209      -1.723 -26.882  -0.221  1.00 70.24           H  
ATOM   2948  HB3 SER A 209      -0.165 -27.418   0.423  1.00 70.24           H  
ATOM   2949  O   SER A 209       1.848 -25.672   1.064  1.00 70.24           O  
ATOM   2950  OG  SER A 209      -0.189 -26.976  -1.590  1.00 70.24           O  
ATOM   2951  HG  SER A 209      -0.603 -27.789  -1.888  1.00 70.24           H  
ATOM   2952  N   ARG A 210       1.732 -24.219  -0.647  1.00 77.58           N  
ATOM   2953  H   ARG A 210       1.136 -23.655  -1.235  1.00 77.58           H  
ATOM   2954  CA  ARG A 210       3.154 -23.899  -0.633  1.00 77.58           C  
ATOM   2955  HA  ARG A 210       3.716 -24.800  -0.388  1.00 77.58           H  
ATOM   2956  C   ARG A 210       3.433 -22.896   0.466  1.00 77.58           C  
ATOM   2957  CB  ARG A 210       3.604 -23.382  -2.000  1.00 77.58           C  
ATOM   2958  HB2 ARG A 210       3.073 -22.461  -2.241  1.00 77.58           H  
ATOM   2959  HB3 ARG A 210       4.659 -23.119  -1.925  1.00 77.58           H  
ATOM   2960  O   ARG A 210       2.919 -21.788   0.463  1.00 77.58           O  
ATOM   2961  CG  ARG A 210       3.395 -24.410  -3.125  1.00 77.58           C  
ATOM   2962  HG2 ARG A 210       3.939 -24.069  -4.006  1.00 77.58           H  
ATOM   2963  HG3 ARG A 210       2.335 -24.468  -3.372  1.00 77.58           H  
ATOM   2964  CD  ARG A 210       3.892 -25.815  -2.766  1.00 77.58           C  
ATOM   2965  HD2 ARG A 210       4.875 -25.717  -2.305  1.00 77.58           H  
ATOM   2966  HD3 ARG A 210       3.206 -26.263  -2.047  1.00 77.58           H  
ATOM   2967  NE  ARG A 210       3.971 -26.673  -3.962  1.00 77.58           N  
ATOM   2968  HE  ARG A 210       3.292 -26.479  -4.683  1.00 77.58           H  
ATOM   2969  NH1 ARG A 210       5.790 -27.932  -3.330  1.00 77.58           N  
ATOM   2970 HH11 ARG A 210       6.579 -28.503  -3.596  1.00 77.58           H  
ATOM   2971 HH12 ARG A 210       5.785 -27.462  -2.436  1.00 77.58           H  
ATOM   2972  NH2 ARG A 210       4.950 -28.165  -5.376  1.00 77.58           N  
ATOM   2973 HH21 ARG A 210       5.720 -28.786  -5.580  1.00 77.58           H  
ATOM   2974 HH22 ARG A 210       4.320 -27.877  -6.110  1.00 77.58           H  
ATOM   2975  CZ  ARG A 210       4.894 -27.585  -4.211  1.00 77.58           C  
ATOM   2976  N   VAL A 211       4.259 -23.331   1.412  1.00 77.32           N  
ATOM   2977  H   VAL A 211       4.584 -24.286   1.375  1.00 77.32           H  
ATOM   2978  CA  VAL A 211       4.598 -22.512   2.566  1.00 77.32           C  
ATOM   2979  HA  VAL A 211       3.674 -22.068   2.937  1.00 77.32           H  
ATOM   2980  C   VAL A 211       5.478 -21.351   2.144  1.00 77.32           C  
ATOM   2981  CB  VAL A 211       5.227 -23.321   3.705  1.00 77.32           C  
ATOM   2982  HB  VAL A 211       6.255 -23.572   3.446  1.00 77.32           H  
ATOM   2983  O   VAL A 211       6.608 -21.575   1.711  1.00 77.32           O  
ATOM   2984  CG1 VAL A 211       5.190 -22.459   4.961  1.00 77.32           C  
ATOM   2985 HG11 VAL A 211       5.785 -21.555   4.826  1.00 77.32           H  
ATOM   2986 HG12 VAL A 211       5.525 -22.994   5.850  1.00 77.32           H  
ATOM   2987 HG13 VAL A 211       4.157 -22.174   5.159  1.00 77.32           H  
ATOM   2988  CG2 VAL A 211       4.498 -24.630   4.036  1.00 77.32           C  
ATOM   2989 HG21 VAL A 211       4.447 -25.286   3.167  1.00 77.32           H  
ATOM   2990 HG22 VAL A 211       3.489 -24.407   4.382  1.00 77.32           H  
ATOM   2991 HG23 VAL A 211       5.002 -25.163   4.842  1.00 77.32           H  
ATOM   2992  N   MET A 212       4.939 -20.147   2.292  1.00 70.25           N  
ATOM   2993  H   MET A 212       4.023 -20.093   2.713  1.00 70.25           H  
ATOM   2994  CA  MET A 212       5.600 -18.883   2.012  1.00 70.25           C  
ATOM   2995  HA  MET A 212       6.427 -19.041   1.320  1.00 70.25           H  
ATOM   2996  C   MET A 212       6.157 -18.297   3.299  1.00 70.25           C  
ATOM   2997  CB  MET A 212       4.607 -17.890   1.390  1.00 70.25           C  
ATOM   2998  HB2 MET A 212       3.825 -17.659   2.113  1.00 70.25           H  
ATOM   2999  HB3 MET A 212       5.136 -16.963   1.168  1.00 70.25           H  
ATOM   3000  O   MET A 212       5.527 -18.399   4.355  1.00 70.25           O  
ATOM   3001  CG  MET A 212       3.956 -18.422   0.110  1.00 70.25           C  
ATOM   3002  HG2 MET A 212       3.328 -17.637  -0.311  1.00 70.25           H  
ATOM   3003  HG3 MET A 212       3.307 -19.260   0.365  1.00 70.25           H  
ATOM   3004  SD  MET A 212       5.137 -18.965  -1.149  1.00 70.25           S  
ATOM   3005  CE  MET A 212       5.911 -17.365  -1.480  1.00 70.25           C  
ATOM   3006  HE1 MET A 212       5.139 -16.599  -1.556  1.00 70.25           H  
ATOM   3007  HE2 MET A 212       6.448 -17.416  -2.427  1.00 70.25           H  
ATOM   3008  HE3 MET A 212       6.607 -17.107  -0.682  1.00 70.25           H  
ATOM   3009  N   GLY A 213       7.303 -17.633   3.194  1.00 73.15           N  
ATOM   3010  H   GLY A 213       7.783 -17.615   2.305  1.00 73.15           H  
ATOM   3011  CA  GLY A 213       7.724 -16.676   4.203  1.00 73.15           C  
ATOM   3012  HA2 GLY A 213       7.802 -17.171   5.171  1.00 73.15           H  
ATOM   3013  HA3 GLY A 213       8.700 -16.271   3.935  1.00 73.15           H  
ATOM   3014  C   GLY A 213       6.725 -15.524   4.302  1.00 73.15           C  
ATOM   3015  O   GLY A 213       6.257 -14.991   3.297  1.00 73.15           O  
ATOM   3016  N   GLY A 214       6.404 -15.134   5.525  1.00 76.25           N  
ATOM   3017  H   GLY A 214       6.708 -15.699   6.305  1.00 76.25           H  
ATOM   3018  CA  GLY A 214       5.709 -13.899   5.849  1.00 76.25           C  
ATOM   3019  HA2 GLY A 214       4.639 -14.006   5.672  1.00 76.25           H  
ATOM   3020  HA3 GLY A 214       6.074 -13.094   5.210  1.00 76.25           H  
ATOM   3021  C   GLY A 214       5.971 -13.511   7.299  1.00 76.25           C  
ATOM   3022  O   GLY A 214       6.868 -14.045   7.951  1.00 76.25           O  
ATOM   3023  N   ILE A 215       5.245 -12.524   7.797  1.00 75.68           N  
ATOM   3024  H   ILE A 215       4.450 -12.198   7.266  1.00 75.68           H  
ATOM   3025  CA  ILE A 215       5.626 -11.781   8.996  1.00 75.68           C  
ATOM   3026  HA  ILE A 215       6.497 -12.252   9.451  1.00 75.68           H  
ATOM   3027  C   ILE A 215       4.492 -11.834  10.002  1.00 75.68           C  
ATOM   3028  CB  ILE A 215       6.006 -10.320   8.662  1.00 75.68           C  
ATOM   3029  HB  ILE A 215       5.093  -9.738   8.539  1.00 75.68           H  
ATOM   3030  O   ILE A 215       3.357 -11.496   9.673  1.00 75.68           O  
ATOM   3031  CG1 ILE A 215       6.822 -10.204   7.353  1.00 75.68           C  
ATOM   3032 HG12 ILE A 215       6.253 -10.626   6.524  1.00 75.68           H  
ATOM   3033 HG13 ILE A 215       7.747 -10.771   7.466  1.00 75.68           H  
ATOM   3034  CG2 ILE A 215       6.799  -9.752   9.853  1.00 75.68           C  
ATOM   3035 HG21 ILE A 215       6.236  -9.863  10.780  1.00 75.68           H  
ATOM   3036 HG22 ILE A 215       6.995  -8.690   9.709  1.00 75.68           H  
ATOM   3037 HG23 ILE A 215       7.748 -10.278   9.960  1.00 75.68           H  
ATOM   3038  CD1 ILE A 215       7.165  -8.775   6.939  1.00 75.68           C  
ATOM   3039 HD11 ILE A 215       7.599  -8.786   5.939  1.00 75.68           H  
ATOM   3040 HD12 ILE A 215       7.895  -8.360   7.634  1.00 75.68           H  
ATOM   3041 HD13 ILE A 215       6.265  -8.161   6.927  1.00 75.68           H  
ATOM   3042  N   HIS A 216       4.819 -12.204  11.231  1.00 73.74           N  
ATOM   3043  H   HIS A 216       5.767 -12.497  11.418  1.00 73.74           H  
ATOM   3044  CA  HIS A 216       3.983 -12.042  12.403  1.00 73.74           C  
ATOM   3045  HA  HIS A 216       2.999 -11.670  12.115  1.00 73.74           H  
ATOM   3046  C   HIS A 216       4.637 -11.014  13.328  1.00 73.74           C  
ATOM   3047  CB  HIS A 216       3.805 -13.404  13.072  1.00 73.74           C  
ATOM   3048  HB2 HIS A 216       3.292 -14.069  12.377  1.00 73.74           H  
ATOM   3049  HB3 HIS A 216       4.779 -13.834  13.306  1.00 73.74           H  
ATOM   3050  O   HIS A 216       5.833 -11.074  13.608  1.00 73.74           O  
ATOM   3051  CG  HIS A 216       3.007 -13.329  14.334  1.00 73.74           C  
ATOM   3052  CD2 HIS A 216       3.458 -12.879  15.540  1.00 73.74           C  
ATOM   3053  HD2 HIS A 216       4.451 -12.512  15.755  1.00 73.74           H  
ATOM   3054  ND1 HIS A 216       1.709 -13.740  14.509  1.00 73.74           N  
ATOM   3055  HD1 HIS A 216       1.158 -14.276  13.853  1.00 73.74           H  
ATOM   3056  CE1 HIS A 216       1.388 -13.541  15.800  1.00 73.74           C  
ATOM   3057  HE1 HIS A 216       0.459 -13.822  16.273  1.00 73.74           H  
ATOM   3058  NE2 HIS A 216       2.421 -13.007  16.451  1.00 73.74           N  
ATOM   3059  N   VAL A 217       3.854 -10.065  13.820  1.00 70.90           N  
ATOM   3060  H   VAL A 217       2.887 -10.037  13.527  1.00 70.90           H  
ATOM   3061  CA  VAL A 217       4.324  -8.984  14.684  1.00 70.90           C  
ATOM   3062  HA  VAL A 217       5.306  -9.222  15.093  1.00 70.90           H  
ATOM   3063  C   VAL A 217       3.344  -8.835  15.827  1.00 70.90           C  
ATOM   3064  CB  VAL A 217       4.405  -7.665  13.899  1.00 70.90           C  
ATOM   3065  HB  VAL A 217       3.399  -7.305  13.680  1.00 70.90           H  
ATOM   3066  O   VAL A 217       2.206  -8.456  15.569  1.00 70.90           O  
ATOM   3067  CG1 VAL A 217       5.096  -6.623  14.764  1.00 70.90           C  
ATOM   3068 HG11 VAL A 217       5.247  -5.711  14.187  1.00 70.90           H  
ATOM   3069 HG12 VAL A 217       6.056  -7.012  15.104  1.00 70.90           H  
ATOM   3070 HG13 VAL A 217       4.473  -6.392  15.628  1.00 70.90           H  
ATOM   3071  CG2 VAL A 217       5.139  -7.783  12.561  1.00 70.90           C  
ATOM   3072 HG21 VAL A 217       4.564  -8.410  11.879  1.00 70.90           H  
ATOM   3073 HG22 VAL A 217       6.122  -8.226  12.717  1.00 70.90           H  
ATOM   3074 HG23 VAL A 217       5.231  -6.795  12.110  1.00 70.90           H  
ATOM   3075  N   ASP A 218       3.750  -9.105  17.067  1.00 66.30           N  
ATOM   3076  H   ASP A 218       4.722  -9.312  17.247  1.00 66.30           H  
ATOM   3077  CA  ASP A 218       2.826  -9.104  18.202  1.00 66.30           C  
ATOM   3078  HA  ASP A 218       1.838  -8.871  17.806  1.00 66.30           H  
ATOM   3079  C   ASP A 218       3.095  -8.034  19.260  1.00 66.30           C  
ATOM   3080  CB  ASP A 218       2.701 -10.485  18.855  1.00 66.30           C  
ATOM   3081  HB2 ASP A 218       3.581 -10.693  19.464  1.00 66.30           H  
ATOM   3082  HB3 ASP A 218       2.616 -11.246  18.079  1.00 66.30           H  
ATOM   3083  O   ASP A 218       4.224  -7.608  19.507  1.00 66.30           O  
ATOM   3084  CG  ASP A 218       1.430 -10.504  19.705  1.00 66.30           C  
ATOM   3085  OD1 ASP A 218       0.364 -10.098  19.174  1.00 66.30           O  
ATOM   3086  OD2 ASP A 218       1.527 -10.574  20.946  1.00 66.30           O  
ATOM   3087  N   LYS A 219       2.017  -7.633  19.940  1.00 61.06           N  
ATOM   3088  H   LYS A 219       1.153  -8.100  19.704  1.00 61.06           H  
ATOM   3089  CA  LYS A 219       2.078  -6.803  21.145  1.00 61.06           C  
ATOM   3090  HA  LYS A 219       3.070  -6.952  21.570  1.00 61.06           H  
ATOM   3091  C   LYS A 219       1.099  -7.239  22.241  1.00 61.06           C  
ATOM   3092  CB  LYS A 219       1.942  -5.321  20.779  1.00 61.06           C  
ATOM   3093  HB2 LYS A 219       2.372  -5.116  19.799  1.00 61.06           H  
ATOM   3094  HB3 LYS A 219       0.894  -5.027  20.729  1.00 61.06           H  
ATOM   3095  O   LYS A 219       0.280  -6.442  22.710  1.00 61.06           O  
ATOM   3096  CG  LYS A 219       2.670  -4.512  21.862  1.00 61.06           C  
ATOM   3097  HG2 LYS A 219       2.562  -4.983  22.838  1.00 61.06           H  
ATOM   3098  HG3 LYS A 219       3.742  -4.505  21.665  1.00 61.06           H  
ATOM   3099  CD  LYS A 219       2.159  -3.078  21.932  1.00 61.06           C  
ATOM   3100  HD2 LYS A 219       3.008  -2.437  22.171  1.00 61.06           H  
ATOM   3101  HD3 LYS A 219       1.757  -2.769  20.968  1.00 61.06           H  
ATOM   3102  CE  LYS A 219       1.085  -2.991  23.024  1.00 61.06           C  
ATOM   3103  HE2 LYS A 219       0.113  -2.878  22.544  1.00 61.06           H  
ATOM   3104  HE3 LYS A 219       1.077  -3.928  23.581  1.00 61.06           H  
ATOM   3105  NZ  LYS A 219       1.370  -1.885  23.961  1.00 61.06           N  
ATOM   3106  HZ1 LYS A 219       2.264  -2.061  24.397  1.00 61.06           H  
ATOM   3107  HZ2 LYS A 219       0.711  -1.758  24.716  1.00 61.06           H  
ATOM   3108  HZ3 LYS A 219       1.619  -1.011  23.520  1.00 61.06           H  
ATOM   3109  N   GLY A 220       1.170  -8.503  22.642  1.00 60.00           N  
ATOM   3110  H   GLY A 220       1.745  -9.137  22.106  1.00 60.00           H  
ATOM   3111  CA  GLY A 220       0.238  -9.126  23.580  1.00 60.00           C  
ATOM   3112  HA2 GLY A 220       0.103  -8.489  24.453  1.00 60.00           H  
ATOM   3113  HA3 GLY A 220       0.652 -10.084  23.895  1.00 60.00           H  
ATOM   3114  C   GLY A 220      -1.125  -9.390  22.938  1.00 60.00           C  
ATOM   3115  O   GLY A 220      -2.148  -8.969  23.477  1.00 60.00           O  
ATOM   3116  N   GLY A 221      -1.141 -10.014  21.759  1.00 61.25           N  
ATOM   3117  H   GLY A 221      -0.264 -10.340  21.379  1.00 61.25           H  
ATOM   3118  CA  GLY A 221      -2.345 -10.266  20.962  1.00 61.25           C  
ATOM   3119  HA2 GLY A 221      -3.151 -10.579  21.625  1.00 61.25           H  
ATOM   3120  HA3 GLY A 221      -2.133 -11.077  20.264  1.00 61.25           H  
ATOM   3121  C   GLY A 221      -2.833  -9.059  20.158  1.00 61.25           C  
ATOM   3122  O   GLY A 221      -4.006  -8.999  19.780  1.00 61.25           O  
ATOM   3123  N   ARG A 222      -1.970  -8.063  19.932  1.00 71.47           N  
ATOM   3124  H   ARG A 222      -1.017  -8.267  20.194  1.00 71.47           H  
ATOM   3125  CA  ARG A 222      -2.249  -6.829  19.163  1.00 71.47           C  
ATOM   3126  HA  ARG A 222      -3.296  -6.820  18.860  1.00 71.47           H  
ATOM   3127  C   ARG A 222      -1.462  -6.836  17.868  1.00 71.47           C  
ATOM   3128  CB  ARG A 222      -2.009  -5.592  20.013  1.00 71.47           C  
ATOM   3129  HB2 ARG A 222      -1.073  -5.721  20.557  1.00 71.47           H  
ATOM   3130  HB3 ARG A 222      -1.955  -4.703  19.386  1.00 71.47           H  
ATOM   3131  O   ARG A 222      -0.557  -6.036  17.635  1.00 71.47           O  
ATOM   3132  CG  ARG A 222      -3.164  -5.438  20.991  1.00 71.47           C  
ATOM   3133  HG2 ARG A 222      -4.047  -5.084  20.459  1.00 71.47           H  
ATOM   3134  HG3 ARG A 222      -3.389  -6.390  21.471  1.00 71.47           H  
ATOM   3135  CD  ARG A 222      -2.763  -4.444  22.064  1.00 71.47           C  
ATOM   3136  HD2 ARG A 222      -1.905  -4.839  22.608  1.00 71.47           H  
ATOM   3137  HD3 ARG A 222      -2.501  -3.491  21.604  1.00 71.47           H  
ATOM   3138  NE  ARG A 222      -3.884  -4.255  22.975  1.00 71.47           N  
ATOM   3139  HE  ARG A 222      -4.589  -4.978  22.967  1.00 71.47           H  
ATOM   3140  NH1 ARG A 222      -3.091  -2.490  24.166  1.00 71.47           N  
ATOM   3141 HH11 ARG A 222      -3.098  -1.938  25.012  1.00 71.47           H  
ATOM   3142 HH12 ARG A 222      -2.327  -2.482  23.506  1.00 71.47           H  
ATOM   3143  NH2 ARG A 222      -4.992  -3.551  24.775  1.00 71.47           N  
ATOM   3144 HH21 ARG A 222      -5.006  -3.149  25.702  1.00 71.47           H  
ATOM   3145 HH22 ARG A 222      -5.581  -4.345  24.569  1.00 71.47           H  
ATOM   3146  CZ  ARG A 222      -3.983  -3.422  23.970  1.00 71.47           C  
ATOM   3147  N   THR A 223      -1.785  -7.857  17.103  1.00 72.43           N  
ATOM   3148  H   THR A 223      -2.525  -8.454  17.444  1.00 72.43           H  
ATOM   3149  CA  THR A 223      -0.911  -8.455  16.116  1.00 72.43           C  
ATOM   3150  HA  THR A 223       0.116  -8.329  16.461  1.00 72.43           H  
ATOM   3151  C   THR A 223      -1.085  -7.807  14.749  1.00 72.43           C  
ATOM   3152  CB  THR A 223      -1.223  -9.955  16.041  1.00 72.43           C  
ATOM   3153  HB  THR A 223      -2.104 -10.087  15.412  1.00 72.43           H  
ATOM   3154  O   THR A 223      -2.208  -7.471  14.374  1.00 72.43           O  
ATOM   3155  CG2 THR A 223      -0.104 -10.787  15.453  1.00 72.43           C  
ATOM   3156 HG21 THR A 223       0.763 -10.761  16.114  1.00 72.43           H  
ATOM   3157 HG22 THR A 223      -0.469 -11.810  15.358  1.00 72.43           H  
ATOM   3158 HG23 THR A 223       0.181 -10.417  14.468  1.00 72.43           H  
ATOM   3159  OG1 THR A 223      -1.536 -10.477  17.318  1.00 72.43           O  
ATOM   3160  HG1 THR A 223      -0.752 -10.466  17.871  1.00 72.43           H  
ATOM   3161  N   LEU A 224      -0.009  -7.718  13.971  1.00 74.72           N  
ATOM   3162  H   LEU A 224       0.876  -7.975  14.386  1.00 74.72           H  
ATOM   3163  CA  LEU A 224      -0.039  -7.630  12.512  1.00 74.72           C  
ATOM   3164  HA  LEU A 224      -1.062  -7.467  12.172  1.00 74.72           H  
ATOM   3165  C   LEU A 224       0.463  -8.951  11.939  1.00 74.72           C  
ATOM   3166  CB  LEU A 224       0.831  -6.455  12.042  1.00 74.72           C  
ATOM   3167  HB2 LEU A 224       0.395  -5.534  12.429  1.00 74.72           H  
ATOM   3168  HB3 LEU A 224       1.819  -6.551  12.493  1.00 74.72           H  
ATOM   3169  O   LEU A 224       1.494  -9.466  12.368  1.00 74.72           O  
ATOM   3170  CG  LEU A 224       1.027  -6.328  10.520  1.00 74.72           C  
ATOM   3171  HG  LEU A 224       1.543  -7.214  10.147  1.00 74.72           H  
ATOM   3172  CD1 LEU A 224      -0.286  -6.166   9.752  1.00 74.72           C  
ATOM   3173 HD11 LEU A 224      -0.854  -5.328  10.157  1.00 74.72           H  
ATOM   3174 HD12 LEU A 224      -0.887  -7.072   9.827  1.00 74.72           H  
ATOM   3175 HD13 LEU A 224      -0.076  -5.989   8.698  1.00 74.72           H  
ATOM   3176  CD2 LEU A 224       1.911  -5.115  10.235  1.00 74.72           C  
ATOM   3177 HD21 LEU A 224       2.878  -5.246  10.722  1.00 74.72           H  
ATOM   3178 HD22 LEU A 224       2.071  -5.008   9.162  1.00 74.72           H  
ATOM   3179 HD23 LEU A 224       1.436  -4.210  10.613  1.00 74.72           H  
ATOM   3180  N   GLN A 225      -0.235  -9.480  10.941  1.00 72.52           N  
ATOM   3181  H   GLN A 225      -1.094  -9.035  10.650  1.00 72.52           H  
ATOM   3182  CA  GLN A 225       0.256 -10.600  10.148  1.00 72.52           C  
ATOM   3183  HA  GLN A 225       1.291 -10.805  10.422  1.00 72.52           H  
ATOM   3184  C   GLN A 225       0.227 -10.216   8.675  1.00 72.52           C  
ATOM   3185  CB  GLN A 225      -0.554 -11.867  10.435  1.00 72.52           C  
ATOM   3186  HB2 GLN A 225      -1.588 -11.724  10.124  1.00 72.52           H  
ATOM   3187  HB3 GLN A 225      -0.112 -12.691   9.874  1.00 72.52           H  
ATOM   3188  O   GLN A 225      -0.804  -9.745   8.206  1.00 72.52           O  
ATOM   3189  CG  GLN A 225      -0.509 -12.220  11.925  1.00 72.52           C  
ATOM   3190  HG2 GLN A 225       0.533 -12.295  12.238  1.00 72.52           H  
ATOM   3191  HG3 GLN A 225      -0.986 -11.433  12.508  1.00 72.52           H  
ATOM   3192  CD  GLN A 225      -1.210 -13.521  12.262  1.00 72.52           C  
ATOM   3193  NE2 GLN A 225      -1.030 -13.973  13.476  1.00 72.52           N  
ATOM   3194 HE21 GLN A 225      -1.455 -14.848  13.744  1.00 72.52           H  
ATOM   3195 HE22 GLN A 225      -0.604 -13.402  14.192  1.00 72.52           H  
ATOM   3196  OE1 GLN A 225      -1.959 -14.110  11.492  1.00 72.52           O  
ATOM   3197  N   ILE A 226       1.334 -10.409   7.958  1.00 78.24           N  
ATOM   3198  H   ILE A 226       2.129 -10.812   8.434  1.00 78.24           H  
ATOM   3199  CA  ILE A 226       1.468 -10.159   6.516  1.00 78.24           C  
ATOM   3200  HA  ILE A 226       0.496  -9.903   6.096  1.00 78.24           H  
ATOM   3201  C   ILE A 226       1.949 -11.448   5.860  1.00 78.24           C  
ATOM   3202  CB  ILE A 226       2.441  -8.994   6.220  1.00 78.24           C  
ATOM   3203  HB  ILE A 226       3.401  -9.209   6.689  1.00 78.24           H  
ATOM   3204  O   ILE A 226       3.032 -11.932   6.179  1.00 78.24           O  
ATOM   3205  CG1 ILE A 226       1.904  -7.665   6.790  1.00 78.24           C  
ATOM   3206 HG12 ILE A 226       1.709  -7.787   7.855  1.00 78.24           H  
ATOM   3207 HG13 ILE A 226       0.961  -7.419   6.300  1.00 78.24           H  
ATOM   3208  CG2 ILE A 226       2.658  -8.874   4.700  1.00 78.24           C  
ATOM   3209 HG21 ILE A 226       3.330  -8.048   4.469  1.00 78.24           H  
ATOM   3210 HG22 ILE A 226       1.705  -8.712   4.195  1.00 78.24           H  
ATOM   3211 HG23 ILE A 226       3.129  -9.777   4.311  1.00 78.24           H  
ATOM   3212  CD1 ILE A 226       2.859  -6.476   6.633  1.00 78.24           C  
ATOM   3213 HD11 ILE A 226       3.815  -6.695   7.109  1.00 78.24           H  
ATOM   3214 HD12 ILE A 226       2.406  -5.606   7.108  1.00 78.24           H  
ATOM   3215 HD13 ILE A 226       3.013  -6.227   5.583  1.00 78.24           H  
ATOM   3216  N   MET A 227       1.170 -11.992   4.929  1.00 70.73           N  
ATOM   3217  H   MET A 227       0.343 -11.490   4.637  1.00 70.73           H  
ATOM   3218  CA  MET A 227       1.440 -13.287   4.300  1.00 70.73           C  
ATOM   3219  HA  MET A 227       2.493 -13.543   4.414  1.00 70.73           H  
ATOM   3220  C   MET A 227       1.074 -13.235   2.812  1.00 70.73           C  
ATOM   3221  CB  MET A 227       0.594 -14.369   4.981  1.00 70.73           C  
ATOM   3222  HB2 MET A 227       0.700 -15.306   4.434  1.00 70.73           H  
ATOM   3223  HB3 MET A 227      -0.450 -14.062   4.922  1.00 70.73           H  
ATOM   3224  O   MET A 227      -0.006 -12.735   2.490  1.00 70.73           O  
ATOM   3225  CG  MET A 227       0.921 -14.619   6.455  1.00 70.73           C  
ATOM   3226  HG2 MET A 227       0.225 -15.378   6.813  1.00 70.73           H  
ATOM   3227  HG3 MET A 227       0.718 -13.703   7.010  1.00 70.73           H  
ATOM   3228  SD  MET A 227       2.603 -15.132   6.894  1.00 70.73           S  
ATOM   3229  CE  MET A 227       3.011 -16.337   5.614  1.00 70.73           C  
ATOM   3230  HE1 MET A 227       3.179 -15.829   4.664  1.00 70.73           H  
ATOM   3231  HE2 MET A 227       2.182 -17.037   5.513  1.00 70.73           H  
ATOM   3232  HE3 MET A 227       3.922 -16.866   5.894  1.00 70.73           H  
ATOM   3233  N   PRO A 228       1.902 -13.754   1.889  1.00 74.18           N  
ATOM   3234  CA  PRO A 228       1.619 -13.692   0.458  1.00 74.18           C  
ATOM   3235  HA  PRO A 228       0.863 -12.943   0.221  1.00 74.18           H  
ATOM   3236  C   PRO A 228       1.185 -15.042  -0.124  1.00 74.18           C  
ATOM   3237  CB  PRO A 228       2.953 -13.276  -0.137  1.00 74.18           C  
ATOM   3238  HB2 PRO A 228       2.991 -13.458  -1.211  1.00 74.18           H  
ATOM   3239  HB3 PRO A 228       3.145 -12.224   0.072  1.00 74.18           H  
ATOM   3240  O   PRO A 228       1.313 -16.084   0.515  1.00 74.18           O  
ATOM   3241  CG  PRO A 228       3.909 -14.157   0.665  1.00 74.18           C  
ATOM   3242  HG2 PRO A 228       4.921 -13.751   0.650  1.00 74.18           H  
ATOM   3243  HG3 PRO A 228       3.913 -15.166   0.253  1.00 74.18           H  
ATOM   3244  CD  PRO A 228       3.291 -14.167   2.071  1.00 74.18           C  
ATOM   3245  HD2 PRO A 228       3.348 -15.169   2.496  1.00 74.18           H  
ATOM   3246  HD3 PRO A 228       3.819 -13.461   2.711  1.00 74.18           H  
ATOM   3247  N   SER A 229       0.765 -15.063  -1.384  1.00 70.56           N  
ATOM   3248  H   SER A 229       0.721 -14.184  -1.880  1.00 70.56           H  
ATOM   3249  CA  SER A 229       0.769 -16.288  -2.186  1.00 70.56           C  
ATOM   3250  HA  SER A 229       0.690 -17.154  -1.530  1.00 70.56           H  
ATOM   3251  C   SER A 229       2.080 -16.391  -2.967  1.00 70.56           C  
ATOM   3252  CB  SER A 229      -0.433 -16.326  -3.132  1.00 70.56           C  
ATOM   3253  HB2 SER A 229      -1.299 -15.862  -2.660  1.00 70.56           H  
ATOM   3254  HB3 SER A 229      -0.675 -17.361  -3.369  1.00 70.56           H  
ATOM   3255  O   SER A 229       2.702 -15.383  -3.286  1.00 70.56           O  
ATOM   3256  OG  SER A 229      -0.133 -15.651  -4.329  1.00 70.56           O  
ATOM   3257  HG  SER A 229      -0.970 -15.360  -4.697  1.00 70.56           H  
ATOM   3258  N   ARG A 230       2.465 -17.598  -3.393  1.00 72.18           N  
ATOM   3259  H   ARG A 230       1.945 -18.406  -3.081  1.00 72.18           H  
ATOM   3260  CA  ARG A 230       3.525 -17.765  -4.407  1.00 72.18           C  
ATOM   3261  HA  ARG A 230       4.401 -17.203  -4.085  1.00 72.18           H  
ATOM   3262  C   ARG A 230       3.175 -17.212  -5.795  1.00 72.18           C  
ATOM   3263  CB  ARG A 230       3.912 -19.236  -4.544  1.00 72.18           C  
ATOM   3264  HB2 ARG A 230       4.652 -19.308  -5.341  1.00 72.18           H  
ATOM   3265  HB3 ARG A 230       4.377 -19.589  -3.623  1.00 72.18           H  
ATOM   3266  O   ARG A 230       4.037 -17.204  -6.669  1.00 72.18           O  
ATOM   3267  CG  ARG A 230       2.737 -20.154  -4.887  1.00 72.18           C  
ATOM   3268  HG2 ARG A 230       2.059 -20.234  -4.038  1.00 72.18           H  
ATOM   3269  HG3 ARG A 230       2.197 -19.782  -5.758  1.00 72.18           H  
ATOM   3270  CD  ARG A 230       3.330 -21.518  -5.205  1.00 72.18           C  
ATOM   3271  HD2 ARG A 230       3.995 -21.413  -6.063  1.00 72.18           H  
ATOM   3272  HD3 ARG A 230       3.927 -21.842  -4.353  1.00 72.18           H  
ATOM   3273  NE  ARG A 230       2.272 -22.506  -5.463  1.00 72.18           N  
ATOM   3274  HE  ARG A 230       1.532 -22.559  -4.778  1.00 72.18           H  
ATOM   3275  NH1 ARG A 230       3.062 -23.347  -7.446  1.00 72.18           N  
ATOM   3276 HH11 ARG A 230       3.822 -22.684  -7.382  1.00 72.18           H  
ATOM   3277 HH12 ARG A 230       2.912 -23.884  -8.287  1.00 72.18           H  
ATOM   3278  NH2 ARG A 230       1.152 -24.110  -6.582  1.00 72.18           N  
ATOM   3279 HH21 ARG A 230       0.927 -24.622  -7.424  1.00 72.18           H  
ATOM   3280 HH22 ARG A 230       0.486 -24.018  -5.830  1.00 72.18           H  
ATOM   3281  CZ  ARG A 230       2.168 -23.308  -6.497  1.00 72.18           C  
ATOM   3282  N   PHE A 231       1.921 -16.832  -6.024  1.00 65.30           N  
ATOM   3283  H   PHE A 231       1.282 -16.774  -5.244  1.00 65.30           H  
ATOM   3284  CA  PHE A 231       1.438 -16.295  -7.296  1.00 65.30           C  
ATOM   3285  HA  PHE A 231       2.052 -16.699  -8.100  1.00 65.30           H  
ATOM   3286  C   PHE A 231       1.593 -14.772  -7.386  1.00 65.30           C  
ATOM   3287  CB  PHE A 231      -0.005 -16.764  -7.536  1.00 65.30           C  
ATOM   3288  HB2 PHE A 231      -0.667 -16.294  -6.809  1.00 65.30           H  
ATOM   3289  HB3 PHE A 231      -0.323 -16.423  -8.521  1.00 65.30           H  
ATOM   3290  O   PHE A 231       1.263 -14.196  -8.419  1.00 65.30           O  
ATOM   3291  CG  PHE A 231      -0.169 -18.273  -7.478  1.00 65.30           C  
ATOM   3292  CD1 PHE A 231       0.417 -19.076  -8.474  1.00 65.30           C  
ATOM   3293  HD1 PHE A 231       0.968 -18.609  -9.277  1.00 65.30           H  
ATOM   3294  CD2 PHE A 231      -0.891 -18.875  -6.431  1.00 65.30           C  
ATOM   3295  HD2 PHE A 231      -1.353 -18.259  -5.673  1.00 65.30           H  
ATOM   3296  CE1 PHE A 231       0.273 -20.475  -8.434  1.00 65.30           C  
ATOM   3297  HE1 PHE A 231       0.708 -21.079  -9.216  1.00 65.30           H  
ATOM   3298  CE2 PHE A 231      -1.034 -20.273  -6.389  1.00 65.30           C  
ATOM   3299  HE2 PHE A 231      -1.609 -20.724  -5.593  1.00 65.30           H  
ATOM   3300  CZ  PHE A 231      -0.461 -21.072  -7.393  1.00 65.30           C  
ATOM   3301  HZ  PHE A 231      -0.606 -22.142  -7.367  1.00 65.30           H  
ATOM   3302  N   GLY A 232       2.150 -14.136  -6.349  1.00 63.99           N  
ATOM   3303  H   GLY A 232       2.407 -14.662  -5.526  1.00 63.99           H  
ATOM   3304  CA  GLY A 232       2.320 -12.691  -6.301  1.00 63.99           C  
ATOM   3305  HA2 GLY A 232       2.585 -12.311  -7.288  1.00 63.99           H  
ATOM   3306  HA3 GLY A 232       3.130 -12.460  -5.610  1.00 63.99           H  
ATOM   3307  C   GLY A 232       1.072 -11.958  -5.821  1.00 63.99           C  
ATOM   3308  O   GLY A 232       0.884 -10.818  -6.225  1.00 63.99           O  
ATOM   3309  N   ASP A 233       0.258 -12.590  -4.968  1.00 69.69           N  
ATOM   3310  H   ASP A 233       0.462 -13.552  -4.739  1.00 69.69           H  
ATOM   3311  CA  ASP A 233      -0.758 -11.919  -4.148  1.00 69.69           C  
ATOM   3312  HA  ASP A 233      -1.080 -11.007  -4.650  1.00 69.69           H  
ATOM   3313  C   ASP A 233      -0.154 -11.565  -2.778  1.00 69.69           C  
ATOM   3314  CB  ASP A 233      -2.004 -12.797  -3.941  1.00 69.69           C  
ATOM   3315  HB2 ASP A 233      -1.774 -13.539  -3.176  1.00 69.69           H  
ATOM   3316  HB3 ASP A 233      -2.814 -12.176  -3.559  1.00 69.69           H  
ATOM   3317  O   ASP A 233       0.645 -12.338  -2.237  1.00 69.69           O  
ATOM   3318  CG  ASP A 233      -2.480 -13.526  -5.202  1.00 69.69           C  
ATOM   3319  OD1 ASP A 233      -2.325 -14.773  -5.219  1.00 69.69           O  
ATOM   3320  OD2 ASP A 233      -2.957 -12.863  -6.144  1.00 69.69           O  
ATOM   3321  N   LEU A 234      -0.558 -10.448  -2.174  1.00 75.59           N  
ATOM   3322  H   LEU A 234      -1.230  -9.864  -2.651  1.00 75.59           H  
ATOM   3323  CA  LEU A 234      -0.223 -10.112  -0.786  1.00 75.59           C  
ATOM   3324  HA  LEU A 234       0.208 -10.990  -0.305  1.00 75.59           H  
ATOM   3325  C   LEU A 234      -1.484  -9.751  -0.018  1.00 75.59           C  
ATOM   3326  CB  LEU A 234       0.811  -8.967  -0.724  1.00 75.59           C  
ATOM   3327  HB2 LEU A 234       1.643  -9.237  -1.374  1.00 75.59           H  
ATOM   3328  HB3 LEU A 234       0.346  -8.064  -1.122  1.00 75.59           H  
ATOM   3329  O   LEU A 234      -2.430  -9.179  -0.555  1.00 75.59           O  
ATOM   3330  CG  LEU A 234       1.426  -8.656   0.657  1.00 75.59           C  
ATOM   3331  HG  LEU A 234       0.647  -8.495   1.402  1.00 75.59           H  
ATOM   3332  CD1 LEU A 234       2.334  -9.789   1.130  1.00 75.59           C  
ATOM   3333 HD11 LEU A 234       1.740 -10.679   1.335  1.00 75.59           H  
ATOM   3334 HD12 LEU A 234       3.073 -10.002   0.357  1.00 75.59           H  
ATOM   3335 HD13 LEU A 234       2.856  -9.495   2.040  1.00 75.59           H  
ATOM   3336  CD2 LEU A 234       2.272  -7.386   0.594  1.00 75.59           C  
ATOM   3337 HD21 LEU A 234       2.668  -7.152   1.583  1.00 75.59           H  
ATOM   3338 HD22 LEU A 234       1.648  -6.557   0.261  1.00 75.59           H  
ATOM   3339 HD23 LEU A 234       3.097  -7.520  -0.106  1.00 75.59           H  
ATOM   3340  N   GLY A 235      -1.445  -9.978   1.284  1.00 76.61           N  
ATOM   3341  H   GLY A 235      -0.690 -10.513   1.688  1.00 76.61           H  
ATOM   3342  CA  GLY A 235      -2.327  -9.263   2.175  1.00 76.61           C  
ATOM   3343  HA2 GLY A 235      -2.269  -8.198   1.949  1.00 76.61           H  
ATOM   3344  HA3 GLY A 235      -3.355  -9.581   2.002  1.00 76.61           H  
ATOM   3345  C   GLY A 235      -1.957  -9.442   3.629  1.00 76.61           C  
ATOM   3346  O   GLY A 235      -0.908  -9.998   3.975  1.00 76.61           O  
ATOM   3347  N   PHE A 236      -2.828  -8.930   4.482  1.00 78.33           N  
ATOM   3348  H   PHE A 236      -3.690  -8.543   4.125  1.00 78.33           H  
ATOM   3349  CA  PHE A 236      -2.575  -8.833   5.907  1.00 78.33           C  
ATOM   3350  HA  PHE A 236      -1.856  -9.607   6.178  1.00 78.33           H  
ATOM   3351  C   PHE A 236      -3.846  -9.058   6.718  1.00 78.33           C  
ATOM   3352  CB  PHE A 236      -1.968  -7.460   6.224  1.00 78.33           C  
ATOM   3353  HB2 PHE A 236      -1.524  -7.479   7.219  1.00 78.33           H  
ATOM   3354  HB3 PHE A 236      -1.173  -7.245   5.510  1.00 78.33           H  
ATOM   3355  O   PHE A 236      -4.953  -9.045   6.185  1.00 78.33           O  
ATOM   3356  CG  PHE A 236      -2.998  -6.357   6.174  1.00 78.33           C  
ATOM   3357  CD1 PHE A 236      -3.391  -5.844   4.927  1.00 78.33           C  
ATOM   3358  HD1 PHE A 236      -2.924  -6.199   4.020  1.00 78.33           H  
ATOM   3359  CD2 PHE A 236      -3.633  -5.919   7.354  1.00 78.33           C  
ATOM   3360  HD2 PHE A 236      -3.329  -6.306   8.315  1.00 78.33           H  
ATOM   3361  CE1 PHE A 236      -4.415  -4.896   4.852  1.00 78.33           C  
ATOM   3362  HE1 PHE A 236      -4.715  -4.507   3.890  1.00 78.33           H  
ATOM   3363  CE2 PHE A 236      -4.686  -4.992   7.275  1.00 78.33           C  
ATOM   3364  HE2 PHE A 236      -5.183  -4.647   8.169  1.00 78.33           H  
ATOM   3365  CZ  PHE A 236      -5.069  -4.482   6.022  1.00 78.33           C  
ATOM   3366  HZ  PHE A 236      -5.859  -3.748   5.959  1.00 78.33           H  
ATOM   3367  N   ARG A 237      -3.686  -9.201   8.027  1.00 78.09           N  
ATOM   3368  H   ARG A 237      -2.739  -9.260   8.372  1.00 78.09           H  
ATOM   3369  CA  ARG A 237      -4.757  -8.968   8.996  1.00 78.09           C  
ATOM   3370  HA  ARG A 237      -5.440  -8.221   8.593  1.00 78.09           H  
ATOM   3371  C   ARG A 237      -4.186  -8.424  10.289  1.00 78.09           C  
ATOM   3372  CB  ARG A 237      -5.552 -10.254   9.251  1.00 78.09           C  
ATOM   3373  HB2 ARG A 237      -6.398 -10.026   9.900  1.00 78.09           H  
ATOM   3374  HB3 ARG A 237      -5.952 -10.625   8.308  1.00 78.09           H  
ATOM   3375  O   ARG A 237      -2.977  -8.482  10.523  1.00 78.09           O  
ATOM   3376  CG  ARG A 237      -4.704 -11.354   9.889  1.00 78.09           C  
ATOM   3377  HG2 ARG A 237      -4.253 -11.005  10.818  1.00 78.09           H  
ATOM   3378  HG3 ARG A 237      -3.916 -11.661   9.200  1.00 78.09           H  
ATOM   3379  CD  ARG A 237      -5.603 -12.538  10.201  1.00 78.09           C  
ATOM   3380  HD2 ARG A 237      -6.097 -12.874   9.290  1.00 78.09           H  
ATOM   3381  HD3 ARG A 237      -6.371 -12.212  10.902  1.00 78.09           H  
ATOM   3382  NE  ARG A 237      -4.812 -13.624  10.791  1.00 78.09           N  
ATOM   3383  HE  ARG A 237      -3.810 -13.615  10.665  1.00 78.09           H  
ATOM   3384  NH1 ARG A 237      -6.549 -14.752  11.763  1.00 78.09           N  
ATOM   3385 HH11 ARG A 237      -6.804 -15.411  12.484  1.00 78.09           H  
ATOM   3386 HH12 ARG A 237      -7.226 -14.184  11.274  1.00 78.09           H  
ATOM   3387  NH2 ARG A 237      -4.458 -15.314  12.231  1.00 78.09           N  
ATOM   3388 HH21 ARG A 237      -4.840 -15.946  12.920  1.00 78.09           H  
ATOM   3389 HH22 ARG A 237      -3.467 -15.141  12.151  1.00 78.09           H  
ATOM   3390  CZ  ARG A 237      -5.278 -14.566  11.573  1.00 78.09           C  
ATOM   3391  N   THR A 238      -5.082  -7.989  11.161  1.00 72.27           N  
ATOM   3392  H   THR A 238      -6.055  -7.967  10.892  1.00 72.27           H  
ATOM   3393  CA  THR A 238      -4.742  -7.619  12.531  1.00 72.27           C  
ATOM   3394  HA  THR A 238      -3.687  -7.844  12.690  1.00 72.27           H  
ATOM   3395  C   THR A 238      -5.513  -8.404  13.568  1.00 72.27           C  
ATOM   3396  CB  THR A 238      -4.955  -6.131  12.785  1.00 72.27           C  
ATOM   3397  HB  THR A 238      -4.859  -5.941  13.854  1.00 72.27           H  
ATOM   3398  O   THR A 238      -6.655  -8.792  13.332  1.00 72.27           O  
ATOM   3399  CG2 THR A 238      -3.894  -5.329  12.055  1.00 72.27           C  
ATOM   3400 HG21 THR A 238      -3.871  -4.340  12.513  1.00 72.27           H  
ATOM   3401 HG22 THR A 238      -4.135  -5.249  10.995  1.00 72.27           H  
ATOM   3402 HG23 THR A 238      -2.911  -5.784  12.180  1.00 72.27           H  
ATOM   3403  OG1 THR A 238      -6.237  -5.721  12.353  1.00 72.27           O  
ATOM   3404  HG1 THR A 238      -6.897  -6.212  12.848  1.00 72.27           H  
ATOM   3405  N   SER A 239      -4.912  -8.552  14.746  1.00 73.45           N  
ATOM   3406  H   SER A 239      -3.980  -8.176  14.843  1.00 73.45           H  
ATOM   3407  CA  SER A 239      -5.611  -8.917  15.976  1.00 73.45           C  
ATOM   3408  HA  SER A 239      -6.634  -9.214  15.743  1.00 73.45           H  
ATOM   3409  C   SER A 239      -5.688  -7.735  16.925  1.00 73.45           C  
ATOM   3410  CB  SER A 239      -4.927 -10.091  16.665  1.00 73.45           C  
ATOM   3411  HB2 SER A 239      -5.065 -10.988  16.060  1.00 73.45           H  
ATOM   3412  HB3 SER A 239      -3.863  -9.881  16.772  1.00 73.45           H  
ATOM   3413  O   SER A 239      -4.746  -6.952  17.023  1.00 73.45           O  
ATOM   3414  OG  SER A 239      -5.480 -10.314  17.938  1.00 73.45           O  
ATOM   3415  HG  SER A 239      -4.862  -9.952  18.577  1.00 73.45           H  
ATOM   3416  N   PHE A 240      -6.777  -7.643  17.681  1.00 71.47           N  
ATOM   3417  H   PHE A 240      -7.515  -8.317  17.532  1.00 71.47           H  
ATOM   3418  CA  PHE A 240      -6.868  -6.772  18.840  1.00 71.47           C  
ATOM   3419  HA  PHE A 240      -5.886  -6.342  19.038  1.00 71.47           H  
ATOM   3420  C   PHE A 240      -7.273  -7.563  20.087  1.00 71.47           C  
ATOM   3421  CB  PHE A 240      -7.824  -5.621  18.528  1.00 71.47           C  
ATOM   3422  HB2 PHE A 240      -8.816  -6.018  18.315  1.00 71.47           H  
ATOM   3423  HB3 PHE A 240      -7.461  -5.113  17.634  1.00 71.47           H  
ATOM   3424  O   PHE A 240      -8.354  -8.143  20.130  1.00 71.47           O  
ATOM   3425  CG  PHE A 240      -7.889  -4.647  19.681  1.00 71.47           C  
ATOM   3426  CD1 PHE A 240      -8.990  -4.668  20.555  1.00 71.47           C  
ATOM   3427  HD1 PHE A 240      -9.823  -5.325  20.352  1.00 71.47           H  
ATOM   3428  CD2 PHE A 240      -6.756  -3.874  19.993  1.00 71.47           C  
ATOM   3429  HD2 PHE A 240      -5.897  -3.891  19.339  1.00 71.47           H  
ATOM   3430  CE1 PHE A 240      -8.947  -3.940  21.756  1.00 71.47           C  
ATOM   3431  HE1 PHE A 240      -9.749  -4.043  22.473  1.00 71.47           H  
ATOM   3432  CE2 PHE A 240      -6.699  -3.181  21.212  1.00 71.47           C  
ATOM   3433  HE2 PHE A 240      -5.780  -2.695  21.502  1.00 71.47           H  
ATOM   3434  CZ  PHE A 240      -7.793  -3.214  22.094  1.00 71.47           C  
ATOM   3435  HZ  PHE A 240      -7.717  -2.758  23.070  1.00 71.47           H  
ATOM   3436  N   ASP A 241      -6.405  -7.577  21.103  1.00 74.03           N  
ATOM   3437  H   ASP A 241      -5.519  -7.110  20.976  1.00 74.03           H  
ATOM   3438  CA  ASP A 241      -6.573  -8.350  22.345  1.00 74.03           C  
ATOM   3439  HA  ASP A 241      -5.602  -8.358  22.838  1.00 74.03           H  
ATOM   3440  C   ASP A 241      -6.883  -9.851  22.074  1.00 74.03           C  
ATOM   3441  CB  ASP A 241      -7.546  -7.626  23.316  1.00 74.03           C  
ATOM   3442  HB2 ASP A 241      -8.516  -7.509  22.833  1.00 74.03           H  
ATOM   3443  HB3 ASP A 241      -7.686  -8.255  24.195  1.00 74.03           H  
ATOM   3444  O   ASP A 241      -7.733 -10.458  22.723  1.00 74.03           O  
ATOM   3445  CG  ASP A 241      -7.063  -6.247  23.814  1.00 74.03           C  
ATOM   3446  OD1 ASP A 241      -7.850  -5.470  24.407  1.00 74.03           O  
ATOM   3447  OD2 ASP A 241      -5.866  -5.914  23.668  1.00 74.03           O  
ATOM   3448  N   ASN A 242      -6.166 -10.446  21.107  1.00 68.41           N  
ATOM   3449  H   ASN A 242      -5.476  -9.864  20.653  1.00 68.41           H  
ATOM   3450  CA  ASN A 242      -6.326 -11.802  20.534  1.00 68.41           C  
ATOM   3451  HA  ASN A 242      -5.512 -11.916  19.818  1.00 68.41           H  
ATOM   3452  C   ASN A 242      -7.588 -12.038  19.672  1.00 68.41           C  
ATOM   3453  CB  ASN A 242      -6.066 -12.903  21.577  1.00 68.41           C  
ATOM   3454  HB2 ASN A 242      -6.084 -13.874  21.084  1.00 68.41           H  
ATOM   3455  HB3 ASN A 242      -6.849 -12.894  22.335  1.00 68.41           H  
ATOM   3456  O   ASN A 242      -7.862 -13.169  19.270  1.00 68.41           O  
ATOM   3457  CG  ASN A 242      -4.707 -12.753  22.224  1.00 68.41           C  
ATOM   3458  ND2 ASN A 242      -4.646 -12.222  23.422  1.00 68.41           N  
ATOM   3459 HD21 ASN A 242      -3.715 -12.087  23.789  1.00 68.41           H  
ATOM   3460 HD22 ASN A 242      -5.493 -11.892  23.862  1.00 68.41           H  
ATOM   3461  OD1 ASN A 242      -3.681 -13.047  21.648  1.00 68.41           O  
ATOM   3462  N   VAL A 243      -8.352 -10.991  19.342  1.00 73.84           N  
ATOM   3463  H   VAL A 243      -8.116 -10.084  19.717  1.00 73.84           H  
ATOM   3464  CA  VAL A 243      -9.466 -11.067  18.382  1.00 73.84           C  
ATOM   3465  HA  VAL A 243      -9.809 -12.100  18.323  1.00 73.84           H  
ATOM   3466  C   VAL A 243      -8.979 -10.659  16.992  1.00 73.84           C  
ATOM   3467  CB  VAL A 243     -10.674 -10.225  18.834  1.00 73.84           C  
ATOM   3468  HB  VAL A 243     -10.416  -9.165  18.827  1.00 73.84           H  
ATOM   3469  O   VAL A 243      -8.827  -9.472  16.703  1.00 73.84           O  
ATOM   3470  CG1 VAL A 243     -11.870 -10.441  17.896  1.00 73.84           C  
ATOM   3471 HG11 VAL A 243     -12.721  -9.854  18.239  1.00 73.84           H  
ATOM   3472 HG12 VAL A 243     -12.143 -11.496  17.870  1.00 73.84           H  
ATOM   3473 HG13 VAL A 243     -11.618 -10.115  16.887  1.00 73.84           H  
ATOM   3474  CG2 VAL A 243     -11.124 -10.605  20.252  1.00 73.84           C  
ATOM   3475 HG21 VAL A 243     -11.343 -11.672  20.301  1.00 73.84           H  
ATOM   3476 HG22 VAL A 243     -10.335 -10.370  20.966  1.00 73.84           H  
ATOM   3477 HG23 VAL A 243     -12.012 -10.034  20.526  1.00 73.84           H  
ATOM   3478  N   TYR A 244      -8.748 -11.648  16.129  1.00 76.40           N  
ATOM   3479  H   TYR A 244      -8.855 -12.598  16.454  1.00 76.40           H  
ATOM   3480  CA  TYR A 244      -8.334 -11.446  14.739  1.00 76.40           C  
ATOM   3481  HA  TYR A 244      -7.580 -10.660  14.710  1.00 76.40           H  
ATOM   3482  C   TYR A 244      -9.492 -10.995  13.838  1.00 76.40           C  
ATOM   3483  CB  TYR A 244      -7.666 -12.714  14.198  1.00 76.40           C  
ATOM   3484  HB2 TYR A 244      -7.582 -12.613  13.116  1.00 76.40           H  
ATOM   3485  HB3 TYR A 244      -8.299 -13.578  14.397  1.00 76.40           H  
ATOM   3486  O   TYR A 244     -10.580 -11.567  13.878  1.00 76.40           O  
ATOM   3487  CG  TYR A 244      -6.279 -12.957  14.763  1.00 76.40           C  
ATOM   3488  CD1 TYR A 244      -5.150 -12.492  14.060  1.00 76.40           C  
ATOM   3489  HD1 TYR A 244      -5.275 -11.957  13.130  1.00 76.40           H  
ATOM   3490  CD2 TYR A 244      -6.113 -13.604  16.006  1.00 76.40           C  
ATOM   3491  HD2 TYR A 244      -6.970 -13.946  16.565  1.00 76.40           H  
ATOM   3492  CE1 TYR A 244      -3.860 -12.706  14.579  1.00 76.40           C  
ATOM   3493  HE1 TYR A 244      -2.990 -12.343  14.051  1.00 76.40           H  
ATOM   3494  CE2 TYR A 244      -4.822 -13.807  16.532  1.00 76.40           C  
ATOM   3495  HE2 TYR A 244      -4.692 -14.308  17.480  1.00 76.40           H  
ATOM   3496  OH  TYR A 244      -2.435 -13.652  16.256  1.00 76.40           O  
ATOM   3497  HH  TYR A 244      -2.437 -14.198  17.045  1.00 76.40           H  
ATOM   3498  CZ  TYR A 244      -3.688 -13.382  15.806  1.00 76.40           C  
ATOM   3499  N   GLY A 245      -9.229  -9.991  13.000  1.00 72.56           N  
ATOM   3500  H   GLY A 245      -8.311  -9.573  13.048  1.00 72.56           H  
ATOM   3501  CA  GLY A 245     -10.079  -9.610  11.873  1.00 72.56           C  
ATOM   3502  HA2 GLY A 245      -9.916  -8.559  11.634  1.00 72.56           H  
ATOM   3503  HA3 GLY A 245     -11.127  -9.741  12.143  1.00 72.56           H  
ATOM   3504  C   GLY A 245      -9.796 -10.439  10.616  1.00 72.56           C  
ATOM   3505  O   GLY A 245      -8.814 -11.185  10.547  1.00 72.56           O  
ATOM   3506  N   ASP A 246     -10.658 -10.282   9.611  1.00 73.16           N  
ATOM   3507  H   ASP A 246     -11.464  -9.687   9.741  1.00 73.16           H  
ATOM   3508  CA  ASP A 246     -10.534 -10.968   8.323  1.00 73.16           C  
ATOM   3509  HA  ASP A 246     -10.495 -12.041   8.510  1.00 73.16           H  
ATOM   3510  C   ASP A 246      -9.254 -10.569   7.573  1.00 73.16           C  
ATOM   3511  CB  ASP A 246     -11.763 -10.682   7.444  1.00 73.16           C  
ATOM   3512  HB2 ASP A 246     -11.593 -11.101   6.452  1.00 73.16           H  
ATOM   3513  HB3 ASP A 246     -11.881  -9.603   7.339  1.00 73.16           H  
ATOM   3514  O   ASP A 246      -8.814  -9.416   7.626  1.00 73.16           O  
ATOM   3515  CG  ASP A 246     -13.055 -11.283   7.998  1.00 73.16           C  
ATOM   3516  OD1 ASP A 246     -14.071 -10.553   8.001  1.00 73.16           O  
ATOM   3517  OD2 ASP A 246     -13.016 -12.463   8.408  1.00 73.16           O  
ATOM   3518  N   TRP A 247      -8.693 -11.519   6.823  1.00 76.93           N  
ATOM   3519  H   TRP A 247      -9.134 -12.427   6.800  1.00 76.93           H  
ATOM   3520  CA  TRP A 247      -7.573 -11.281   5.915  1.00 76.93           C  
ATOM   3521  HA  TRP A 247      -6.771 -10.775   6.453  1.00 76.93           H  
ATOM   3522  C   TRP A 247      -7.974 -10.372   4.758  1.00 76.93           C  
ATOM   3523  CB  TRP A 247      -7.027 -12.608   5.395  1.00 76.93           C  
ATOM   3524  HB2 TRP A 247      -7.864 -13.232   5.080  1.00 76.93           H  
ATOM   3525  HB3 TRP A 247      -6.420 -12.415   4.511  1.00 76.93           H  
ATOM   3526  O   TRP A 247      -8.890 -10.675   3.996  1.00 76.93           O  
ATOM   3527  CG  TRP A 247      -6.173 -13.369   6.355  1.00 76.93           C  
ATOM   3528  CD1 TRP A 247      -6.574 -14.445   7.067  1.00 76.93           C  
ATOM   3529  HD1 TRP A 247      -7.559 -14.885   7.034  1.00 76.93           H  
ATOM   3530  CD2 TRP A 247      -4.756 -13.182   6.672  1.00 76.93           C  
ATOM   3531  CE2 TRP A 247      -4.369 -14.196   7.596  1.00 76.93           C  
ATOM   3532  CE3 TRP A 247      -3.745 -12.289   6.250  1.00 76.93           C  
ATOM   3533  HE3 TRP A 247      -3.990 -11.533   5.519  1.00 76.93           H  
ATOM   3534  NE1 TRP A 247      -5.511 -14.933   7.793  1.00 76.93           N  
ATOM   3535  HE1 TRP A 247      -5.560 -15.770   8.357  1.00 76.93           H  
ATOM   3536  CH2 TRP A 247      -2.101 -13.384   7.689  1.00 76.93           C  
ATOM   3537  HH2 TRP A 247      -1.095 -13.459   8.074  1.00 76.93           H  
ATOM   3538  CZ2 TRP A 247      -3.071 -14.304   8.109  1.00 76.93           C  
ATOM   3539  HZ2 TRP A 247      -2.822 -15.091   8.807  1.00 76.93           H  
ATOM   3540  CZ3 TRP A 247      -2.431 -12.390   6.751  1.00 76.93           C  
ATOM   3541  HZ3 TRP A 247      -1.662 -11.714   6.405  1.00 76.93           H  
ATOM   3542  N   GLN A 248      -7.240  -9.274   4.619  1.00 73.64           N  
ATOM   3543  H   GLN A 248      -6.493  -9.112   5.279  1.00 73.64           H  
ATOM   3544  CA  GLN A 248      -7.462  -8.251   3.618  1.00 73.64           C  
ATOM   3545  HA  GLN A 248      -8.467  -8.378   3.214  1.00 73.64           H  
ATOM   3546  C   GLN A 248      -6.475  -8.414   2.469  1.00 73.64           C  
ATOM   3547  CB  GLN A 248      -7.371  -6.867   4.274  1.00 73.64           C  
ATOM   3548  HB2 GLN A 248      -7.617  -6.123   3.517  1.00 73.64           H  
ATOM   3549  HB3 GLN A 248      -6.352  -6.701   4.624  1.00 73.64           H  
ATOM   3550  O   GLN A 248      -5.268  -8.234   2.651  1.00 73.64           O  
ATOM   3551  CG  GLN A 248      -8.332  -6.673   5.453  1.00 73.64           C  
ATOM   3552  HG2 GLN A 248      -8.312  -5.630   5.770  1.00 73.64           H  
ATOM   3553  HG3 GLN A 248      -7.991  -7.276   6.295  1.00 73.64           H  
ATOM   3554  CD  GLN A 248      -9.762  -7.052   5.092  1.00 73.64           C  
ATOM   3555  NE2 GLN A 248     -10.462  -7.740   5.958  1.00 73.64           N  
ATOM   3556 HE21 GLN A 248     -11.385  -8.045   5.683  1.00 73.64           H  
ATOM   3557 HE22 GLN A 248      -9.990  -8.125   6.764  1.00 73.64           H  
ATOM   3558  OE1 GLN A 248     -10.257  -6.759   4.010  1.00 73.64           O  
ATOM   3559  N   GLU A 249      -6.998  -8.758   1.293  1.00 69.93           N  
ATOM   3560  H   GLU A 249      -8.003  -8.818   1.213  1.00 69.93           H  
ATOM   3561  CA  GLU A 249      -6.210  -8.855   0.065  1.00 69.93           C  
ATOM   3562  HA  GLU A 249      -5.312  -9.444   0.251  1.00 69.93           H  
ATOM   3563  C   GLU A 249      -5.809  -7.441  -0.333  1.00 69.93           C  
ATOM   3564  CB  GLU A 249      -7.023  -9.539  -1.046  1.00 69.93           C  
ATOM   3565  HB2 GLU A 249      -7.433 -10.474  -0.664  1.00 69.93           H  
ATOM   3566  HB3 GLU A 249      -7.852  -8.890  -1.325  1.00 69.93           H  
ATOM   3567  O   GLU A 249      -6.669  -6.586  -0.555  1.00 69.93           O  
ATOM   3568  CG  GLU A 249      -6.163  -9.846  -2.286  1.00 69.93           C  
ATOM   3569  HG2 GLU A 249      -5.606  -8.950  -2.558  1.00 69.93           H  
ATOM   3570  HG3 GLU A 249      -5.444 -10.625  -2.030  1.00 69.93           H  
ATOM   3571  CD  GLU A 249      -6.992 -10.290  -3.505  1.00 69.93           C  
ATOM   3572  OE1 GLU A 249      -6.420 -10.293  -4.618  1.00 69.93           O  
ATOM   3573  OE2 GLU A 249      -8.205 -10.570  -3.350  1.00 69.93           O  
ATOM   3574  N   ILE A 250      -4.507  -7.184  -0.381  1.00 76.06           N  
ATOM   3575  H   ILE A 250      -3.864  -7.958  -0.293  1.00 76.06           H  
ATOM   3576  CA  ILE A 250      -3.965  -5.910  -0.828  1.00 76.06           C  
ATOM   3577  HA  ILE A 250      -4.532  -5.093  -0.383  1.00 76.06           H  
ATOM   3578  C   ILE A 250      -4.154  -5.843  -2.339  1.00 76.06           C  
ATOM   3579  CB  ILE A 250      -2.494  -5.791  -0.378  1.00 76.06           C  
ATOM   3580  HB  ILE A 250      -1.974  -6.721  -0.610  1.00 76.06           H  
ATOM   3581  O   ILE A 250      -3.759  -6.754  -3.058  1.00 76.06           O  
ATOM   3582  CG1 ILE A 250      -2.451  -5.569   1.152  1.00 76.06           C  
ATOM   3583 HG12 ILE A 250      -2.896  -4.607   1.404  1.00 76.06           H  
ATOM   3584 HG13 ILE A 250      -3.074  -6.319   1.639  1.00 76.06           H  
ATOM   3585  CG2 ILE A 250      -1.778  -4.679  -1.147  1.00 76.06           C  
ATOM   3586 HG21 ILE A 250      -0.808  -4.460  -0.701  1.00 76.06           H  
ATOM   3587 HG22 ILE A 250      -2.396  -3.781  -1.162  1.00 76.06           H  
ATOM   3588 HG23 ILE A 250      -1.605  -4.998  -2.175  1.00 76.06           H  
ATOM   3589  CD1 ILE A 250      -1.039  -5.661   1.749  1.00 76.06           C  
ATOM   3590 HD11 ILE A 250      -0.427  -4.815   1.436  1.00 76.06           H  
ATOM   3591 HD12 ILE A 250      -0.567  -6.589   1.426  1.00 76.06           H  
ATOM   3592 HD13 ILE A 250      -1.097  -5.659   2.837  1.00 76.06           H  
ATOM   3593  N   TYR A 251      -4.733  -4.762  -2.847  1.00 70.87           N  
ATOM   3594  H   TYR A 251      -5.021  -4.013  -2.232  1.00 70.87           H  
ATOM   3595  CA  TYR A 251      -4.730  -4.512  -4.280  1.00 70.87           C  
ATOM   3596  HA  TYR A 251      -4.927  -5.457  -4.786  1.00 70.87           H  
ATOM   3597  C   TYR A 251      -3.338  -4.060  -4.718  1.00 70.87           C  
ATOM   3598  CB  TYR A 251      -5.851  -3.538  -4.660  1.00 70.87           C  
ATOM   3599  HB2 TYR A 251      -5.683  -2.587  -4.154  1.00 70.87           H  
ATOM   3600  HB3 TYR A 251      -5.800  -3.351  -5.732  1.00 70.87           H  
ATOM   3601  O   TYR A 251      -2.645  -3.360  -3.990  1.00 70.87           O  
ATOM   3602  CG  TYR A 251      -7.240  -4.061  -4.330  1.00 70.87           C  
ATOM   3603  CD1 TYR A 251      -7.623  -5.352  -4.751  1.00 70.87           C  
ATOM   3604  HD1 TYR A 251      -6.940  -5.974  -5.310  1.00 70.87           H  
ATOM   3605  CD2 TYR A 251      -8.119  -3.298  -3.537  1.00 70.87           C  
ATOM   3606  HD2 TYR A 251      -7.809  -2.334  -3.163  1.00 70.87           H  
ATOM   3607  CE1 TYR A 251      -8.872  -5.881  -4.382  1.00 70.87           C  
ATOM   3608  HE1 TYR A 251      -9.127  -6.891  -4.665  1.00 70.87           H  
ATOM   3609  CE2 TYR A 251      -9.373  -3.823  -3.174  1.00 70.87           C  
ATOM   3610  HE2 TYR A 251     -10.020  -3.277  -2.504  1.00 70.87           H  
ATOM   3611  OH  TYR A 251     -10.987  -5.601  -3.311  1.00 70.87           O  
ATOM   3612  HH  TYR A 251     -11.005  -6.549  -3.460  1.00 70.87           H  
ATOM   3613  CZ  TYR A 251      -9.760  -5.105  -3.612  1.00 70.87           C  
ATOM   3614  N   HIS A 252      -2.920  -4.467  -5.909  1.00 72.08           N  
ATOM   3615  H   HIS A 252      -3.493  -5.139  -6.399  1.00 72.08           H  
ATOM   3616  CA  HIS A 252      -1.626  -4.174  -6.520  1.00 72.08           C  
ATOM   3617  HA  HIS A 252      -1.343  -3.148  -6.284  1.00 72.08           H  
ATOM   3618  C   HIS A 252      -1.723  -4.277  -8.048  1.00 72.08           C  
ATOM   3619  CB  HIS A 252      -0.552  -5.132  -5.958  1.00 72.08           C  
ATOM   3620  HB2 HIS A 252       0.387  -5.002  -6.497  1.00 72.08           H  
ATOM   3621  HB3 HIS A 252      -0.363  -4.860  -4.919  1.00 72.08           H  
ATOM   3622  O   HIS A 252      -2.732  -4.734  -8.591  1.00 72.08           O  
ATOM   3623  CG  HIS A 252      -0.914  -6.592  -5.943  1.00 72.08           C  
ATOM   3624  CD2 HIS A 252      -1.384  -7.257  -4.847  1.00 72.08           C  
ATOM   3625  HD2 HIS A 252      -1.552  -6.826  -3.871  1.00 72.08           H  
ATOM   3626  ND1 HIS A 252      -0.737  -7.527  -6.940  1.00 72.08           N  
ATOM   3627  HD1 HIS A 252      -0.185  -7.422  -7.780  1.00 72.08           H  
ATOM   3628  CE1 HIS A 252      -1.143  -8.716  -6.459  1.00 72.08           C  
ATOM   3629  HE1 HIS A 252      -1.097  -9.657  -6.987  1.00 72.08           H  
ATOM   3630  NE2 HIS A 252      -1.535  -8.597  -5.184  1.00 72.08           N  
ATOM   3631  N   SER A 253      -0.661  -3.896  -8.758  1.00 67.46           N  
ATOM   3632  H   SER A 253       0.117  -3.495  -8.252  1.00 67.46           H  
ATOM   3633  CA  SER A 253      -0.557  -3.961 -10.227  1.00 67.46           C  
ATOM   3634  HA  SER A 253      -1.273  -3.261 -10.657  1.00 67.46           H  
ATOM   3635  C   SER A 253      -0.872  -5.327 -10.854  1.00 67.46           C  
ATOM   3636  CB  SER A 253       0.856  -3.537 -10.645  1.00 67.46           C  
ATOM   3637  HB2 SER A 253       1.007  -2.494 -10.366  1.00 67.46           H  
ATOM   3638  HB3 SER A 253       0.965  -3.625 -11.726  1.00 67.46           H  
ATOM   3639  O   SER A 253      -1.170  -5.392 -12.044  1.00 67.46           O  
ATOM   3640  OG  SER A 253       1.843  -4.325  -9.998  1.00 67.46           O  
ATOM   3641  HG  SER A 253       1.834  -5.223 -10.337  1.00 67.46           H  
ATOM   3642  N   GLY A 254      -0.786  -6.401 -10.064  1.00 58.44           N  
ATOM   3643  H   GLY A 254      -0.517  -6.221  -9.107  1.00 58.44           H  
ATOM   3644  CA  GLY A 254      -0.984  -7.787 -10.499  1.00 58.44           C  
ATOM   3645  HA2 GLY A 254      -0.346  -8.437  -9.901  1.00 58.44           H  
ATOM   3646  HA3 GLY A 254      -0.674  -7.888 -11.539  1.00 58.44           H  
ATOM   3647  C   GLY A 254      -2.422  -8.305 -10.375  1.00 58.44           C  
ATOM   3648  O   GLY A 254      -2.899  -8.971 -11.291  1.00 58.44           O  
ATOM   3649  N   ASN A 255      -3.130  -7.994  -9.280  1.00 65.13           N  
ATOM   3650  H   ASN A 255      -2.706  -7.424  -8.562  1.00 65.13           H  
ATOM   3651  CA  ASN A 255      -4.512  -8.454  -9.041  1.00 65.13           C  
ATOM   3652  HA  ASN A 255      -4.707  -9.316  -9.679  1.00 65.13           H  
ATOM   3653  C   ASN A 255      -5.576  -7.400  -9.402  1.00 65.13           C  
ATOM   3654  CB  ASN A 255      -4.654  -8.939  -7.583  1.00 65.13           C  
ATOM   3655  HB2 ASN A 255      -3.889  -9.683  -7.363  1.00 65.13           H  
ATOM   3656  HB3 ASN A 255      -5.618  -9.434  -7.465  1.00 65.13           H  
ATOM   3657  O   ASN A 255      -6.770  -7.693  -9.509  1.00 65.13           O  
ATOM   3658  CG  ASN A 255      -4.569  -7.849  -6.527  1.00 65.13           C  
ATOM   3659  ND2 ASN A 255      -4.826  -8.177  -5.292  1.00 65.13           N  
ATOM   3660 HD21 ASN A 255      -5.177  -9.102  -5.089  1.00 65.13           H  
ATOM   3661 HD22 ASN A 255      -4.470  -7.613  -4.534  1.00 65.13           H  
ATOM   3662  OD1 ASN A 255      -4.312  -6.686  -6.808  1.00 65.13           O  
ATOM   3663  N   SER A 256      -5.159  -6.153  -9.590  1.00 64.23           N  
ATOM   3664  H   SER A 256      -4.171  -5.970  -9.486  1.00 64.23           H  
ATOM   3665  CA  SER A 256      -6.026  -4.994  -9.720  1.00 64.23           C  
ATOM   3666  HA  SER A 256      -7.033  -5.305  -9.996  1.00 64.23           H  
ATOM   3667  C   SER A 256      -5.533  -4.091 -10.838  1.00 64.23           C  
ATOM   3668  CB  SER A 256      -6.076  -4.305  -8.349  1.00 64.23           C  
ATOM   3669  HB2 SER A 256      -6.386  -5.041  -7.607  1.00 64.23           H  
ATOM   3670  HB3 SER A 256      -5.074  -3.968  -8.087  1.00 64.23           H  
ATOM   3671  O   SER A 256      -4.517  -4.332 -11.486  1.00 64.23           O  
ATOM   3672  OG  SER A 256      -6.977  -3.211  -8.293  1.00 64.23           O  
ATOM   3673  HG  SER A 256      -6.975  -2.890  -7.388  1.00 64.23           H  
ATOM   3674  N   VAL A 257      -6.271  -3.020 -11.079  1.00 52.07           N  
ATOM   3675  H   VAL A 257      -7.023  -2.839 -10.430  1.00 52.07           H  
ATOM   3676  CA  VAL A 257      -5.766  -1.902 -11.871  1.00 52.07           C  
ATOM   3677  HA  VAL A 257      -4.722  -2.081 -12.129  1.00 52.07           H  
ATOM   3678  C   VAL A 257      -5.796  -0.667 -11.014  1.00 52.07           C  
ATOM   3679  CB  VAL A 257      -6.532  -1.697 -13.184  1.00 52.07           C  
ATOM   3680  HB  VAL A 257      -6.064  -0.879 -13.731  1.00 52.07           H  
ATOM   3681  O   VAL A 257      -6.670  -0.495 -10.171  1.00 52.07           O  
ATOM   3682  CG1 VAL A 257      -6.387  -2.954 -14.040  1.00 52.07           C  
ATOM   3683 HG11 VAL A 257      -5.347  -3.072 -14.345  1.00 52.07           H  
ATOM   3684 HG12 VAL A 257      -7.027  -2.893 -14.920  1.00 52.07           H  
ATOM   3685 HG13 VAL A 257      -6.674  -3.840 -13.475  1.00 52.07           H  
ATOM   3686  CG2 VAL A 257      -8.000  -1.320 -12.962  1.00 52.07           C  
ATOM   3687 HG21 VAL A 257      -8.047  -0.267 -12.685  1.00 52.07           H  
ATOM   3688 HG22 VAL A 257      -8.577  -1.477 -13.874  1.00 52.07           H  
ATOM   3689 HG23 VAL A 257      -8.434  -1.923 -12.164  1.00 52.07           H  
ATOM   3690  N   ASN A 258      -4.884   0.247 -11.287  1.00 46.34           N  
ATOM   3691  H   ASN A 258      -4.089   0.005 -11.861  1.00 46.34           H  
ATOM   3692  CA  ASN A 258      -5.042   1.599 -10.815  1.00 46.34           C  
ATOM   3693  HA  ASN A 258      -5.147   1.574  -9.731  1.00 46.34           H  
ATOM   3694  C   ASN A 258      -6.318   2.183 -11.479  1.00 46.34           C  
ATOM   3695  CB  ASN A 258      -3.747   2.338 -11.157  1.00 46.34           C  
ATOM   3696  HB2 ASN A 258      -2.890   1.749 -10.831  1.00 46.34           H  
ATOM   3697  HB3 ASN A 258      -3.673   2.494 -12.234  1.00 46.34           H  
ATOM   3698  O   ASN A 258      -6.405   2.176 -12.714  1.00 46.34           O  
ATOM   3699  CG  ASN A 258      -3.670   3.679 -10.489  1.00 46.34           C  
ATOM   3700  ND2 ASN A 258      -2.483   4.146 -10.209  1.00 46.34           N  
ATOM   3701 HD21 ASN A 258      -2.437   4.971  -9.628  1.00 46.34           H  
ATOM   3702 HD22 ASN A 258      -1.643   3.611 -10.376  1.00 46.34           H  
ATOM   3703  OD1 ASN A 258      -4.685   4.309 -10.237  1.00 46.34           O  
ATOM   3704  N   PRO A 259      -7.321   2.681 -10.727  1.00 53.93           N  
ATOM   3705  CA  PRO A 259      -8.562   3.214 -11.310  1.00 53.93           C  
ATOM   3706  HA  PRO A 259      -9.071   2.437 -11.880  1.00 53.93           H  
ATOM   3707  C   PRO A 259      -8.272   4.390 -12.238  1.00 53.93           C  
ATOM   3708  CB  PRO A 259      -9.445   3.664 -10.138  1.00 53.93           C  
ATOM   3709  HB2 PRO A 259     -10.360   3.073 -10.101  1.00 53.93           H  
ATOM   3710  HB3 PRO A 259      -9.715   4.716 -10.224  1.00 53.93           H  
ATOM   3711  O   PRO A 259      -8.959   4.615 -13.234  1.00 53.93           O  
ATOM   3712  CG  PRO A 259      -8.617   3.440  -8.873  1.00 53.93           C  
ATOM   3713  HG2 PRO A 259      -9.157   2.827  -8.151  1.00 53.93           H  
ATOM   3714  HG3 PRO A 259      -8.366   4.401  -8.425  1.00 53.93           H  
ATOM   3715  CD  PRO A 259      -7.321   2.762  -9.280  1.00 53.93           C  
ATOM   3716  HD2 PRO A 259      -7.263   1.768  -8.836  1.00 53.93           H  
ATOM   3717  HD3 PRO A 259      -6.482   3.364  -8.931  1.00 53.93           H  
ATOM   3718  N   LEU A 260      -7.199   5.116 -11.927  1.00 49.82           N  
ATOM   3719  H   LEU A 260      -6.646   4.818 -11.136  1.00 49.82           H  
ATOM   3720  CA  LEU A 260      -6.690   6.235 -12.699  1.00 49.82           C  
ATOM   3721  HA  LEU A 260      -7.479   6.980 -12.805  1.00 49.82           H  
ATOM   3722  C   LEU A 260      -6.272   5.818 -14.115  1.00 49.82           C  
ATOM   3723  CB  LEU A 260      -5.507   6.850 -11.932  1.00 49.82           C  
ATOM   3724  HB2 LEU A 260      -5.188   7.749 -12.458  1.00 49.82           H  
ATOM   3725  HB3 LEU A 260      -4.669   6.153 -11.969  1.00 49.82           H  
ATOM   3726  O   LEU A 260      -6.547   6.564 -15.051  1.00 49.82           O  
ATOM   3727  CG  LEU A 260      -5.788   7.206 -10.455  1.00 49.82           C  
ATOM   3728  HG  LEU A 260      -6.105   6.328  -9.891  1.00 49.82           H  
ATOM   3729  CD1 LEU A 260      -4.526   7.762  -9.813  1.00 49.82           C  
ATOM   3730 HD11 LEU A 260      -3.716   7.041  -9.932  1.00 49.82           H  
ATOM   3731 HD12 LEU A 260      -4.673   7.911  -8.743  1.00 49.82           H  
ATOM   3732 HD13 LEU A 260      -4.226   8.700 -10.280  1.00 49.82           H  
ATOM   3733  CD2 LEU A 260      -6.891   8.257 -10.348  1.00 49.82           C  
ATOM   3734 HD21 LEU A 260      -6.953   8.592  -9.313  1.00 49.82           H  
ATOM   3735 HD22 LEU A 260      -7.835   7.794 -10.636  1.00 49.82           H  
ATOM   3736 HD23 LEU A 260      -6.636   9.094 -10.998  1.00 49.82           H  
ATOM   3737  N   ASN A 261      -5.690   4.622 -14.286  1.00 47.80           N  
ATOM   3738  H   ASN A 261      -5.501   4.058 -13.470  1.00 47.80           H  
ATOM   3739  CA  ASN A 261      -5.373   4.064 -15.607  1.00 47.80           C  
ATOM   3740  HA  ASN A 261      -4.725   4.751 -16.151  1.00 47.80           H  
ATOM   3741  C   ASN A 261      -6.658   3.864 -16.408  1.00 47.80           C  
ATOM   3742  CB  ASN A 261      -4.686   2.682 -15.475  1.00 47.80           C  
ATOM   3743  HB2 ASN A 261      -4.536   2.273 -16.474  1.00 47.80           H  
ATOM   3744  HB3 ASN A 261      -5.327   1.999 -14.917  1.00 47.80           H  
ATOM   3745  O   ASN A 261      -6.750   4.195 -17.589  1.00 47.80           O  
ATOM   3746  CG  ASN A 261      -3.336   2.671 -14.802  1.00 47.80           C  
ATOM   3747  ND2 ASN A 261      -2.775   1.505 -14.573  1.00 47.80           N  
ATOM   3748 HD21 ASN A 261      -3.214   0.635 -14.839  1.00 47.80           H  
ATOM   3749 HD22 ASN A 261      -1.862   1.538 -14.142  1.00 47.80           H  
ATOM   3750  OD1 ASN A 261      -2.776   3.690 -14.461  1.00 47.80           O  
ATOM   3751  N   TYR A 262      -7.627   3.229 -15.753  1.00 44.95           N  
ATOM   3752  H   TYR A 262      -7.484   3.040 -14.771  1.00 44.95           H  
ATOM   3753  CA  TYR A 262      -8.807   2.685 -16.395  1.00 44.95           C  
ATOM   3754  HA  TYR A 262      -8.520   2.267 -17.360  1.00 44.95           H  
ATOM   3755  C   TYR A 262      -9.768   3.829 -16.780  1.00 44.95           C  
ATOM   3756  CB  TYR A 262      -9.294   1.488 -15.529  1.00 44.95           C  
ATOM   3757  HB2 TYR A 262     -10.383   1.475 -15.479  1.00 44.95           H  
ATOM   3758  HB3 TYR A 262      -8.963   1.618 -14.499  1.00 44.95           H  
ATOM   3759  O   TYR A 262     -10.248   3.849 -17.911  1.00 44.95           O  
ATOM   3760  CG  TYR A 262      -8.794   0.126 -16.029  1.00 44.95           C  
ATOM   3761  CD1 TYR A 262      -9.687  -0.918 -16.339  1.00 44.95           C  
ATOM   3762  HD1 TYR A 262     -10.735  -0.809 -16.101  1.00 44.95           H  
ATOM   3763  CD2 TYR A 262      -7.417  -0.104 -16.202  1.00 44.95           C  
ATOM   3764  HD2 TYR A 262      -6.709   0.637 -15.861  1.00 44.95           H  
ATOM   3765  CE1 TYR A 262      -9.218  -2.092 -16.969  1.00 44.95           C  
ATOM   3766  HE1 TYR A 262      -9.892  -2.901 -17.209  1.00 44.95           H  
ATOM   3767  CE2 TYR A 262      -6.942  -1.264 -16.845  1.00 44.95           C  
ATOM   3768  HE2 TYR A 262      -5.883  -1.399 -17.010  1.00 44.95           H  
ATOM   3769  OH  TYR A 262      -7.425  -3.373 -17.905  1.00 44.95           O  
ATOM   3770  HH  TYR A 262      -6.469  -3.389 -17.985  1.00 44.95           H  
ATOM   3771  CZ  TYR A 262      -7.852  -2.252 -17.267  1.00 44.95           C  
ATOM   3772  N   GLY A 263      -9.996   4.820 -15.911  1.00 40.51           N  
ATOM   3773  H   GLY A 263      -9.538   4.754 -15.013  1.00 40.51           H  
ATOM   3774  CA  GLY A 263     -10.825   6.019 -16.156  1.00 40.51           C  
ATOM   3775  HA2 GLY A 263     -11.136   6.053 -17.201  1.00 40.51           H  
ATOM   3776  HA3 GLY A 263     -10.233   6.909 -15.942  1.00 40.51           H  
ATOM   3777  C   GLY A 263     -12.078   6.040 -15.278  1.00 40.51           C  
ATOM   3778  O   GLY A 263     -12.400   7.038 -14.635  1.00 40.51           O  
ATOM   3779  N   ILE A 264     -12.686   4.867 -15.138  1.00 39.60           N  
ATOM   3780  H   ILE A 264     -12.359   4.145 -15.764  1.00 39.60           H  
ATOM   3781  CA  ILE A 264     -13.410   4.410 -13.947  1.00 39.60           C  
ATOM   3782  HA  ILE A 264     -14.171   5.161 -13.733  1.00 39.60           H  
ATOM   3783  C   ILE A 264     -12.435   4.394 -12.797  1.00 39.60           C  
ATOM   3784  CB  ILE A 264     -14.133   3.073 -14.193  1.00 39.60           C  
ATOM   3785  HB  ILE A 264     -13.575   2.779 -15.082  1.00 39.60           H  
ATOM   3786  O   ILE A 264     -11.625   3.507 -12.560  1.00 39.60           O  
ATOM   3787  CG1 ILE A 264     -15.569   3.358 -14.697  1.00 39.60           C  
ATOM   3788 HG12 ILE A 264     -15.512   4.106 -15.488  1.00 39.60           H  
ATOM   3789 HG13 ILE A 264     -15.996   2.451 -15.126  1.00 39.60           H  
ATOM   3790  CG2 ILE A 264     -13.804   1.712 -13.538  1.00 39.60           C  
ATOM   3791 HG21 ILE A 264     -14.003   0.912 -14.251  1.00 39.60           H  
ATOM   3792 HG22 ILE A 264     -12.747   1.604 -13.291  1.00 39.60           H  
ATOM   3793 HG23 ILE A 264     -14.417   1.460 -12.673  1.00 39.60           H  
ATOM   3794  CD1 ILE A 264     -16.585   3.868 -13.701  1.00 39.60           C  
ATOM   3795 HD11 ILE A 264     -16.715   3.090 -12.949  1.00 39.60           H  
ATOM   3796 HD12 ILE A 264     -17.552   3.996 -14.188  1.00 39.60           H  
ATOM   3797 HD13 ILE A 264     -16.283   4.828 -13.282  1.00 39.60           H  
ATOM   3798  N   LYS A 265     -12.521   5.514 -12.128  1.00 32.73           N  
ATOM   3799  H   LYS A 265     -12.799   6.287 -12.715  1.00 32.73           H  
ATOM   3800  CA  LYS A 265     -13.082   5.616 -10.802  1.00 32.73           C  
ATOM   3801  HA  LYS A 265     -12.737   4.790 -10.180  1.00 32.73           H  
ATOM   3802  C   LYS A 265     -14.634   5.603 -10.980  1.00 32.73           C  
ATOM   3803  CB  LYS A 265     -12.506   6.938 -10.209  1.00 32.73           C  
ATOM   3804  HB2 LYS A 265     -12.062   6.705  -9.241  1.00 32.73           H  
ATOM   3805  HB3 LYS A 265     -13.321   7.647 -10.058  1.00 32.73           H  
ATOM   3806  O   LYS A 265     -15.139   6.657 -11.348  1.00 32.73           O  
ATOM   3807  CG  LYS A 265     -11.442   7.674 -11.066  1.00 32.73           C  
ATOM   3808  HG2 LYS A 265     -11.875   7.922 -12.036  1.00 32.73           H  
ATOM   3809  HG3 LYS A 265     -10.590   7.011 -11.215  1.00 32.73           H  
ATOM   3810  CD  LYS A 265     -10.925   8.985 -10.485  1.00 32.73           C  
ATOM   3811  HD2 LYS A 265     -11.753   9.684 -10.365  1.00 32.73           H  
ATOM   3812  HD3 LYS A 265     -10.463   8.784  -9.518  1.00 32.73           H  
ATOM   3813  CE  LYS A 265      -9.899   9.556 -11.470  1.00 32.73           C  
ATOM   3814  HE2 LYS A 265     -10.433   9.998 -12.311  1.00 32.73           H  
ATOM   3815  HE3 LYS A 265      -9.303   8.732 -11.861  1.00 32.73           H  
ATOM   3816  NZ  LYS A 265      -9.008  10.548 -10.822  1.00 32.73           N  
ATOM   3817  HZ1 LYS A 265      -8.344  10.912 -11.491  1.00 32.73           H  
ATOM   3818  HZ2 LYS A 265      -8.483  10.100 -10.085  1.00 32.73           H  
ATOM   3819  HZ3 LYS A 265      -9.543  11.310 -10.431  1.00 32.73           H  
ATOM   3820  N   THR A 266     -15.503   4.573 -10.859  1.00 39.02           N  
ATOM   3821  H   THR A 266     -16.424   4.910 -11.099  1.00 39.02           H  
ATOM   3822  CA  THR A 266     -15.593   3.101 -10.585  1.00 39.02           C  
ATOM   3823  HA  THR A 266     -15.305   2.616 -11.518  1.00 39.02           H  
ATOM   3824  C   THR A 266     -17.112   2.645 -10.381  1.00 39.02           C  
ATOM   3825  CB  THR A 266     -14.612   2.638  -9.522  1.00 39.02           C  
ATOM   3826  HB  THR A 266     -15.095   1.854  -8.940  1.00 39.02           H  
ATOM   3827  O   THR A 266     -17.932   3.377 -10.900  1.00 39.02           O  
ATOM   3828  CG2 THR A 266     -13.335   2.062 -10.089  1.00 39.02           C  
ATOM   3829 HG21 THR A 266     -12.805   2.815 -10.672  1.00 39.02           H  
ATOM   3830 HG22 THR A 266     -13.560   1.219 -10.742  1.00 39.02           H  
ATOM   3831 HG23 THR A 266     -12.671   1.721  -9.294  1.00 39.02           H  
ATOM   3832  OG1 THR A 266     -14.174   3.697  -8.710  1.00 39.02           O  
ATOM   3833  HG1 THR A 266     -13.608   3.332  -8.026  1.00 39.02           H  
ATOM   3834  N   HIS A 267     -17.596   1.513  -9.776  1.00 39.62           N  
ATOM   3835  H   HIS A 267     -16.941   0.857  -9.374  1.00 39.62           H  
ATOM   3836  CA  HIS A 267     -19.074   1.175  -9.624  1.00 39.62           C  
ATOM   3837  HA  HIS A 267     -19.608   2.097  -9.392  1.00 39.62           H  
ATOM   3838  C   HIS A 267     -19.595   0.070  -8.598  1.00 39.62           C  
ATOM   3839  CB  HIS A 267     -19.606   0.663 -10.982  1.00 39.62           C  
ATOM   3840  HB2 HIS A 267     -20.628   0.310 -10.851  1.00 39.62           H  
ATOM   3841  HB3 HIS A 267     -19.010  -0.193 -11.299  1.00 39.62           H  
ATOM   3842  O   HIS A 267     -19.907  -1.046  -9.020  1.00 39.62           O  
ATOM   3843  CG  HIS A 267     -19.703   1.605 -12.127  1.00 39.62           C  
ATOM   3844  CD2 HIS A 267     -20.783   2.378 -12.421  1.00 39.62           C  
ATOM   3845  HD2 HIS A 267     -21.649   2.529 -11.793  1.00 39.62           H  
ATOM   3846  ND1 HIS A 267     -18.924   1.559 -13.246  1.00 39.62           N  
ATOM   3847  HD1 HIS A 267     -18.070   1.032 -13.359  1.00 39.62           H  
ATOM   3848  CE1 HIS A 267     -19.530   2.215 -14.227  1.00 39.62           C  
ATOM   3849  HE1 HIS A 267     -19.183   2.257 -15.249  1.00 39.62           H  
ATOM   3850  NE2 HIS A 267     -20.688   2.691 -13.775  1.00 39.62           N  
ATOM   3851  N   ALA A 268     -19.878   0.308  -7.300  1.00 37.70           N  
ATOM   3852  H   ALA A 268     -19.601   1.175  -6.862  1.00 37.70           H  
ATOM   3853  CA  ALA A 268     -20.816  -0.560  -6.516  1.00 37.70           C  
ATOM   3854  HA  ALA A 268     -21.507  -1.040  -7.209  1.00 37.70           H  
ATOM   3855  C   ALA A 268     -21.679   0.217  -5.520  1.00 37.70           C  
ATOM   3856  CB  ALA A 268     -20.121  -1.679  -5.730  1.00 37.70           C  
ATOM   3857  HB1 ALA A 268     -19.312  -1.260  -5.133  1.00 37.70           H  
ATOM   3858  HB2 ALA A 268     -20.824  -2.156  -5.047  1.00 37.70           H  
ATOM   3859  HB3 ALA A 268     -19.798  -2.473  -6.403  1.00 37.70           H  
ATOM   3860  O   ALA A 268     -21.403   1.365  -5.222  1.00 37.70           O  
ATOM   3861  N   ASN A 269     -22.759  -0.384  -5.007  1.00 40.83           N  
ATOM   3862  H   ASN A 269     -22.958  -1.335  -5.282  1.00 40.83           H  
ATOM   3863  CA  ASN A 269     -23.634   0.219  -3.990  1.00 40.83           C  
ATOM   3864  HA  ASN A 269     -24.572  -0.335  -4.022  1.00 40.83           H  
ATOM   3865  C   ASN A 269     -24.070   1.677  -4.260  1.00 40.83           C  
ATOM   3866  CB  ASN A 269     -23.022  -0.012  -2.594  1.00 40.83           C  
ATOM   3867  HB2 ASN A 269     -23.611   0.509  -1.840  1.00 40.83           H  
ATOM   3868  HB3 ASN A 269     -22.008   0.386  -2.570  1.00 40.83           H  
ATOM   3869  O   ASN A 269     -24.525   2.355  -3.343  1.00 40.83           O  
ATOM   3870  CG  ASN A 269     -23.013  -1.482  -2.212  1.00 40.83           C  
ATOM   3871  ND2 ASN A 269     -22.071  -1.911  -1.408  1.00 40.83           N  
ATOM   3872 HD21 ASN A 269     -21.363  -1.286  -1.050  1.00 40.83           H  
ATOM   3873 HD22 ASN A 269     -22.092  -2.894  -1.175  1.00 40.83           H  
ATOM   3874  OD1 ASN A 269     -23.848  -2.264  -2.632  1.00 40.83           O  
ATOM   3875  N   LEU A 270     -23.954   2.152  -5.508  1.00 39.58           N  
ATOM   3876  H   LEU A 270     -23.095   1.874  -5.960  1.00 39.58           H  
ATOM   3877  CA  LEU A 270     -25.059   2.403  -6.433  1.00 39.58           C  
ATOM   3878  HA  LEU A 270     -24.829   3.302  -7.005  1.00 39.58           H  
ATOM   3879  C   LEU A 270     -26.370   2.661  -5.674  1.00 39.58           C  
ATOM   3880  CB  LEU A 270     -25.158   1.223  -7.430  1.00 39.58           C  
ATOM   3881  HB2 LEU A 270     -25.457   0.331  -6.880  1.00 39.58           H  
ATOM   3882  HB3 LEU A 270     -25.962   1.428  -8.137  1.00 39.58           H  
ATOM   3883  O   LEU A 270     -27.265   1.811  -5.693  1.00 39.58           O  
ATOM   3884  CG  LEU A 270     -23.870   0.868  -8.206  1.00 39.58           C  
ATOM   3885  HG  LEU A 270     -23.225   0.329  -7.512  1.00 39.58           H  
ATOM   3886  CD1 LEU A 270     -24.191  -0.125  -9.312  1.00 39.58           C  
ATOM   3887 HD11 LEU A 270     -24.619  -1.031  -8.882  1.00 39.58           H  
ATOM   3888 HD12 LEU A 270     -23.290  -0.391  -9.864  1.00 39.58           H  
ATOM   3889 HD13 LEU A 270     -24.926   0.303  -9.993  1.00 39.58           H  
ATOM   3890  CD2 LEU A 270     -23.023   2.023  -8.753  1.00 39.58           C  
ATOM   3891 HD21 LEU A 270     -22.124   1.623  -9.222  1.00 39.58           H  
ATOM   3892 HD22 LEU A 270     -23.574   2.590  -9.504  1.00 39.58           H  
ATOM   3893 HD23 LEU A 270     -22.721   2.697  -7.952  1.00 39.58           H  
ATOM   3894  N   PRO A 271     -26.471   3.772  -4.915  1.00 46.71           N  
ATOM   3895  CA  PRO A 271     -27.463   3.857  -3.855  1.00 46.71           C  
ATOM   3896  HA  PRO A 271     -27.374   2.979  -3.215  1.00 46.71           H  
ATOM   3897  C   PRO A 271     -28.857   3.926  -4.456  1.00 46.71           C  
ATOM   3898  CB  PRO A 271     -27.132   5.119  -3.049  1.00 46.71           C  
ATOM   3899  HB2 PRO A 271     -27.277   4.961  -1.980  1.00 46.71           H  
ATOM   3900  HB3 PRO A 271     -27.739   5.956  -3.392  1.00 46.71           H  
ATOM   3901  O   PRO A 271     -29.027   4.534  -5.518  1.00 46.71           O  
ATOM   3902  CG  PRO A 271     -25.668   5.391  -3.386  1.00 46.71           C  
ATOM   3903  HG2 PRO A 271     -25.033   4.789  -2.736  1.00 46.71           H  
ATOM   3904  HG3 PRO A 271     -25.422   6.449  -3.299  1.00 46.71           H  
ATOM   3905  CD  PRO A 271     -25.554   4.898  -4.825  1.00 46.71           C  
ATOM   3906  HD2 PRO A 271     -25.885   5.682  -5.506  1.00 46.71           H  
ATOM   3907  HD3 PRO A 271     -24.524   4.618  -5.044  1.00 46.71           H  
ATOM   3908  N   SER A 272     -29.872   3.406  -3.756  1.00 54.07           N  
ATOM   3909  H   SER A 272     -29.690   2.905  -2.899  1.00 54.07           H  
ATOM   3910  CA  SER A 272     -31.218   3.927  -4.006  1.00 54.07           C  
ATOM   3911  HA  SER A 272     -31.427   3.824  -5.071  1.00 54.07           H  
ATOM   3912  C   SER A 272     -31.198   5.412  -3.712  1.00 54.07           C  
ATOM   3913  CB  SER A 272     -32.342   3.228  -3.237  1.00 54.07           C  
ATOM   3914  HB2 SER A 272     -33.130   3.945  -3.008  1.00 54.07           H  
ATOM   3915  HB3 SER A 272     -31.960   2.818  -2.303  1.00 54.07           H  
ATOM   3916  O   SER A 272     -30.771   5.849  -2.641  1.00 54.07           O  
ATOM   3917  OG  SER A 272     -32.902   2.200  -4.032  1.00 54.07           O  
ATOM   3918  HG  SER A 272     -33.757   2.505  -4.344  1.00 54.07           H  
ATOM   3919  N   ILE A 273     -31.593   6.192  -4.706  1.00 57.04           N  
ATOM   3920  H   ILE A 273     -31.933   5.785  -5.566  1.00 57.04           H  
ATOM   3921  CA  ILE A 273     -31.578   7.633  -4.590  1.00 57.04           C  
ATOM   3922  HA  ILE A 273     -30.730   7.939  -3.977  1.00 57.04           H  
ATOM   3923  C   ILE A 273     -32.829   8.057  -3.853  1.00 57.04           C  
ATOM   3924  CB  ILE A 273     -31.429   8.252  -5.980  1.00 57.04           C  
ATOM   3925  HB  ILE A 273     -32.188   7.831  -6.639  1.00 57.04           H  
ATOM   3926  O   ILE A 273     -33.940   7.824  -4.315  1.00 57.04           O  
ATOM   3927  CG1 ILE A 273     -30.046   7.948  -6.552  1.00 57.04           C  
ATOM   3928 HG12 ILE A 273     -29.960   8.420  -7.532  1.00 57.04           H  
ATOM   3929 HG13 ILE A 273     -30.030   6.872  -6.721  1.00 57.04           H  
ATOM   3930  CG2 ILE A 273     -31.684   9.739  -5.963  1.00 57.04           C  
ATOM   3931 HG21 ILE A 273     -31.639  10.122  -6.982  1.00 57.04           H  
ATOM   3932 HG22 ILE A 273     -30.989  10.269  -5.312  1.00 57.04           H  
ATOM   3933 HG23 ILE A 273     -32.704   9.896  -5.611  1.00 57.04           H  
ATOM   3934  CD1 ILE A 273     -28.853   8.372  -5.660  1.00 57.04           C  
ATOM   3935 HD11 ILE A 273     -28.977   9.388  -5.287  1.00 57.04           H  
ATOM   3936 HD12 ILE A 273     -28.754   7.688  -4.817  1.00 57.04           H  
ATOM   3937 HD13 ILE A 273     -27.919   8.343  -6.222  1.00 57.04           H  
ATOM   3938  N   SER A 274     -32.632   8.724  -2.723  1.00 68.48           N  
ATOM   3939  H   SER A 274     -31.686   8.862  -2.399  1.00 68.48           H  
ATOM   3940  CA  SER A 274     -33.691   9.346  -1.929  1.00 68.48           C  
ATOM   3941  HA  SER A 274     -34.416   8.588  -1.631  1.00 68.48           H  
ATOM   3942  C   SER A 274     -34.446  10.437  -2.696  1.00 68.48           C  
ATOM   3943  CB  SER A 274     -33.048   9.952  -0.677  1.00 68.48           C  
ATOM   3944  HB2 SER A 274     -33.760  10.615  -0.186  1.00 68.48           H  
ATOM   3945  HB3 SER A 274     -32.789   9.147   0.011  1.00 68.48           H  
ATOM   3946  O   SER A 274     -35.642  10.638  -2.493  1.00 68.48           O  
ATOM   3947  OG  SER A 274     -31.862  10.664  -1.011  1.00 68.48           O  
ATOM   3948  HG  SER A 274     -31.864  11.511  -0.559  1.00 68.48           H  
ATOM   3949  N   ASP A 275     -33.763  11.150  -3.586  1.00 72.12           N  
ATOM   3950  H   ASP A 275     -32.765  11.007  -3.646  1.00 72.12           H  
ATOM   3951  CA  ASP A 275     -34.344  12.146  -4.478  1.00 72.12           C  
ATOM   3952  HA  ASP A 275     -35.348  11.840  -4.770  1.00 72.12           H  
ATOM   3953  C   ASP A 275     -33.494  12.270  -5.744  1.00 72.12           C  
ATOM   3954  CB  ASP A 275     -34.428  13.483  -3.728  1.00 72.12           C  
ATOM   3955  HB2 ASP A 275     -35.020  13.348  -2.822  1.00 72.12           H  
ATOM   3956  HB3 ASP A 275     -33.426  13.784  -3.420  1.00 72.12           H  
ATOM   3957  O   ASP A 275     -32.292  12.531  -5.668  1.00 72.12           O  
ATOM   3958  CG  ASP A 275     -35.059  14.607  -4.547  1.00 72.12           C  
ATOM   3959  OD1 ASP A 275     -35.161  15.735  -4.032  1.00 72.12           O  
ATOM   3960  OD2 ASP A 275     -35.470  14.361  -5.704  1.00 72.12           O  
ATOM   3961  N   LEU A 276     -34.096  12.090  -6.922  1.00 73.69           N  
ATOM   3962  H   LEU A 276     -35.101  11.994  -6.936  1.00 73.69           H  
ATOM   3963  CA  LEU A 276     -33.402  12.291  -8.194  1.00 73.69           C  
ATOM   3964  HA  LEU A 276     -32.550  11.612  -8.235  1.00 73.69           H  
ATOM   3965  C   LEU A 276     -32.829  13.707  -8.299  1.00 73.69           C  
ATOM   3966  CB  LEU A 276     -34.358  11.977  -9.354  1.00 73.69           C  
ATOM   3967  HB2 LEU A 276     -34.365  12.799 -10.070  1.00 73.69           H  
ATOM   3968  HB3 LEU A 276     -35.380  11.884  -8.985  1.00 73.69           H  
ATOM   3969  O   LEU A 276     -31.865  13.916  -9.028  1.00 73.69           O  
ATOM   3970  CG  LEU A 276     -33.985  10.701 -10.106  1.00 73.69           C  
ATOM   3971  HG  LEU A 276     -33.712   9.915  -9.402  1.00 73.69           H  
ATOM   3972  CD1 LEU A 276     -35.195  10.266 -10.921  1.00 73.69           C  
ATOM   3973 HD11 LEU A 276     -36.002  10.004 -10.237  1.00 73.69           H  
ATOM   3974 HD12 LEU A 276     -35.514  11.080 -11.572  1.00 73.69           H  
ATOM   3975 HD13 LEU A 276     -34.945   9.391 -11.521  1.00 73.69           H  
ATOM   3976  CD2 LEU A 276     -32.816  10.950 -11.046  1.00 73.69           C  
ATOM   3977 HD21 LEU A 276     -32.013  11.458 -10.512  1.00 73.69           H  
ATOM   3978 HD22 LEU A 276     -33.127  11.596 -11.867  1.00 73.69           H  
ATOM   3979 HD23 LEU A 276     -32.453   9.996 -11.428  1.00 73.69           H  
ATOM   3980  N   ASN A 277     -33.355  14.672  -7.545  1.00 67.29           N  
ATOM   3981  H   ASN A 277     -34.150  14.457  -6.960  1.00 67.29           H  
ATOM   3982  CA  ASN A 277     -32.781  16.005  -7.474  1.00 67.29           C  
ATOM   3983  HA  ASN A 277     -32.490  16.235  -8.499  1.00 67.29           H  
ATOM   3984  C   ASN A 277     -31.492  16.102  -6.622  1.00 67.29           C  
ATOM   3985  CB  ASN A 277     -33.848  17.035  -7.064  1.00 67.29           C  
ATOM   3986  HB2 ASN A 277     -34.276  16.760  -6.100  1.00 67.29           H  
ATOM   3987  HB3 ASN A 277     -33.366  18.004  -6.938  1.00 67.29           H  
ATOM   3988  O   ASN A 277     -30.804  17.123  -6.691  1.00 67.29           O  
ATOM   3989  CG  ASN A 277     -34.978  17.219  -8.064  1.00 67.29           C  
ATOM   3990  ND2 ASN A 277     -35.844  18.171  -7.815  1.00 67.29           N  
ATOM   3991 HD21 ASN A 277     -36.669  18.212  -8.397  1.00 67.29           H  
ATOM   3992 HD22 ASN A 277     -35.805  18.644  -6.924  1.00 67.29           H  
ATOM   3993  OD1 ASN A 277     -35.102  16.552  -9.080  1.00 67.29           O  
ATOM   3994  N   THR A 278     -31.114  15.068  -5.861  1.00 63.51           N  
ATOM   3995  H   THR A 278     -31.714  14.256  -5.827  1.00 63.51           H  
ATOM   3996  CA  THR A 278     -29.955  15.072  -4.942  1.00 63.51           C  
ATOM   3997  HA  THR A 278     -29.497  16.060  -4.978  1.00 63.51           H  
ATOM   3998  C   THR A 278     -28.832  14.102  -5.322  1.00 63.51           C  
ATOM   3999  CB  THR A 278     -30.366  14.848  -3.472  1.00 63.51           C  
ATOM   4000  HB  THR A 278     -29.487  15.004  -2.846  1.00 63.51           H  
ATOM   4001  O   THR A 278     -27.972  13.819  -4.488  1.00 63.51           O  
ATOM   4002  CG2 THR A 278     -31.434  15.830  -2.994  1.00 63.51           C  
ATOM   4003 HG21 THR A 278     -31.693  15.610  -1.958  1.00 63.51           H  
ATOM   4004 HG22 THR A 278     -32.334  15.755  -3.605  1.00 63.51           H  
ATOM   4005 HG23 THR A 278     -31.050  16.847  -3.058  1.00 63.51           H  
ATOM   4006  OG1 THR A 278     -30.825  13.536  -3.236  1.00 63.51           O  
ATOM   4007  HG1 THR A 278     -30.122  12.931  -3.483  1.00 63.51           H  
ATOM   4008  N   ILE A 279     -28.809  13.552  -6.541  1.00 58.20           N  
ATOM   4009  H   ILE A 279     -29.525  13.799  -7.209  1.00 58.20           H  
ATOM   4010  CA  ILE A 279     -27.752  12.600  -6.923  1.00 58.20           C  
ATOM   4011  HA  ILE A 279     -27.667  11.870  -6.118  1.00 58.20           H  
ATOM   4012  C   ILE A 279     -26.415  13.317  -7.063  1.00 58.20           C  
ATOM   4013  CB  ILE A 279     -28.048  11.820  -8.208  1.00 58.20           C  
ATOM   4014  HB  ILE A 279     -28.002  12.503  -9.056  1.00 58.20           H  
ATOM   4015  O   ILE A 279     -26.220  14.135  -7.961  1.00 58.20           O  
ATOM   4016  CG1 ILE A 279     -29.462  11.247  -8.153  1.00 58.20           C  
ATOM   4017 HG12 ILE A 279     -30.192  12.055  -8.104  1.00 58.20           H  
ATOM   4018 HG13 ILE A 279     -29.535  10.650  -7.244  1.00 58.20           H  
ATOM   4019  CG2 ILE A 279     -26.979  10.705  -8.337  1.00 58.20           C  
ATOM   4020 HG21 ILE A 279     -27.101  10.152  -9.268  1.00 58.20           H  
ATOM   4021 HG22 ILE A 279     -25.971  11.118  -8.350  1.00 58.20           H  
ATOM   4022 HG23 ILE A 279     -27.064  10.006  -7.504  1.00 58.20           H  
ATOM   4023  CD1 ILE A 279     -29.805  10.387  -9.359  1.00 58.20           C  
ATOM   4024 HD11 ILE A 279     -29.676  10.961 -10.276  1.00 58.20           H  
ATOM   4025 HD12 ILE A 279     -29.148   9.517  -9.370  1.00 58.20           H  
ATOM   4026 HD13 ILE A 279     -30.831  10.031  -9.271  1.00 58.20           H  
ATOM   4027  N   GLY A 280     -25.475  12.964  -6.190  1.00 50.49           N  
ATOM   4028  H   GLY A 280     -25.734  12.349  -5.432  1.00 50.49           H  
ATOM   4029  CA  GLY A 280     -24.207  13.670  -6.105  1.00 50.49           C  
ATOM   4030  HA2 GLY A 280     -24.421  14.738  -6.119  1.00 50.49           H  
ATOM   4031  HA3 GLY A 280     -23.741  13.414  -5.153  1.00 50.49           H  
ATOM   4032  C   GLY A 280     -23.196  13.366  -7.206  1.00 50.49           C  
ATOM   4033  O   GLY A 280     -22.373  14.208  -7.536  1.00 50.49           O  
ATOM   4034  N   ALA A 281     -23.217  12.156  -7.757  1.00 54.88           N  
ATOM   4035  H   ALA A 281     -23.939  11.513  -7.467  1.00 54.88           H  
ATOM   4036  CA  ALA A 281     -22.144  11.652  -8.609  1.00 54.88           C  
ATOM   4037  HA  ALA A 281     -21.346  12.389  -8.701  1.00 54.88           H  
ATOM   4038  C   ALA A 281     -22.606  11.303 -10.011  1.00 54.88           C  
ATOM   4039  CB  ALA A 281     -21.570  10.393  -7.980  1.00 54.88           C  
ATOM   4040  HB1 ALA A 281     -22.346   9.827  -7.464  1.00 54.88           H  
ATOM   4041  HB2 ALA A 281     -20.754  10.624  -7.295  1.00 54.88           H  
ATOM   4042  HB3 ALA A 281     -21.150   9.766  -8.767  1.00 54.88           H  
ATOM   4043  O   ALA A 281     -23.759  10.920 -10.186  1.00 54.88           O  
ATOM   4044  N   SER A 282     -21.662  11.339 -10.956  1.00 52.89           N  
ATOM   4045  H   SER A 282     -20.955  12.034 -10.762  1.00 52.89           H  
ATOM   4046  CA  SER A 282     -20.972  10.209 -11.623  1.00 52.89           C  
ATOM   4047  HA  SER A 282     -20.937  10.439 -12.688  1.00 52.89           H  
ATOM   4048  C   SER A 282     -21.513   8.782 -11.506  1.00 52.89           C  
ATOM   4049  CB  SER A 282     -19.529  10.139 -11.109  1.00 52.89           C  
ATOM   4050  HB2 SER A 282     -19.481   9.468 -10.251  1.00 52.89           H  
ATOM   4051  HB3 SER A 282     -18.886   9.725 -11.886  1.00 52.89           H  
ATOM   4052  O   SER A 282     -20.944   7.879 -12.101  1.00 52.89           O  
ATOM   4053  OG  SER A 282     -19.051  11.408 -10.701  1.00 52.89           O  
ATOM   4054  HG  SER A 282     -18.110  11.286 -10.554  1.00 52.89           H  
ATOM   4055  N   LEU A 283     -22.575   8.567 -10.744  1.00 53.68           N  
ATOM   4056  H   LEU A 283     -23.017   9.383 -10.348  1.00 53.68           H  
ATOM   4057  CA  LEU A 283     -23.421   7.410 -10.751  1.00 53.68           C  
ATOM   4058  HA  LEU A 283     -22.818   6.508 -10.646  1.00 53.68           H  
ATOM   4059  C   LEU A 283     -24.143   7.387 -12.093  1.00 53.68           C  
ATOM   4060  CB  LEU A 283     -24.418   7.518  -9.583  1.00 53.68           C  
ATOM   4061  HB2 LEU A 283     -25.199   6.769  -9.720  1.00 53.68           H  
ATOM   4062  HB3 LEU A 283     -24.891   8.499  -9.616  1.00 53.68           H  
ATOM   4063  O   LEU A 283     -25.327   7.704 -12.205  1.00 53.68           O  
ATOM   4064  CG  LEU A 283     -23.770   7.297  -8.213  1.00 53.68           C  
ATOM   4065  HG  LEU A 283     -22.744   7.663  -8.240  1.00 53.68           H  
ATOM   4066  CD1 LEU A 283     -24.494   8.094  -7.128  1.00 53.68           C  
ATOM   4067 HD11 LEU A 283     -25.545   7.815  -7.054  1.00 53.68           H  
ATOM   4068 HD12 LEU A 283     -24.013   7.919  -6.165  1.00 53.68           H  
ATOM   4069 HD13 LEU A 283     -24.452   9.158  -7.360  1.00 53.68           H  
ATOM   4070  CD2 LEU A 283     -23.752   5.815  -7.847  1.00 53.68           C  
ATOM   4071 HD21 LEU A 283     -24.744   5.433  -7.607  1.00 53.68           H  
ATOM   4072 HD22 LEU A 283     -23.087   5.647  -7.000  1.00 53.68           H  
ATOM   4073 HD23 LEU A 283     -23.387   5.229  -8.691  1.00 53.68           H  
ATOM   4074  N   LEU A 284     -23.475   6.807 -13.080  1.00 49.23           N  
ATOM   4075  H   LEU A 284     -22.478   6.742 -12.931  1.00 49.23           H  
ATOM   4076  CA  LEU A 284     -24.086   5.597 -13.602  1.00 49.23           C  
ATOM   4077  HA  LEU A 284     -24.825   5.826 -14.370  1.00 49.23           H  
ATOM   4078  C   LEU A 284     -24.713   4.828 -12.456  1.00 49.23           C  
ATOM   4079  CB  LEU A 284     -23.035   4.630 -14.101  1.00 49.23           C  
ATOM   4080  HB2 LEU A 284     -22.409   4.358 -13.251  1.00 49.23           H  
ATOM   4081  HB3 LEU A 284     -23.529   3.697 -14.375  1.00 49.23           H  
ATOM   4082  O   LEU A 284     -24.033   4.520 -11.475  1.00 49.23           O  
ATOM   4083  CG  LEU A 284     -22.155   5.154 -15.222  1.00 49.23           C  
ATOM   4084  HG  LEU A 284     -22.651   6.000 -15.697  1.00 49.23           H  
ATOM   4085  CD1 LEU A 284     -20.873   5.680 -14.552  1.00 49.23           C  
ATOM   4086 HD11 LEU A 284     -20.465   6.571 -15.029  1.00 49.23           H  
ATOM   4087 HD12 LEU A 284     -21.027   5.944 -13.505  1.00 49.23           H  
ATOM   4088 HD13 LEU A 284     -20.120   4.892 -14.514  1.00 49.23           H  
ATOM   4089  CD2 LEU A 284     -22.030   4.030 -16.272  1.00 49.23           C  
ATOM   4090 HD21 LEU A 284     -22.718   4.217 -17.096  1.00 49.23           H  
ATOM   4091 HD22 LEU A 284     -21.011   3.945 -16.650  1.00 49.23           H  
ATOM   4092 HD23 LEU A 284     -22.242   3.044 -15.857  1.00 49.23           H  
ATOM   4093  N   THR A 285     -25.985   4.496 -12.587  1.00 50.30           N  
ATOM   4094  H   THR A 285     -26.523   4.894 -13.343  1.00 50.30           H  
ATOM   4095  CA  THR A 285     -26.640   3.621 -11.619  1.00 50.30           C  
ATOM   4096  HA  THR A 285     -27.715   3.674 -11.793  1.00 50.30           H  
ATOM   4097  C   THR A 285     -26.462   4.092 -10.212  1.00 50.30           C  
ATOM   4098  CB  THR A 285     -26.237   2.165 -11.777  1.00 50.30           C  
ATOM   4099  HB  THR A 285     -26.697   1.562 -10.994  1.00 50.30           H  
ATOM   4100  O   THR A 285     -25.796   3.515  -9.368  1.00 50.30           O  
ATOM   4101  CG2 THR A 285     -26.783   1.766 -13.125  1.00 50.30           C  
ATOM   4102 HG21 THR A 285     -27.415   0.885 -13.017  1.00 50.30           H  
ATOM   4103 HG22 THR A 285     -25.963   1.604 -13.826  1.00 50.30           H  
ATOM   4104 HG23 THR A 285     -27.423   2.548 -13.536  1.00 50.30           H  
ATOM   4105  OG1 THR A 285     -24.841   1.993 -11.779  1.00 50.30           O  
ATOM   4106  HG1 THR A 285     -24.471   2.691 -11.233  1.00 50.30           H  
ATOM   4107  N   SER A 286     -27.208   5.130  -9.950  1.00 48.56           N  
ATOM   4108  H   SER A 286     -27.671   5.573 -10.730  1.00 48.56           H  
ATOM   4109  CA  SER A 286     -27.972   5.068  -8.733  1.00 48.56           C  
ATOM   4110  HA  SER A 286     -27.678   4.210  -8.129  1.00 48.56           H  
ATOM   4111  C   SER A 286     -29.428   4.827  -9.104  1.00 48.56           C  
ATOM   4112  CB  SER A 286     -27.616   6.275  -7.915  1.00 48.56           C  
ATOM   4113  HB2 SER A 286     -26.576   6.153  -7.611  1.00 48.56           H  
ATOM   4114  HB3 SER A 286     -28.185   6.277  -6.985  1.00 48.56           H  
ATOM   4115  O   SER A 286     -29.825   4.975 -10.270  1.00 48.56           O  
ATOM   4116  OG  SER A 286     -27.725   7.466  -8.667  1.00 48.56           O  
ATOM   4117  HG  SER A 286     -27.171   7.369  -9.445  1.00 48.56           H  
ATOM   4118  N   VAL A 287     -30.182   4.274  -8.166  1.00 54.37           N  
ATOM   4119  H   VAL A 287     -29.824   4.201  -7.224  1.00 54.37           H  
ATOM   4120  CA  VAL A 287     -31.496   3.709  -8.472  1.00 54.37           C  
ATOM   4121  HA  VAL A 287     -31.438   3.215  -9.442  1.00 54.37           H  
ATOM   4122  C   VAL A 287     -32.509   4.821  -8.552  1.00 54.37           C  
ATOM   4123  CB  VAL A 287     -31.989   2.677  -7.448  1.00 54.37           C  
ATOM   4124  HB  VAL A 287     -32.482   3.188  -6.621  1.00 54.37           H  
ATOM   4125  O   VAL A 287     -32.513   5.722  -7.720  1.00 54.37           O  
ATOM   4126  CG1 VAL A 287     -33.032   1.746  -8.072  1.00 54.37           C  
ATOM   4127 HG11 VAL A 287     -32.630   1.262  -8.963  1.00 54.37           H  
ATOM   4128 HG12 VAL A 287     -33.924   2.311  -8.342  1.00 54.37           H  
ATOM   4129 HG13 VAL A 287     -33.329   0.991  -7.345  1.00 54.37           H  
ATOM   4130  CG2 VAL A 287     -30.833   1.834  -6.914  1.00 54.37           C  
ATOM   4131 HG21 VAL A 287     -30.341   1.349  -7.757  1.00 54.37           H  
ATOM   4132 HG22 VAL A 287     -30.094   2.445  -6.396  1.00 54.37           H  
ATOM   4133 HG23 VAL A 287     -31.212   1.122  -6.182  1.00 54.37           H  
ATOM   4134  N   VAL A 288     -33.403   4.701  -9.518  1.00 65.40           N  
ATOM   4135  H   VAL A 288     -33.316   3.914 -10.145  1.00 65.40           H  
ATOM   4136  CA  VAL A 288     -34.661   5.426  -9.536  1.00 65.40           C  
ATOM   4137  HA  VAL A 288     -34.636   6.221  -8.790  1.00 65.40           H  
ATOM   4138  C   VAL A 288     -35.744   4.435  -9.142  1.00 65.40           C  
ATOM   4139  CB  VAL A 288     -34.894   6.068 -10.909  1.00 65.40           C  
ATOM   4140  HB  VAL A 288     -34.987   5.292 -11.669  1.00 65.40           H  
ATOM   4141  O   VAL A 288     -35.914   3.409  -9.795  1.00 65.40           O  
ATOM   4142  CG1 VAL A 288     -36.182   6.896 -10.893  1.00 65.40           C  
ATOM   4143 HG11 VAL A 288     -36.138   7.640 -10.097  1.00 65.40           H  
ATOM   4144 HG12 VAL A 288     -37.038   6.246 -10.713  1.00 65.40           H  
ATOM   4145 HG13 VAL A 288     -36.325   7.387 -11.855  1.00 65.40           H  
ATOM   4146  CG2 VAL A 288     -33.699   6.964 -11.271  1.00 65.40           C  
ATOM   4147 HG21 VAL A 288     -32.791   6.368 -11.362  1.00 65.40           H  
ATOM   4148 HG22 VAL A 288     -33.874   7.455 -12.228  1.00 65.40           H  
ATOM   4149 HG23 VAL A 288     -33.547   7.712 -10.494  1.00 65.40           H  
ATOM   4150  N   ASP A 289     -36.459   4.711  -8.063  1.00 69.67           N  
ATOM   4151  H   ASP A 289     -36.192   5.514  -7.511  1.00 69.67           H  
ATOM   4152  CA  ASP A 289     -37.565   3.902  -7.558  1.00 69.67           C  
ATOM   4153  HA  ASP A 289     -37.998   3.359  -8.398  1.00 69.67           H  
ATOM   4154  C   ASP A 289     -38.707   4.787  -7.023  1.00 69.67           C  
ATOM   4155  CB  ASP A 289     -37.021   2.853  -6.567  1.00 69.67           C  
ATOM   4156  HB2 ASP A 289     -37.834   2.182  -6.287  1.00 69.67           H  
ATOM   4157  HB3 ASP A 289     -36.272   2.247  -7.077  1.00 69.67           H  
ATOM   4158  O   ASP A 289     -38.760   5.978  -7.312  1.00 69.67           O  
ATOM   4159  CG  ASP A 289     -36.413   3.434  -5.287  1.00 69.67           C  
ATOM   4160  OD1 ASP A 289     -35.284   3.034  -4.924  1.00 69.67           O  
ATOM   4161  OD2 ASP A 289     -37.137   4.213  -4.625  1.00 69.67           O  
ATOM   4162  N   SER A 290     -39.689   4.222  -6.315  1.00 75.29           N  
ATOM   4163  H   SER A 290     -39.606   3.254  -6.038  1.00 75.29           H  
ATOM   4164  CA  SER A 290     -40.831   4.988  -5.790  1.00 75.29           C  
ATOM   4165  HA  SER A 290     -41.118   5.723  -6.542  1.00 75.29           H  
ATOM   4166  C   SER A 290     -40.532   5.814  -4.537  1.00 75.29           C  
ATOM   4167  CB  SER A 290     -42.037   4.074  -5.571  1.00 75.29           C  
ATOM   4168  HB2 SER A 290     -42.404   3.748  -6.544  1.00 75.29           H  
ATOM   4169  HB3 SER A 290     -42.833   4.623  -5.069  1.00 75.29           H  
ATOM   4170  O   SER A 290     -41.332   6.687  -4.206  1.00 75.29           O  
ATOM   4171  OG  SER A 290     -41.694   2.925  -4.818  1.00 75.29           O  
ATOM   4172  HG  SER A 290     -42.019   3.034  -3.921  1.00 75.29           H  
ATOM   4173  N   SER A 291     -39.410   5.567  -3.857  1.00 69.58           N  
ATOM   4174  H   SER A 291     -38.780   4.864  -4.214  1.00 69.58           H  
ATOM   4175  CA  SER A 291     -38.862   6.461  -2.831  1.00 69.58           C  
ATOM   4176  HA  SER A 291     -39.689   6.925  -2.294  1.00 69.58           H  
ATOM   4177  C   SER A 291     -38.042   7.597  -3.447  1.00 69.58           C  
ATOM   4178  CB  SER A 291     -38.038   5.672  -1.806  1.00 69.58           C  
ATOM   4179  HB2 SER A 291     -37.884   6.302  -0.930  1.00 69.58           H  
ATOM   4180  HB3 SER A 291     -38.600   4.791  -1.496  1.00 69.58           H  
ATOM   4181  O   SER A 291     -37.989   8.681  -2.871  1.00 69.58           O  
ATOM   4182  OG  SER A 291     -36.768   5.274  -2.281  1.00 69.58           O  
ATOM   4183  HG  SER A 291     -36.853   4.832  -3.130  1.00 69.58           H  
ATOM   4184  N   THR A 292     -37.484   7.388  -4.645  1.00 66.43           N  
ATOM   4185  H   THR A 292     -37.490   6.450  -5.018  1.00 66.43           H  
ATOM   4186  CA  THR A 292     -36.794   8.420  -5.423  1.00 66.43           C  
ATOM   4187  HA  THR A 292     -36.023   8.858  -4.788  1.00 66.43           H  
ATOM   4188  C   THR A 292     -37.739   9.544  -5.824  1.00 66.43           C  
ATOM   4189  CB  THR A 292     -36.117   7.832  -6.667  1.00 66.43           C  
ATOM   4190  HB  THR A 292     -36.866   7.521  -7.395  1.00 66.43           H  
ATOM   4191  O   THR A 292     -38.462   9.478  -6.820  1.00 66.43           O  
ATOM   4192  CG2 THR A 292     -35.186   8.832  -7.336  1.00 66.43           C  
ATOM   4193 HG21 THR A 292     -35.774   9.612  -7.818  1.00 66.43           H  
ATOM   4194 HG22 THR A 292     -34.534   9.283  -6.588  1.00 66.43           H  
ATOM   4195 HG23 THR A 292     -34.578   8.321  -8.083  1.00 66.43           H  
ATOM   4196  OG1 THR A 292     -35.340   6.713  -6.327  1.00 66.43           O  
ATOM   4197  HG1 THR A 292     -34.815   6.963  -5.563  1.00 66.43           H  
ATOM   4198  N   GLN A 293     -37.711  10.623  -5.050  1.00 75.28           N  
ATOM   4199  H   GLN A 293     -37.183  10.571  -4.191  1.00 75.28           H  
ATOM   4200  CA  GLN A 293     -38.452  11.846  -5.352  1.00 75.28           C  
ATOM   4201  HA  GLN A 293     -39.513  11.602  -5.395  1.00 75.28           H  
ATOM   4202  C   GLN A 293     -38.047  12.419  -6.722  1.00 75.28           C  
ATOM   4203  CB  GLN A 293     -38.233  12.855  -4.219  1.00 75.28           C  
ATOM   4204  HB2 GLN A 293     -38.688  13.810  -4.480  1.00 75.28           H  
ATOM   4205  HB3 GLN A 293     -37.162  13.009  -4.092  1.00 75.28           H  
ATOM   4206  O   GLN A 293     -36.985  12.107  -7.252  1.00 75.28           O  
ATOM   4207  CG  GLN A 293     -38.827  12.377  -2.886  1.00 75.28           C  
ATOM   4208  HG2 GLN A 293     -38.605  11.323  -2.719  1.00 75.28           H  
ATOM   4209  HG3 GLN A 293     -39.910  12.498  -2.904  1.00 75.28           H  
ATOM   4210  CD  GLN A 293     -38.248  13.165  -1.722  1.00 75.28           C  
ATOM   4211  NE2 GLN A 293     -37.117  12.757  -1.195  1.00 75.28           N  
ATOM   4212 HE21 GLN A 293     -36.639  11.962  -1.594  1.00 75.28           H  
ATOM   4213 HE22 GLN A 293     -36.708  13.352  -0.489  1.00 75.28           H  
ATOM   4214  OE1 GLN A 293     -38.794  14.161  -1.280  1.00 75.28           O  
ATOM   4215  N   ASN A 294     -38.920  13.242  -7.311  1.00 72.11           N  
ATOM   4216  H   ASN A 294     -39.750  13.488  -6.790  1.00 72.11           H  
ATOM   4217  CA  ASN A 294     -38.703  13.936  -8.591  1.00 72.11           C  
ATOM   4218  HA  ASN A 294     -39.641  14.435  -8.833  1.00 72.11           H  
ATOM   4219  C   ASN A 294     -38.421  13.045  -9.822  1.00 72.11           C  
ATOM   4220  CB  ASN A 294     -37.663  15.050  -8.397  1.00 72.11           C  
ATOM   4221  HB2 ASN A 294     -36.706  14.620  -8.100  1.00 72.11           H  
ATOM   4222  HB3 ASN A 294     -37.527  15.583  -9.337  1.00 72.11           H  
ATOM   4223  O   ASN A 294     -37.904  13.535 -10.828  1.00 72.11           O  
ATOM   4224  CG  ASN A 294     -38.103  16.072  -7.372  1.00 72.11           C  
ATOM   4225  ND2 ASN A 294     -37.630  15.999  -6.155  1.00 72.11           N  
ATOM   4226 HD21 ASN A 294     -37.897  16.702  -5.480  1.00 72.11           H  
ATOM   4227 HD22 ASN A 294     -36.875  15.363  -5.943  1.00 72.11           H  
ATOM   4228  OD1 ASN A 294     -38.889  16.955  -7.667  1.00 72.11           O  
ATOM   4229  N   ARG A 295     -38.783  11.758  -9.773  1.00 70.59           N  
ATOM   4230  H   ARG A 295     -39.118  11.403  -8.888  1.00 70.59           H  
ATOM   4231  CA  ARG A 295     -38.735  10.835 -10.919  1.00 70.59           C  
ATOM   4232  HA  ARG A 295     -37.733  10.922 -11.338  1.00 70.59           H  
ATOM   4233  C   ARG A 295     -39.724  11.225 -12.042  1.00 70.59           C  
ATOM   4234  CB  ARG A 295     -38.918   9.393 -10.409  1.00 70.59           C  
ATOM   4235  HB2 ARG A 295     -38.664   8.687 -11.199  1.00 70.59           H  
ATOM   4236  HB3 ARG A 295     -38.218   9.231  -9.589  1.00 70.59           H  
ATOM   4237  O   ARG A 295     -40.823  11.683 -11.724  1.00 70.59           O  
ATOM   4238  CG  ARG A 295     -40.343   9.083  -9.921  1.00 70.59           C  
ATOM   4239  HG2 ARG A 295     -40.985   8.912 -10.786  1.00 70.59           H  
ATOM   4240  HG3 ARG A 295     -40.738   9.919  -9.344  1.00 70.59           H  
ATOM   4241  CD  ARG A 295     -40.331   7.840  -9.028  1.00 70.59           C  
ATOM   4242  HD2 ARG A 295     -39.825   8.081  -8.093  1.00 70.59           H  
ATOM   4243  HD3 ARG A 295     -39.741   7.066  -9.520  1.00 70.59           H  
ATOM   4244  NE  ARG A 295     -41.691   7.367  -8.709  1.00 70.59           N  
ATOM   4245  HE  ARG A 295     -42.312   8.046  -8.291  1.00 70.59           H  
ATOM   4246  NH1 ARG A 295     -41.413   5.163  -9.303  1.00 70.59           N  
ATOM   4247 HH11 ARG A 295     -40.466   5.395  -9.567  1.00 70.59           H  
ATOM   4248 HH12 ARG A 295     -41.852   4.466  -9.887  1.00 70.59           H  
ATOM   4249  NH2 ARG A 295     -43.401   5.867  -8.665  1.00 70.59           N  
ATOM   4250 HH21 ARG A 295     -44.056   6.611  -8.469  1.00 70.59           H  
ATOM   4251 HH22 ARG A 295     -43.728   4.936  -8.878  1.00 70.59           H  
ATOM   4252  CZ  ARG A 295     -42.148   6.143  -8.881  1.00 70.59           C  
ATOM   4253  N   PRO A 296     -39.379  11.012 -13.331  1.00 76.11           N  
ATOM   4254  CA  PRO A 296     -40.332  11.148 -14.443  1.00 76.11           C  
ATOM   4255  HA  PRO A 296     -40.689  12.173 -14.538  1.00 76.11           H  
ATOM   4256  C   PRO A 296     -41.503  10.192 -14.251  1.00 76.11           C  
ATOM   4257  CB  PRO A 296     -39.598  10.701 -15.704  1.00 76.11           C  
ATOM   4258  HB2 PRO A 296     -40.166   9.929 -16.223  1.00 76.11           H  
ATOM   4259  HB3 PRO A 296     -39.469  11.543 -16.384  1.00 76.11           H  
ATOM   4260  O   PRO A 296     -41.260   9.141 -13.686  1.00 76.11           O  
ATOM   4261  CG  PRO A 296     -38.252  10.130 -15.263  1.00 76.11           C  
ATOM   4262  HG2 PRO A 296     -37.429  10.660 -15.741  1.00 76.11           H  
ATOM   4263  HG3 PRO A 296     -38.201   9.068 -15.503  1.00 76.11           H  
ATOM   4264  CD  PRO A 296     -38.192  10.288 -13.752  1.00 76.11           C  
ATOM   4265  HD2 PRO A 296     -38.189   9.298 -13.294  1.00 76.11           H  
ATOM   4266  HD3 PRO A 296     -37.277  10.805 -13.461  1.00 76.11           H  
ATOM   4267  N   ASP A 297     -42.711  10.494 -14.734  1.00 69.15           N  
ATOM   4268  H   ASP A 297     -42.785  11.356 -15.255  1.00 69.15           H  
ATOM   4269  CA  ASP A 297     -43.853   9.580 -14.988  1.00 69.15           C  
ATOM   4270  HA  ASP A 297     -44.748  10.185 -14.850  1.00 69.15           H  
ATOM   4271  C   ASP A 297     -44.042   8.350 -14.049  1.00 69.15           C  
ATOM   4272  CB  ASP A 297     -43.865   9.145 -16.467  1.00 69.15           C  
ATOM   4273  HB2 ASP A 297     -44.796   8.614 -16.667  1.00 69.15           H  
ATOM   4274  HB3 ASP A 297     -43.048   8.433 -16.585  1.00 69.15           H  
ATOM   4275  O   ASP A 297     -44.533   7.303 -14.465  1.00 69.15           O  
ATOM   4276  CG  ASP A 297     -43.743  10.261 -17.520  1.00 69.15           C  
ATOM   4277  OD1 ASP A 297     -43.631   9.915 -18.723  1.00 69.15           O  
ATOM   4278  OD2 ASP A 297     -43.741  11.453 -17.147  1.00 69.15           O  
ATOM   4279  N   SER A 298     -43.677   8.445 -12.764  1.00 65.50           N  
ATOM   4280  H   SER A 298     -43.201   9.300 -12.515  1.00 65.50           H  
ATOM   4281  CA  SER A 298     -43.562   7.299 -11.835  1.00 65.50           C  
ATOM   4282  HA  SER A 298     -43.167   7.729 -10.915  1.00 65.50           H  
ATOM   4283  C   SER A 298     -42.539   6.196 -12.202  1.00 65.50           C  
ATOM   4284  CB  SER A 298     -44.941   6.732 -11.477  1.00 65.50           C  
ATOM   4285  HB2 SER A 298     -45.503   6.473 -12.375  1.00 65.50           H  
ATOM   4286  HB3 SER A 298     -44.836   5.831 -10.873  1.00 65.50           H  
ATOM   4287  O   SER A 298     -42.690   5.040 -11.793  1.00 65.50           O  
ATOM   4288  OG  SER A 298     -45.641   7.698 -10.720  1.00 65.50           O  
ATOM   4289  HG  SER A 298     -45.899   8.391 -11.332  1.00 65.50           H  
ATOM   4290  N   ALA A 299     -41.454   6.575 -12.870  1.00 75.47           N  
ATOM   4291  H   ALA A 299     -41.434   7.535 -13.183  1.00 75.47           H  
ATOM   4292  CA  ALA A 299     -40.370   5.741 -13.369  1.00 75.47           C  
ATOM   4293  HA  ALA A 299     -40.796   5.054 -14.101  1.00 75.47           H  
ATOM   4294  C   ALA A 299     -39.639   4.924 -12.308  1.00 75.47           C  
ATOM   4295  CB  ALA A 299     -39.342   6.641 -14.055  1.00 75.47           C  
ATOM   4296  HB1 ALA A 299     -38.578   6.026 -14.532  1.00 75.47           H  
ATOM   4297  HB2 ALA A 299     -39.838   7.264 -14.799  1.00 75.47           H  
ATOM   4298  HB3 ALA A 299     -38.866   7.277 -13.309  1.00 75.47           H  
ATOM   4299  O   ALA A 299     -39.430   5.373 -11.177  1.00 75.47           O  
ATOM   4300  N   VAL A 300     -39.159   3.751 -12.708  1.00 69.75           N  
ATOM   4301  H   VAL A 300     -39.402   3.427 -13.633  1.00 69.75           H  
ATOM   4302  CA  VAL A 300     -38.219   2.940 -11.931  1.00 69.75           C  
ATOM   4303  HA  VAL A 300     -37.791   3.565 -11.147  1.00 69.75           H  
ATOM   4304  C   VAL A 300     -37.097   2.473 -12.857  1.00 69.75           C  
ATOM   4305  CB  VAL A 300     -38.938   1.745 -11.274  1.00 69.75           C  
ATOM   4306  HB  VAL A 300     -39.283   1.069 -12.056  1.00 69.75           H  
ATOM   4307  O   VAL A 300     -37.366   2.032 -13.964  1.00 69.75           O  
ATOM   4308  CG1 VAL A 300     -38.017   0.957 -10.332  1.00 69.75           C  
ATOM   4309 HG11 VAL A 300     -38.527   0.054  -9.996  1.00 69.75           H  
ATOM   4310 HG12 VAL A 300     -37.083   0.704 -10.833  1.00 69.75           H  
ATOM   4311 HG13 VAL A 300     -37.764   1.558  -9.459  1.00 69.75           H  
ATOM   4312  CG2 VAL A 300     -40.156   2.167 -10.439  1.00 69.75           C  
ATOM   4313 HG21 VAL A 300     -40.609   1.294  -9.970  1.00 69.75           H  
ATOM   4314 HG22 VAL A 300     -39.849   2.875  -9.669  1.00 69.75           H  
ATOM   4315 HG23 VAL A 300     -40.903   2.634 -11.081  1.00 69.75           H  
ATOM   4316  N   GLY A 301     -35.841   2.485 -12.434  1.00 68.68           N  
ATOM   4317  H   GLY A 301     -35.642   2.833 -11.506  1.00 68.68           H  
ATOM   4318  CA  GLY A 301     -34.716   2.073 -13.271  1.00 68.68           C  
ATOM   4319  HA2 GLY A 301     -34.608   0.988 -13.253  1.00 68.68           H  
ATOM   4320  HA3 GLY A 301     -34.889   2.390 -14.300  1.00 68.68           H  
ATOM   4321  C   GLY A 301     -33.422   2.684 -12.779  1.00 68.68           C  
ATOM   4322  O   GLY A 301     -33.186   2.758 -11.575  1.00 68.68           O  
ATOM   4323  N   HIS A 302     -32.608   3.163 -13.711  1.00 61.46           N  
ATOM   4324  H   HIS A 302     -32.887   3.111 -14.680  1.00 61.46           H  
ATOM   4325  CA  HIS A 302     -31.429   3.949 -13.376  1.00 61.46           C  
ATOM   4326  HA  HIS A 302     -31.326   4.017 -12.293  1.00 61.46           H  
ATOM   4327  C   HIS A 302     -31.555   5.340 -13.920  1.00 61.46           C  
ATOM   4328  CB  HIS A 302     -30.122   3.373 -13.928  1.00 61.46           C  
ATOM   4329  HB2 HIS A 302     -29.281   3.841 -13.417  1.00 61.46           H  
ATOM   4330  HB3 HIS A 302     -30.079   3.589 -14.996  1.00 61.46           H  
ATOM   4331  O   HIS A 302     -32.280   5.631 -14.872  1.00 61.46           O  
ATOM   4332  CG  HIS A 302     -30.055   1.910 -13.761  1.00 61.46           C  
ATOM   4333  CD2 HIS A 302     -30.127   1.306 -12.540  1.00 61.46           C  
ATOM   4334  HD2 HIS A 302     -29.967   1.795 -11.590  1.00 61.46           H  
ATOM   4335  ND1 HIS A 302     -30.619   1.084 -14.685  1.00 61.46           N  
ATOM   4336  HD1 HIS A 302     -30.851   1.347 -15.632  1.00 61.46           H  
ATOM   4337  CE1 HIS A 302     -31.202   0.106 -14.012  1.00 61.46           C  
ATOM   4338  HE1 HIS A 302     -31.971  -0.522 -14.437  1.00 61.46           H  
ATOM   4339  NE2 HIS A 302     -30.876   0.149 -12.716  1.00 61.46           N  
ATOM   4340  N   VAL A 303     -30.686   6.138 -13.351  1.00 65.57           N  
ATOM   4341  H   VAL A 303     -30.210   5.781 -12.535  1.00 65.57           H  
ATOM   4342  CA  VAL A 303     -30.133   7.341 -13.916  1.00 65.57           C  
ATOM   4343  HA  VAL A 303     -30.748   7.680 -14.749  1.00 65.57           H  
ATOM   4344  C   VAL A 303     -28.717   7.025 -14.421  1.00 65.57           C  
ATOM   4345  CB  VAL A 303     -30.231   8.368 -12.785  1.00 65.57           C  
ATOM   4346  HB  VAL A 303     -31.274   8.347 -12.467  1.00 65.57           H  
ATOM   4347  O   VAL A 303     -27.932   6.419 -13.685  1.00 65.57           O  
ATOM   4348  CG1 VAL A 303     -29.438   7.962 -11.533  1.00 65.57           C  
ATOM   4349 HG11 VAL A 303     -30.083   8.063 -10.660  1.00 65.57           H  
ATOM   4350 HG12 VAL A 303     -29.117   6.921 -11.561  1.00 65.57           H  
ATOM   4351 HG13 VAL A 303     -28.526   8.548 -11.415  1.00 65.57           H  
ATOM   4352  CG2 VAL A 303     -29.997   9.797 -13.259  1.00 65.57           C  
ATOM   4353 HG21 VAL A 303     -30.245  10.490 -12.455  1.00 65.57           H  
ATOM   4354 HG22 VAL A 303     -30.630  10.007 -14.122  1.00 65.57           H  
ATOM   4355 HG23 VAL A 303     -28.957   9.942 -13.549  1.00 65.57           H  
ATOM   4356  N   ILE A 304     -28.343   7.428 -15.646  1.00 65.27           N  
ATOM   4357  H   ILE A 304     -29.046   7.796 -16.271  1.00 65.27           H  
ATOM   4358  CA  ILE A 304     -26.944   7.846 -15.821  1.00 65.27           C  
ATOM   4359  HA  ILE A 304     -26.313   7.233 -15.177  1.00 65.27           H  
ATOM   4360  C   ILE A 304     -26.989   9.245 -15.257  1.00 65.27           C  
ATOM   4361  CB  ILE A 304     -26.283   7.869 -17.238  1.00 65.27           C  
ATOM   4362  HB  ILE A 304     -26.610   8.752 -17.785  1.00 65.27           H  
ATOM   4363  O   ILE A 304     -27.512  10.145 -15.908  1.00 65.27           O  
ATOM   4364  CG1 ILE A 304     -26.324   6.682 -18.230  1.00 65.27           C  
ATOM   4365 HG12 ILE A 304     -25.708   6.934 -19.094  1.00 65.27           H  
ATOM   4366 HG13 ILE A 304     -25.851   5.801 -17.795  1.00 65.27           H  
ATOM   4367  CG2 ILE A 304     -24.779   7.999 -16.919  1.00 65.27           C  
ATOM   4368 HG21 ILE A 304     -24.200   8.013 -17.843  1.00 65.27           H  
ATOM   4369 HG22 ILE A 304     -24.568   8.901 -16.345  1.00 65.27           H  
ATOM   4370 HG23 ILE A 304     -24.443   7.140 -16.339  1.00 65.27           H  
ATOM   4371  CD1 ILE A 304     -27.677   6.290 -18.805  1.00 65.27           C  
ATOM   4372 HD11 ILE A 304     -27.939   7.022 -19.569  1.00 65.27           H  
ATOM   4373 HD12 ILE A 304     -27.606   5.310 -19.276  1.00 65.27           H  
ATOM   4374 HD13 ILE A 304     -28.456   6.273 -18.043  1.00 65.27           H  
ATOM   4375  N   ASN A 305     -26.538   9.411 -14.023  1.00 61.42           N  
ATOM   4376  H   ASN A 305     -26.198   8.613 -13.505  1.00 61.42           H  
ATOM   4377  CA  ASN A 305     -26.288  10.720 -13.466  1.00 61.42           C  
ATOM   4378  HA  ASN A 305     -26.954  11.448 -13.930  1.00 61.42           H  
ATOM   4379  C   ASN A 305     -24.864  11.057 -13.868  1.00 61.42           C  
ATOM   4380  CB  ASN A 305     -26.569  10.724 -11.965  1.00 61.42           C  
ATOM   4381  HB2 ASN A 305     -27.524  10.233 -11.778  1.00 61.42           H  
ATOM   4382  HB3 ASN A 305     -25.791  10.190 -11.420  1.00 61.42           H  
ATOM   4383  O   ASN A 305     -23.893  10.781 -13.164  1.00 61.42           O  
ATOM   4384  CG  ASN A 305     -26.759  12.119 -11.434  1.00 61.42           C  
ATOM   4385  ND2 ASN A 305     -25.905  12.605 -10.591  1.00 61.42           N  
ATOM   4386 HD21 ASN A 305     -25.108  12.043 -10.328  1.00 61.42           H  
ATOM   4387 HD22 ASN A 305     -26.040  13.546 -10.250  1.00 61.42           H  
ATOM   4388  OD1 ASN A 305     -27.726  12.780 -11.744  1.00 61.42           O  
ATOM   4389  N   LEU A 306     -24.744  11.616 -15.068  1.00 62.98           N  
ATOM   4390  H   LEU A 306     -25.579  11.767 -15.614  1.00 62.98           H  
ATOM   4391  CA  LEU A 306     -23.527  12.290 -15.481  1.00 62.98           C  
ATOM   4392  HA  LEU A 306     -22.657  11.675 -15.250  1.00 62.98           H  
ATOM   4393  C   LEU A 306     -23.481  13.565 -14.633  1.00 62.98           C  
ATOM   4394  CB  LEU A 306     -23.573  12.569 -16.992  1.00 62.98           C  
ATOM   4395  HB2 LEU A 306     -22.614  12.986 -17.297  1.00 62.98           H  
ATOM   4396  HB3 LEU A 306     -24.340  13.328 -17.150  1.00 62.98           H  
ATOM   4397  O   LEU A 306     -24.050  14.583 -15.018  1.00 62.98           O  
ATOM   4398  CG  LEU A 306     -23.909  11.372 -17.896  1.00 62.98           C  
ATOM   4399  HG  LEU A 306     -24.755  10.822 -17.484  1.00 62.98           H  
ATOM   4400  CD1 LEU A 306     -24.329  11.839 -19.285  1.00 62.98           C  
ATOM   4401 HD11 LEU A 306     -24.842  11.026 -19.799  1.00 62.98           H  
ATOM   4402 HD12 LEU A 306     -25.051  12.653 -19.209  1.00 62.98           H  
ATOM   4403 HD13 LEU A 306     -23.469  12.153 -19.876  1.00 62.98           H  
ATOM   4404  CD2 LEU A 306     -22.705  10.447 -18.033  1.00 62.98           C  
ATOM   4405 HD21 LEU A 306     -22.360  10.148 -17.044  1.00 62.98           H  
ATOM   4406 HD22 LEU A 306     -21.922  10.955 -18.596  1.00 62.98           H  
ATOM   4407 HD23 LEU A 306     -22.986   9.550 -18.586  1.00 62.98           H  
ATOM   4408  N   SER A 307     -22.944  13.452 -13.416  1.00 52.82           N  
ATOM   4409  H   SER A 307     -22.659  12.534 -13.107  1.00 52.82           H  
ATOM   4410  CA  SER A 307     -22.867  14.563 -12.474  1.00 52.82           C  
ATOM   4411  HA  SER A 307     -23.669  15.269 -12.690  1.00 52.82           H  
ATOM   4412  C   SER A 307     -21.553  15.288 -12.587  1.00 52.82           C  
ATOM   4413  CB  SER A 307     -23.030  14.128 -11.030  1.00 52.82           C  
ATOM   4414  HB2 SER A 307     -22.087  13.769 -10.617  1.00 52.82           H  
ATOM   4415  HB3 SER A 307     -23.762  13.322 -11.001  1.00 52.82           H  
ATOM   4416  O   SER A 307     -20.567  14.964 -11.917  1.00 52.82           O  
ATOM   4417  OG  SER A 307     -23.461  15.194 -10.236  1.00 52.82           O  
ATOM   4418  HG  SER A 307     -24.362  15.390 -10.505  1.00 52.82           H  
ATOM   4419  N   GLN A 308     -21.582  16.384 -13.321  1.00 50.99           N  
ATOM   4420  H   GLN A 308     -22.389  16.555 -13.904  1.00 50.99           H  
ATOM   4421  CA  GLN A 308     -20.956  17.541 -12.731  1.00 50.99           C  
ATOM   4422  HA  GLN A 308     -19.898  17.334 -12.570  1.00 50.99           H  
ATOM   4423  C   GLN A 308     -21.613  17.806 -11.366  1.00 50.99           C  
ATOM   4424  CB  GLN A 308     -21.096  18.737 -13.673  1.00 50.99           C  
ATOM   4425  HB2 GLN A 308     -21.303  19.635 -13.091  1.00 50.99           H  
ATOM   4426  HB3 GLN A 308     -21.911  18.579 -14.378  1.00 50.99           H  
ATOM   4427  O   GLN A 308     -22.806  18.099 -11.278  1.00 50.99           O  
ATOM   4428  CG  GLN A 308     -19.810  18.976 -14.451  1.00 50.99           C  
ATOM   4429  HG2 GLN A 308     -19.008  19.204 -13.750  1.00 50.99           H  
ATOM   4430  HG3 GLN A 308     -19.553  18.054 -14.973  1.00 50.99           H  
ATOM   4431  CD  GLN A 308     -19.940  20.129 -15.446  1.00 50.99           C  
ATOM   4432  NE2 GLN A 308     -18.836  20.707 -15.863  1.00 50.99           N  
ATOM   4433 HE21 GLN A 308     -18.948  21.377 -16.611  1.00 50.99           H  
ATOM   4434 HE22 GLN A 308     -17.934  20.307 -15.646  1.00 50.99           H  
ATOM   4435  OE1 GLN A 308     -21.009  20.582 -15.828  1.00 50.99           O  
ATOM   4436  N   ASN A 309     -20.783  17.759 -10.320  1.00 54.04           N  
ATOM   4437  H   ASN A 309     -19.884  17.321 -10.462  1.00 54.04           H  
ATOM   4438  CA  ASN A 309     -20.932  18.543  -9.093  1.00 54.04           C  
ATOM   4439  HA  ASN A 309     -20.241  18.103  -8.374  1.00 54.04           H  
ATOM   4440  C   ASN A 309     -22.292  18.477  -8.368  1.00 54.04           C  
ATOM   4441  CB  ASN A 309     -20.421  19.975  -9.371  1.00 54.04           C  
ATOM   4442  HB2 ASN A 309     -19.361  19.908  -9.619  1.00 54.04           H  
ATOM   4443  HB3 ASN A 309     -20.499  20.570  -8.461  1.00 54.04           H  
ATOM   4444  O   ASN A 309     -22.749  19.488  -7.838  1.00 54.04           O  
ATOM   4445  CG  ASN A 309     -21.140  20.732 -10.488  1.00 54.04           C  
ATOM   4446  ND2 ASN A 309     -20.393  21.360 -11.367  1.00 54.04           N  
ATOM   4447 HD21 ASN A 309     -19.387  21.352 -11.285  1.00 54.04           H  
ATOM   4448 HD22 ASN A 309     -20.891  21.827 -12.112  1.00 54.04           H  
ATOM   4449  OD1 ASN A 309     -22.350  20.786 -10.619  1.00 54.04           O  
ATOM   4450  N   ASN A 310     -22.938  17.309  -8.328  1.00 51.46           N  
ATOM   4451  H   ASN A 310     -22.517  16.518  -8.794  1.00 51.46           H  
ATOM   4452  CA  ASN A 310     -24.267  17.071  -7.752  1.00 51.46           C  
ATOM   4453  HA  ASN A 310     -24.490  16.015  -7.905  1.00 51.46           H  
ATOM   4454  C   ASN A 310     -25.418  17.845  -8.429  1.00 51.46           C  
ATOM   4455  CB  ASN A 310     -24.285  17.354  -6.228  1.00 51.46           C  
ATOM   4456  HB2 ASN A 310     -24.261  18.432  -6.070  1.00 51.46           H  
ATOM   4457  HB3 ASN A 310     -25.247  17.007  -5.851  1.00 51.46           H  
ATOM   4458  O   ASN A 310     -26.579  17.632  -8.076  1.00 51.46           O  
ATOM   4459  CG  ASN A 310     -23.194  16.756  -5.346  1.00 51.46           C  
ATOM   4460  ND2 ASN A 310     -23.535  16.491  -4.107  1.00 51.46           N  
ATOM   4461 HD21 ASN A 310     -24.485  16.635  -3.794  1.00 51.46           H  
ATOM   4462 HD22 ASN A 310     -22.793  16.198  -3.487  1.00 51.46           H  
ATOM   4463  OD1 ASN A 310     -22.043  16.551  -5.685  1.00 51.46           O  
ATOM   4464  N   ALA A 311     -25.132  18.767  -9.354  1.00 55.57           N  
ATOM   4465  H   ALA A 311     -24.164  18.848  -9.631  1.00 55.57           H  
ATOM   4466  CA  ALA A 311     -26.011  19.898  -9.651  1.00 55.57           C  
ATOM   4467  HA  ALA A 311     -27.014  19.683  -9.283  1.00 55.57           H  
ATOM   4468  C   ALA A 311     -26.144  20.218 -11.142  1.00 55.57           C  
ATOM   4469  CB  ALA A 311     -25.475  21.117  -8.891  1.00 55.57           C  
ATOM   4470  HB1 ALA A 311     -25.439  20.897  -7.824  1.00 55.57           H  
ATOM   4471  HB2 ALA A 311     -26.130  21.973  -9.052  1.00 55.57           H  
ATOM   4472  HB3 ALA A 311     -24.469  21.364  -9.232  1.00 55.57           H  
ATOM   4473  O   ALA A 311     -27.231  20.608 -11.580  1.00 55.57           O  
ATOM   4474  N   ALA A 312     -25.102  20.040 -11.951  1.00 61.57           N  
ATOM   4475  H   ALA A 312     -24.227  19.736 -11.551  1.00 61.57           H  
ATOM   4476  CA  ALA A 312     -25.245  19.946 -13.400  1.00 61.57           C  
ATOM   4477  HA  ALA A 312     -26.204  20.357 -13.715  1.00 61.57           H  
ATOM   4478  C   ALA A 312     -25.260  18.461 -13.755  1.00 61.57           C  
ATOM   4479  CB  ALA A 312     -24.165  20.780 -14.095  1.00 61.57           C  
ATOM   4480  HB1 ALA A 312     -24.339  21.839 -13.904  1.00 61.57           H  
ATOM   4481  HB2 ALA A 312     -23.183  20.513 -13.706  1.00 61.57           H  
ATOM   4482  HB3 ALA A 312     -24.186  20.594 -15.169  1.00 61.57           H  
ATOM   4483  O   ALA A 312     -24.237  17.850 -14.036  1.00 61.57           O  
ATOM   4484  N   ASN A 313     -26.445  17.867 -13.697  1.00 61.20           N  
ATOM   4485  H   ASN A 313     -27.267  18.407 -13.464  1.00 61.20           H  
ATOM   4486  CA  ASN A 313     -26.619  16.453 -13.948  1.00 61.20           C  
ATOM   4487  HA  ASN A 313     -25.653  15.949 -13.957  1.00 61.20           H  
ATOM   4488  C   ASN A 313     -27.288  16.285 -15.292  1.00 61.20           C  
ATOM   4489  CB  ASN A 313     -27.455  15.815 -12.846  1.00 61.20           C  
ATOM   4490  HB2 ASN A 313     -28.473  16.204 -12.869  1.00 61.20           H  
ATOM   4491  HB3 ASN A 313     -27.471  14.743 -13.041  1.00 61.20           H  
ATOM   4492  O   ASN A 313     -28.449  16.664 -15.451  1.00 61.20           O  
ATOM   4493  CG  ASN A 313     -26.865  16.027 -11.480  1.00 61.20           C  
ATOM   4494  ND2 ASN A 313     -27.449  16.882 -10.689  1.00 61.20           N  
ATOM   4495 HD21 ASN A 313     -28.376  17.218 -10.909  1.00 61.20           H  
ATOM   4496 HD22 ASN A 313     -27.132  16.923  -9.731  1.00 61.20           H  
ATOM   4497  OD1 ASN A 313     -25.857  15.455 -11.123  1.00 61.20           O  
ATOM   4498  N   SER A 314     -26.600  15.672 -16.246  1.00 68.37           N  
ATOM   4499  H   SER A 314     -25.659  15.370 -16.038  1.00 68.37           H  
ATOM   4500  CA  SER A 314     -27.311  15.049 -17.354  1.00 68.37           C  
ATOM   4501  HA  SER A 314     -28.178  15.650 -17.630  1.00 68.37           H  
ATOM   4502  C   SER A 314     -27.829  13.717 -16.861  1.00 68.37           C  
ATOM   4503  CB  SER A 314     -26.426  14.945 -18.576  1.00 68.37           C  
ATOM   4504  HB2 SER A 314     -26.864  14.257 -19.299  1.00 68.37           H  
ATOM   4505  HB3 SER A 314     -25.437  14.580 -18.299  1.00 68.37           H  
ATOM   4506  O   SER A 314     -27.086  12.746 -16.772  1.00 68.37           O  
ATOM   4507  OG  SER A 314     -26.319  16.250 -19.113  1.00 68.37           O  
ATOM   4508  HG  SER A 314     -27.159  16.700 -18.997  1.00 68.37           H  
ATOM   4509  N   GLN A 315     -29.101  13.740 -16.482  1.00 67.99           N  
ATOM   4510  H   GLN A 315     -29.631  14.584 -16.649  1.00 67.99           H  
ATOM   4511  CA  GLN A 315     -29.848  12.619 -15.960  1.00 67.99           C  
ATOM   4512  HA  GLN A 315     -29.166  11.899 -15.506  1.00 67.99           H  
ATOM   4513  C   GLN A 315     -30.553  11.938 -17.101  1.00 67.99           C  
ATOM   4514  CB  GLN A 315     -30.840  13.089 -14.900  1.00 67.99           C  
ATOM   4515  HB2 GLN A 315     -31.361  13.988 -15.231  1.00 67.99           H  
ATOM   4516  HB3 GLN A 315     -31.563  12.299 -14.698  1.00 67.99           H  
ATOM   4517  O   GLN A 315     -31.656  12.310 -17.500  1.00 67.99           O  
ATOM   4518  CG  GLN A 315     -30.057  13.376 -13.636  1.00 67.99           C  
ATOM   4519  HG2 GLN A 315     -29.455  14.270 -13.798  1.00 67.99           H  
ATOM   4520  HG3 GLN A 315     -29.401  12.527 -13.440  1.00 67.99           H  
ATOM   4521  CD  GLN A 315     -30.921  13.597 -12.417  1.00 67.99           C  
ATOM   4522  NE2 GLN A 315     -30.326  13.541 -11.258  1.00 67.99           N  
ATOM   4523 HE21 GLN A 315     -29.342  13.318 -11.216  1.00 67.99           H  
ATOM   4524 HE22 GLN A 315     -30.860  13.725 -10.420  1.00 67.99           H  
ATOM   4525  OE1 GLN A 315     -32.109  13.875 -12.493  1.00 67.99           O  
ATOM   4526  N   ILE A 316     -29.902  10.900 -17.593  1.00 71.16           N  
ATOM   4527  H   ILE A 316     -28.992  10.683 -17.213  1.00 71.16           H  
ATOM   4528  CA  ILE A 316     -30.575   9.905 -18.400  1.00 71.16           C  
ATOM   4529  HA  ILE A 316     -31.347  10.380 -19.005  1.00 71.16           H  
ATOM   4530  C   ILE A 316     -31.267   8.953 -17.422  1.00 71.16           C  
ATOM   4531  CB  ILE A 316     -29.567   9.250 -19.348  1.00 71.16           C  
ATOM   4532  HB  ILE A 316     -28.826   8.729 -18.740  1.00 71.16           H  
ATOM   4533  O   ILE A 316     -30.737   7.891 -17.095  1.00 71.16           O  
ATOM   4534  CG1 ILE A 316     -28.838  10.296 -20.226  1.00 71.16           C  
ATOM   4535 HG12 ILE A 316     -29.576  10.945 -20.698  1.00 71.16           H  
ATOM   4536 HG13 ILE A 316     -28.199  10.908 -19.589  1.00 71.16           H  
ATOM   4537  CG2 ILE A 316     -30.350   8.271 -20.217  1.00 71.16           C  
ATOM   4538 HG21 ILE A 316     -29.691   7.754 -20.915  1.00 71.16           H  
ATOM   4539 HG22 ILE A 316     -31.088   8.846 -20.777  1.00 71.16           H  
ATOM   4540 HG23 ILE A 316     -30.854   7.513 -19.617  1.00 71.16           H  
ATOM   4541  CD1 ILE A 316     -27.959   9.705 -21.333  1.00 71.16           C  
ATOM   4542 HD11 ILE A 316     -27.263  10.465 -21.689  1.00 71.16           H  
ATOM   4543 HD12 ILE A 316     -28.577   9.378 -22.168  1.00 71.16           H  
ATOM   4544 HD13 ILE A 316     -27.401   8.853 -20.945  1.00 71.16           H  
ATOM   4545  N   VAL A 317     -32.410   9.384 -16.883  1.00 69.32           N  
ATOM   4546  H   VAL A 317     -32.808  10.226 -17.274  1.00 69.32           H  
ATOM   4547  CA  VAL A 317     -33.319   8.494 -16.151  1.00 69.32           C  
ATOM   4548  HA  VAL A 317     -32.721   7.844 -15.513  1.00 69.32           H  
ATOM   4549  C   VAL A 317     -34.037   7.615 -17.140  1.00 69.32           C  
ATOM   4550  CB  VAL A 317     -34.324   9.224 -15.252  1.00 69.32           C  
ATOM   4551  HB  VAL A 317     -34.852   9.985 -15.827  1.00 69.32           H  
ATOM   4552  O   VAL A 317     -34.158   7.924 -18.320  1.00 69.32           O  
ATOM   4553  CG1 VAL A 317     -35.360   8.318 -14.564  1.00 69.32           C  
ATOM   4554 HG11 VAL A 317     -36.119   8.003 -15.281  1.00 69.32           H  
ATOM   4555 HG12 VAL A 317     -35.865   8.860 -13.764  1.00 69.32           H  
ATOM   4556 HG13 VAL A 317     -34.882   7.434 -14.143  1.00 69.32           H  
ATOM   4557  CG2 VAL A 317     -33.525   9.863 -14.132  1.00 69.32           C  
ATOM   4558 HG21 VAL A 317     -34.213  10.335 -13.431  1.00 69.32           H  
ATOM   4559 HG22 VAL A 317     -32.952   9.101 -13.604  1.00 69.32           H  
ATOM   4560 HG23 VAL A 317     -32.855  10.620 -14.540  1.00 69.32           H  
ATOM   4561  N   THR A 318     -34.476   6.466 -16.667  1.00 70.32           N  
ATOM   4562  H   THR A 318     -34.348   6.251 -15.688  1.00 70.32           H  
ATOM   4563  CA  THR A 318     -35.005   5.431 -17.522  1.00 70.32           C  
ATOM   4564  HA  THR A 318     -35.466   5.877 -18.403  1.00 70.32           H  
ATOM   4565  C   THR A 318     -36.067   4.633 -16.792  1.00 70.32           C  
ATOM   4566  CB  THR A 318     -33.854   4.539 -17.973  1.00 70.32           C  
ATOM   4567  HB  THR A 318     -34.276   3.746 -18.590  1.00 70.32           H  
ATOM   4568  O   THR A 318     -35.928   4.374 -15.595  1.00 70.32           O  
ATOM   4569  CG2 THR A 318     -32.784   5.274 -18.781  1.00 70.32           C  
ATOM   4570 HG21 THR A 318     -32.093   4.576 -19.254  1.00 70.32           H  
ATOM   4571 HG22 THR A 318     -33.255   5.848 -19.579  1.00 70.32           H  
ATOM   4572 HG23 THR A 318     -32.203   5.942 -18.144  1.00 70.32           H  
ATOM   4573  OG1 THR A 318     -33.202   3.992 -16.851  1.00 70.32           O  
ATOM   4574  HG1 THR A 318     -32.985   4.729 -16.275  1.00 70.32           H  
ATOM   4575  N   ASP A 319     -37.109   4.229 -17.514  1.00 72.12           N  
ATOM   4576  H   ASP A 319     -37.225   4.594 -18.449  1.00 72.12           H  
ATOM   4577  CA  ASP A 319     -38.133   3.340 -17.011  1.00 72.12           C  
ATOM   4578  HA  ASP A 319     -38.029   3.361 -15.926  1.00 72.12           H  
ATOM   4579  C   ASP A 319     -37.941   1.926 -17.490  1.00 72.12           C  
ATOM   4580  CB  ASP A 319     -39.571   3.723 -17.348  1.00 72.12           C  
ATOM   4581  HB2 ASP A 319     -39.621   4.750 -17.711  1.00 72.12           H  
ATOM   4582  HB3 ASP A 319     -39.955   3.131 -18.179  1.00 72.12           H  
ATOM   4583  O   ASP A 319     -38.113   1.574 -18.665  1.00 72.12           O  
ATOM   4584  CG  ASP A 319     -40.469   3.491 -16.135  1.00 72.12           C  
ATOM   4585  OD1 ASP A 319     -41.571   4.052 -16.120  1.00 72.12           O  
ATOM   4586  OD2 ASP A 319     -40.096   2.686 -15.248  1.00 72.12           O  
ATOM   4587  N   ARG A 320     -37.721   1.071 -16.513  1.00 66.91           N  
ATOM   4588  H   ARG A 320     -37.630   1.467 -15.589  1.00 66.91           H  
ATOM   4589  CA  ARG A 320     -37.884  -0.358 -16.636  1.00 66.91           C  
ATOM   4590  HA  ARG A 320     -37.422  -0.693 -17.564  1.00 66.91           H  
ATOM   4591  C   ARG A 320     -39.360  -0.736 -16.770  1.00 66.91           C  
ATOM   4592  CB  ARG A 320     -37.072  -0.996 -15.514  1.00 66.91           C  
ATOM   4593  HB2 ARG A 320     -36.790  -1.996 -15.840  1.00 66.91           H  
ATOM   4594  HB3 ARG A 320     -36.139  -0.442 -15.407  1.00 66.91           H  
ATOM   4595  O   ARG A 320     -39.640  -1.758 -17.383  1.00 66.91           O  
ATOM   4596  CG  ARG A 320     -37.756  -1.098 -14.149  1.00 66.91           C  
ATOM   4597  HG2 ARG A 320     -38.564  -1.829 -14.184  1.00 66.91           H  
ATOM   4598  HG3 ARG A 320     -38.203  -0.151 -13.846  1.00 66.91           H  
ATOM   4599  CD  ARG A 320     -36.678  -1.527 -13.150  1.00 66.91           C  
ATOM   4600  HD2 ARG A 320     -35.927  -0.739 -13.092  1.00 66.91           H  
ATOM   4601  HD3 ARG A 320     -36.178  -2.428 -13.505  1.00 66.91           H  
ATOM   4602  NE  ARG A 320     -37.208  -1.761 -11.801  1.00 66.91           N  
ATOM   4603  HE  ARG A 320     -37.007  -1.040 -11.123  1.00 66.91           H  
ATOM   4604  NH1 ARG A 320     -38.139  -3.847 -12.115  1.00 66.91           N  
ATOM   4605 HH11 ARG A 320     -38.128  -3.735 -13.118  1.00 66.91           H  
ATOM   4606 HH12 ARG A 320     -38.579  -4.671 -11.730  1.00 66.91           H  
ATOM   4607  NH2 ARG A 320     -38.039  -2.958 -10.074  1.00 66.91           N  
ATOM   4608 HH21 ARG A 320     -38.475  -3.791  -9.706  1.00 66.91           H  
ATOM   4609 HH22 ARG A 320     -37.738  -2.228  -9.444  1.00 66.91           H  
ATOM   4610  CZ  ARG A 320     -37.792  -2.851 -11.348  1.00 66.91           C  
ATOM   4611  N   ILE A 321     -40.301   0.112 -16.354  1.00 65.83           N  
ATOM   4612  H   ILE A 321     -40.026   0.958 -15.875  1.00 65.83           H  
ATOM   4613  CA  ILE A 321     -41.737  -0.091 -16.586  1.00 65.83           C  
ATOM   4614  HA  ILE A 321     -41.945  -1.147 -16.417  1.00 65.83           H  
ATOM   4615  C   ILE A 321     -42.106   0.174 -18.060  1.00 65.83           C  
ATOM   4616  CB  ILE A 321     -42.605   0.686 -15.563  1.00 65.83           C  
ATOM   4617  HB  ILE A 321     -42.516   1.755 -15.757  1.00 65.83           H  
ATOM   4618  O   ILE A 321     -42.464  -0.777 -18.748  1.00 65.83           O  
ATOM   4619  CG1 ILE A 321     -42.157   0.398 -14.104  1.00 65.83           C  
ATOM   4620 HG12 ILE A 321     -42.330  -0.654 -13.876  1.00 65.83           H  
ATOM   4621 HG13 ILE A 321     -41.090   0.591 -13.996  1.00 65.83           H  
ATOM   4622  CG2 ILE A 321     -44.084   0.303 -15.750  1.00 65.83           C  
ATOM   4623 HG21 ILE A 321     -44.716   0.927 -15.118  1.00 65.83           H  
ATOM   4624 HG22 ILE A 321     -44.243  -0.747 -15.505  1.00 65.83           H  
ATOM   4625 HG23 ILE A 321     -44.396   0.481 -16.779  1.00 65.83           H  
ATOM   4626  CD1 ILE A 321     -42.858   1.258 -13.045  1.00 65.83           C  
ATOM   4627 HD11 ILE A 321     -42.705   2.314 -13.267  1.00 65.83           H  
ATOM   4628 HD12 ILE A 321     -42.436   1.034 -12.066  1.00 65.83           H  
ATOM   4629 HD13 ILE A 321     -43.926   1.041 -13.015  1.00 65.83           H  
ATOM   4630  N   TYR A 322     -41.977   1.399 -18.590  1.00 68.79           N  
ATOM   4631  H   TYR A 322     -41.755   2.156 -17.961  1.00 68.79           H  
ATOM   4632  CA  TYR A 322     -42.681   1.763 -19.840  1.00 68.79           C  
ATOM   4633  HA  TYR A 322     -43.532   1.088 -19.937  1.00 68.79           H  
ATOM   4634  C   TYR A 322     -41.952   1.609 -21.195  1.00 68.79           C  
ATOM   4635  CB  TYR A 322     -43.282   3.172 -19.680  1.00 68.79           C  
ATOM   4636  HB2 TYR A 322     -42.483   3.878 -19.453  1.00 68.79           H  
ATOM   4637  HB3 TYR A 322     -43.730   3.478 -20.625  1.00 68.79           H  
ATOM   4638  O   TYR A 322     -42.629   1.430 -22.200  1.00 68.79           O  
ATOM   4639  CG  TYR A 322     -44.362   3.246 -18.613  1.00 68.79           C  
ATOM   4640  CD1 TYR A 322     -45.489   2.402 -18.692  1.00 68.79           C  
ATOM   4641  HD1 TYR A 322     -45.618   1.748 -19.542  1.00 68.79           H  
ATOM   4642  CD2 TYR A 322     -44.235   4.132 -17.528  1.00 68.79           C  
ATOM   4643  HD2 TYR A 322     -43.395   4.809 -17.477  1.00 68.79           H  
ATOM   4644  CE1 TYR A 322     -46.445   2.399 -17.659  1.00 68.79           C  
ATOM   4645  HE1 TYR A 322     -47.306   1.747 -17.705  1.00 68.79           H  
ATOM   4646  CE2 TYR A 322     -45.183   4.131 -16.490  1.00 68.79           C  
ATOM   4647  HE2 TYR A 322     -45.051   4.802 -15.654  1.00 68.79           H  
ATOM   4648  OH  TYR A 322     -47.189   3.230 -15.536  1.00 68.79           O  
ATOM   4649  HH  TYR A 322     -46.968   3.902 -14.887  1.00 68.79           H  
ATOM   4650  CZ  TYR A 322     -46.284   3.251 -16.548  1.00 68.79           C  
ATOM   4651  N   ASN A 323     -40.616   1.668 -21.285  1.00 68.10           N  
ATOM   4652  H   ASN A 323     -40.116   1.862 -20.429  1.00 68.10           H  
ATOM   4653  CA  ASN A 323     -39.977   2.136 -22.542  1.00 68.10           C  
ATOM   4654  HA  ASN A 323     -40.744   2.717 -23.054  1.00 68.10           H  
ATOM   4655  C   ASN A 323     -38.924   3.194 -22.250  1.00 68.10           C  
ATOM   4656  CB  ASN A 323     -39.585   1.063 -23.583  1.00 68.10           C  
ATOM   4657  HB2 ASN A 323     -40.311   0.249 -23.578  1.00 68.10           H  
ATOM   4658  HB3 ASN A 323     -39.698   1.541 -24.556  1.00 68.10           H  
ATOM   4659  O   ASN A 323     -37.791   3.177 -22.715  1.00 68.10           O  
ATOM   4660  CG  ASN A 323     -38.160   0.521 -23.540  1.00 68.10           C  
ATOM   4661  ND2 ASN A 323     -37.518   0.412 -24.682  1.00 68.10           N  
ATOM   4662 HD21 ASN A 323     -36.586   0.024 -24.705  1.00 68.10           H  
ATOM   4663 HD22 ASN A 323     -37.922   0.786 -25.529  1.00 68.10           H  
ATOM   4664  OD1 ASN A 323     -37.646   0.136 -22.497  1.00 68.10           O  
ATOM   4665  N   ASP A 324     -39.357   4.133 -21.430  1.00 67.79           N  
ATOM   4666  H   ASP A 324     -40.285   4.041 -21.044  1.00 67.79           H  
ATOM   4667  CA  ASP A 324     -38.907   5.487 -21.620  1.00 67.79           C  
ATOM   4668  HA  ASP A 324     -38.805   5.680 -22.688  1.00 67.79           H  
ATOM   4669  C   ASP A 324     -37.557   5.712 -20.979  1.00 67.79           C  
ATOM   4670  CB  ASP A 324     -39.992   6.415 -21.092  1.00 67.79           C  
ATOM   4671  HB2 ASP A 324     -39.666   7.450 -21.188  1.00 67.79           H  
ATOM   4672  HB3 ASP A 324     -40.162   6.190 -20.039  1.00 67.79           H  
ATOM   4673  O   ASP A 324     -37.390   5.681 -19.770  1.00 67.79           O  
ATOM   4674  CG  ASP A 324     -41.288   6.201 -21.873  1.00 67.79           C  
ATOM   4675  OD1 ASP A 324     -42.353   6.087 -21.229  1.00 67.79           O  
ATOM   4676  OD2 ASP A 324     -41.229   6.157 -23.122  1.00 67.79           O  
ATOM   4677  N   ILE A 325     -36.575   6.002 -21.805  1.00 73.96           N  
ATOM   4678  H   ILE A 325     -36.764   5.934 -22.795  1.00 73.96           H  
ATOM   4679  CA  ILE A 325     -35.496   6.876 -21.391  1.00 73.96           C  
ATOM   4680  HA  ILE A 325     -35.158   6.588 -20.396  1.00 73.96           H  
ATOM   4681  C   ILE A 325     -36.101   8.283 -21.291  1.00 73.96           C  
ATOM   4682  CB  ILE A 325     -34.316   6.678 -22.361  1.00 73.96           C  
ATOM   4683  HB  ILE A 325     -33.944   5.675 -22.154  1.00 73.96           H  
ATOM   4684  O   ILE A 325     -36.726   8.763 -22.234  1.00 73.96           O  
ATOM   4685  CG1 ILE A 325     -33.120   7.604 -22.113  1.00 73.96           C  
ATOM   4686 HG12 ILE A 325     -32.988   7.720 -21.038  1.00 73.96           H  
ATOM   4687 HG13 ILE A 325     -33.323   8.588 -22.538  1.00 73.96           H  
ATOM   4688  CG2 ILE A 325     -34.785   6.709 -23.826  1.00 73.96           C  
ATOM   4689 HG21 ILE A 325     -35.455   7.555 -23.979  1.00 73.96           H  
ATOM   4690 HG22 ILE A 325     -35.351   5.809 -24.068  1.00 73.96           H  
ATOM   4691 HG23 ILE A 325     -33.938   6.759 -24.511  1.00 73.96           H  
ATOM   4692  CD1 ILE A 325     -31.817   7.056 -22.728  1.00 73.96           C  
ATOM   4693 HD11 ILE A 325     -31.408   6.277 -22.084  1.00 73.96           H  
ATOM   4694 HD12 ILE A 325     -31.977   6.638 -23.721  1.00 73.96           H  
ATOM   4695 HD13 ILE A 325     -31.091   7.863 -22.832  1.00 73.96           H  
ATOM   4696  N   TRP A 326     -35.951   8.948 -20.150  1.00 73.58           N  
ATOM   4697  H   TRP A 326     -35.447   8.499 -19.398  1.00 73.58           H  
ATOM   4698  CA  TRP A 326     -36.096  10.394 -20.080  1.00 73.58           C  
ATOM   4699  HA  TRP A 326     -36.444  10.758 -21.047  1.00 73.58           H  
ATOM   4700  C   TRP A 326     -34.747  10.997 -19.800  1.00 73.58           C  
ATOM   4701  CB  TRP A 326     -37.079  10.925 -19.047  1.00 73.58           C  
ATOM   4702  HB2 TRP A 326     -37.114  12.007 -19.174  1.00 73.58           H  
ATOM   4703  HB3 TRP A 326     -36.692  10.705 -18.052  1.00 73.58           H  
ATOM   4704  O   TRP A 326     -34.116  10.782 -18.763  1.00 73.58           O  
ATOM   4705  CG  TRP A 326     -38.469  10.421 -19.104  1.00 73.58           C  
ATOM   4706  CD1 TRP A 326     -39.586  11.110 -19.437  1.00 73.58           C  
ATOM   4707  HD1 TRP A 326     -39.617  12.143 -19.748  1.00 73.58           H  
ATOM   4708  CD2 TRP A 326     -38.921   9.151 -18.595  1.00 73.58           C  
ATOM   4709  CE2 TRP A 326     -40.335   9.094 -18.720  1.00 73.58           C  
ATOM   4710  CE3 TRP A 326     -38.272   8.101 -17.926  1.00 73.58           C  
ATOM   4711  HE3 TRP A 326     -37.199   8.121 -17.806  1.00 73.58           H  
ATOM   4712  NE1 TRP A 326     -40.696  10.314 -19.232  1.00 73.58           N  
ATOM   4713  HE1 TRP A 326     -41.649  10.650 -19.220  1.00 73.58           H  
ATOM   4714  CH2 TRP A 326     -40.427   7.056 -17.468  1.00 73.58           C  
ATOM   4715  HH2 TRP A 326     -41.015   6.280 -16.999  1.00 73.58           H  
ATOM   4716  CZ2 TRP A 326     -41.076   8.018 -18.242  1.00 73.58           C  
ATOM   4717  HZ2 TRP A 326     -42.142   7.962 -18.406  1.00 73.58           H  
ATOM   4718  CZ3 TRP A 326     -39.028   7.095 -17.318  1.00 73.58           C  
ATOM   4719  HZ3 TRP A 326     -38.522   6.339 -16.735  1.00 73.58           H  
ATOM   4720  N   PHE A 327     -34.357  11.850 -20.716  1.00 71.28           N  
ATOM   4721  H   PHE A 327     -34.987  12.051 -21.480  1.00 71.28           H  
ATOM   4722  CA  PHE A 327     -33.316  12.788 -20.461  1.00 71.28           C  
ATOM   4723  HA  PHE A 327     -32.582  12.354 -19.781  1.00 71.28           H  
ATOM   4724  C   PHE A 327     -33.952  13.997 -19.791  1.00 71.28           C  
ATOM   4725  CB  PHE A 327     -32.602  13.098 -21.764  1.00 71.28           C  
ATOM   4726  HB2 PHE A 327     -33.327  13.372 -22.530  1.00 71.28           H  
ATOM   4727  HB3 PHE A 327     -32.047  12.216 -22.084  1.00 71.28           H  
ATOM   4728  O   PHE A 327     -34.916  14.591 -20.278  1.00 71.28           O  
ATOM   4729  CG  PHE A 327     -31.610  14.195 -21.604  1.00 71.28           C  
ATOM   4730  CD1 PHE A 327     -31.869  15.440 -22.185  1.00 71.28           C  
ATOM   4731  HD1 PHE A 327     -32.774  15.594 -22.753  1.00 71.28           H  
ATOM   4732  CD2 PHE A 327     -30.455  13.979 -20.839  1.00 71.28           C  
ATOM   4733  HD2 PHE A 327     -30.286  13.028 -20.356  1.00 71.28           H  
ATOM   4734  CE1 PHE A 327     -30.935  16.470 -22.039  1.00 71.28           C  
ATOM   4735  HE1 PHE A 327     -31.104  17.435 -22.493  1.00 71.28           H  
ATOM   4736  CE2 PHE A 327     -29.525  15.011 -20.706  1.00 71.28           C  
ATOM   4737  HE2 PHE A 327     -28.625  14.848 -20.131  1.00 71.28           H  
ATOM   4738  CZ  PHE A 327     -29.752  16.242 -21.338  1.00 71.28           C  
ATOM   4739  HZ  PHE A 327     -29.021  17.035 -21.293  1.00 71.28           H  
ATOM   4740  N   ARG A 328     -33.384  14.380 -18.659  1.00 75.03           N  
ATOM   4741  H   ARG A 328     -32.666  13.787 -18.269  1.00 75.03           H  
ATOM   4742  CA  ARG A 328     -33.358  15.787 -18.301  1.00 75.03           C  
ATOM   4743  HA  ARG A 328     -33.695  16.367 -19.160  1.00 75.03           H  
ATOM   4744  C   ARG A 328     -31.941  16.197 -18.030  1.00 75.03           C  
ATOM   4745  CB  ARG A 328     -34.278  16.115 -17.118  1.00 75.03           C  
ATOM   4746  HB2 ARG A 328     -34.458  17.190 -17.094  1.00 75.03           H  
ATOM   4747  HB3 ARG A 328     -35.237  15.622 -17.278  1.00 75.03           H  
ATOM   4748  O   ARG A 328     -31.073  15.399 -17.672  1.00 75.03           O  
ATOM   4749  CG  ARG A 328     -33.710  15.682 -15.763  1.00 75.03           C  
ATOM   4750  HG2 ARG A 328     -33.412  14.635 -15.811  1.00 75.03           H  
ATOM   4751  HG3 ARG A 328     -32.838  16.283 -15.505  1.00 75.03           H  
ATOM   4752  CD  ARG A 328     -34.772  15.876 -14.689  1.00 75.03           C  
ATOM   4753  HD2 ARG A 328     -34.967  16.946 -14.607  1.00 75.03           H  
ATOM   4754  HD3 ARG A 328     -35.698  15.390 -14.998  1.00 75.03           H  
ATOM   4755  NE  ARG A 328     -34.322  15.341 -13.398  1.00 75.03           N  
ATOM   4756  HE  ARG A 328     -33.435  14.859 -13.363  1.00 75.03           H  
ATOM   4757  NH1 ARG A 328     -36.164  15.836 -12.108  1.00 75.03           N  
ATOM   4758 HH11 ARG A 328     -36.625  15.712 -11.218  1.00 75.03           H  
ATOM   4759 HH12 ARG A 328     -36.673  16.143 -12.925  1.00 75.03           H  
ATOM   4760  NH2 ARG A 328     -34.331  14.986 -11.187  1.00 75.03           N  
ATOM   4761 HH21 ARG A 328     -33.385  14.645 -11.285  1.00 75.03           H  
ATOM   4762 HH22 ARG A 328     -34.663  15.311 -10.290  1.00 75.03           H  
ATOM   4763  CZ  ARG A 328     -34.953  15.385 -12.244  1.00 75.03           C  
ATOM   4764  N   THR A 329     -31.780  17.498 -18.007  1.00 70.54           N  
ATOM   4765  H   THR A 329     -32.489  18.072 -18.441  1.00 70.54           H  
ATOM   4766  CA  THR A 329     -30.750  18.109 -17.189  1.00 70.54           C  
ATOM   4767  HA  THR A 329     -30.034  17.346 -16.881  1.00 70.54           H  
ATOM   4768  C   THR A 329     -31.322  18.739 -15.947  1.00 70.54           C  
ATOM   4769  CB  THR A 329     -29.993  19.155 -17.975  1.00 70.54           C  
ATOM   4770  HB  THR A 329     -29.221  19.598 -17.346  1.00 70.54           H  
ATOM   4771  O   THR A 329     -32.350  19.418 -16.033  1.00 70.54           O  
ATOM   4772  CG2 THR A 329     -29.351  18.435 -19.147  1.00 70.54           C  
ATOM   4773 HG21 THR A 329     -30.100  18.364 -19.935  1.00 70.54           H  
ATOM   4774 HG22 THR A 329     -29.033  17.433 -18.858  1.00 70.54           H  
ATOM   4775 HG23 THR A 329     -28.468  18.962 -19.507  1.00 70.54           H  
ATOM   4776  OG1 THR A 329     -30.929  20.138 -18.394  1.00 70.54           O  
ATOM   4777  HG1 THR A 329     -31.629  20.119 -17.737  1.00 70.54           H  
ATOM   4778  N   SER A 330     -30.569  18.689 -14.853  1.00 71.43           N  
ATOM   4779  H   SER A 330     -29.773  18.069 -14.834  1.00 71.43           H  
ATOM   4780  CA  SER A 330     -30.453  19.914 -14.071  1.00 71.43           C  
ATOM   4781  HA  SER A 330     -31.429  20.398 -14.058  1.00 71.43           H  
ATOM   4782  C   SER A 330     -29.494  20.895 -14.722  1.00 71.43           C  
ATOM   4783  CB  SER A 330     -30.064  19.703 -12.616  1.00 71.43           C  
ATOM   4784  HB2 SER A 330     -29.818  20.670 -12.177  1.00 71.43           H  
ATOM   4785  HB3 SER A 330     -30.916  19.317 -12.056  1.00 71.43           H  
ATOM   4786  O   SER A 330     -28.404  20.543 -15.178  1.00 71.43           O  
ATOM   4787  OG  SER A 330     -28.958  18.841 -12.496  1.00 71.43           O  
ATOM   4788  HG  SER A 330     -28.294  19.342 -12.017  1.00 71.43           H  
ATOM   4789  N   SER A 331     -29.892  22.160 -14.696  1.00 64.64           N  
ATOM   4790  H   SER A 331     -30.805  22.358 -14.311  1.00 64.64           H  
ATOM   4791  CA  SER A 331     -28.977  23.281 -14.844  1.00 64.64           C  
ATOM   4792  HA  SER A 331     -27.977  22.918 -15.079  1.00 64.64           H  
ATOM   4793  C   SER A 331     -28.924  23.991 -13.490  1.00 64.64           C  
ATOM   4794  CB  SER A 331     -29.431  24.173 -16.002  1.00 64.64           C  
ATOM   4795  HB2 SER A 331     -30.276  24.789 -15.695  1.00 64.64           H  
ATOM   4796  HB3 SER A 331     -29.742  23.544 -16.836  1.00 64.64           H  
ATOM   4797  O   SER A 331     -29.774  24.821 -13.186  1.00 64.64           O  
ATOM   4798  OG  SER A 331     -28.357  24.988 -16.436  1.00 64.64           O  
ATOM   4799  HG  SER A 331     -28.729  25.594 -17.081  1.00 64.64           H  
ATOM   4800  N   GLY A 332     -27.967  23.596 -12.640  1.00 60.09           N  
ATOM   4801  H   GLY A 332     -27.363  22.834 -12.914  1.00 60.09           H  
ATOM   4802  CA  GLY A 332     -27.784  24.160 -11.294  1.00 60.09           C  
ATOM   4803  HA2 GLY A 332     -26.790  23.899 -10.933  1.00 60.09           H  
ATOM   4804  HA3 GLY A 332     -27.856  25.247 -11.344  1.00 60.09           H  
ATOM   4805  C   GLY A 332     -28.803  23.662 -10.263  1.00 60.09           C  
ATOM   4806  O   GLY A 332     -29.466  24.469  -9.621  1.00 60.09           O  
ATOM   4807  N   SER A 333     -28.980  22.343 -10.153  1.00 63.71           N  
ATOM   4808  H   SER A 333     -28.346  21.753 -10.673  1.00 63.71           H  
ATOM   4809  CA  SER A 333     -29.979  21.642  -9.316  1.00 63.71           C  
ATOM   4810  HA  SER A 333     -29.919  20.588  -9.589  1.00 63.71           H  
ATOM   4811  C   SER A 333     -31.448  22.023  -9.546  1.00 63.71           C  
ATOM   4812  CB  SER A 333     -29.628  21.703  -7.826  1.00 63.71           C  
ATOM   4813  HB2 SER A 333     -30.368  21.138  -7.259  1.00 63.71           H  
ATOM   4814  HB3 SER A 333     -29.629  22.737  -7.484  1.00 63.71           H  
ATOM   4815  O   SER A 333     -32.334  21.388  -8.982  1.00 63.71           O  
ATOM   4816  OG  SER A 333     -28.356  21.127  -7.618  1.00 63.71           O  
ATOM   4817  HG  SER A 333     -28.293  20.827  -6.708  1.00 63.71           H  
ATOM   4818  N   VAL A 334     -31.740  22.987 -10.422  1.00 68.00           N  
ATOM   4819  H   VAL A 334     -30.992  23.587 -10.738  1.00 68.00           H  
ATOM   4820  CA  VAL A 334     -33.051  23.129 -11.055  1.00 68.00           C  
ATOM   4821  HA  VAL A 334     -33.827  22.893 -10.327  1.00 68.00           H  
ATOM   4822  C   VAL A 334     -33.110  22.114 -12.180  1.00 68.00           C  
ATOM   4823  CB  VAL A 334     -33.319  24.552 -11.566  1.00 68.00           C  
ATOM   4824  HB  VAL A 334     -32.567  24.830 -12.305  1.00 68.00           H  
ATOM   4825  O   VAL A 334     -32.493  22.276 -13.236  1.00 68.00           O  
ATOM   4826  CG1 VAL A 334     -34.711  24.642 -12.206  1.00 68.00           C  
ATOM   4827 HG11 VAL A 334     -34.769  24.004 -13.088  1.00 68.00           H  
ATOM   4828 HG12 VAL A 334     -35.477  24.335 -11.494  1.00 68.00           H  
ATOM   4829 HG13 VAL A 334     -34.907  25.667 -12.519  1.00 68.00           H  
ATOM   4830  CG2 VAL A 334     -33.264  25.554 -10.407  1.00 68.00           C  
ATOM   4831 HG21 VAL A 334     -33.492  26.555 -10.774  1.00 68.00           H  
ATOM   4832 HG22 VAL A 334     -32.264  25.571  -9.973  1.00 68.00           H  
ATOM   4833 HG23 VAL A 334     -33.985  25.280  -9.637  1.00 68.00           H  
ATOM   4834  N   TYR A 335     -33.822  21.031 -11.911  1.00 70.96           N  
ATOM   4835  H   TYR A 335     -34.268  20.965 -11.008  1.00 70.96           H  
ATOM   4836  CA  TYR A 335     -34.104  19.986 -12.873  1.00 70.96           C  
ATOM   4837  HA  TYR A 335     -33.230  19.798 -13.496  1.00 70.96           H  
ATOM   4838  C   TYR A 335     -35.239  20.430 -13.776  1.00 70.96           C  
ATOM   4839  CB  TYR A 335     -34.411  18.697 -12.130  1.00 70.96           C  
ATOM   4840  HB2 TYR A 335     -35.226  18.856 -11.425  1.00 70.96           H  
ATOM   4841  HB3 TYR A 335     -34.748  17.966 -12.866  1.00 70.96           H  
ATOM   4842  O   TYR A 335     -36.306  20.806 -13.299  1.00 70.96           O  
ATOM   4843  CG  TYR A 335     -33.197  18.170 -11.402  1.00 70.96           C  
ATOM   4844  CD1 TYR A 335     -32.289  17.290 -12.024  1.00 70.96           C  
ATOM   4845  HD1 TYR A 335     -32.442  16.973 -13.045  1.00 70.96           H  
ATOM   4846  CD2 TYR A 335     -32.920  18.669 -10.121  1.00 70.96           C  
ATOM   4847  HD2 TYR A 335     -33.608  19.352  -9.645  1.00 70.96           H  
ATOM   4848  CE1 TYR A 335     -31.157  16.843 -11.319  1.00 70.96           C  
ATOM   4849  HE1 TYR A 335     -30.467  16.141 -11.763  1.00 70.96           H  
ATOM   4850  CE2 TYR A 335     -31.742  18.303  -9.457  1.00 70.96           C  
ATOM   4851  HE2 TYR A 335     -31.530  18.709  -8.478  1.00 70.96           H  
ATOM   4852  OH  TYR A 335     -29.857  16.857  -9.307  1.00 70.96           O  
ATOM   4853  HH  TYR A 335     -29.884  17.154  -8.394  1.00 70.96           H  
ATOM   4854  CZ  TYR A 335     -30.894  17.338 -10.028  1.00 70.96           C  
ATOM   4855  N   LYS A 336     -34.996  20.390 -15.085  1.00 74.39           N  
ATOM   4856  H   LYS A 336     -34.096  20.059 -15.402  1.00 74.39           H  
ATOM   4857  CA  LYS A 336     -36.062  20.566 -16.066  1.00 74.39           C  
ATOM   4858  HA  LYS A 336     -36.626  21.470 -15.839  1.00 74.39           H  
ATOM   4859  C   LYS A 336     -37.025  19.392 -15.999  1.00 74.39           C  
ATOM   4860  CB  LYS A 336     -35.480  20.650 -17.473  1.00 74.39           C  
ATOM   4861  HB2 LYS A 336     -34.943  19.724 -17.677  1.00 74.39           H  
ATOM   4862  HB3 LYS A 336     -36.297  20.732 -18.190  1.00 74.39           H  
ATOM   4863  O   LYS A 336     -36.651  18.299 -15.564  1.00 74.39           O  
ATOM   4864  CG  LYS A 336     -34.543  21.849 -17.651  1.00 74.39           C  
ATOM   4865  HG2 LYS A 336     -35.080  22.784 -17.494  1.00 74.39           H  
ATOM   4866  HG3 LYS A 336     -33.704  21.779 -16.959  1.00 74.39           H  
ATOM   4867  CD  LYS A 336     -34.032  21.765 -19.079  1.00 74.39           C  
ATOM   4868  HD2 LYS A 336     -33.694  20.739 -19.230  1.00 74.39           H  
ATOM   4869  HD3 LYS A 336     -34.839  21.989 -19.777  1.00 74.39           H  
ATOM   4870  CE  LYS A 336     -32.848  22.673 -19.345  1.00 74.39           C  
ATOM   4871  HE2 LYS A 336     -33.202  23.644 -19.690  1.00 74.39           H  
ATOM   4872  HE3 LYS A 336     -32.278  22.813 -18.427  1.00 74.39           H  
ATOM   4873  NZ  LYS A 336     -31.990  22.042 -20.362  1.00 74.39           N  
ATOM   4874  HZ1 LYS A 336     -32.519  21.846 -21.200  1.00 74.39           H  
ATOM   4875  HZ2 LYS A 336     -31.267  22.705 -20.605  1.00 74.39           H  
ATOM   4876  HZ3 LYS A 336     -31.577  21.189 -20.014  1.00 74.39           H  
ATOM   4877  N   ASP A 337     -38.222  19.600 -16.525  1.00 69.88           N  
ATOM   4878  H   ASP A 337     -38.502  20.529 -16.805  1.00 69.88           H  
ATOM   4879  CA  ASP A 337     -39.155  18.510 -16.758  1.00 69.88           C  
ATOM   4880  HA  ASP A 337     -39.422  18.085 -15.790  1.00 69.88           H  
ATOM   4881  C   ASP A 337     -38.497  17.414 -17.600  1.00 69.88           C  
ATOM   4882  CB  ASP A 337     -40.440  19.031 -17.403  1.00 69.88           C  
ATOM   4883  HB2 ASP A 337     -41.116  18.194 -17.582  1.00 69.88           H  
ATOM   4884  HB3 ASP A 337     -40.203  19.494 -18.361  1.00 69.88           H  
ATOM   4885  O   ASP A 337     -37.759  17.662 -18.564  1.00 69.88           O  
ATOM   4886  CG  ASP A 337     -41.128  20.039 -16.484  1.00 69.88           C  
ATOM   4887  OD1 ASP A 337     -41.416  21.152 -16.972  1.00 69.88           O  
ATOM   4888  OD2 ASP A 337     -41.293  19.701 -15.291  1.00 69.88           O  
ATOM   4889  N   PHE A 338     -38.735  16.174 -17.187  1.00 73.66           N  
ATOM   4890  H   PHE A 338     -39.377  16.030 -16.421  1.00 73.66           H  
ATOM   4891  CA  PHE A 338     -38.150  15.022 -17.839  1.00 73.66           C  
ATOM   4892  HA  PHE A 338     -37.075  15.178 -17.927  1.00 73.66           H  
ATOM   4893  C   PHE A 338     -38.683  14.878 -19.254  1.00 73.66           C  
ATOM   4894  CB  PHE A 338     -38.386  13.771 -17.009  1.00 73.66           C  
ATOM   4895  HB2 PHE A 338     -38.507  12.935 -17.698  1.00 73.66           H  
ATOM   4896  HB3 PHE A 338     -39.321  13.865 -16.455  1.00 73.66           H  
ATOM   4897  O   PHE A 338     -39.868  14.643 -19.485  1.00 73.66           O  
ATOM   4898  CG  PHE A 338     -37.251  13.418 -16.077  1.00 73.66           C  
ATOM   4899  CD1 PHE A 338     -36.009  13.018 -16.608  1.00 73.66           C  
ATOM   4900  HD1 PHE A 338     -35.844  13.019 -17.676  1.00 73.66           H  
ATOM   4901  CD2 PHE A 338     -37.443  13.436 -14.685  1.00 73.66           C  
ATOM   4902  HD2 PHE A 338     -38.394  13.729 -14.266  1.00 73.66           H  
ATOM   4903  CE1 PHE A 338     -34.969  12.622 -15.758  1.00 73.66           C  
ATOM   4904  HE1 PHE A 338     -34.019  12.322 -16.176  1.00 73.66           H  
ATOM   4905  CE2 PHE A 338     -36.393  13.054 -13.836  1.00 73.66           C  
ATOM   4906  HE2 PHE A 338     -36.532  13.068 -12.765  1.00 73.66           H  
ATOM   4907  CZ  PHE A 338     -35.158  12.657 -14.369  1.00 73.66           C  
ATOM   4908  HZ  PHE A 338     -34.338  12.433 -13.704  1.00 73.66           H  
ATOM   4909  N   SER A 339     -37.776  14.988 -20.215  1.00 71.34           N  
ATOM   4910  H   SER A 339     -36.801  15.104 -19.979  1.00 71.34           H  
ATOM   4911  CA  SER A 339     -38.107  14.822 -21.612  1.00 71.34           C  
ATOM   4912  HA  SER A 339     -39.154  15.087 -21.763  1.00 71.34           H  
ATOM   4913  C   SER A 339     -37.922  13.368 -22.011  1.00 71.34           C  
ATOM   4914  CB  SER A 339     -37.294  15.784 -22.451  1.00 71.34           C  
ATOM   4915  HB2 SER A 339     -36.233  15.721 -22.211  1.00 71.34           H  
ATOM   4916  HB3 SER A 339     -37.460  15.516 -23.494  1.00 71.34           H  
ATOM   4917  O   SER A 339     -36.807  12.858 -22.078  1.00 71.34           O  
ATOM   4918  OG  SER A 339     -37.798  17.086 -22.224  1.00 71.34           O  
ATOM   4919  HG  SER A 339     -38.042  17.136 -21.297  1.00 71.34           H  
ATOM   4920  N   LYS A 340     -39.048  12.705 -22.261  1.00 63.83           N  
ATOM   4921  H   LYS A 340     -39.905  13.238 -22.216  1.00 63.83           H  
ATOM   4922  CA  LYS A 340     -39.147  11.323 -22.733  1.00 63.83           C  
ATOM   4923  HA  LYS A 340     -38.647  10.634 -22.052  1.00 63.83           H  
ATOM   4924  C   LYS A 340     -38.491  11.249 -24.097  1.00 63.83           C  
ATOM   4925  CB  LYS A 340     -40.651  11.005 -22.802  1.00 63.83           C  
ATOM   4926  HB2 LYS A 340     -41.150  11.719 -23.458  1.00 63.83           H  
ATOM   4927  HB3 LYS A 340     -41.056  11.159 -21.802  1.00 63.83           H  
ATOM   4928  O   LYS A 340     -39.064  11.826 -25.019  1.00 63.83           O  
ATOM   4929  CG  LYS A 340     -40.981   9.589 -23.298  1.00 63.83           C  
ATOM   4930  HG2 LYS A 340     -40.823   9.546 -24.376  1.00 63.83           H  
ATOM   4931  HG3 LYS A 340     -40.304   8.877 -22.827  1.00 63.83           H  
ATOM   4932  CD  LYS A 340     -42.436   9.191 -22.986  1.00 63.83           C  
ATOM   4933  HD2 LYS A 340     -43.124   9.889 -23.462  1.00 63.83           H  
ATOM   4934  HD3 LYS A 340     -42.627   8.195 -23.385  1.00 63.83           H  
ATOM   4935  CE  LYS A 340     -42.646   9.207 -21.466  1.00 63.83           C  
ATOM   4936  HE2 LYS A 340     -42.805  10.234 -21.134  1.00 63.83           H  
ATOM   4937  HE3 LYS A 340     -41.733   8.848 -20.991  1.00 63.83           H  
ATOM   4938  NZ  LYS A 340     -43.761   8.370 -20.980  1.00 63.83           N
[truncated: 1,193,870 more chars]
