# Supplementary material for: Distantly related Alteromonas bacteriophages share tail fibers exhibiting properties of transient chaperone caps
Source: Nat Commun. 2023 Oct 16;14:6517. doi: 10.1038/s41467-023-42114-8 (PMC10579305; doi:10.1038/s41467-023-42114-8)
Supplement: Supplementary file 4 — Source Data [file 41467_2023_42114_MOESM4_ESM.zip › Source_data/Figure_4/Fig4c_P24_gp44_trimer.pdb]

ATOM      1  N   MET A   1     -70.315  39.377  22.979  1.00 35.64           N  
ATOM      2  H   MET A   1     -69.528  39.936  23.274  1.00 35.64           H  
ATOM      3  H2  MET A   1     -70.799  39.041  23.800  1.00 35.64           H  
ATOM      4  H3  MET A   1     -69.980  38.590  22.442  1.00 35.64           H  
ATOM      5  CA  MET A   1     -71.244  40.193  22.169  1.00 35.64           C  
ATOM      6  HA  MET A   1     -70.715  40.610  21.312  1.00 35.64           H  
ATOM      7  C   MET A   1     -71.727  41.354  23.016  1.00 35.64           C  
ATOM      8  CB  MET A   1     -72.421  39.357  21.635  1.00 35.64           C  
ATOM      9  HB2 MET A   1     -72.861  38.771  22.441  1.00 35.64           H  
ATOM     10  HB3 MET A   1     -73.179  40.022  21.221  1.00 35.64           H  
ATOM     11  O   MET A   1     -72.280  41.125  24.091  1.00 35.64           O  
ATOM     12  CG  MET A   1     -71.936  38.424  20.519  1.00 35.64           C  
ATOM     13  HG2 MET A   1     -71.098  37.826  20.878  1.00 35.64           H  
ATOM     14  HG3 MET A   1     -71.575  39.045  19.699  1.00 35.64           H  
ATOM     15  SD  MET A   1     -73.169  37.292  19.834  1.00 35.64           S  
ATOM     16  CE  MET A   1     -73.239  36.018  21.122  1.00 35.64           C  
ATOM     17  HE1 MET A   1     -73.853  35.187  20.775  1.00 35.64           H  
ATOM     18  HE2 MET A   1     -72.235  35.647  21.330  1.00 35.64           H  
ATOM     19  HE3 MET A   1     -73.678  36.433  22.030  1.00 35.64           H  
ATOM     20  N   THR A   2     -71.449  42.578  22.583  1.00 42.05           N  
ATOM     21  H   THR A   2     -70.962  42.720  21.709  1.00 42.05           H  
ATOM     22  CA  THR A   2     -71.957  43.818  23.186  1.00 42.05           C  
ATOM     23  HA  THR A   2     -71.858  43.751  24.269  1.00 42.05           H  
ATOM     24  C   THR A   2     -73.444  43.991  22.869  1.00 42.05           C  
ATOM     25  CB  THR A   2     -71.156  45.046  22.683  1.00 42.05           C  
ATOM     26  HB  THR A   2     -71.827  45.761  22.206  1.00 42.05           H  
ATOM     27  O   THR A   2     -73.948  43.373  21.930  1.00 42.05           O  
ATOM     28  CG2 THR A   2     -70.436  45.737  23.838  1.00 42.05           C  
ATOM     29 HG21 THR A   2     -71.160  46.062  24.585  1.00 42.05           H  
ATOM     30 HG22 THR A   2     -69.907  46.616  23.470  1.00 42.05           H  
ATOM     31 HG23 THR A   2     -69.720  45.055  24.299  1.00 42.05           H  
ATOM     32  OG1 THR A   2     -70.149  44.680  21.757  1.00 42.05           O  
ATOM     33  HG1 THR A   2     -69.707  45.487  21.487  1.00 42.05           H  
ATOM     34  N   ALA A   3     -74.145  44.825  23.642  1.00 48.43           N  
ATOM     35  H   ALA A   3     -73.683  45.331  24.383  1.00 48.43           H  
ATOM     36  CA  ALA A   3     -75.429  45.351  23.187  1.00 48.43           C  
ATOM     37  HA  ALA A   3     -76.096  44.528  22.933  1.00 48.43           H  
ATOM     38  C   ALA A   3     -75.175  46.190  21.931  1.00 48.43           C  
ATOM     39  CB  ALA A   3     -76.079  46.184  24.297  1.00 48.43           C  
ATOM     40  HB1 ALA A   3     -76.248  45.564  25.178  1.00 48.43           H  
ATOM     41  HB2 ALA A   3     -75.444  47.030  24.556  1.00 48.43           H  
ATOM     42  HB3 ALA A   3     -77.040  46.558  23.945  1.00 48.43           H  
ATOM     43  O   ALA A   3     -74.218  46.971  21.889  1.00 48.43           O  
ATOM     44  N   THR A   4     -76.000  46.007  20.909  1.00 53.65           N  
ATOM     45  H   THR A   4     -76.773  45.366  21.015  1.00 53.65           H  
ATOM     46  CA  THR A   4     -75.875  46.776  19.665  1.00 53.65           C  
ATOM     47  HA  THR A   4     -74.992  47.414  19.696  1.00 53.65           H  
ATOM     48  C   THR A   4     -77.064  47.700  19.448  1.00 53.65           C  
ATOM     49  CB  THR A   4     -75.723  45.871  18.458  1.00 53.65           C  
ATOM     50  HB  THR A   4     -75.380  46.487  17.626  1.00 53.65           H  
ATOM     51  O   THR A   4     -76.975  48.628  18.647  1.00 53.65           O  
ATOM     52  CG2 THR A   4     -74.770  44.690  18.600  1.00 53.65           C  
ATOM     53 HG21 THR A   4     -73.796  45.045  18.937  1.00 53.65           H  
ATOM     54 HG22 THR A   4     -74.662  44.219  17.623  1.00 53.65           H  
ATOM     55 HG23 THR A   4     -75.159  43.964  19.314  1.00 53.65           H  
ATOM     56  OG1 THR A   4     -76.983  45.362  18.171  1.00 53.65           O  
ATOM     57  HG1 THR A   4     -77.279  44.814  18.902  1.00 53.65           H  
ATOM     58  N   PHE A   5     -78.161  47.462  20.174  1.00 57.68           N  
ATOM     59  H   PHE A   5     -78.192  46.654  20.779  1.00 57.68           H  
ATOM     60  CA  PHE A   5     -79.255  48.406  20.274  1.00 57.68           C  
ATOM     61  HA  PHE A   5     -79.520  48.769  19.281  1.00 57.68           H  
ATOM     62  C   PHE A   5     -78.760  49.591  21.091  1.00 57.68           C  
ATOM     63  CB  PHE A   5     -80.487  47.730  20.885  1.00 57.68           C  
ATOM     64  HB2 PHE A   5     -81.135  48.517  21.271  1.00 57.68           H  
ATOM     65  HB3 PHE A   5     -80.187  47.114  21.733  1.00 57.68           H  
ATOM     66  O   PHE A   5     -78.555  49.511  22.303  1.00 57.68           O  
ATOM     67  CG  PHE A   5     -81.314  46.893  19.924  1.00 57.68           C  
ATOM     68  CD1 PHE A   5     -82.678  46.691  20.206  1.00 57.68           C  
ATOM     69  HD1 PHE A   5     -83.110  47.090  21.113  1.00 57.68           H  
ATOM     70  CD2 PHE A   5     -80.769  46.359  18.736  1.00 57.68           C  
ATOM     71  HD2 PHE A   5     -79.724  46.478  18.490  1.00 57.68           H  
ATOM     72  CE1 PHE A   5     -83.493  45.986  19.305  1.00 57.68           C  
ATOM     73  HE1 PHE A   5     -84.541  45.845  19.525  1.00 57.68           H  
ATOM     74  CE2 PHE A   5     -81.591  45.682  17.825  1.00 57.68           C  
ATOM     75  HE2 PHE A   5     -81.178  45.309  16.900  1.00 57.68           H  
ATOM     76  CZ  PHE A   5     -82.950  45.497  18.108  1.00 57.68           C  
ATOM     77  HZ  PHE A   5     -83.578  44.988  17.392  1.00 57.68           H  
ATOM     78  N   TRP A   6     -78.523  50.685  20.385  1.00 63.33           N  
ATOM     79  H   TRP A   6     -78.687  50.651  19.389  1.00 63.33           H  
ATOM     80  CA  TRP A   6     -78.062  51.941  20.939  1.00 63.33           C  
ATOM     81  HA  TRP A   6     -77.676  51.785  21.947  1.00 63.33           H  
ATOM     82  C   TRP A   6     -79.253  52.898  21.019  1.00 63.33           C  
ATOM     83  CB  TRP A   6     -76.910  52.429  20.059  1.00 63.33           C  
ATOM     84  HB2 TRP A   6     -76.127  51.671  20.058  1.00 63.33           H  
ATOM     85  HB3 TRP A   6     -77.268  52.520  19.033  1.00 63.33           H  
ATOM     86  O   TRP A   6     -80.023  53.005  20.067  1.00 63.33           O  
ATOM     87  CG  TRP A   6     -76.305  53.730  20.457  1.00 63.33           C  
ATOM     88  CD1 TRP A   6     -75.131  53.883  21.110  1.00 63.33           C  
ATOM     89  HD1 TRP A   6     -74.467  53.086  21.409  1.00 63.33           H  
ATOM     90  CD2 TRP A   6     -76.811  55.076  20.212  1.00 63.33           C  
ATOM     91  CE2 TRP A   6     -75.909  56.001  20.807  1.00 63.33           C  
ATOM     92  CE3 TRP A   6     -77.936  55.613  19.549  1.00 63.33           C  
ATOM     93  HE3 TRP A   6     -78.641  54.945  19.077  1.00 63.33           H  
ATOM     94  NE1 TRP A   6     -74.901  55.225  21.324  1.00 63.33           N  
ATOM     95  HE1 TRP A   6     -74.074  55.591  21.772  1.00 63.33           H  
ATOM     96  CH2 TRP A   6     -77.244  57.886  20.107  1.00 63.33           C  
ATOM     97  HH2 TRP A   6     -77.418  58.952  20.071  1.00 63.33           H  
ATOM     98  CZ2 TRP A   6     -76.119  57.381  20.776  1.00 63.33           C  
ATOM     99  HZ2 TRP A   6     -75.400  58.033  21.249  1.00 63.33           H  
ATOM    100  CZ3 TRP A   6     -78.147  57.002  19.487  1.00 63.33           C  
ATOM    101  HZ3 TRP A   6     -79.018  57.382  18.975  1.00 63.33           H  
ATOM    102  N   THR A   7     -79.411  53.602  22.137  1.00 67.61           N  
ATOM    103  H   THR A   7     -78.745  53.484  22.887  1.00 67.61           H  
ATOM    104  CA  THR A   7     -80.479  54.595  22.321  1.00 67.61           C  
ATOM    105  HA  THR A   7     -80.943  54.823  21.361  1.00 67.61           H  
ATOM    106  C   THR A   7     -79.872  55.873  22.869  1.00 67.61           C  
ATOM    107  CB  THR A   7     -81.587  54.087  23.259  1.00 67.61           C  
ATOM    108  HB  THR A   7     -81.168  53.884  24.244  1.00 67.61           H  
ATOM    109  O   THR A   7     -79.371  55.886  23.992  1.00 67.61           O  
ATOM    110  CG2 THR A   7     -82.735  55.089  23.398  1.00 67.61           C  
ATOM    111 HG21 THR A   7     -82.388  55.982  23.918  1.00 67.61           H  
ATOM    112 HG22 THR A   7     -83.547  54.649  23.978  1.00 67.61           H  
ATOM    113 HG23 THR A   7     -83.105  55.375  22.414  1.00 67.61           H  
ATOM    114  OG1 THR A   7     -82.151  52.898  22.756  1.00 67.61           O  
ATOM    115  HG1 THR A   7     -82.877  52.652  23.333  1.00 67.61           H  
ATOM    116  N   GLY A   8     -79.933  56.948  22.089  1.00 71.66           N  
ATOM    117  H   GLY A   8     -80.385  56.860  21.190  1.00 71.66           H  
ATOM    118  CA  GLY A   8     -79.596  58.293  22.539  1.00 71.66           C  
ATOM    119  HA2 GLY A   8     -78.914  58.247  23.388  1.00 71.66           H  
ATOM    120  HA3 GLY A   8     -79.102  58.849  21.742  1.00 71.66           H  
ATOM    121  C   GLY A   8     -80.857  59.041  22.941  1.00 71.66           C  
ATOM    122  O   GLY A   8     -81.856  59.021  22.220  1.00 71.66           O  
ATOM    123  N   SER A   9     -80.818  59.711  24.089  1.00 77.68           N  
ATOM    124  H   SER A   9     -79.948  59.755  24.601  1.00 77.68           H  
ATOM    125  CA  SER A   9     -81.911  60.561  24.566  1.00 77.68           C  
ATOM    126  HA  SER A   9     -82.861  60.065  24.368  1.00 77.68           H  
ATOM    127  C   SER A   9     -81.957  61.916  23.854  1.00 77.68           C  
ATOM    128  CB  SER A   9     -81.794  60.757  26.080  1.00 77.68           C  
ATOM    129  HB2 SER A   9     -82.013  59.812  26.578  1.00 77.68           H  
ATOM    130  HB3 SER A   9     -82.520  61.501  26.408  1.00 77.68           H  
ATOM    131  O   SER A   9     -83.018  62.529  23.803  1.00 77.68           O  
ATOM    132  OG  SER A   9     -80.487  61.170  26.437  1.00 77.68           O  
ATOM    133  HG  SER A   9     -80.498  61.454  27.354  1.00 77.68           H  
ATOM    134  N   SER A  10     -80.837  62.371  23.282  1.00 78.19           N  
ATOM    135  H   SER A  10     -79.993  61.828  23.396  1.00 78.19           H  
ATOM    136  CA  SER A  10     -80.747  63.634  22.546  1.00 78.19           C  
ATOM    137  HA  SER A  10     -81.723  63.881  22.126  1.00 78.19           H  
ATOM    138  C   SER A  10     -79.742  63.540  21.399  1.00 78.19           C  
ATOM    139  CB  SER A  10     -80.359  64.751  23.518  1.00 78.19           C  
ATOM    140  HB2 SER A  10     -81.120  64.821  24.296  1.00 78.19           H  
ATOM    141  HB3 SER A  10     -79.402  64.518  23.983  1.00 78.19           H  
ATOM    142  O   SER A  10     -78.535  63.405  21.617  1.00 78.19           O  
ATOM    143  OG  SER A  10     -80.258  65.998  22.858  1.00 78.19           O  
ATOM    144  HG  SER A  10     -80.304  66.679  23.532  1.00 78.19           H  
ATOM    145  N   LEU A  11     -80.239  63.632  20.168  1.00 85.41           N  
ATOM    146  H   LEU A  11     -81.242  63.635  20.058  1.00 85.41           H  
ATOM    147  CA  LEU A  11     -79.457  63.775  18.947  1.00 85.41           C  
ATOM    148  HA  LEU A  11     -78.413  63.943  19.210  1.00 85.41           H  
ATOM    149  C   LEU A  11     -79.961  64.986  18.161  1.00 85.41           C  
ATOM    150  CB  LEU A  11     -79.547  62.527  18.057  1.00 85.41           C  
ATOM    151  HB2 LEU A  11     -80.588  62.380  17.770  1.00 85.41           H  
ATOM    152  HB3 LEU A  11     -78.991  62.759  17.149  1.00 85.41           H  
ATOM    153  O   LEU A  11     -81.168  65.168  18.008  1.00 85.41           O  
ATOM    154  CG  LEU A  11     -79.011  61.203  18.624  1.00 85.41           C  
ATOM    155  HG  LEU A  11     -78.067  61.371  19.140  1.00 85.41           H  
ATOM    156  CD1 LEU A  11     -79.993  60.529  19.587  1.00 85.41           C  
ATOM    157 HD11 LEU A  11     -79.779  59.465  19.677  1.00 85.41           H  
ATOM    158 HD12 LEU A  11     -81.014  60.655  19.227  1.00 85.41           H  
ATOM    159 HD13 LEU A  11     -79.913  60.980  20.577  1.00 85.41           H  
ATOM    160  CD2 LEU A  11     -78.753  60.263  17.444  1.00 85.41           C  
ATOM    161 HD21 LEU A  11     -79.663  60.134  16.858  1.00 85.41           H  
ATOM    162 HD22 LEU A  11     -78.395  59.295  17.795  1.00 85.41           H  
ATOM    163 HD23 LEU A  11     -77.984  60.698  16.805  1.00 85.41           H  
ATOM    164  N   SER A  12     -79.035  65.793  17.650  1.00 82.45           N  
ATOM    165  H   SER A  12     -78.068  65.540  17.797  1.00 82.45           H  
ATOM    166  CA  SER A  12     -79.309  66.926  16.766  1.00 82.45           C  
ATOM    167  HA  SER A  12     -80.273  67.367  17.017  1.00 82.45           H  
ATOM    168  C   SER A  12     -79.336  66.459  15.315  1.00 82.45           C  
ATOM    169  CB  SER A  12     -78.244  68.011  16.931  1.00 82.45           C  
ATOM    170  HB2 SER A  12     -77.262  67.590  16.713  1.00 82.45           H  
ATOM    171  HB3 SER A  12     -78.443  68.823  16.232  1.00 82.45           H  
ATOM    172  O   SER A  12     -78.341  65.939  14.802  1.00 82.45           O  
ATOM    173  OG  SER A  12     -78.263  68.519  18.250  1.00 82.45           O  
ATOM    174  HG  SER A  12     -77.369  68.512  18.600  1.00 82.45           H  
ATOM    175  N   PHE A  13     -80.463  66.694  14.651  1.00 85.39           N  
ATOM    176  H   PHE A  13     -81.232  67.115  15.152  1.00 85.39           H  
ATOM    177  CA  PHE A  13     -80.679  66.445  13.233  1.00 85.39           C  
ATOM    178  HA  PHE A  13     -79.829  65.903  12.817  1.00 85.39           H  
ATOM    179  C   PHE A  13     -80.839  67.767  12.488  1.00 85.39           C  
ATOM    180  CB  PHE A  13     -81.942  65.599  13.039  1.00 85.39           C  
ATOM    181  HB2 PHE A  13     -82.807  66.152  13.405  1.00 85.39           H  
ATOM    182  HB3 PHE A  13     -82.073  65.448  11.968  1.00 85.39           H  
ATOM    183  O   PHE A  13     -81.521  68.672  12.967  1.00 85.39           O  
ATOM    184  CG  PHE A  13     -81.901  64.248  13.712  1.00 85.39           C  
ATOM    185  CD1 PHE A  13     -81.443  63.127  13.000  1.00 85.39           C  
ATOM    186  HD1 PHE A  13     -81.162  63.220  11.962  1.00 85.39           H  
ATOM    187  CD2 PHE A  13     -82.301  64.115  15.054  1.00 85.39           C  
ATOM    188  HD2 PHE A  13     -82.660  64.973  15.603  1.00 85.39           H  
ATOM    189  CE1 PHE A  13     -81.338  61.884  13.642  1.00 85.39           C  
ATOM    190  HE1 PHE A  13     -80.976  61.029  13.090  1.00 85.39           H  
ATOM    191  CE2 PHE A  13     -82.203  62.871  15.693  1.00 85.39           C  
ATOM    192  HE2 PHE A  13     -82.511  62.774  16.724  1.00 85.39           H  
ATOM    193  CZ  PHE A  13     -81.692  61.764  14.996  1.00 85.39           C  
ATOM    194  HZ  PHE A  13     -81.589  60.815  15.500  1.00 85.39           H  
ATOM    195  N   THR A  14     -80.296  67.843  11.275  1.00 78.29           N  
ATOM    196  H   THR A  14     -79.744  67.066  10.940  1.00 78.29           H  
ATOM    197  CA  THR A  14     -80.510  68.972  10.361  1.00 78.29           C  
ATOM    198  HA  THR A  14     -81.268  69.642  10.767  1.00 78.29           H  
ATOM    199  C   THR A  14     -81.024  68.430   9.038  1.00 78.29           C  
ATOM    200  CB  THR A  14     -79.224  69.792  10.173  1.00 78.29           C  
ATOM    201  HB  THR A  14     -78.461  69.174   9.701  1.00 78.29           H  
ATOM    202  O   THR A  14     -80.348  67.615   8.413  1.00 78.29           O  
ATOM    203  CG2 THR A  14     -79.443  71.051   9.337  1.00 78.29           C  
ATOM    204 HG21 THR A  14     -78.514  71.618   9.271  1.00 78.29           H  
ATOM    205 HG22 THR A  14     -80.213  71.672   9.794  1.00 78.29           H  
ATOM    206 HG23 THR A  14     -79.752  70.781   8.328  1.00 78.29           H  
ATOM    207  OG1 THR A  14     -78.743  70.225  11.422  1.00 78.29           O  
ATOM    208  HG1 THR A  14     -78.024  70.843  11.270  1.00 78.29           H  
ATOM    209  N   ASN A  15     -82.212  68.861   8.607  1.00 79.73           N  
ATOM    210  H   ASN A  15     -82.695  69.569   9.141  1.00 79.73           H  
ATOM    211  CA  ASN A  15     -82.774  68.484   7.310  1.00 79.73           C  
ATOM    212  HA  ASN A  15     -82.965  67.411   7.306  1.00 79.73           H  
ATOM    213  C   ASN A  15     -81.768  68.796   6.188  1.00 79.73           C  
ATOM    214  CB  ASN A  15     -84.107  69.214   7.098  1.00 79.73           C  
ATOM    215  HB2 ASN A  15     -83.933  70.287   7.024  1.00 79.73           H  
ATOM    216  HB3 ASN A  15     -84.773  69.025   7.941  1.00 79.73           H  
ATOM    217  O   ASN A  15     -81.113  69.837   6.204  1.00 79.73           O  
ATOM    218  CG  ASN A  15     -84.785  68.752   5.821  1.00 79.73           C  
ATOM    219  ND2 ASN A  15     -85.571  67.708   5.882  1.00 79.73           N  
ATOM    220 HD21 ASN A  15     -86.028  67.404   5.034  1.00 79.73           H  
ATOM    221 HD22 ASN A  15     -85.715  67.228   6.759  1.00 79.73           H  
ATOM    222  OD1 ASN A  15     -84.574  69.295   4.753  1.00 79.73           O  
ATOM    223  N   GLY A  16     -81.582  67.863   5.255  1.00 81.70           N  
ATOM    224  H   GLY A  16     -82.149  67.027   5.292  1.00 81.70           H  
ATOM    225  CA  GLY A  16     -80.585  68.006   4.190  1.00 81.70           C  
ATOM    226  HA2 GLY A  16     -80.878  67.380   3.347  1.00 81.70           H  
ATOM    227  HA3 GLY A  16     -80.594  69.040   3.843  1.00 81.70           H  
ATOM    228  C   GLY A  16     -79.138  67.669   4.593  1.00 81.70           C  
ATOM    229  O   GLY A  16     -78.302  67.492   3.710  1.00 81.70           O  
ATOM    230  N   SER A  17     -78.822  67.497   5.881  1.00 82.82           N  
ATOM    231  H   SER A  17     -79.545  67.625   6.575  1.00 82.82           H  
ATOM    232  CA  SER A  17     -77.489  67.084   6.350  1.00 82.82           C  
ATOM    233  HA  SER A  17     -76.734  67.473   5.667  1.00 82.82           H  
ATOM    234  C   SER A  17     -77.355  65.562   6.420  1.00 82.82           C  
ATOM    235  CB  SER A  17     -77.210  67.673   7.734  1.00 82.82           C  
ATOM    236  HB2 SER A  17     -77.931  67.271   8.445  1.00 82.82           H  
ATOM    237  HB3 SER A  17     -77.305  68.758   7.696  1.00 82.82           H  
ATOM    238  O   SER A  17     -78.274  64.875   6.856  1.00 82.82           O  
ATOM    239  OG  SER A  17     -75.912  67.325   8.176  1.00 82.82           O  
ATOM    240  HG  SER A  17     -75.937  67.330   9.136  1.00 82.82           H  
ATOM    241  N   LYS A  18     -76.189  65.010   6.064  1.00 82.55           N  
ATOM    242  H   LYS A  18     -75.467  65.625   5.716  1.00 82.55           H  
ATOM    243  CA  LYS A  18     -75.846  63.605   6.384  1.00 82.55           C  
ATOM    244  HA  LYS A  18     -76.750  63.000   6.335  1.00 82.55           H  
ATOM    245  C   LYS A  18     -75.324  63.438   7.811  1.00 82.55           C  
ATOM    246  CB  LYS A  18     -74.836  63.030   5.379  1.00 82.55           C  
ATOM    247  HB2 LYS A  18     -73.897  63.583   5.431  1.00 82.55           H  
ATOM    248  HB3 LYS A  18     -74.643  61.989   5.639  1.00 82.55           H  
ATOM    249  O   LYS A  18     -75.185  62.314   8.273  1.00 82.55           O  
ATOM    250  CG  LYS A  18     -75.397  63.093   3.958  1.00 82.55           C  
ATOM    251  HG2 LYS A  18     -76.432  62.752   3.981  1.00 82.55           H  
ATOM    252  HG3 LYS A  18     -75.374  64.127   3.615  1.00 82.55           H  
ATOM    253  CD  LYS A  18     -74.633  62.217   2.964  1.00 82.55           C  
ATOM    254  HD2 LYS A  18     -73.590  62.530   2.911  1.00 82.55           H  
ATOM    255  HD3 LYS A  18     -74.695  61.178   3.288  1.00 82.55           H  
ATOM    256  CE  LYS A  18     -75.318  62.393   1.606  1.00 82.55           C  
ATOM    257  HE2 LYS A  18     -75.116  63.398   1.234  1.00 82.55           H  
ATOM    258  HE3 LYS A  18     -76.394  62.331   1.764  1.00 82.55           H  
ATOM    259  NZ  LYS A  18     -74.911  61.365   0.623  1.00 82.55           N  
ATOM    260  HZ1 LYS A  18     -75.418  61.491  -0.241  1.00 82.55           H  
ATOM    261  HZ2 LYS A  18     -73.918  61.407   0.444  1.00 82.55           H  
ATOM    262  HZ3 LYS A  18     -75.151  60.452   0.983  1.00 82.55           H  
ATOM    263  N   THR A  19     -75.001  64.535   8.484  1.00 82.60           N  
ATOM    264  H   THR A  19     -75.176  65.429   8.048  1.00 82.60           H  
ATOM    265  CA  THR A  19     -74.369  64.557   9.802  1.00 82.60           C  
ATOM    266  HA  THR A  19     -73.831  63.623   9.965  1.00 82.60           H  
ATOM    267  C   THR A  19     -75.432  64.709  10.883  1.00 82.60           C  
ATOM    268  CB  THR A  19     -73.356  65.708   9.872  1.00 82.60           C  
ATOM    269  HB  THR A  19     -73.881  66.663   9.837  1.00 82.60           H  
ATOM    270  O   THR A  19     -76.172  65.692  10.880  1.00 82.60           O  
ATOM    271  CG2 THR A  19     -72.490  65.661  11.121  1.00 82.60           C  
ATOM    272 HG21 THR A  19     -71.899  64.745  11.101  1.00 82.60           H  
ATOM    273 HG22 THR A  19     -71.822  66.522  11.144  1.00 82.60           H  
ATOM    274 HG23 THR A  19     -73.110  65.680  12.017  1.00 82.60           H  
ATOM    275  OG1 THR A  19     -72.469  65.631   8.777  1.00 82.60           O  
ATOM    276  HG1 THR A  19     -71.862  66.371   8.855  1.00 82.60           H  
ATOM    277  N   VAL A  20     -75.473  63.748  11.805  1.00 84.18           N  
ATOM    278  H   VAL A  20     -74.841  62.968  11.699  1.00 84.18           H  
ATOM    279  CA  VAL A  20     -76.306  63.734  13.011  1.00 84.18           C  
ATOM    280  HA  VAL A  20     -76.915  64.637  13.057  1.00 84.18           H  
ATOM    281  C   VAL A  20     -75.378  63.707  14.223  1.00 84.18           C  
ATOM    282  CB  VAL A  20     -77.245  62.511  13.003  1.00 84.18           C  
ATOM    283  HB  VAL A  20     -76.645  61.608  12.884  1.00 84.18           H  
ATOM    284  O   VAL A  20     -74.481  62.867  14.298  1.00 84.18           O  
ATOM    285  CG1 VAL A  20     -78.052  62.376  14.300  1.00 84.18           C  
ATOM    286 HG11 VAL A  20     -78.650  61.465  14.266  1.00 84.18           H  
ATOM    287 HG12 VAL A  20     -78.712  63.235  14.422  1.00 84.18           H  
ATOM    288 HG13 VAL A  20     -77.387  62.309  15.161  1.00 84.18           H  
ATOM    289  CG2 VAL A  20     -78.216  62.561  11.819  1.00 84.18           C  
ATOM    290 HG21 VAL A  20     -78.894  61.709  11.859  1.00 84.18           H  
ATOM    291 HG22 VAL A  20     -77.665  62.521  10.879  1.00 84.18           H  
ATOM    292 HG23 VAL A  20     -78.789  63.488  11.856  1.00 84.18           H  
ATOM    293  N   THR A  21     -75.589  64.605  15.182  1.00 79.86           N  
ATOM    294  H   THR A  21     -76.365  65.244  15.083  1.00 79.86           H  
ATOM    295  CA  THR A  21     -74.725  64.723  16.369  1.00 79.86           C  
ATOM    296  HA  THR A  21     -73.801  64.166  16.209  1.00 79.86           H  
ATOM    297  C   THR A  21     -75.422  64.142  17.589  1.00 79.86           C  
ATOM    298  CB  THR A  21     -74.321  66.181  16.627  1.00 79.86           C  
ATOM    299  HB  THR A  21     -75.203  66.770  16.878  1.00 79.86           H  
ATOM    300  O   THR A  21     -76.514  64.579  17.937  1.00 79.86           O  
ATOM    301  CG2 THR A  21     -73.292  66.315  17.750  1.00 79.86           C  
ATOM    302 HG21 THR A  21     -73.729  65.999  18.697  1.00 79.86           H  
ATOM    303 HG22 THR A  21     -72.987  67.357  17.851  1.00 79.86           H  
ATOM    304 HG23 THR A  21     -72.419  65.701  17.533  1.00 79.86           H  
ATOM    305  OG1 THR A  21     -73.726  66.723  15.470  1.00 79.86           O  
ATOM    306  HG1 THR A  21     -73.412  67.602  15.693  1.00 79.86           H  
ATOM    307  N   VAL A  22     -74.793  63.189  18.275  1.00 82.38           N  
ATOM    308  H   VAL A  22     -73.894  62.865  17.946  1.00 82.38           H  
ATOM    309  CA  VAL A  22     -75.234  62.722  19.594  1.00 82.38           C  
ATOM    310  HA  VAL A  22     -76.318  62.608  19.590  1.00 82.38           H  
ATOM    311  C   VAL A  22     -74.867  63.777  20.632  1.00 82.38           C  
ATOM    312  CB  VAL A  22     -74.611  61.359  19.956  1.00 82.38           C  
ATOM    313  HB  VAL A  22     -73.526  61.451  20.002  1.00 82.38           H  
ATOM    314  O   VAL A  22     -73.690  63.986  20.923  1.00 82.38           O  
ATOM    315  CG1 VAL A  22     -75.100  60.872  21.328  1.00 82.38           C  
ATOM    316 HG11 VAL A  22     -74.873  61.610  22.098  1.00 82.38           H  
ATOM    317 HG12 VAL A  22     -76.174  60.685  21.313  1.00 82.38           H  
ATOM    318 HG13 VAL A  22     -74.561  59.965  21.601  1.00 82.38           H  
ATOM    319  CG2 VAL A  22     -74.958  60.302  18.900  1.00 82.38           C  
ATOM    320 HG21 VAL A  22     -74.507  60.571  17.945  1.00 82.38           H  
ATOM    321 HG22 VAL A  22     -74.559  59.336  19.210  1.00 82.38           H  
ATOM    322 HG23 VAL A  22     -76.037  60.230  18.770  1.00 82.38           H  
ATOM    323  N   ASN A  23     -75.876  64.423  21.217  1.00 78.67           N  
ATOM    324  H   ASN A  23     -76.820  64.209  20.932  1.00 78.67           H  
ATOM    325  CA  ASN A  23     -75.685  65.336  22.346  1.00 78.67           C  
ATOM    326  HA  ASN A  23     -74.705  65.807  22.272  1.00 78.67           H  
ATOM    327  C   ASN A  23     -75.748  64.570  23.676  1.00 78.67           C  
ATOM    328  CB  ASN A  23     -76.754  66.438  22.333  1.00 78.67           C  
ATOM    329  HB2 ASN A  23     -76.418  67.270  22.952  1.00 78.67           H  
ATOM    330  HB3 ASN A  23     -77.662  66.042  22.790  1.00 78.67           H  
ATOM    331  O   ASN A  23     -75.067  64.913  24.639  1.00 78.67           O  
ATOM    332  CG  ASN A  23     -77.098  66.986  20.962  1.00 78.67           C  
ATOM    333  ND2 ASN A  23     -78.362  66.938  20.620  1.00 78.67           N  
ATOM    334 HD21 ASN A  23     -79.047  66.558  21.257  1.00 78.67           H  
ATOM    335 HD22 ASN A  23     -78.617  67.354  19.736  1.00 78.67           H  
ATOM    336  OD1 ASN A  23     -76.272  67.461  20.198  1.00 78.67           O  
ATOM    337  N   THR A  24     -76.592  63.536  23.752  1.00 77.65           N  
ATOM    338  H   THR A  24     -77.171  63.335  22.950  1.00 77.65           H  
ATOM    339  CA  THR A  24     -76.723  62.673  24.931  1.00 77.65           C  
ATOM    340  HA  THR A  24     -75.757  62.634  25.435  1.00 77.65           H  
ATOM    341  C   THR A  24     -77.103  61.258  24.507  1.00 77.65           C  
ATOM    342  CB  THR A  24     -77.756  63.210  25.935  1.00 77.65           C  
ATOM    343  HB  THR A  24     -78.763  63.040  25.554  1.00 77.65           H  
ATOM    344  O   THR A  24     -78.174  61.016  23.948  1.00 77.65           O  
ATOM    345  CG2 THR A  24     -77.616  62.541  27.303  1.00 77.65           C  
ATOM    346 HG21 THR A  24     -78.348  62.967  27.989  1.00 77.65           H  
ATOM    347 HG22 THR A  24     -77.797  61.470  27.219  1.00 77.65           H  
ATOM    348 HG23 THR A  24     -76.617  62.710  27.704  1.00 77.65           H  
ATOM    349  OG1 THR A  24     -77.585  64.594  26.139  1.00 77.65           O  
ATOM    350  HG1 THR A  24     -76.662  64.803  25.978  1.00 77.65           H  
ATOM    351  N   GLY A  25     -76.209  60.316  24.787  1.00 72.15           N  
ATOM    352  H   GLY A  25     -75.326  60.586  25.198  1.00 72.15           H  
ATOM    353  CA  GLY A  25     -76.365  58.893  24.511  1.00 72.15           C  
ATOM    354  HA2 GLY A  25     -77.216  58.515  25.078  1.00 72.15           H  
ATOM    355  HA3 GLY A  25     -76.550  58.739  23.448  1.00 72.15           H  
ATOM    356  C   GLY A  25     -75.101  58.118  24.907  1.00 72.15           C  
ATOM    357  O   GLY A  25     -74.099  58.739  25.266  1.00 72.15           O  
ATOM    358  N   PRO A  26     -75.130  56.775  24.861  1.00 70.59           N  
ATOM    359  CA  PRO A  26     -73.943  55.936  25.043  1.00 70.59           C  
ATOM    360  HA  PRO A  26     -73.518  56.131  26.027  1.00 70.59           H  
ATOM    361  C   PRO A  26     -72.877  56.195  23.965  1.00 70.59           C  
ATOM    362  CB  PRO A  26     -74.452  54.488  24.974  1.00 70.59           C  
ATOM    363  HB2 PRO A  26     -74.303  54.083  23.973  1.00 70.59           H  
ATOM    364  HB3 PRO A  26     -73.956  53.854  25.710  1.00 70.59           H  
ATOM    365  O   PRO A  26     -73.173  56.792  22.928  1.00 70.59           O  
ATOM    366  CG  PRO A  26     -75.952  54.594  25.248  1.00 70.59           C  
ATOM    367  HG2 PRO A  26     -76.128  54.601  26.324  1.00 70.59           H  
ATOM    368  HG3 PRO A  26     -76.512  53.790  24.770  1.00 70.59           H  
ATOM    369  CD  PRO A  26     -76.311  55.954  24.664  1.00 70.59           C  
ATOM    370  HD2 PRO A  26     -76.523  55.862  23.598  1.00 70.59           H  
ATOM    371  HD3 PRO A  26     -77.175  56.358  25.191  1.00 70.59           H  
ATOM    372  N   SER A  27     -71.663  55.661  24.149  1.00 72.25           N  
ATOM    373  H   SER A  27     -71.462  55.168  25.007  1.00 72.25           H  
ATOM    374  CA  SER A  27     -70.656  55.652  23.074  1.00 72.25           C  
ATOM    375  HA  SER A  27     -70.402  56.686  22.843  1.00 72.25           H  
ATOM    376  C   SER A  27     -71.200  54.996  21.798  1.00 72.25           C  
ATOM    377  CB  SER A  27     -69.365  54.933  23.481  1.00 72.25           C  
ATOM    378  HB2 SER A  27     -68.965  55.366  24.398  1.00 72.25           H  
ATOM    379  HB3 SER A  27     -69.555  53.869  23.623  1.00 72.25           H  
ATOM    380  O   SER A  27     -71.960  54.025  21.861  1.00 72.25           O  
ATOM    381  OG  SER A  27     -68.451  55.126  22.425  1.00 72.25           O  
ATOM    382  HG  SER A  27     -67.707  54.522  22.484  1.00 72.25           H  
ATOM    383  N   LEU A  28     -70.791  55.515  20.638  1.00 74.75           N  
ATOM    384  H   LEU A  28     -70.110  56.260  20.676  1.00 74.75           H  
ATOM    385  CA  LEU A  28     -71.159  54.986  19.325  1.00 74.75           C  
ATOM    386  HA  LEU A  28     -72.183  54.617  19.383  1.00 74.75           H  
ATOM    387  C   LEU A  28     -70.323  53.766  18.893  1.00 74.75           C  
ATOM    388  CB  LEU A  28     -71.105  56.121  18.282  1.00 74.75           C  
ATOM    389  HB2 LEU A  28     -70.141  56.623  18.365  1.00 74.75           H  
ATOM    390  HB3 LEU A  28     -71.160  55.680  17.287  1.00 74.75           H  
ATOM    391  O   LEU A  28     -70.597  53.215  17.834  1.00 74.75           O  
ATOM    392  CG  LEU A  28     -72.233  57.165  18.391  1.00 74.75           C  
ATOM    393  HG  LEU A  28     -72.263  57.577  19.400  1.00 74.75           H  
ATOM    394  CD1 LEU A  28     -71.973  58.300  17.402  1.00 74.75           C  
ATOM    395 HD11 LEU A  28     -70.999  58.747  17.602  1.00 74.75           H  
ATOM    396 HD12 LEU A  28     -72.731  59.075  17.518  1.00 74.75           H  
ATOM    397 HD13 LEU A  28     -71.977  57.922  16.379  1.00 74.75           H  
ATOM    398  CD2 LEU A  28     -73.602  56.573  18.041  1.00 74.75           C  
ATOM    399 HD21 LEU A  28     -74.368  57.346  18.096  1.00 74.75           H  
ATOM    400 HD22 LEU A  28     -73.868  55.791  18.753  1.00 74.75           H  
ATOM    401 HD23 LEU A  28     -73.587  56.155  17.034  1.00 74.75           H  
ATOM    402  N   ASP A  29     -69.356  53.287  19.685  1.00 62.19           N  
ATOM    403  H   ASP A  29     -69.123  53.821  20.510  1.00 62.19           H  
ATOM    404  CA  ASP A  29     -68.447  52.180  19.305  1.00 62.19           C  
ATOM    405  HA  ASP A  29     -67.842  52.504  18.459  1.00 62.19           H  
ATOM    406  C   ASP A  29     -69.160  50.867  18.903  1.00 62.19           C  
ATOM    407  CB  ASP A  29     -67.507  51.861  20.479  1.00 62.19           C  
ATOM    408  HB2 ASP A  29     -68.103  51.515  21.323  1.00 62.19           H  
ATOM    409  HB3 ASP A  29     -66.839  51.050  20.186  1.00 62.19           H  
ATOM    410  O   ASP A  29     -68.641  50.063  18.113  1.00 62.19           O  
ATOM    411  CG  ASP A  29     -66.654  53.052  20.909  1.00 62.19           C  
ATOM    412  OD1 ASP A  29     -66.636  53.316  22.134  1.00 62.19           O  
ATOM    413  OD2 ASP A  29     -66.088  53.709  20.013  1.00 62.19           O  
ATOM    414  N   SER A  30     -70.362  50.634  19.447  1.00 62.27           N  
ATOM    415  H   SER A  30     -70.743  51.338  20.064  1.00 62.27           H  
ATOM    416  CA  SER A  30     -71.218  49.491  19.107  1.00 62.27           C  
ATOM    417  HA  SER A  30     -70.585  48.614  18.969  1.00 62.27           H  
ATOM    418  C   SER A  30     -72.005  49.679  17.805  1.00 62.27           C  
ATOM    419  CB  SER A  30     -72.182  49.186  20.258  1.00 62.27           C  
ATOM    420  HB2 SER A  30     -71.610  48.917  21.146  1.00 62.27           H  
ATOM    421  HB3 SER A  30     -72.814  48.342  19.981  1.00 62.27           H  
ATOM    422  O   SER A  30     -72.400  48.686  17.190  1.00 62.27           O  
ATOM    423  OG  SER A  30     -72.995  50.305  20.552  1.00 62.27           O  
ATOM    424  HG  SER A  30     -73.677  50.029  21.169  1.00 62.27           H  
ATOM    425  N   VAL A  31     -72.199  50.919  17.348  1.00 65.99           N  
ATOM    426  H   VAL A  31     -71.742  51.680  17.830  1.00 65.99           H  
ATOM    427  CA  VAL A  31     -72.892  51.235  16.097  1.00 65.99           C  
ATOM    428  HA  VAL A  31     -73.771  50.595  16.028  1.00 65.99           H  
ATOM    429  C   VAL A  31     -71.978  50.922  14.917  1.00 65.99           C  
ATOM    430  CB  VAL A  31     -73.381  52.696  16.065  1.00 65.99           C  
ATOM    431  HB  VAL A  31     -72.540  53.373  16.211  1.00 65.99           H  
ATOM    432  O   VAL A  31     -70.835  51.369  14.837  1.00 65.99           O  
ATOM    433  CG1 VAL A  31     -74.029  53.027  14.714  1.00 65.99           C  
ATOM    434 HG11 VAL A  31     -73.268  53.048  13.933  1.00 65.99           H  
ATOM    435 HG12 VAL A  31     -74.493  54.012  14.758  1.00 65.99           H  
ATOM    436 HG13 VAL A  31     -74.775  52.274  14.463  1.00 65.99           H  
ATOM    437  CG2 VAL A  31     -74.409  52.944  17.177  1.00 65.99           C  
ATOM    438 HG21 VAL A  31     -73.952  52.782  18.153  1.00 65.99           H  
ATOM    439 HG22 VAL A  31     -74.755  53.977  17.138  1.00 65.99           H  
ATOM    440 HG23 VAL A  31     -75.261  52.273  17.066  1.00 65.99           H  
ATOM    441  N   LYS A  32     -72.487  50.140  13.965  1.00 61.12           N  
ATOM    442  H   LYS A  32     -73.437  49.815  14.078  1.00 61.12           H  
ATOM    443  CA  LYS A  32     -71.751  49.765  12.751  1.00 61.12           C  
ATOM    444  HA  LYS A  32     -70.734  50.149  12.829  1.00 61.12           H  
ATOM    445  C   LYS A  32     -72.307  50.471  11.522  1.00 61.12           C  
ATOM    446  CB  LYS A  32     -71.683  48.228  12.620  1.00 61.12           C  
ATOM    447  HB2 LYS A  32     -72.698  47.837  12.553  1.00 61.12           H  
ATOM    448  HB3 LYS A  32     -71.163  47.964  11.700  1.00 61.12           H  
ATOM    449  O   LYS A  32     -73.446  50.946  11.523  1.00 61.12           O  
ATOM    450  CG  LYS A  32     -70.965  47.545  13.806  1.00 61.12           C  
ATOM    451  HG2 LYS A  32     -71.481  47.812  14.728  1.00 61.12           H  
ATOM    452  HG3 LYS A  32     -71.049  46.465  13.690  1.00 61.12           H  
ATOM    453  CD  LYS A  32     -69.470  47.909  13.935  1.00 61.12           C  
ATOM    454  HD2 LYS A  32     -69.319  48.968  13.724  1.00 61.12           H  
ATOM    455  HD3 LYS A  32     -68.890  47.326  13.219  1.00 61.12           H  
ATOM    456  CE  LYS A  32     -68.977  47.658  15.365  1.00 61.12           C  
ATOM    457  HE2 LYS A  32     -69.025  46.593  15.593  1.00 61.12           H  
ATOM    458  HE3 LYS A  32     -69.659  48.170  16.045  1.00 61.12           H  
ATOM    459  NZ  LYS A  32     -67.607  48.183  15.587  1.00 61.12           N  
ATOM    460  HZ1 LYS A  32     -67.365  48.114  16.565  1.00 61.12           H  
ATOM    461  HZ2 LYS A  32     -67.589  49.174  15.392  1.00 61.12           H  
ATOM    462  HZ3 LYS A  32     -66.915  47.710  15.024  1.00 61.12           H  
ATOM    463  N   ALA A  33     -71.497  50.526  10.467  1.00 58.85           N  
ATOM    464  H   ALA A  33     -70.585  50.097  10.533  1.00 58.85           H  
ATOM    465  CA  ALA A  33     -71.965  50.921   9.145  1.00 58.85           C  
ATOM    466  HA  ALA A  33     -72.229  51.979   9.164  1.00 58.85           H  
ATOM    467  C   ALA A  33     -73.214  50.114   8.762  1.00 58.85           C  
ATOM    468  CB  ALA A  33     -70.837  50.716   8.129  1.00 58.85           C  
ATOM    469  HB1 ALA A  33     -71.177  51.031   7.142  1.00 58.85           H  
ATOM    470  HB2 ALA A  33     -70.561  49.662   8.083  1.00 58.85           H  
ATOM    471  HB3 ALA A  33     -69.969  51.312   8.407  1.00 58.85           H  
ATOM    472  O   ALA A  33     -73.376  48.969   9.183  1.00 58.85           O  
ATOM    473  N   ASN A  34     -74.097  50.745   7.996  1.00 59.55           N  
ATOM    474  H   ASN A  34     -73.891  51.700   7.738  1.00 59.55           H  
ATOM    475  CA  ASN A  34     -75.391  50.246   7.546  1.00 59.55           C  
ATOM    476  HA  ASN A  34     -75.856  51.053   6.980  1.00 59.55           H  
ATOM    477  C   ASN A  34     -76.389  49.930   8.689  1.00 59.55           C  
ATOM    478  CB  ASN A  34     -75.134  49.115   6.549  1.00 59.55           C  
ATOM    479  HB2 ASN A  34     -76.081  48.731   6.168  1.00 59.55           H  
ATOM    480  HB3 ASN A  34     -74.599  48.339   7.095  1.00 59.55           H  
ATOM    481  O   ASN A  34     -77.329  49.151   8.507  1.00 59.55           O  
ATOM    482  CG  ASN A  34     -74.237  49.474   5.385  1.00 59.55           C  
ATOM    483  ND2 ASN A  34     -74.795  49.855   4.268  1.00 59.55           N  
ATOM    484 HD21 ASN A  34     -74.190  50.219   3.547  1.00 59.55           H  
ATOM    485 HD22 ASN A  34     -75.798  49.978   4.250  1.00 59.55           H  
ATOM    486  OD1 ASN A  34     -73.022  49.422   5.472  1.00 59.55           O  
ATOM    487  N   SER A  35     -76.213  50.520   9.880  1.00 64.27           N  
ATOM    488  H   SER A  35     -75.412  51.125   9.994  1.00 64.27           H  
ATOM    489  CA  SER A  35     -77.202  50.445  10.970  1.00 64.27           C  
ATOM    490  HA  SER A  35     -77.510  49.403  11.051  1.00 64.27           H  
ATOM    491  C   SER A  35     -78.454  51.282  10.677  1.00 64.27           C  
ATOM    492  CB  SER A  35     -76.610  50.838  12.325  1.00 64.27           C  
ATOM    493  HB2 SER A  35     -77.397  50.785  13.077  1.00 64.27           H  
ATOM    494  HB3 SER A  35     -76.221  51.856  12.288  1.00 64.27           H  
ATOM    495  O   SER A  35     -78.356  52.298   9.997  1.00 64.27           O  
ATOM    496  OG  SER A  35     -75.582  49.939  12.685  1.00 64.27           O  
ATOM    497  HG  SER A  35     -74.800  50.222  12.206  1.00 64.27           H  
ATOM    498  N   SER A  36     -79.624  50.894  11.194  1.00 69.04           N  
ATOM    499  H   SER A  36     -79.662  50.108  11.827  1.00 69.04           H  
ATOM    500  CA  SER A  36     -80.866  51.666  11.048  1.00 69.04           C  
ATOM    501  HA  SER A  36     -80.827  52.258  10.134  1.00 69.04           H  
ATOM    502  C   SER A  36     -81.019  52.613  12.226  1.00 69.04           C  
ATOM    503  CB  SER A  36     -82.107  50.767  10.977  1.00 69.04           C  
ATOM    504  HB2 SER A  36     -82.972  51.316  11.350  1.00 69.04           H  
ATOM    505  HB3 SER A  36     -81.971  49.884  11.601  1.00 69.04           H  
ATOM    506  O   SER A  36     -81.170  52.164  13.359  1.00 69.04           O  
ATOM    507  OG  SER A  36     -82.369  50.381   9.642  1.00 69.04           O  
ATOM    508  HG  SER A  36     -82.493  51.174   9.115  1.00 69.04           H  
ATOM    509  N   LEU A  37     -81.013  53.912  11.946  1.00 74.27           N  
ATOM    510  H   LEU A  37     -80.915  54.189  10.979  1.00 74.27           H  
ATOM    511  CA  LEU A  37     -81.348  54.961  12.897  1.00 74.27           C  
ATOM    512  HA  LEU A  37     -81.208  54.585  13.911  1.00 74.27           H  
ATOM    513  C   LEU A  37     -82.821  55.342  12.721  1.00 74.27           C  
ATOM    514  CB  LEU A  37     -80.366  56.126  12.688  1.00 74.27           C  
ATOM    515  HB2 LEU A  37     -80.470  56.517  11.676  1.00 74.27           H  
ATOM    516  HB3 LEU A  37     -79.359  55.717  12.775  1.00 74.27           H  
ATOM    517  O   LEU A  37     -83.218  55.776  11.643  1.00 74.27           O  
ATOM    518  CG  LEU A  37     -80.512  57.280  13.697  1.00 74.27           C  
ATOM    519  HG  LEU A  37     -80.697  56.874  14.692  1.00 74.27           H  
ATOM    520  CD1 LEU A  37     -79.214  58.086  13.737  1.00 74.27           C  
ATOM    521 HD11 LEU A  37     -79.021  58.540  12.765  1.00 74.27           H  
ATOM    522 HD12 LEU A  37     -79.289  58.869  14.492  1.00 74.27           H  
ATOM    523 HD13 LEU A  37     -78.387  57.428  14.000  1.00 74.27           H  
ATOM    524  CD2 LEU A  37     -81.620  58.269  13.340  1.00 74.27           C  
ATOM    525 HD21 LEU A  37     -82.603  57.798  13.367  1.00 74.27           H  
ATOM    526 HD22 LEU A  37     -81.453  58.692  12.350  1.00 74.27           H  
ATOM    527 HD23 LEU A  37     -81.631  59.067  14.083  1.00 74.27           H  
ATOM    528  N   THR A  38     -83.613  55.230  13.784  1.00 71.43           N  
ATOM    529  H   THR A  38     -83.217  54.842  14.628  1.00 71.43           H  
ATOM    530  CA  THR A  38     -84.995  55.728  13.862  1.00 71.43           C  
ATOM    531  HA  THR A  38     -85.301  56.138  12.899  1.00 71.43           H  
ATOM    532  C   THR A  38     -85.045  56.838  14.907  1.00 71.43           C  
ATOM    533  CB  THR A  38     -85.973  54.605  14.245  1.00 71.43           C  
ATOM    534  HB  THR A  38     -85.800  54.310  15.280  1.00 71.43           H  
ATOM    535  O   THR A  38     -84.646  56.606  16.049  1.00 71.43           O  
ATOM    536  CG2 THR A  38     -87.429  55.030  14.070  1.00 71.43           C  
ATOM    537 HG21 THR A  38     -87.662  55.857  14.741  1.00 71.43           H  
ATOM    538 HG22 THR A  38     -87.618  55.348  13.045  1.00 71.43           H  
ATOM    539 HG23 THR A  38     -88.089  54.198  14.316  1.00 71.43           H  
ATOM    540  OG1 THR A  38     -85.798  53.475  13.424  1.00 71.43           O  
ATOM    541  HG1 THR A  38     -86.313  53.647  12.632  1.00 71.43           H  
ATOM    542  N   ALA A  39     -85.514  58.032  14.538  1.00 78.36           N  
ATOM    543  H   ALA A  39     -85.945  58.135  13.630  1.00 78.36           H  
ATOM    544  CA  ALA A  39     -85.534  59.208  15.412  1.00 78.36           C  
ATOM    545  HA  ALA A  39     -85.070  58.965  16.368  1.00 78.36           H  
ATOM    546  C   ALA A  39     -86.963  59.679  15.700  1.00 78.36           C  
ATOM    547  CB  ALA A  39     -84.713  60.327  14.771  1.00 78.36           C  
ATOM    548  HB1 ALA A  39     -85.268  60.750  13.934  1.00 78.36           H  
ATOM    549  HB2 ALA A  39     -83.754  59.944  14.422  1.00 78.36           H  
ATOM    550  HB3 ALA A  39     -84.541  61.118  15.501  1.00 78.36           H  
ATOM    551  O   ALA A  39     -87.844  59.543  14.857  1.00 78.36           O  
ATOM    552  N   GLY A  40     -87.195  60.302  16.857  1.00 71.37           N  
ATOM    553  H   GLY A  40     -86.439  60.388  17.522  1.00 71.37           H  
ATOM    554  CA  GLY A  40     -88.532  60.759  17.266  1.00 71.37           C  
ATOM    555  HA2 GLY A  40     -89.211  59.907  17.249  1.00 71.37           H  
ATOM    556  HA3 GLY A  40     -88.476  61.125  18.291  1.00 71.37           H  
ATOM    557  C   GLY A  40     -89.159  61.866  16.398  1.00 71.37           C  
ATOM    558  O   GLY A  40     -90.293  62.255  16.645  1.00 71.37           O  
ATOM    559  N   ASN A  41     -88.437  62.393  15.405  1.00 69.35           N  
ATOM    560  H   ASN A  41     -87.507  62.027  15.265  1.00 69.35           H  
ATOM    561  CA  ASN A  41     -88.875  63.415  14.446  1.00 69.35           C  
ATOM    562  HA  ASN A  41     -89.880  63.736  14.718  1.00 69.35           H  
ATOM    563  C   ASN A  41     -88.984  62.886  12.998  1.00 69.35           C  
ATOM    564  CB  ASN A  41     -87.943  64.648  14.542  1.00 69.35           C  
ATOM    565  HB2 ASN A  41     -87.958  65.036  15.560  1.00 69.35           H  
ATOM    566  HB3 ASN A  41     -88.320  65.427  13.879  1.00 69.35           H  
ATOM    567  O   ASN A  41     -89.172  63.687  12.080  1.00 69.35           O  
ATOM    568  CG  ASN A  41     -86.498  64.350  14.166  1.00 69.35           C  
ATOM    569  ND2 ASN A  41     -85.705  65.325  13.799  1.00 69.35           N  
ATOM    570 HD21 ASN A  41     -86.036  66.263  13.625  1.00 69.35           H  
ATOM    571 HD22 ASN A  41     -84.746  65.063  13.617  1.00 69.35           H  
ATOM    572  OD1 ASN A  41     -86.034  63.226  14.225  1.00 69.35           O  
ATOM    573  N   TYR A  42     -88.838  61.573  12.769  1.00 71.61           N  
ATOM    574  H   TYR A  42     -88.651  60.954  13.545  1.00 71.61           H  
ATOM    575  CA  TYR A  42     -89.019  60.957  11.451  1.00 71.61           C  
ATOM    576  HA  TYR A  42     -89.868  61.432  10.959  1.00 71.61           H  
ATOM    577  C   TYR A  42     -89.282  59.448  11.544  1.00 71.61           C  
ATOM    578  CB  TYR A  42     -87.767  61.200  10.612  1.00 71.61           C  
ATOM    579  HB2 TYR A  42     -87.542  62.266  10.601  1.00 71.61           H  
ATOM    580  HB3 TYR A  42     -86.944  60.683  11.105  1.00 71.61           H  
ATOM    581  O   TYR A  42     -88.492  58.696  12.114  1.00 71.61           O  
ATOM    582  CG  TYR A  42     -87.863  60.719   9.183  1.00 71.61           C  
ATOM    583  CD1 TYR A  42     -87.093  59.620   8.768  1.00 71.61           C  
ATOM    584  HD1 TYR A  42     -86.433  59.128   9.467  1.00 71.61           H  
ATOM    585  CD2 TYR A  42     -88.729  61.358   8.276  1.00 71.61           C  
ATOM    586  HD2 TYR A  42     -89.310  62.211   8.595  1.00 71.61           H  
ATOM    587  CE1 TYR A  42     -87.200  59.143   7.451  1.00 71.61           C  
ATOM    588  HE1 TYR A  42     -86.618  58.290   7.135  1.00 71.61           H  
ATOM    589  CE2 TYR A  42     -88.842  60.882   6.955  1.00 71.61           C  
ATOM    590  HE2 TYR A  42     -89.505  61.374   6.259  1.00 71.61           H  
ATOM    591  OH  TYR A  42     -88.162  59.315   5.265  1.00 71.61           O  
ATOM    592  HH  TYR A  42     -88.835  59.781   4.763  1.00 71.61           H  
ATOM    593  CZ  TYR A  42     -88.082  59.765   6.544  1.00 71.61           C  
ATOM    594  N   ASN A  43     -90.382  59.004  10.936  1.00 64.61           N  
ATOM    595  H   ASN A  43     -90.993  59.690  10.516  1.00 64.61           H  
ATOM    596  CA  ASN A  43     -90.939  57.672  11.187  1.00 64.61           C  
ATOM    597  HA  ASN A  43     -90.877  57.471  12.257  1.00 64.61           H  
ATOM    598  C   ASN A  43     -90.182  56.526  10.488  1.00 64.61           C  
ATOM    599  CB  ASN A  43     -92.427  57.677  10.785  1.00 64.61           C  
ATOM    600  HB2 ASN A  43     -92.515  57.895   9.720  1.00 64.61           H  
ATOM    601  HB3 ASN A  43     -92.831  56.678  10.954  1.00 64.61           H  
ATOM    602  O   ASN A  43     -90.213  55.399  10.976  1.00 64.61           O  
ATOM    603  CG  ASN A  43     -93.293  58.661  11.560  1.00 64.61           C  
ATOM    604  ND2 ASN A  43     -94.569  58.713  11.264  1.00 64.61           N  
ATOM    605 HD21 ASN A  43     -95.120  59.365  11.805  1.00 64.61           H  
ATOM    606 HD22 ASN A  43     -94.967  58.087  10.579  1.00 64.61           H  
ATOM    607  OD1 ASN A  43     -92.854  59.415  12.408  1.00 64.61           O  
ATOM    608  N   GLU A  44     -89.511  56.783   9.361  1.00 66.24           N  
ATOM    609  H   GLU A  44     -89.426  57.740   9.050  1.00 66.24           H  
ATOM    610  CA  GLU A  44     -88.771  55.745   8.629  1.00 66.24           C  
ATOM    611  HA  GLU A  44     -89.266  54.792   8.814  1.00 66.24           H  
ATOM    612  C   GLU A  44     -87.313  55.638   9.120  1.00 66.24           C  
ATOM    613  CB  GLU A  44     -88.815  55.984   7.110  1.00 66.24           C  
ATOM    614  HB2 GLU A  44     -88.002  55.434   6.635  1.00 66.24           H  
ATOM    615  HB3 GLU A  44     -88.651  57.044   6.913  1.00 66.24           H  
ATOM    616  O   GLU A  44     -86.643  56.653   9.318  1.00 66.24           O  
ATOM    617  CG  GLU A  44     -90.136  55.581   6.441  1.00 66.24           C  
ATOM    618  HG2 GLU A  44     -90.107  55.917   5.404  1.00 66.24           H  
ATOM    619  HG3 GLU A  44     -90.953  56.107   6.933  1.00 66.24           H  
ATOM    620  CD  GLU A  44     -90.393  54.062   6.456  1.00 66.24           C  
ATOM    621  OE1 GLU A  44     -91.546  53.680   6.739  1.00 66.24           O  
ATOM    622  OE2 GLU A  44     -89.451  53.268   6.185  1.00 66.24           O  
ATOM    623  N   PRO A  45     -86.761  54.423   9.291  1.00 67.61           N  
ATOM    624  CA  PRO A  45     -85.359  54.255   9.647  1.00 67.61           C  
ATOM    625  HA  PRO A  45     -85.145  54.845  10.538  1.00 67.61           H  
ATOM    626  C   PRO A  45     -84.427  54.695   8.507  1.00 67.61           C  
ATOM    627  CB  PRO A  45     -85.195  52.770   9.973  1.00 67.61           C  
ATOM    628  HB2 PRO A  45     -85.361  52.602  11.037  1.00 67.61           H  
ATOM    629  HB3 PRO A  45     -84.212  52.399   9.681  1.00 67.61           H  
ATOM    630  O   PRO A  45     -84.487  54.159   7.399  1.00 67.61           O  
ATOM    631  CG  PRO A  45     -86.310  52.094   9.174  1.00 67.61           C  
ATOM    632  HG2 PRO A  45     -86.634  51.163   9.639  1.00 67.61           H  
ATOM    633  HG3 PRO A  45     -85.972  51.915   8.153  1.00 67.61           H  
ATOM    634  CD  PRO A  45     -87.424  53.136   9.164  1.00 67.61           C  
ATOM    635  HD2 PRO A  45     -87.985  53.067   8.232  1.00 67.61           H  
ATOM    636  HD3 PRO A  45     -88.087  52.985  10.015  1.00 67.61           H  
ATOM    637  N   VAL A  46     -83.494  55.601   8.802  1.00 71.72           N  
ATOM    638  H   VAL A  46     -83.474  55.954   9.748  1.00 71.72           H  
ATOM    639  CA  VAL A  46     -82.404  55.986   7.890  1.00 71.72           C  
ATOM    640  HA  VAL A  46     -82.745  55.817   6.868  1.00 71.72           H  
ATOM    641  C   VAL A  46     -81.172  55.110   8.101  1.00 71.72           C  
ATOM    642  CB  VAL A  46     -82.040  57.477   7.995  1.00 71.72           C  
ATOM    643  HB  VAL A  46     -81.269  57.688   7.254  1.00 71.72           H  
ATOM    644  O   VAL A  46     -80.958  54.550   9.176  1.00 71.72           O  
ATOM    645  CG1 VAL A  46     -83.238  58.373   7.671  1.00 71.72           C  
ATOM    646 HG11 VAL A  46     -84.024  58.244   8.416  1.00 71.72           H  
ATOM    647 HG12 VAL A  46     -83.639  58.120   6.690  1.00 71.72           H  
ATOM    648 HG13 VAL A  46     -82.924  59.417   7.667  1.00 71.72           H  
ATOM    649  CG2 VAL A  46     -81.472  57.836   9.368  1.00 71.72           C  
ATOM    650 HG21 VAL A  46     -82.208  57.627  10.145  1.00 71.72           H  
ATOM    651 HG22 VAL A  46     -80.577  57.247   9.566  1.00 71.72           H  
ATOM    652 HG23 VAL A  46     -81.203  58.892   9.398  1.00 71.72           H  
ATOM    653  N   GLU A  47     -80.329  54.998   7.079  1.00 68.79           N  
ATOM    654  H   GLU A  47     -80.540  55.471   6.212  1.00 68.79           H  
ATOM    655  CA  GLU A  47     -79.151  54.133   7.120  1.00 68.79           C  
ATOM    656  HA  GLU A  47     -79.316  53.363   7.874  1.00 68.79           H  
ATOM    657  C   GLU A  47     -77.879  54.903   7.514  1.00 68.79           C  
ATOM    658  CB  GLU A  47     -79.031  53.402   5.779  1.00 68.79           C  
ATOM    659  HB2 GLU A  47     -80.009  53.015   5.496  1.00 68.79           H  
ATOM    660  HB3 GLU A  47     -78.691  54.099   5.013  1.00 68.79           H  
ATOM    661  O   GLU A  47     -77.431  55.818   6.814  1.00 68.79           O  
ATOM    662  CG  GLU A  47     -78.062  52.224   5.893  1.00 68.79           C  
ATOM    663  HG2 GLU A  47     -78.399  51.570   6.698  1.00 68.79           H  
ATOM    664  HG3 GLU A  47     -77.079  52.610   6.162  1.00 68.79           H  
ATOM    665  CD  GLU A  47     -77.945  51.414   4.598  1.00 68.79           C  
ATOM    666  OE1 GLU A  47     -77.443  50.274   4.698  1.00 68.79           O  
ATOM    667  OE2 GLU A  47     -78.280  51.929   3.512  1.00 68.79           O  
ATOM    668  N   VAL A  48     -77.272  54.505   8.632  1.00 70.49           N  
ATOM    669  H   VAL A  48     -77.712  53.761   9.155  1.00 70.49           H  
ATOM    670  CA  VAL A  48     -75.961  54.971   9.101  1.00 70.49           C  
ATOM    671  HA  VAL A  48     -75.959  56.060   9.141  1.00 70.49           H  
ATOM    672  C   VAL A  48     -74.884  54.509   8.121  1.00 70.49           C  
ATOM    673  CB  VAL A  48     -75.665  54.424  10.515  1.00 70.49           C  
ATOM    674  HB  VAL A  48     -75.713  53.336  10.495  1.00 70.49           H  
ATOM    675  O   VAL A  48     -74.759  53.323   7.856  1.00 70.49           O  
ATOM    676  CG1 VAL A  48     -74.263  54.820  10.997  1.00 70.49           C  
ATOM    677 HG11 VAL A  48     -74.104  55.890  10.863  1.00 70.49           H  
ATOM    678 HG12 VAL A  48     -74.145  54.565  12.050  1.00 70.49           H  
ATOM    679 HG13 VAL A  48     -73.506  54.274  10.434  1.00 70.49           H  
ATOM    680  CG2 VAL A  48     -76.701  54.926  11.532  1.00 70.49           C  
ATOM    681 HG21 VAL A  48     -76.441  54.587  12.535  1.00 70.49           H  
ATOM    682 HG22 VAL A  48     -77.689  54.537  11.285  1.00 70.49           H  
ATOM    683 HG23 VAL A  48     -76.743  56.015  11.517  1.00 70.49           H  
ATOM    684  N   LYS A  49     -74.056  55.417   7.612  1.00 69.80           N  
ATOM    685  H   LYS A  49     -74.191  56.376   7.899  1.00 69.80           H  
ATOM    686  CA  LYS A  49     -72.859  55.104   6.818  1.00 69.80           C  
ATOM    687  HA  LYS A  49     -73.032  54.190   6.250  1.00 69.80           H  
ATOM    688  C   LYS A  49     -71.646  54.823   7.699  1.00 69.80           C  
ATOM    689  CB  LYS A  49     -72.605  56.254   5.834  1.00 69.80           C  
ATOM    690  HB2 LYS A  49     -73.487  56.373   5.204  1.00 69.80           H  
ATOM    691  HB3 LYS A  49     -72.446  57.178   6.390  1.00 69.80           H  
ATOM    692  O   LYS A  49     -70.921  53.864   7.456  1.00 69.80           O  
ATOM    693  CG  LYS A  49     -71.393  55.994   4.933  1.00 69.80           C  
ATOM    694  HG2 LYS A  49     -71.559  55.085   4.355  1.00 69.80           H  
ATOM    695  HG3 LYS A  49     -70.502  55.866   5.547  1.00 69.80           H  
ATOM    696  CD  LYS A  49     -71.161  57.172   3.984  1.00 69.80           C  
ATOM    697  HD2 LYS A  49     -72.017  57.280   3.318  1.00 69.80           H  
ATOM    698  HD3 LYS A  49     -71.042  58.081   4.572  1.00 69.80           H  
ATOM    699  CE  LYS A  49     -69.886  56.900   3.178  1.00 69.80           C  
ATOM    700  HE2 LYS A  49     -69.088  56.654   3.879  1.00 69.80           H  
ATOM    701  HE3 LYS A  49     -70.052  56.028   2.546  1.00 69.80           H  
ATOM    702  NZ  LYS A  49     -69.489  58.073   2.361  1.00 69.80           N  
ATOM    703  HZ1 LYS A  49     -69.324  58.869   2.959  1.00 69.80           H  
ATOM    704  HZ2 LYS A  49     -68.634  57.880   1.858  1.00 69.80           H  
ATOM    705  HZ3 LYS A  49     -70.213  58.307   1.697  1.00 69.80           H  
ATOM    706  N   SER A  50     -71.419  55.655   8.709  1.00 75.24           N  
ATOM    707  H   SER A  50     -72.063  56.420   8.854  1.00 75.24           H  
ATOM    708  CA  SER A  50     -70.286  55.541   9.631  1.00 75.24           C  
ATOM    709  HA  SER A  50     -70.144  54.493   9.895  1.00 75.24           H  
ATOM    710  C   SER A  50     -70.556  56.317  10.915  1.00 75.24           C  
ATOM    711  CB  SER A  50     -68.994  56.054   8.970  1.00 75.24           C  
ATOM    712  HB2 SER A  50     -68.731  55.386   8.149  1.00 75.24           H  
ATOM    713  HB3 SER A  50     -68.178  56.036   9.693  1.00 75.24           H  
ATOM    714  O   SER A  50     -71.392  57.217  10.934  1.00 75.24           O  
ATOM    715  OG  SER A  50     -69.139  57.367   8.455  1.00 75.24           O  
ATOM    716  HG  SER A  50     -69.265  57.970   9.191  1.00 75.24           H  
ATOM    717  N   VAL A  51     -69.805  56.013  11.969  1.00 72.64           N  
ATOM    718  H   VAL A  51     -69.105  55.290  11.889  1.00 72.64           H  
ATOM    719  CA  VAL A  51     -69.774  56.789  13.214  1.00 72.64           C  
ATOM    720  HA  VAL A  51     -70.356  57.701  13.083  1.00 72.64           H  
ATOM    721  C   VAL A  51     -68.342  57.221  13.515  1.00 72.64           C  
ATOM    722  CB  VAL A  51     -70.392  56.019  14.394  1.00 72.64           C  
ATOM    723  HB  VAL A  51     -70.218  56.597  15.302  1.00 72.64           H  
ATOM    724  O   VAL A  51     -67.401  56.520  13.147  1.00 72.64           O  
ATOM    725  CG1 VAL A  51     -71.907  55.884  14.202  1.00 72.64           C  
ATOM    726 HG11 VAL A  51     -72.348  56.873  14.073  1.00 72.64           H  
ATOM    727 HG12 VAL A  51     -72.343  55.426  15.090  1.00 72.64           H  
ATOM    728 HG13 VAL A  51     -72.128  55.270  13.330  1.00 72.64           H  
ATOM    729  CG2 VAL A  51     -69.794  54.620  14.586  1.00 72.64           C  
ATOM    730 HG21 VAL A  51     -69.995  53.983  13.725  1.00 72.64           H  
ATOM    731 HG22 VAL A  51     -70.235  54.153  15.467  1.00 72.64           H  
ATOM    732 HG23 VAL A  51     -68.718  54.690  14.747  1.00 72.64           H  
ATOM    733  N   SER A  52     -68.174  58.388  14.134  1.00 75.52           N  
ATOM    734  H   SER A  52     -68.993  58.937  14.351  1.00 75.52           H  
ATOM    735  CA  SER A  52     -66.877  58.917  14.567  1.00 75.52           C  
ATOM    736  HA  SER A  52     -66.227  58.094  14.863  1.00 75.52           H  
ATOM    737  C   SER A  52     -67.077  59.850  15.761  1.00 75.52           C  
ATOM    738  CB  SER A  52     -66.208  59.671  13.415  1.00 75.52           C  
ATOM    739  HB2 SER A  52     -66.815  60.532  13.137  1.00 75.52           H  
ATOM    740  HB3 SER A  52     -66.111  59.007  12.557  1.00 75.52           H  
ATOM    741  O   SER A  52     -67.767  60.865  15.641  1.00 75.52           O  
ATOM    742  OG  SER A  52     -64.923  60.100  13.816  1.00 75.52           O  
ATOM    743  HG  SER A  52     -64.517  60.604  13.107  1.00 75.52           H  
ATOM    744  N   GLY A  53     -66.518  59.492  16.920  1.00 73.98           N  
ATOM    745  H   GLY A  53     -65.979  58.638  16.956  1.00 73.98           H  
ATOM    746  CA  GLY A  53     -66.757  60.200  18.181  1.00 73.98           C  
ATOM    747  HA2 GLY A  53     -66.362  61.214  18.108  1.00 73.98           H  
ATOM    748  HA3 GLY A  53     -66.242  59.689  18.994  1.00 73.98           H  
ATOM    749  C   GLY A  53     -68.249  60.253  18.518  1.00 73.98           C  
ATOM    750  O   GLY A  53     -68.890  59.219  18.681  1.00 73.98           O  
ATOM    751  N   ASN A  54     -68.802  61.463  18.572  1.00 82.48           N  
ATOM    752  H   ASN A  54     -68.181  62.257  18.515  1.00 82.48           H  
ATOM    753  CA  ASN A  54     -70.210  61.744  18.873  1.00 82.48           C  
ATOM    754  HA  ASN A  54     -70.596  60.955  19.518  1.00 82.48           H  
ATOM    755  C   ASN A  54     -71.085  61.785  17.604  1.00 82.48           C  
ATOM    756  CB  ASN A  54     -70.332  63.096  19.610  1.00 82.48           C  
ATOM    757  HB2 ASN A  54     -70.221  63.902  18.885  1.00 82.48           H  
ATOM    758  HB3 ASN A  54     -71.342  63.165  20.014  1.00 82.48           H  
ATOM    759  O   ASN A  54     -72.282  62.058  17.679  1.00 82.48           O  
ATOM    760  CG  ASN A  54     -69.349  63.389  20.738  1.00 82.48           C  
ATOM    761  ND2 ASN A  54     -69.721  64.273  21.630  1.00 82.48           N  
ATOM    762 HD21 ASN A  54     -70.653  64.660  21.603  1.00 82.48           H  
ATOM    763 HD22 ASN A  54     -69.061  64.471  22.369  1.00 82.48           H  
ATOM    764  OD1 ASN A  54     -68.229  62.912  20.811  1.00 82.48           O  
ATOM    765  N   THR A  55     -70.492  61.600  16.426  1.00 80.32           N  
ATOM    766  H   THR A  55     -69.507  61.375  16.417  1.00 80.32           H  
ATOM    767  CA  THR A  55     -71.099  61.969  15.148  1.00 80.32           C  
ATOM    768  HA  THR A  55     -72.000  62.555  15.330  1.00 80.32           H  
ATOM    769  C   THR A  55     -71.482  60.734  14.350  1.00 80.32           C  
ATOM    770  CB  THR A  55     -70.145  62.861  14.347  1.00 80.32           C  
ATOM    771  HB  THR A  55     -69.261  62.292  14.058  1.00 80.32           H  
ATOM    772  O   THR A  55     -70.646  59.882  14.046  1.00 80.32           O  
ATOM    773  CG2 THR A  55     -70.813  63.428  13.103  1.00 80.32           C  
ATOM    774 HG21 THR A  55     -71.713  63.969  13.393  1.00 80.32           H  
ATOM    775 HG22 THR A  55     -71.079  62.623  12.418  1.00 80.32           H  
ATOM    776 HG23 THR A  55     -70.125  64.106  12.598  1.00 80.32           H  
ATOM    777  OG1 THR A  55     -69.752  63.967  15.127  1.00 80.32           O  
ATOM    778  HG1 THR A  55     -68.906  64.277  14.796  1.00 80.32           H  
ATOM    779  N   ILE A  56     -72.748  60.668  13.950  1.00 82.06           N  
ATOM    780  H   ILE A  56     -73.360  61.427  14.212  1.00 82.06           H  
ATOM    781  CA  ILE A  56     -73.291  59.676  13.028  1.00 82.06           C  
ATOM    782  HA  ILE A  56     -72.637  58.805  12.987  1.00 82.06           H  
ATOM    783  C   ILE A  56     -73.347  60.319  11.643  1.00 82.06           C  
ATOM    784  CB  ILE A  56     -74.686  59.227  13.509  1.00 82.06           C  
ATOM    785  HB  ILE A  56     -75.310  60.119  13.542  1.00 82.06           H  
ATOM    786  O   ILE A  56     -73.970  61.362  11.453  1.00 82.06           O  
ATOM    787  CG1 ILE A  56     -74.675  58.604  14.923  1.00 82.06           C  
ATOM    788 HG12 ILE A  56     -74.604  57.518  14.867  1.00 82.06           H  
ATOM    789 HG13 ILE A  56     -73.818  58.968  15.490  1.00 82.06           H  
ATOM    790  CG2 ILE A  56     -75.326  58.233  12.530  1.00 82.06           C  
ATOM    791 HG21 ILE A  56     -76.311  57.944  12.896  1.00 82.06           H  
ATOM    792 HG22 ILE A  56     -75.449  58.688  11.547  1.00 82.06           H  
ATOM    793 HG23 ILE A  56     -74.697  57.346  12.451  1.00 82.06           H  
ATOM    794  CD1 ILE A  56     -75.925  58.999  15.708  1.00 82.06           C  
ATOM    795 HD11 ILE A  56     -75.920  60.077  15.870  1.00 82.06           H  
ATOM    796 HD12 ILE A  56     -75.929  58.497  16.676  1.00 82.06           H  
ATOM    797 HD13 ILE A  56     -76.824  58.730  15.153  1.00 82.06           H  
ATOM    798  N   ILE A  57     -72.716  59.688  10.659  1.00 77.74           N  
ATOM    799  H   ILE A  57     -72.244  58.823  10.878  1.00 77.74           H  
ATOM    800  CA  ILE A  57     -72.855  60.047   9.249  1.00 77.74           C  
ATOM    801  HA  ILE A  57     -73.282  61.047   9.167  1.00 77.74           H  
ATOM    802  C   ILE A  57     -73.825  59.060   8.612  1.00 77.74           C  
ATOM    803  CB  ILE A  57     -71.491  60.058   8.531  1.00 77.74           C  
ATOM    804  HB  ILE A  57     -71.102  59.040   8.553  1.00 77.74           H  
ATOM    805  O   ILE A  57     -73.626  57.852   8.701  1.00 77.74           O  
ATOM    806  CG1 ILE A  57     -70.444  60.964   9.219  1.00 77.74           C  
ATOM    807 HG12 ILE A  57     -70.250  60.587  10.223  1.00 77.74           H  
ATOM    808 HG13 ILE A  57     -69.507  60.893   8.667  1.00 77.74           H  
ATOM    809  CG2 ILE A  57     -71.655  60.455   7.051  1.00 77.74           C  
ATOM    810 HG21 ILE A  57     -72.233  59.699   6.520  1.00 77.74           H  
ATOM    811 HG22 ILE A  57     -72.176  61.410   6.973  1.00 77.74           H  
ATOM    812 HG23 ILE A  57     -70.676  60.539   6.581  1.00 77.74           H  
ATOM    813  CD1 ILE A  57     -70.827  62.447   9.328  1.00 77.74           C  
ATOM    814 HD11 ILE A  57     -70.979  62.880   8.340  1.00 77.74           H  
ATOM    815 HD12 ILE A  57     -70.022  62.989   9.825  1.00 77.74           H  
ATOM    816 HD13 ILE A  57     -71.735  62.559   9.919  1.00 77.74           H  
ATOM    817  N   LEU A  58     -74.855  59.567   7.948  1.00 79.12           N  
ATOM    818  H   LEU A  58     -74.963  60.571   7.975  1.00 79.12           H  
ATOM    819  CA  LEU A  58     -75.850  58.815   7.191  1.00 79.12           C  
ATOM    820  HA  LEU A  58     -75.992  57.836   7.647  1.00 79.12           H  
ATOM    821  C   LEU A  58     -75.398  58.593   5.738  1.00 79.12           C  
ATOM    822  CB  LEU A  58     -77.182  59.583   7.255  1.00 79.12           C  
ATOM    823  HB2 LEU A  58     -77.038  60.548   6.767  1.00 79.12           H  
ATOM    824  HB3 LEU A  58     -77.930  59.029   6.688  1.00 79.12           H  
ATOM    825  O   LEU A  58     -74.575  59.337   5.198  1.00 79.12           O  
ATOM    826  CG  LEU A  58     -77.732  59.846   8.671  1.00 79.12           C  
ATOM    827  HG  LEU A  58     -77.029  60.454   9.240  1.00 79.12           H  
ATOM    828  CD1 LEU A  58     -79.042  60.624   8.557  1.00 79.12           C  
ATOM    829 HD11 LEU A  58     -79.448  60.808   9.552  1.00 79.12           H  
ATOM    830 HD12 LEU A  58     -79.761  60.064   7.959  1.00 79.12           H  
ATOM    831 HD13 LEU A  58     -78.853  61.584   8.077  1.00 79.12           H  
ATOM    832  CD2 LEU A  58     -77.971  58.541   9.432  1.00 79.12           C  
ATOM    833 HD21 LEU A  58     -77.013  58.098   9.707  1.00 79.12           H  
ATOM    834 HD22 LEU A  58     -78.529  58.742  10.346  1.00 79.12           H  
ATOM    835 HD23 LEU A  58     -78.524  57.841   8.806  1.00 79.12           H  
ATOM    836  N   TYR A  59     -75.948  57.578   5.067  1.00 67.70           N  
ATOM    837  H   TYR A  59     -76.566  56.950   5.560  1.00 67.70           H  
ATOM    838  CA  TYR A  59     -75.732  57.389   3.624  1.00 67.70           C  
ATOM    839  HA  TYR A  59     -74.663  57.426   3.414  1.00 67.70           H  
ATOM    840  C   TYR A  59     -76.381  58.503   2.801  1.00 67.70           C  
ATOM    841  CB  TYR A  59     -76.266  56.023   3.179  1.00 67.70           C  
ATOM    842  HB2 TYR A  59     -77.120  55.733   3.792  1.00 67.70           H  
ATOM    843  HB3 TYR A  59     -76.626  56.094   2.152  1.00 67.70           H  
ATOM    844  O   TYR A  59     -75.757  59.051   1.885  1.00 67.70           O  
ATOM    845  CG  TYR A  59     -75.211  54.944   3.214  1.00 67.70           C  
ATOM    846  CD1 TYR A  59     -74.314  54.817   2.136  1.00 67.70           C  
ATOM    847  HD1 TYR A  59     -74.404  55.476   1.285  1.00 67.70           H  
ATOM    848  CD2 TYR A  59     -75.129  54.069   4.311  1.00 67.70           C  
ATOM    849  HD2 TYR A  59     -75.820  54.169   5.135  1.00 67.70           H  
ATOM    850  CE1 TYR A  59     -73.345  53.797   2.142  1.00 67.70           C  
ATOM    851  HE1 TYR A  59     -72.684  53.674   1.297  1.00 67.70           H  
ATOM    852  CE2 TYR A  59     -74.167  53.045   4.319  1.00 67.70           C  
ATOM    853  HE2 TYR A  59     -74.113  52.355   5.148  1.00 67.70           H  
ATOM    854  OH  TYR A  59     -72.363  51.905   3.225  1.00 67.70           O  
ATOM    855  HH  TYR A  59     -71.865  51.889   2.404  1.00 67.70           H  
ATOM    856  CZ  TYR A  59     -73.280  52.904   3.233  1.00 67.70           C  
ATOM    857  N   ASN A  60     -77.611  58.856   3.165  1.00 73.08           N  
ATOM    858  H   ASN A  60     -77.989  58.423   3.995  1.00 73.08           H  
ATOM    859  CA  ASN A  60     -78.440  59.863   2.516  1.00 73.08           C  
ATOM    860  HA  ASN A  60     -77.926  60.249   1.636  1.00 73.08           H  
ATOM    861  C   ASN A  60     -78.669  61.048   3.459  1.00 73.08           C  
ATOM    862  CB  ASN A  60     -79.742  59.191   2.047  1.00 73.08           C  
ATOM    863  HB2 ASN A  60     -80.244  58.734   2.900  1.00 73.08           H  
ATOM    864  HB3 ASN A  60     -80.414  59.935   1.618  1.00 73.08           H  
ATOM    865  O   ASN A  60     -78.480  60.932   4.667  1.00 73.08           O  
ATOM    866  CG  ASN A  60     -79.471  58.139   0.983  1.00 73.08           C  
ATOM    867  ND2 ASN A  60     -80.183  57.039   0.994  1.00 73.08           N  
ATOM    868 HD21 ASN A  60     -79.977  56.358   0.277  1.00 73.08           H  
ATOM    869 HD22 ASN A  60     -80.925  56.902   1.667  1.00 73.08           H  
ATOM    870  OD1 ASN A  60     -78.597  58.290   0.145  1.00 73.08           O  
ATOM    871  N   ASN A  61     -79.041  62.195   2.896  1.00 79.16           N  
ATOM    872  H   ASN A  61     -79.236  62.220   1.906  1.00 79.16           H  
ATOM    873  CA  ASN A  61     -79.356  63.387   3.679  1.00 79.16           C  
ATOM    874  HA  ASN A  61     -78.504  63.654   4.305  1.00 79.16           H  
ATOM    875  C   ASN A  61     -80.552  63.107   4.600  1.00 79.16           C  
ATOM    876  CB  ASN A  61     -79.661  64.549   2.722  1.00 79.16           C  
ATOM    877  HB2 ASN A  61     -80.478  64.270   2.057  1.00 79.16           H  
ATOM    878  HB3 ASN A  61     -80.002  65.394   3.320  1.00 79.16           H  
ATOM    879  O   ASN A  61     -81.473  62.398   4.197  1.00 79.16           O  
ATOM    880  CG  ASN A  61     -78.482  65.014   1.879  1.00 79.16           C  
ATOM    881  ND2 ASN A  61     -78.685  66.004   1.047  1.00 79.16           N  
ATOM    882 HD21 ASN A  61     -79.555  66.516   1.076  1.00 79.16           H  
ATOM    883 HD22 ASN A  61     -77.871  66.387   0.587  1.00 79.16           H  
ATOM    884  OD1 ASN A  61     -77.388  64.469   1.908  1.00 79.16           O  
ATOM    885  N   TRP A  62     -80.548  63.672   5.809  1.00 80.30           N  
ATOM    886  H   TRP A  62     -79.749  64.218   6.099  1.00 80.30           H  
ATOM    887  CA  TRP A  62     -81.640  63.535   6.764  1.00 80.30           C  
ATOM    888  HA  TRP A  62     -81.740  62.477   7.006  1.00 80.30           H  
ATOM    889  C   TRP A  62     -82.948  64.078   6.159  1.00 80.30           C  
ATOM    890  CB  TRP A  62     -81.306  64.269   8.064  1.00 80.30           C  
ATOM    891  HB2 TRP A  62     -80.399  63.843   8.493  1.00 80.30           H  
ATOM    892  HB3 TRP A  62     -81.110  65.316   7.832  1.00 80.30           H  
ATOM    893  O   TRP A  62     -83.003  65.266   5.824  1.00 80.30           O  
ATOM    894  CG  TRP A  62     -82.398  64.190   9.084  1.00 80.30           C  
ATOM    895  CD1 TRP A  62     -83.157  65.219   9.522  1.00 80.30           C  
ATOM    896  HD1 TRP A  62     -83.059  66.246   9.204  1.00 80.30           H  
ATOM    897  CD2 TRP A  62     -82.919  63.004   9.749  1.00 80.30           C  
ATOM    898  CE2 TRP A  62     -84.008  63.394  10.582  1.00 80.30           C  
ATOM    899  CE3 TRP A  62     -82.588  61.632   9.711  1.00 80.30           C  
ATOM    900  HE3 TRP A  62     -81.769  61.303   9.090  1.00 80.30           H  
ATOM    901  NE1 TRP A  62     -84.090  64.761  10.430  1.00 80.30           N  
ATOM    902  HE1 TRP A  62     -84.729  65.376  10.914  1.00 80.30           H  
ATOM    903  CH2 TRP A  62     -84.381  61.109  11.273  1.00 80.30           C  
ATOM    904  HH2 TRP A  62     -84.928  60.370  11.840  1.00 80.30           H  
ATOM    905  CZ2 TRP A  62     -84.740  62.465  11.326  1.00 80.30           C  
ATOM    906  HZ2 TRP A  62     -85.575  62.786  11.930  1.00 80.30           H  
ATOM    907  CZ3 TRP A  62     -83.315  60.697  10.468  1.00 80.30           C  
ATOM    908  HZ3 TRP A  62     -83.070  59.646  10.441  1.00 80.30           H  
ATOM    909  N   PRO A  63     -83.983  63.231   6.001  1.00 77.15           N  
ATOM    910  CA  PRO A  63     -85.243  63.615   5.365  1.00 77.15           C  
ATOM    911  HA  PRO A  63     -85.064  64.334   4.566  1.00 77.15           H  
ATOM    912  C   PRO A  63     -86.255  64.227   6.346  1.00 77.15           C  
ATOM    913  CB  PRO A  63     -85.770  62.310   4.763  1.00 77.15           C  
ATOM    914  HB2 PRO A  63     -86.854  62.316   4.642  1.00 77.15           H  
ATOM    915  HB3 PRO A  63     -85.278  62.118   3.810  1.00 77.15           H  
ATOM    916  O   PRO A  63     -87.182  64.906   5.913  1.00 77.15           O  
ATOM    917  CG  PRO A  63     -85.319  61.280   5.793  1.00 77.15           C  
ATOM    918  HG2 PRO A  63     -85.982  61.326   6.657  1.00 77.15           H  
ATOM    919  HG3 PRO A  63     -85.266  60.272   5.380  1.00 77.15           H  
ATOM    920  CD  PRO A  63     -83.958  61.792   6.232  1.00 77.15           C  
ATOM    921  HD2 PRO A  63     -83.804  61.565   7.288  1.00 77.15           H  
ATOM    922  HD3 PRO A  63     -83.185  61.322   5.625  1.00 77.15           H  
ATOM    923  N   GLY A  64     -86.098  63.992   7.653  1.00 77.92           N  
ATOM    924  H   GLY A  64     -85.299  63.450   7.949  1.00 77.92           H  
ATOM    925  CA  GLY A  64     -86.972  64.540   8.690  1.00 77.92           C  
ATOM    926  HA2 GLY A  64     -88.013  64.437   8.386  1.00 77.92           H  
ATOM    927  HA3 GLY A  64     -86.825  63.976   9.612  1.00 77.92           H  
ATOM    928  C   GLY A  64     -86.697  66.010   9.005  1.00 77.92           C  
ATOM    929  O   GLY A  64     -85.772  66.625   8.471  1.00 77.92           O  
ATOM    930  N   SER A  65     -87.477  66.575   9.923  1.00 80.98           N  
ATOM    931  H   SER A  65     -88.253  66.051  10.303  1.00 80.98           H  
ATOM    932  CA  SER A  65     -87.319  67.961  10.378  1.00 80.98           C  
ATOM    933  HA  SER A  65     -87.441  68.623   9.521  1.00 80.98           H  
ATOM    934  C   SER A  65     -85.945  68.210  11.011  1.00 80.98           C  
ATOM    935  CB  SER A  65     -88.404  68.299  11.409  1.00 80.98           C  
ATOM    936  HB2 SER A  65     -88.187  67.782  12.343  1.00 80.98           H  
ATOM    937  HB3 SER A  65     -88.410  69.374  11.592  1.00 80.98           H  
ATOM    938  O   SER A  65     -85.408  67.337  11.698  1.00 80.98           O  
ATOM    939  OG  SER A  65     -89.671  67.882  10.937  1.00 80.98           O  
ATOM    940  HG  SER A  65     -90.345  68.126  11.575  1.00 80.98           H  
ATOM    941  N   THR A  66     -85.406  69.421  10.850  1.00 79.82           N  
ATOM    942  H   THR A  66     -85.876  70.092  10.259  1.00 79.82           H  
ATOM    943  CA  THR A  66     -84.317  69.915  11.711  1.00 79.82           C  
ATOM    944  HA  THR A  66     -83.488  69.209  11.669  1.00 79.82           H  
ATOM    945  C   THR A  66     -84.819  70.006  13.150  1.00 79.82           C  
ATOM    946  CB  THR A  66     -83.816  71.295  11.255  1.00 79.82           C  
ATOM    947  HB  THR A  66     -84.653  71.993  11.245  1.00 79.82           H  
ATOM    948  O   THR A  66     -85.921  70.500  13.386  1.00 79.82           O  
ATOM    949  CG2 THR A  66     -82.698  71.883  12.118  1.00 79.82           C  
ATOM    950 HG21 THR A  66     -81.874  71.176  12.221  1.00 79.82           H  
ATOM    951 HG22 THR A  66     -83.081  72.125  13.110  1.00 79.82           H  
ATOM    952 HG23 THR A  66     -82.325  72.802  11.667  1.00 79.82           H  
ATOM    953  OG1 THR A  66     -83.302  71.191   9.948  1.00 79.82           O  
ATOM    954  HG1 THR A  66     -83.126  72.084   9.642  1.00 79.82           H  
ATOM    955  N   GLY A  67     -84.028  69.537  14.111  1.00 81.23           N  
ATOM    956  H   GLY A  67     -83.139  69.131  13.859  1.00 81.23           H  
ATOM    957  CA  GLY A  67     -84.381  69.571  15.526  1.00 81.23           C  
ATOM    958  HA2 GLY A  67     -85.448  69.383  15.646  1.00 81.23           H  
ATOM    959  HA3 GLY A  67     -84.162  70.562  15.924  1.00 81.23           H  
ATOM    960  C   GLY A  67     -83.621  68.539  16.349  1.00 81.23           C  
ATOM    961  O   GLY A  67     -82.862  67.727  15.817  1.00 81.23           O  
ATOM    962  N   THR A  68     -83.854  68.566  17.657  1.00 78.60           N  
ATOM    963  H   THR A  68     -84.496  69.252  18.027  1.00 78.60           H  
ATOM    964  CA  THR A  68     -83.188  67.685  18.617  1.00 78.60           C  
ATOM    965  HA  THR A  68     -82.416  67.120  18.095  1.00 78.60           H  
ATOM    966  C   THR A  68     -84.194  66.707  19.208  1.00 78.60           C  
ATOM    967  CB  THR A  68     -82.490  68.499  19.711  1.00 78.60           C  
ATOM    968  HB  THR A  68     -83.229  68.991  20.343  1.00 78.60           H  
ATOM    969  O   THR A  68     -85.226  67.130  19.722  1.00 78.60           O  
ATOM    970  CG2 THR A  68     -81.590  67.620  20.567  1.00 78.60           C  
ATOM    971 HG21 THR A  68     -81.028  68.237  21.268  1.00 78.60           H  
ATOM    972 HG22 THR A  68     -80.903  67.070  19.923  1.00 78.60           H  
ATOM    973 HG23 THR A  68     -82.197  66.912  21.130  1.00 78.60           H  
ATOM    974  OG1 THR A  68     -81.664  69.474  19.119  1.00 78.60           O  
ATOM    975  HG1 THR A  68     -81.061  69.809  19.788  1.00 78.60           H  
ATOM    976  N   THR A  69     -83.923  65.404  19.132  1.00 79.66           N  
ATOM    977  H   THR A  69     -83.052  65.110  18.713  1.00 79.66           H  
ATOM    978  CA  THR A  69     -84.841  64.364  19.628  1.00 79.66           C  
ATOM    979  HA  THR A  69     -85.337  64.735  20.526  1.00 79.66           H  
ATOM    980  C   THR A  69     -84.100  63.087  20.021  1.00 79.66           C  
ATOM    981  CB  THR A  69     -85.937  64.084  18.587  1.00 79.66           C  
ATOM    982  HB  THR A  69     -86.395  65.031  18.303  1.00 79.66           H  
ATOM    983  O   THR A  69     -82.915  62.932  19.720  1.00 79.66           O  
ATOM    984  CG2 THR A  69     -85.420  63.406  17.324  1.00 79.66           C  
ATOM    985 HG21 THR A  69     -86.271  63.117  16.707  1.00 79.66           H  
ATOM    986 HG22 THR A  69     -84.849  62.509  17.563  1.00 79.66           H  
ATOM    987 HG23 THR A  69     -84.790  64.098  16.765  1.00 79.66           H  
ATOM    988  OG1 THR A  69     -86.952  63.276  19.134  1.00 79.66           O  
ATOM    989  HG1 THR A  69     -87.749  63.418  18.618  1.00 79.66           H  
ATOM    990  N   SER A  70     -84.784  62.159  20.686  1.00 77.11           N  
ATOM    991  H   SER A  70     -85.781  62.286  20.780  1.00 77.11           H  
ATOM    992  CA  SER A  70     -84.249  60.823  20.938  1.00 77.11           C  
ATOM    993  HA  SER A  70     -83.235  60.935  21.322  1.00 77.11           H  
ATOM    994  C   SER A  70     -84.176  60.004  19.647  1.00 77.11           C  
ATOM    995  CB  SER A  70     -85.072  60.102  22.009  1.00 77.11           C  
ATOM    996  HB2 SER A  70     -85.088  60.710  22.913  1.00 77.11           H  
ATOM    997  HB3 SER A  70     -84.604  59.144  22.240  1.00 77.11           H  
ATOM    998  O   SER A  70     -84.955  60.196  18.709  1.00 77.11           O  
ATOM    999  OG  SER A  70     -86.397  59.881  21.565  1.00 77.11           O  
ATOM   1000  HG  SER A  70     -86.929  59.556  22.295  1.00 77.11           H  
ATOM   1001  N   ALA A  71     -83.234  59.066  19.591  1.00 77.14           N  
ATOM   1002  H   ALA A  71     -82.625  58.939  20.386  1.00 77.14           H  
ATOM   1003  CA  ALA A  71     -83.135  58.124  18.486  1.00 77.14           C  
ATOM   1004  HA  ALA A  71     -84.135  57.971  18.081  1.00 77.14           H  
ATOM   1005  C   ALA A  71     -82.622  56.767  18.953  1.00 77.14           C  
ATOM   1006  CB  ALA A  71     -82.250  58.700  17.377  1.00 77.14           C  
ATOM   1007  HB1 ALA A  71     -82.313  58.069  16.490  1.00 77.14           H  
ATOM   1008  HB2 ALA A  71     -81.215  58.730  17.718  1.00 77.14           H  
ATOM   1009  HB3 ALA A  71     -82.593  59.704  17.129  1.00 77.14           H  
ATOM   1010  O   ALA A  71     -81.750  56.671  19.819  1.00 77.14           O  
ATOM   1011  N   THR A  72     -83.140  55.718  18.323  1.00 67.70           N  
ATOM   1012  H   THR A  72     -83.768  55.906  17.554  1.00 67.70           H  
ATOM   1013  CA  THR A  72     -82.620  54.358  18.457  1.00 67.70           C  
ATOM   1014  HA  THR A  72     -81.943  54.322  19.311  1.00 67.70           H  
ATOM   1015  C   THR A  72     -81.815  54.012  17.216  1.00 67.70           C  
ATOM   1016  CB  THR A  72     -83.711  53.312  18.730  1.00 67.70           C  
ATOM   1017  HB  THR A  72     -83.228  52.344  18.869  1.00 67.70           H  
ATOM   1018  O   THR A  72     -82.228  54.302  16.095  1.00 67.70           O  
ATOM   1019  CG2 THR A  72     -84.518  53.626  19.987  1.00 67.70           C  
ATOM   1020 HG21 THR A  72     -83.844  53.693  20.842  1.00 67.70           H  
ATOM   1021 HG22 THR A  72     -85.054  54.569  19.877  1.00 67.70           H  
ATOM   1022 HG23 THR A  72     -85.237  52.827  20.168  1.00 67.70           H  
ATOM   1023  OG1 THR A  72     -84.630  53.197  17.669  1.00 67.70           O  
ATOM   1024  HG1 THR A  72     -85.025  54.061  17.536  1.00 67.70           H  
ATOM   1025  N   ILE A  73     -80.659  53.387  17.409  1.00 65.55           N  
ATOM   1026  H   ILE A  73     -80.379  53.191  18.360  1.00 65.55           H  
ATOM   1027  CA  ILE A  73     -79.886  52.764  16.348  1.00 65.55           C  
ATOM   1028  HA  ILE A  73     -80.391  52.951  15.400  1.00 65.55           H  
ATOM   1029  C   ILE A  73     -79.910  51.266  16.610  1.00 65.55           C  
ATOM   1030  CB  ILE A  73     -78.472  53.353  16.204  1.00 65.55           C  
ATOM   1031  HB  ILE A  73     -77.909  53.168  17.118  1.00 65.55           H  
ATOM   1032  O   ILE A  73     -79.315  50.762  17.562  1.00 65.55           O  
ATOM   1033  CG1 ILE A  73     -78.530  54.875  15.960  1.00 65.55           C  
ATOM   1034 HG12 ILE A  73     -79.157  55.346  16.717  1.00 65.55           H  
ATOM   1035 HG13 ILE A  73     -78.983  55.067  14.986  1.00 65.55           H  
ATOM   1036  CG2 ILE A  73     -77.770  52.648  15.032  1.00 65.55           C  
ATOM   1037 HG21 ILE A  73     -76.798  53.107  14.853  1.00 65.55           H  
ATOM   1038 HG22 ILE A  73     -78.374  52.737  14.129  1.00 65.55           H  
ATOM   1039 HG23 ILE A  73     -77.609  51.597  15.272  1.00 65.55           H  
ATOM   1040  CD1 ILE A  73     -77.167  55.567  16.027  1.00 65.55           C  
ATOM   1041 HD11 ILE A  73     -76.556  55.312  15.160  1.00 65.55           H  
ATOM   1042 HD12 ILE A  73     -76.650  55.289  16.946  1.00 65.55           H  
ATOM   1043 HD13 ILE A  73     -77.330  56.644  16.037  1.00 65.55           H  
ATOM   1044  N   LYS A  74     -80.637  50.561  15.753  1.00 56.94           N  
ATOM   1045  H   LYS A  74     -81.055  51.070  14.988  1.00 56.94           H  
ATOM   1046  CA  LYS A  74     -80.730  49.103  15.719  1.00 56.94           C  
ATOM   1047  HA  LYS A  74     -80.277  48.668  16.610  1.00 56.94           H  
ATOM   1048  C   LYS A  74     -79.947  48.706  14.475  1.00 56.94           C  
ATOM   1049  CB  LYS A  74     -82.213  48.682  15.643  1.00 56.94           C  
ATOM   1050  HB2 LYS A  74     -82.628  49.031  14.698  1.00 56.94           H  
ATOM   1051  HB3 LYS A  74     -82.280  47.595  15.665  1.00 56.94           H  
ATOM   1052  O   LYS A  74     -80.275  49.232  13.406  1.00 56.94           O  
ATOM   1053  CG  LYS A  74     -83.061  49.267  16.792  1.00 56.94           C  
ATOM   1054  HG2 LYS A  74     -82.727  48.843  17.739  1.00 56.94           H  
ATOM   1055  HG3 LYS A  74     -82.920  50.347  16.834  1.00 56.94           H  
ATOM   1056  CD  LYS A  74     -84.566  49.011  16.616  1.00 56.94           C  
ATOM   1057  HD2 LYS A  74     -84.779  47.951  16.749  1.00 56.94           H  
ATOM   1058  HD3 LYS A  74     -84.866  49.324  15.616  1.00 56.94           H  
ATOM   1059  CE  LYS A  74     -85.330  49.845  17.657  1.00 56.94           C  
ATOM   1060  HE2 LYS A  74     -85.096  49.468  18.653  1.00 56.94           H  
ATOM   1061  HE3 LYS A  74     -84.978  50.875  17.606  1.00 56.94           H  
ATOM   1062  NZ  LYS A  74     -86.797  49.832  17.453  1.00 56.94           N  
ATOM   1063  HZ1 LYS A  74     -87.194  48.904  17.490  1.00 56.94           H  
ATOM   1064  HZ2 LYS A  74     -87.084  50.322  16.617  1.00 56.94           H  
ATOM   1065  HZ3 LYS A  74     -87.261  50.309  18.213  1.00 56.94           H  
ATOM   1066  N   PRO A  75     -78.902  47.863  14.528  1.00 49.15           N  
ATOM   1067  CA  PRO A  75     -78.158  47.585  13.309  1.00 49.15           C  
ATOM   1068  HA  PRO A  75     -77.775  48.536  12.938  1.00 49.15           H  
ATOM   1069  C   PRO A  75     -79.109  46.989  12.276  1.00 49.15           C  
ATOM   1070  CB  PRO A  75     -76.964  46.727  13.699  1.00 49.15           C  
ATOM   1071  HB2 PRO A  75     -77.208  45.668  13.615  1.00 49.15           H  
ATOM   1072  HB3 PRO A  75     -76.083  46.972  13.105  1.00 49.15           H  
ATOM   1073  O   PRO A  75     -79.971  46.188  12.635  1.00 49.15           O  
ATOM   1074  CG  PRO A  75     -76.778  47.101  15.168  1.00 49.15           C  
ATOM   1075  HG2 PRO A  75     -76.231  48.041  15.239  1.00 49.15           H  
ATOM   1076  HG3 PRO A  75     -76.246  46.316  15.705  1.00 49.15           H  
ATOM   1077  CD  PRO A  75     -78.209  47.305  15.673  1.00 49.15           C  
ATOM   1078  HD2 PRO A  75     -78.657  46.350  15.948  1.00 49.15           H  
ATOM   1079  HD3 PRO A  75     -78.212  47.989  16.522  1.00 49.15           H  
ATOM   1080  N   SER A  76     -79.043  47.478  11.035  1.00 50.68           N  
ATOM   1081  H   SER A  76     -78.250  48.041  10.762  1.00 50.68           H  
ATOM   1082  CA  SER A  76     -80.005  47.124  10.001  1.00 50.68           C  
ATOM   1083  HA  SER A  76     -80.942  46.857  10.491  1.00 50.68           H  
ATOM   1084  C   SER A  76     -79.507  45.916   9.253  1.00 50.68           C  
ATOM   1085  CB  SER A  76     -80.341  48.256   9.023  1.00 50.68           C  
ATOM   1086  HB2 SER A  76     -80.114  49.226   9.464  1.00 50.68           H  
ATOM   1087  HB3 SER A  76     -81.408  48.204   8.806  1.00 50.68           H  
ATOM   1088  O   SER A  76     -78.313  45.611   9.193  1.00 50.68           O  
ATOM   1089  OG  SER A  76     -79.657  48.133   7.800  1.00 50.68           O  
ATOM   1090  HG  SER A  76     -78.829  48.611   7.891  1.00 50.68           H  
ATOM   1091  N   ALA A  77     -80.448  45.227   8.636  1.00 51.19           N  
ATOM   1092  H   ALA A  77     -81.406  45.545   8.674  1.00 51.19           H  
ATOM   1093  CA  ALA A  77     -80.136  44.022   7.916  1.00 51.19           C  
ATOM   1094  HA  ALA A  77     -79.612  43.332   8.578  1.00 51.19           H  
ATOM   1095  C   ALA A  77     -79.228  44.272   6.701  1.00 51.19           C  
ATOM   1096  CB  ALA A  77     -81.471  43.426   7.573  1.00 51.19           C  
ATOM   1097  HB1 ALA A  77     -82.108  43.358   8.455  1.00 51.19           H  
ATOM   1098  HB2 ALA A  77     -81.935  44.074   6.829  1.00 51.19           H  
ATOM   1099  HB3 ALA A  77     -81.300  42.424   7.182  1.00 51.19           H  
ATOM   1100  O   ALA A  77     -78.594  43.335   6.230  1.00 51.19           O  
ATOM   1101  N   ALA A  78     -79.082  45.522   6.250  1.00 51.93           N  
ATOM   1102  H   ALA A  78     -79.587  46.266   6.710  1.00 51.93           H  
ATOM   1103  CA  ALA A  78     -78.084  45.925   5.266  1.00 51.93           C  
ATOM   1104  HA  ALA A  78     -78.213  45.324   4.366  1.00 51.93           H  
ATOM   1105  C   ALA A  78     -76.642  45.724   5.745  1.00 51.93           C  
ATOM   1106  CB  ALA A  78     -78.315  47.397   4.930  1.00 51.93           C  
ATOM   1107  HB1 ALA A  78     -77.576  47.726   4.199  1.00 51.93           H  
ATOM   1108  HB2 ALA A  78     -79.311  47.549   4.515  1.00 51.93           H  
ATOM   1109  HB3 ALA A  78     -78.199  48.023   5.815  1.00 51.93           H  
ATOM   1110  O   ALA A  78     -75.846  45.097   5.038  1.00 51.93           O  
ATOM   1111  N   ALA A  79     -76.319  46.184   6.964  1.00 52.98           N  
ATOM   1112  H   ALA A  79     -77.021  46.683   7.491  1.00 52.98           H  
ATOM   1113  CA  ALA A  79     -75.024  45.936   7.621  1.00 52.98           C  
ATOM   1114  HA  ALA A  79     -74.205  46.413   7.083  1.00 52.98           H  
ATOM   1115  C   ALA A  79     -74.705  44.465   7.641  1.00 52.98           C  
ATOM   1116  CB  ALA A  79     -75.101  46.431   9.075  1.00 52.98           C  
ATOM   1117  HB1 ALA A  79     -75.795  45.825   9.658  1.00 52.98           H  
ATOM   1118  HB2 ALA A  79     -75.436  47.468   9.112  1.00 52.98           H  
ATOM   1119  HB3 ALA A  79     -74.114  46.366   9.532  1.00 52.98           H  
ATOM   1120  O   ALA A  79     -73.579  44.021   7.450  1.00 52.98           O  
ATOM   1121  N   ALA A  80     -75.769  43.725   7.845  1.00 54.06           N  
ATOM   1122  H   ALA A  80     -76.640  44.219   7.981  1.00 54.06           H  
ATOM   1123  CA  ALA A  80     -75.738  42.364   8.217  1.00 54.06           C  
ATOM   1124  HA  ALA A  80     -74.861  42.204   8.844  1.00 54.06           H  
ATOM   1125  C   ALA A  80     -75.655  41.429   6.991  1.00 54.06           C  
ATOM   1126  CB  ALA A  80     -76.985  42.286   9.079  1.00 54.06           C  
ATOM   1127  HB1 ALA A  80     -76.798  41.462   9.767  1.00 54.06           H  
ATOM   1128  HB2 ALA A  80     -77.119  43.174   9.697  1.00 54.06           H  
ATOM   1129  HB3 ALA A  80     -77.870  42.094   8.472  1.00 54.06           H  
ATOM   1130  O   ALA A  80     -74.939  40.428   6.987  1.00 54.06           O  
ATOM   1131  N   ALA A  81     -76.335  41.773   5.901  1.00 52.79           N  
ATOM   1132  H   ALA A  81     -76.971  42.556   5.953  1.00 52.79           H  
ATOM   1133  CA  ALA A  81     -76.147  41.121   4.614  1.00 52.79           C  
ATOM   1134  HA  ALA A  81     -76.219  40.041   4.745  1.00 52.79           H  
ATOM   1135  C   ALA A  81     -74.751  41.433   4.056  1.00 52.79           C  
ATOM   1136  CB  ALA A  81     -77.266  41.575   3.675  1.00 52.79           C  
ATOM   1137  HB1 ALA A  81     -78.227  41.276   4.093  1.00 52.79           H  
ATOM   1138  HB2 ALA A  81     -77.141  41.105   2.700  1.00 52.79           H  
ATOM   1139  HB3 ALA A  81     -77.245  42.658   3.557  1.00 52.79           H  
ATOM   1140  O   ALA A  81     -74.085  40.537   3.546  1.00 52.79           O  
ATOM   1141  N   SER A  82     -74.270  42.672   4.222  1.00 54.67           N  
ATOM   1142  H   SER A  82     -74.874  43.370   4.633  1.00 54.67           H  
ATOM   1143  CA  SER A  82     -72.914  43.080   3.821  1.00 54.67           C  
ATOM   1144  HA  SER A  82     -72.775  42.849   2.765  1.00 54.67           H  
ATOM   1145  C   SER A  82     -71.841  42.322   4.608  1.00 54.67           C  
ATOM   1146  CB  SER A  82     -72.732  44.590   4.007  1.00 54.67           C  
ATOM   1147  HB2 SER A  82     -72.806  44.854   5.062  1.00 54.67           H  
ATOM   1148  HB3 SER A  82     -71.745  44.877   3.643  1.00 54.67           H  
ATOM   1149  O   SER A  82     -70.909  41.776   4.024  1.00 54.67           O  
ATOM   1150  OG  SER A  82     -73.718  45.293   3.277  1.00 54.67           O  
ATOM   1151  HG  SER A  82     -74.499  45.362   3.832  1.00 54.67           H  
ATOM   1152  N   ALA A  83     -72.028  42.214   5.922  1.00 55.27           N  
ATOM   1153  H   ALA A  83     -72.770  42.758   6.339  1.00 55.27           H  
ATOM   1154  CA  ALA A  83     -71.292  41.340   6.826  1.00 55.27           C  
ATOM   1155  HA  ALA A  83     -70.263  41.683   6.932  1.00 55.27           H  
ATOM   1156  C   ALA A  83     -71.268  39.880   6.359  1.00 55.27           C  
ATOM   1157  CB  ALA A  83     -72.012  41.441   8.168  1.00 55.27           C  
ATOM   1158  HB1 ALA A  83     -71.798  40.564   8.779  1.00 55.27           H  
ATOM   1159  HB2 ALA A  83     -73.092  41.438   8.022  1.00 55.27           H  
ATOM   1160  HB3 ALA A  83     -71.754  42.378   8.661  1.00 55.27           H  
ATOM   1161  O   ALA A  83     -70.213  39.251   6.337  1.00 55.27           O  
ATOM   1162  N   GLY A  84     -72.423  39.352   5.955  1.00 54.56           N  
ATOM   1163  H   GLY A  84     -73.268  39.892   6.074  1.00 54.56           H  
ATOM   1164  CA  GLY A  84     -72.537  37.985   5.475  1.00 54.56           C  
ATOM   1165  HA2 GLY A  84     -73.595  37.755   5.346  1.00 54.56           H  
ATOM   1166  HA3 GLY A  84     -72.089  37.329   6.222  1.00 54.56           H  
ATOM   1167  C   GLY A  84     -71.835  37.726   4.149  1.00 54.56           C  
ATOM   1168  O   GLY A  84     -71.189  36.696   3.995  1.00 54.56           O  
ATOM   1169  N   VAL A  85     -71.894  38.678   3.216  1.00 56.06           N  
ATOM   1170  H   VAL A  85     -72.469  39.488   3.400  1.00 56.06           H  
ATOM   1171  CA  VAL A  85     -71.137  38.621   1.958  1.00 56.06           C  
ATOM   1172  HA  VAL A  85     -71.306  37.651   1.490  1.00 56.06           H  
ATOM   1173  C   VAL A  85     -69.632  38.715   2.225  1.00 56.06           C  
ATOM   1174  CB  VAL A  85     -71.625  39.711   0.984  1.00 56.06           C  
ATOM   1175  HB  VAL A  85     -71.626  40.676   1.492  1.00 56.06           H  
ATOM   1176  O   VAL A  85     -68.872  37.954   1.635  1.00 56.06           O  
ATOM   1177  CG1 VAL A  85     -70.750  39.826  -0.270  1.00 56.06           C  
ATOM   1178 HG11 VAL A  85     -69.750  40.169  -0.003  1.00 56.06           H  
ATOM   1179 HG12 VAL A  85     -70.667  38.857  -0.761  1.00 56.06           H  
ATOM   1180 HG13 VAL A  85     -71.179  40.549  -0.964  1.00 56.06           H  
ATOM   1181  CG2 VAL A  85     -73.052  39.400   0.504  1.00 56.06           C  
ATOM   1182 HG21 VAL A  85     -73.729  39.313   1.354  1.00 56.06           H  
ATOM   1183 HG22 VAL A  85     -73.406  40.205  -0.140  1.00 56.06           H  
ATOM   1184 HG23 VAL A  85     -73.054  38.459  -0.045  1.00 56.06           H  
ATOM   1185  N   ALA A  86     -69.196  39.575   3.153  1.00 56.05           N  
ATOM   1186  H   ALA A  86     -69.860  40.191   3.599  1.00 56.05           H  
ATOM   1187  CA  ALA A  86     -67.793  39.656   3.565  1.00 56.05           C  
ATOM   1188  HA  ALA A  86     -67.181  39.827   2.679  1.00 56.05           H  
ATOM   1189  C   ALA A  86     -67.302  38.343   4.203  1.00 56.05           C  
ATOM   1190  CB  ALA A  86     -67.622  40.853   4.508  1.00 56.05           C  
ATOM   1191  HB1 ALA A  86     -67.949  41.766   4.010  1.00 56.05           H  
ATOM   1192  HB2 ALA A  86     -68.209  40.707   5.415  1.00 56.05           H  
ATOM   1193  HB3 ALA A  86     -66.570  40.952   4.777  1.00 56.05           H  
ATOM   1194  O   ALA A  86     -66.216  37.874   3.874  1.00 56.05           O  
ATOM   1195  N   ALA A  87     -68.126  37.707   5.044  1.00 57.70           N  
ATOM   1196  H   ALA A  87     -68.982  38.162   5.327  1.00 57.70           H  
ATOM   1197  CA  ALA A  87     -67.847  36.371   5.561  1.00 57.70           C  
ATOM   1198  HA  ALA A  87     -66.891  36.390   6.083  1.00 57.70           H  
ATOM   1199  C   ALA A  87     -67.736  35.335   4.432  1.00 57.70           C  
ATOM   1200  CB  ALA A  87     -68.943  35.978   6.558  1.00 57.70           C  
ATOM   1201  HB1 ALA A  87     -69.040  36.739   7.333  1.00 57.70           H  
ATOM   1202  HB2 ALA A  87     -68.679  35.024   7.014  1.00 57.70           H  
ATOM   1203  HB3 ALA A  87     -69.902  35.868   6.051  1.00 57.70           H  
ATOM   1204  O   ALA A  87     -66.811  34.537   4.433  1.00 57.70           O  
ATOM   1205  N   GLN A  88     -68.635  35.355   3.444  1.00 56.20           N  
ATOM   1206  H   GLN A  88     -69.389  36.024   3.501  1.00 56.20           H  
ATOM   1207  CA  GLN A  88     -68.638  34.394   2.333  1.00 56.20           C  
ATOM   1208  HA  GLN A  88     -68.555  33.397   2.764  1.00 56.20           H  
ATOM   1209  C   GLN A  88     -67.438  34.539   1.390  1.00 56.20           C  
ATOM   1210  CB  GLN A  88     -69.966  34.518   1.562  1.00 56.20           C  
ATOM   1211  HB2 GLN A  88     -70.600  35.263   2.044  1.00 56.20           H  
ATOM   1212  HB3 GLN A  88     -69.790  34.867   0.544  1.00 56.20           H  
ATOM   1213  O   GLN A  88     -66.873  33.532   0.960  1.00 56.20           O  
ATOM   1214  CG  GLN A  88     -70.733  33.191   1.514  1.00 56.20           C  
ATOM   1215  HG2 GLN A  88     -70.428  32.617   0.639  1.00 56.20           H  
ATOM   1216  HG3 GLN A  88     -70.504  32.605   2.403  1.00 56.20           H  
ATOM   1217  CD  GLN A  88     -72.242  33.407   1.487  1.00 56.20           C  
ATOM   1218  NE2 GLN A  88     -72.977  32.717   2.332  1.00 56.20           N  
ATOM   1219 HE21 GLN A  88     -73.972  32.892   2.305  1.00 56.20           H  
ATOM   1220 HE22 GLN A  88     -72.539  32.066   2.967  1.00 56.20           H  
ATOM   1221  OE1 GLN A  88     -72.797  34.199   0.740  1.00 56.20           O  
ATOM   1222  N   GLN A  89     -67.013  35.774   1.111  1.00 59.38           N  
ATOM   1223  H   GLN A  89     -67.538  36.567   1.452  1.00 59.38           H  
ATOM   1224  CA  GLN A  89     -65.754  36.014   0.407  1.00 59.38           C  
ATOM   1225  HA  GLN A  89     -65.802  35.530  -0.568  1.00 59.38           H  
ATOM   1226  C   GLN A  89     -64.599  35.387   1.187  1.00 59.38           C  
ATOM   1227  CB  GLN A  89     -65.534  37.524   0.216  1.00 59.38           C  
ATOM   1228  HB2 GLN A  89     -65.455  38.013   1.188  1.00 59.38           H  
ATOM   1229  HB3 GLN A  89     -66.391  37.946  -0.309  1.00 59.38           H  
ATOM   1230  O   GLN A  89     -63.810  34.628   0.632  1.00 59.38           O  
ATOM   1231  CG  GLN A  89     -64.258  37.812  -0.593  1.00 59.38           C  
ATOM   1232  HG2 GLN A  89     -64.151  38.888  -0.729  1.00 59.38           H  
ATOM   1233  HG3 GLN A  89     -63.382  37.460  -0.048  1.00 59.38           H  
ATOM   1234  CD  GLN A  89     -64.303  37.157  -1.969  1.00 59.38           C  
ATOM   1235  NE2 GLN A  89     -63.326  36.358  -2.335  1.00 59.38           N  
ATOM   1236 HE21 GLN A  89     -63.397  35.905  -3.235  1.00 59.38           H  
ATOM   1237 HE22 GLN A  89     -62.555  36.134  -1.722  1.00 59.38           H  
ATOM   1238  OE1 GLN A  89     -65.251  37.337  -2.721  1.00 59.38           O  
ATOM   1239  N   LEU A  90     -64.578  35.609   2.500  1.00 58.31           N  
ATOM   1240  H   LEU A  90     -65.252  36.242   2.908  1.00 58.31           H  
ATOM   1241  CA  LEU A  90     -63.536  35.068   3.344  1.00 58.31           C  
ATOM   1242  HA  LEU A  90     -62.592  35.408   2.917  1.00 58.31           H  
ATOM   1243  C   LEU A  90     -63.503  33.536   3.357  1.00 58.31           C  
ATOM   1244  CB  LEU A  90     -63.717  35.639   4.747  1.00 58.31           C  
ATOM   1245  HB2 LEU A  90     -64.599  35.194   5.206  1.00 58.31           H  
ATOM   1246  HB3 LEU A  90     -63.864  36.717   4.685  1.00 58.31           H  
ATOM   1247  O   LEU A  90     -62.415  32.978   3.250  1.00 58.31           O  
ATOM   1248  CG  LEU A  90     -62.506  35.345   5.625  1.00 58.31           C  
ATOM   1249  HG  LEU A  90     -62.310  34.273   5.619  1.00 58.31           H  
ATOM   1250  CD1 LEU A  90     -61.264  36.026   5.019  1.00 58.31           C  
ATOM   1251 HD11 LEU A  90     -61.492  37.010   4.610  1.00 58.31           H  
ATOM   1252 HD12 LEU A  90     -60.894  35.414   4.197  1.00 58.31           H  
ATOM   1253 HD13 LEU A  90     -60.433  36.096   5.722  1.00 58.31           H  
ATOM   1254  CD2 LEU A  90     -62.942  35.691   7.054  1.00 58.31           C  
ATOM   1255 HD21 LEU A  90     -63.508  36.622   7.093  1.00 58.31           H  
ATOM   1256 HD22 LEU A  90     -63.608  34.904   7.407  1.00 58.31           H  
ATOM   1257 HD23 LEU A  90     -62.089  35.754   7.729  1.00 58.31           H  
ATOM   1258  N   ILE A  91     -64.668  32.862   3.423  1.00 57.88           N  
ATOM   1259  H   ILE A  91     -65.509  33.406   3.553  1.00 57.88           H  
ATOM   1260  CA  ILE A  91     -64.784  31.392   3.285  1.00 57.88           C  
ATOM   1261  HA  ILE A  91     -64.332  30.909   4.152  1.00 57.88           H  
ATOM   1262  C   ILE A  91     -63.984  30.922   2.071  1.00 57.88           C  
ATOM   1263  CB  ILE A  91     -66.261  30.907   3.190  1.00 57.88           C  
ATOM   1264  HB  ILE A  91     -66.747  31.422   2.362  1.00 57.88           H  
ATOM   1265  O   ILE A  91     -63.185  29.993   2.172  1.00 57.88           O  
ATOM   1266  CG1 ILE A  91     -67.070  31.185   4.474  1.00 57.88           C  
ATOM   1267 HG12 ILE A  91     -66.956  32.235   4.744  1.00 57.88           H  
ATOM   1268 HG13 ILE A  91     -66.661  30.586   5.287  1.00 57.88           H  
ATOM   1269  CG2 ILE A  91     -66.318  29.394   2.906  1.00 57.88           C  
ATOM   1270 HG21 ILE A  91     -65.774  28.841   3.672  1.00 57.88           H  
ATOM   1271 HG22 ILE A  91     -65.878  29.178   1.932  1.00 57.88           H  
ATOM   1272 HG23 ILE A  91     -67.348  29.039   2.868  1.00 57.88           H  
ATOM   1273  CD1 ILE A  91     -68.573  30.893   4.428  1.00 57.88           C  
ATOM   1274 HD11 ILE A  91     -68.754  29.818   4.456  1.00 57.88           H  
ATOM   1275 HD12 ILE A  91     -69.002  31.306   3.516  1.00 57.88           H  
ATOM   1276 HD13 ILE A  91     -69.051  31.344   5.297  1.00 57.88           H  
ATOM   1277  N   THR A  92     -64.173  31.607   0.946  1.00 58.48           N  
ATOM   1278  H   THR A  92     -64.774  32.418   0.989  1.00 58.48           H  
ATOM   1279  CA  THR A  92     -63.535  31.291  -0.334  1.00 58.48           C  
ATOM   1280  HA  THR A  92     -63.726  30.244  -0.569  1.00 58.48           H  
ATOM   1281  C   THR A  92     -62.017  31.489  -0.273  1.00 58.48           C  
ATOM   1282  CB  THR A  92     -64.149  32.156  -1.449  1.00 58.48           C  
ATOM   1283  HB  THR A  92     -63.806  33.186  -1.354  1.00 58.48           H  
ATOM   1284  O   THR A  92     -61.260  30.607  -0.684  1.00 58.48           O  
ATOM   1285  CG2 THR A  92     -63.766  31.648  -2.835  1.00 58.48           C  
ATOM   1286 HG21 THR A  92     -64.260  32.257  -3.592  1.00 58.48           H  
ATOM   1287 HG22 THR A  92     -62.687  31.724  -2.974  1.00 58.48           H  
ATOM   1288 HG23 THR A  92     -64.074  30.609  -2.949  1.00 58.48           H  
ATOM   1289  OG1 THR A  92     -65.565  32.138  -1.382  1.00 58.48           O  
ATOM   1290  HG1 THR A  92     -65.839  32.665  -0.628  1.00 58.48           H  
ATOM   1291  N   ASP A  93     -61.560  32.607   0.297  1.00 59.65           N  
ATOM   1292  H   ASP A  93     -62.230  33.311   0.570  1.00 59.65           H  
ATOM   1293  CA  ASP A  93     -60.135  32.947   0.406  1.00 59.65           C  
ATOM   1294  HA  ASP A  93     -59.691  32.918  -0.589  1.00 59.65           H  
ATOM   1295  C   ASP A  93     -59.375  31.940   1.296  1.00 59.65           C  
ATOM   1296  CB  ASP A  93     -59.982  34.378   0.957  1.00 59.65           C  
ATOM   1297  HB2 ASP A  93     -58.918  34.603   1.028  1.00 59.65           H  
ATOM   1298  HB3 ASP A  93     -60.390  34.407   1.968  1.00 59.65           H  
ATOM   1299  O   ASP A  93     -58.274  31.497   0.958  1.00 59.65           O  
ATOM   1300  CG  ASP A  93     -60.650  35.492   0.129  1.00 59.65           C  
ATOM   1301  OD1 ASP A  93     -60.802  36.599   0.690  1.00 59.65           O  
ATOM   1302  OD2 ASP A  93     -61.009  35.267  -1.051  1.00 59.65           O  
ATOM   1303  N   ILE A  94     -59.988  31.509   2.404  1.00 60.66           N  
ATOM   1304  H   ILE A  94     -60.887  31.914   2.625  1.00 60.66           H  
ATOM   1305  CA  ILE A  94     -59.450  30.455   3.279  1.00 60.66           C  
ATOM   1306  HA  ILE A  94     -58.438  30.717   3.590  1.00 60.66           H  
ATOM   1307  C   ILE A  94     -59.413  29.127   2.553  1.00 60.66           C  
ATOM   1308  CB  ILE A  94     -60.331  30.242   4.513  1.00 60.66           C  
ATOM   1309  HB  ILE A  94     -61.319  29.959   4.149  1.00 60.66           H  
ATOM   1310  O   ILE A  94     -58.389  28.454   2.582  1.00 60.66           O  
ATOM   1311  CG1 ILE A  94     -60.456  31.524   5.336  1.00 60.66           C  
ATOM   1312 HG12 ILE A  94     -60.370  32.419   4.720  1.00 60.66           H  
ATOM   1313 HG13 ILE A  94     -59.671  31.555   6.092  1.00 60.66           H  
ATOM   1314  CG2 ILE A  94     -59.830  29.094   5.416  1.00 60.66           C  
ATOM   1315 HG21 ILE A  94     -60.486  28.978   6.278  1.00 60.66           H  
ATOM   1316 HG22 ILE A  94     -58.812  29.292   5.753  1.00 60.66           H  
ATOM   1317 HG23 ILE A  94     -59.857  28.143   4.884  1.00 60.66           H  
ATOM   1318  CD1 ILE A  94     -61.848  31.503   5.956  1.00 60.66           C  
ATOM   1319 HD11 ILE A  94     -62.027  32.389   6.566  1.00 60.66           H  
ATOM   1320 HD12 ILE A  94     -61.977  30.608   6.565  1.00 60.66           H  
ATOM   1321 HD13 ILE A  94     -62.587  31.471   5.156  1.00 60.66           H  
ATOM   1322  N   GLN A  95     -60.524  28.720   1.934  1.00 58.56           N  
ATOM   1323  H   GLN A  95     -61.336  29.320   1.937  1.00 58.56           H  
ATOM   1324  CA  GLN A  95     -60.609  27.431   1.255  1.00 58.56           C  
ATOM   1325  HA  GLN A  95     -60.413  26.638   1.976  1.00 58.56           H  
ATOM   1326  C   GLN A  95     -59.520  27.328   0.186  1.00 58.56           C  
ATOM   1327  CB  GLN A  95     -62.016  27.236   0.678  1.00 58.56           C  
ATOM   1328  HB2 GLN A  95     -62.347  28.158   0.199  1.00 58.56           H  
ATOM   1329  HB3 GLN A  95     -61.991  26.447  -0.074  1.00 58.56           H  
ATOM   1330  O   GLN A  95     -58.835  26.313   0.134  1.00 58.56           O  
ATOM   1331  CG  GLN A  95     -63.003  26.819   1.782  1.00 58.56           C  
ATOM   1332  HG2 GLN A  95     -62.716  25.834   2.151  1.00 58.56           H  
ATOM   1333  HG3 GLN A  95     -62.948  27.512   2.621  1.00 58.56           H  
ATOM   1334  CD  GLN A  95     -64.452  26.756   1.309  1.00 58.56           C  
ATOM   1335  NE2 GLN A  95     -65.330  26.150   2.079  1.00 58.56           N  
ATOM   1336 HE21 GLN A  95     -66.278  26.138   1.730  1.00 58.56           H  
ATOM   1337 HE22 GLN A  95     -65.057  25.773   2.975  1.00 58.56           H  
ATOM   1338  OE1 GLN A  95     -64.842  27.230   0.256  1.00 58.56           O  
ATOM   1339  N   SER A  96     -59.253  28.410  -0.552  1.00 61.31           N  
ATOM   1340  H   SER A  96     -59.859  29.211  -0.453  1.00 61.31           H  
ATOM   1341  CA  SER A  96     -58.106  28.510  -1.463  1.00 61.31           C  
ATOM   1342  HA  SER A  96     -58.221  27.763  -2.248  1.00 61.31           H  
ATOM   1343  C   SER A  96     -56.758  28.249  -0.764  1.00 61.31           C  
ATOM   1344  CB  SER A  96     -58.128  29.894  -2.116  1.00 61.31           C  
ATOM   1345  HB2 SER A  96     -57.926  30.661  -1.368  1.00 61.31           H  
ATOM   1346  HB3 SER A  96     -59.115  30.072  -2.544  1.00 61.31           H  
ATOM   1347  O   SER A  96     -55.959  27.437  -1.241  1.00 61.31           O  
ATOM   1348  OG  SER A  96     -57.162  29.975  -3.144  1.00 61.31           O  
ATOM   1349  HG  SER A  96     -57.236  30.844  -3.546  1.00 61.31           H  
ATOM   1350  N   LEU A  97     -56.517  28.845   0.413  1.00 60.35           N  
ATOM   1351  H   LEU A  97     -57.211  29.479   0.782  1.00 60.35           H  
ATOM   1352  CA  LEU A  97     -55.324  28.557   1.221  1.00 60.35           C  
ATOM   1353  HA  LEU A  97     -54.449  28.758   0.604  1.00 60.35           H  
ATOM   1354  C   LEU A  97     -55.230  27.087   1.634  1.00 60.35           C  
ATOM   1355  CB  LEU A  97     -55.287  29.426   2.494  1.00 60.35           C  
ATOM   1356  HB2 LEU A  97     -56.266  29.861   2.700  1.00 60.35           H  
ATOM   1357  HB3 LEU A  97     -55.052  28.787   3.345  1.00 60.35           H  
ATOM   1358  O   LEU A  97     -54.204  26.448   1.398  1.00 60.35           O  
ATOM   1359  CG  LEU A  97     -54.229  30.530   2.411  1.00 60.35           C  
ATOM   1360  HG  LEU A  97     -53.460  30.267   1.684  1.00 60.35           H  
ATOM   1361  CD1 LEU A  97     -54.894  31.827   1.965  1.00 60.35           C  
ATOM   1362 HD11 LEU A  97     -55.581  32.185   2.731  1.00 60.35           H  
ATOM   1363 HD12 LEU A  97     -55.460  31.652   1.050  1.00 60.35           H  
ATOM   1364 HD13 LEU A  97     -54.136  32.582   1.754  1.00 60.35           H  
ATOM   1365  CD2 LEU A  97     -53.534  30.679   3.764  1.00 60.35           C  
ATOM   1366 HD21 LEU A  97     -53.048  29.741   4.031  1.00 60.35           H  
ATOM   1367 HD22 LEU A  97     -54.264  30.936   4.532  1.00 60.35           H  
ATOM   1368 HD23 LEU A  97     -52.768  31.452   3.701  1.00 60.35           H  
ATOM   1369  N   VAL A  98     -56.290  26.554   2.241  1.00 59.38           N  
ATOM   1370  H   VAL A  98     -57.099  27.148   2.355  1.00 59.38           H  
ATOM   1371  CA  VAL A  98     -56.350  25.180   2.759  1.00 59.38           C  
ATOM   1372  HA  VAL A  98     -55.551  25.041   3.488  1.00 59.38           H  
ATOM   1373  C   VAL A  98     -56.133  24.174   1.633  1.00 59.38           C  
ATOM   1374  CB  VAL A  98     -57.704  24.916   3.445  1.00 59.38           C  
ATOM   1375  HB  VAL A  98     -58.510  25.059   2.726  1.00 59.38           H  
ATOM   1376  O   VAL A  98     -55.346  23.242   1.783  1.00 59.38           O  
ATOM   1377  CG1 VAL A  98     -57.787  23.487   4.000  1.00 59.38           C  
ATOM   1378 HG11 VAL A  98     -58.728  23.355   4.535  1.00 59.38           H  
ATOM   1379 HG12 VAL A  98     -56.954  23.296   4.676  1.00 59.38           H  
ATOM   1380 HG13 VAL A  98     -57.763  22.764   3.186  1.00 59.38           H  
ATOM   1381  CG2 VAL A  98     -57.927  25.871   4.619  1.00 59.38           C  
ATOM   1382 HG21 VAL A  98     -58.897  25.678   5.078  1.00 59.38           H  
ATOM   1383 HG22 VAL A  98     -57.128  25.740   5.348  1.00 59.38           H  
ATOM   1384 HG23 VAL A  98     -57.900  26.912   4.298  1.00 59.38           H  
ATOM   1385  N   SER A  99     -56.777  24.388   0.485  1.00 59.86           N  
ATOM   1386  H   SER A  99     -57.433  25.154   0.433  1.00 59.86           H  
ATOM   1387  CA  SER A  99     -56.641  23.552  -0.710  1.00 59.86           C  
ATOM   1388  HA  SER A  99     -56.820  22.513  -0.435  1.00 59.86           H  
ATOM   1389  C   SER A  99     -55.247  23.615  -1.337  1.00 59.86           C  
ATOM   1390  CB  SER A  99     -57.683  23.969  -1.751  1.00 59.86           C  
ATOM   1391  HB2 SER A  99     -57.582  25.033  -1.966  1.00 59.86           H  
ATOM   1392  HB3 SER A  99     -57.523  23.408  -2.671  1.00 59.86           H  
ATOM   1393  O   SER A  99     -54.850  22.672  -2.016  1.00 59.86           O  
ATOM   1394  OG  SER A  99     -58.988  23.704  -1.271  1.00 59.86           O  
ATOM   1395  HG  SER A  99     -59.089  22.758  -1.141  1.00 59.86           H  
ATOM   1396  N   SER A 100     -54.475  24.678  -1.089  1.00 68.35           N  
ATOM   1397  H   SER A 100     -54.881  25.450  -0.579  1.00 68.35           H  
ATOM   1398  CA  SER A 100     -53.074  24.775  -1.518  1.00 68.35           C  
ATOM   1399  HA  SER A 100     -52.987  24.241  -2.465  1.00 68.35           H  
ATOM   1400  C   SER A 100     -52.077  24.092  -0.565  1.00 68.35           C  
ATOM   1401  CB  SER A 100     -52.707  26.231  -1.820  1.00 68.35           C  
ATOM   1402  HB2 SER A 100     -53.493  26.682  -2.426  1.00 68.35           H  
ATOM   1403  HB3 SER A 100     -51.779  26.252  -2.390  1.00 68.35           H  
ATOM   1404  O   SER A 100     -50.870  24.120  -0.814  1.00 68.35           O  
ATOM   1405  OG  SER A 100     -52.529  26.990  -0.644  1.00 68.35           O  
ATOM   1406  HG  SER A 100     -53.249  26.810  -0.035  1.00 68.35           H  
ATOM   1407  N   ALA A 101     -52.545  23.455   0.513  1.00 77.01           N  
ATOM   1408  H   ALA A 101     -53.541  23.456   0.681  1.00 77.01           H  
ATOM   1409  CA  ALA A 101     -51.718  22.647   1.404  1.00 77.01           C  
ATOM   1410  HA  ALA A 101     -50.770  23.160   1.564  1.00 77.01           H  
ATOM   1411  C   ALA A 101     -51.427  21.265   0.806  1.00 77.01           C  
ATOM   1412  CB  ALA A 101     -52.430  22.521   2.750  1.00 77.01           C  
ATOM   1413  HB1 ALA A 101     -52.804  23.500   3.047  1.00 77.01           H  
ATOM   1414  HB2 ALA A 101     -51.739  22.134   3.499  1.00 77.01           H  
ATOM   1415  HB3 ALA A 101     -53.280  21.844   2.660  1.00 77.01           H  
ATOM   1416  O   ALA A 101     -52.346  20.500   0.521  1.00 77.01           O  
ATOM   1417  N   SER A 102     -50.148  20.903   0.674  1.00 82.78           N  
ATOM   1418  H   SER A 102     -49.432  21.558   0.953  1.00 82.78           H  
ATOM   1419  CA  SER A 102     -49.749  19.616   0.098  1.00 82.78           C  
ATOM   1420  HA  SER A 102     -50.623  18.966   0.052  1.00 82.78           H  
ATOM   1421  C   SER A 102     -48.693  18.887   0.925  1.00 82.78           C  
ATOM   1422  CB  SER A 102     -49.276  19.792  -1.345  1.00 82.78           C  
ATOM   1423  HB2 SER A 102     -50.034  20.326  -1.917  1.00 82.78           H  
ATOM   1424  HB3 SER A 102     -48.342  20.354  -1.366  1.00 82.78           H  
ATOM   1425  O   SER A 102     -47.706  19.475   1.386  1.00 82.78           O  
ATOM   1426  OG  SER A 102     -49.079  18.511  -1.906  1.00 82.78           O  
ATOM   1427  HG  SER A 102     -48.775  18.621  -2.810  1.00 82.78           H  
ATOM   1428  N   ALA A 103     -48.883  17.574   1.065  1.00 83.32           N  
ATOM   1429  H   ALA A 103     -49.707  17.174   0.640  1.00 83.32           H  
ATOM   1430  CA  ALA A 103     -47.870  16.661   1.586  1.00 83.32           C  
ATOM   1431  HA  ALA A 103     -47.333  17.153   2.397  1.00 83.32           H  
ATOM   1432  C   ALA A 103     -46.822  16.280   0.522  1.00 83.32           C  
ATOM   1433  CB  ALA A 103     -48.574  15.432   2.174  1.00 83.32           C  
ATOM   1434  HB1 ALA A 103     -49.262  15.740   2.962  1.00 83.32           H  
ATOM   1435  HB2 ALA A 103     -47.830  14.763   2.606  1.00 83.32           H  
ATOM   1436  HB3 ALA A 103     -49.122  14.901   1.396  1.00 83.32           H  
ATOM   1437  O   ALA A 103     -45.702  15.933   0.883  1.00 83.32           O  
ATOM   1438  N   THR A 104     -47.145  16.385  -0.774  1.00 85.62           N  
ATOM   1439  H   THR A 104     -48.035  16.794  -1.022  1.00 85.62           H  
ATOM   1440  CA  THR A 104     -46.216  16.137  -1.892  1.00 85.62           C  
ATOM   1441  HA  THR A 104     -45.452  15.432  -1.566  1.00 85.62           H  
ATOM   1442  C   THR A 104     -45.493  17.422  -2.307  1.00 85.62           C  
ATOM   1443  CB  THR A 104     -46.931  15.500  -3.098  1.00 85.62           C  
ATOM   1444  HB  THR A 104     -46.194  15.285  -3.872  1.00 85.62           H  
ATOM   1445  O   THR A 104     -45.868  18.517  -1.889  1.00 85.62           O  
ATOM   1446  CG2 THR A 104     -47.643  14.197  -2.739  1.00 85.62           C  
ATOM   1447 HG21 THR A 104     -48.465  14.386  -2.049  1.00 85.62           H  
ATOM   1448 HG22 THR A 104     -46.936  13.509  -2.276  1.00 85.62           H  
ATOM   1449 HG23 THR A 104     -48.036  13.732  -3.644  1.00 85.62           H  
ATOM   1450  OG1 THR A 104     -47.900  16.368  -3.628  1.00 85.62           O  
ATOM   1451  HG1 THR A 104     -48.453  15.858  -4.224  1.00 85.62           H  
ATOM   1452  N   ALA A 105     -44.444  17.317  -3.129  1.00 88.43           N  
ATOM   1453  H   ALA A 105     -44.176  16.398  -3.454  1.00 88.43           H  
ATOM   1454  CA  ALA A 105     -43.595  18.436  -3.559  1.00 88.43           C  
ATOM   1455  HA  ALA A 105     -43.371  19.031  -2.673  1.00 88.43           H  
ATOM   1456  C   ALA A 105     -44.259  19.412  -4.569  1.00 88.43           C  
ATOM   1457  CB  ALA A 105     -42.261  17.862  -4.052  1.00 88.43           C  
ATOM   1458  HB1 ALA A 105     -41.575  18.677  -4.283  1.00 88.43           H  
ATOM   1459  HB2 ALA A 105     -41.813  17.229  -3.286  1.00 88.43           H  
ATOM   1460  HB3 ALA A 105     -42.417  17.274  -4.956  1.00 88.43           H  
ATOM   1461  O   ALA A 105     -43.634  19.859  -5.525  1.00 88.43           O  
ATOM   1462  N   THR A 106     -45.536  19.751  -4.379  1.00 85.54           N  
ATOM   1463  H   THR A 106     -46.014  19.362  -3.579  1.00 85.54           H  
ATOM   1464  CA  THR A 106     -46.303  20.641  -5.263  1.00 85.54           C  
ATOM   1465  HA  THR A 106     -46.243  20.253  -6.280  1.00 85.54           H  
ATOM   1466  C   THR A 106     -45.731  22.065  -5.248  1.00 85.54           C  
ATOM   1467  CB  THR A 106     -47.781  20.670  -4.833  1.00 85.54           C  
ATOM   1468  HB  THR A 106     -47.868  21.246  -3.911  1.00 85.54           H  
ATOM   1469  O   THR A 106     -45.615  22.676  -4.182  1.00 85.54           O  
ATOM   1470  CG2 THR A 106     -48.693  21.286  -5.890  1.00 85.54           C  
ATOM   1471 HG21 THR A 106     -48.436  22.334  -6.039  1.00 85.54           H  
ATOM   1472 HG22 THR A 106     -48.595  20.752  -6.835  1.00 85.54           H  
ATOM   1473 HG23 THR A 106     -49.729  21.234  -5.552  1.00 85.54           H  
ATOM   1474  OG1 THR A 106     -48.265  19.373  -4.560  1.00 85.54           O  
ATOM   1475  HG1 THR A 106     -48.368  18.913  -5.396  1.00 85.54           H  
ATOM   1476  N   ALA A 107     -45.404  22.628  -6.412  1.00 89.72           N  
ATOM   1477  H   ALA A 107     -45.480  22.085  -7.261  1.00 89.72           H  
ATOM   1478  CA  ALA A 107     -44.922  24.006  -6.528  1.00 89.72           C  
ATOM   1479  HA  ALA A 107     -43.958  24.081  -6.024  1.00 89.72           H  
ATOM   1480  C   ALA A 107     -45.885  25.014  -5.870  1.00 89.72           C  
ATOM   1481  CB  ALA A 107     -44.714  24.329  -8.009  1.00 89.72           C  
ATOM   1482  HB1 ALA A 107     -43.945  23.681  -8.428  1.00 89.72           H  
ATOM   1483  HB2 ALA A 107     -44.395  25.366  -8.113  1.00 89.72           H  
ATOM   1484  HB3 ALA A 107     -45.645  24.192  -8.558  1.00 89.72           H  
ATOM   1485  O   ALA A 107     -47.103  24.867  -5.956  1.00 89.72           O  
ATOM   1486  N   ASN A 108     -45.338  26.040  -5.212  1.00 86.91           N  
ATOM   1487  H   ASN A 108     -44.330  26.106  -5.210  1.00 86.91           H  
ATOM   1488  CA  ASN A 108     -46.072  27.106  -4.514  1.00 86.91           C  
ATOM   1489  HA  ASN A 108     -45.318  27.716  -4.016  1.00 86.91           H  
ATOM   1490  C   ASN A 108     -47.032  26.664  -3.382  1.00 86.91           C  
ATOM   1491  CB  ASN A 108     -46.758  28.023  -5.545  1.00 86.91           C  
ATOM   1492  HB2 ASN A 108     -47.241  28.853  -5.031  1.00 86.91           H  
ATOM   1493  HB3 ASN A 108     -47.533  27.465  -6.071  1.00 86.91           H  
ATOM   1494  O   ASN A 108     -47.725  27.516  -2.826  1.00 86.91           O  
ATOM   1495  CG  ASN A 108     -45.779  28.611  -6.540  1.00 86.91           C  
ATOM   1496  ND2 ASN A 108     -45.888  28.261  -7.801  1.00 86.91           N  
ATOM   1497 HD21 ASN A 108     -45.254  28.694  -8.457  1.00 86.91           H  
ATOM   1498 HD22 ASN A 108     -46.599  27.602  -8.087  1.00 86.91           H  
ATOM   1499  OD1 ASN A 108     -44.913  29.394  -6.192  1.00 86.91           O  
ATOM   1500  N   SER A 109     -47.078  25.380  -3.014  1.00 86.78           N  
ATOM   1501  H   SER A 109     -46.513  24.721  -3.530  1.00 86.78           H  
ATOM   1502  CA  SER A 109     -47.970  24.868  -1.960  1.00 86.78           C  
ATOM   1503  HA  SER A 109     -48.961  25.293  -2.122  1.00 86.78           H  
ATOM   1504  C   SER A 109     -47.532  25.259  -0.547  1.00 86.78           C  
ATOM   1505  CB  SER A 109     -48.110  23.344  -2.046  1.00 86.78           C  
ATOM   1506  HB2 SER A 109     -48.767  22.991  -1.251  1.00 86.78           H  
ATOM   1507  HB3 SER A 109     -48.558  23.083  -3.004  1.00 86.78           H  
ATOM   1508  O   SER A 109     -46.339  25.421  -0.274  1.00 86.78           O  
ATOM   1509  OG  SER A 109     -46.859  22.693  -1.904  1.00 86.78           O  
ATOM   1510  HG  SER A 109     -46.407  22.757  -2.748  1.00 86.78           H  
ATOM   1511  N   PHE A 110     -48.484  25.327   0.386  1.00 83.74           N  
ATOM   1512  H   PHE A 110     -49.437  25.146   0.103  1.00 83.74           H  
ATOM   1513  CA  PHE A 110     -48.161  25.240   1.810  1.00 83.74           C  
ATOM   1514  HA  PHE A 110     -47.352  25.935   2.038  1.00 83.74           H  
ATOM   1515  C   PHE A 110     -47.679  23.827   2.133  1.00 83.74           C  
ATOM   1516  CB  PHE A 110     -49.359  25.611   2.689  1.00 83.74           C  
ATOM   1517  HB2 PHE A 110     -50.259  25.123   2.314  1.00 83.74           H  
ATOM   1518  HB3 PHE A 110     -49.182  25.235   3.697  1.00 83.74           H  
ATOM   1519  O   PHE A 110     -48.262  22.832   1.693  1.00 83.74           O  
ATOM   1520  CG  PHE A 110     -49.611  27.096   2.779  1.00 83.74           C  
ATOM   1521  CD1 PHE A 110     -49.125  27.833   3.872  1.00 83.74           C  
ATOM   1522  HD1 PHE A 110     -48.560  27.343   4.651  1.00 83.74           H  
ATOM   1523  CD2 PHE A 110     -50.363  27.738   1.782  1.00 83.74           C  
ATOM   1524  HD2 PHE A 110     -50.728  27.166   0.942  1.00 83.74           H  
ATOM   1525  CE1 PHE A 110     -49.425  29.200   3.980  1.00 83.74           C  
ATOM   1526  HE1 PHE A 110     -49.106  29.745   4.856  1.00 83.74           H  
ATOM   1527  CE2 PHE A 110     -50.641  29.111   1.873  1.00 83.74           C  
ATOM   1528  HE2 PHE A 110     -51.230  29.591   1.106  1.00 83.74           H  
ATOM   1529  CZ  PHE A 110     -50.171  29.845   2.976  1.00 83.74           C  
ATOM   1530  HZ  PHE A 110     -50.401  30.896   3.065  1.00 83.74           H  
ATOM   1531  N   VAL A 111     -46.611  23.726   2.915  1.00 88.96           N  
ATOM   1532  H   VAL A 111     -46.180  24.568   3.270  1.00 88.96           H  
ATOM   1533  CA  VAL A 111     -46.035  22.438   3.285  1.00 88.96           C  
ATOM   1534  HA  VAL A 111     -46.113  21.766   2.431  1.00 88.96           H  
ATOM   1535  C   VAL A 111     -46.834  21.838   4.432  1.00 88.96           C  
ATOM   1536  CB  VAL A 111     -44.548  22.566   3.627  1.00 88.96           C  
ATOM   1537  HB  VAL A 111     -44.432  23.202   4.504  1.00 88.96           H  
ATOM   1538  O   VAL A 111     -46.904  22.397   5.527  1.00 88.96           O  
ATOM   1539  CG1 VAL A 111     -43.919  21.198   3.901  1.00 88.96           C  
ATOM   1540 HG11 VAL A 111     -44.512  20.629   4.616  1.00 88.96           H  
ATOM   1541 HG12 VAL A 111     -43.859  20.622   2.977  1.00 88.96           H  
ATOM   1542 HG13 VAL A 111     -42.917  21.339   4.306  1.00 88.96           H  
ATOM   1543  CG2 VAL A 111     -43.765  23.170   2.460  1.00 88.96           C  
ATOM   1544 HG21 VAL A 111     -42.709  23.224   2.723  1.00 88.96           H  
ATOM   1545 HG22 VAL A 111     -43.878  22.534   1.582  1.00 88.96           H  
ATOM   1546 HG23 VAL A 111     -44.120  24.173   2.225  1.00 88.96           H  
ATOM   1547  N   LYS A 112     -47.396  20.657   4.181  1.00 85.68           N  
ATOM   1548  H   LYS A 112     -47.330  20.292   3.242  1.00 85.68           H  
ATOM   1549  CA  LYS A 112     -47.996  19.785   5.189  1.00 85.68           C  
ATOM   1550  HA  LYS A 112     -48.083  20.323   6.132  1.00 85.68           H  
ATOM   1551  C   LYS A 112     -47.082  18.577   5.412  1.00 85.68           C  
ATOM   1552  CB  LYS A 112     -49.405  19.407   4.711  1.00 85.68           C  
ATOM   1553  HB2 LYS A 112     -49.908  20.304   4.351  1.00 85.68           H  
ATOM   1554  HB3 LYS A 112     -49.325  18.702   3.883  1.00 85.68           H  
ATOM   1555  O   LYS A 112     -46.466  18.096   4.460  1.00 85.68           O  
ATOM   1556  CG  LYS A 112     -50.262  18.798   5.825  1.00 85.68           C  
ATOM   1557  HG2 LYS A 112     -49.764  17.920   6.236  1.00 85.68           H  
ATOM   1558  HG3 LYS A 112     -50.392  19.532   6.620  1.00 85.68           H  
ATOM   1559  CD  LYS A 112     -51.634  18.385   5.282  1.00 85.68           C  
ATOM   1560  HD2 LYS A 112     -52.145  19.263   4.888  1.00 85.68           H  
ATOM   1561  HD3 LYS A 112     -51.502  17.652   4.486  1.00 85.68           H  
ATOM   1562  CE  LYS A 112     -52.451  17.772   6.420  1.00 85.68           C  
ATOM   1563  HE2 LYS A 112     -52.541  18.514   7.214  1.00 85.68           H  
ATOM   1564  HE3 LYS A 112     -51.897  16.929   6.833  1.00 85.68           H  
ATOM   1565  NZ  LYS A 112     -53.796  17.339   5.979  1.00 85.68           N  
ATOM   1566  HZ1 LYS A 112     -53.723  16.628   5.265  1.00 85.68           H  
ATOM   1567  HZ2 LYS A 112     -54.308  16.960   6.762  1.00 85.68           H  
ATOM   1568  HZ3 LYS A 112     -54.313  18.125   5.612  1.00 85.68           H  
ATOM   1569  N   ARG A 113     -46.984  18.088   6.649  1.00 88.08           N  
ATOM   1570  H   ARG A 113     -47.514  18.545   7.378  1.00 88.08           H  
ATOM   1571  CA  ARG A 113     -46.330  16.806   6.953  1.00 88.08           C  
ATOM   1572  HA  ARG A 113     -45.431  16.729   6.341  1.00 88.08           H  
ATOM   1573  C   ARG A 113     -47.233  15.642   6.541  1.00 88.08           C  
ATOM   1574  CB  ARG A 113     -45.912  16.717   8.434  1.00 88.08           C  
ATOM   1575  HB2 ARG A 113     -46.796  16.736   9.071  1.00 88.08           H  
ATOM   1576  HB3 ARG A 113     -45.395  15.769   8.582  1.00 88.08           H  
ATOM   1577  O   ARG A 113     -48.456  15.772   6.582  1.00 88.08           O  
ATOM   1578  CG  ARG A 113     -44.971  17.866   8.823  1.00 88.08           C  
ATOM   1579  HG2 ARG A 113     -44.208  17.966   8.052  1.00 88.08           H  
ATOM   1580  HG3 ARG A 113     -45.554  18.786   8.870  1.00 88.08           H  
ATOM   1581  CD  ARG A 113     -44.266  17.661  10.169  1.00 88.08           C  
ATOM   1582  HD2 ARG A 113     -45.003  17.649  10.972  1.00 88.08           H  
ATOM   1583  HD3 ARG A 113     -43.768  16.691  10.163  1.00 88.08           H  
ATOM   1584  NE  ARG A 113     -43.259  18.707  10.441  1.00 88.08           N  
ATOM   1585  HE  ARG A 113     -42.288  18.466  10.304  1.00 88.08           H  
ATOM   1586  NH1 ARG A 113     -44.653  20.399  11.177  1.00 88.08           N  
ATOM   1587 HH11 ARG A 113     -44.736  21.275  11.673  1.00 88.08           H  
ATOM   1588 HH12 ARG A 113     -45.477  19.825  11.071  1.00 88.08           H  
ATOM   1589  NH2 ARG A 113     -42.457  20.661  11.255  1.00 88.08           N  
ATOM   1590 HH21 ARG A 113     -42.615  21.517  11.767  1.00 88.08           H  
ATOM   1591 HH22 ARG A 113     -41.534  20.260  11.163  1.00 88.08           H  
ATOM   1592  CZ  ARG A 113     -43.471  19.908  10.953  1.00 88.08           C  
ATOM   1593  N   ASP A 114     -46.649  14.512   6.157  1.00 90.42           N  
ATOM   1594  H   ASP A 114     -45.640  14.464   6.166  1.00 90.42           H  
ATOM   1595  CA  ASP A 114     -47.405  13.278   5.916  1.00 90.42           C  
ATOM   1596  HA  ASP A 114     -48.285  13.545   5.330  1.00 90.42           H  
ATOM   1597  C   ASP A 114     -47.934  12.669   7.236  1.00 90.42           C  
ATOM   1598  CB  ASP A 114     -46.584  12.294   5.042  1.00 90.42           C  
ATOM   1599  HB2 ASP A 114     -47.291  11.630   4.544  1.00 90.42           H  
ATOM   1600  HB3 ASP A 114     -46.062  12.852   4.265  1.00 90.42           H  
ATOM   1601  O   ASP A 114     -47.716  13.199   8.335  1.00 90.42           O  
ATOM   1602  CG  ASP A 114     -45.574  11.419   5.800  1.00 90.42           C  
ATOM   1603  OD1 ASP A 114     -45.201  10.333   5.303  1.00 90.42           O  
ATOM   1604  OD2 ASP A 114     -45.221  11.771   6.941  1.00 90.42           O  
ATOM   1605  N   SER A 115     -48.619  11.528   7.144  1.00 88.65           N  
ATOM   1606  H   SER A 115     -48.740  11.092   6.241  1.00 88.65           H  
ATOM   1607  CA  SER A 115     -49.118  10.779   8.307  1.00 88.65           C  
ATOM   1608  HA  SER A 115     -49.725  11.453   8.912  1.00 88.65           H  
ATOM   1609  C   SER A 115     -48.016  10.229   9.226  1.00 88.65           C  
ATOM   1610  CB  SER A 115     -50.010   9.628   7.835  1.00 88.65           C  
ATOM   1611  HB2 SER A 115     -50.901  10.036   7.358  1.00 88.65           H  
ATOM   1612  HB3 SER A 115     -50.315   9.030   8.694  1.00 88.65           H  
ATOM   1613  O   SER A 115     -48.322   9.788  10.329  1.00 88.65           O  
ATOM   1614  OG  SER A 115     -49.315   8.814   6.907  1.00 88.65           O  
ATOM   1615  HG  SER A 115     -49.746   7.957   6.873  1.00 88.65           H  
ATOM   1616  N   ASN A 116     -46.749  10.285   8.807  1.00 87.96           N  
ATOM   1617  H   ASN A 116     -46.562  10.721   7.915  1.00 87.96           H  
ATOM   1618  CA  ASN A 116     -45.574   9.838   9.550  1.00 87.96           C  
ATOM   1619  HA  ASN A 116     -45.895   9.262  10.418  1.00 87.96           H  
ATOM   1620  C   ASN A 116     -44.718  11.011  10.071  1.00 87.96           C  
ATOM   1621  CB  ASN A 116     -44.734   8.922   8.644  1.00 87.96           C  
ATOM   1622  HB2 ASN A 116     -43.940   8.469   9.238  1.00 87.96           H  
ATOM   1623  HB3 ASN A 116     -44.271   9.527   7.865  1.00 87.96           H  
ATOM   1624  O   ASN A 116     -43.666  10.775  10.658  1.00 87.96           O  
ATOM   1625  CG  ASN A 116     -45.527   7.809   7.992  1.00 87.96           C  
ATOM   1626  ND2 ASN A 116     -45.852   7.940   6.726  1.00 87.96           N  
ATOM   1627 HD21 ASN A 116     -46.502   7.261   6.356  1.00 87.96           H  
ATOM   1628 HD22 ASN A 116     -45.666   8.808   6.244  1.00 87.96           H  
ATOM   1629  OD1 ASN A 116     -45.795   6.780   8.579  1.00 87.96           O  
ATOM   1630  N   GLY A 117     -45.118  12.268   9.834  1.00 87.29           N  
ATOM   1631  H   GLY A 117     -45.937  12.393   9.257  1.00 87.29           H  
ATOM   1632  CA  GLY A 117     -44.340  13.459  10.204  1.00 87.29           C  
ATOM   1633  HA2 GLY A 117     -43.884  13.298  11.181  1.00 87.29           H  
ATOM   1634  HA3 GLY A 117     -45.019  14.307  10.289  1.00 87.29           H  
ATOM   1635  C   GLY A 117     -43.218  13.836   9.221  1.00 87.29           C  
ATOM   1636  O   GLY A 117     -42.429  14.739   9.516  1.00 87.29           O  
ATOM   1637  N   ARG A 118     -43.121  13.182   8.058  1.00 87.11           N  
ATOM   1638  H   ARG A 118     -43.851  12.520   7.836  1.00 87.11           H  
ATOM   1639  CA  ARG A 118     -42.147  13.494   6.997  1.00 87.11           C  
ATOM   1640  HA  ARG A 118     -41.203  13.781   7.462  1.00 87.11           H  
ATOM   1641  C   ARG A 118     -42.617  14.670   6.148  1.00 87.11           C  
ATOM   1642  CB  ARG A 118     -41.877  12.270   6.105  1.00 87.11           C  
ATOM   1643  HB2 ARG A 118     -42.783  12.008   5.558  1.00 87.11           H  
ATOM   1644  HB3 ARG A 118     -41.105  12.525   5.379  1.00 87.11           H  
ATOM   1645  O   ARG A 118     -43.804  14.985   6.088  1.00 87.11           O  
ATOM   1646  CG  ARG A 118     -41.409  11.057   6.912  1.00 87.11           C  
ATOM   1647  HG2 ARG A 118     -42.223  10.714   7.551  1.00 87.11           H  
ATOM   1648  HG3 ARG A 118     -40.560  11.335   7.536  1.00 87.11           H  
ATOM   1649  CD  ARG A 118     -40.986   9.921   5.982  1.00 87.11           C  
ATOM   1650  HD2 ARG A 118     -41.728   9.789   5.195  1.00 87.11           H  
ATOM   1651  HD3 ARG A 118     -40.045  10.198   5.508  1.00 87.11           H  
ATOM   1652  NE  ARG A 118     -40.792   8.681   6.751  1.00 87.11           N  
ATOM   1653  HE  ARG A 118     -39.926   8.634   7.268  1.00 87.11           H  
ATOM   1654  NH1 ARG A 118     -42.813   7.710   6.264  1.00 87.11           N  
ATOM   1655 HH11 ARG A 118     -43.536   7.032   6.462  1.00 87.11           H  
ATOM   1656 HH12 ARG A 118     -43.043   8.506   5.687  1.00 87.11           H  
ATOM   1657  NH2 ARG A 118     -41.442   6.731   7.727  1.00 87.11           N  
ATOM   1658 HH21 ARG A 118     -42.147   6.025   7.887  1.00 87.11           H  
ATOM   1659 HH22 ARG A 118     -40.583   6.728   8.259  1.00 87.11           H  
ATOM   1660  CZ  ARG A 118     -41.678   7.715   6.907  1.00 87.11           C  
ATOM   1661  N   ILE A 119     -41.676  15.314   5.468  1.00 92.24           N  
ATOM   1662  H   ILE A 119     -40.736  14.945   5.506  1.00 92.24           H  
ATOM   1663  CA  ILE A 119     -41.922  16.413   4.529  1.00 92.24           C  
ATOM   1664  HA  ILE A 119     -42.993  16.566   4.398  1.00 92.24           H  
ATOM   1665  C   ILE A 119     -41.326  16.014   3.182  1.00 92.24           C  
ATOM   1666  CB  ILE A 119     -41.297  17.720   5.067  1.00 92.24           C  
ATOM   1667  HB  ILE A 119     -40.252  17.520   5.307  1.00 92.24           H  
ATOM   1668  O   ILE A 119     -40.223  15.478   3.153  1.00 92.24           O  
ATOM   1669  CG1 ILE A 119     -41.987  18.173   6.370  1.00 92.24           C  
ATOM   1670 HG12 ILE A 119     -43.006  18.487   6.142  1.00 92.24           H  
ATOM   1671 HG13 ILE A 119     -42.037  17.335   7.065  1.00 92.24           H  
ATOM   1672  CG2 ILE A 119     -41.327  18.828   3.999  1.00 92.24           C  
ATOM   1673 HG21 ILE A 119     -42.347  18.970   3.644  1.00 92.24           H  
ATOM   1674 HG22 ILE A 119     -40.941  19.764   4.404  1.00 92.24           H  
ATOM   1675 HG23 ILE A 119     -40.687  18.562   3.158  1.00 92.24           H  
ATOM   1676  CD1 ILE A 119     -41.247  19.304   7.095  1.00 92.24           C  
ATOM   1677 HD11 ILE A 119     -41.699  19.464   8.073  1.00 92.24           H  
ATOM   1678 HD12 ILE A 119     -40.198  19.040   7.229  1.00 92.24           H  
ATOM   1679 HD13 ILE A 119     -41.311  20.231   6.525  1.00 92.24           H  
ATOM   1680  N   LYS A 120     -42.020  16.313   2.079  1.00 91.83           N  
ATOM   1681  H   LYS A 120     -42.953  16.685   2.188  1.00 91.83           H  
ATOM   1682  CA  LYS A 120     -41.513  16.102   0.714  1.00 91.83           C  
ATOM   1683  HA  LYS A 120     -40.603  15.505   0.770  1.00 91.83           H  
ATOM   1684  C   LYS A 120     -41.131  17.414   0.037  1.00 91.83           C  
ATOM   1685  CB  LYS A 120     -42.523  15.301  -0.117  1.00 91.83           C  
ATOM   1686  HB2 LYS A 120     -42.150  15.201  -1.136  1.00 91.83           H  
ATOM   1687  HB3 LYS A 120     -43.471  15.839  -0.151  1.00 91.83           H  
ATOM   1688  O   LYS A 120     -41.849  18.412   0.181  1.00 91.83           O  
ATOM   1689  CG  LYS A 120     -42.717  13.894   0.466  1.00 91.83           C  
ATOM   1690  HG2 LYS A 120     -42.938  13.943   1.533  1.00 91.83           H  
ATOM   1691  HG3 LYS A 120     -41.775  13.363   0.334  1.00 91.83           H  
ATOM   1692  CD  LYS A 120     -43.866  13.138  -0.217  1.00 91.83           C  
ATOM   1693  HD2 LYS A 120     -44.813  13.579   0.094  1.00 91.83           H  
ATOM   1694  HD3 LYS A 120     -43.795  13.250  -1.299  1.00 91.83           H  
ATOM   1695  CE  LYS A 120     -43.886  11.645   0.143  1.00 91.83           C  
ATOM   1696  HE2 LYS A 120     -44.666  11.161  -0.444  1.00 91.83           H  
ATOM   1697  HE3 LYS A 120     -44.127  11.539   1.201  1.00 91.83           H  
ATOM   1698  NZ  LYS A 120     -42.586  10.993  -0.124  1.00 91.83           N  
ATOM   1699  HZ1 LYS A 120     -42.208  11.245  -1.026  1.00 91.83           H  
ATOM   1700  HZ2 LYS A 120     -41.897  11.285   0.554  1.00 91.83           H  
ATOM   1701  HZ3 LYS A 120     -42.619   9.984  -0.075  1.00 91.83           H  
ATOM   1702  N   ALA A 121     -40.041  17.404  -0.722  1.00 92.80           N  
ATOM   1703  H   ALA A 121     -39.550  16.529  -0.834  1.00 92.80           H  
ATOM   1704  CA  ALA A 121     -39.536  18.550  -1.480  1.00 92.80           C  
ATOM   1705  HA  ALA A 121     -40.347  19.255  -1.665  1.00 92.80           H  
ATOM   1706  C   ALA A 121     -38.988  18.110  -2.847  1.00 92.80           C  
ATOM   1707  CB  ALA A 121     -38.457  19.258  -0.647  1.00 92.80           C  
ATOM   1708  HB1 ALA A 121     -38.121  20.158  -1.162  1.00 92.80           H  
ATOM   1709  HB2 ALA A 121     -37.603  18.595  -0.510  1.00 92.80           H  
ATOM   1710  HB3 ALA A 121     -38.856  19.532   0.330  1.00 92.80           H  
ATOM   1711  O   ALA A 121     -38.732  16.930  -3.072  1.00 92.80           O  
ATOM   1712  N   ALA A 122     -38.799  19.060  -3.761  1.00 90.84           N  
ATOM   1713  H   ALA A 122     -39.090  20.003  -3.548  1.00 90.84           H  
ATOM   1714  CA  ALA A 122     -37.987  18.848  -4.957  1.00 90.84           C  
ATOM   1715  HA  ALA A 122     -38.187  17.851  -5.348  1.00 90.84           H  
ATOM   1716  C   ALA A 122     -36.485  18.933  -4.622  1.00 90.84           C  
ATOM   1717  CB  ALA A 122     -38.406  19.865  -6.020  1.00 90.84           C  
ATOM   1718  HB1 ALA A 122     -39.474  19.775  -6.219  1.00 90.84           H  
ATOM   1719  HB2 ALA A 122     -37.862  19.683  -6.947  1.00 90.84           H  
ATOM   1720  HB3 ALA A 122     -38.191  20.877  -5.677  1.00 90.84           H  
ATOM   1721  O   ALA A 122     -36.102  19.564  -3.634  1.00 90.84           O  
ATOM   1722  N   SER A 123     -35.633  18.327  -5.457  1.00 89.90           N  
ATOM   1723  H   SER A 123     -36.001  17.784  -6.225  1.00 89.90           H  
ATOM   1724  CA  SER A 123     -34.180  18.276  -5.238  1.00 89.90           C  
ATOM   1725  HA  SER A 123     -34.020  17.710  -4.321  1.00 89.90           H  
ATOM   1726  C   SER A 123     -33.544  19.672  -5.089  1.00 89.90           C  
ATOM   1727  CB  SER A 123     -33.483  17.527  -6.379  1.00 89.90           C  
ATOM   1728  HB2 SER A 123     -33.615  18.074  -7.312  1.00 89.90           H  
ATOM   1729  HB3 SER A 123     -32.417  17.450  -6.160  1.00 89.90           H  
ATOM   1730  O   SER A 123     -33.898  20.594  -5.840  1.00 89.90           O  
ATOM   1731  OG  SER A 123     -34.031  16.230  -6.505  1.00 89.90           O  
ATOM   1732  HG  SER A 123     -33.491  15.715  -7.109  1.00 89.90           H  
ATOM   1733  N   PRO A 124     -32.584  19.843  -4.158  1.00 90.78           N  
ATOM   1734  CA  PRO A 124     -32.010  21.145  -3.827  1.00 90.78           C  
ATOM   1735  HA  PRO A 124     -32.811  21.851  -3.606  1.00 90.78           H  
ATOM   1736  C   PRO A 124     -31.135  21.715  -4.948  1.00 90.78           C  
ATOM   1737  CB  PRO A 124     -31.182  20.917  -2.562  1.00 90.78           C  
ATOM   1738  HB2 PRO A 124     -31.811  21.040  -1.680  1.00 90.78           H  
ATOM   1739  HB3 PRO A 124     -30.332  21.597  -2.511  1.00 90.78           H  
ATOM   1740  O   PRO A 124     -30.377  20.997  -5.601  1.00 90.78           O  
ATOM   1741  CG  PRO A 124     -30.750  19.457  -2.694  1.00 90.78           C  
ATOM   1742  HG2 PRO A 124     -29.911  19.380  -3.385  1.00 90.78           H  
ATOM   1743  HG3 PRO A 124     -30.490  19.016  -1.731  1.00 90.78           H  
ATOM   1744  CD  PRO A 124     -31.992  18.815  -3.308  1.00 90.78           C  
ATOM   1745  HD2 PRO A 124     -32.696  18.549  -2.519  1.00 90.78           H  
ATOM   1746  HD3 PRO A 124     -31.711  17.930  -3.879  1.00 90.78           H  
ATOM   1747  N   SER A 125     -31.173  23.036  -5.115  1.00 92.58           N  
ATOM   1748  H   SER A 125     -31.788  23.580  -4.527  1.00 92.58           H  
ATOM   1749  CA  SER A 125     -30.339  23.772  -6.069  1.00 92.58           C  
ATOM   1750  HA  SER A 125     -29.721  23.075  -6.634  1.00 92.58           H  
ATOM   1751  C   SER A 125     -29.402  24.745  -5.354  1.00 92.58           C  
ATOM   1752  CB  SER A 125     -31.238  24.491  -7.076  1.00 92.58           C  
ATOM   1753  HB2 SER A 125     -31.938  23.767  -7.494  1.00 92.58           H  
ATOM   1754  HB3 SER A 125     -31.803  25.281  -6.582  1.00 92.58           H  
ATOM   1755  O   SER A 125     -28.186  24.667  -5.541  1.00 92.58           O  
ATOM   1756  OG  SER A 125     -30.471  25.025  -8.135  1.00 92.58           O  
ATOM   1757  HG  SER A 125     -30.007  25.813  -7.840  1.00 92.58           H  
ATOM   1758  N   ALA A 126     -29.949  25.618  -4.508  1.00 91.99           N  
ATOM   1759  H   ALA A 126     -30.938  25.537  -4.323  1.00 91.99           H  
ATOM   1760  CA  ALA A 126     -29.214  26.585  -3.697  1.00 91.99           C  
ATOM   1761  HA  ALA A 126     -28.310  26.880  -4.230  1.00 91.99           H  
ATOM   1762  C   ALA A 126     -28.785  25.994  -2.340  1.00 91.99           C  
ATOM   1763  CB  ALA A 126     -30.098  27.825  -3.538  1.00 91.99           C  
ATOM   1764  HB1 ALA A 126     -31.012  27.552  -3.011  1.00 91.99           H  
ATOM   1765  HB2 ALA A 126     -29.573  28.589  -2.964  1.00 91.99           H  
ATOM   1766  HB3 ALA A 126     -30.353  28.230  -4.518  1.00 91.99           H  
ATOM   1767  O   ALA A 126     -29.325  24.984  -1.891  1.00 91.99           O  
ATOM   1768  N   ASN A 127     -27.815  26.625  -1.672  1.00 91.40           N  
ATOM   1769  H   ASN A 127     -27.410  27.454  -2.084  1.00 91.40           H  
ATOM   1770  CA  ASN A 127     -27.244  26.127  -0.412  1.00 91.40           C  
ATOM   1771  HA  ASN A 127     -26.946  25.088  -0.553  1.00 91.40           H  
ATOM   1772  C   ASN A 127     -28.233  26.125   0.770  1.00 91.40           C  
ATOM   1773  CB  ASN A 127     -25.986  26.952  -0.076  1.00 91.40           C  
ATOM   1774  HB2 ASN A 127     -25.706  26.767   0.961  1.00 91.40           H  
ATOM   1775  HB3 ASN A 127     -26.200  28.016  -0.176  1.00 91.40           H  
ATOM   1776  O   ASN A 127     -28.035  25.382   1.727  1.00 91.40           O  
ATOM   1777  CG  ASN A 127     -24.783  26.595  -0.933  1.00 91.40           C  
ATOM   1778  ND2 ASN A 127     -23.689  27.300  -0.775  1.00 91.40           N  
ATOM   1779 HD21 ASN A 127     -23.632  28.033  -0.083  1.00 91.40           H  
ATOM   1780 HD22 ASN A 127     -22.893  27.019  -1.329  1.00 91.40           H  
ATOM   1781  OD1 ASN A 127     -24.807  25.689  -1.749  1.00 91.40           O  
ATOM   1782  N   ASP A 128     -29.287  26.934   0.710  1.00 91.57           N  
ATOM   1783  H   ASP A 128     -29.414  27.509  -0.111  1.00 91.57           H  
ATOM   1784  CA  ASP A 128     -30.360  27.042   1.704  1.00 91.57           C  
ATOM   1785  HA  ASP A 128     -29.979  26.720   2.672  1.00 91.57           H  
ATOM   1786  C   ASP A 128     -31.580  26.152   1.391  1.00 91.57           C  
ATOM   1787  CB  ASP A 128     -30.749  28.526   1.830  1.00 91.57           C  
ATOM   1788  HB2 ASP A 128     -31.475  28.629   2.636  1.00 91.57           H  
ATOM   1789  HB3 ASP A 128     -29.866  29.102   2.105  1.00 91.57           H  
ATOM   1790  O   ASP A 128     -32.499  26.063   2.209  1.00 91.57           O  
ATOM   1791  CG  ASP A 128     -31.340  29.113   0.542  1.00 91.57           C  
ATOM   1792  OD1 ASP A 128     -32.276  29.934   0.618  1.00 91.57           O  
ATOM   1793  OD2 ASP A 128     -30.915  28.736  -0.574  1.00 91.57           O  
ATOM   1794  N   ASP A 129     -31.593  25.470   0.239  1.00 92.21           N  
ATOM   1795  H   ASP A 129     -30.794  25.545  -0.374  1.00 92.21           H  
ATOM   1796  CA  ASP A 129     -32.615  24.473  -0.089  1.00 92.21           C  
ATOM   1797  HA  ASP A 129     -33.594  24.894   0.140  1.00 92.21           H  
ATOM   1798  C   ASP A 129     -32.416  23.207   0.758  1.00 92.21           C  
ATOM   1799  CB  ASP A 129     -32.600  24.091  -1.579  1.00 92.21           C  
ATOM   1800  HB2 ASP A 129     -31.616  23.694  -1.830  1.00 92.21           H  
ATOM   1801  HB3 ASP A 129     -33.324  23.290  -1.729  1.00 92.21           H  
ATOM   1802  O   ASP A 129     -31.288  22.738   0.950  1.00 92.21           O  
ATOM   1803  CG  ASP A 129     -32.950  25.210  -2.561  1.00 92.21           C  
ATOM   1804  OD1 ASP A 129     -32.594  25.048  -3.753  1.00 92.21           O  
ATOM   1805  OD2 ASP A 129     -33.598  26.208  -2.174  1.00 92.21           O  
ATOM   1806  N   VAL A 130     -33.516  22.622   1.237  1.00 93.71           N  
ATOM   1807  H   VAL A 130     -34.408  23.059   1.049  1.00 93.71           H  
ATOM   1808  CA  VAL A 130     -33.495  21.359   1.985  1.00 93.71           C  
ATOM   1809  HA  VAL A 130     -32.717  21.457   2.743  1.00 93.71           H  
ATOM   1810  C   VAL A 130     -33.113  20.181   1.090  1.00 93.71           C  
ATOM   1811  CB  VAL A 130     -34.803  21.063   2.738  1.00 93.71           C  
ATOM   1812  HB  VAL A 130     -34.649  20.171   3.346  1.00 93.71           H  
ATOM   1813  O   VAL A 130     -33.519  20.089  -0.069  1.00 93.71           O  
ATOM   1814  CG1 VAL A 130     -35.169  22.204   3.697  1.00 93.71           C  
ATOM   1815 HG11 VAL A 130     -36.068  21.941   4.254  1.00 93.71           H  
ATOM   1816 HG12 VAL A 130     -35.346  23.130   3.150  1.00 93.71           H  
ATOM   1817 HG13 VAL A 130     -34.345  22.362   4.393  1.00 93.71           H  
ATOM   1818  CG2 VAL A 130     -35.978  20.780   1.798  1.00 93.71           C  
ATOM   1819 HG21 VAL A 130     -36.079  21.585   1.070  1.00 93.71           H  
ATOM   1820 HG22 VAL A 130     -36.895  20.673   2.378  1.00 93.71           H  
ATOM   1821 HG23 VAL A 130     -35.802  19.850   1.257  1.00 93.71           H  
ATOM   1822  N   VAL A 131     -32.352  19.249   1.649  1.00 94.25           N  
ATOM   1823  H   VAL A 131     -32.082  19.379   2.613  1.00 94.25           H  
ATOM   1824  CA  VAL A 131     -31.884  18.041   0.969  1.00 94.25           C  
ATOM   1825  HA  VAL A 131     -31.707  18.274  -0.081  1.00 94.25           H  
ATOM   1826  C   VAL A 131     -32.951  16.957   1.033  1.00 94.25           C  
ATOM   1827  CB  VAL A 131     -30.559  17.567   1.588  1.00 94.25           C  
ATOM   1828  HB  VAL A 131     -30.693  17.423   2.660  1.00 94.25           H  
ATOM   1829  O   VAL A 131     -33.512  16.700   2.096  1.00 94.25           O  
ATOM   1830  CG1 VAL A 131     -30.075  16.250   0.977  1.00 94.25           C  
ATOM   1831 HG11 VAL A 131     -30.768  15.443   1.216  1.00 94.25           H  
ATOM   1832 HG12 VAL A 131     -29.993  16.350  -0.105  1.00 94.25           H  
ATOM   1833 HG13 VAL A 131     -29.105  15.980   1.395  1.00 94.25           H  
ATOM   1834  CG2 VAL A 131     -29.468  18.621   1.367  1.00 94.25           C  
ATOM   1835 HG21 VAL A 131     -29.799  19.584   1.754  1.00 94.25           H  
ATOM   1836 HG22 VAL A 131     -28.567  18.338   1.912  1.00 94.25           H  
ATOM   1837 HG23 VAL A 131     -29.238  18.717   0.306  1.00 94.25           H  
ATOM   1838  N   THR A 132     -33.196  16.287  -0.089  1.00 92.16           N  
ATOM   1839  H   THR A 132     -32.704  16.543  -0.933  1.00 92.16           H  
ATOM   1840  CA  THR A 132     -34.023  15.076  -0.174  1.00 92.16           C  
ATOM   1841  HA  THR A 132     -34.695  15.037   0.684  1.00 92.16           H  
ATOM   1842  C   THR A 132     -33.154  13.820  -0.139  1.00 92.16           C  
ATOM   1843  CB  THR A 132     -34.888  15.083  -1.437  1.00 92.16           C  
ATOM   1844  HB  THR A 132     -35.433  14.141  -1.500  1.00 92.16           H  
ATOM   1845  O   THR A 132     -31.990  13.849  -0.540  1.00 92.16           O  
ATOM   1846  CG2 THR A 132     -35.901  16.222  -1.431  1.00 92.16           C  
ATOM   1847 HG21 THR A 132     -36.491  16.167  -2.345  1.00 92.16           H  
ATOM   1848 HG22 THR A 132     -36.566  16.115  -0.574  1.00 92.16           H  
ATOM   1849 HG23 THR A 132     -35.398  17.188  -1.388  1.00 92.16           H  
ATOM   1850  OG1 THR A 132     -34.086  15.245  -2.588  1.00 92.16           O  
ATOM   1851  HG1 THR A 132     -34.650  15.089  -3.349  1.00 92.16           H  
ATOM   1852  N   LYS A 133     -33.696  12.691   0.331  1.00 92.04           N  
ATOM   1853  H   LYS A 133     -34.642  12.731   0.681  1.00 92.04           H  
ATOM   1854  CA  LYS A 133     -32.934  11.437   0.476  1.00 92.04           C  
ATOM   1855  HA  LYS A 133     -32.102  11.610   1.159  1.00 92.04           H  
ATOM   1856  C   LYS A 133     -32.293  10.969  -0.837  1.00 92.04           C  
ATOM   1857  CB  LYS A 133     -33.861  10.385   1.096  1.00 92.04           C  
ATOM   1858  HB2 LYS A 133     -34.124  10.726   2.097  1.00 92.04           H  
ATOM   1859  HB3 LYS A 133     -34.773  10.325   0.502  1.00 92.04           H  
ATOM   1860  O   LYS A 133     -31.166  10.493  -0.815  1.00 92.04           O  
ATOM   1861  CG  LYS A 133     -33.234   8.986   1.189  1.00 92.04           C  
ATOM   1862  HG2 LYS A 133     -33.045   8.612   0.183  1.00 92.04           H  
ATOM   1863  HG3 LYS A 133     -32.291   9.041   1.733  1.00 92.04           H  
ATOM   1864  CD  LYS A 133     -34.177   8.012   1.903  1.00 92.04           C  
ATOM   1865  HD2 LYS A 133     -34.229   8.272   2.960  1.00 92.04           H  
ATOM   1866  HD3 LYS A 133     -35.173   8.085   1.465  1.00 92.04           H  
ATOM   1867  CE  LYS A 133     -33.660   6.581   1.740  1.00 92.04           C  
ATOM   1868  HE2 LYS A 133     -32.640   6.529   2.120  1.00 92.04           H  
ATOM   1869  HE3 LYS A 133     -33.638   6.339   0.678  1.00 92.04           H  
ATOM   1870  NZ  LYS A 133     -34.523   5.622   2.465  1.00 92.04           N  
ATOM   1871  HZ1 LYS A 133     -35.465   5.665   2.101  1.00 92.04           H  
ATOM   1872  HZ2 LYS A 133     -34.560   5.857   3.446  1.00 92.04           H  
ATOM   1873  HZ3 LYS A 133     -34.183   4.677   2.359  1.00 92.04           H  
ATOM   1874  N   GLY A 134     -32.969  11.156  -1.971  1.00 90.17           N  
ATOM   1875  H   GLY A 134     -33.882  11.584  -1.906  1.00 90.17           H  
ATOM   1876  CA  GLY A 134     -32.472  10.803  -3.304  1.00 90.17           C  
ATOM   1877  HA2 GLY A 134     -32.071   9.790  -3.278  1.00 90.17           H  
ATOM   1878  HA3 GLY A 134     -33.306  10.826  -4.006  1.00 90.17           H  
ATOM   1879  C   GLY A 134     -31.379  11.721  -3.866  1.00 90.17           C  
ATOM   1880  O   GLY A 134     -30.865  11.437  -4.942  1.00 90.17           O  
ATOM   1881  N   TYR A 135     -31.025  12.810  -3.175  1.00 90.33           N  
ATOM   1882  H   TYR A 135     -31.505  13.015  -2.311  1.00 90.33           H  
ATOM   1883  CA  TYR A 135     -29.862  13.645  -3.508  1.00 90.33           C  
ATOM   1884  HA  TYR A 135     -29.718  13.650  -4.588  1.00 90.33           H  
ATOM   1885  C   TYR A 135     -28.556  13.108  -2.886  1.00 90.33           C  
ATOM   1886  CB  TYR A 135     -30.165  15.085  -3.057  1.00 90.33           C  
ATOM   1887  HB2 TYR A 135     -30.346  15.080  -1.982  1.00 90.33           H  
ATOM   1888  HB3 TYR A 135     -31.086  15.415  -3.538  1.00 90.33           H  
ATOM   1889  O   TYR A 135     -27.467  13.517  -3.285  1.00 90.33           O  
ATOM   1890  CG  TYR A 135     -29.078  16.105  -3.344  1.00 90.33           C  
ATOM   1891  CD1 TYR A 135     -28.113  16.400  -2.359  1.00 90.33           C  
ATOM   1892  HD1 TYR A 135     -28.133  15.881  -1.412  1.00 90.33           H  
ATOM   1893  CD2 TYR A 135     -29.012  16.737  -4.601  1.00 90.33           C  
ATOM   1894  HD2 TYR A 135     -29.738  16.494  -5.363  1.00 90.33           H  
ATOM   1895  CE1 TYR A 135     -27.075  17.309  -2.632  1.00 90.33           C  
ATOM   1896  HE1 TYR A 135     -26.318  17.498  -1.884  1.00 90.33           H  
ATOM   1897  CE2 TYR A 135     -27.981  17.658  -4.875  1.00 90.33           C  
ATOM   1898  HE2 TYR A 135     -27.913  18.129  -5.844  1.00 90.33           H  
ATOM   1899  OH  TYR A 135     -25.983  18.791  -4.163  1.00 90.33           O  
ATOM   1900  HH  TYR A 135     -25.320  18.733  -3.471  1.00 90.33           H  
ATOM   1901  CZ  TYR A 135     -27.004  17.933  -3.895  1.00 90.33           C  
ATOM   1902  N   LEU A 136     -28.650  12.208  -1.902  1.00 92.17           N  
ATOM   1903  H   LEU A 136     -29.556  11.820  -1.681  1.00 92.17           H  
ATOM   1904  CA  LEU A 136     -27.498  11.652  -1.195  1.00 92.17           C  
ATOM   1905  HA  LEU A 136     -26.697  12.390  -1.183  1.00 92.17           H  
ATOM   1906  C   LEU A 136     -26.947  10.399  -1.886  1.00 92.17           C  
ATOM   1907  CB  LEU A 136     -27.886  11.328   0.254  1.00 92.17           C  
ATOM   1908  HB2 LEU A 136     -28.694  10.596   0.241  1.00 92.17           H  
ATOM   1909  HB3 LEU A 136     -27.026  10.854   0.728  1.00 92.17           H  
ATOM   1910  O   LEU A 136     -27.705   9.532  -2.318  1.00 92.17           O  
ATOM   1911  CG  LEU A 136     -28.318  12.530   1.108  1.00 92.17           C  
ATOM   1912  HG  LEU A 136     -29.215  12.985   0.687  1.00 92.17           H  
ATOM   1913  CD1 LEU A 136     -28.647  12.029   2.513  1.00 92.17           C  
ATOM   1914 HD11 LEU A 136     -27.785  11.517   2.942  1.00 92.17           H  
ATOM   1915 HD12 LEU A 136     -29.491  11.341   2.465  1.00 92.17           H  
ATOM   1916 HD13 LEU A 136     -28.906  12.876   3.148  1.00 92.17           H  
ATOM   1917  CD2 LEU A 136     -27.228  13.598   1.218  1.00 92.17           C  
ATOM   1918 HD21 LEU A 136     -27.098  14.094   0.256  1.00 92.17           H  
ATOM   1919 HD22 LEU A 136     -26.284  13.134   1.507  1.00 92.17           H  
ATOM   1920 HD23 LEU A 136     -27.504  14.340   1.967  1.00 92.17           H  
ATOM   1921  N   GLY A 137     -25.620  10.281  -1.908  1.00 91.18           N  
ATOM   1922  H   GLY A 137     -25.083  11.007  -1.456  1.00 91.18           H  
ATOM   1923  CA  GLY A 137     -24.924   9.033  -2.215  1.00 91.18           C  
ATOM   1924  HA2 GLY A 137     -23.944   9.258  -2.636  1.00 91.18           H  
ATOM   1925  HA3 GLY A 137     -25.485   8.469  -2.960  1.00 91.18           H  
ATOM   1926  C   GLY A 137     -24.747   8.161  -0.968  1.00 91.18           C  
ATOM   1927  O   GLY A 137     -24.947   8.613   0.164  1.00 91.18           O  
ATOM   1928  N   SER A 138     -24.355   6.897  -1.150  1.00 90.39           N  
ATOM   1929  H   SER A 138     -24.192   6.579  -2.095  1.00 90.39           H  
ATOM   1930  CA  SER A 138     -24.268   5.926  -0.046  1.00 90.39           C  
ATOM   1931  HA  SER A 138     -25.240   5.909   0.445  1.00 90.39           H  
ATOM   1932  C   SER A 138     -23.256   6.294   1.049  1.00 90.39           C  
ATOM   1933  CB  SER A 138     -24.012   4.509  -0.573  1.00 90.39           C  
ATOM   1934  HB2 SER A 138     -24.007   3.815   0.267  1.00 90.39           H  
ATOM   1935  HB3 SER A 138     -24.826   4.232  -1.244  1.00 90.39           H  
ATOM   1936  O   SER A 138     -23.421   5.857   2.188  1.00 90.39           O  
ATOM   1937  OG  SER A 138     -22.785   4.401  -1.271  1.00 90.39           O  
ATOM   1938  HG  SER A 138     -22.691   3.490  -1.558  1.00 90.39           H  
ATOM   1939  N   ALA A 139     -22.262   7.146   0.762  1.00 92.01           N  
ATOM   1940  H   ALA A 139     -22.186   7.519  -0.173  1.00 92.01           H  
ATOM   1941  CA  ALA A 139     -21.320   7.626   1.773  1.00 92.01           C  
ATOM   1942  HA  ALA A 139     -20.938   6.766   2.323  1.00 92.01           H  
ATOM   1943  C   ALA A 139     -21.970   8.570   2.809  1.00 92.01           C  
ATOM   1944  CB  ALA A 139     -20.135   8.283   1.059  1.00 92.01           C  
ATOM   1945  HB1 ALA A 139     -19.389   8.591   1.792  1.00 92.01           H  
ATOM   1946  HB2 ALA A 139     -20.472   9.161   0.506  1.00 92.01           H  
ATOM   1947  HB3 ALA A 139     -19.678   7.576   0.366  1.00 92.01           H  
ATOM   1948  O   ALA A 139     -21.505   8.635   3.945  1.00 92.01           O  
ATOM   1949  N   ALA A 140     -23.078   9.251   2.484  1.00 92.38           N  
ATOM   1950  H   ALA A 140     -23.472   9.127   1.562  1.00 92.38           H  
ATOM   1951  CA  ALA A 140     -23.727  10.209   3.390  1.00 92.38           C  
ATOM   1952  HA  ALA A 140     -22.992  10.959   3.681  1.00 92.38           H  
ATOM   1953  C   ALA A 140     -24.299   9.586   4.675  1.00 92.38           C  
ATOM   1954  CB  ALA A 140     -24.863  10.893   2.637  1.00 92.38           C  
ATOM   1955  HB1 ALA A 140     -25.643  10.165   2.413  1.00 92.38           H  
ATOM   1956  HB2 ALA A 140     -25.278  11.697   3.246  1.00 92.38           H  
ATOM   1957  HB3 ALA A 140     -24.485  11.309   1.703  1.00 92.38           H  
ATOM   1958  O   ALA A 140     -24.494  10.279   5.671  1.00 92.38           O  
ATOM   1959  N   THR A 141     -24.591   8.287   4.671  1.00 89.21           N  
ATOM   1960  H   THR A 141     -24.466   7.766   3.815  1.00 89.21           H  
ATOM   1961  CA  THR A 141     -25.088   7.563   5.852  1.00 89.21           C  
ATOM   1962  HA  THR A 141     -25.471   8.277   6.581  1.00 89.21           H  
ATOM   1963  C   THR A 141     -23.982   6.793   6.576  1.00 89.21           C  
ATOM   1964  CB  THR A 141     -26.268   6.650   5.490  1.00 89.21           C  
ATOM   1965  HB  THR A 141     -26.587   6.097   6.373  1.00 89.21           H  
ATOM   1966  O   THR A 141     -24.269   6.061   7.521  1.00 89.21           O  
ATOM   1967  CG2 THR A 141     -27.460   7.448   4.960  1.00 89.21           C  
ATOM   1968 HG21 THR A 141     -28.297   6.769   4.793  1.00 89.21           H  
ATOM   1969 HG22 THR A 141     -27.204   7.941   4.022  1.00 89.21           H  
ATOM   1970 HG23 THR A 141     -27.755   8.195   5.696  1.00 89.21           H  
ATOM   1971  OG1 THR A 141     -25.910   5.742   4.473  1.00 89.21           O  
ATOM   1972  HG1 THR A 141     -25.190   5.193   4.791  1.00 89.21           H  
ATOM   1973  N   LYS A 142     -22.719   6.915   6.140  1.00 89.49           N  
ATOM   1974  H   LYS A 142     -22.525   7.567   5.394  1.00 89.49           H  
ATOM   1975  CA  LYS A 142     -21.571   6.249   6.765  1.00 89.49           C  
ATOM   1976  HA  LYS A 142     -21.943   5.448   7.404  1.00 89.49           H  
ATOM   1977  C   LYS A 142     -20.805   7.191   7.691  1.00 89.49           C  
ATOM   1978  CB  LYS A 142     -20.644   5.621   5.708  1.00 89.49           C  
ATOM   1979  HB2 LYS A 142     -20.264   6.407   5.055  1.00 89.49           H  
ATOM   1980  HB3 LYS A 142     -19.796   5.178   6.231  1.00 89.49           H  
ATOM   1981  O   LYS A 142     -20.729   8.401   7.481  1.00 89.49           O  
ATOM   1982  CG  LYS A 142     -21.263   4.514   4.836  1.00 89.49           C  
ATOM   1983  HG2 LYS A 142     -20.461   4.043   4.268  1.00 89.49           H  
ATOM   1984  HG3 LYS A 142     -21.965   4.958   4.130  1.00 89.49           H  
ATOM   1985  CD  LYS A 142     -21.997   3.446   5.663  1.00 89.49           C  
ATOM   1986  HD2 LYS A 142     -21.424   3.220   6.562  1.00 89.49           H  
ATOM   1987  HD3 LYS A 142     -22.959   3.856   5.971  1.00 89.49           H  
ATOM   1988  CE  LYS A 142     -22.254   2.147   4.893  1.00 89.49           C  
ATOM   1989  HE2 LYS A 142     -23.097   1.636   5.360  1.00 89.49           H  
ATOM   1990  HE3 LYS A 142     -22.518   2.379   3.861  1.00 89.49           H  
ATOM   1991  NZ  LYS A 142     -21.072   1.263   4.939  1.00 89.49           N  
ATOM   1992  HZ1 LYS A 142     -21.228   0.332   4.579  1.00 89.49           H  
ATOM   1993  HZ2 LYS A 142     -20.356   1.624   4.325  1.00 89.49           H  
ATOM   1994  HZ3 LYS A 142     -20.613   1.246   5.838  1.00 89.49           H  
ATOM   1995  N   ASN A 143     -20.214   6.602   8.724  1.00 89.55           N  
ATOM   1996  H   ASN A 143     -20.261   5.595   8.782  1.00 89.55           H  
ATOM   1997  CA  ASN A 143     -19.275   7.287   9.600  1.00 89.55           C  
ATOM   1998  HA  ASN A 143     -19.484   8.357   9.587  1.00 89.55           H  
ATOM   1999  C   ASN A 143     -17.849   7.103   9.079  1.00 89.55           C  
ATOM   2000  CB  ASN A 143     -19.450   6.779  11.041  1.00 89.55           C  
ATOM   2001  HB2 ASN A 143     -19.375   5.692  11.055  1.00 89.55           H  
ATOM   2002  HB3 ASN A 143     -18.651   7.182  11.665  1.00 89.55           H  
ATOM   2003  O   ASN A 143     -17.510   6.047   8.549  1.00 89.55           O  
ATOM   2004  CG  ASN A 143     -20.774   7.213  11.646  1.00 89.55           C  
ATOM   2005  ND2 ASN A 143     -21.382   6.399  12.476  1.00 89.55           N  
ATOM   2006 HD21 ASN A 143     -22.263   6.721  12.850  1.00 89.55           H  
ATOM   2007 HD22 ASN A 143     -20.979   5.507  12.726  1.00 89.55           H  
ATOM   2008  OD1 ASN A 143     -21.285   8.288  11.380  1.00 89.55           O  
ATOM   2009  N   VAL A 144     -17.017   8.118   9.275  1.00 87.87           N  
ATOM   2010  H   VAL A 144     -17.391   8.958   9.692  1.00 87.87           H  
ATOM   2011  CA  VAL A 144     -15.556   8.002   9.206  1.00 87.87           C  
ATOM   2012  HA  VAL A 144     -15.263   7.594   8.239  1.00 87.87           H  
ATOM   2013  C   VAL A 144     -15.057   7.061  10.305  1.00 87.87           C  
ATOM   2014  CB  VAL A 144     -14.922   9.392   9.373  1.00 87.87           C  
ATOM   2015  HB  VAL A 144     -15.326   9.857  10.272  1.00 87.87           H  
ATOM   2016  O   VAL A 144     -15.581   7.102  11.421  1.00 87.87           O  
ATOM   2017  CG1 VAL A 144     -13.402   9.325   9.524  1.00 87.87           C  
ATOM   2018 HG11 VAL A 144     -13.118   8.762  10.413  1.00 87.87           H  
ATOM   2019 HG12 VAL A 144     -12.948   8.871   8.643  1.00 87.87           H  
ATOM   2020 HG13 VAL A 144     -13.018  10.333   9.675  1.00 87.87           H  
ATOM   2021  CG2 VAL A 144     -15.278  10.278   8.173  1.00 87.87           C  
ATOM   2022 HG21 VAL A 144     -14.807  11.254   8.286  1.00 87.87           H  
ATOM   2023 HG22 VAL A 144     -16.357  10.420   8.105  1.00 87.87           H  
ATOM   2024 HG23 VAL A 144     -14.912   9.812   7.258  1.00 87.87           H  
ATOM   2025  N   GLY A 145     -14.046   6.244  10.001  1.00 84.09           N  
ATOM   2026  H   GLY A 145     -13.686   6.231   9.057  1.00 84.09           H  
ATOM   2027  CA  GLY A 145     -13.362   5.408  10.986  1.00 84.09           C  
ATOM   2028  HA2 GLY A 145     -12.660   6.025  11.547  1.00 84.09           H  
ATOM   2029  HA3 GLY A 145     -14.085   5.021  11.704  1.00 84.09           H  
ATOM   2030  C   GLY A 145     -12.581   4.236  10.386  1.00 84.09           C  
ATOM   2031  O   GLY A 145     -12.479   4.103   9.169  1.00 84.09           O  
ATOM   2032  N   TYR A 146     -12.047   3.385  11.265  1.00 80.96           N  
ATOM   2033  H   TYR A 146     -12.167   3.591  12.246  1.00 80.96           H  
ATOM   2034  CA  TYR A 146     -11.184   2.239  10.936  1.00 80.96           C  
ATOM   2035  HA  TYR A 146     -10.898   2.292   9.886  1.00 80.96           H  
ATOM   2036  C   TYR A 146     -11.858   0.864  11.110  1.00 80.96           C  
ATOM   2037  CB  TYR A 146      -9.914   2.337  11.791  1.00 80.96           C  
ATOM   2038  HB2 TYR A 146      -9.281   1.470  11.599  1.00 80.96           H  
ATOM   2039  HB3 TYR A 146     -10.211   2.287  12.838  1.00 80.96           H  
ATOM   2040  O   TYR A 146     -11.216  -0.171  10.956  1.00 80.96           O  
ATOM   2041  CG  TYR A 146      -9.063   3.573  11.576  1.00 80.96           C  
ATOM   2042  CD1 TYR A 146      -8.802   4.065  10.282  1.00 80.96           C  
ATOM   2043  HD1 TYR A 146      -9.221   3.575   9.416  1.00 80.96           H  
ATOM   2044  CD2 TYR A 146      -8.484   4.212  12.685  1.00 80.96           C  
ATOM   2045  HD2 TYR A 146      -8.671   3.852  13.686  1.00 80.96           H  
ATOM   2046  CE1 TYR A 146      -8.002   5.210  10.113  1.00 80.96           C  
ATOM   2047  HE1 TYR A 146      -7.865   5.623   9.124  1.00 80.96           H  
ATOM   2048  CE2 TYR A 146      -7.616   5.297  12.504  1.00 80.96           C  
ATOM   2049  HE2 TYR A 146      -7.115   5.742  13.352  1.00 80.96           H  
ATOM   2050  OH  TYR A 146      -6.593   6.917  11.068  1.00 80.96           O  
ATOM   2051  HH  TYR A 146      -6.479   7.150  10.144  1.00 80.96           H  
ATOM   2052  CZ  TYR A 146      -7.385   5.821  11.223  1.00 80.96           C  
ATOM   2053  N   SER A 147     -13.152   0.822  11.437  1.00 82.51           N  
ATOM   2054  H   SER A 147     -13.648   1.697  11.526  1.00 82.51           H  
ATOM   2055  CA  SER A 147     -13.937  -0.419  11.452  1.00 82.51           C  
ATOM   2056  HA  SER A 147     -13.281  -1.248  11.716  1.00 82.51           H  
ATOM   2057  C   SER A 147     -14.539  -0.714  10.076  1.00 82.51           C  
ATOM   2058  CB  SER A 147     -15.051  -0.366  12.499  1.00 82.51           C  
ATOM   2059  HB2 SER A 147     -15.750   0.436  12.260  1.00 82.51           H  
ATOM   2060  HB3 SER A 147     -15.599  -1.309  12.485  1.00 82.51           H  
ATOM   2061  O   SER A 147     -14.791   0.187   9.276  1.00 82.51           O  
ATOM   2062  OG  SER A 147     -14.528  -0.171  13.795  1.00 82.51           O  
ATOM   2063  HG  SER A 147     -13.918   0.569  13.772  1.00 82.51           H  
ATOM   2064  N   ASN A 148     -14.839  -1.985   9.806  1.00 79.68           N  
ATOM   2065  H   ASN A 148     -14.565  -2.694  10.471  1.00 79.68           H  
ATOM   2066  CA  ASN A 148     -15.493  -2.408   8.563  1.00 79.68           C  
ATOM   2067  HA  ASN A 148     -14.813  -2.207   7.735  1.00 79.68           H  
ATOM   2068  C   ASN A 148     -16.789  -1.620   8.301  1.00 79.68           C  
ATOM   2069  CB  ASN A 148     -15.766  -3.921   8.614  1.00 79.68           C  
ATOM   2070  HB2 ASN A 148     -16.344  -4.157   9.508  1.00 79.68           H  
ATOM   2071  HB3 ASN A 148     -16.355  -4.207   7.742  1.00 79.68           H  
ATOM   2072  O   ASN A 148     -17.613  -1.433   9.197  1.00 79.68           O  
ATOM   2073  CG  ASN A 148     -14.499  -4.756   8.601  1.00 79.68           C  
ATOM   2074  ND2 ASN A 148     -14.609  -6.042   8.830  1.00 79.68           N  
ATOM   2075 HD21 ASN A 148     -13.744  -6.564   8.806  1.00 79.68           H  
ATOM   2076 HD22 ASN A 148     -15.509  -6.468   8.998  1.00 79.68           H  
ATOM   2077  OD1 ASN A 148     -13.399  -4.276   8.393  1.00 79.68           O  
ATOM   2078  N   GLY A 149     -16.976  -1.165   7.060  1.00 81.83           N  
ATOM   2079  H   GLY A 149     -16.273  -1.347   6.358  1.00 81.83           H  
ATOM   2080  CA  GLY A 149     -18.128  -0.352   6.671  1.00 81.83           C  
ATOM   2081  HA2 GLY A 149     -19.027  -0.771   7.123  1.00 81.83           H  
ATOM   2082  HA3 GLY A 149     -18.238  -0.410   5.588  1.00 81.83           H  
ATOM   2083  C   GLY A 149     -18.048   1.130   7.061  1.00 81.83           C  
ATOM   2084  O   GLY A 149     -19.016   1.856   6.805  1.00 81.83           O  
ATOM   2085  N   GLN A 150     -16.945   1.579   7.674  1.00 85.22           N  
ATOM   2086  H   GLN A 150     -16.216   0.917   7.899  1.00 85.22           H  
ATOM   2087  CA  GLN A 150     -16.618   2.992   7.879  1.00 85.22           C  
ATOM   2088  HA  GLN A 150     -17.542   3.571   7.872  1.00 85.22           H  
ATOM   2089  C   GLN A 150     -15.736   3.533   6.747  1.00 85.22           C  
ATOM   2090  CB  GLN A 150     -15.934   3.216   9.236  1.00 85.22           C  
ATOM   2091  HB2 GLN A 150     -14.988   2.677   9.265  1.00 85.22           H  
ATOM   2092  HB3 GLN A 150     -15.708   4.278   9.332  1.00 85.22           H  
ATOM   2093  O   GLN A 150     -15.080   2.779   6.033  1.00 85.22           O  
ATOM   2094  CG  GLN A 150     -16.808   2.812  10.429  1.00 85.22           C  
ATOM   2095  HG2 GLN A 150     -17.775   3.308  10.344  1.00 85.22           H  
ATOM   2096  HG3 GLN A 150     -16.970   1.734  10.423  1.00 85.22           H  
ATOM   2097  CD  GLN A 150     -16.154   3.198  11.751  1.00 85.22           C  
ATOM   2098  NE2 GLN A 150     -16.800   3.976  12.587  1.00 85.22           N  
ATOM   2099 HE21 GLN A 150     -16.282   4.244  13.412  1.00 85.22           H  
ATOM   2100 HE22 GLN A 150     -17.678   4.401  12.324  1.00 85.22           H  
ATOM   2101  OE1 GLN A 150     -15.038   2.824  12.067  1.00 85.22           O  
ATOM   2102  N   ILE A 151     -15.740   4.854   6.585  1.00 89.18           N  
ATOM   2103  H   ILE A 151     -16.267   5.401   7.251  1.00 89.18           H  
ATOM   2104  CA  ILE A 151     -15.049   5.568   5.508  1.00 89.18           C  
ATOM   2105  HA  ILE A 151     -14.976   4.917   4.637  1.00 89.18           H  
ATOM   2106  C   ILE A 151     -13.623   5.948   5.919  1.00 89.18           C  
ATOM   2107  CB  ILE A 151     -15.869   6.813   5.118  1.00 89.18           C  
ATOM   2108  HB  ILE A 151     -15.924   7.471   5.986  1.00 89.18           H  
ATOM   2109  O   ILE A 151     -13.421   6.481   7.013  1.00 89.18           O  
ATOM   2110  CG1 ILE A 151     -17.324   6.500   4.705  1.00 89.18           C  
ATOM   2111 HG12 ILE A 151     -17.834   7.435   4.475  1.00 89.18           H  
ATOM   2112 HG13 ILE A 151     -17.832   6.062   5.564  1.00 89.18           H  
ATOM   2113  CG2 ILE A 151     -15.155   7.585   4.013  1.00 89.18           C  
ATOM   2114 HG21 ILE A 151     -14.878   6.908   3.204  1.00 89.18           H  
ATOM   2115 HG22 ILE A 151     -14.240   8.027   4.407  1.00 89.18           H  
ATOM   2116 HG23 ILE A 151     -15.797   8.383   3.640  1.00 89.18           H  
ATOM   2117  CD1 ILE A 151     -17.498   5.557   3.510  1.00 89.18           C  
ATOM   2118 HD11 ILE A 151     -18.560   5.354   3.370  1.00 89.18           H  
ATOM   2119 HD12 ILE A 151     -16.980   4.616   3.690  1.00 89.18           H  
ATOM   2120 HD13 ILE A 151     -17.112   6.022   2.602  1.00 89.18           H  
ATOM   2121  N   MET A 152     -12.658   5.754   5.013  1.00 86.11           N  
ATOM   2122  H   MET A 152     -12.901   5.368   4.112  1.00 86.11           H  
ATOM   2123  CA  MET A 152     -11.268   6.154   5.236  1.00 86.11           C  
ATOM   2124  HA  MET A 152     -11.026   5.960   6.280  1.00 86.11           H  
ATOM   2125  C   MET A 152     -11.043   7.654   4.982  1.00 86.11           C  
ATOM   2126  CB  MET A 152     -10.309   5.306   4.389  1.00 86.11           C  
ATOM   2127  HB2 MET A 152      -9.298   5.677   4.562  1.00 86.11           H  
ATOM   2128  HB3 MET A 152     -10.546   5.414   3.331  1.00 86.11           H  
ATOM   2129  O   MET A 152     -11.305   8.179   3.896  1.00 86.11           O  
ATOM   2130  CG  MET A 152     -10.340   3.824   4.781  1.00 86.11           C  
ATOM   2131  HG2 MET A 152     -11.248   3.371   4.384  1.00 86.11           H  
ATOM   2132  HG3 MET A 152     -10.376   3.755   5.868  1.00 86.11           H  
ATOM   2133  SD  MET A 152      -8.904   2.863   4.229  1.00 86.11           S  
ATOM   2134  CE  MET A 152      -9.161   2.818   2.440  1.00 86.11           C  
ATOM   2135  HE1 MET A 152     -10.121   2.345   2.231  1.00 86.11           H  
ATOM   2136  HE2 MET A 152      -8.367   2.236   1.972  1.00 86.11           H  
ATOM   2137  HE3 MET A 152      -9.155   3.830   2.035  1.00 86.11           H  
ATOM   2138  N   GLU A 153     -10.500   8.340   5.987  1.00 82.63           N  
ATOM   2139  H   GLU A 153     -10.307   7.847   6.847  1.00 82.63           H  
ATOM   2140  CA  GLU A 153      -9.909   9.674   5.836  1.00 82.63           C  
ATOM   2141  HA  GLU A 153     -10.463  10.223   5.074  1.00 82.63           H  
ATOM   2142  C   GLU A 153      -8.459   9.604   5.354  1.00 82.63           C  
ATOM   2143  CB  GLU A 153      -9.987  10.461   7.156  1.00 82.63           C  
ATOM   2144  HB2 GLU A 153      -9.855   9.786   8.002  1.00 82.63           H  
ATOM   2145  HB3 GLU A 153      -9.198  11.212   7.183  1.00 82.63           H  
ATOM   2146  O   GLU A 153      -7.778   8.591   5.512  1.00 82.63           O  
ATOM   2147  CG  GLU A 153     -11.328  11.187   7.257  1.00 82.63           C  
ATOM   2148  HG2 GLU A 153     -11.418  11.865   6.409  1.00 82.63           H  
ATOM   2149  HG3 GLU A 153     -12.136  10.458   7.186  1.00 82.63           H  
ATOM   2150  CD  GLU A 153     -11.496  12.018   8.530  1.00 82.63           C  
ATOM   2151  OE1 GLU A 153     -12.599  12.591   8.677  1.00 82.63           O  
ATOM   2152  OE2 GLU A 153     -10.561  12.160   9.344  1.00 82.63           O  
ATOM   2153  N   ASN A 154      -7.969  10.713   4.805  1.00 83.54           N  
ATOM   2154  H   ASN A 154      -8.592  11.496   4.666  1.00 83.54           H  
ATOM   2155  CA  ASN A 154      -6.565  10.889   4.466  1.00 83.54           C  
ATOM   2156  HA  ASN A 154      -6.319  10.218   3.643  1.00 83.54           H  
ATOM   2157  C   ASN A 154      -5.646  10.566   5.658  1.00 83.54           C  
ATOM   2158  CB  ASN A 154      -6.360  12.337   4.015  1.00 83.54           C  
ATOM   2159  HB2 ASN A 154      -6.491  13.017   4.857  1.00 83.54           H  
ATOM   2160  HB3 ASN A 154      -7.075  12.594   3.233  1.00 83.54           H  
ATOM   2161  O   ASN A 154      -5.823  11.118   6.746  1.00 83.54           O  
ATOM   2162  CG  ASN A 154      -4.973  12.475   3.445  1.00 83.54           C  
ATOM   2163  ND2 ASN A 154      -4.013  13.007   4.164  1.00 83.54           N  
ATOM   2164 HD21 ASN A 154      -4.163  13.342   5.105  1.00 83.54           H  
ATOM   2165 HD22 ASN A 154      -3.111  13.069   3.712  1.00 83.54           H  
ATOM   2166  OD1 ASN A 154      -4.735  12.010   2.351  1.00 83.54           O  
ATOM   2167  N   GLY A 155      -4.650   9.705   5.444  1.00 80.69           N  
ATOM   2168  H   GLY A 155      -4.535   9.299   4.526  1.00 80.69           H  
ATOM   2169  CA  GLY A 155      -3.748   9.206   6.483  1.00 80.69           C  
ATOM   2170  HA2 GLY A 155      -3.645   9.954   7.269  1.00 80.69           H  
ATOM   2171  HA3 GLY A 155      -2.768   9.042   6.036  1.00 80.69           H  
ATOM   2172  C   GLY A 155      -4.190   7.891   7.137  1.00 80.69           C  
ATOM   2173  O   GLY A 155      -3.443   7.358   7.960  1.00 80.69           O  
ATOM   2174  N   ALA A 156      -5.367   7.349   6.796  1.00 82.70           N  
ATOM   2175  H   ALA A 156      -5.952   7.829   6.127  1.00 82.70           H  
ATOM   2176  CA  ALA A 156      -5.804   6.034   7.265  1.00 82.70           C  
ATOM   2177  HA  ALA A 156      -5.899   6.070   8.350  1.00 82.70           H  
ATOM   2178  C   ALA A 156      -4.773   4.955   6.919  1.00 82.70           C  
ATOM   2179  CB  ALA A 156      -7.164   5.691   6.640  1.00 82.70           C  
ATOM   2180  HB1 ALA A 156      -7.907   6.440   6.913  1.00 82.70           H  
ATOM   2181  HB2 ALA A 156      -7.496   4.713   6.988  1.00 82.70           H  
ATOM   2182  HB3 ALA A 156      -7.065   5.654   5.555  1.00 82.70           H  
ATOM   2183  O   ALA A 156      -4.352   4.865   5.769  1.00 82.70           O  
ATOM   2184  N   TRP A 157      -4.374   4.140   7.902  1.00 78.74           N  
ATOM   2185  H   TRP A 157      -4.777   4.239   8.823  1.00 78.74           H  
ATOM   2186  CA  TRP A 157      -3.422   3.034   7.696  1.00 78.74           C  
ATOM   2187  HA  TRP A 157      -3.192   2.613   8.675  1.00 78.74           H  
ATOM   2188  C   TRP A 157      -2.078   3.491   7.111  1.00 78.74           C  
ATOM   2189  CB  TRP A 157      -4.124   1.948   6.877  1.00 78.74           C  
ATOM   2190  HB2 TRP A 157      -4.222   2.289   5.846  1.00 78.74           H  
ATOM   2191  HB3 TRP A 157      -3.522   1.040   6.860  1.00 78.74           H  
ATOM   2192  O   TRP A 157      -1.433   2.798   6.322  1.00 78.74           O  
ATOM   2193  CG  TRP A 157      -5.475   1.622   7.416  1.00 78.74           C  
ATOM   2194  CD1 TRP A 157      -6.656   1.933   6.839  1.00 78.74           C  
ATOM   2195  HD1 TRP A 157      -6.767   2.447   5.896  1.00 78.74           H  
ATOM   2196  CD2 TRP A 157      -5.801   1.002   8.692  1.00 78.74           C  
ATOM   2197  CE2 TRP A 157      -7.214   0.857   8.763  1.00 78.74           C  
ATOM   2198  CE3 TRP A 157      -5.049   0.524   9.785  1.00 78.74           C  
ATOM   2199  HE3 TRP A 157      -3.979   0.664   9.801  1.00 78.74           H  
ATOM   2200  NE1 TRP A 157      -7.684   1.484   7.636  1.00 78.74           N  
ATOM   2201  HE1 TRP A 157      -8.660   1.480   7.373  1.00 78.74           H  
ATOM   2202  CH2 TRP A 157      -7.068  -0.384  10.820  1.00 78.74           C  
ATOM   2203  HH2 TRP A 157      -7.553  -0.951  11.600  1.00 78.74           H  
ATOM   2204  CZ2 TRP A 157      -7.842   0.141   9.784  1.00 78.74           C  
ATOM   2205  HZ2 TRP A 157      -8.912  -0.009   9.781  1.00 78.74           H  
ATOM   2206  CZ3 TRP A 157      -5.686  -0.139  10.848  1.00 78.74           C  
ATOM   2207  HZ3 TRP A 157      -5.098  -0.472  11.690  1.00 78.74           H  
ATOM   2208  N   GLY A 158      -1.695   4.721   7.456  1.00 83.49           N  
ATOM   2209  H   GLY A 158      -2.313   5.246   8.058  1.00 83.49           H  
ATOM   2210  CA  GLY A 158      -0.532   5.410   6.922  1.00 83.49           C  
ATOM   2211  HA2 GLY A 158       0.306   4.715   6.895  1.00 83.49           H  
ATOM   2212  HA3 GLY A 158      -0.283   6.226   7.601  1.00 83.49           H  
ATOM   2213  C   GLY A 158      -0.716   5.997   5.520  1.00 83.49           C  
ATOM   2214  O   GLY A 158       0.069   6.863   5.144  1.00 83.49           O  
ATOM   2215  N   THR A 159      -1.730   5.582   4.756  1.00 82.97           N  
ATOM   2216  H   THR A 159      -2.380   4.912   5.141  1.00 82.97           H  
ATOM   2217  CA  THR A 159      -1.958   5.967   3.355  1.00 82.97           C  
ATOM   2218  HA  THR A 159      -1.075   5.713   2.769  1.00 82.97           H  
ATOM   2219  C   THR A 159      -2.194   7.471   3.228  1.00 82.97           C  
ATOM   2220  CB  THR A 159      -3.147   5.170   2.791  1.00 82.97           C  
ATOM   2221  HB  THR A 159      -4.064   5.473   3.295  1.00 82.97           H  
ATOM   2222  O   THR A 159      -3.209   7.996   3.681  1.00 82.97           O  
ATOM   2223  CG2 THR A 159      -3.325   5.345   1.289  1.00 82.97           C  
ATOM   2224 HG21 THR A 159      -3.588   6.382   1.080  1.00 82.97           H  
ATOM   2225 HG22 THR A 159      -4.142   4.712   0.943  1.00 82.97           H  
ATOM   2226 HG23 THR A 159      -2.410   5.087   0.755  1.00 82.97           H  
ATOM   2227  OG1 THR A 159      -2.946   3.790   2.997  1.00 82.97           O  
ATOM   2228  HG1 THR A 159      -2.334   3.468   2.332  1.00 82.97           H  
ATOM   2229  N   GLY A 160      -1.234   8.181   2.631  1.00 81.11           N  
ATOM   2230  H   GLY A 160      -0.454   7.684   2.226  1.00 81.11           H  
ATOM   2231  CA  GLY A 160      -1.244   9.639   2.513  1.00 81.11           C  
ATOM   2232  HA2 GLY A 160      -2.278   9.980   2.455  1.00 81.11           H  
ATOM   2233  HA3 GLY A 160      -0.732   9.919   1.592  1.00 81.11           H  
ATOM   2234  C   GLY A 160      -0.607  10.423   3.659  1.00 81.11           C  
ATOM   2235  O   GLY A 160      -0.627  11.654   3.628  1.00 81.11           O  
ATOM   2236  N   LEU A 161      -0.028   9.770   4.675  1.00 67.99           N  
ATOM   2237  H   LEU A 161      -0.025   8.760   4.677  1.00 67.99           H  
ATOM   2238  CA  LEU A 161       0.721  10.493   5.708  1.00 67.99           C  
ATOM   2239  HA  LEU A 161       0.106  11.323   6.056  1.00 67.99           H  
ATOM   2240  C   LEU A 161       1.998  11.102   5.109  1.00 67.99           C  
ATOM   2241  CB  LEU A 161       1.052   9.593   6.914  1.00 67.99           C  
ATOM   2242  HB2 LEU A 161       1.767  10.123   7.543  1.00 67.99           H  
ATOM   2243  HB3 LEU A 161       1.543   8.690   6.552  1.00 67.99           H  
ATOM   2244  O   LEU A 161       2.854  10.374   4.620  1.00 67.99           O  
ATOM   2245  CG  LEU A 161      -0.147   9.196   7.795  1.00 67.99           C  
ATOM   2246  HG  LEU A 161      -0.837   8.583   7.216  1.00 67.99           H  
ATOM   2247  CD1 LEU A 161       0.353   8.387   8.991  1.00 67.99           C  
ATOM   2248 HD11 LEU A 161       0.929   9.019   9.666  1.00 67.99           H  
ATOM   2249 HD12 LEU A 161       0.993   7.579   8.635  1.00 67.99           H  
ATOM   2250 HD13 LEU A 161      -0.496   7.960   9.525  1.00 67.99           H  
ATOM   2251  CD2 LEU A 161      -0.899  10.401   8.369  1.00 67.99           C  
ATOM   2252 HD21 LEU A 161      -1.667  10.052   9.060  1.00 67.99           H  
ATOM   2253 HD22 LEU A 161      -0.208  11.060   8.896  1.00 67.99           H  
ATOM   2254 HD23 LEU A 161      -1.395  10.950   7.569  1.00 67.99           H  
ATOM   2255  N   LEU A 162       2.113  12.433   5.179  1.00 61.92           N  
ATOM   2256  H   LEU A 162       1.281  12.931   5.462  1.00 61.92           H  
ATOM   2257  CA  LEU A 162       3.268  13.249   4.743  1.00 61.92           C  
ATOM   2258  HA  LEU A 162       3.755  12.785   3.886  1.00 61.92           H  
ATOM   2259  C   LEU A 162       4.336  13.439   5.825  1.00 61.92           C  
ATOM   2260  CB  LEU A 162       2.733  14.641   4.367  1.00 61.92           C  
ATOM   2261  HB2 LEU A 162       3.560  15.351   4.332  1.00 61.92           H  
ATOM   2262  HB3 LEU A 162       2.051  14.977   5.148  1.00 61.92           H  
ATOM   2263  O   LEU A 162       5.501  13.723   5.548  1.00 61.92           O  
ATOM   2264  CG  LEU A 162       2.017  14.674   3.012  1.00 61.92           C  
ATOM   2265  HG  LEU A 162       1.370  13.803   2.908  1.00 61.92           H  
ATOM   2266  CD1 LEU A 162       1.157  15.930   2.909  1.00 61.92           C  
ATOM   2267 HD11 LEU A 162       0.666  15.953   1.936  1.00 61.92           H  
ATOM   2268 HD12 LEU A 162       0.387  15.917   3.681  1.00 61.92           H  
ATOM   2269 HD13 LEU A 162       1.775  16.822   3.017  1.00 61.92           H  
ATOM   2270  CD2 LEU A 162       3.032  14.700   1.877  1.00 61.92           C  
ATOM   2271 HD21 LEU A 162       3.680  13.825   1.930  1.00 61.92           H  
ATOM   2272 HD22 LEU A 162       3.641  15.602   1.923  1.00 61.92           H  
ATOM   2273 HD23 LEU A 162       2.516  14.680   0.917  1.00 61.92           H  
ATOM   2274  N   VAL A 163       3.905  13.334   7.075  1.00 50.75           N  
ATOM   2275  H   VAL A 163       2.927  13.114   7.203  1.00 50.75           H  
ATOM   2276  CA  VAL A 163       4.757  13.231   8.248  1.00 50.75           C  
ATOM   2277  HA  VAL A 163       5.766  12.955   7.942  1.00 50.75           H  
ATOM   2278  C   VAL A 163       4.153  12.100   9.047  1.00 50.75           C  
ATOM   2279  CB  VAL A 163       4.815  14.542   9.057  1.00 50.75           C  
ATOM   2280  HB  VAL A 163       3.804  14.846   9.328  1.00 50.75           H  
ATOM   2281  O   VAL A 163       2.988  12.163   9.445  1.00 50.75           O  
ATOM   2282  CG1 VAL A 163       5.634  14.382  10.346  1.00 50.75           C  
ATOM   2283 HG11 VAL A 163       5.703  15.340  10.860  1.00 50.75           H  
ATOM   2284 HG12 VAL A 163       5.141  13.678  11.017  1.00 50.75           H  
ATOM   2285 HG13 VAL A 163       6.637  14.017  10.125  1.00 50.75           H  
ATOM   2286  CG2 VAL A 163       5.453  15.668   8.235  1.00 50.75           C  
ATOM   2287 HG21 VAL A 163       6.447  15.373   7.901  1.00 50.75           H  
ATOM   2288 HG22 VAL A 163       4.840  15.882   7.359  1.00 50.75           H  
ATOM   2289 HG23 VAL A 163       5.520  16.577   8.832  1.00 50.75           H  
ATOM   2290  N   GLY A 164       4.957  11.072   9.275  1.00 39.12           N  
ATOM   2291  H   GLY A 164       5.900  11.109   8.917  1.00 39.12           H  
ATOM   2292  CA  GLY A 164       4.676  10.036  10.241  1.00 39.12           C  
ATOM   2293  HA2 GLY A 164       5.455   9.277  10.173  1.00 39.12           H  
ATOM   2294  HA3 GLY A 164       3.707   9.579  10.039  1.00 39.12           H  
ATOM   2295  C   GLY A 164       4.691  10.620  11.644  1.00 39.12           C  
ATOM   2296  O   GLY A 164       5.632  10.420  12.408  1.00 39.12           O  
ATOM   2297  N   GLY A 165       3.593  11.279  12.011  1.00 37.06           N  
ATOM   2298  H   GLY A 165       2.927  11.487  11.281  1.00 37.06           H  
ATOM   2299  CA  GLY A 165       3.073  11.090  13.349  1.00 37.06           C  
ATOM   2300  HA2 GLY A 165       3.776  11.466  14.092  1.00 37.06           H  
ATOM   2301  HA3 GLY A 165       2.113  11.595  13.459  1.00 37.06           H  
ATOM   2302  C   GLY A 165       2.871   9.590  13.512  1.00 37.06           C  
ATOM   2303  O   GLY A 165       1.943   9.048  12.918  1.00 37.06           O  
ATOM   2304  N   ALA A 166       3.825   8.969  14.213  1.00 36.95           N  
ATOM   2305  H   ALA A 166       4.646   9.524  14.411  1.00 36.95           H  
ATOM   2306  CA  ALA A 166       3.736   7.719  14.955  1.00 36.95           C  
ATOM   2307  HA  ALA A 166       4.631   7.130  14.755  1.00 36.95           H  
ATOM   2308  C   ALA A 166       2.508   6.885  14.547  1.00 36.95           C  
ATOM   2309  CB  ALA A 166       3.776   8.151  16.424  1.00 36.95           C  
ATOM   2310  HB1 ALA A 166       3.944   7.282  17.060  1.00 36.95           H  
ATOM   2311  HB2 ALA A 166       2.850   8.653  16.703  1.00 36.95           H  
ATOM   2312  HB3 ALA A 166       4.614   8.827  16.594  1.00 36.95           H  
ATOM   2313  O   ALA A 166       1.390   7.159  14.995  1.00 36.95           O  
ATOM   2314  N   ILE A 167       2.709   5.987  13.570  1.00 34.50           N  
ATOM   2315  H   ILE A 167       3.655   5.760  13.300  1.00 34.50           H  
ATOM   2316  CA  ILE A 167       1.622   5.672  12.641  1.00 34.50           C  
ATOM   2317  HA  ILE A 167       1.253   6.641  12.304  1.00 34.50           H  
ATOM   2318  C   ILE A 167       0.437   5.028  13.330  1.00 34.50           C  
ATOM   2319  CB  ILE A 167       2.055   4.908  11.373  1.00 34.50           C  
ATOM   2320  HB  ILE A 167       2.741   4.106  11.644  1.00 34.50           H  
ATOM   2321  O   ILE A 167       0.553   4.028  14.027  1.00 34.50           O  
ATOM   2322  CG1 ILE A 167       2.768   5.931  10.449  1.00 34.50           C  
ATOM   2323 HG12 ILE A 167       3.744   6.158  10.878  1.00 34.50           H  
ATOM   2324 HG13 ILE A 167       2.208   6.866  10.471  1.00 34.50           H  
ATOM   2325  CG2 ILE A 167       0.810   4.284  10.715  1.00 34.50           C  
ATOM   2326 HG21 ILE A 167       0.385   3.487  11.325  1.00 34.50           H  
ATOM   2327 HG22 ILE A 167       1.088   3.811   9.773  1.00 34.50           H  
ATOM   2328 HG23 ILE A 167       0.056   5.037  10.489  1.00 34.50           H  
ATOM   2329  CD1 ILE A 167       2.960   5.610   8.958  1.00 34.50           C  
ATOM   2330 HD11 ILE A 167       3.377   6.487   8.462  1.00 34.50           H  
ATOM   2331 HD12 ILE A 167       2.007   5.378   8.482  1.00 34.50           H  
ATOM   2332 HD13 ILE A 167       3.660   4.788   8.810  1.00 34.50           H  
ATOM   2333  N   LYS A 168      -0.703   5.634  13.025  1.00 37.78           N  
ATOM   2334  H   LYS A 168      -0.641   6.410  12.381  1.00 37.78           H  
ATOM   2335  CA  LYS A 168      -2.002   5.355  13.578  1.00 37.78           C  
ATOM   2336  HA  LYS A 168      -1.882   5.158  14.644  1.00 37.78           H  
ATOM   2337  C   LYS A 168      -2.593   4.087  12.956  1.00 37.78           C  
ATOM   2338  CB  LYS A 168      -2.823   6.642  13.453  1.00 37.78           C  
ATOM   2339  HB2 LYS A 168      -3.861   6.428  13.706  1.00 37.78           H  
ATOM   2340  HB3 LYS A 168      -2.797   7.012  12.429  1.00 37.78           H  
ATOM   2341  O   LYS A 168      -3.110   4.115  11.840  1.00 37.78           O  
ATOM   2342  CG  LYS A 168      -2.231   7.692  14.422  1.00 37.78           C  
ATOM   2343  HG2 LYS A 168      -2.130   7.254  15.415  1.00 37.78           H  
ATOM   2344  HG3 LYS A 168      -1.232   7.969  14.086  1.00 37.78           H  
ATOM   2345  CD  LYS A 168      -3.062   8.976  14.517  1.00 37.78           C  
ATOM   2346  HD2 LYS A 168      -3.024   9.472  13.547  1.00 37.78           H  
ATOM   2347  HD3 LYS A 168      -4.103   8.740  14.739  1.00 37.78           H  
ATOM   2348  CE  LYS A 168      -2.472   9.913  15.585  1.00 37.78           C  
ATOM   2349  HE2 LYS A 168      -2.637  10.944  15.272  1.00 37.78           H  
ATOM   2350  HE3 LYS A 168      -1.396   9.744  15.626  1.00 37.78           H  
ATOM   2351  NZ  LYS A 168      -3.076   9.700  16.923  1.00 37.78           N  
ATOM   2352  HZ1 LYS A 168      -2.579  10.181  17.658  1.00 37.78           H  
ATOM   2353  HZ2 LYS A 168      -3.068   8.713  17.139  1.00 37.78           H  
ATOM   2354  HZ3 LYS A 168      -4.057   9.943  16.935  1.00 37.78           H  
ATOM   2355  N   ASN A 169      -2.484   3.007  13.724  1.00 40.13           N  
ATOM   2356  H   ASN A 169      -1.946   3.122  14.570  1.00 40.13           H  
ATOM   2357  CA  ASN A 169      -3.204   1.749  13.600  1.00 40.13           C  
ATOM   2358  HA  ASN A 169      -3.019   1.347  12.604  1.00 40.13           H  
ATOM   2359  C   ASN A 169      -4.731   1.951  13.739  1.00 40.13           C  
ATOM   2360  CB  ASN A 169      -2.614   0.766  14.653  1.00 40.13           C  
ATOM   2361  HB2 ASN A 169      -1.525   0.811  14.614  1.00 40.13           H  
ATOM   2362  HB3 ASN A 169      -2.903  -0.253  14.396  1.00 40.13           H  
ATOM   2363  O   ASN A 169      -5.250   3.072  13.760  1.00 40.13           O  
ATOM   2364  CG  ASN A 169      -3.036   1.008  16.107  1.00 40.13           C  
ATOM   2365  ND2 ASN A 169      -2.543   0.217  17.030  1.00 40.13           N  
ATOM   2366 HD21 ASN A 169      -2.819   0.380  17.987  1.00 40.13           H  
ATOM   2367 HD22 ASN A 169      -1.910  -0.542  16.818  1.00 40.13           H  
ATOM   2368  OD1 ASN A 169      -3.852   1.868  16.419  1.00 40.13           O  
ATOM   2369  N   SER A 170      -5.444   0.834  13.900  1.00 36.86           N  
ATOM   2370  H   SER A 170      -4.934  -0.029  14.021  1.00 36.86           H  
ATOM   2371  CA  SER A 170      -6.903   0.725  14.031  1.00 36.86           C  
ATOM   2372  HA  SER A 170      -7.369   0.969  13.077  1.00 36.86           H  
ATOM   2373  C   SER A 170      -7.543   1.626  15.081  1.00 36.86           C  
ATOM   2374  CB  SER A 170      -7.242  -0.721  14.416  1.00 36.86           C  
ATOM   2375  HB2 SER A 170      -7.069  -1.373  13.559  1.00 36.86           H  
ATOM   2376  HB3 SER A 170      -8.289  -0.802  14.708  1.00 36.86           H  
ATOM   2377  O   SER A 170      -8.740   1.889  15.003  1.00 36.86           O  
ATOM   2378  OG  SER A 170      -6.404  -1.183  15.459  1.00 36.86           O  
ATOM   2379  HG  SER A 170      -6.728  -0.881  16.311  1.00 36.86           H  
ATOM   2380  N   GLU A 171      -6.781   2.089  16.067  1.00 37.36           N  
ATOM   2381  H   GLU A 171      -5.803   1.838  16.079  1.00 37.36           H  
ATOM   2382  CA  GLU A 171      -7.284   2.880  17.190  1.00 37.36           C  
ATOM   2383  HA  GLU A 171      -8.364   2.990  17.095  1.00 37.36           H  
ATOM   2384  C   GLU A 171      -6.736   4.305  17.175  1.00 37.36           C  
ATOM   2385  CB  GLU A 171      -7.038   2.142  18.507  1.00 37.36           C  
ATOM   2386  HB2 GLU A 171      -7.480   2.727  19.313  1.00 37.36           H  
ATOM   2387  HB3 GLU A 171      -5.967   2.036  18.684  1.00 37.36           H  
ATOM   2388  O   GLU A 171      -6.551   4.933  18.216  1.00 37.36           O  
ATOM   2389  CG  GLU A 171      -7.707   0.759  18.470  1.00 37.36           C  
ATOM   2390  HG2 GLU A 171      -7.085   0.065  17.905  1.00 37.36           H  
ATOM   2391  HG3 GLU A 171      -8.663   0.845  17.954  1.00 37.36           H  
ATOM   2392  CD  GLU A 171      -7.956   0.199  19.871  1.00 37.36           C  
ATOM   2393  OE1 GLU A 171      -8.996  -0.481  20.024  1.00 37.36           O  
ATOM   2394  OE2 GLU A 171      -7.136   0.475  20.773  1.00 37.36           O  
ATOM   2395  N   TYR A 172      -6.441   4.827  15.980  1.00 36.35           N  
ATOM   2396  H   TYR A 172      -6.518   4.220  15.177  1.00 36.35           H  
ATOM   2397  CA  TYR A 172      -5.782   6.121  15.816  1.00 36.35           C  
ATOM   2398  HA  TYR A 172      -5.524   6.195  14.760  1.00 36.35           H  
ATOM   2399  C   TYR A 172      -4.462   6.189  16.604  1.00 36.35           C  
ATOM   2400  CB  TYR A 172      -6.745   7.291  16.119  1.00 36.35           C  
ATOM   2401  HB2 TYR A 172      -7.134   7.199  17.133  1.00 36.35           H  
ATOM   2402  HB3 TYR A 172      -6.190   8.228  16.082  1.00 36.35           H  
ATOM   2403  O   TYR A 172      -4.080   7.269  17.060  1.00 36.35           O  
ATOM   2404  CG  TYR A 172      -7.905   7.412  15.152  1.00 36.35           C  
ATOM   2405  CD1 TYR A 172      -7.788   8.256  14.029  1.00 36.35           C  
ATOM   2406  HD1 TYR A 172      -6.889   8.834  13.872  1.00 36.35           H  
ATOM   2407  CD2 TYR A 172      -9.065   6.633  15.332  1.00 36.35           C  
ATOM   2408  HD2 TYR A 172      -9.146   5.977  16.186  1.00 36.35           H  
ATOM   2409  CE1 TYR A 172      -8.815   8.299  13.070  1.00 36.35           C  
ATOM   2410  HE1 TYR A 172      -8.706   8.916  12.190  1.00 36.35           H  
ATOM   2411  CE2 TYR A 172     -10.095   6.672  14.371  1.00 36.35           C  
ATOM   2412  HE2 TYR A 172     -10.971   6.050  14.482  1.00 36.35           H  
ATOM   2413  OH  TYR A 172     -10.925   7.512  12.278  1.00 36.35           O  
ATOM   2414  HH  TYR A 172     -10.666   8.069  11.541  1.00 36.35           H  
ATOM   2415  CZ  TYR A 172      -9.961   7.493  13.231  1.00 36.35           C  
ATOM   2416  N   SER A 173      -3.766   5.065  16.790  1.00 44.24           N  
ATOM   2417  H   SER A 173      -4.101   4.205  16.381  1.00 44.24           H  
ATOM   2418  CA  SER A 173      -2.693   4.929  17.780  1.00 44.24           C  
ATOM   2419  HA  SER A 173      -2.411   5.913  18.156  1.00 44.24           H  
ATOM   2420  C   SER A 173      -1.437   4.318  17.183  1.00 44.24           C  
ATOM   2421  CB  SER A 173      -3.186   4.125  18.982  1.00 44.24           C  
ATOM   2422  HB2 SER A 173      -3.614   3.173  18.667  1.00 44.24           H  
ATOM   2423  HB3 SER A 173      -2.353   3.933  19.659  1.00 44.24           H  
ATOM   2424  O   SER A 173      -1.498   3.578  16.212  1.00 44.24           O  
ATOM   2425  OG  SER A 173      -4.161   4.909  19.647  1.00 44.24           O  
ATOM   2426  HG  SER A 173      -5.012   4.775  19.224  1.00 44.24           H  
ATOM   2427  N   VAL A 174      -0.287   4.704  17.717  1.00 49.92           N  
ATOM   2428  H   VAL A 174      -0.304   5.174  18.611  1.00 49.92           H  
ATOM   2429  CA  VAL A 174       1.026   4.340  17.181  1.00 49.92           C  
ATOM   2430  HA  VAL A 174       1.148   4.809  16.205  1.00 49.92           H  
ATOM   2431  C   VAL A 174       1.144   2.818  17.027  1.00 49.92           C  
ATOM   2432  CB  VAL A 174       2.121   4.873  18.119  1.00 49.92           C  
ATOM   2433  HB  VAL A 174       2.071   4.310  19.052  1.00 49.92           H  
ATOM   2434  O   VAL A 174       0.603   2.073  17.840  1.00 49.92           O  
ATOM   2435  CG1 VAL A 174       3.519   4.694  17.510  1.00 49.92           C  
ATOM   2436 HG11 VAL A 174       3.557   5.087  16.494  1.00 49.92           H  
ATOM   2437 HG12 VAL A 174       3.774   3.635  17.498  1.00 49.92           H  
ATOM   2438 HG13 VAL A 174       4.261   5.184  18.141  1.00 49.92           H  
ATOM   2439  CG2 VAL A 174       1.868   6.347  18.487  1.00 49.92           C  
ATOM   2440 HG21 VAL A 174       2.748   6.758  18.981  1.00 49.92           H  
ATOM   2441 HG22 VAL A 174       1.046   6.408  19.200  1.00 49.92           H  
ATOM   2442 HG23 VAL A 174       1.616   6.921  17.595  1.00 49.92           H  
ATOM   2443  N   VAL A 175       1.869   2.331  16.014  1.00 62.98           N  
ATOM   2444  H   VAL A 175       2.174   2.961  15.286  1.00 62.98           H  
ATOM   2445  CA  VAL A 175       2.324   0.933  16.013  1.00 62.98           C  
ATOM   2446  HA  VAL A 175       1.476   0.307  16.290  1.00 62.98           H  
ATOM   2447  C   VAL A 175       3.380   0.776  17.110  1.00 62.98           C  
ATOM   2448  CB  VAL A 175       2.812   0.435  14.640  1.00 62.98           C  
ATOM   2449  HB  VAL A 175       3.740   0.932  14.359  1.00 62.98           H  
ATOM   2450  O   VAL A 175       4.581   0.916  16.875  1.00 62.98           O  
ATOM   2451  CG1 VAL A 175       3.034  -1.083  14.695  1.00 62.98           C  
ATOM   2452 HG11 VAL A 175       2.093  -1.587  14.918  1.00 62.98           H  
ATOM   2453 HG12 VAL A 175       3.417  -1.439  13.739  1.00 62.98           H  
ATOM   2454 HG13 VAL A 175       3.751  -1.330  15.478  1.00 62.98           H  
ATOM   2455  CG2 VAL A 175       1.766   0.691  13.548  1.00 62.98           C  
ATOM   2456 HG21 VAL A 175       0.795   0.321  13.877  1.00 62.98           H  
ATOM   2457 HG22 VAL A 175       1.688   1.760  13.349  1.00 62.98           H  
ATOM   2458 HG23 VAL A 175       2.053   0.184  12.626  1.00 62.98           H  
ATOM   2459  N   ASP A 176       2.894   0.540  18.325  1.00 72.79           N  
ATOM   2460  H   ASP A 176       1.895   0.636  18.445  1.00 72.79           H  
ATOM   2461  CA  ASP A 176       3.694   0.429  19.543  1.00 72.79           C  
ATOM   2462  HA  ASP A 176       4.454   1.210  19.543  1.00 72.79           H  
ATOM   2463  C   ASP A 176       4.436  -0.911  19.625  1.00 72.79           C  
ATOM   2464  CB  ASP A 176       2.787   0.638  20.769  1.00 72.79           C  
ATOM   2465  HB2 ASP A 176       1.910  -0.002  20.684  1.00 72.79           H  
ATOM   2466  HB3 ASP A 176       3.335   0.338  21.662  1.00 72.79           H  
ATOM   2467  O   ASP A 176       5.508  -0.972  20.219  1.00 72.79           O  
ATOM   2468  CG  ASP A 176       2.357   2.099  20.956  1.00 72.79           C  
ATOM   2469  OD1 ASP A 176       1.201   2.326  21.377  1.00 72.79           O  
ATOM   2470  OD2 ASP A 176       3.208   2.989  20.720  1.00 72.79           O  
ATOM   2471  N   ASP A 177       3.930  -1.969  18.981  1.00 81.92           N  
ATOM   2472  H   ASP A 177       3.032  -1.864  18.531  1.00 81.92           H  
ATOM   2473  CA  ASP A 177       4.598  -3.270  18.891  1.00 81.92           C  
ATOM   2474  HA  ASP A 177       5.656  -3.134  19.119  1.00 81.92           H  
ATOM   2475  C   ASP A 177       4.523  -3.857  17.473  1.00 81.92           C  
ATOM   2476  CB  ASP A 177       4.011  -4.233  19.944  1.00 81.92           C  
ATOM   2477  HB2 ASP A 177       4.020  -3.740  20.916  1.00 81.92           H  
ATOM   2478  HB3 ASP A 177       2.976  -4.465  19.691  1.00 81.92           H  
ATOM   2479  O   ASP A 177       3.453  -4.229  16.986  1.00 81.92           O  
ATOM   2480  CG  ASP A 177       4.808  -5.537  20.060  1.00 81.92           C  
ATOM   2481  OD1 ASP A 177       4.499  -6.379  20.926  1.00 81.92           O  
ATOM   2482  OD2 ASP A 177       5.779  -5.722  19.290  1.00 81.92           O  
ATOM   2483  N   LEU A 178       5.676  -4.019  16.809  1.00 79.45           N  
ATOM   2484  H   LEU A 178       6.539  -3.787  17.279  1.00 79.45           H  
ATOM   2485  CA  LEU A 178       5.716  -4.667  15.493  1.00 79.45           C  
ATOM   2486  HA  LEU A 178       4.948  -4.209  14.870  1.00 79.45           H  
ATOM   2487  C   LEU A 178       5.386  -6.167  15.550  1.00 79.45           C  
ATOM   2488  CB  LEU A 178       7.077  -4.478  14.803  1.00 79.45           C  
ATOM   2489  HB2 LEU A 178       7.830  -5.026  15.370  1.00 79.45           H  
ATOM   2490  HB3 LEU A 178       6.994  -4.931  13.815  1.00 79.45           H  
ATOM   2491  O   LEU A 178       5.188  -6.768  14.495  1.00 79.45           O  
ATOM   2492  CG  LEU A 178       7.576  -3.048  14.583  1.00 79.45           C  
ATOM   2493  HG  LEU A 178       7.852  -2.615  15.545  1.00 79.45           H  
ATOM   2494  CD1 LEU A 178       8.818  -3.081  13.690  1.00 79.45           C  
ATOM   2495 HD11 LEU A 178       8.546  -3.411  12.688  1.00 79.45           H  
ATOM   2496 HD12 LEU A 178       9.539  -3.784  14.107  1.00 79.45           H  
ATOM   2497 HD13 LEU A 178       9.261  -2.086  13.642  1.00 79.45           H  
ATOM   2498  CD2 LEU A 178       6.523  -2.174  13.909  1.00 79.45           C  
ATOM   2499 HD21 LEU A 178       6.944  -1.201  13.657  1.00 79.45           H  
ATOM   2500 HD22 LEU A 178       6.139  -2.662  13.013  1.00 79.45           H  
ATOM   2501 HD23 LEU A 178       5.704  -2.009  14.610  1.00 79.45           H  
ATOM   2502  N   ASN A 179       5.346  -6.782  16.737  1.00 80.93           N  
ATOM   2503  H   ASN A 179       5.542  -6.231  17.560  1.00 80.93           H  
ATOM   2504  CA  ASN A 179       4.969  -8.181  16.947  1.00 80.93           C  
ATOM   2505  HA  ASN A 179       5.098  -8.703  15.999  1.00 80.93           H  
ATOM   2506  C   ASN A 179       3.497  -8.390  17.324  1.00 80.93           C  
ATOM   2507  CB  ASN A 179       5.923  -8.863  17.941  1.00 80.93           C  
ATOM   2508  HB2 ASN A 179       6.091  -8.211  18.798  1.00 80.93           H  
ATOM   2509  HB3 ASN A 179       5.474  -9.782  18.317  1.00 80.93           H  
ATOM   2510  O   ASN A 179       3.110  -9.540  17.563  1.00 80.93           O  
ATOM   2511  CG  ASN A 179       7.242  -9.251  17.311  1.00 80.93           C  
ATOM   2512  ND2 ASN A 179       8.085  -9.950  18.032  1.00 80.93           N  
ATOM   2513 HD21 ASN A 179       7.920 -10.072  19.021  1.00 80.93           H  
ATOM   2514 HD22 ASN A 179       8.984 -10.163  17.624  1.00 80.93           H  
ATOM   2515  OD1 ASN A 179       7.535  -8.964  16.161  1.00 80.93           O  
ATOM   2516  N   GLU A 180       2.669  -7.339  17.339  1.00 70.30           N  
ATOM   2517  H   GLU A 180       3.057  -6.417  17.202  1.00 70.30           H  
ATOM   2518  CA  GLU A 180       1.239  -7.435  17.655  1.00 70.30           C  
ATOM   2519  HA  GLU A 180       1.161  -7.685  18.713  1.00 70.30           H  
ATOM   2520  C   GLU A 180       0.535  -8.552  16.846  1.00 70.30           C  
ATOM   2521  CB  GLU A 180       0.583  -6.058  17.462  1.00 70.30           C  
ATOM   2522  HB2 GLU A 180       0.506  -5.846  16.396  1.00 70.30           H  
ATOM   2523  HB3 GLU A 180       1.217  -5.306  17.932  1.00 70.30           H  
ATOM   2524  O   GLU A 180       0.929  -8.909  15.729  1.00 70.30           O  
ATOM   2525  CG  GLU A 180      -0.808  -5.973  18.103  1.00 70.30           C  
ATOM   2526  HG2 GLU A 180      -1.473  -6.666  17.587  1.00 70.30           H  
ATOM   2527  HG3 GLU A 180      -0.730  -6.296  19.141  1.00 70.30           H  
ATOM   2528  CD  GLU A 180      -1.427  -4.565  18.051  1.00 70.30           C  
ATOM   2529  OE1 GLU A 180      -2.485  -4.417  18.697  1.00 70.30           O  
ATOM   2530  OE2 GLU A 180      -0.884  -3.688  17.338  1.00 70.30           O  
ATOM   2531  N   SER A 181      -0.472  -9.199  17.434  1.00 67.83           N  
ATOM   2532  H   SER A 181      -0.827  -8.851  18.313  1.00 67.83           H  
ATOM   2533  CA  SER A 181      -1.249 -10.268  16.785  1.00 67.83           C  
ATOM   2534  HA  SER A 181      -0.586 -11.062  16.441  1.00 67.83           H  
ATOM   2535  C   SER A 181      -1.958  -9.748  15.535  1.00 67.83           C  
ATOM   2536  CB  SER A 181      -2.225 -10.899  17.793  1.00 67.83           C  
ATOM   2537  HB2 SER A 181      -3.029 -11.420  17.274  1.00 67.83           H  
ATOM   2538  HB3 SER A 181      -1.683 -11.620  18.405  1.00 67.83           H  
ATOM   2539  O   SER A 181      -1.634 -10.151  14.416  1.00 67.83           O  
ATOM   2540  OG  SER A 181      -2.776  -9.909  18.642  1.00 67.83           O  
ATOM   2541  HG  SER A 181      -3.455 -10.302  19.197  1.00 67.83           H  
ATOM   2542  N   SER A 182      -2.860  -8.792  15.721  1.00 67.85           N  
ATOM   2543  H   SER A 182      -3.035  -8.492  16.669  1.00 67.85           H  
ATOM   2544  CA  SER A 182      -3.738  -8.277  14.673  1.00 67.85           C  
ATOM   2545  HA  SER A 182      -3.909  -9.065  13.940  1.00 67.85           H  
ATOM   2546  C   SER A 182      -3.115  -7.099  13.920  1.00 67.85           C  
ATOM   2547  CB  SER A 182      -5.098  -7.917  15.278  1.00 67.85           C  
ATOM   2548  HB2 SER A 182      -5.775  -7.601  14.483  1.00 67.85           H  
ATOM   2549  HB3 SER A 182      -4.971  -7.096  15.983  1.00 67.85           H  
ATOM   2550  O   SER A 182      -3.680  -6.012  13.903  1.00 67.85           O  
ATOM   2551  OG  SER A 182      -5.666  -9.031  15.949  1.00 67.85           O  
ATOM   2552  HG  SER A 182      -6.241  -8.677  16.631  1.00 67.85           H  
ATOM   2553  N   GLN A 183      -1.961  -7.298  13.275  1.00 71.91           N  
ATOM   2554  H   GLN A 183      -1.525  -8.207  13.333  1.00 71.91           H  
ATOM   2555  CA  GLN A 183      -1.415  -6.282  12.367  1.00 71.91           C  
ATOM   2556  HA  GLN A 183      -1.359  -5.342  12.915  1.00 71.91           H  
ATOM   2557  C   GLN A 183      -2.346  -6.121  11.146  1.00 71.91           C  
ATOM   2558  CB  GLN A 183       0.012  -6.634  11.924  1.00 71.91           C  
ATOM   2559  HB2 GLN A 183       0.283  -6.030  11.058  1.00 71.91           H  
ATOM   2560  HB3 GLN A 183       0.032  -7.676  11.606  1.00 71.91           H  
ATOM   2561  O   GLN A 183      -2.562  -7.099  10.417  1.00 71.91           O  
ATOM   2562  CG  GLN A 183       1.045  -6.403  13.044  1.00 71.91           C  
ATOM   2563  HG2 GLN A 183       0.691  -6.857  13.970  1.00 71.91           H  
ATOM   2564  HG3 GLN A 183       1.979  -6.893  12.771  1.00 71.91           H  
ATOM   2565  CD  GLN A 183       1.352  -4.924  13.290  1.00 71.91           C  
ATOM   2566  NE2 GLN A 183       1.859  -4.566  14.446  1.00 71.91           N  
ATOM   2567 HE21 GLN A 183       1.985  -3.579  14.618  1.00 71.91           H  
ATOM   2568 HE22 GLN A 183       1.947  -5.202  15.226  1.00 71.91           H  
ATOM   2569  OE1 GLN A 183       1.178  -4.071  12.430  1.00 71.91           O  
ATOM   2570  N   PRO A 184      -2.897  -4.919  10.894  1.00 77.45           N  
ATOM   2571  CA  PRO A 184      -3.624  -4.621   9.669  1.00 77.45           C  
ATOM   2572  HA  PRO A 184      -4.303  -5.442   9.438  1.00 77.45           H  
ATOM   2573  C   PRO A 184      -2.649  -4.431   8.506  1.00 77.45           C  
ATOM   2574  CB  PRO A 184      -4.433  -3.353   9.952  1.00 77.45           C  
ATOM   2575  HB2 PRO A 184      -4.445  -2.677   9.097  1.00 77.45           H  
ATOM   2576  HB3 PRO A 184      -5.456  -3.622  10.217  1.00 77.45           H  
ATOM   2577  O   PRO A 184      -1.453  -4.209   8.721  1.00 77.45           O  
ATOM   2578  CG  PRO A 184      -3.744  -2.705  11.155  1.00 77.45           C  
ATOM   2579  HG2 PRO A 184      -4.481  -2.485  11.928  1.00 77.45           H  
ATOM   2580  HG3 PRO A 184      -3.215  -1.802  10.852  1.00 77.45           H  
ATOM   2581  CD  PRO A 184      -2.760  -3.724  11.707  1.00 77.45           C  
ATOM   2582  HD2 PRO A 184      -1.742  -3.342  11.629  1.00 77.45           H  
ATOM   2583  HD3 PRO A 184      -3.002  -3.926  12.750  1.00 77.45           H  
ATOM   2584  N   SER A 185      -3.133  -4.468   7.263  1.00 86.02           N  
ATOM   2585  H   SER A 185      -4.090  -4.751   7.106  1.00 86.02           H  
ATOM   2586  CA  SER A 185      -2.298  -4.032   6.137  1.00 86.02           C  
ATOM   2587  HA  SER A 185      -1.302  -4.440   6.306  1.00 86.02           H  
ATOM   2588  C   SER A 185      -2.211  -2.503   6.110  1.00 86.02           C  
ATOM   2589  CB  SER A 185      -2.753  -4.571   4.786  1.00 86.02           C  
ATOM   2590  HB2 SER A 185      -3.627  -4.007   4.458  1.00 86.02           H  
ATOM   2591  HB3 SER A 185      -1.953  -4.418   4.062  1.00 86.02           H  
ATOM   2592  O   SER A 185      -3.200  -1.835   5.804  1.00 86.02           O  
ATOM   2593  OG  SER A 185      -3.067  -5.950   4.850  1.00 86.02           O  
ATOM   2594  HG  SER A 185      -3.958  -6.050   4.507  1.00 86.02           H  
ATOM   2595  N   GLN A 186      -1.053  -1.953   6.468  1.00 84.34           N  
ATOM   2596  H   GLN A 186      -0.270  -2.564   6.650  1.00 84.34           H  
ATOM   2597  CA  GLN A 186      -0.818  -0.515   6.626  1.00 84.34           C  
ATOM   2598  HA  GLN A 186      -1.451   0.025   5.921  1.00 84.34           H  
ATOM   2599  C   GLN A 186       0.636  -0.164   6.293  1.00 84.34           C  
ATOM   2600  CB  GLN A 186      -1.193  -0.045   8.054  1.00 84.34           C  
ATOM   2601  HB2 GLN A 186      -0.968   1.017   8.148  1.00 84.34           H  
ATOM   2602  HB3 GLN A 186      -2.264  -0.184   8.200  1.00 84.34           H  
ATOM   2603  O   GLN A 186       1.546  -0.973   6.475  1.00 84.34           O  
ATOM   2604  CG  GLN A 186      -0.474  -0.790   9.186  1.00 84.34           C  
ATOM   2605  HG2 GLN A 186       0.605  -0.744   9.035  1.00 84.34           H  
ATOM   2606  HG3 GLN A 186      -0.808  -1.827   9.158  1.00 84.34           H  
ATOM   2607  CD  GLN A 186      -0.775  -0.287  10.590  1.00 84.34           C  
ATOM   2608  NE2 GLN A 186      -0.364  -1.019  11.603  1.00 84.34           N  
ATOM   2609 HE21 GLN A 186       0.163  -1.868  11.456  1.00 84.34           H  
ATOM   2610 HE22 GLN A 186      -0.531  -0.653  12.529  1.00 84.34           H  
ATOM   2611  OE1 GLN A 186      -1.394   0.741  10.810  1.00 84.34           O  
ATOM   2612  N   PHE A 187       0.877   1.068   5.855  1.00 86.82           N  
ATOM   2613  H   PHE A 187       0.094   1.704   5.798  1.00 86.82           H  
ATOM   2614  CA  PHE A 187       2.212   1.660   5.944  1.00 86.82           C  
ATOM   2615  HA  PHE A 187       2.970   0.932   5.653  1.00 86.82           H  
ATOM   2616  C   PHE A 187       2.436   2.070   7.394  1.00 86.82           C  
ATOM   2617  CB  PHE A 187       2.297   2.883   5.026  1.00 86.82           C  
ATOM   2618  HB2 PHE A 187       1.686   3.682   5.445  1.00 86.82           H  
ATOM   2619  HB3 PHE A 187       3.328   3.236   5.009  1.00 86.82           H  
ATOM   2620  O   PHE A 187       1.524   2.653   7.956  1.00 86.82           O  
ATOM   2621  CG  PHE A 187       1.848   2.627   3.603  1.00 86.82           C  
ATOM   2622  CD1 PHE A 187       2.463   1.619   2.844  1.00 86.82           C  
ATOM   2623  HD1 PHE A 187       3.230   1.004   3.290  1.00 86.82           H  
ATOM   2624  CD2 PHE A 187       0.813   3.393   3.037  1.00 86.82           C  
ATOM   2625  HD2 PHE A 187       0.323   4.153   3.627  1.00 86.82           H  
ATOM   2626  CE1 PHE A 187       2.083   1.409   1.509  1.00 86.82           C  
ATOM   2627  HE1 PHE A 187       2.557   0.633   0.926  1.00 86.82           H  
ATOM   2628  CE2 PHE A 187       0.432   3.186   1.701  1.00 86.82           C  
ATOM   2629  HE2 PHE A 187      -0.336   3.798   1.251  1.00 86.82           H  
ATOM   2630  CZ  PHE A 187       1.075   2.201   0.934  1.00 86.82           C  
ATOM   2631  HZ  PHE A 187       0.785   2.057  -0.096  1.00 86.82           H  
ATOM   2632  N   PHE A 188       3.596   1.815   7.999  1.00 84.97           N  
ATOM   2633  H   PHE A 188       4.321   1.354   7.469  1.00 84.97           H  
ATOM   2634  CA  PHE A 188       3.895   2.188   9.386  1.00 84.97           C  
ATOM   2635  HA  PHE A 188       3.148   2.915   9.705  1.00 84.97           H  
ATOM   2636  C   PHE A 188       5.261   2.871   9.552  1.00 84.97           C  
ATOM   2637  CB  PHE A 188       3.711   0.996  10.331  1.00 84.97           C  
ATOM   2638  HB2 PHE A 188       3.785   1.354  11.358  1.00 84.97           H  
ATOM   2639  HB3 PHE A 188       2.699   0.610  10.206  1.00 84.97           H  
ATOM   2640  O   PHE A 188       6.147   2.785   8.703  1.00 84.97           O  
ATOM   2641  CG  PHE A 188       4.696  -0.140  10.156  1.00 84.97           C  
ATOM   2642  CD1 PHE A 188       4.337  -1.259   9.384  1.00 84.97           C  
ATOM   2643  HD1 PHE A 188       3.377  -1.293   8.890  1.00 84.97           H  
ATOM   2644  CD2 PHE A 188       5.938  -0.114  10.821  1.00 84.97           C  
ATOM   2645  HD2 PHE A 188       6.202   0.726  11.446  1.00 84.97           H  
ATOM   2646  CE1 PHE A 188       5.206  -2.359   9.306  1.00 84.97           C  
ATOM   2647  HE1 PHE A 188       4.916  -3.243   8.757  1.00 84.97           H  
ATOM   2648  CE2 PHE A 188       6.811  -1.212  10.723  1.00 84.97           C  
ATOM   2649  HE2 PHE A 188       7.742  -1.220  11.270  1.00 84.97           H  
ATOM   2650  CZ  PHE A 188       6.431  -2.344   9.985  1.00 84.97           C  
ATOM   2651  HZ  PHE A 188       7.061  -3.221   9.969  1.00 84.97           H  
ATOM   2652  N   VAL A 189       5.427   3.559  10.680  1.00 82.60           N  
ATOM   2653  H   VAL A 189       4.678   3.520  11.356  1.00 82.60           H  
ATOM   2654  CA  VAL A 189       6.695   4.118  11.163  1.00 82.60           C  
ATOM   2655  HA  VAL A 189       7.500   3.922  10.454  1.00 82.60           H  
ATOM   2656  C   VAL A 189       7.014   3.427  12.469  1.00 82.60           C  
ATOM   2657  CB  VAL A 189       6.596   5.636  11.397  1.00 82.60           C  
ATOM   2658  HB  VAL A 189       5.695   5.847  11.972  1.00 82.60           H  
ATOM   2659  O   VAL A 189       6.116   3.245  13.287  1.00 82.60           O  
ATOM   2660  CG1 VAL A 189       7.787   6.232  12.163  1.00 82.60           C  
ATOM   2661 HG11 VAL A 189       7.665   7.312  12.238  1.00 82.60           H  
ATOM   2662 HG12 VAL A 189       7.815   5.841  13.180  1.00 82.60           H  
ATOM   2663 HG13 VAL A 189       8.719   5.987  11.653  1.00 82.60           H  
ATOM   2664  CG2 VAL A 189       6.517   6.368  10.061  1.00 82.60           C  
ATOM   2665 HG21 VAL A 189       7.469   6.300   9.535  1.00 82.60           H  
ATOM   2666 HG22 VAL A 189       6.288   7.418  10.243  1.00 82.60           H  
ATOM   2667 HG23 VAL A 189       5.738   5.945   9.427  1.00 82.60           H  
ATOM   2668  N   PHE A 190       8.286   3.107  12.677  1.00 82.35           N  
ATOM   2669  H   PHE A 190       8.969   3.329  11.967  1.00 82.35           H  
ATOM   2670  CA  PHE A 190       8.786   2.671  13.972  1.00 82.35           C  
ATOM   2671  HA  PHE A 190       7.990   2.762  14.711  1.00 82.35           H  
ATOM   2672  C   PHE A 190       9.922   3.579  14.440  1.00 82.35           C  
ATOM   2673  CB  PHE A 190       9.171   1.190  13.922  1.00 82.35           C  
ATOM   2674  HB2 PHE A 190       8.287   0.619  13.638  1.00 82.35           H  
ATOM   2675  HB3 PHE A 190       9.444   0.872  14.928  1.00 82.35           H  
ATOM   2676  O   PHE A 190      10.696   4.127  13.641  1.00 82.35           O  
ATOM   2677  CG  PHE A 190      10.303   0.830  12.980  1.00 82.35           C  
ATOM   2678  CD1 PHE A 190      10.043   0.558  11.623  1.00 82.35           C  
ATOM   2679  HD1 PHE A 190       9.041   0.661  11.233  1.00 82.35           H  
ATOM   2680  CD2 PHE A 190      11.614   0.717  13.474  1.00 82.35           C  
ATOM   2681  HD2 PHE A 190      11.821   0.941  14.510  1.00 82.35           H  
ATOM   2682  CE1 PHE A 190      11.085   0.140  10.777  1.00 82.35           C  
ATOM   2683  HE1 PHE A 190      10.883  -0.079   9.739  1.00 82.35           H  
ATOM   2684  CE2 PHE A 190      12.652   0.284  12.632  1.00 82.35           C  
ATOM   2685  HE2 PHE A 190      13.646   0.153  13.034  1.00 82.35           H  
ATOM   2686  CZ  PHE A 190      12.387  -0.007  11.282  1.00 82.35           C  
ATOM   2687  HZ  PHE A 190      13.180  -0.347  10.633  1.00 82.35           H  
ATOM   2688  N   ASP A 191      10.031   3.747  15.750  1.00 83.17           N  
ATOM   2689  H   ASP A 191       9.379   3.271  16.357  1.00 83.17           H  
ATOM   2690  CA  ASP A 191      11.121   4.475  16.387  1.00 83.17           C  
ATOM   2691  HA  ASP A 191      11.989   4.411  15.730  1.00 83.17           H  
ATOM   2692  C   ASP A 191      11.568   3.805  17.686  1.00 83.17           C  
ATOM   2693  CB  ASP A 191      10.765   5.964  16.526  1.00 83.17           C  
ATOM   2694  HB2 ASP A 191      10.428   6.327  15.555  1.00 83.17           H  
ATOM   2695  HB3 ASP A 191      11.674   6.514  16.771  1.00 83.17           H  
ATOM   2696  O   ASP A 191      11.128   2.705  18.005  1.00 83.17           O  
ATOM   2697  CG  ASP A 191       9.708   6.294  17.583  1.00 83.17           C  
ATOM   2698  OD1 ASP A 191       8.901   7.190  17.264  1.00 83.17           O  
ATOM   2699  OD2 ASP A 191       9.819   5.755  18.706  1.00 83.17           O  
ATOM   2700  N   SER A 192      12.478   4.436  18.426  1.00 82.68           N  
ATOM   2701  H   SER A 192      12.726   5.386  18.192  1.00 82.68           H  
ATOM   2702  CA  SER A 192      13.082   3.858  19.626  1.00 82.68           C  
ATOM   2703  HA  SER A 192      13.635   2.969  19.323  1.00 82.68           H  
ATOM   2704  C   SER A 192      12.081   3.409  20.700  1.00 82.68           C  
ATOM   2705  CB  SER A 192      14.082   4.851  20.224  1.00 82.68           C  
ATOM   2706  HB2 SER A 192      14.346   4.547  21.237  1.00 82.68           H  
ATOM   2707  HB3 SER A 192      14.987   4.842  19.616  1.00 82.68           H  
ATOM   2708  O   SER A 192      12.448   2.550  21.503  1.00 82.68           O  
ATOM   2709  OG  SER A 192      13.566   6.172  20.234  1.00 82.68           O  
ATOM   2710  HG  SER A 192      12.705   6.170  20.658  1.00 82.68           H  
ATOM   2711  N   ALA A 193      10.855   3.948  20.718  1.00 81.21           N  
ATOM   2712  H   ALA A 193      10.589   4.597  19.992  1.00 81.21           H  
ATOM   2713  CA  ALA A 193       9.790   3.517  21.622  1.00 81.21           C  
ATOM   2714  HA  ALA A 193      10.219   3.296  22.600  1.00 81.21           H  
ATOM   2715  C   ALA A 193       9.066   2.241  21.152  1.00 81.21           C  
ATOM   2716  CB  ALA A 193       8.808   4.682  21.790  1.00 81.21           C  
ATOM   2717  HB1 ALA A 193       8.345   4.919  20.832  1.00 81.21           H  
ATOM   2718  HB2 ALA A 193       8.026   4.401  22.495  1.00 81.21           H  
ATOM   2719  HB3 ALA A 193       9.329   5.563  22.165  1.00 81.21           H  
ATOM   2720  O   ALA A 193       8.565   1.493  21.987  1.00 81.21           O  
ATOM   2721  N   THR A 194       9.053   1.955  19.845  1.00 81.44           N  
ATOM   2722  H   THR A 194       9.506   2.589  19.203  1.00 81.44           H  
ATOM   2723  CA  THR A 194       8.404   0.764  19.283  1.00 81.44           C  
ATOM   2724  HA  THR A 194       7.363   0.766  19.606  1.00 81.44           H  
ATOM   2725  C   THR A 194       9.064  -0.522  19.799  1.00 81.44           C  
ATOM   2726  CB  THR A 194       8.427   0.792  17.745  1.00 81.44           C  
ATOM   2727  HB  THR A 194       9.459   0.707  17.406  1.00 81.44           H  
ATOM   2728  O   THR A 194      10.294  -0.678  19.760  1.00 81.44           O  
ATOM   2729  CG2 THR A 194       7.620  -0.345  17.133  1.00 81.44           C  
ATOM   2730 HG21 THR A 194       6.648  -0.427  17.619  1.00 81.44           H  
ATOM   2731 HG22 THR A 194       8.163  -1.279  17.274  1.00 81.44           H  
ATOM   2732 HG23 THR A 194       7.472  -0.174  16.066  1.00 81.44           H  
ATOM   2733  OG1 THR A 194       7.894   1.989  17.220  1.00 81.44           O  
ATOM   2734  HG1 THR A 194       6.946   1.950  17.363  1.00 81.44           H  
ATOM   2735  N   LEU A 195       8.237  -1.462  20.252  1.00 84.21           N  
ATOM   2736  H   LEU A 195       7.252  -1.240  20.270  1.00 84.21           H  
ATOM   2737  CA  LEU A 195       8.611  -2.803  20.685  1.00 84.21           C  
ATOM   2738  HA  LEU A 195       9.546  -2.733  21.241  1.00 84.21           H  
ATOM   2739  C   LEU A 195       8.855  -3.730  19.486  1.00 84.21           C  
ATOM   2740  CB  LEU A 195       7.529  -3.377  21.621  1.00 84.21           C  
ATOM   2741  HB2 LEU A 195       6.606  -3.487  21.051  1.00 84.21           H  
ATOM   2742  HB3 LEU A 195       7.834  -4.374  21.938  1.00 84.21           H  
ATOM   2743  O   LEU A 195       8.305  -3.549  18.399  1.00 84.21           O  
ATOM   2744  CG  LEU A 195       7.212  -2.539  22.874  1.00 84.21           C  
ATOM   2745  HG  LEU A 195       6.863  -1.548  22.585  1.00 84.21           H  
ATOM   2746  CD1 LEU A 195       6.105  -3.225  23.676  1.00 84.21           C  
ATOM   2747 HD11 LEU A 195       5.214  -3.314  23.054  1.00 84.21           H  
ATOM   2748 HD12 LEU A 195       5.853  -2.621  24.548  1.00 84.21           H  
ATOM   2749 HD13 LEU A 195       6.420  -4.219  23.991  1.00 84.21           H  
ATOM   2750  CD2 LEU A 195       8.436  -2.386  23.782  1.00 84.21           C  
ATOM   2751 HD21 LEU A 195       8.838  -3.365  24.042  1.00 84.21           H  
ATOM   2752 HD22 LEU A 195       8.146  -1.858  24.691  1.00 84.21           H  
ATOM   2753 HD23 LEU A 195       9.194  -1.788  23.276  1.00 84.21           H  
ATOM   2754  N   ASN A 196       9.711  -4.734  19.705  1.00 82.17           N  
ATOM   2755  H   ASN A 196      10.053  -4.854  20.648  1.00 82.17           H  
ATOM   2756  CA  ASN A 196      10.079  -5.751  18.715  1.00 82.17           C  
ATOM   2757  HA  ASN A 196      10.960  -6.267  19.095  1.00 82.17           H  
ATOM   2758  C   ASN A 196      10.517  -5.171  17.355  1.00 82.17           C  
ATOM   2759  CB  ASN A 196       8.967  -6.798  18.622  1.00 82.17           C  
ATOM   2760  HB2 ASN A 196       8.048  -6.333  18.266  1.00 82.17           H  
ATOM   2761  HB3 ASN A 196       9.278  -7.550  17.896  1.00 82.17           H  
ATOM   2762  O   ASN A 196      10.118  -5.639  16.289  1.00 82.17           O  
ATOM   2763  CG  ASN A 196       8.729  -7.493  19.950  1.00 82.17           C  
ATOM   2764  ND2 ASN A 196       7.658  -7.198  20.641  1.00 82.17           N  
ATOM   2765 HD21 ASN A 196       6.949  -6.597  20.245  1.00 82.17           H  
ATOM   2766 HD22 ASN A 196       7.486  -7.667  21.519  1.00 82.17           H  
ATOM   2767  OD1 ASN A 196       9.516  -8.316  20.383  1.00 82.17           O  
ATOM   2768  N   ARG A 197      11.350  -4.126  17.400  1.00 80.22           N  
ATOM   2769  H   ARG A 197      11.614  -3.780  18.312  1.00 80.22           H  
ATOM   2770  CA  ARG A 197      11.985  -3.541  16.214  1.00 80.22           C  
ATOM   2771  HA  ARG A 197      11.183  -3.240  15.540  1.00 80.22           H  
ATOM   2772  C   ARG A 197      12.854  -4.558  15.464  1.00 80.22           C  
ATOM   2773  CB  ARG A 197      12.814  -2.323  16.618  1.00 80.22           C  
ATOM   2774  HB2 ARG A 197      13.336  -2.523  17.554  1.00 80.22           H  
ATOM   2775  HB3 ARG A 197      13.554  -2.103  15.848  1.00 80.22           H  
ATOM   2776  O   ARG A 197      13.433  -5.434  16.107  1.00 80.22           O  
ATOM   2777  CG  ARG A 197      11.891  -1.117  16.766  1.00 80.22           C  
ATOM   2778  HG2 ARG A 197      11.082  -1.335  17.462  1.00 80.22           H  
ATOM   2779  HG3 ARG A 197      11.448  -0.897  15.795  1.00 80.22           H  
ATOM   2780  CD  ARG A 197      12.687   0.093  17.239  1.00 80.22           C  
ATOM   2781  HD2 ARG A 197      12.124   0.981  16.951  1.00 80.22           H  
ATOM   2782  HD3 ARG A 197      13.632   0.140  16.696  1.00 80.22           H  
ATOM   2783  NE  ARG A 197      12.890   0.075  18.700  1.00 80.22           N  
ATOM   2784  HE  ARG A 197      12.049  -0.035  19.249  1.00 80.22           H  
ATOM   2785  NH1 ARG A 197      15.159   0.381  18.725  1.00 80.22           N  
ATOM   2786 HH11 ARG A 197      15.140   0.293  17.719  1.00 80.22           H  
ATOM   2787 HH12 ARG A 197      16.032   0.377  19.233  1.00 80.22           H  
ATOM   2788  NH2 ARG A 197      14.044   0.231  20.649  1.00 80.22           N  
ATOM   2789 HH21 ARG A 197      13.159   0.346  21.121  1.00 80.22           H  
ATOM   2790 HH22 ARG A 197      14.900   0.380  21.165  1.00 80.22           H  
ATOM   2791  CZ  ARG A 197      14.026   0.227  19.349  1.00 80.22           C  
ATOM   2792  N   PRO A 198      13.000  -4.410  14.135  1.00 77.03           N  
ATOM   2793  CA  PRO A 198      13.723  -5.377  13.329  1.00 77.03           C  
ATOM   2794  HA  PRO A 198      13.356  -6.376  13.567  1.00 77.03           H  
ATOM   2795  C   PRO A 198      15.219  -5.323  13.632  1.00 77.03           C  
ATOM   2796  CB  PRO A 198      13.405  -5.063  11.865  1.00 77.03           C  
ATOM   2797  HB2 PRO A 198      12.858  -5.890  11.412  1.00 77.03           H  
ATOM   2798  HB3 PRO A 198      14.318  -4.891  11.294  1.00 77.03           H  
ATOM   2799  O   PRO A 198      15.780  -4.243  13.836  1.00 77.03           O  
ATOM   2800  CG  PRO A 198      12.546  -3.796  11.892  1.00 77.03           C  
ATOM   2801  HG2 PRO A 198      11.506  -4.052  11.686  1.00 77.03           H  
ATOM   2802  HG3 PRO A 198      12.904  -3.055  11.177  1.00 77.03           H  
ATOM   2803  CD  PRO A 198      12.628  -3.268  13.316  1.00 77.03           C  
ATOM   2804  HD2 PRO A 198      13.413  -2.515  13.381  1.00 77.03           H  
ATOM   2805  HD3 PRO A 198      11.669  -2.832  13.598  1.00 77.03           H  
ATOM   2806  N   SER A 199      15.862  -6.484  13.635  1.00 76.04           N  
ATOM   2807  H   SER A 199      15.327  -7.327  13.485  1.00 76.04           H  
ATOM   2808  CA  SER A 199      17.276  -6.654  13.959  1.00 76.04           C  
ATOM   2809  HA  SER A 199      17.704  -5.685  14.216  1.00 76.04           H  
ATOM   2810  C   SER A 199      18.055  -7.207  12.773  1.00 76.04           C  
ATOM   2811  CB  SER A 199      17.434  -7.564  15.177  1.00 76.04           C  
ATOM   2812  HB2 SER A 199      18.487  -7.626  15.451  1.00 76.04           H  
ATOM   2813  HB3 SER A 199      17.066  -8.562  14.938  1.00 76.04           H  
ATOM   2814  O   SER A 199      17.554  -8.015  11.991  1.00 76.04           O  
ATOM   2815  OG  SER A 199      16.693  -7.032  16.259  1.00 76.04           O  
ATOM   2816  HG  SER A 199      15.765  -7.083  16.017  1.00 76.04           H  
ATOM   2817  N   THR A 200      19.303  -6.773  12.626  1.00 70.19           N  
ATOM   2818  H   THR A 200      19.673  -6.109  13.292  1.00 70.19           H  
ATOM   2819  CA  THR A 200      20.206  -7.302  11.598  1.00 70.19           C  
ATOM   2820  HA  THR A 200      19.635  -7.367  10.671  1.00 70.19           H  
ATOM   2821  C   THR A 200      20.663  -8.724  11.966  1.00 70.19           C  
ATOM   2822  CB  THR A 200      21.395  -6.361  11.335  1.00 70.19           C  
ATOM   2823  HB  THR A 200      21.850  -6.642  10.385  1.00 70.19           H  
ATOM   2824  O   THR A 200      20.508  -9.134  13.120  1.00 70.19           O  
ATOM   2825  CG2 THR A 200      20.959  -4.895  11.202  1.00 70.19           C  
ATOM   2826 HG21 THR A 200      20.340  -4.777  10.313  1.00 70.19           H  
ATOM   2827 HG22 THR A 200      20.399  -4.560  12.075  1.00 70.19           H  
ATOM   2828 HG23 THR A 200      21.836  -4.253  11.125  1.00 70.19           H  
ATOM   2829  OG1 THR A 200      22.390  -6.482  12.321  1.00 70.19           O  
ATOM   2830  HG1 THR A 200      23.142  -6.876  11.872  1.00 70.19           H  
ATOM   2831  N   PRO A 201      21.238  -9.504  11.030  1.00 63.10           N  
ATOM   2832  CA  PRO A 201      21.677 -10.879  11.296  1.00 63.10           C  
ATOM   2833  HA  PRO A 201      20.810 -11.471  11.591  1.00 63.10           H  
ATOM   2834  C   PRO A 201      22.737 -10.980  12.403  1.00 63.10           C  
ATOM   2835  CB  PRO A 201      22.220 -11.396   9.959  1.00 63.10           C  
ATOM   2836  HB2 PRO A 201      21.999 -12.454   9.817  1.00 63.10           H  
ATOM   2837  HB3 PRO A 201      23.293 -11.218   9.893  1.00 63.10           H  
ATOM   2838  O   PRO A 201      22.861 -12.013  13.051  1.00 63.10           O  
ATOM   2839  CG  PRO A 201      21.502 -10.523   8.933  1.00 63.10           C  
ATOM   2840  HG2 PRO A 201      20.480 -10.876   8.799  1.00 63.10           H  
ATOM   2841  HG3 PRO A 201      22.041 -10.472   7.986  1.00 63.10           H  
ATOM   2842  CD  PRO A 201      21.449  -9.180   9.633  1.00 63.10           C  
ATOM   2843  HD2 PRO A 201      20.636  -8.573   9.235  1.00 63.10           H  
ATOM   2844  HD3 PRO A 201      22.403  -8.668   9.504  1.00 63.10           H  
ATOM   2845  N   GLU A 202      23.471  -9.893  12.636  1.00 60.96           N  
ATOM   2846  H   GLU A 202      23.358  -9.114  12.003  1.00 60.96           H  
ATOM   2847  CA  GLU A 202      24.487  -9.731  13.679  1.00 60.96           C  
ATOM   2848  HA  GLU A 202      24.990 -10.687  13.823  1.00 60.96           H  
ATOM   2849  C   GLU A 202      23.883  -9.332  15.045  1.00 60.96           C  
ATOM   2850  CB  GLU A 202      25.542  -8.699  13.222  1.00 60.96           C  
ATOM   2851  HB2 GLU A 202      25.117  -7.697  13.288  1.00 60.96           H  
ATOM   2852  HB3 GLU A 202      26.372  -8.740  13.927  1.00 60.96           H  
ATOM   2853  O   GLU A 202      24.613  -9.167  16.020  1.00 60.96           O  
ATOM   2854  CG  GLU A 202      26.124  -8.914  11.806  1.00 60.96           C  
ATOM   2855  HG2 GLU A 202      26.462  -9.947  11.723  1.00 60.96           H  
ATOM   2856  HG3 GLU A 202      26.999  -8.271  11.699  1.00 60.96           H  
ATOM   2857  CD  GLU A 202      25.145  -8.589  10.659  1.00 60.96           C  
ATOM   2858  OE1 GLU A 202      25.276  -9.193   9.572  1.00 60.96           O  
ATOM   2859  OE2 GLU A 202      24.201  -7.789  10.889  1.00 60.96           O  
ATOM   2860  N   GLY A 203      22.557  -9.170  15.132  1.00 68.97           N  
ATOM   2861  H   GLY A 203      22.010  -9.331  14.299  1.00 68.97           H  
ATOM   2862  CA  GLY A 203      21.825  -8.825  16.355  1.00 68.97           C  
ATOM   2863  HA2 GLY A 203      22.331  -9.266  17.214  1.00 68.97           H  
ATOM   2864  HA3 GLY A 203      20.827  -9.259  16.288  1.00 68.97           H  
ATOM   2865  C   GLY A 203      21.660  -7.324  16.622  1.00 68.97           C  
ATOM   2866  O   GLY A 203      21.182  -6.949  17.693  1.00 68.97           O  
ATOM   2867  N   ALA A 204      22.027  -6.444  15.684  1.00 71.17           N  
ATOM   2868  H   ALA A 204      22.377  -6.784  14.799  1.00 71.17           H  
ATOM   2869  CA  ALA A 204      21.868  -5.002  15.867  1.00 71.17           C  
ATOM   2870  HA  ALA A 204      22.127  -4.759  16.897  1.00 71.17           H  
ATOM   2871  C   ALA A 204      20.409  -4.571  15.626  1.00 71.17           C  
ATOM   2872  CB  ALA A 204      22.862  -4.258  14.966  1.00 71.17           C  
ATOM   2873  HB1 ALA A 204      23.875  -4.609  15.162  1.00 71.17           H  
ATOM   2874  HB2 ALA A 204      22.808  -3.188  15.167  1.00 71.17           H  
ATOM   2875  HB3 ALA A 204      22.620  -4.430  13.917  1.00 71.17           H  
ATOM   2876  O   ALA A 204      19.904  -4.654  14.509  1.00 71.17           O  
ATOM   2877  N   VAL A 205      19.728  -4.079  16.664  1.00 78.01           N  
ATOM   2878  H   VAL A 205      20.164  -4.106  17.575  1.00 78.01           H  
ATOM   2879  CA  VAL A 205      18.345  -3.577  16.559  1.00 78.01           C  
ATOM   2880  HA  VAL A 205      17.751  -4.312  16.016  1.00 78.01           H  
ATOM   2881  C   VAL A 205      18.318  -2.257  15.785  1.00 78.01           C  
ATOM   2882  CB  VAL A 205      17.699  -3.389  17.947  1.00 78.01           C  
ATOM   2883  HB  VAL A 205      18.235  -2.608  18.488  1.00 78.01           H  
ATOM   2884  O   VAL A 205      18.946  -1.278  16.196  1.00 78.01           O  
ATOM   2885  CG1 VAL A 205      16.227  -2.971  17.826  1.00 78.01           C  
ATOM   2886 HG11 VAL A 205      15.679  -3.728  17.264  1.00 78.01           H  
ATOM   2887 HG12 VAL A 205      16.141  -2.014  17.311  1.00 78.01           H  
ATOM   2888 HG13 VAL A 205      15.784  -2.877  18.817  1.00 78.01           H  
ATOM   2889  CG2 VAL A 205      17.747  -4.666  18.795  1.00 78.01           C  
ATOM   2890 HG21 VAL A 205      17.276  -4.492  19.763  1.00 78.01           H  
ATOM   2891 HG22 VAL A 205      17.219  -5.471  18.285  1.00 78.01           H  
ATOM   2892 HG23 VAL A 205      18.777  -4.978  18.966  1.00 78.01           H  
ATOM   2893  N   ILE A 206      17.540  -2.182  14.703  1.00 78.82           N  
ATOM   2894  H   ILE A 206      17.027  -3.003  14.418  1.00 78.82           H  
ATOM   2895  CA  ILE A 206      17.356  -0.942  13.940  1.00 78.82           C  
ATOM   2896  HA  ILE A 206      18.349  -0.580  13.671  1.00 78.82           H  
ATOM   2897  C   ILE A 206      16.650   0.089  14.840  1.00 78.82           C  
ATOM   2898  CB  ILE A 206      16.585  -1.198  12.628  1.00 78.82           C  
ATOM   2899  HB  ILE A 206      15.641  -1.686  12.873  1.00 78.82           H  
ATOM   2900  O   ILE A 206      15.564  -0.182  15.362  1.00 78.82           O  
ATOM   2901  CG1 ILE A 206      17.403  -2.111  11.684  1.00 78.82           C  
ATOM   2902 HG12 ILE A 206      18.235  -1.548  11.261  1.00 78.82           H  
ATOM   2903 HG13 ILE A 206      17.822  -2.950  12.240  1.00 78.82           H  
ATOM   2904  CG2 ILE A 206      16.279   0.129  11.902  1.00 78.82           C  
ATOM   2905 HG21 ILE A 206      15.755   0.828  12.553  1.00 78.82           H  
ATOM   2906 HG22 ILE A 206      17.200   0.593  11.550  1.00 78.82           H  
ATOM   2907 HG23 ILE A 206      15.618  -0.063  11.056  1.00 78.82           H  
ATOM   2908  CD1 ILE A 206      16.565  -2.703  10.548  1.00 78.82           C  
ATOM   2909 HD11 ILE A 206      17.222  -3.221   9.849  1.00 78.82           H  
ATOM   2910 HD12 ILE A 206      16.007  -1.937  10.008  1.00 78.82           H  
ATOM   2911 HD13 ILE A 206      15.852  -3.411  10.970  1.00 78.82           H  
ATOM   2912  N   PRO A 207      17.215   1.294  15.044  1.00 77.17           N  
ATOM   2913  CA  PRO A 207      16.690   2.234  16.031  1.00 77.17           C  
ATOM   2914  HA  PRO A 207      16.534   1.721  16.981  1.00 77.17           H  
ATOM   2915  C   PRO A 207      15.363   2.866  15.604  1.00 77.17           C  
ATOM   2916  CB  PRO A 207      17.797   3.276  16.222  1.00 77.17           C  
ATOM   2917  HB2 PRO A 207      18.462   2.949  17.021  1.00 77.17           H  
ATOM   2918  HB3 PRO A 207      17.402   4.267  16.447  1.00 77.17           H  
ATOM   2919  O   PRO A 207      14.512   3.129  16.445  1.00 77.17           O  
ATOM   2920  CG  PRO A 207      18.556   3.249  14.895  1.00 77.17           C  
ATOM   2921  HG2 PRO A 207      18.044   3.865  14.156  1.00 77.17           H  
ATOM   2922  HG3 PRO A 207      19.591   3.572  15.012  1.00 77.17           H  
ATOM   2923  CD  PRO A 207      18.468   1.781  14.486  1.00 77.17           C  
ATOM   2924  HD2 PRO A 207      18.485   1.691  13.400  1.00 77.17           H  
ATOM   2925  HD3 PRO A 207      19.298   1.226  14.923  1.00 77.17           H  
ATOM   2926  N   ASN A 208      15.199   3.154  14.313  1.00 77.93           N  
ATOM   2927  H   ASN A 208      15.922   2.877  13.664  1.00 77.93           H  
ATOM   2928  CA  ASN A 208      14.002   3.752  13.733  1.00 77.93           C  
ATOM   2929  HA  ASN A 208      13.129   3.245  14.146  1.00 77.93           H  
ATOM   2930  C   ASN A 208      13.975   3.532  12.215  1.00 77.93           C  
ATOM   2931  CB  ASN A 208      13.920   5.251  14.097  1.00 77.93           C  
ATOM   2932  HB2 ASN A 208      13.840   5.354  15.179  1.00 77.93           H  
ATOM   2933  HB3 ASN A 208      13.010   5.663  13.660  1.00 77.93           H  
ATOM   2934  O   ASN A 208      15.018   3.326  11.589  1.00 77.93           O  
ATOM   2935  CG  ASN A 208      15.093   6.098  13.646  1.00 77.93           C  
ATOM   2936  ND2 ASN A 208      16.183   6.088  14.376  1.00 77.93           N  
ATOM   2937 HD21 ASN A 208      16.221   5.490  15.189  1.00 77.93           H  
ATOM   2938 HD22 ASN A 208      16.990   6.593  14.038  1.00 77.93           H  
ATOM   2939  OD1 ASN A 208      15.021   6.852  12.692  1.00 77.93           O  
ATOM   2940  N   GLY A 209      12.785   3.599  11.629  1.00 81.93           N  
ATOM   2941  H   GLY A 209      11.961   3.735  12.197  1.00 81.93           H  
ATOM   2942  CA  GLY A 209      12.586   3.355  10.209  1.00 81.93           C  
ATOM   2943  HA2 GLY A 209      13.144   4.083   9.622  1.00 81.93           H  
ATOM   2944  HA3 GLY A 209      12.965   2.363   9.963  1.00 81.93           H  
ATOM   2945  C   GLY A 209      11.120   3.428   9.811  1.00 81.93           C  
ATOM   2946  O   GLY A 209      10.283   4.002  10.513  1.00 81.93           O  
ATOM   2947  N   VAL A 210      10.830   2.848   8.655  1.00 82.15           N  
ATOM   2948  H   VAL A 210      11.565   2.340   8.184  1.00 82.15           H  
ATOM   2949  CA  VAL A 210       9.493   2.783   8.060  1.00 82.15           C  
ATOM   2950  HA  VAL A 210       8.741   3.050   8.803  1.00 82.15           H  
ATOM   2951  C   VAL A 210       9.201   1.364   7.617  1.00 82.15           C  
ATOM   2952  CB  VAL A 210       9.351   3.742   6.870  1.00 82.15           C  
ATOM   2953  HB  VAL A 210       8.346   3.618   6.466  1.00 82.15           H  
ATOM   2954  O   VAL A 210      10.123   0.585   7.385  1.00 82.15           O  
ATOM   2955  CG1 VAL A 210       9.489   5.192   7.315  1.00 82.15           C  
ATOM   2956 HG11 VAL A 210       8.794   5.371   8.136  1.00 82.15           H  
ATOM   2957 HG12 VAL A 210      10.509   5.395   7.643  1.00 82.15           H  
ATOM   2958 HG13 VAL A 210       9.233   5.860   6.492  1.00 82.15           H  
ATOM   2959  CG2 VAL A 210      10.373   3.486   5.757  1.00 82.15           C  
ATOM   2960 HG21 VAL A 210      10.258   4.248   4.987  1.00 82.15           H  
ATOM   2961 HG22 VAL A 210      10.198   2.506   5.313  1.00 82.15           H  
ATOM   2962 HG23 VAL A 210      11.390   3.535   6.145  1.00 82.15           H  
ATOM   2963  N   GLY A 211       7.934   1.014   7.466  1.00 85.60           N  
ATOM   2964  H   GLY A 211       7.194   1.666   7.684  1.00 85.60           H  
ATOM   2965  CA  GLY A 211       7.577  -0.297   6.971  1.00 85.60           C  
ATOM   2966  HA2 GLY A 211       7.652  -1.026   7.779  1.00 85.60           H  
ATOM   2967  HA3 GLY A 211       8.284  -0.567   6.187  1.00 85.60           H  
ATOM   2968  C   GLY A 211       6.193  -0.387   6.365  1.00 85.60           C  
ATOM   2969  O   GLY A 211       5.437   0.577   6.297  1.00 85.60           O  
ATOM   2970  N   ILE A 212       5.899  -1.587   5.901  1.00 88.20           N  
ATOM   2971  H   ILE A 212       6.620  -2.291   5.973  1.00 88.20           H  
ATOM   2972  CA  ILE A 212       4.611  -2.018   5.382  1.00 88.20           C  
ATOM   2973  HA  ILE A 212       3.858  -1.251   5.562  1.00 88.20           H  
ATOM   2974  C   ILE A 212       4.272  -3.270   6.158  1.00 88.20           C  
ATOM   2975  CB  ILE A 212       4.678  -2.346   3.875  1.00 88.20           C  
ATOM   2976  HB  ILE A 212       5.196  -3.295   3.737  1.00 88.20           H  
ATOM   2977  O   ILE A 212       5.087  -4.190   6.172  1.00 88.20           O  
ATOM   2978  CG1 ILE A 212       5.469  -1.276   3.102  1.00 88.20           C  
ATOM   2979 HG12 ILE A 212       4.993  -0.310   3.275  1.00 88.20           H  
ATOM   2980 HG13 ILE A 212       6.489  -1.232   3.482  1.00 88.20           H  
ATOM   2981  CG2 ILE A 212       3.242  -2.498   3.348  1.00 88.20           C  
ATOM   2982 HG21 ILE A 212       3.251  -2.835   2.311  1.00 88.20           H  
ATOM   2983 HG22 ILE A 212       2.696  -3.241   3.930  1.00 88.20           H  
ATOM   2984 HG23 ILE A 212       2.711  -1.549   3.418  1.00 88.20           H  
ATOM   2985  CD1 ILE A 212       5.583  -1.529   1.603  1.00 88.20           C  
ATOM   2986 HD11 ILE A 212       6.018  -2.513   1.425  1.00 88.20           H  
ATOM   2987 HD12 ILE A 212       4.599  -1.469   1.139  1.00 88.20           H  
ATOM   2988 HD13 ILE A 212       6.232  -0.771   1.164  1.00 88.20           H  
ATOM   2989  N   SER A 213       3.114  -3.324   6.797  1.00 83.56           N  
ATOM   2990  H   SER A 213       2.501  -2.522   6.763  1.00 83.56           H  
ATOM   2991  CA  SER A 213       2.534  -4.566   7.291  1.00 83.56           C  
ATOM   2992  HA  SER A 213       3.303  -5.337   7.330  1.00 83.56           H  
ATOM   2993  C   SER A 213       1.488  -5.045   6.301  1.00 83.56           C  
ATOM   2994  CB  SER A 213       1.973  -4.414   8.706  1.00 83.56           C  
ATOM   2995  HB2 SER A 213       2.787  -4.209   9.401  1.00 83.56           H  
ATOM   2996  HB3 SER A 213       1.473  -5.334   9.011  1.00 83.56           H  
ATOM   2997  O   SER A 213       0.846  -4.255   5.612  1.00 83.56           O  
ATOM   2998  OG  SER A 213       1.072  -3.343   8.751  1.00 83.56           O  
ATOM   2999  HG  SER A 213       0.178  -3.687   8.807  1.00 83.56           H  
ATOM   3000  N   LEU A 214       1.359  -6.360   6.201  1.00 85.89           N  
ATOM   3001  H   LEU A 214       1.992  -6.935   6.738  1.00 85.89           H  
ATOM   3002  CA  LEU A 214       0.512  -7.055   5.249  1.00 85.89           C  
ATOM   3003  HA  LEU A 214      -0.245  -6.382   4.845  1.00 85.89           H  
ATOM   3004  C   LEU A 214      -0.182  -8.179   6.001  1.00 85.89           C  
ATOM   3005  CB  LEU A 214       1.377  -7.607   4.109  1.00 85.89           C  
ATOM   3006  HB2 LEU A 214       0.715  -8.115   3.408  1.00 85.89           H  
ATOM   3007  HB3 LEU A 214       2.074  -8.329   4.535  1.00 85.89           H  
ATOM   3008  O   LEU A 214       0.447  -9.169   6.391  1.00 85.89           O  
ATOM   3009  CG  LEU A 214       2.200  -6.578   3.329  1.00 85.89           C  
ATOM   3010  HG  LEU A 214       2.826  -5.999   4.007  1.00 85.89           H  
ATOM   3011  CD1 LEU A 214       3.117  -7.320   2.359  1.00 85.89           C  
ATOM   3012 HD11 LEU A 214       2.526  -7.921   1.669  1.00 85.89           H  
ATOM   3013 HD12 LEU A 214       3.717  -6.604   1.797  1.00 85.89           H  
ATOM   3014 HD13 LEU A 214       3.789  -7.963   2.928  1.00 85.89           H  
ATOM   3015  CD2 LEU A 214       1.298  -5.635   2.547  1.00 85.89           C  
ATOM   3016 HD21 LEU A 214       0.569  -5.162   3.206  1.00 85.89           H  
ATOM   3017 HD22 LEU A 214       0.772  -6.173   1.758  1.00 85.89           H  
ATOM   3018 HD23 LEU A 214       1.911  -4.838   2.126  1.00 85.89           H  
ATOM   3019  N   SER A 215      -1.472  -8.000   6.251  1.00 78.35           N  
ATOM   3020  H   SER A 215      -1.941  -7.194   5.864  1.00 78.35           H  
ATOM   3021  CA  SER A 215      -2.241  -8.926   7.066  1.00 78.35           C  
ATOM   3022  HA  SER A 215      -1.624  -9.245   7.906  1.00 78.35           H  
ATOM   3023  C   SER A 215      -2.679 -10.150   6.275  1.00 78.35           C  
ATOM   3024  CB  SER A 215      -3.468  -8.231   7.628  1.00 78.35           C  
ATOM   3025  HB2 SER A 215      -4.235  -8.157   6.857  1.00 78.35           H  
ATOM   3026  HB3 SER A 215      -3.204  -7.232   7.976  1.00 78.35           H  
ATOM   3027  O   SER A 215      -3.152 -10.032   5.144  1.00 78.35           O  
ATOM   3028  OG  SER A 215      -3.933  -9.000   8.710  1.00 78.35           O  
ATOM   3029  HG  SER A 215      -3.650  -8.550   9.509  1.00 78.35           H  
ATOM   3030  N   ARG A 216      -2.597 -11.330   6.898  1.00 76.56           N  
ATOM   3031  H   ARG A 216      -2.177 -11.345   7.816  1.00 76.56           H  
ATOM   3032  CA  ARG A 216      -3.241 -12.553   6.403  1.00 76.56           C  
ATOM   3033  HA  ARG A 216      -3.778 -12.316   5.484  1.00 76.56           H  
ATOM   3034  C   ARG A 216      -4.300 -13.043   7.376  1.00 76.56           C  
ATOM   3035  CB  ARG A 216      -2.176 -13.607   6.073  1.00 76.56           C  
ATOM   3036  HB2 ARG A 216      -1.704 -13.980   6.982  1.00 76.56           H  
ATOM   3037  HB3 ARG A 216      -1.409 -13.142   5.454  1.00 76.56           H  
ATOM   3038  O   ARG A 216      -5.450 -13.219   6.997  1.00 76.56           O  
ATOM   3039  CG  ARG A 216      -2.776 -14.784   5.310  1.00 76.56           C  
ATOM   3040  HG2 ARG A 216      -3.399 -14.403   4.501  1.00 76.56           H  
ATOM   3041  HG3 ARG A 216      -3.405 -15.366   5.983  1.00 76.56           H  
ATOM   3042  CD  ARG A 216      -1.681 -15.677   4.717  1.00 76.56           C  
ATOM   3043  HD2 ARG A 216      -1.103 -15.091   4.002  1.00 76.56           H  
ATOM   3044  HD3 ARG A 216      -1.004 -16.013   5.503  1.00 76.56           H  
ATOM   3045  NE  ARG A 216      -2.286 -16.824   4.021  1.00 76.56           N  
ATOM   3046  HE  ARG A 216      -2.433 -16.707   3.029  1.00 76.56           H  
ATOM   3047  NH1 ARG A 216      -2.604 -18.179   5.852  1.00 76.56           N  
ATOM   3048 HH11 ARG A 216      -2.047 -17.536   6.397  1.00 76.56           H  
ATOM   3049 HH12 ARG A 216      -3.038 -18.989   6.271  1.00 76.56           H  
ATOM   3050  NH2 ARG A 216      -3.502 -18.737   3.880  1.00 76.56           N  
ATOM   3051 HH21 ARG A 216      -3.760 -18.478   2.938  1.00 76.56           H  
ATOM   3052 HH22 ARG A 216      -3.965 -19.527   4.306  1.00 76.56           H  
ATOM   3053  CZ  ARG A 216      -2.783 -17.910   4.586  1.00 76.56           C  
ATOM   3054  N   THR A 217      -3.934 -13.221   8.638  1.00 71.01           N  
ATOM   3055  H   THR A 217      -2.985 -12.990   8.892  1.00 71.01           H  
ATOM   3056  CA  THR A 217      -4.853 -13.532   9.738  1.00 71.01           C  
ATOM   3057  HA  THR A 217      -5.840 -13.134   9.501  1.00 71.01           H  
ATOM   3058  C   THR A 217      -4.380 -12.842  11.015  1.00 71.01           C  
ATOM   3059  CB  THR A 217      -4.985 -15.048   9.993  1.00 71.01           C  
ATOM   3060  HB  THR A 217      -5.807 -15.198  10.691  1.00 71.01           H  
ATOM   3061  O   THR A 217      -3.258 -12.346  11.077  1.00 71.01           O  
ATOM   3062  CG2 THR A 217      -5.267 -15.897   8.753  1.00 71.01           C  
ATOM   3063 HG21 THR A 217      -4.410 -15.877   8.079  1.00 71.01           H  
ATOM   3064 HG22 THR A 217      -6.142 -15.505   8.235  1.00 71.01           H  
ATOM   3065 HG23 THR A 217      -5.469 -16.927   9.048  1.00 71.01           H  
ATOM   3066  OG1 THR A 217      -3.815 -15.562  10.585  1.00 71.01           O  
ATOM   3067  HG1 THR A 217      -3.961 -16.494  10.765  1.00 71.01           H  
ATOM   3068  N   SER A 218      -5.183 -12.907  12.078  1.00 67.19           N  
ATOM   3069  H   SER A 218      -6.079 -13.365  11.994  1.00 67.19           H  
ATOM   3070  CA  SER A 218      -4.859 -12.362  13.404  1.00 67.19           C  
ATOM   3071  HA  SER A 218      -4.706 -11.287  13.305  1.00 67.19           H  
ATOM   3072  C   SER A 218      -3.594 -12.930  14.070  1.00 67.19           C  
ATOM   3073  CB  SER A 218      -6.051 -12.591  14.337  1.00 67.19           C  
ATOM   3074  HB2 SER A 218      -5.814 -12.219  15.334  1.00 67.19           H  
ATOM   3075  HB3 SER A 218      -6.912 -12.041  13.959  1.00 67.19           H  
ATOM   3076  O   SER A 218      -3.249 -12.492  15.159  1.00 67.19           O  
ATOM   3077  OG  SER A 218      -6.367 -13.976  14.406  1.00 67.19           O  
ATOM   3078  HG  SER A 218      -6.975 -14.092  15.140  1.00 67.19           H  
ATOM   3079  N   ASN A 219      -2.912 -13.913  13.469  1.00 71.52           N  
ATOM   3080  H   ASN A 219      -3.253 -14.220  12.570  1.00 71.52           H  
ATOM   3081  CA  ASN A 219      -1.601 -14.408  13.911  1.00 71.52           C  
ATOM   3082  HA  ASN A 219      -1.101 -13.615  14.468  1.00 71.52           H  
ATOM   3083  C   ASN A 219      -0.660 -14.749  12.735  1.00 71.52           C  
ATOM   3084  CB  ASN A 219      -1.794 -15.611  14.855  1.00 71.52           C  
ATOM   3085  HB2 ASN A 219      -2.423 -16.361  14.376  1.00 71.52           H  
ATOM   3086  HB3 ASN A 219      -0.824 -16.064  15.061  1.00 71.52           H  
ATOM   3087  O   ASN A 219       0.330 -15.453  12.924  1.00 71.52           O  
ATOM   3088  CG  ASN A 219      -2.362 -15.224  16.207  1.00 71.52           C  
ATOM   3089  ND2 ASN A 219      -3.474 -15.801  16.600  1.00 71.52           N  
ATOM   3090 HD21 ASN A 219      -3.826 -15.492  17.494  1.00 71.52           H  
ATOM   3091 HD22 ASN A 219      -3.978 -16.423  15.983  1.00 71.52           H  
ATOM   3092  OD1 ASN A 219      -1.798 -14.436  16.947  1.00 71.52           O  
ATOM   3093  N   ILE A 220      -0.974 -14.305  11.513  1.00 79.05           N  
ATOM   3094  H   ILE A 220      -1.758 -13.676  11.413  1.00 79.05           H  
ATOM   3095  CA  ILE A 220      -0.128 -14.506  10.331  1.00 79.05           C  
ATOM   3096  HA  ILE A 220       0.886 -14.733  10.658  1.00 79.05           H  
ATOM   3097  C   ILE A 220      -0.100 -13.195   9.557  1.00 79.05           C  
ATOM   3098  CB  ILE A 220      -0.611 -15.665   9.423  1.00 79.05           C  
ATOM   3099  HB  ILE A 220      -1.581 -15.388   9.010  1.00 79.05           H  
ATOM   3100  O   ILE A 220      -1.121 -12.751   9.032  1.00 79.05           O  
ATOM   3101  CG1 ILE A 220      -0.775 -17.006  10.176  1.00 79.05           C  
ATOM   3102 HG12 ILE A 220       0.206 -17.426  10.401  1.00 79.05           H  
ATOM   3103 HG13 ILE A 220      -1.294 -16.845  11.121  1.00 79.05           H  
ATOM   3104  CG2 ILE A 220       0.384 -15.854   8.255  1.00 79.05           C  
ATOM   3105 HG21 ILE A 220       1.366 -16.112   8.652  1.00 79.05           H  
ATOM   3106 HG22 ILE A 220       0.478 -14.938   7.673  1.00 79.05           H  
ATOM   3107 HG23 ILE A 220       0.059 -16.649   7.584  1.00 79.05           H  
ATOM   3108  CD1 ILE A 220      -1.608 -18.030   9.396  1.00 79.05           C  
ATOM   3109 HD11 ILE A 220      -2.594 -17.620   9.176  1.00 79.05           H  
ATOM   3110 HD12 ILE A 220      -1.116 -18.294   8.460  1.00 79.05           H  
ATOM   3111 HD13 ILE A 220      -1.728 -18.928  10.001  1.00 79.05           H  
ATOM   3112  N   TRP A 221       1.075 -12.598   9.445  1.00 77.24           N  
ATOM   3113  H   TRP A 221       1.887 -13.025   9.868  1.00 77.24           H  
ATOM   3114  CA  TRP A 221       1.291 -11.391   8.658  1.00 77.24           C  
ATOM   3115  HA  TRP A 221       0.644 -11.413   7.781  1.00 77.24           H  
ATOM   3116  C   TRP A 221       2.726 -11.350   8.146  1.00 77.24           C  
ATOM   3117  CB  TRP A 221       0.919 -10.143   9.478  1.00 77.24           C  
ATOM   3118  HB2 TRP A 221       1.206  -9.252   8.919  1.00 77.24           H  
ATOM   3119  HB3 TRP A 221      -0.167 -10.116   9.568  1.00 77.24           H  
ATOM   3120  O   TRP A 221       3.615 -12.015   8.681  1.00 77.24           O  
ATOM   3121  CG  TRP A 221       1.494 -10.021  10.856  1.00 77.24           C  
ATOM   3122  CD1 TRP A 221       0.776 -10.091  12.001  1.00 77.24           C  
ATOM   3123  HD1 TRP A 221      -0.292 -10.242  12.055  1.00 77.24           H  
ATOM   3124  CD2 TRP A 221       2.874  -9.752  11.260  1.00 77.24           C  
ATOM   3125  CE2 TRP A 221       2.901  -9.660  12.680  1.00 77.24           C  
ATOM   3126  CE3 TRP A 221       4.107  -9.573  10.591  1.00 77.24           C  
ATOM   3127  HE3 TRP A 221       4.135  -9.594   9.512  1.00 77.24           H  
ATOM   3128  NE1 TRP A 221       1.590  -9.798  13.073  1.00 77.24           N  
ATOM   3129  HE1 TRP A 221       1.240  -9.597  13.999  1.00 77.24           H  
ATOM   3130  CH2 TRP A 221       5.302  -9.352  12.703  1.00 77.24           C  
ATOM   3131  HH2 TRP A 221       6.223  -9.224  13.253  1.00 77.24           H  
ATOM   3132  CZ2 TRP A 221       4.084  -9.458  13.391  1.00 77.24           C  
ATOM   3133  HZ2 TRP A 221       4.039  -9.387  14.468  1.00 77.24           H  
ATOM   3134  CZ3 TRP A 221       5.310  -9.393  11.299  1.00 77.24           C  
ATOM   3135  HZ3 TRP A 221       6.241  -9.285  10.764  1.00 77.24           H  
ATOM   3136  N   GLY A 222       2.947 -10.556   7.105  1.00 81.48           N  
ATOM   3137  H   GLY A 222       2.167 -10.017   6.757  1.00 81.48           H  
ATOM   3138  CA  GLY A 222       4.276 -10.183   6.634  1.00 81.48           C  
ATOM   3139  HA2 GLY A 222       4.364 -10.401   5.570  1.00 81.48           H  
ATOM   3140  HA3 GLY A 222       5.044 -10.748   7.163  1.00 81.48           H  
ATOM   3141  C   GLY A 222       4.520  -8.696   6.856  1.00 81.48           C  
ATOM   3142  O   GLY A 222       3.586  -7.898   6.835  1.00 81.48           O  
ATOM   3143  N   GLN A 223       5.772  -8.316   7.062  1.00 82.56           N  
ATOM   3144  H   GLN A 223       6.480  -9.028   7.170  1.00 82.56           H  
ATOM   3145  CA  GLN A 223       6.216  -6.933   7.101  1.00 82.56           C  
ATOM   3146  HA  GLN A 223       5.416  -6.331   6.669  1.00 82.56           H  
ATOM   3147  C   GLN A 223       7.466  -6.748   6.244  1.00 82.56           C  
ATOM   3148  CB  GLN A 223       6.478  -6.451   8.536  1.00 82.56           C  
ATOM   3149  HB2 GLN A 223       7.158  -7.160   9.010  1.00 82.56           H  
ATOM   3150  HB3 GLN A 223       6.977  -5.483   8.496  1.00 82.56           H  
ATOM   3151  O   GLN A 223       8.364  -7.592   6.226  1.00 82.56           O  
ATOM   3152  CG  GLN A 223       5.219  -6.296   9.406  1.00 82.56           C  
ATOM   3153  HG2 GLN A 223       4.608  -7.196   9.338  1.00 82.56           H  
ATOM   3154  HG3 GLN A 223       4.633  -5.457   9.032  1.00 82.56           H  
ATOM   3155  CD  GLN A 223       5.534  -6.041  10.878  1.00 82.56           C  
ATOM   3156  NE2 GLN A 223       4.544  -5.993  11.738  1.00 82.56           N  
ATOM   3157 HE21 GLN A 223       4.783  -6.013  12.719  1.00 82.56           H  
ATOM   3158 HE22 GLN A 223       3.586  -6.115  11.441  1.00 82.56           H  
ATOM   3159  OE1 GLN A 223       6.680  -5.907  11.282  1.00 82.56           O  
ATOM   3160  N   LEU A 224       7.538  -5.605   5.571  1.00 86.27           N  
ATOM   3161  H   LEU A 224       6.753  -4.974   5.657  1.00 86.27           H  
ATOM   3162  CA  LEU A 224       8.745  -5.083   4.941  1.00 86.27           C  
ATOM   3163  HA  LEU A 224       9.557  -5.807   4.999  1.00 86.27           H  
ATOM   3164  C   LEU A 224       9.159  -3.850   5.727  1.00 86.27           C  
ATOM   3165  CB  LEU A 224       8.461  -4.736   3.468  1.00 86.27           C  
ATOM   3166  HB2 LEU A 224       7.644  -4.015   3.434  1.00 86.27           H  
ATOM   3167  HB3 LEU A 224       9.340  -4.254   3.041  1.00 86.27           H  
ATOM   3168  O   LEU A 224       8.393  -2.897   5.793  1.00 86.27           O  
ATOM   3169  CG  LEU A 224       8.078  -5.944   2.601  1.00 86.27           C  
ATOM   3170  HG  LEU A 224       7.184  -6.409   3.015  1.00 86.27           H  
ATOM   3171  CD1 LEU A 224       7.769  -5.481   1.181  1.00 86.27           C  
ATOM   3172 HD11 LEU A 224       8.669  -5.068   0.726  1.00 86.27           H  
ATOM   3173 HD12 LEU A 224       6.991  -4.718   1.203  1.00 86.27           H  
ATOM   3174 HD13 LEU A 224       7.418  -6.324   0.584  1.00 86.27           H  
ATOM   3175  CD2 LEU A 224       9.197  -6.984   2.512  1.00 86.27           C  
ATOM   3176 HD21 LEU A 224       9.424  -7.377   3.503  1.00 86.27           H  
ATOM   3177 HD22 LEU A 224       8.878  -7.816   1.884  1.00 86.27           H  
ATOM   3178 HD23 LEU A 224      10.093  -6.542   2.076  1.00 86.27           H  
ATOM   3179  N   THR A 225      10.342  -3.862   6.328  1.00 84.79           N  
ATOM   3180  H   THR A 225      10.926  -4.680   6.228  1.00 84.79           H  
ATOM   3181  CA  THR A 225      10.856  -2.742   7.126  1.00 84.79           C  
ATOM   3182  HA  THR A 225      10.138  -1.922   7.103  1.00 84.79           H  
ATOM   3183  C   THR A 225      12.140  -2.213   6.518  1.00 84.79           C  
ATOM   3184  CB  THR A 225      11.050  -3.114   8.601  1.00 84.79           C  
ATOM   3185  HB  THR A 225      11.556  -2.294   9.110  1.00 84.79           H  
ATOM   3186  O   THR A 225      13.055  -2.982   6.243  1.00 84.79           O  
ATOM   3187  CG2 THR A 225       9.699  -3.333   9.273  1.00 84.79           C  
ATOM   3188 HG21 THR A 225       9.186  -4.187   8.830  1.00 84.79           H  
ATOM   3189 HG22 THR A 225       9.833  -3.510  10.340  1.00 84.79           H  
ATOM   3190 HG23 THR A 225       9.095  -2.435   9.145  1.00 84.79           H  
ATOM   3191  OG1 THR A 225      11.801  -4.292   8.777  1.00 84.79           O  
ATOM   3192  HG1 THR A 225      11.730  -4.834   7.989  1.00 84.79           H  
ATOM   3193  N   LEU A 226      12.199  -0.906   6.284  1.00 79.29           N  
ATOM   3194  H   LEU A 226      11.417  -0.332   6.566  1.00 79.29           H  
ATOM   3195  CA  LEU A 226      13.384  -0.216   5.800  1.00 79.29           C  
ATOM   3196  HA  LEU A 226      14.080  -0.950   5.392  1.00 79.29           H  
ATOM   3197  C   LEU A 226      14.049   0.476   6.987  1.00 79.29           C  
ATOM   3198  CB  LEU A 226      13.063   0.773   4.667  1.00 79.29           C  
ATOM   3199  HB2 LEU A 226      13.979   1.327   4.464  1.00 79.29           H  
ATOM   3200  HB3 LEU A 226      12.318   1.490   5.011  1.00 79.29           H  
ATOM   3201  O   LEU A 226      13.425   1.308   7.659  1.00 79.29           O  
ATOM   3202  CG  LEU A 226      12.596   0.130   3.346  1.00 79.29           C  
ATOM   3203  HG  LEU A 226      13.281  -0.670   3.064  1.00 79.29           H  
ATOM   3204  CD1 LEU A 226      11.171  -0.430   3.434  1.00 79.29           C  
ATOM   3205 HD11 LEU A 226      10.739  -0.548   2.441  1.00 79.29           H  
ATOM   3206 HD12 LEU A 226      10.538   0.241   4.015  1.00 79.29           H  
ATOM   3207 HD13 LEU A 226      11.188  -1.410   3.912  1.00 79.29           H  
ATOM   3208  CD2 LEU A 226      12.621   1.186   2.241  1.00 79.29           C  
ATOM   3209 HD21 LEU A 226      11.883   1.960   2.455  1.00 79.29           H  
ATOM   3210 HD22 LEU A 226      13.613   1.632   2.167  1.00 79.29           H  
ATOM   3211 HD23 LEU A 226      12.381   0.725   1.283  1.00 79.29           H  
ATOM   3212  N   SER A 227      15.313   0.144   7.237  1.00 64.13           N  
ATOM   3213  H   SER A 227      15.764  -0.537   6.643  1.00 64.13           H  
ATOM   3214  CA  SER A 227      16.141   0.876   8.187  1.00 64.13           C  
ATOM   3215  HA  SER A 227      15.610   0.905   9.138  1.00 64.13           H  
ATOM   3216  C   SER A 227      16.324   2.315   7.718  1.00 64.13           C  
ATOM   3217  CB  SER A 227      17.495   0.184   8.418  1.00 64.13           C  
ATOM   3218  HB2 SER A 227      18.041   0.711   9.201  1.00 64.13           H  
ATOM   3219  HB3 SER A 227      17.321  -0.842   8.742  1.00 64.13           H  
ATOM   3220  O   SER A 227      16.504   2.589   6.529  1.00 64.13           O  
ATOM   3221  OG  SER A 227      18.290   0.143   7.255  1.00 64.13           O  
ATOM   3222  HG  SER A 227      18.914  -0.583   7.329  1.00 64.13           H  
ATOM   3223  N   ARG A 228      16.271   3.265   8.655  1.00 44.78           N  
ATOM   3224  H   ARG A 228      16.088   3.006   9.614  1.00 44.78           H  
ATOM   3225  CA  ARG A 228      16.744   4.616   8.369  1.00 44.78           C  
ATOM   3226  HA  ARG A 228      16.341   4.924   7.404  1.00 44.78           H  
ATOM   3227  C   ARG A 228      18.271   4.604   8.282  1.00 44.78           C  
ATOM   3228  CB  ARG A 228      16.251   5.591   9.439  1.00 44.78           C  
ATOM   3229  HB2 ARG A 228      15.166   5.523   9.519  1.00 44.78           H  
ATOM   3230  HB3 ARG A 228      16.686   5.304  10.397  1.00 44.78           H  
ATOM   3231  O   ARG A 228      18.926   4.014   9.136  1.00 44.78           O  
ATOM   3232  CG  ARG A 228      16.637   7.042   9.109  1.00 44.78           C  
ATOM   3233  HG2 ARG A 228      17.709   7.124   8.929  1.00 44.78           H  
ATOM   3234  HG3 ARG A 228      16.093   7.391   8.232  1.00 44.78           H  
ATOM   3235  CD  ARG A 228      16.322   7.910  10.314  1.00 44.78           C  
ATOM   3236  HD2 ARG A 228      16.789   7.442  11.180  1.00 44.78           H  
ATOM   3237  HD3 ARG A 228      15.242   7.951  10.454  1.00 44.78           H  
ATOM   3238  NE  ARG A 228      16.871   9.262  10.190  1.00 44.78           N  
ATOM   3239  HE  ARG A 228      17.520   9.439   9.437  1.00 44.78           H  
ATOM   3240  NH1 ARG A 228      16.383   9.926  12.313  1.00 44.78           N  
ATOM   3241 HH11 ARG A 228      16.555  10.569  13.073  1.00 44.78           H  
ATOM   3242 HH12 ARG A 228      15.996   9.004  12.459  1.00 44.78           H  
ATOM   3243  NH2 ARG A 228      17.522  11.291  10.949  1.00 44.78           N  
ATOM   3244 HH21 ARG A 228      17.938  11.430  10.039  1.00 44.78           H  
ATOM   3245 HH22 ARG A 228      17.662  11.988  11.667  1.00 44.78           H  
ATOM   3246  CZ  ARG A 228      16.924  10.157  11.147  1.00 44.78           C  
ATOM   3247  N   ALA A 229      18.782   5.402   7.347  1.00 45.75           N  
ATOM   3248  H   ALA A 229      18.131   5.804   6.688  1.00 45.75           H  
ATOM   3249  CA  ALA A 229      20.183   5.782   7.205  1.00 45.75           C  
ATOM   3250  HA  ALA A 229      20.219   6.477   6.366  1.00 45.75           H  
ATOM   3251  C   ALA A 229      21.148   4.646   6.842  1.00 45.75           C  
ATOM   3252  CB  ALA A 229      20.642   6.578   8.438  1.00 45.75           C  
ATOM   3253  HB1 ALA A 229      20.699   5.926   9.310  1.00 45.75           H  
ATOM   3254  HB2 ALA A 229      19.946   7.392   8.642  1.00 45.75           H  
ATOM   3255  HB3 ALA A 229      21.627   7.011   8.263  1.00 45.75           H  
ATOM   3256  O   ALA A 229      20.852   3.454   6.893  1.00 45.75           O  
ATOM   3257  N   GLY A 230      22.343   5.058   6.422  1.00 40.22           N  
ATOM   3258  H   GLY A 230      22.550   6.046   6.451  1.00 40.22           H  
ATOM   3259  CA  GLY A 230      23.423   4.138   6.125  1.00 40.22           C  
ATOM   3260  HA2 GLY A 230      23.066   3.373   5.435  1.00 40.22           H  
ATOM   3261  HA3 GLY A 230      24.244   4.678   5.653  1.00 40.22           H  
ATOM   3262  C   GLY A 230      23.956   3.476   7.391  1.00 40.22           C  
ATOM   3263  O   GLY A 230      24.540   4.136   8.243  1.00 40.22           O  
ATOM   3264  N   GLY A 231      23.843   2.154   7.448  1.00 42.44           N  
ATOM   3265  H   GLY A 231      23.194   1.714   6.812  1.00 42.44           H  
ATOM   3266  CA  GLY A 231      24.897   1.303   7.992  1.00 42.44           C  
ATOM   3267  HA2 GLY A 231      24.473   0.627   8.735  1.00 42.44           H  
ATOM   3268  HA3 GLY A 231      25.671   1.903   8.471  1.00 42.44           H  
ATOM   3269  C   GLY A 231      25.529   0.479   6.870  1.00 42.44           C  
ATOM   3270  O   GLY A 231      25.020   0.452   5.750  1.00 42.44           O  
ATOM   3271  N   SER A 232      26.603  -0.245   7.169  1.00 43.54           N  
ATOM   3272  H   SER A 232      27.023  -0.169   8.084  1.00 43.54           H  
ATOM   3273  CA  SER A 232      27.051  -1.389   6.357  1.00 43.54           C  
ATOM   3274  HA  SER A 232      27.170  -1.083   5.318  1.00 43.54           H  
ATOM   3275  C   SER A 232      26.040  -2.545   6.380  1.00 43.54           C  
ATOM   3276  CB  SER A 232      28.404  -1.879   6.883  1.00 43.54           C  
ATOM   3277  HB2 SER A 232      29.189  -1.222   6.510  1.00 43.54           H  
ATOM   3278  HB3 SER A 232      28.596  -2.892   6.531  1.00 43.54           H  
ATOM   3279  O   SER A 232      26.029  -3.375   5.480  1.00 43.54           O  
ATOM   3280  OG  SER A 232      28.413  -1.839   8.302  1.00 43.54           O  
ATOM   3281  HG  SER A 232      29.155  -2.354   8.627  1.00 43.54           H  
ATOM   3282  N   VAL A 233      25.153  -2.578   7.375  1.00 47.67           N  
ATOM   3283  H   VAL A 233      25.259  -1.901   8.117  1.00 47.67           H  
ATOM   3284  CA  VAL A 233      23.979  -3.455   7.421  1.00 47.67           C  
ATOM   3285  HA  VAL A 233      24.303  -4.453   7.128  1.00 47.67           H  
ATOM   3286  C   VAL A 233      22.924  -3.029   6.402  1.00 47.67           C  
ATOM   3287  CB  VAL A 233      23.404  -3.553   8.847  1.00 47.67           C  
ATOM   3288  HB  VAL A 233      22.361  -3.865   8.785  1.00 47.67           H  
ATOM   3289  O   VAL A 233      22.781  -1.845   6.087  1.00 47.67           O  
ATOM   3290  CG1 VAL A 233      24.183  -4.641   9.590  1.00 47.67           C  
ATOM   3291 HG11 VAL A 233      23.982  -5.619   9.153  1.00 47.67           H  
ATOM   3292 HG12 VAL A 233      25.255  -4.448   9.534  1.00 47.67           H  
ATOM   3293 HG13 VAL A 233      23.910  -4.676  10.645  1.00 47.67           H  
ATOM   3294  CG2 VAL A 233      23.481  -2.236   9.640  1.00 47.67           C  
ATOM   3295 HG21 VAL A 233      24.515  -1.981   9.873  1.00 47.67           H  
ATOM   3296 HG22 VAL A 233      22.942  -2.343  10.581  1.00 47.67           H  
ATOM   3297 HG23 VAL A 233      23.015  -1.435   9.065  1.00 47.67           H  
ATOM   3298  N   GLY A 234      22.221  -4.017   5.845  1.00 59.68           N  
ATOM   3299  H   GLY A 234      22.351  -4.946   6.218  1.00 59.68           H  
ATOM   3300  CA  GLY A 234      21.249  -3.831   4.764  1.00 59.68           C  
ATOM   3301  HA2 GLY A 234      20.822  -4.789   4.468  1.00 59.68           H  
ATOM   3302  HA3 GLY A 234      21.761  -3.420   3.894  1.00 59.68           H  
ATOM   3303  C   GLY A 234      20.074  -2.929   5.127  1.00 59.68           C  
ATOM   3304  O   GLY A 234      19.787  -2.674   6.298  1.00 59.68           O  
ATOM   3305  N   THR A 235      19.383  -2.452   4.099  1.00 71.32           N  
ATOM   3306  H   THR A 235      19.682  -2.689   3.164  1.00 71.32           H  
ATOM   3307  CA  THR A 235      18.261  -1.536   4.281  1.00 71.32           C  
ATOM   3308  HA  THR A 235      18.448  -0.939   5.174  1.00 71.32           H  
ATOM   3309  C   THR A 235      16.950  -2.265   4.536  1.00 71.32           C  
ATOM   3310  CB  THR A 235      18.181  -0.544   3.120  1.00 71.32           C  
ATOM   3311  HB  THR A 235      18.229  -1.076   2.170  1.00 71.32           H  
ATOM   3312  O   THR A 235      16.205  -1.857   5.421  1.00 71.32           O  
ATOM   3313  CG2 THR A 235      16.929   0.323   3.160  1.00 71.32           C  
ATOM   3314 HG21 THR A 235      16.048  -0.280   2.940  1.00 71.32           H  
ATOM   3315 HG22 THR A 235      17.018   1.096   2.398  1.00 71.32           H  
ATOM   3316 HG23 THR A 235      16.821   0.774   4.147  1.00 71.32           H  
ATOM   3317  OG1 THR A 235      19.270   0.345   3.231  1.00 71.32           O  
ATOM   3318  HG1 THR A 235      19.155   0.820   4.057  1.00 71.32           H  
ATOM   3319  N   LEU A 236      16.651  -3.333   3.797  1.00 80.36           N  
ATOM   3320  H   LEU A 236      17.340  -3.684   3.146  1.00 80.36           H  
ATOM   3321  CA  LEU A 236      15.362  -4.017   3.885  1.00 80.36           C  
ATOM   3322  HA  LEU A 236      14.637  -3.336   4.330  1.00 80.36           H  
ATOM   3323  C   LEU A 236      15.433  -5.258   4.776  1.00 80.36           C  
ATOM   3324  CB  LEU A 236      14.872  -4.320   2.463  1.00 80.36           C  
ATOM   3325  HB2 LEU A 236      14.687  -3.364   1.973  1.00 80.36           H  
ATOM   3326  HB3 LEU A 236      15.661  -4.839   1.918  1.00 80.36           H  
ATOM   3327  O   LEU A 236      16.165  -6.197   4.482  1.00 80.36           O  
ATOM   3328  CG  LEU A 236      13.579  -5.145   2.370  1.00 80.36           C  
ATOM   3329  HG  LEU A 236      13.719  -6.124   2.827  1.00 80.36           H  
ATOM   3330  CD1 LEU A 236      12.401  -4.439   3.043  1.00 80.36           C  
ATOM   3331 HD11 LEU A 236      12.268  -3.439   2.628  1.00 80.36           H  
ATOM   3332 HD12 LEU A 236      11.493  -5.023   2.891  1.00 80.36           H  
ATOM   3333 HD13 LEU A 236      12.571  -4.365   4.117  1.00 80.36           H  
ATOM   3334  CD2 LEU A 236      13.236  -5.334   0.897  1.00 80.36           C  
ATOM   3335 HD21 LEU A 236      12.285  -5.858   0.804  1.00 80.36           H  
ATOM   3336 HD22 LEU A 236      13.161  -4.364   0.405  1.00 80.36           H  
ATOM   3337 HD23 LEU A 236      14.015  -5.924   0.413  1.00 80.36           H  
ATOM   3338  N   ILE A 237      14.605  -5.295   5.816  1.00 81.60           N  
ATOM   3339  H   ILE A 237      14.071  -4.463   6.024  1.00 81.60           H  
ATOM   3340  CA  ILE A 237      14.339  -6.489   6.618  1.00 81.60           C  
ATOM   3341  HA  ILE A 237      14.995  -7.288   6.272  1.00 81.60           H  
ATOM   3342  C   ILE A 237      12.906  -6.949   6.366  1.00 81.60           C  
ATOM   3343  CB  ILE A 237      14.681  -6.265   8.111  1.00 81.60           C  
ATOM   3344  HB  ILE A 237      14.061  -5.461   8.508  1.00 81.60           H  
ATOM   3345  O   ILE A 237      11.943  -6.206   6.583  1.00 81.60           O  
ATOM   3346  CG1 ILE A 237      16.158  -5.818   8.209  1.00 81.60           C  
ATOM   3347 HG12 ILE A 237      16.218  -4.759   7.959  1.00 81.60           H  
ATOM   3348 HG13 ILE A 237      16.733  -6.368   7.465  1.00 81.60           H  
ATOM   3349  CG2 ILE A 237      14.385  -7.537   8.928  1.00 81.60           C  
ATOM   3350 HG21 ILE A 237      15.000  -8.366   8.576  1.00 81.60           H  
ATOM   3351 HG22 ILE A 237      14.595  -7.370   9.984  1.00 81.60           H  
ATOM   3352 HG23 ILE A 237      13.331  -7.803   8.853  1.00 81.60           H  
ATOM   3353  CD1 ILE A 237      16.859  -6.035   9.552  1.00 81.60           C  
ATOM   3354 HD11 ILE A 237      17.020  -7.103   9.698  1.00 81.60           H  
ATOM   3355 HD12 ILE A 237      17.830  -5.540   9.544  1.00 81.60           H  
ATOM   3356 HD13 ILE A 237      16.260  -5.639  10.371  1.00 81.60           H  
ATOM   3357  N   THR A 238      12.771  -8.190   5.906  1.00 82.61           N  
ATOM   3358  H   THR A 238      13.617  -8.731   5.800  1.00 82.61           H  
ATOM   3359  CA  THR A 238      11.496  -8.912   5.894  1.00 82.61           C  
ATOM   3360  HA  THR A 238      10.699  -8.216   5.635  1.00 82.61           H  
ATOM   3361  C   THR A 238      11.235  -9.453   7.295  1.00 82.61           C  
ATOM   3362  CB  THR A 238      11.464 -10.061   4.871  1.00 82.61           C  
ATOM   3363  HB  THR A 238      10.440 -10.429   4.809  1.00 82.61           H  
ATOM   3364  O   THR A 238      12.155  -9.949   7.944  1.00 82.61           O  
ATOM   3365  CG2 THR A 238      11.909  -9.654   3.469  1.00 82.61           C  
ATOM   3366 HG21 THR A 238      11.215  -8.922   3.056  1.00 82.61           H  
ATOM   3367 HG22 THR A 238      11.922 -10.542   2.837  1.00 82.61           H  
ATOM   3368 HG23 THR A 238      12.914  -9.233   3.486  1.00 82.61           H  
ATOM   3369  OG1 THR A 238      12.290 -11.137   5.243  1.00 82.61           O  
ATOM   3370  HG1 THR A 238      13.171 -10.791   5.404  1.00 82.61           H  
ATOM   3371  N   ARG A 239       9.996  -9.374   7.776  1.00 83.28           N  
ATOM   3372  H   ARG A 239       9.297  -8.897   7.225  1.00 83.28           H  
ATOM   3373  CA  ARG A 239       9.576  -9.993   9.040  1.00 83.28           C  
ATOM   3374  HA  ARG A 239      10.337 -10.701   9.370  1.00 83.28           H  
ATOM   3375  C   ARG A 239       8.299 -10.760   8.764  1.00 83.28           C  
ATOM   3376  CB  ARG A 239       9.372  -8.957  10.163  1.00 83.28           C  
ATOM   3377  HB2 ARG A 239       9.391  -9.481  11.118  1.00 83.28           H  
ATOM   3378  HB3 ARG A 239       8.379  -8.518  10.063  1.00 83.28           H  
ATOM   3379  O   ARG A 239       7.359 -10.175   8.238  1.00 83.28           O  
ATOM   3380  CG  ARG A 239      10.397  -7.808  10.197  1.00 83.28           C  
ATOM   3381  HG2 ARG A 239      10.432  -7.312   9.227  1.00 83.28           H  
ATOM   3382  HG3 ARG A 239      11.388  -8.198  10.428  1.00 83.28           H  
ATOM   3383  CD  ARG A 239      10.000  -6.744  11.223  1.00 83.28           C  
ATOM   3384  HD2 ARG A 239      10.650  -5.881  11.078  1.00 83.28           H  
ATOM   3385  HD3 ARG A 239       8.980  -6.415  11.023  1.00 83.28           H  
ATOM   3386  NE  ARG A 239      10.146  -7.226  12.603  1.00 83.28           N  
ATOM   3387  HE  ARG A 239      11.070  -7.480  12.921  1.00 83.28           H  
ATOM   3388  NH1 ARG A 239       7.954  -7.269  13.338  1.00 83.28           N  
ATOM   3389 HH11 ARG A 239       7.627  -6.764  12.527  1.00 83.28           H  
ATOM   3390 HH12 ARG A 239       7.311  -7.456  14.094  1.00 83.28           H  
ATOM   3391  NH2 ARG A 239       9.596  -8.040  14.604  1.00 83.28           N  
ATOM   3392 HH21 ARG A 239      10.588  -8.185  14.725  1.00 83.28           H  
ATOM   3393 HH22 ARG A 239       8.924  -8.248  15.330  1.00 83.28           H  
ATOM   3394  CZ  ARG A 239       9.222  -7.491  13.501  1.00 83.28           C  
ATOM   3395  N   VAL A 240       8.238 -12.046   9.076  1.00 79.91           N  
ATOM   3396  H   VAL A 240       9.056 -12.495   9.462  1.00 79.91           H  
ATOM   3397  CA  VAL A 240       7.012 -12.831   8.869  1.00 79.91           C  
ATOM   3398  HA  VAL A 240       6.187 -12.157   8.641  1.00 79.91           H  
ATOM   3399  C   VAL A 240       6.640 -13.541  10.148  1.00 79.91           C  
ATOM   3400  CB  VAL A 240       7.121 -13.798   7.680  1.00 79.91           C  
ATOM   3401  HB  VAL A 240       7.942 -14.497   7.840  1.00 79.91           H  
ATOM   3402  O   VAL A 240       7.456 -14.266  10.720  1.00 79.91           O  
ATOM   3403  CG1 VAL A 240       5.817 -14.576   7.472  1.00 79.91           C  
ATOM   3404 HG11 VAL A 240       4.979 -13.886   7.373  1.00 79.91           H  
ATOM   3405 HG12 VAL A 240       5.896 -15.157   6.553  1.00 79.91           H  
ATOM   3406 HG13 VAL A 240       5.631 -15.248   8.310  1.00 79.91           H  
ATOM   3407  CG2 VAL A 240       7.372 -13.014   6.391  1.00 79.91           C  
ATOM   3408 HG21 VAL A 240       8.311 -12.465   6.467  1.00 79.91           H  
ATOM   3409 HG22 VAL A 240       7.431 -13.707   5.552  1.00 79.91           H  
ATOM   3410 HG23 VAL A 240       6.558 -12.311   6.211  1.00 79.91           H  
ATOM   3411  N   LYS A 241       5.399 -13.323  10.581  1.00 77.05           N  
ATOM   3412  H   LYS A 241       4.795 -12.741  10.018  1.00 77.05           H  
ATOM   3413  CA  LYS A 241       4.812 -13.988  11.735  1.00 77.05           C  
ATOM   3414  HA  LYS A 241       5.626 -14.317  12.381  1.00 77.05           H  
ATOM   3415  C   LYS A 241       4.030 -15.217  11.305  1.00 77.05           C  
ATOM   3416  CB  LYS A 241       3.957 -13.001  12.533  1.00 77.05           C  
ATOM   3417  HB2 LYS A 241       3.079 -12.720  11.952  1.00 77.05           H  
ATOM   3418  HB3 LYS A 241       4.553 -12.106  12.709  1.00 77.05           H  
ATOM   3419  O   LYS A 241       3.244 -15.161  10.358  1.00 77.05           O  
ATOM   3420  CG  LYS A 241       3.515 -13.582  13.888  1.00 77.05           C  
ATOM   3421  HG2 LYS A 241       2.801 -14.390  13.730  1.00 77.05           H  
ATOM   3422  HG3 LYS A 241       4.379 -13.972  14.427  1.00 77.05           H  
ATOM   3423  CD  LYS A 241       2.861 -12.483  14.726  1.00 77.05           C  
ATOM   3424  HD2 LYS A 241       1.996 -12.105  14.182  1.00 77.05           H  
ATOM   3425  HD3 LYS A 241       3.583 -11.680  14.876  1.00 77.05           H  
ATOM   3426  CE  LYS A 241       2.395 -12.983  16.088  1.00 77.05           C  
ATOM   3427  HE2 LYS A 241       3.228 -13.461  16.602  1.00 77.05           H  
ATOM   3428  HE3 LYS A 241       1.622 -13.736  15.932  1.00 77.05           H  
ATOM   3429  NZ  LYS A 241       1.860 -11.859  16.892  1.00 77.05           N  
ATOM   3430  HZ1 LYS A 241       1.425 -12.184  17.743  1.00 77.05           H  
ATOM   3431  HZ2 LYS A 241       2.583 -11.199  17.144  1.00 77.05           H  
ATOM   3432  HZ3 LYS A 241       1.198 -11.312  16.361  1.00 77.05           H  
ATOM   3433  N   ASP A 242       4.211 -16.299  12.046  1.00 76.46           N  
ATOM   3434  H   ASP A 242       4.906 -16.260  12.778  1.00 76.46           H  
ATOM   3435  CA  ASP A 242       3.351 -17.471  12.008  1.00 76.46           C  
ATOM   3436  HA  ASP A 242       2.397 -17.191  11.560  1.00 76.46           H  
ATOM   3437  C   ASP A 242       3.079 -17.956  13.437  1.00 76.46           C  
ATOM   3438  CB  ASP A 242       3.984 -18.559  11.133  1.00 76.46           C  
ATOM   3439  HB2 ASP A 242       4.343 -18.101  10.211  1.00 76.46           H  
ATOM   3440  HB3 ASP A 242       4.835 -19.007  11.645  1.00 76.46           H  
ATOM   3441  O   ASP A 242       3.979 -18.410  14.148  1.00 76.46           O  
ATOM   3442  CG  ASP A 242       2.973 -19.640  10.755  1.00 76.46           C  
ATOM   3443  OD1 ASP A 242       3.254 -20.404   9.811  1.00 76.46           O  
ATOM   3444  OD2 ASP A 242       1.814 -19.631  11.228  1.00 76.46           O  
ATOM   3445  N   GLY A 243       1.836 -17.794  13.894  1.00 73.31           N  
ATOM   3446  H   GLY A 243       1.176 -17.306  13.306  1.00 73.31           H  
ATOM   3447  CA  GLY A 243       1.454 -18.104  15.267  1.00 73.31           C  
ATOM   3448  HA2 GLY A 243       1.725 -19.137  15.487  1.00 73.31           H  
ATOM   3449  HA3 GLY A 243       0.375 -17.997  15.384  1.00 73.31           H  
ATOM   3450  C   GLY A 243       2.151 -17.170  16.256  1.00 73.31           C  
ATOM   3451  O   GLY A 243       1.897 -15.966  16.273  1.00 73.31           O  
ATOM   3452  N   THR A 244       3.024 -17.726  17.094  1.00 75.28           N  
ATOM   3453  H   THR A 244       3.207 -18.716  17.017  1.00 75.28           H  
ATOM   3454  CA  THR A 244       3.845 -16.976  18.059  1.00 75.28           C  
ATOM   3455  HA  THR A 244       3.373 -16.016  18.268  1.00 75.28           H  
ATOM   3456  C   THR A 244       5.252 -16.660  17.546  1.00 75.28           C  
ATOM   3457  CB  THR A 244       3.953 -17.740  19.386  1.00 75.28           C  
ATOM   3458  HB  THR A 244       4.658 -17.230  20.043  1.00 75.28           H  
ATOM   3459  O   THR A 244       5.955 -15.868  18.168  1.00 75.28           O  
ATOM   3460  CG2 THR A 244       2.605 -17.842  20.100  1.00 75.28           C  
ATOM   3461 HG21 THR A 244       1.898 -18.413  19.499  1.00 75.28           H  
ATOM   3462 HG22 THR A 244       2.738 -18.336  21.063  1.00 75.28           H  
ATOM   3463 HG23 THR A 244       2.205 -16.843  20.272  1.00 75.28           H  
ATOM   3464  OG1 THR A 244       4.397 -19.055  19.148  1.00 75.28           O  
ATOM   3465  HG1 THR A 244       4.627 -19.448  19.993  1.00 75.28           H  
ATOM   3466  N   THR A 245       5.680 -17.250  16.427  1.00 76.54           N  
ATOM   3467  H   THR A 245       5.049 -17.847  15.911  1.00 76.54           H  
ATOM   3468  CA  THR A 245       7.037 -17.091  15.891  1.00 76.54           C  
ATOM   3469  HA  THR A 245       7.720 -16.872  16.712  1.00 76.54           H  
ATOM   3470  C   THR A 245       7.093 -15.936  14.901  1.00 76.54           C  
ATOM   3471  CB  THR A 245       7.507 -18.391  15.219  1.00 76.54           C  
ATOM   3472  HB  THR A 245       6.879 -18.603  14.354  1.00 76.54           H  
ATOM   3473  O   THR A 245       6.276 -15.869  13.989  1.00 76.54           O  
ATOM   3474  CG2 THR A 245       8.969 -18.334  14.775  1.00 76.54           C  
ATOM   3475 HG21 THR A 245       9.090 -17.593  13.984  1.00 76.54           H  
ATOM   3476 HG22 THR A 245       9.263 -19.306  14.379  1.00 76.54           H  
ATOM   3477 HG23 THR A 245       9.614 -18.075  15.614  1.00 76.54           H  
ATOM   3478  OG1 THR A 245       7.408 -19.465  16.128  1.00 76.54           O  
ATOM   3479  HG1 THR A 245       7.877 -19.226  16.932  1.00 76.54           H  
ATOM   3480  N   VAL A 246       8.090 -15.058  15.038  1.00 78.43           N  
ATOM   3481  H   VAL A 246       8.732 -15.168  15.809  1.00 78.43           H  
ATOM   3482  CA  VAL A 246       8.441 -14.045  14.031  1.00 78.43           C  
ATOM   3483  HA  VAL A 246       7.739 -14.104  13.199  1.00 78.43           H  
ATOM   3484  C   VAL A 246       9.828 -14.367  13.491  1.00 78.43           C  
ATOM   3485  CB  VAL A 246       8.359 -12.613  14.595  1.00 78.43           C  
ATOM   3486  HB  VAL A 246       9.035 -12.513  15.445  1.00 78.43           H  
ATOM   3487  O   VAL A 246      10.773 -14.519  14.262  1.00 78.43           O  
ATOM   3488  CG1 VAL A 246       8.732 -11.565  13.537  1.00 78.43           C  
ATOM   3489 HG11 VAL A 246       8.100 -11.676  12.655  1.00 78.43           H  
ATOM   3490 HG12 VAL A 246       8.595 -10.565  13.949  1.00 78.43           H  
ATOM   3491 HG13 VAL A 246       9.779 -11.669  13.253  1.00 78.43           H  
ATOM   3492  CG2 VAL A 246       6.929 -12.315  15.062  1.00 78.43           C  
ATOM   3493 HG21 VAL A 246       6.652 -12.976  15.884  1.00 78.43           H  
ATOM   3494 HG22 VAL A 246       6.856 -11.285  15.409  1.00 78.43           H  
ATOM   3495 HG23 VAL A 246       6.239 -12.454  14.230  1.00 78.43           H  
ATOM   3496  N   VAL A 247       9.943 -14.493  12.170  1.00 81.31           N  
ATOM   3497  H   VAL A 247       9.109 -14.387  11.610  1.00 81.31           H  
ATOM   3498  CA  VAL A 247      11.213 -14.716  11.471  1.00 81.31           C  
ATOM   3499  HA  VAL A 247      11.990 -14.956  12.196  1.00 81.31           H  
ATOM   3500  C   VAL A 247      11.606 -13.429  10.764  1.00 81.31           C  
ATOM   3501  CB  VAL A 247      11.117 -15.897  10.486  1.00 81.31           C  
ATOM   3502  HB  VAL A 247      10.343 -15.694   9.745  1.00 81.31           H  
ATOM   3503  O   VAL A 247      10.902 -12.980   9.858  1.00 81.31           O  
ATOM   3504  CG1 VAL A 247      12.445 -16.135   9.751  1.00 81.31           C  
ATOM   3505 HG11 VAL A 247      12.697 -15.260   9.152  1.00 81.31           H  
ATOM   3506 HG12 VAL A 247      12.345 -16.995   9.088  1.00 81.31           H  
ATOM   3507 HG13 VAL A 247      13.242 -16.319  10.471  1.00 81.31           H  
ATOM   3508  CG2 VAL A 247      10.754 -17.195  11.220  1.00 81.31           C  
ATOM   3509 HG21 VAL A 247       9.756 -17.111  11.649  1.00 81.31           H  
ATOM   3510 HG22 VAL A 247      11.471 -17.388  12.018  1.00 81.31           H  
ATOM   3511 HG23 VAL A 247      10.755 -18.035  10.524  1.00 81.31           H  
ATOM   3512  N   GLU A 248      12.731 -12.849  11.170  1.00 79.99           N  
ATOM   3513  H   GLU A 248      13.252 -13.267  11.928  1.00 79.99           H  
ATOM   3514  CA  GLU A 248      13.318 -11.663  10.546  1.00 79.99           C  
ATOM   3515  HA  GLU A 248      12.552 -11.151   9.964  1.00 79.99           H  
ATOM   3516  C   GLU A 248      14.451 -12.063   9.605  1.00 79.99           C  
ATOM   3517  CB  GLU A 248      13.826 -10.672  11.599  1.00 79.99           C  
ATOM   3518  HB2 GLU A 248      14.182  -9.782  11.081  1.00 79.99           H  
ATOM   3519  HB3 GLU A 248      14.656 -11.117  12.148  1.00 79.99           H  
ATOM   3520  O   GLU A 248      15.248 -12.950   9.922  1.00 79.99           O  
ATOM   3521  CG  GLU A 248      12.720 -10.275  12.584  1.00 79.99           C  
ATOM   3522  HG2 GLU A 248      12.476 -11.127  13.220  1.00 79.99           H  
ATOM   3523  HG3 GLU A 248      11.826 -10.013  12.018  1.00 79.99           H  
ATOM   3524  CD  GLU A 248      13.114  -9.091  13.468  1.00 79.99           C  
ATOM   3525  OE1 GLU A 248      12.178  -8.433  13.968  1.00 79.99           O  
ATOM   3526  OE2 GLU A 248      14.313  -8.779  13.601  1.00 79.99           O  
ATOM   3527  N   ARG A 249      14.526 -11.424   8.433  1.00 78.88           N  
ATOM   3528  H   ARG A 249      13.809 -10.747   8.215  1.00 78.88           H  
ATOM   3529  CA  ARG A 249      15.614 -11.639   7.476  1.00 78.88           C  
ATOM   3530  HA  ARG A 249      16.485 -11.979   8.036  1.00 78.88           H  
ATOM   3531  C   ARG A 249      15.988 -10.363   6.759  1.00 78.88           C  
ATOM   3532  CB  ARG A 249      15.272 -12.708   6.437  1.00 78.88           C  
ATOM   3533  HB2 ARG A 249      14.521 -12.323   5.747  1.00 78.88           H  
ATOM   3534  HB3 ARG A 249      16.174 -12.929   5.868  1.00 78.88           H  
ATOM   3535  O   ARG A 249      15.141  -9.735   6.121  1.00 78.88           O  
ATOM   3536  CG  ARG A 249      14.757 -14.004   7.059  1.00 78.88           C  
ATOM   3537  HG2 ARG A 249      13.831 -13.823   7.605  1.00 78.88           H  
ATOM   3538  HG3 ARG A 249      15.513 -14.432   7.717  1.00 78.88           H  
ATOM   3539  CD  ARG A 249      14.463 -14.954   5.923  1.00 78.88           C  
ATOM   3540  HD2 ARG A 249      15.389 -15.138   5.380  1.00 78.88           H  
ATOM   3541  HD3 ARG A 249      13.761 -14.478   5.239  1.00 78.88           H  
ATOM   3542  NE  ARG A 249      13.914 -16.224   6.409  1.00 78.88           N  
ATOM   3543  HE  ARG A 249      13.806 -16.348   7.406  1.00 78.88           H  
ATOM   3544  NH1 ARG A 249      13.608 -17.045   4.320  1.00 78.88           N  
ATOM   3545 HH11 ARG A 249      13.246 -17.757   3.701  1.00 78.88           H  
ATOM   3546 HH12 ARG A 249      13.957 -16.174   3.947  1.00 78.88           H  
ATOM   3547  NH2 ARG A 249      13.111 -18.319   6.085  1.00 78.88           N  
ATOM   3548 HH21 ARG A 249      12.965 -19.099   5.460  1.00 78.88           H  
ATOM   3549 HH22 ARG A 249      13.089 -18.486   7.081  1.00 78.88           H  
ATOM   3550  CZ  ARG A 249      13.534 -17.190   5.603  1.00 78.88           C  
ATOM   3551  N   LEU A 250      17.269 -10.032   6.826  1.00 76.49           N  
ATOM   3552  H   LEU A 250      17.887 -10.668   7.310  1.00 76.49           H  
ATOM   3553  CA  LEU A 250      17.878  -8.956   6.066  1.00 76.49           C  
ATOM   3554  HA  LEU A 250      17.276  -8.052   6.156  1.00 76.49           H  
ATOM   3555  C   LEU A 250      17.949  -9.372   4.600  1.00 76.49           C  
ATOM   3556  CB  LEU A 250      19.278  -8.724   6.655  1.00 76.49           C  
ATOM   3557  HB2 LEU A 250      19.172  -8.585   7.730  1.00 76.49           H  
ATOM   3558  HB3 LEU A 250      19.879  -9.618   6.489  1.00 76.49           H  
ATOM   3559  O   LEU A 250      18.649 -10.331   4.291  1.00 76.49           O  
ATOM   3560  CG  LEU A 250      20.019  -7.516   6.064  1.00 76.49           C  
ATOM   3561  HG  LEU A 250      20.017  -7.567   4.975  1.00 76.49           H  
ATOM   3562  CD1 LEU A 250      19.336  -6.231   6.526  1.00 76.49           C  
ATOM   3563 HD11 LEU A 250      19.064  -6.305   7.579  1.00 76.49           H  
ATOM   3564 HD12 LEU A 250      20.008  -5.378   6.438  1.00 76.49           H  
ATOM   3565 HD13 LEU A 250      18.449  -6.045   5.921  1.00 76.49           H  
ATOM   3566  CD2 LEU A 250      21.475  -7.494   6.534  1.00 76.49           C  
ATOM   3567 HD21 LEU A 250      22.038  -6.764   5.952  1.00 76.49           H  
ATOM   3568 HD22 LEU A 250      21.931  -8.470   6.367  1.00 76.49           H  
ATOM   3569 HD23 LEU A 250      21.535  -7.241   7.592  1.00 76.49           H  
ATOM   3570  N   ALA A 251      17.255  -8.664   3.713  1.00 81.05           N  
ATOM   3571  H   ALA A 251      16.743  -7.854   4.034  1.00 81.05           H  
ATOM   3572  CA  ALA A 251      17.508  -8.771   2.286  1.00 81.05           C  
ATOM   3573  HA  ALA A 251      17.461  -9.820   1.994  1.00 81.05           H  
ATOM   3574  C   ALA A 251      18.924  -8.245   2.019  1.00 81.05           C  
ATOM   3575  CB  ALA A 251      16.435  -8.009   1.503  1.00 81.05           C  
ATOM   3576  HB1 ALA A 251      16.616  -8.127   0.435  1.00 81.05           H  
ATOM   3577  HB2 ALA A 251      16.482  -6.950   1.758  1.00 81.05           H  
ATOM   3578  HB3 ALA A 251      15.449  -8.403   1.746  1.00 81.05           H  
ATOM   3579  O   ALA A 251      19.286  -7.129   2.409  1.00 81.05           O  
ATOM   3580  N   TYR A 252      19.745  -9.075   1.394  1.00 74.87           N  
ATOM   3581  H   TYR A 252      19.384  -9.951   1.045  1.00 74.87           H  
ATOM   3582  CA  TYR A 252      21.099  -8.706   1.042  1.00 74.87           C  
ATOM   3583  HA  TYR A 252      21.516  -8.145   1.878  1.00 74.87           H  
ATOM   3584  C   TYR A 252      21.087  -7.771  -0.152  1.00 74.87           C  
ATOM   3585  CB  TYR A 252      21.957  -9.947   0.873  1.00 74.87           C  
ATOM   3586  HB2 TYR A 252      21.481 -10.631   0.170  1.00 74.87           H  
ATOM   3587  HB3 TYR A 252      22.924  -9.655   0.462  1.00 74.87           H  
ATOM   3588  O   TYR A 252      20.292  -7.922  -1.075  1.00 74.87           O  
ATOM   3589  CG  TYR A 252      22.193 -10.627   2.206  1.00 74.87           C  
ATOM   3590  CD1 TYR A 252      22.911  -9.953   3.219  1.00 74.87           C  
ATOM   3591  HD1 TYR A 252      23.244  -8.938   3.063  1.00 74.87           H  
ATOM   3592  CD2 TYR A 252      21.805 -11.964   2.401  1.00 74.87           C  
ATOM   3593  HD2 TYR A 252      21.265 -12.498   1.633  1.00 74.87           H  
ATOM   3594  CE1 TYR A 252      23.258 -10.611   4.413  1.00 74.87           C  
ATOM   3595  HE1 TYR A 252      23.820 -10.090   5.174  1.00 74.87           H  
ATOM   3596  CE2 TYR A 252      22.179 -12.630   3.584  1.00 74.87           C  
ATOM   3597  HE2 TYR A 252      21.934 -13.674   3.715  1.00 74.87           H  
ATOM   3598  OH  TYR A 252      23.259 -12.616   5.728  1.00 74.87           O  
ATOM   3599  HH  TYR A 252      23.763 -12.049   6.316  1.00 74.87           H  
ATOM   3600  CZ  TYR A 252      22.899 -11.961   4.593  1.00 74.87           C  
ATOM   3601  N   ASP A 253      21.925  -6.747  -0.087  1.00 79.44           N  
ATOM   3602  H   ASP A 253      22.648  -6.737   0.619  1.00 79.44           H  
ATOM   3603  CA  ASP A 253      21.842  -5.595  -0.960  1.00 79.44           C  
ATOM   3604  HA  ASP A 253      21.390  -5.935  -1.891  1.00 79.44           H  
ATOM   3605  C   ASP A 253      23.226  -5.061  -1.334  1.00 79.44           C  
ATOM   3606  CB  ASP A 253      20.902  -4.526  -0.344  1.00 79.44           C  
ATOM   3607  HB2 ASP A 253      19.949  -5.000  -0.108  1.00 79.44           H  
ATOM   3608  HB3 ASP A 253      20.696  -3.777  -1.108  1.00 79.44           H  
ATOM   3609  O   ASP A 253      24.246  -5.363  -0.705  1.00 79.44           O  
ATOM   3610  CG  ASP A 253      21.409  -3.793   0.913  1.00 79.44           C  
ATOM   3611  OD1 ASP A 253      20.583  -3.270   1.696  1.00 79.44           O  
ATOM   3612  OD2 ASP A 253      22.635  -3.622   1.087  1.00 79.44           O  
ATOM   3613  N   SER A 254      23.260  -4.207  -2.353  1.00 76.05           N  
ATOM   3614  H   SER A 254      22.410  -4.079  -2.884  1.00 76.05           H  
ATOM   3615  CA  SER A 254      24.480  -3.547  -2.820  1.00 76.05           C  
ATOM   3616  HA  SER A 254      25.233  -4.317  -2.985  1.00 76.05           H  
ATOM   3617  C   SER A 254      25.089  -2.565  -1.815  1.00 76.05           C  
ATOM   3618  CB  SER A 254      24.218  -2.870  -4.162  1.00 76.05           C  
ATOM   3619  HB2 SER A 254      23.750  -3.592  -4.831  1.00 76.05           H  
ATOM   3620  HB3 SER A 254      25.164  -2.555  -4.602  1.00 76.05           H  
ATOM   3621  O   SER A 254      26.073  -1.901  -2.141  1.00 76.05           O  
ATOM   3622  OG  SER A 254      23.370  -1.743  -4.010  1.00 76.05           O  
ATOM   3623  HG  SER A 254      23.927  -0.969  -3.897  1.00 76.05           H  
ATOM   3624  N   GLY A 255      24.537  -2.436  -0.604  1.00 70.54           N  
ATOM   3625  H   GLY A 255      23.750  -3.030  -0.387  1.00 70.54           H  
ATOM   3626  CA  GLY A 255      25.128  -1.738   0.535  1.00 70.54           C  
ATOM   3627  HA2 GLY A 255      25.805  -0.955   0.193  1.00 70.54           H  
ATOM   3628  HA3 GLY A 255      24.328  -1.270   1.107  1.00 70.54           H  
ATOM   3629  C   GLY A 255      25.879  -2.664   1.497  1.00 70.54           C  
ATOM   3630  O   GLY A 255      26.885  -2.224   2.050  1.00 70.54           O  
ATOM   3631  N   ASN A 256      25.459  -3.926   1.639  1.00 70.64           N  
ATOM   3632  H   ASN A 256      24.611  -4.185   1.156  1.00 70.64           H  
ATOM   3633  CA  ASN A 256      25.981  -4.872   2.637  1.00 70.64           C  
ATOM   3634  HA  ASN A 256      26.638  -4.325   3.312  1.00 70.64           H  
ATOM   3635  C   ASN A 256      26.853  -6.013   2.087  1.00 70.64           C  
ATOM   3636  CB  ASN A 256      24.804  -5.383   3.485  1.00 70.64           C  
ATOM   3637  HB2 ASN A 256      25.196  -5.972   4.314  1.00 70.64           H  
ATOM   3638  HB3 ASN A 256      24.295  -4.515   3.904  1.00 70.64           H  
ATOM   3639  O   ASN A 256      27.642  -6.591   2.833  1.00 70.64           O  
ATOM   3640  CG  ASN A 256      23.780  -6.231   2.751  1.00 70.64           C  
ATOM   3641  ND2 ASN A 256      22.555  -6.206   3.214  1.00 70.64           N  
ATOM   3642 HD21 ASN A 256      22.334  -5.536   3.937  1.00 70.64           H  
ATOM   3643 HD22 ASN A 256      21.817  -6.661   2.696  1.00 70.64           H  
ATOM   3644  OD1 ASN A 256      24.048  -6.942   1.797  1.00 70.64           O  
ATOM   3645  N   THR A 257      26.779  -6.294   0.787  1.00 71.89           N  
ATOM   3646  H   THR A 257      26.085  -5.815   0.231  1.00 71.89           H  
ATOM   3647  CA  THR A 257      27.559  -7.359   0.139  1.00 71.89           C  
ATOM   3648  HA  THR A 257      28.264  -7.773   0.860  1.00 71.89           H  
ATOM   3649  C   THR A 257      28.405  -6.830  -1.012  1.00 71.89           C  
ATOM   3650  CB  THR A 257      26.668  -8.524  -0.314  1.00 71.89           C  
ATOM   3651  HB  THR A 257      27.201  -9.135  -1.043  1.00 71.89           H  
ATOM   3652  O   THR A 257      28.165  -5.754  -1.564  1.00 71.89           O  
ATOM   3653  CG2 THR A 257      26.254  -9.418   0.843  1.00 71.89           C  
ATOM   3654 HG21 THR A 257      25.502 -10.118   0.482  1.00 71.89           H  
ATOM   3655 HG22 THR A 257      25.834  -8.829   1.659  1.00 71.89           H  
ATOM   3656 HG23 THR A 257      27.119  -9.971   1.210  1.00 71.89           H  
ATOM   3657  OG1 THR A 257      25.475  -8.071  -0.889  1.00 71.89           O  
ATOM   3658  HG1 THR A 257      25.030  -7.514  -0.246  1.00 71.89           H  
ATOM   3659  N   ASN A 258      29.449  -7.585  -1.342  1.00 68.39           N  
ATOM   3660  H   ASN A 258      29.614  -8.420  -0.799  1.00 68.39           H  
ATOM   3661  CA  ASN A 258      30.360  -7.316  -2.446  1.00 68.39           C  
ATOM   3662  HA  ASN A 258      29.909  -6.631  -3.164  1.00 68.39           H  
ATOM   3663  C   ASN A 258      30.664  -8.640  -3.146  1.00 68.39           C  
ATOM   3664  CB  ASN A 258      31.634  -6.680  -1.873  1.00 68.39           C  
ATOM   3665  HB2 ASN A 258      31.448  -5.643  -1.593  1.00 68.39           H  
ATOM   3666  HB3 ASN A 258      31.911  -7.241  -0.980  1.00 68.39           H  
ATOM   3667  O   ASN A 258      31.258  -9.527  -2.536  1.00 68.39           O  
ATOM   3668  CG  ASN A 258      32.815  -6.736  -2.822  1.00 68.39           C  
ATOM   3669  ND2 ASN A 258      34.002  -6.742  -2.273  1.00 68.39           N  
ATOM   3670 HD21 ASN A 258      34.097  -6.708  -1.268  1.00 68.39           H  
ATOM   3671 HD22 ASN A 258      34.793  -6.880  -2.885  1.00 68.39           H  
ATOM   3672  OD1 ASN A 258      32.677  -6.835  -4.035  1.00 68.39           O  
ATOM   3673  N   PHE A 259      30.282  -8.765  -4.417  1.00 66.95           N  
ATOM   3674  H   PHE A 259      29.761  -8.007  -4.834  1.00 66.95           H  
ATOM   3675  CA  PHE A 259      30.478  -9.981  -5.214  1.00 66.95           C  
ATOM   3676  HA  PHE A 259      30.602 -10.840  -4.553  1.00 66.95           H  
ATOM   3677  C   PHE A 259      31.705  -9.967  -6.125  1.00 66.95           C  
ATOM   3678  CB  PHE A 259      29.224 -10.212  -6.058  1.00 66.95           C  
ATOM   3679  HB2 PHE A 259      29.106  -9.367  -6.736  1.00 66.95           H  
ATOM   3680  HB3 PHE A 259      29.374 -11.096  -6.677  1.00 66.95           H  
ATOM   3681  O   PHE A 259      32.190 -11.036  -6.492  1.00 66.95           O  
ATOM   3682  CG  PHE A 259      27.952 -10.384  -5.254  1.00 66.95           C  
ATOM   3683  CD1 PHE A 259      27.908 -11.214  -4.117  1.00 66.95           C  
ATOM   3684  HD1 PHE A 259      28.794 -11.757  -3.821  1.00 66.95           H  
ATOM   3685  CD2 PHE A 259      26.790  -9.724  -5.665  1.00 66.95           C  
ATOM   3686  HD2 PHE A 259      26.786  -9.113  -6.555  1.00 66.95           H  
ATOM   3687  CE1 PHE A 259      26.724 -11.353  -3.369  1.00 66.95           C  
ATOM   3688  HE1 PHE A 259      26.677 -11.980  -2.491  1.00 66.95           H  
ATOM   3689  CE2 PHE A 259      25.614  -9.886  -4.929  1.00 66.95           C  
ATOM   3690  HE2 PHE A 259      24.710  -9.427  -5.302  1.00 66.95           H  
ATOM   3691  CZ  PHE A 259      25.572 -10.671  -3.770  1.00 66.95           C  
ATOM   3692  HZ  PHE A 259      24.651 -10.767  -3.213  1.00 66.95           H  
ATOM   3693  N   ASN A 260      32.167  -8.773  -6.500  1.00 65.61           N  
ATOM   3694  H   ASN A 260      31.810  -7.959  -6.020  1.00 65.61           H  
ATOM   3695  CA  ASN A 260      32.919  -8.548  -7.737  1.00 65.61           C  
ATOM   3696  HA  ASN A 260      33.240  -9.505  -8.148  1.00 65.61           H  
ATOM   3697  C   ASN A 260      34.197  -7.725  -7.536  1.00 65.61           C  
ATOM   3698  CB  ASN A 260      31.961  -7.875  -8.742  1.00 65.61           C  
ATOM   3699  HB2 ASN A 260      32.513  -7.589  -9.637  1.00 65.61           H  
ATOM   3700  HB3 ASN A 260      31.549  -6.967  -8.302  1.00 65.61           H  
ATOM   3701  O   ASN A 260      34.944  -7.524  -8.491  1.00 65.61           O  
ATOM   3702  CG  ASN A 260      30.825  -8.791  -9.171  1.00 65.61           C  
ATOM   3703  ND2 ASN A 260      29.696  -8.255  -9.569  1.00 65.61           N  
ATOM   3704 HD21 ASN A 260      29.593  -7.256  -9.671  1.00 65.61           H  
ATOM   3705 HD22 ASN A 260      29.000  -8.905  -9.906  1.00 65.61           H  
ATOM   3706  OD1 ASN A 260      30.933 -10.003  -9.161  1.00 65.61           O  
ATOM   3707  N   GLU A 261      34.452  -7.238  -6.322  1.00 69.93           N  
ATOM   3708  H   GLU A 261      33.805  -7.424  -5.570  1.00 69.93           H  
ATOM   3709  CA  GLU A 261      35.592  -6.384  -5.999  1.00 69.93           C  
ATOM   3710  HA  GLU A 261      36.160  -6.178  -6.906  1.00 69.93           H  
ATOM   3711  C   GLU A 261      36.522  -7.077  -4.999  1.00 69.93           C  
ATOM   3712  CB  GLU A 261      35.113  -5.037  -5.441  1.00 69.93           C  
ATOM   3713  HB2 GLU A 261      34.808  -5.153  -4.401  1.00 69.93           H  
ATOM   3714  HB3 GLU A 261      35.972  -4.367  -5.461  1.00 69.93           H  
ATOM   3715  O   GLU A 261      36.060  -7.571  -3.975  1.00 69.93           O  
ATOM   3716  CG  GLU A 261      33.950  -4.407  -6.227  1.00 69.93           C  
ATOM   3717  HG2 GLU A 261      34.169  -4.487  -7.291  1.00 69.93           H  
ATOM   3718  HG3 GLU A 261      33.024  -4.946  -6.027  1.00 69.93           H  
ATOM   3719  CD  GLU A 261      33.769  -2.935  -5.861  1.00 69.93           C  
ATOM   3720  OE1 GLU A 261      33.813  -2.093  -6.784  1.00 69.93           O  
ATOM   3721  OE2 GLU A 261      33.835  -2.562  -4.668  1.00 69.93           O  
ATOM   3722  N   PHE A 262      37.829  -7.068  -5.251  1.00 72.82           N  
ATOM   3723  H   PHE A 262      38.140  -6.597  -6.088  1.00 72.82           H  
ATOM   3724  CA  PHE A 262      38.864  -7.749  -4.467  1.00 72.82           C  
ATOM   3725  HA  PHE A 262      38.421  -8.143  -3.553  1.00 72.82           H  
ATOM   3726  C   PHE A 262      39.971  -6.768  -4.077  1.00 72.82           C  
ATOM   3727  CB  PHE A 262      39.447  -8.930  -5.256  1.00 72.82           C  
ATOM   3728  HB2 PHE A 262      40.122  -9.487  -4.607  1.00 72.82           H  
ATOM   3729  HB3 PHE A 262      40.040  -8.545  -6.085  1.00 72.82           H  
ATOM   3730  O   PHE A 262      40.296  -5.854  -4.835  1.00 72.82           O  
ATOM   3731  CG  PHE A 262      38.406  -9.873  -5.818  1.00 72.82           C  
ATOM   3732  CD1 PHE A 262      38.071 -11.055  -5.131  1.00 72.82           C  
ATOM   3733  HD1 PHE A 262      38.585 -11.318  -4.218  1.00 72.82           H  
ATOM   3734  CD2 PHE A 262      37.769  -9.558  -7.033  1.00 72.82           C  
ATOM   3735  HD2 PHE A 262      38.029  -8.656  -7.566  1.00 72.82           H  
ATOM   3736  CE1 PHE A 262      37.080 -11.906  -5.647  1.00 72.82           C  
ATOM   3737  HE1 PHE A 262      36.843 -12.832  -5.144  1.00 72.82           H  
ATOM   3738  CE2 PHE A 262      36.774 -10.401  -7.544  1.00 72.82           C  
ATOM   3739  HE2 PHE A 262      36.280 -10.154  -8.472  1.00 72.82           H  
ATOM   3740  CZ  PHE A 262      36.430 -11.568  -6.849  1.00 72.82           C  
ATOM   3741  HZ  PHE A 262      35.691 -12.228  -7.278  1.00 72.82           H  
ATOM   3742  N   GLY A 263      40.533  -6.960  -2.888  1.00 59.58           N  
ATOM   3743  H   GLY A 263      40.201  -7.725  -2.317  1.00 59.58           H  
ATOM   3744  CA  GLY A 263      41.384  -5.996  -2.194  1.00 59.58           C  
ATOM   3745  HA2 GLY A 263      41.217  -4.989  -2.578  1.00 59.58           H  
ATOM   3746  HA3 GLY A 263      42.435  -6.247  -2.335  1.00 59.58           H  
ATOM   3747  C   GLY A 263      41.076  -6.012  -0.696  1.00 59.58           C  
ATOM   3748  O   GLY A 263      40.321  -6.862  -0.213  1.00 59.58           O  
ATOM   3749  N   GLY A 264      41.620  -5.053   0.046  1.00 53.49           N  
ATOM   3750  H   GLY A 264      42.219  -4.367  -0.389  1.00 53.49           H  
ATOM   3751  CA  GLY A 264      41.384  -4.940   1.481  1.00 53.49           C  
ATOM   3752  HA2 GLY A 264      41.964  -5.694   2.013  1.00 53.49           H  
ATOM   3753  HA3 GLY A 264      40.334  -5.134   1.701  1.00 53.49           H  
ATOM   3754  C   GLY A 264      41.736  -3.570   2.033  1.00 53.49           C  
ATOM   3755  O   GLY A 264      42.053  -2.647   1.290  1.00 53.49           O  
ATOM   3756  N   ALA A 265      41.656  -3.439   3.356  1.00 53.17           N  
ATOM   3757  H   ALA A 265      41.491  -4.261   3.919  1.00 53.17           H  
ATOM   3758  CA  ALA A 265      41.908  -2.177   4.049  1.00 53.17           C  
ATOM   3759  HA  ALA A 265      41.559  -1.359   3.419  1.00 53.17           H  
ATOM   3760  C   ALA A 265      43.403  -1.913   4.309  1.00 53.17           C  
ATOM   3761  CB  ALA A 265      41.083  -2.159   5.340  1.00 53.17           C  
ATOM   3762  HB1 ALA A 265      40.024  -2.280   5.109  1.00 53.17           H  
ATOM   3763  HB2 ALA A 265      41.221  -1.204   5.847  1.00 53.17           H  
ATOM   3764  HB3 ALA A 265      41.410  -2.959   6.005  1.00 53.17           H  
ATOM   3765  O   ALA A 265      43.753  -0.842   4.803  1.00 53.17           O  
ATOM   3766  N   ALA A 266      44.286  -2.864   3.996  1.00 58.88           N  
ATOM   3767  H   ALA A 266      43.947  -3.760   3.675  1.00 58.88           H  
ATOM   3768  CA  ALA A 266      45.724  -2.742   4.176  1.00 58.88           C  
ATOM   3769  HA  ALA A 266      45.992  -1.686   4.195  1.00 58.88           H  
ATOM   3770  C   ALA A 266      46.517  -3.383   3.025  1.00 58.88           C  
ATOM   3771  CB  ALA A 266      46.095  -3.351   5.539  1.00 58.88           C  
ATOM   3772  HB1 ALA A 266      45.640  -2.765   6.338  1.00 58.88           H  
ATOM   3773  HB2 ALA A 266      47.176  -3.350   5.673  1.00 58.88           H  
ATOM   3774  HB3 ALA A 266      45.739  -4.379   5.606  1.00 58.88           H  
ATOM   3775  O   ALA A 266      46.013  -4.191   2.240  1.00 58.88           O  
ATOM   3776  N   GLY A 267      47.809  -3.042   2.969  1.00 47.42           N  
ATOM   3777  H   GLY A 267      48.157  -2.409   3.674  1.00 47.42           H  
ATOM   3778  CA  GLY A 267      48.786  -3.863   2.258  1.00 47.42           C  
ATOM   3779  HA2 GLY A 267      48.552  -3.860   1.193  1.00 47.42           H  
ATOM   3780  HA3 GLY A 267      49.791  -3.465   2.397  1.00 47.42           H  
ATOM   3781  C   GLY A 267      48.750  -5.307   2.772  1.00 47.42           C  
ATOM   3782  O   GLY A 267      48.315  -5.580   3.887  1.00 47.42           O  
ATOM   3783  N   ASP A 268      49.175  -6.236   1.929  1.00 55.09           N  
ATOM   3784  H   ASP A 268      49.587  -5.917   1.064  1.00 55.09           H  
ATOM   3785  CA  ASP A 268      49.009  -7.682   2.071  1.00 55.09           C  
ATOM   3786  HA  ASP A 268      49.562  -8.096   1.228  1.00 55.09           H  
ATOM   3787  C   ASP A 268      47.576  -8.231   1.874  1.00 55.09           C  
ATOM   3788  CB  ASP A 268      49.742  -8.258   3.301  1.00 55.09           C  
ATOM   3789  HB2 ASP A 268      49.337  -7.842   4.223  1.00 55.09           H  
ATOM   3790  HB3 ASP A 268      49.541  -9.329   3.310  1.00 55.09           H  
ATOM   3791  O   ASP A 268      47.433  -9.434   1.647  1.00 55.09           O  
ATOM   3792  CG  ASP A 268      51.272  -8.106   3.295  1.00 55.09           C  
ATOM   3793  OD1 ASP A 268      51.920  -8.817   4.101  1.00 55.09           O  
ATOM   3794  OD2 ASP A 268      51.852  -7.440   2.412  1.00 55.09           O  
ATOM   3795  N   ASN A 269      46.528  -7.396   1.837  1.00 56.90           N  
ATOM   3796  H   ASN A 269      46.678  -6.422   2.059  1.00 56.90           H  
ATOM   3797  CA  ASN A 269      45.140  -7.845   1.655  1.00 56.90           C  
ATOM   3798  HA  ASN A 269      45.049  -8.866   2.026  1.00 56.90           H  
ATOM   3799  C   ASN A 269      44.672  -7.865   0.183  1.00 56.90           C  
ATOM   3800  CB  ASN A 269      44.159  -6.972   2.463  1.00 56.90           C  
ATOM   3801  HB2 ASN A 269      44.137  -5.981   2.010  1.00 56.90           H  
ATOM   3802  HB3 ASN A 269      43.172  -7.427   2.371  1.00 56.90           H  
ATOM   3803  O   ASN A 269      43.868  -7.029  -0.219  1.00 56.90           O  
ATOM   3804  CG  ASN A 269      44.384  -6.750   3.936  1.00 56.90           C  
ATOM   3805  ND2 ASN A 269      45.010  -7.668   4.623  1.00 56.90           N  
ATOM   3806 HD21 ASN A 269      44.993  -7.576   5.629  1.00 56.90           H  
ATOM   3807 HD22 ASN A 269      45.204  -8.548   4.167  1.00 56.90           H  
ATOM   3808  OD1 ASN A 269      43.920  -5.756   4.471  1.00 56.90           O  
ATOM   3809  N   ILE A 270      45.073  -8.856  -0.616  1.00 44.88           N  
ATOM   3810  H   ILE A 270      45.747  -9.504  -0.232  1.00 44.88           H  
ATOM   3811  CA  ILE A 270      44.142  -9.335  -1.665  1.00 44.88           C  
ATOM   3812  HA  ILE A 270      43.287  -8.661  -1.717  1.00 44.88           H  
ATOM   3813  C   ILE A 270      43.502 -10.629  -1.226  1.00 44.88           C  
ATOM   3814  CB  ILE A 270      44.755  -9.377  -3.086  1.00 44.88           C  
ATOM   3815  HB  ILE A 270      45.825  -9.182  -3.015  1.00 44.88           H  
ATOM   3816  O   ILE A 270      42.277 -10.723  -1.253  1.00 44.88           O  
ATOM   3817  CG1 ILE A 270      44.087  -8.265  -3.910  1.00 44.88           C  
ATOM   3818 HG12 ILE A 270      44.009  -7.362  -3.304  1.00 44.88           H  
ATOM   3819 HG13 ILE A 270      43.076  -8.559  -4.193  1.00 44.88           H  
ATOM   3820  CG2 ILE A 270      44.543 -10.700  -3.849  1.00 44.88           C  
ATOM   3821 HG21 ILE A 270      44.979 -10.653  -4.846  1.00 44.88           H  
ATOM   3822 HG22 ILE A 270      43.482 -10.936  -3.935  1.00 44.88           H  
ATOM   3823 HG23 ILE A 270      45.046 -11.517  -3.333  1.00 44.88           H  
ATOM   3824  CD1 ILE A 270      44.880  -7.907  -5.157  1.00 44.88           C  
ATOM   3825 HD11 ILE A 270      45.899  -7.647  -4.870  1.00 44.88           H  
ATOM   3826 HD12 ILE A 270      44.384  -7.070  -5.649  1.00 44.88           H  
ATOM   3827 HD13 ILE A 270      44.902  -8.745  -5.854  1.00 44.88           H  
ATOM   3828  N   GLY A 271      44.323 -11.577  -0.777  1.00 48.62           N  
ATOM   3829  H   GLY A 271      45.322 -11.428  -0.802  1.00 48.62           H  
ATOM   3830  CA  GLY A 271      43.832 -12.910  -0.503  1.00 48.62           C  
ATOM   3831  HA2 GLY A 271      43.061 -12.863   0.266  1.00 48.62           H  
ATOM   3832  HA3 GLY A 271      44.639 -13.551  -0.150  1.00 48.62           H  
ATOM   3833  C   GLY A 271      43.223 -13.516  -1.766  1.00 48.62           C  
ATOM   3834  O   GLY A 271      42.009 -13.518  -1.959  1.00 48.62           O  
ATOM   3835  N   CYS A 272      44.089 -13.923  -2.689  1.00 53.26           N  
ATOM   3836  H   CYS A 272      45.078 -13.847  -2.500  1.00 53.26           H  
ATOM   3837  CA  CYS A 272      43.701 -14.837  -3.743  1.00 53.26           C  
ATOM   3838  HA  CYS A 272      42.876 -15.440  -3.364  1.00 53.26           H  
ATOM   3839  C   CYS A 272      44.864 -15.778  -4.031  1.00 53.26           C  
ATOM   3840  CB  CYS A 272      43.203 -14.100  -4.995  1.00 53.26           C  
ATOM   3841  HB2 CYS A 272      42.630 -14.803  -5.599  1.00 53.26           H  
ATOM   3842  HB3 CYS A 272      42.538 -13.289  -4.698  1.00 53.26           H  
ATOM   3843  O   CYS A 272      46.045 -15.406  -3.966  1.00 53.26           O  
ATOM   3844  SG  CYS A 272      44.573 -13.465  -6.002  1.00 53.26           S  
ATOM   3845  HG  CYS A 272      43.796 -13.118  -7.032  1.00 53.26           H  
ATOM   3846  N   ILE A 273      44.504 -17.011  -4.350  1.00 64.68           N  
ATOM   3847  H   ILE A 273      43.517 -17.220  -4.402  1.00 64.68           H  
ATOM   3848  CA  ILE A 273      45.440 -18.065  -4.701  1.00 64.68           C  
ATOM   3849  HA  ILE A 273      46.397 -17.878  -4.213  1.00 64.68           H  
ATOM   3850  C   ILE A 273      45.661 -18.021  -6.210  1.00 64.68           C  
ATOM   3851  CB  ILE A 273      44.905 -19.418  -4.194  1.00 64.68           C  
ATOM   3852  HB  ILE A 273      43.901 -19.553  -4.598  1.00 64.68           H  
ATOM   3853  O   ILE A 273      44.746 -17.770  -6.994  1.00 64.68           O  
ATOM   3854  CG1 ILE A 273      44.817 -19.409  -2.646  1.00 64.68           C  
ATOM   3855 HG12 ILE A 273      45.815 -19.499  -2.216  1.00 64.68           H  
ATOM   3856 HG13 ILE A 273      44.395 -18.470  -2.289  1.00 64.68           H  
ATOM   3857  CG2 ILE A 273      45.778 -20.585  -4.694  1.00 64.68           C  
ATOM   3858 HG21 ILE A 273      45.756 -20.642  -5.782  1.00 64.68           H  
ATOM   3859 HG22 ILE A 273      46.810 -20.459  -4.366  1.00 64.68           H  
ATOM   3860 HG23 ILE A 273      45.389 -21.536  -4.330  1.00 64.68           H  
ATOM   3861  CD1 ILE A 273      43.906 -20.520  -2.110  1.00 64.68           C  
ATOM   3862 HD11 ILE A 273      42.886 -20.355  -2.458  1.00 64.68           H  
ATOM   3863 HD12 ILE A 273      44.235 -21.506  -2.436  1.00 64.68           H  
ATOM   3864 HD13 ILE A 273      43.908 -20.499  -1.020  1.00 64.68           H  
ATOM   3865  N   GLY A 274      46.889 -18.291  -6.622  1.00 80.04           N  
ATOM   3866  H   GLY A 274      47.603 -18.443  -5.923  1.00 80.04           H  
ATOM   3867  CA  GLY A 274      47.263 -18.567  -7.994  1.00 80.04           C  
ATOM   3868  HA2 GLY A 274      47.736 -17.690  -8.436  1.00 80.04           H  
ATOM   3869  HA3 GLY A 274      46.379 -18.819  -8.581  1.00 80.04           H  
ATOM   3870  C   GLY A 274      48.232 -19.732  -8.081  1.00 80.04           C  
ATOM   3871  O   GLY A 274      48.740 -20.221  -7.073  1.00 80.04           O  
ATOM   3872  N   PHE A 275      48.516 -20.150  -9.307  1.00 79.59           N  
ATOM   3873  H   PHE A 275      48.103 -19.646 -10.079  1.00 79.59           H  
ATOM   3874  CA  PHE A 275      49.549 -21.137  -9.600  1.00 79.59           C  
ATOM   3875  HA  PHE A 275      50.213 -21.225  -8.740  1.00 79.59           H  
ATOM   3876  C   PHE A 275      50.384 -20.680 -10.785  1.00 79.59           C  
ATOM   3877  CB  PHE A 275      48.948 -22.521  -9.873  1.00 79.59           C  
ATOM   3878  HB2 PHE A 275      48.277 -22.453 -10.729  1.00 79.59           H  
ATOM   3879  HB3 PHE A 275      49.753 -23.207 -10.137  1.00 79.59           H  
ATOM   3880  O   PHE A 275      49.868 -20.100 -11.745  1.00 79.59           O  
ATOM   3881  CG  PHE A 275      48.197 -23.099  -8.696  1.00 79.59           C  
ATOM   3882  CD1 PHE A 275      48.883 -23.788  -7.677  1.00 79.59           C  
ATOM   3883  HD1 PHE A 275      49.951 -23.932  -7.742  1.00 79.59           H  
ATOM   3884  CD2 PHE A 275      46.808 -22.917  -8.605  1.00 79.59           C  
ATOM   3885  HD2 PHE A 275      46.270 -22.395  -9.383  1.00 79.59           H  
ATOM   3886  CE1 PHE A 275      48.174 -24.297  -6.575  1.00 79.59           C  
ATOM   3887  HE1 PHE A 275      48.698 -24.838  -5.802  1.00 79.59           H  
ATOM   3888  CE2 PHE A 275      46.109 -23.409  -7.499  1.00 79.59           C  
ATOM   3889  HE2 PHE A 275      45.043 -23.249  -7.428  1.00 79.59           H  
ATOM   3890  CZ  PHE A 275      46.783 -24.113  -6.493  1.00 79.59           C  
ATOM   3891  HZ  PHE A 275      46.222 -24.520  -5.665  1.00 79.59           H  
ATOM   3892  N   ALA A 276      51.671 -20.994 -10.729  1.00 84.52           N  
ATOM   3893  H   ALA A 276      52.019 -21.438  -9.892  1.00 84.52           H  
ATOM   3894  CA  ALA A 276      52.582 -20.878 -11.848  1.00 84.52           C  
ATOM   3895  HA  ALA A 276      52.609 -19.842 -12.187  1.00 84.52           H  
ATOM   3896  C   ALA A 276      52.119 -21.780 -13.008  1.00 84.52           C  
ATOM   3897  CB  ALA A 276      53.968 -21.246 -11.331  1.00 84.52           C  
ATOM   3898  HB1 ALA A 276      54.271 -20.563 -10.538  1.00 84.52           H  
ATOM   3899  HB2 ALA A 276      54.695 -21.205 -12.142  1.00 84.52           H  
ATOM   3900  HB3 ALA A 276      53.932 -22.259 -10.930  1.00 84.52           H  
ATOM   3901  O   ALA A 276      52.205 -23.004 -12.962  1.00 84.52           O  
ATOM   3902  N   VAL A 277      51.630 -21.145 -14.067  1.00 81.46           N  
ATOM   3903  H   VAL A 277      51.647 -20.137 -14.022  1.00 81.46           H  
ATOM   3904  CA  VAL A 277      51.284 -21.737 -15.369  1.00 81.46           C  
ATOM   3905  HA  VAL A 277      50.701 -22.647 -15.230  1.00 81.46           H  
ATOM   3906  C   VAL A 277      52.571 -22.090 -16.124  1.00 81.46           C  
ATOM   3907  CB  VAL A 277      50.450 -20.695 -16.147  1.00 81.46           C  
ATOM   3908  HB  VAL A 277      51.044 -19.782 -16.201  1.00 81.46           H  
ATOM   3909  O   VAL A 277      52.612 -23.019 -16.915  1.00 81.46           O  
ATOM   3910  CG1 VAL A 277      50.038 -21.037 -17.583  1.00 81.46           C  
ATOM   3911 HG11 VAL A 277      50.831 -21.565 -18.113  1.00 81.46           H  
ATOM   3912 HG12 VAL A 277      49.120 -21.625 -17.588  1.00 81.46           H  
ATOM   3913 HG13 VAL A 277      49.828 -20.110 -18.116  1.00 81.46           H  
ATOM   3914  CG2 VAL A 277      49.152 -20.365 -15.401  1.00 81.46           C  
ATOM   3915 HG21 VAL A 277      48.630 -19.569 -15.933  1.00 81.46           H  
ATOM   3916 HG22 VAL A 277      48.510 -21.244 -15.347  1.00 81.46           H  
ATOM   3917 HG23 VAL A 277      49.360 -20.024 -14.387  1.00 81.46           H  
ATOM   3918  N   SER A 278      53.664 -21.375 -15.877  1.00 88.20           N  
ATOM   3919  H   SER A 278      53.603 -20.613 -15.217  1.00 88.20           H  
ATOM   3920  CA  SER A 278      54.991 -21.711 -16.394  1.00 88.20           C  
ATOM   3921  HA  SER A 278      55.095 -22.795 -16.437  1.00 88.20           H  
ATOM   3922  C   SER A 278      56.070 -21.167 -15.456  1.00 88.20           C  
ATOM   3923  CB  SER A 278      55.145 -21.150 -17.817  1.00 88.20           C  
ATOM   3924  HB2 SER A 278      56.006 -21.617 -18.294  1.00 88.20           H  
ATOM   3925  HB3 SER A 278      54.257 -21.384 -18.404  1.00 88.20           H  
ATOM   3926  O   SER A 278      55.770 -20.599 -14.410  1.00 88.20           O  
ATOM   3927  OG  SER A 278      55.344 -19.750 -17.781  1.00 88.20           O  
ATOM   3928  HG  SER A 278      55.413 -19.412 -18.677  1.00 88.20           H  
ATOM   3929  N   THR A 279      57.338 -21.269 -15.852  1.00 89.90           N  
ATOM   3930  H   THR A 279      57.553 -21.706 -16.737  1.00 89.90           H  
ATOM   3931  CA  THR A 279      58.450 -20.589 -15.168  1.00 89.90           C  
ATOM   3932  HA  THR A 279      58.400 -20.831 -14.106  1.00 89.90           H  
ATOM   3933  C   THR A 279      58.405 -19.054 -15.272  1.00 89.90           C  
ATOM   3934  CB  THR A 279      59.791 -21.099 -15.708  1.00 89.90           C  
ATOM   3935  HB  THR A 279      60.606 -20.504 -15.293  1.00 89.90           H  
ATOM   3936  O   THR A 279      59.223 -18.378 -14.648  1.00 89.90           O  
ATOM   3937  CG2 THR A 279      60.029 -22.569 -15.361  1.00 89.90           C  
ATOM   3938 HG21 THR A 279      59.267 -23.201 -15.818  1.00 89.90           H  
ATOM   3939 HG22 THR A 279      59.997 -22.694 -14.278  1.00 89.90           H  
ATOM   3940 HG23 THR A 279      61.013 -22.875 -15.716  1.00 89.90           H  
ATOM   3941  OG1 THR A 279      59.806 -21.011 -17.118  1.00 89.90           O  
ATOM   3942  HG1 THR A 279      60.708 -21.183 -17.400  1.00 89.90           H  
ATOM   3943  N   THR A 280      57.470 -18.490 -16.051  1.00 90.83           N  
ATOM   3944  H   THR A 280      56.860 -19.105 -16.571  1.00 90.83           H  
ATOM   3945  CA  THR A 280      57.350 -17.045 -16.320  1.00 90.83           C  
ATOM   3946  HA  THR A 280      57.905 -16.509 -15.550  1.00 90.83           H  
ATOM   3947  C   THR A 280      55.921 -16.491 -16.267  1.00 90.83           C  
ATOM   3948  CB  THR A 280      57.964 -16.683 -17.682  1.00 90.83           C  
ATOM   3949  HB  THR A 280      57.891 -15.605 -17.828  1.00 90.83           H  
ATOM   3950  O   THR A 280      55.728 -15.285 -16.442  1.00 90.83           O  
ATOM   3951  CG2 THR A 280      59.434 -17.078 -17.816  1.00 90.83           C  
ATOM   3952 HG21 THR A 280      59.539 -18.163 -17.824  1.00 90.83           H  
ATOM   3953 HG22 THR A 280      59.844 -16.667 -18.739  1.00 90.83           H  
ATOM   3954 HG23 THR A 280      59.995 -16.673 -16.974  1.00 90.83           H  
ATOM   3955  OG1 THR A 280      57.275 -17.335 -18.730  1.00 90.83           O  
ATOM   3956  HG1 THR A 280      57.782 -17.177 -19.530  1.00 90.83           H  
ATOM   3957  N   VAL A 281      54.911 -17.334 -16.031  1.00 88.94           N  
ATOM   3958  H   VAL A 281      55.127 -18.308 -15.876  1.00 88.94           H  
ATOM   3959  CA  VAL A 281      53.487 -16.961 -16.046  1.00 88.94           C  
ATOM   3960  HA  VAL A 281      53.406 -15.878 -15.949  1.00 88.94           H  
ATOM   3961  C   VAL A 281      52.765 -17.596 -14.862  1.00 88.94           C  
ATOM   3962  CB  VAL A 281      52.805 -17.373 -17.371  1.00 88.94           C  
ATOM   3963  HB  VAL A 281      52.829 -18.458 -17.467  1.00 88.94           H  
ATOM   3964  O   VAL A 281      52.982 -18.769 -14.569  1.00 88.94           O  
ATOM   3965  CG1 VAL A 281      51.345 -16.911 -17.428  1.00 88.94           C  
ATOM   3966 HG11 VAL A 281      50.750 -17.408 -16.661  1.00 88.94           H  
ATOM   3967 HG12 VAL A 281      50.912 -17.166 -18.395  1.00 88.94           H  
ATOM   3968 HG13 VAL A 281      51.292 -15.832 -17.285  1.00 88.94           H  
ATOM   3969  CG2 VAL A 281      53.500 -16.762 -18.598  1.00 88.94           C  
ATOM   3970 HG21 VAL A 281      54.522 -17.131 -18.674  1.00 88.94           H  
ATOM   3971 HG22 VAL A 281      52.968 -17.047 -19.506  1.00 88.94           H  
ATOM   3972 HG23 VAL A 281      53.516 -15.675 -18.517  1.00 88.94           H  
ATOM   3973  N   ALA A 282      51.870 -16.851 -14.218  1.00 90.32           N  
ATOM   3974  H   ALA A 282      51.760 -15.886 -14.498  1.00 90.32           H  
ATOM   3975  CA  ALA A 282      50.970 -17.346 -13.181  1.00 90.32           C  
ATOM   3976  HA  ALA A 282      50.974 -18.436 -13.191  1.00 90.32           H  
ATOM   3977  C   ALA A 282      49.528 -16.886 -13.429  1.00 90.32           C  
ATOM   3978  CB  ALA A 282      51.485 -16.881 -11.819  1.00 90.32           C  
ATOM   3979  HB1 ALA A 282      50.848 -17.282 -11.031  1.00 90.32           H  
ATOM   3980  HB2 ALA A 282      52.507 -17.235 -11.680  1.00 90.32           H  
ATOM   3981  HB3 ALA A 282      51.471 -15.792 -11.769  1.00 90.32           H  
ATOM   3982  O   ALA A 282      49.307 -15.727 -13.777  1.00 90.32           O  
ATOM   3983  N   ASP A 283      48.565 -17.782 -13.222  1.00 85.50           N  
ATOM   3984  H   ASP A 283      48.839 -18.677 -12.842  1.00 85.50           H  
ATOM   3985  CA  ASP A 283      47.129 -17.479 -13.201  1.00 85.50           C  
ATOM   3986  HA  ASP A 283      46.935 -16.520 -13.681  1.00 85.50           H  
ATOM   3987  C   ASP A 283      46.682 -17.393 -11.730  1.00 85.50           C  
ATOM   3988  CB  ASP A 283      46.314 -18.567 -13.935  1.00 85.50           C  
ATOM   3989  HB2 ASP A 283      46.718 -19.539 -13.654  1.00 85.50           H  
ATOM   3990  HB3 ASP A 283      45.289 -18.517 -13.567  1.00 85.50           H  
ATOM   3991  O   ASP A 283      47.048 -18.254 -10.928  1.00 85.50           O  
ATOM   3992  CG  ASP A 283      46.230 -18.497 -15.470  1.00 85.50           C  
ATOM   3993  OD1 ASP A 283      45.785 -19.510 -16.066  1.00 85.50           O  
ATOM   3994  OD2 ASP A 283      46.545 -17.446 -16.081  1.00 85.50           O  
ATOM   3995  N   PHE A 284      45.882 -16.381 -11.396  1.00 83.29           N  
ATOM   3996  H   PHE A 284      45.637 -15.732 -12.130  1.00 83.29           H  
ATOM   3997  CA  PHE A 284      45.292 -16.104 -10.085  1.00 83.29           C  
ATOM   3998  HA  PHE A 284      45.608 -16.864  -9.370  1.00 83.29           H  
ATOM   3999  C   PHE A 284      43.772 -16.140 -10.173  1.00 83.29           C  
ATOM   4000  CB  PHE A 284      45.737 -14.730  -9.570  1.00 83.29           C  
ATOM   4001  HB2 PHE A 284      45.226 -14.527  -8.629  1.00 83.29           H  
ATOM   4002  HB3 PHE A 284      45.432 -13.965 -10.284  1.00 83.29           H  
ATOM   4003  O   PHE A 284      43.195 -15.667 -11.154  1.00 83.29           O  
ATOM   4004  CG  PHE A 284      47.224 -14.629  -9.344  1.00 83.29           C  
ATOM   4005  CD1 PHE A 284      47.781 -15.060  -8.127  1.00 83.29           C  
ATOM   4006  HD1 PHE A 284      47.140 -15.415  -7.333  1.00 83.29           H  
ATOM   4007  CD2 PHE A 284      48.058 -14.182 -10.385  1.00 83.29           C  
ATOM   4008  HD2 PHE A 284      47.630 -13.884 -11.331  1.00 83.29           H  
ATOM   4009  CE1 PHE A 284      49.176 -15.079  -7.969  1.00 83.29           C  
ATOM   4010  HE1 PHE A 284      49.609 -15.458  -7.055  1.00 83.29           H  
ATOM   4011  CE2 PHE A 284      49.451 -14.190 -10.217  1.00 83.29           C  
ATOM   4012  HE2 PHE A 284      50.094 -13.894 -11.032  1.00 83.29           H  
ATOM   4013  CZ  PHE A 284      50.009 -14.648  -9.014  1.00 83.29           C  
ATOM   4014  HZ  PHE A 284      51.083 -14.702  -8.912  1.00 83.29           H  
ATOM   4015  N   TYR A 285      43.138 -16.668  -9.133  1.00 78.33           N  
ATOM   4016  H   TYR A 285      43.682 -16.978  -8.340  1.00 78.33           H  
ATOM   4017  CA  TYR A 285      41.750 -17.103  -9.160  1.00 78.33           C  
ATOM   4018  HA  TYR A 285      41.308 -16.880 -10.132  1.00 78.33           H  
ATOM   4019  C   TYR A 285      40.951 -16.370  -8.084  1.00 78.33           C  
ATOM   4020  CB  TYR A 285      41.731 -18.624  -8.981  1.00 78.33           C  
ATOM   4021  HB2 TYR A 285      42.077 -18.866  -7.976  1.00 78.33           H  
ATOM   4022  HB3 TYR A 285      40.701 -18.974  -9.058  1.00 78.33           H  
ATOM   4023  O   TYR A 285      41.279 -16.414  -6.899  1.00 78.33           O  
ATOM   4024  CG  TYR A 285      42.593 -19.366  -9.993  1.00 78.33           C  
ATOM   4025  CD1 TYR A 285      42.105 -19.669 -11.274  1.00 78.33           C  
ATOM   4026  HD1 TYR A 285      41.099 -19.372 -11.531  1.00 78.33           H  
ATOM   4027  CD2 TYR A 285      43.918 -19.698  -9.671  1.00 78.33           C  
ATOM   4028  HD2 TYR A 285      44.300 -19.454  -8.690  1.00 78.33           H  
ATOM   4029  CE1 TYR A 285      42.903 -20.347 -12.213  1.00 78.33           C  
ATOM   4030  HE1 TYR A 285      42.504 -20.578 -13.190  1.00 78.33           H  
ATOM   4031  CE2 TYR A 285      44.740 -20.337 -10.609  1.00 78.33           C  
ATOM   4032  HE2 TYR A 285      45.772 -20.540 -10.362  1.00 78.33           H  
ATOM   4033  OH  TYR A 285      45.050 -21.316 -12.748  1.00 78.33           O  
ATOM   4034  HH  TYR A 285      45.938 -21.301 -12.383  1.00 78.33           H  
ATOM   4035  CZ  TYR A 285      44.228 -20.684 -11.872  1.00 78.33           C  
ATOM   4036  N   PHE A 286      39.921 -15.648  -8.514  1.00 78.41           N  
ATOM   4037  H   PHE A 286      39.739 -15.629  -9.507  1.00 78.41           H  
ATOM   4038  CA  PHE A 286      39.145 -14.739  -7.681  1.00 78.41           C  
ATOM   4039  HA  PHE A 286      39.531 -14.742  -6.662  1.00 78.41           H  
ATOM   4040  C   PHE A 286      37.671 -15.172  -7.698  1.00 78.41           C  
ATOM   4041  CB  PHE A 286      39.309 -13.322  -8.235  1.00 78.41           C  
ATOM   4042  HB2 PHE A 286      38.608 -12.659  -7.727  1.00 78.41           H  
ATOM   4043  HB3 PHE A 286      39.039 -13.334  -9.291  1.00 78.41           H  
ATOM   4044  O   PHE A 286      37.010 -15.009  -8.726  1.00 78.41           O  
ATOM   4045  CG  PHE A 286      40.687 -12.712  -8.133  1.00 78.41           C  
ATOM   4046  CD1 PHE A 286      41.013 -11.892  -7.039  1.00 78.41           C  
ATOM   4047  HD1 PHE A 286      40.309 -11.769  -6.229  1.00 78.41           H  
ATOM   4048  CD2 PHE A 286      41.621 -12.909  -9.166  1.00 78.41           C  
ATOM   4049  HD2 PHE A 286      41.383 -13.551 -10.001  1.00 78.41           H  
ATOM   4050  CE1 PHE A 286      42.250 -11.234  -6.994  1.00 78.41           C  
ATOM   4051  HE1 PHE A 286      42.497 -10.601  -6.155  1.00 78.41           H  
ATOM   4052  CE2 PHE A 286      42.872 -12.279  -9.106  1.00 78.41           C  
ATOM   4053  HE2 PHE A 286      43.597 -12.452  -9.887  1.00 78.41           H  
ATOM   4054  CZ  PHE A 286      43.177 -11.429  -8.031  1.00 78.41           C  
ATOM   4055  HZ  PHE A 286      44.146 -10.953  -7.984  1.00 78.41           H  
ATOM   4056  N   PRO A 287      37.117 -15.717  -6.601  1.00 74.82           N  
ATOM   4057  CA  PRO A 287      35.760 -16.263  -6.600  1.00 74.82           C  
ATOM   4058  HA  PRO A 287      35.673 -17.040  -7.360  1.00 74.82           H  
ATOM   4059  C   PRO A 287      34.733 -15.159  -6.877  1.00 74.82           C  
ATOM   4060  CB  PRO A 287      35.590 -16.888  -5.210  1.00 74.82           C  
ATOM   4061  HB2 PRO A 287      35.921 -17.926  -5.246  1.00 74.82           H  
ATOM   4062  HB3 PRO A 287      34.564 -16.827  -4.846  1.00 74.82           H  
ATOM   4063  O   PRO A 287      34.792 -14.116  -6.240  1.00 74.82           O  
ATOM   4064  CG  PRO A 287      36.561 -16.097  -4.330  1.00 74.82           C  
ATOM   4065  HG2 PRO A 287      36.893 -16.672  -3.466  1.00 74.82           H  
ATOM   4066  HG3 PRO A 287      36.105 -15.157  -4.018  1.00 74.82           H  
ATOM   4067  CD  PRO A 287      37.720 -15.824  -5.282  1.00 74.82           C  
ATOM   4068  HD2 PRO A 287      38.227 -14.905  -4.988  1.00 74.82           H  
ATOM   4069  HD3 PRO A 287      38.419 -16.661  -5.269  1.00 74.82           H  
ATOM   4070  N   LEU A 288      33.768 -15.381  -7.769  1.00 70.30           N  
ATOM   4071  H   LEU A 288      33.772 -16.289  -8.210  1.00 70.30           H  
ATOM   4072  CA  LEU A 288      32.690 -14.452  -8.149  1.00 70.30           C  
ATOM   4073  HA  LEU A 288      32.825 -13.502  -7.632  1.00 70.30           H  
ATOM   4074  C   LEU A 288      31.307 -14.970  -7.740  1.00 70.30           C  
ATOM   4075  CB  LEU A 288      32.711 -14.199  -9.671  1.00 70.30           C  
ATOM   4076  HB2 LEU A 288      32.668 -15.159 -10.185  1.00 70.30           H  
ATOM   4077  HB3 LEU A 288      31.812 -13.649  -9.951  1.00 70.30           H  
ATOM   4078  O   LEU A 288      31.156 -16.099  -7.271  1.00 70.30           O  
ATOM   4079  CG  LEU A 288      33.905 -13.406 -10.211  1.00 70.30           C  
ATOM   4080  HG  LEU A 288      34.836 -13.918  -9.967  1.00 70.30           H  
ATOM   4081  CD1 LEU A 288      33.745 -13.319 -11.729  1.00 70.30           C  
ATOM   4082 HD11 LEU A 288      32.751 -12.954 -11.989  1.00 70.30           H  
ATOM   4083 HD12 LEU A 288      34.481 -12.634 -12.150  1.00 70.30           H  
ATOM   4084 HD13 LEU A 288      33.886 -14.305 -12.171  1.00 70.30           H  
ATOM   4085  CD2 LEU A 288      33.956 -11.979  -9.665  1.00 70.30           C  
ATOM   4086 HD21 LEU A 288      34.871 -11.500 -10.013  1.00 70.30           H  
ATOM   4087 HD22 LEU A 288      33.964 -11.981  -8.575  1.00 70.30           H  
ATOM   4088 HD23 LEU A 288      33.087 -11.414 -10.000  1.00 70.30           H  
ATOM   4089  N   VAL A 289      30.276 -14.136  -7.911  1.00 73.53           N  
ATOM   4090  H   VAL A 289      30.474 -13.217  -8.279  1.00 73.53           H  
ATOM   4091  CA  VAL A 289      28.868 -14.469  -7.611  1.00 73.53           C  
ATOM   4092  HA  VAL A 289      28.770 -15.554  -7.639  1.00 73.53           H  
ATOM   4093  C   VAL A 289      27.902 -13.998  -8.707  1.00 73.53           C  
ATOM   4094  CB  VAL A 289      28.472 -13.985  -6.201  1.00 73.53           C  
ATOM   4095  HB  VAL A 289      28.215 -12.927  -6.260  1.00 73.53           H  
ATOM   4096  O   VAL A 289      26.730 -13.710  -8.463  1.00 73.53           O  
ATOM   4097  CG1 VAL A 289      27.266 -14.731  -5.648  1.00 73.53           C  
ATOM   4098 HG11 VAL A 289      26.994 -14.241  -4.713  1.00 73.53           H  
ATOM   4099 HG12 VAL A 289      26.402 -14.673  -6.309  1.00 73.53           H  
ATOM   4100 HG13 VAL A 289      27.514 -15.779  -5.476  1.00 73.53           H  
ATOM   4101  CG2 VAL A 289      29.576 -14.165  -5.135  1.00 73.53           C  
ATOM   4102 HG21 VAL A 289      29.190 -13.924  -4.144  1.00 73.53           H  
ATOM   4103 HG22 VAL A 289      29.925 -15.197  -5.125  1.00 73.53           H  
ATOM   4104 HG23 VAL A 289      30.405 -13.493  -5.355  1.00 73.53           H  
ATOM   4105  N   SER A 290      28.394 -13.916  -9.939  1.00 67.61           N  
ATOM   4106  H   SER A 290      29.316 -14.283 -10.126  1.00 67.61           H  
ATOM   4107  CA  SER A 290      27.688 -13.275 -11.047  1.00 67.61           C  
ATOM   4108  HA  SER A 290      26.980 -12.552 -10.641  1.00 67.61           H  
ATOM   4109  C   SER A 290      26.892 -14.258 -11.897  1.00 67.61           C  
ATOM   4110  CB  SER A 290      28.679 -12.491 -11.903  1.00 67.61           C  
ATOM   4111  HB2 SER A 290      28.184 -12.117 -12.799  1.00 67.61           H  
ATOM   4112  HB3 SER A 290      29.515 -13.129 -12.191  1.00 67.61           H  
ATOM   4113  O   SER A 290      27.200 -15.442 -11.985  1.00 67.61           O  
ATOM   4114  OG  SER A 290      29.129 -11.400 -11.132  1.00 67.61           O  
ATOM   4115  HG  SER A 290      29.752 -10.891 -11.656  1.00 67.61           H  
ATOM   4116  N   LYS A 291      25.859 -13.750 -12.571  1.00 65.64           N  
ATOM   4117  H   LYS A 291      25.605 -12.791 -12.383  1.00 65.64           H  
ATOM   4118  CA  LYS A 291      25.070 -14.506 -13.560  1.00 65.64           C  
ATOM   4119  HA  LYS A 291      24.907 -15.521 -13.199  1.00 65.64           H  
ATOM   4120  C   LYS A 291      25.745 -14.667 -14.923  1.00 65.64           C  
ATOM   4121  CB  LYS A 291      23.723 -13.800 -13.731  1.00 65.64           C  
ATOM   4122  HB2 LYS A 291      23.877 -12.721 -13.767  1.00 65.64           H  
ATOM   4123  HB3 LYS A 291      23.281 -14.088 -14.684  1.00 65.64           H  
ATOM   4124  O   LYS A 291      25.365 -15.550 -15.683  1.00 65.64           O  
ATOM   4125  CG  LYS A 291      22.764 -14.136 -12.584  1.00 65.64           C  
ATOM   4126  HG2 LYS A 291      22.364 -13.205 -12.184  1.00 65.64           H  
ATOM   4127  HG3 LYS A 291      23.277 -14.673 -11.786  1.00 65.64           H  
ATOM   4128  CD  LYS A 291      21.603 -14.970 -13.118  1.00 65.64           C  
ATOM   4129  HD2 LYS A 291      21.093 -14.399 -13.894  1.00 65.64           H  
ATOM   4130  HD3 LYS A 291      21.987 -15.897 -13.544  1.00 65.64           H  
ATOM   4131  CE  LYS A 291      20.623 -15.287 -11.999  1.00 65.64           C  
ATOM   4132  HE2 LYS A 291      21.096 -15.957 -11.281  1.00 65.64           H  
ATOM   4133  HE3 LYS A 291      20.379 -14.365 -11.471  1.00 65.64           H  
ATOM   4134  NZ  LYS A 291      19.401 -15.895 -12.561  1.00 65.64           N  
ATOM   4135  HZ1 LYS A 291      18.999 -15.288 -13.261  1.00 65.64           H  
ATOM   4136  HZ2 LYS A 291      19.598 -16.805 -12.951  1.00 65.64           H  
ATOM   4137  HZ3 LYS A 291      18.723 -15.999 -11.820  1.00 65.64           H  
ATOM   4138  N   ALA A 292      26.712 -13.811 -15.234  1.00 69.81           N  
ATOM   4139  H   ALA A 292      27.004 -13.149 -14.530  1.00 69.81           H  
ATOM   4140  CA  ALA A 292      27.495 -13.836 -16.463  1.00 69.81           C  
ATOM   4141  HA  ALA A 292      27.220 -14.713 -17.050  1.00 69.81           H  
ATOM   4142  C   ALA A 292      28.990 -13.911 -16.113  1.00 69.81           C  
ATOM   4143  CB  ALA A 292      27.161 -12.585 -17.284  1.00 69.81           C  
ATOM   4144  HB1 ALA A 292      26.099 -12.572 -17.528  1.00 69.81           H  
ATOM   4145  HB2 ALA A 292      27.417 -11.688 -16.721  1.00 69.81           H  
ATOM   4146  HB3 ALA A 292      27.738 -12.589 -18.210  1.00 69.81           H  
ATOM   4147  O   ALA A 292      29.378 -13.398 -15.058  1.00 69.81           O  
ATOM   4148  N   PRO A 293      29.838 -14.531 -16.955  1.00 69.96           N  
ATOM   4149  CA  PRO A 293      31.282 -14.384 -16.834  1.00 69.96           C  
ATOM   4150  HA  PRO A 293      31.588 -14.740 -15.851  1.00 69.96           H  
ATOM   4151  C   PRO A 293      31.684 -12.916 -17.017  1.00 69.96           C  
ATOM   4152  CB  PRO A 293      31.905 -15.265 -17.923  1.00 69.96           C  
ATOM   4153  HB2 PRO A 293      32.780 -15.800 -17.552  1.00 69.96           H  
ATOM   4154  HB3 PRO A 293      32.171 -14.665 -18.793  1.00 69.96           H  
ATOM   4155  O   PRO A 293      31.023 -12.201 -17.775  1.00 69.96           O  
ATOM   4156  CG  PRO A 293      30.777 -16.222 -18.296  1.00 69.96           C  
ATOM   4157  HG2 PRO A 293      30.767 -17.065 -17.605  1.00 69.96           H  
ATOM   4158  HG3 PRO A 293      30.874 -16.565 -19.326  1.00 69.96           H  
ATOM   4159  CD  PRO A 293      29.524 -15.372 -18.095  1.00 69.96           C  
ATOM   4160  HD2 PRO A 293      29.352 -14.744 -18.970  1.00 69.96           H  
ATOM   4161  HD3 PRO A 293      28.665 -16.018 -17.911  1.00 69.96           H  
ATOM   4162  N   PRO A 294      32.756 -12.456 -16.357  1.00 78.18           N  
ATOM   4163  CA  PRO A 294      33.294 -11.130 -16.609  1.00 78.18           C  
ATOM   4164  HA  PRO A 294      32.509 -10.385 -16.482  1.00 78.18           H  
ATOM   4165  C   PRO A 294      33.853 -11.032 -18.034  1.00 78.18           C  
ATOM   4166  CB  PRO A 294      34.368 -10.923 -15.540  1.00 78.18           C  
ATOM   4167  HB2 PRO A 294      33.900 -10.522 -14.641  1.00 78.18           H  
ATOM   4168  HB3 PRO A 294      35.172 -10.271 -15.883  1.00 78.18           H  
ATOM   4169  O   PRO A 294      34.436 -11.983 -18.556  1.00 78.18           O  
ATOM   4170  CG  PRO A 294      34.860 -12.344 -15.275  1.00 78.18           C  
ATOM   4171  HG2 PRO A 294      35.312 -12.451 -14.289  1.00 78.18           H  
ATOM   4172  HG3 PRO A 294      35.566 -12.628 -16.055  1.00 78.18           H  
ATOM   4173  CD  PRO A 294      33.600 -13.189 -15.427  1.00 78.18           C  
ATOM   4174  HD2 PRO A 294      33.864 -14.173 -15.812  1.00 78.18           H  
ATOM   4175  HD3 PRO A 294      33.089 -13.279 -14.468  1.00 78.18           H  
ATOM   4176  N   THR A 295      33.710  -9.861 -18.645  1.00 80.57           N  
ATOM   4177  H   THR A 295      33.220  -9.129 -18.151  1.00 80.57           H  
ATOM   4178  CA  THR A 295      34.294  -9.494 -19.944  1.00 80.57           C  
ATOM   4179  HA  THR A 295      34.479 -10.399 -20.524  1.00 80.57           H  
ATOM   4180  C   THR A 295      35.641  -8.779 -19.796  1.00 80.57           C  
ATOM   4181  CB  THR A 295      33.312  -8.614 -20.732  1.00 80.57           C  
ATOM   4182  HB  THR A 295      33.802  -8.265 -21.641  1.00 80.57           H  
ATOM   4183  O   THR A 295      36.390  -8.654 -20.767  1.00 80.57           O  
ATOM   4184  CG2 THR A 295      32.057  -9.388 -21.132  1.00 80.57           C  
ATOM   4185 HG21 THR A 295      32.332 -10.249 -21.741  1.00 80.57           H  
ATOM   4186 HG22 THR A 295      31.398  -8.736 -21.706  1.00 80.57           H  
ATOM   4187 HG23 THR A 295      31.524  -9.728 -20.244  1.00 80.57           H  
ATOM   4188  OG1 THR A 295      32.928  -7.496 -19.963  1.00 80.57           O  
ATOM   4189  HG1 THR A 295      31.977  -7.512 -19.833  1.00 80.57           H  
ATOM   4190  N   GLY A 296      35.983  -8.335 -18.582  1.00 83.81           N  
ATOM   4191  H   GLY A 296      35.310  -8.446 -17.836  1.00 83.81           H  
ATOM   4192  CA  GLY A 296      37.241  -7.661 -18.286  1.00 83.81           C  
ATOM   4193  HA2 GLY A 296      38.062  -8.227 -18.725  1.00 83.81           H  
ATOM   4194  HA3 GLY A 296      37.220  -6.675 -18.751  1.00 83.81           H  
ATOM   4195  C   GLY A 296      37.516  -7.489 -16.792  1.00 83.81           C  
ATOM   4196  O   GLY A 296      36.870  -8.088 -15.928  1.00 83.81           O  
ATOM   4197  N   ARG A 297      38.499  -6.638 -16.482  1.00 85.88           N  
ATOM   4198  H   ARG A 297      38.895  -6.096 -17.236  1.00 85.88           H  
ATOM   4199  CA  ARG A 297      38.874  -6.269 -15.111  1.00 85.88           C  
ATOM   4200  HA  ARG A 297      37.994  -6.402 -14.482  1.00 85.88           H  
ATOM   4201  C   ARG A 297      39.268  -4.797 -15.029  1.00 85.88           C  
ATOM   4202  CB  ARG A 297      39.968  -7.216 -14.570  1.00 85.88           C  
ATOM   4203  HB2 ARG A 297      39.605  -8.237 -14.689  1.00 85.88           H  
ATOM   4204  HB3 ARG A 297      40.099  -7.044 -13.501  1.00 85.88           H  
ATOM   4205  O   ARG A 297      40.154  -4.343 -15.754  1.00 85.88           O  
ATOM   4206  CG  ARG A 297      41.330  -7.099 -15.283  1.00 85.88           C  
ATOM   4207  HG2 ARG A 297      41.172  -6.755 -16.305  1.00 85.88           H  
ATOM   4208  HG3 ARG A 297      41.785  -8.087 -15.351  1.00 85.88           H  
ATOM   4209  CD  ARG A 297      42.328  -6.169 -14.573  1.00 85.88           C  
ATOM   4210  HD2 ARG A 297      41.809  -5.299 -14.171  1.00 85.88           H  
ATOM   4211  HD3 ARG A 297      42.780  -6.718 -13.747  1.00 85.88           H  
ATOM   4212  NE  ARG A 297      43.359  -5.717 -15.525  1.00 85.88           N  
ATOM   4213  HE  ARG A 297      43.071  -5.682 -16.493  1.00 85.88           H  
ATOM   4214  NH1 ARG A 297      45.064  -5.270 -14.058  1.00 85.88           N  
ATOM   4215 HH11 ARG A 297      46.037  -5.057 -13.888  1.00 85.88           H  
ATOM   4216 HH12 ARG A 297      44.412  -5.434 -13.305  1.00 85.88           H  
ATOM   4217  NH2 ARG A 297      45.478  -5.314 -16.244  1.00 85.88           N  
ATOM   4218 HH21 ARG A 297      46.467  -5.322 -16.040  1.00 85.88           H  
ATOM   4219 HH22 ARG A 297      45.173  -5.445 -17.198  1.00 85.88           H  
ATOM   4220  CZ  ARG A 297      44.622  -5.431 -15.269  1.00 85.88           C  
ATOM   4221  N   GLY A 298      38.676  -4.082 -14.081  1.00 83.58           N  
ATOM   4222  H   GLY A 298      38.002  -4.561 -13.501  1.00 83.58           H  
ATOM   4223  CA  GLY A 298      39.193  -2.809 -13.598  1.00 83.58           C  
ATOM   4224  HA2 GLY A 298      38.395  -2.242 -13.118  1.00 83.58           H  
ATOM   4225  HA3 GLY A 298      39.587  -2.225 -14.430  1.00 83.58           H  
ATOM   4226  C   GLY A 298      40.295  -3.069 -12.576  1.00 83.58           C  
ATOM   4227  O   GLY A 298      40.171  -3.982 -11.759  1.00 83.58           O  
ATOM   4228  N   VAL A 299      41.372  -2.286 -12.611  1.00 85.45           N  
ATOM   4229  H   VAL A 299      41.420  -1.543 -13.294  1.00 85.45           H  
ATOM   4230  CA  VAL A 299      42.398  -2.297 -11.561  1.00 85.45           C  
ATOM   4231  HA  VAL A 299      41.954  -2.759 -10.680  1.00 85.45           H  
ATOM   4232  C   VAL A 299      42.753  -0.885 -11.135  1.00 85.45           C  
ATOM   4233  CB  VAL A 299      43.636  -3.134 -11.951  1.00 85.45           C  
ATOM   4234  HB  VAL A 299      43.727  -3.157 -13.037  1.00 85.45           H  
ATOM   4235  O   VAL A 299      42.977  -0.008 -11.967  1.00 85.45           O  
ATOM   4236  CG1 VAL A 299      44.977  -2.649 -11.380  1.00 85.45           C  
ATOM   4237 HG11 VAL A 299      45.780  -3.341 -11.634  1.00 85.45           H  
ATOM   4238 HG12 VAL A 299      45.233  -1.676 -11.799  1.00 85.45           H  
ATOM   4239 HG13 VAL A 299      44.921  -2.557 -10.295  1.00 85.45           H  
ATOM   4240  CG2 VAL A 299      43.428  -4.561 -11.430  1.00 85.45           C  
ATOM   4241 HG21 VAL A 299      44.314  -5.181 -11.571  1.00 85.45           H  
ATOM   4242 HG22 VAL A 299      42.564  -5.020 -11.912  1.00 85.45           H  
ATOM   4243 HG23 VAL A 299      43.241  -4.510 -10.357  1.00 85.45           H  
ATOM   4244  N   VAL A 300      42.829  -0.710  -9.820  1.00 84.00           N  
ATOM   4245  H   VAL A 300      42.631  -1.510  -9.237  1.00 84.00           H  
ATOM   4246  CA  VAL A 300      43.387   0.454  -9.138  1.00 84.00           C  
ATOM   4247  HA  VAL A 300      43.643   1.220  -9.870  1.00 84.00           H  
ATOM   4248  C   VAL A 300      44.659  -0.007  -8.432  1.00 84.00           C  
ATOM   4249  CB  VAL A 300      42.373   1.044  -8.139  1.00 84.00           C  
ATOM   4250  HB  VAL A 300      42.177   0.313  -7.355  1.00 84.00           H  
ATOM   4251  O   VAL A 300      44.660  -1.062  -7.798  1.00 84.00           O  
ATOM   4252  CG1 VAL A 300      42.911   2.321  -7.485  1.00 84.00           C  
ATOM   4253 HG11 VAL A 300      43.138   3.072  -8.242  1.00 84.00           H  
ATOM   4254 HG12 VAL A 300      42.168   2.719  -6.793  1.00 84.00           H  
ATOM   4255 HG13 VAL A 300      43.807   2.098  -6.906  1.00 84.00           H  
ATOM   4256  CG2 VAL A 300      41.042   1.391  -8.824  1.00 84.00           C  
ATOM   4257 HG21 VAL A 300      40.369   1.859  -8.105  1.00 84.00           H  
ATOM   4258 HG22 VAL A 300      40.563   0.486  -9.197  1.00 84.00           H  
ATOM   4259 HG23 VAL A 300      41.216   2.075  -9.654  1.00 84.00           H  
ATOM   4260  N   GLY A 301      45.734   0.773  -8.546  1.00 85.48           N  
ATOM   4261  H   GLY A 301      45.671   1.606  -9.113  1.00 85.48           H  
ATOM   4262  CA  GLY A 301      47.025   0.445  -7.940  1.00 85.48           C  
ATOM   4263  HA2 GLY A 301      46.844   0.084  -6.927  1.00 85.48           H  
ATOM   4264  HA3 GLY A 301      47.634   1.346  -7.865  1.00 85.48           H  
ATOM   4265  C   GLY A 301      47.823  -0.623  -8.694  1.00 85.48           C  
ATOM   4266  O   GLY A 301      47.615  -0.864  -9.884  1.00 85.48           O  
ATOM   4267  N   THR A 302      48.778  -1.235  -7.994  1.00 86.35           N  
ATOM   4268  H   THR A 302      48.795  -1.077  -6.997  1.00 86.35           H  
ATOM   4269  CA  THR A 302      49.625  -2.332  -8.501  1.00 86.35           C  
ATOM   4270  HA  THR A 302      49.111  -2.841  -9.316  1.00 86.35           H  
ATOM   4271  C   THR A 302      49.858  -3.347  -7.392  1.00 86.35           C  
ATOM   4272  CB  THR A 302      50.994  -1.860  -9.020  1.00 86.35           C  
ATOM   4273  HB  THR A 302      51.535  -2.734  -9.383  1.00 86.35           H  
ATOM   4274  O   THR A 302      49.773  -3.004  -6.217  1.00 86.35           O  
ATOM   4275  CG2 THR A 302      50.910  -0.862 -10.169  1.00 86.35           C  
ATOM   4276 HG21 THR A 302      51.911  -0.680 -10.562  1.00 86.35           H  
ATOM   4277 HG22 THR A 302      50.475   0.078  -9.829  1.00 86.35           H  
ATOM   4278 HG23 THR A 302      50.291  -1.278 -10.963  1.00 86.35           H  
ATOM   4279  OG1 THR A 302      51.746  -1.258  -7.985  1.00 86.35           O  
ATOM   4280  HG1 THR A 302      51.121  -0.721  -7.492  1.00 86.35           H  
ATOM   4281  N   PHE A 303      50.185  -4.583  -7.751  1.00 87.19           N  
ATOM   4282  H   PHE A 303      50.294  -4.797  -8.732  1.00 87.19           H  
ATOM   4283  CA  PHE A 303      50.206  -5.705  -6.817  1.00 87.19           C  
ATOM   4284  HA  PHE A 303      49.966  -5.359  -5.812  1.00 87.19           H  
ATOM   4285  C   PHE A 303      51.575  -6.367  -6.754  1.00 87.19           C  
ATOM   4286  CB  PHE A 303      49.121  -6.694  -7.240  1.00 87.19           C  
ATOM   4287  HB2 PHE A 303      49.076  -7.496  -6.503  1.00 87.19           H  
ATOM   4288  HB3 PHE A 303      49.389  -7.128  -8.204  1.00 87.19           H  
ATOM   4289  O   PHE A 303      52.384  -6.219  -7.663  1.00 87.19           O  
ATOM   4290  CG  PHE A 303      47.761  -6.040  -7.341  1.00 87.19           C  
ATOM   4291  CD1 PHE A 303      47.057  -5.716  -6.173  1.00 87.19           C  
ATOM   4292  HD1 PHE A 303      47.464  -5.985  -5.209  1.00 87.19           H  
ATOM   4293  CD2 PHE A 303      47.255  -5.644  -8.590  1.00 87.19           C  
ATOM   4294  HD2 PHE A 303      47.838  -5.822  -9.481  1.00 87.19           H  
ATOM   4295  CE1 PHE A 303      45.833  -5.033  -6.251  1.00 87.19           C  
ATOM   4296  HE1 PHE A 303      45.291  -4.791  -5.348  1.00 87.19           H  
ATOM   4297  CE2 PHE A 303      46.032  -4.960  -8.669  1.00 87.19           C  
ATOM   4298  HE2 PHE A 303      45.652  -4.641  -9.628  1.00 87.19           H  
ATOM   4299  CZ  PHE A 303      45.323  -4.647  -7.499  1.00 87.19           C  
ATOM   4300  HZ  PHE A 303      44.401  -4.088  -7.557  1.00 87.19           H  
ATOM   4301  N   ASP A 304      51.838  -7.138  -5.710  1.00 87.99           N  
ATOM   4302  H   ASP A 304      51.133  -7.233  -4.993  1.00 87.99           H  
ATOM   4303  CA  ASP A 304      53.005  -8.014  -5.665  1.00 87.99           C  
ATOM   4304  HA  ASP A 304      53.698  -7.756  -6.466  1.00 87.99           H  
ATOM   4305  C   ASP A 304      52.572  -9.470  -5.889  1.00 87.99           C  
ATOM   4306  CB  ASP A 304      53.770  -7.827  -4.350  1.00 87.99           C  
ATOM   4307  HB2 ASP A 304      53.101  -8.060  -3.522  1.00 87.99           H  
ATOM   4308  HB3 ASP A 304      54.585  -8.551  -4.325  1.00 87.99           H  
ATOM   4309  O   ASP A 304      51.533  -9.901  -5.384  1.00 87.99           O  
ATOM   4310  CG  ASP A 304      54.364  -6.426  -4.124  1.00 87.99           C  
ATOM   4311  OD1 ASP A 304      54.636  -6.148  -2.933  1.00 87.99           O  
ATOM   4312  OD2 ASP A 304      54.573  -5.636  -5.083  1.00 87.99           O  
ATOM   4313  N   VAL A 305      53.379 -10.234  -6.627  1.00 89.58           N  
ATOM   4314  H   VAL A 305      54.222  -9.807  -6.983  1.00 89.58           H  
ATOM   4315  CA  VAL A 305      53.312 -11.701  -6.646  1.00 89.58           C  
ATOM   4316  HA  VAL A 305      52.301 -12.015  -6.387  1.00 89.58           H  
ATOM   4317  C   VAL A 305      54.266 -12.225  -5.588  1.00 89.58           C  
ATOM   4318  CB  VAL A 305      53.649 -12.308  -8.020  1.00 89.58           C  
ATOM   4319  HB  VAL A 305      54.648 -11.998  -8.327  1.00 89.58           H  
ATOM   4320  O   VAL A 305      55.458 -11.903  -5.605  1.00 89.58           O  
ATOM   4321  CG1 VAL A 305      53.602 -13.841  -7.973  1.00 89.58           C  
ATOM   4322 HG11 VAL A 305      53.695 -14.252  -8.978  1.00 89.58           H  
ATOM   4323 HG12 VAL A 305      54.423 -14.229  -7.371  1.00 89.58           H  
ATOM   4324 HG13 VAL A 305      52.666 -14.168  -7.520  1.00 89.58           H  
ATOM   4325  CG2 VAL A 305      52.645 -11.840  -9.072  1.00 89.58           C  
ATOM   4326 HG21 VAL A 305      52.844 -12.328 -10.026  1.00 89.58           H  
ATOM   4327 HG22 VAL A 305      51.630 -12.077  -8.753  1.00 89.58           H  
ATOM   4328 HG23 VAL A 305      52.749 -10.762  -9.194  1.00 89.58           H  
ATOM   4329  N   VAL A 306      53.746 -13.052  -4.687  1.00 86.00           N  
ATOM   4330  H   VAL A 306      52.761 -13.268  -4.747  1.00 86.00           H  
ATOM   4331  CA  VAL A 306      54.512 -13.689  -3.613  1.00 86.00           C  
ATOM   4332  HA  VAL A 306      55.573 -13.582  -3.838  1.00 86.00           H  
ATOM   4333  C   VAL A 306      54.225 -15.188  -3.553  1.00 86.00           C  
ATOM   4334  CB  VAL A 306      54.253 -13.011  -2.249  1.00 86.00           C  
ATOM   4335  HB  VAL A 306      54.920 -13.470  -1.520  1.00 86.00           H  
ATOM   4336  O   VAL A 306      53.163 -15.637  -3.976  1.00 86.00           O  
ATOM   4337  CG1 VAL A 306      54.549 -11.504  -2.267  1.00 86.00           C  
ATOM   4338 HG11 VAL A 306      53.822 -10.977  -2.885  1.00 86.00           H  
ATOM   4339 HG12 VAL A 306      55.547 -11.330  -2.670  1.00 86.00           H  
ATOM   4340 HG13 VAL A 306      54.516 -11.111  -1.251  1.00 86.00           H  
ATOM   4341  CG2 VAL A 306      52.813 -13.174  -1.742  1.00 86.00           C  
ATOM   4342 HG21 VAL A 306      52.112 -12.715  -2.439  1.00 86.00           H  
ATOM   4343 HG22 VAL A 306      52.579 -14.234  -1.644  1.00 86.00           H  
ATOM   4344 HG23 VAL A 306      52.715 -12.712  -0.760  1.00 86.00           H  
ATOM   4345  N   THR A 307      55.134 -15.979  -2.996  1.00 84.33           N  
ATOM   4346  H   THR A 307      56.017 -15.586  -2.700  1.00 84.33           H  
ATOM   4347  CA  THR A 307      54.844 -17.362  -2.568  1.00 84.33           C  
ATOM   4348  HA  THR A 307      54.333 -17.887  -3.375  1.00 84.33           H  
ATOM   4349  C   THR A 307      53.926 -17.388  -1.334  1.00 84.33           C  
ATOM   4350  CB  THR A 307      56.153 -18.109  -2.261  1.00 84.33           C  
ATOM   4351  HB  THR A 307      55.971 -19.000  -1.660  1.00 84.33           H  
ATOM   4352  O   THR A 307      53.754 -16.357  -0.672  1.00 84.33           O  
ATOM   4353  CG2 THR A 307      56.857 -18.509  -3.552  1.00 84.33           C  
ATOM   4354 HG21 THR A 307      57.082 -17.626  -4.150  1.00 84.33           H  
ATOM   4355 HG22 THR A 307      56.211 -19.175  -4.124  1.00 84.33           H  
ATOM   4356 HG23 THR A 307      57.782 -19.035  -3.314  1.00 84.33           H  
ATOM   4357  OG1 THR A 307      57.038 -17.251  -1.592  1.00 84.33           O  
ATOM   4358  HG1 THR A 307      57.095 -17.477  -0.660  1.00 84.33           H  
ATOM   4359  N   PRO A 308      53.340 -18.545  -0.965  1.00 77.19           N  
ATOM   4360  CA  PRO A 308      52.648 -18.756   0.308  1.00 77.19           C  
ATOM   4361  HA  PRO A 308      51.635 -18.364   0.220  1.00 77.19           H  
ATOM   4362  C   PRO A 308      53.325 -18.121   1.529  1.00 77.19           C  
ATOM   4363  CB  PRO A 308      52.550 -20.273   0.449  1.00 77.19           C  
ATOM   4364  HB2 PRO A 308      53.491 -20.688   0.813  1.00 77.19           H  
ATOM   4365  HB3 PRO A 308      51.729 -20.564   1.104  1.00 77.19           H  
ATOM   4366  O   PRO A 308      52.645 -17.452   2.308  1.00 77.19           O  
ATOM   4367  CG  PRO A 308      52.324 -20.707  -0.997  1.00 77.19           C  
ATOM   4368  HG2 PRO A 308      51.276 -20.572  -1.264  1.00 77.19           H  
ATOM   4369  HG3 PRO A 308      52.629 -21.741  -1.154  1.00 77.19           H  
ATOM   4370  CD  PRO A 308      53.191 -19.731  -1.797  1.00 77.19           C  
ATOM   4371  HD2 PRO A 308      52.685 -19.476  -2.728  1.00 77.19           H  
ATOM   4372  HD3 PRO A 308      54.161 -20.179  -2.011  1.00 77.19           H  
ATOM   4373  N   ASP A 309      54.650 -18.241   1.652  1.00 79.75           N  
ATOM   4374  H   ASP A 309      55.141 -18.826   0.990  1.00 79.75           H  
ATOM   4375  CA  ASP A 309      55.423 -17.666   2.764  1.00 79.75           C  
ATOM   4376  HA  ASP A 309      54.859 -17.876   3.674  1.00 79.75           H  
ATOM   4377  C   ASP A 309      55.614 -16.137   2.726  1.00 79.75           C  
ATOM   4378  CB  ASP A 309      56.753 -18.407   2.928  1.00 79.75           C  
ATOM   4379  HB2 ASP A 309      56.593 -19.467   2.730  1.00 79.75           H  
ATOM   4380  HB3 ASP A 309      57.088 -18.278   3.957  1.00 79.75           H  
ATOM   4381  O   ASP A 309      56.035 -15.538   3.714  1.00 79.75           O  
ATOM   4382  CG  ASP A 309      57.870 -17.944   2.015  1.00 79.75           C  
ATOM   4383  OD1 ASP A 309      59.051 -18.169   2.343  1.00 79.75           O  
ATOM   4384  OD2 ASP A 309      57.593 -17.501   0.879  1.00 79.75           O  
ATOM   4385  N   GLY A 310      55.275 -15.488   1.611  1.00 80.48           N  
ATOM   4386  H   GLY A 310      54.892 -16.028   0.848  1.00 80.48           H  
ATOM   4387  CA  GLY A 310      55.483 -14.058   1.400  1.00 80.48           C  
ATOM   4388  HA2 GLY A 310      55.425 -13.533   2.354  1.00 80.48           H  
ATOM   4389  HA3 GLY A 310      54.682 -13.686   0.760  1.00 80.48           H  
ATOM   4390  C   GLY A 310      56.816 -13.689   0.742  1.00 80.48           C  
ATOM   4391  O   GLY A 310      57.095 -12.495   0.633  1.00 80.48           O  
ATOM   4392  N   THR A 311      57.624 -14.652   0.273  1.00 87.24           N  
ATOM   4393  H   THR A 311      57.369 -15.620   0.409  1.00 87.24           H  
ATOM   4394  CA  THR A 311      58.803 -14.340  -0.559  1.00 87.24           C  
ATOM   4395  HA  THR A 311      59.443 -13.665   0.009  1.00 87.24           H  
ATOM   4396  C   THR A 311      58.349 -13.633  -1.835  1.00 87.24           C  
ATOM   4397  CB  THR A 311      59.653 -15.564  -0.951  1.00 87.24           C  
ATOM   4398  HB  THR A 311      59.126 -16.174  -1.684  1.00 87.24           H  
ATOM   4399  O   THR A 311      57.492 -14.131  -2.566  1.00 87.24           O  
ATOM   4400  CG2 THR A 311      60.986 -15.152  -1.577  1.00 87.24           C  
ATOM   4401 HG21 THR A 311      61.536 -14.503  -0.896  1.00 87.24           H  
ATOM   4402 HG22 THR A 311      60.817 -14.633  -2.521  1.00 87.24           H  
ATOM   4403 HG23 THR A 311      61.581 -16.042  -1.780  1.00 87.24           H  
ATOM   4404  OG1 THR A 311      59.985 -16.359   0.163  1.00 87.24           O  
ATOM   4405  HG1 THR A 311      59.174 -16.660   0.579  1.00 87.24           H  
ATOM   4406  N   LEU A 312      58.921 -12.461  -2.103  1.00 88.37           N  
ATOM   4407  H   LEU A 312      59.619 -12.112  -1.461  1.00 88.37           H  
ATOM   4408  CA  LEU A 312      58.598 -11.646  -3.268  1.00 88.37           C  
ATOM   4409  HA  LEU A 312      57.514 -11.587  -3.360  1.00 88.37           H  
ATOM   4410  C   LEU A 312      59.150 -12.275  -4.554  1.00 88.37           C  
ATOM   4411  CB  LEU A 312      59.156 -10.235  -3.021  1.00 88.37           C  
ATOM   4412  HB2 LEU A 312      60.235 -10.322  -2.892  1.00 88.37           H  
ATOM   4413  HB3 LEU A 312      58.738  -9.844  -2.093  1.00 88.37           H  
ATOM   4414  O   LEU A 312      60.358 -12.446  -4.689  1.00 88.37           O  
ATOM   4415  CG  LEU A 312      58.881  -9.232  -4.153  1.00 88.37           C  
ATOM   4416  HG  LEU A 312      59.227  -9.638  -5.103  1.00 88.37           H  
ATOM   4417  CD1 LEU A 312      57.391  -8.900  -4.262  1.00 88.37           C  
ATOM   4418 HD11 LEU A 312      57.236  -8.129  -5.017  1.00 88.37           H  
ATOM   4419 HD12 LEU A 312      56.829  -9.784  -4.564  1.00 88.37           H  
ATOM   4420 HD13 LEU A 312      57.012  -8.538  -3.306  1.00 88.37           H  
ATOM   4421  CD2 LEU A 312      59.665  -7.950  -3.870  1.00 88.37           C  
ATOM   4422 HD21 LEU A 312      59.640  -7.303  -4.747  1.00 88.37           H  
ATOM   4423 HD22 LEU A 312      59.246  -7.431  -3.009  1.00 88.37           H  
ATOM   4424 HD23 LEU A 312      60.709  -8.194  -3.673  1.00 88.37           H  
ATOM   4425  N   ILE A 313      58.261 -12.555  -5.508  1.00 89.49           N  
ATOM   4426  H   ILE A 313      57.284 -12.407  -5.301  1.00 89.49           H  
ATOM   4427  CA  ILE A 313      58.601 -13.033  -6.856  1.00 89.49           C  
ATOM   4428  HA  ILE A 313      59.597 -13.475  -6.854  1.00 89.49           H  
ATOM   4429  C   ILE A 313      58.639 -11.868  -7.851  1.00 89.49           C  
ATOM   4430  CB  ILE A 313      57.580 -14.111  -7.281  1.00 89.49           C  
ATOM   4431  HB  ILE A 313      56.588 -13.668  -7.196  1.00 89.49           H  
ATOM   4432  O   ILE A 313      59.560 -11.763  -8.656  1.00 89.49           O  
ATOM   4433  CG1 ILE A 313      57.595 -15.360  -6.367  1.00 89.49           C  
ATOM   4434 HG12 ILE A 313      56.874 -16.081  -6.753  1.00 89.49           H  
ATOM   4435 HG13 ILE A 313      57.259 -15.076  -5.370  1.00 89.49           H  
ATOM   4436  CG2 ILE A 313      57.742 -14.512  -8.755  1.00 89.49           C  
ATOM   4437 HG21 ILE A 313      56.977 -15.242  -9.018  1.00 89.49           H  
ATOM   4438 HG22 ILE A 313      57.614 -13.651  -9.411  1.00 89.49           H  
ATOM   4439 HG23 ILE A 313      58.735 -14.929  -8.924  1.00 89.49           H  
ATOM   4440  CD1 ILE A 313      58.952 -16.069  -6.232  1.00 89.49           C  
ATOM   4441 HD11 ILE A 313      59.672 -15.419  -5.736  1.00 89.49           H  
ATOM   4442 HD12 ILE A 313      58.830 -16.970  -5.631  1.00 89.49           H  
ATOM   4443 HD13 ILE A 313      59.334 -16.358  -7.212  1.00 89.49           H  
ATOM   4444  N   ALA A 314      57.646 -10.978  -7.798  1.00 91.31           N  
ATOM   4445  H   ALA A 314      56.914 -11.113  -7.115  1.00 91.31           H  
ATOM   4446  CA  ALA A 314      57.594  -9.779  -8.632  1.00 91.31           C  
ATOM   4447  HA  ALA A 314      58.610  -9.433  -8.820  1.00 91.31           H  
ATOM   4448  C   ALA A 314      56.829  -8.662  -7.919  1.00 91.31           C  
ATOM   4449  CB  ALA A 314      56.940 -10.120  -9.976  1.00 91.31           C  
ATOM   4450  HB1 ALA A 314      57.528 -10.886 -10.482  1.00 91.31           H  
ATOM   4451  HB2 ALA A 314      56.908  -9.231 -10.606  1.00 91.31           H  
ATOM   4452  HB3 ALA A 314      55.925 -10.484  -9.816  1.00 91.31           H  
ATOM   4453  O   ALA A 314      55.766  -8.910  -7.351  1.00 91.31           O  
ATOM   4454  N   ALA A 315      57.347  -7.433  -7.969  1.00 89.18           N  
ATOM   4455  H   ALA A 315      58.185  -7.278  -8.510  1.00 89.18           H  
ATOM   4456  CA  ALA A 315      56.721  -6.275  -7.338  1.00 89.18           C  
ATOM   4457  HA  ALA A 315      55.963  -6.634  -6.641  1.00 89.18           H  
ATOM   4458  C   ALA A 315      56.028  -5.358  -8.348  1.00 89.18           C  
ATOM   4459  CB  ALA A 315      57.764  -5.496  -6.530  1.00 89.18           C  
ATOM   4460  HB1 ALA A 315      57.293  -4.631  -6.062  1.00 89.18           H  
ATOM   4461  HB2 ALA A 315      58.573  -5.164  -7.179  1.00 89.18           H  
ATOM   4462  HB3 ALA A 315      58.162  -6.130  -5.738  1.00 89.18           H  
ATOM   4463  O   ALA A 315      56.570  -5.090  -9.417  1.00 89.18           O  
ATOM   4464  N   GLY A 316      54.882  -4.790  -7.964  1.00 89.84           N  
ATOM   4465  H   GLY A 316      54.437  -5.153  -7.134  1.00 89.84           H  
ATOM   4466  CA  GLY A 316      54.181  -3.777  -8.767  1.00 89.84           C  
ATOM   4467  HA2 GLY A 316      53.340  -3.403  -8.183  1.00 89.84           H  
ATOM   4468  HA3 GLY A 316      54.856  -2.949  -8.981  1.00 89.84           H  
ATOM   4469  C   GLY A 316      53.619  -4.277 -10.105  1.00 89.84           C  
ATOM   4470  O   GLY A 316      53.572  -3.520 -11.071  1.00 89.84           O  
ATOM   4471  N   VAL A 317      53.199  -5.540 -10.174  1.00 89.18           N  
ATOM   4472  H   VAL A 317      53.178  -6.062  -9.309  1.00 89.18           H  
ATOM   4473  CA  VAL A 317      52.546  -6.131 -11.345  1.00 89.18           C  
ATOM   4474  HA  VAL A 317      53.099  -5.798 -12.223  1.00 89.18           H  
ATOM   4475  C   VAL A 317      51.103  -5.640 -11.505  1.00 89.18           C  
ATOM   4476  CB  VAL A 317      52.603  -7.672 -11.332  1.00 89.18           C  
ATOM   4477  HB  VAL A 317      52.241  -8.014 -12.301  1.00 89.18           H  
ATOM   4478  O   VAL A 317      50.419  -5.305 -10.535  1.00 89.18           O  
ATOM   4479  CG1 VAL A 317      54.042  -8.180 -11.166  1.00 89.18           C  
ATOM   4480 HG11 VAL A 317      54.680  -7.733 -11.928  1.00 89.18           H  
ATOM   4481 HG12 VAL A 317      54.073  -9.264 -11.275  1.00 89.18           H  
ATOM   4482 HG13 VAL A 317      54.429  -7.919 -10.181  1.00 89.18           H  
ATOM   4483  CG2 VAL A 317      51.718  -8.323 -10.262  1.00 89.18           C  
ATOM   4484 HG21 VAL A 317      50.705  -7.923 -10.290  1.00 89.18           H  
ATOM   4485 HG22 VAL A 317      52.140  -8.168  -9.268  1.00 89.18           H  
ATOM   4486 HG23 VAL A 317      51.650  -9.393 -10.459  1.00 89.18           H  
ATOM   4487  N   THR A 318      50.609  -5.680 -12.741  1.00 89.83           N  
ATOM   4488  H   THR A 318      51.231  -5.946 -13.490  1.00 89.83           H  
ATOM   4489  CA  THR A 318      49.242  -5.280 -13.101  1.00 89.83           C  
ATOM   4490  HA  THR A 318      48.681  -5.045 -12.196  1.00 89.83           H  
ATOM   4491  C   THR A 318      48.567  -6.445 -13.841  1.00 89.83           C  
ATOM   4492  CB  THR A 318      49.291  -3.980 -13.920  1.00 89.83           C  
ATOM   4493  HB  THR A 318      49.932  -4.111 -14.792  1.00 89.83           H  
ATOM   4494  O   THR A 318      48.738  -6.565 -15.052  1.00 89.83           O  
ATOM   4495  CG2 THR A 318      47.922  -3.475 -14.361  1.00 89.83           C  
ATOM   4496 HG21 THR A 318      47.525  -4.139 -15.129  1.00 89.83           H  
ATOM   4497 HG22 THR A 318      47.251  -3.416 -13.504  1.00 89.83           H  
ATOM   4498 HG23 THR A 318      48.023  -2.481 -14.797  1.00 89.83           H  
ATOM   4499  OG1 THR A 318      49.814  -2.967 -13.103  1.00 89.83           O  
ATOM   4500  HG1 THR A 318      50.016  -2.198 -13.641  1.00 89.83           H  
ATOM   4501  N   PRO A 319      47.815  -7.320 -13.146  1.00 89.65           N  
ATOM   4502  CA  PRO A 319      47.436  -8.655 -13.629  1.00 89.65           C  
ATOM   4503  HA  PRO A 319      48.317  -9.184 -13.991  1.00 89.65           H  
ATOM   4504  C   PRO A 319      46.395  -8.607 -14.760  1.00 89.65           C  
ATOM   4505  CB  PRO A 319      46.903  -9.367 -12.378  1.00 89.65           C  
ATOM   4506  HB2 PRO A 319      46.185 -10.153 -12.610  1.00 89.65           H  
ATOM   4507  HB3 PRO A 319      47.729  -9.785 -11.803  1.00 89.65           H  
ATOM   4508  O   PRO A 319      45.289  -8.100 -14.582  1.00 89.65           O  
ATOM   4509  CG  PRO A 319      46.279  -8.221 -11.588  1.00 89.65           C  
ATOM   4510  HG2 PRO A 319      45.337  -7.900 -12.033  1.00 89.65           H  
ATOM   4511  HG3 PRO A 319      46.124  -8.470 -10.538  1.00 89.65           H  
ATOM   4512  CD  PRO A 319      47.336  -7.144 -11.784  1.00 89.65           C  
ATOM   4513  HD2 PRO A 319      46.893  -6.159 -11.635  1.00 89.65           H  
ATOM   4514  HD3 PRO A 319      48.161  -7.308 -11.090  1.00 89.65           H  
ATOM   4515  N   SER A 320      46.737  -9.126 -15.934  1.00 90.36           N  
ATOM   4516  H   SER A 320      47.604  -9.642 -15.987  1.00 90.36           H  
ATOM   4517  CA  SER A 320      45.898  -9.101 -17.139  1.00 90.36           C  
ATOM   4518  HA  SER A 320      45.579  -8.074 -17.319  1.00 90.36           H  
ATOM   4519  C   SER A 320      44.649  -9.970 -17.004  1.00 90.36           C  
ATOM   4520  CB  SER A 320      46.716  -9.562 -18.346  1.00 90.36           C  
ATOM   4521  HB2 SER A 320      47.179 -10.525 -18.130  1.00 90.36           H  
ATOM   4522  HB3 SER A 320      46.067  -9.667 -19.216  1.00 90.36           H  
ATOM   4523  O   SER A 320      44.670 -11.001 -16.342  1.00 90.36           O  
ATOM   4524  OG  SER A 320      47.708  -8.592 -18.620  1.00 90.36           O  
ATOM   4525  HG  SER A 320      48.377  -8.994 -19.179  1.00 90.36           H  
ATOM   4526  N   PHE A 321      43.558  -9.586 -17.668  1.00 86.08           N  
ATOM   4527  H   PHE A 321      43.608  -8.778 -18.273  1.00 86.08           H  
ATOM   4528  CA  PHE A 321      42.360 -10.422 -17.748  1.00 86.08           C  
ATOM   4529  HA  PHE A 321      42.054 -10.713 -16.743  1.00 86.08           H  
ATOM   4530  C   PHE A 321      42.642 -11.706 -18.541  1.00 86.08           C  
ATOM   4531  CB  PHE A 321      41.223  -9.612 -18.384  1.00 86.08           C  
ATOM   4532  HB2 PHE A 321      41.553  -9.233 -19.352  1.00 86.08           H  
ATOM   4533  HB3 PHE A 321      40.996  -8.755 -17.750  1.00 86.08           H  
ATOM   4534  O   PHE A 321      43.189 -11.635 -19.643  1.00 86.08           O  
ATOM   4535  CG  PHE A 321      39.957 -10.415 -18.574  1.00 86.08           C  
ATOM   4536  CD1 PHE A 321      39.564 -10.833 -19.860  1.00 86.08           C  
ATOM   4537  HD1 PHE A 321      40.146 -10.557 -20.726  1.00 86.08           H  
ATOM   4538  CD2 PHE A 321      39.187 -10.773 -17.454  1.00 86.08           C  
ATOM   4539  HD2 PHE A 321      39.479 -10.457 -16.464  1.00 86.08           H  
ATOM   4540  CE1 PHE A 321      38.407 -11.613 -20.022  1.00 86.08           C  
ATOM   4541  HE1 PHE A 321      38.089 -11.919 -21.008  1.00 86.08           H  
ATOM   4542  CE2 PHE A 321      38.036 -11.557 -17.619  1.00 86.08           C  
ATOM   4543  HE2 PHE A 321      37.449 -11.834 -16.756  1.00 86.08           H  
ATOM   4544  CZ  PHE A 321      37.650 -11.986 -18.900  1.00 86.08           C  
ATOM   4545  HZ  PHE A 321      36.767 -12.595 -19.024  1.00 86.08           H  
ATOM   4546  N   ASN A 322      42.255 -12.865 -18.003  1.00 79.87           N  
ATOM   4547  H   ASN A 322      41.820 -12.873 -17.092  1.00 79.87           H  
ATOM   4548  CA  ASN A 322      42.316 -14.140 -18.708  1.00 79.87           C  
ATOM   4549  HA  ASN A 322      42.912 -14.023 -19.613  1.00 79.87           H  
ATOM   4550  C   ASN A 322      40.893 -14.548 -19.133  1.00 79.87           C  
ATOM   4551  CB  ASN A 322      43.050 -15.160 -17.813  1.00 79.87           C  
ATOM   4552  HB2 ASN A 322      42.437 -15.384 -16.939  1.00 79.87           H  
ATOM   4553  HB3 ASN A 322      43.987 -14.722 -17.469  1.00 79.87           H  
ATOM   4554  O   ASN A 322      40.002 -14.713 -18.295  1.00 79.87           O  
ATOM   4555  CG  ASN A 322      43.363 -16.478 -18.494  1.00 79.87           C  
ATOM   4556  ND2 ASN A 322      44.339 -17.215 -18.014  1.00 79.87           N  
ATOM   4557 HD21 ASN A 322      44.532 -18.108 -18.445  1.00 79.87           H  
ATOM   4558 HD22 ASN A 322      44.895 -16.946 -17.215  1.00 79.87           H  
ATOM   4559  OD1 ASN A 322      42.723 -16.873 -19.457  1.00 79.87           O  
ATOM   4560  N   GLY A 323      40.686 -14.753 -20.440  1.00 76.74           N  
ATOM   4561  H   GLY A 323      41.465 -14.614 -21.067  1.00 76.74           H  
ATOM   4562  CA  GLY A 323      39.397 -15.159 -21.025  1.00 76.74           C  
ATOM   4563  HA2 GLY A 323      38.642 -14.417 -20.768  1.00 76.74           H  
ATOM   4564  HA3 GLY A 323      39.492 -15.192 -22.110  1.00 76.74           H  
ATOM   4565  C   GLY A 323      38.882 -16.527 -20.555  1.00 76.74           C  
ATOM   4566  O   GLY A 323      37.758 -16.903 -20.872  1.00 76.74           O  
ATOM   4567  N   ARG A 324      39.677 -17.256 -19.761  1.00 72.58           N  
ATOM   4568  H   ARG A 324      40.609 -16.906 -19.593  1.00 72.58           H  
ATOM   4569  CA  ARG A 324      39.259 -18.456 -19.023  1.00 72.58           C  
ATOM   4570  HA  ARG A 324      38.679 -19.083 -19.701  1.00 72.58           H  
ATOM   4571  C   ARG A 324      38.339 -18.173 -17.827  1.00 72.58           C  
ATOM   4572  CB  ARG A 324      40.493 -19.259 -18.602  1.00 72.58           C  
ATOM   4573  HB2 ARG A 324      40.172 -20.109 -18.000  1.00 72.58           H  
ATOM   4574  HB3 ARG A 324      41.161 -18.639 -18.003  1.00 72.58           H  
ATOM   4575  O   ARG A 324      37.823 -19.126 -17.254  1.00 72.58           O  
ATOM   4576  CG  ARG A 324      41.220 -19.784 -19.845  1.00 72.58           C  
ATOM   4577  HG2 ARG A 324      40.500 -20.305 -20.477  1.00 72.58           H  
ATOM   4578  HG3 ARG A 324      41.637 -18.963 -20.429  1.00 72.58           H  
ATOM   4579  CD  ARG A 324      42.345 -20.738 -19.453  1.00 72.58           C  
ATOM   4580  HD2 ARG A 324      43.171 -20.157 -19.042  1.00 72.58           H  
ATOM   4581  HD3 ARG A 324      41.980 -21.424 -18.688  1.00 72.58           H  
ATOM   4582  NE  ARG A 324      42.766 -21.522 -20.620  1.00 72.58           N  
ATOM   4583  HE  ARG A 324      42.032 -21.870 -21.220  1.00 72.58           H  
ATOM   4584  NH1 ARG A 324      45.044 -21.650 -20.295  1.00 72.58           N  
ATOM   4585 HH11 ARG A 324      44.973 -21.063 -19.476  1.00 72.58           H  
ATOM   4586 HH12 ARG A 324      45.938 -22.025 -20.577  1.00 72.58           H  
ATOM   4587  NH2 ARG A 324      44.048 -22.680 -22.028  1.00 72.58           N  
ATOM   4588 HH21 ARG A 324      44.930 -23.038 -22.366  1.00 72.58           H  
ATOM   4589 HH22 ARG A 324      43.169 -22.934 -22.456  1.00 72.58           H  
ATOM   4590  CZ  ARG A 324      43.963 -21.933 -20.969  1.00 72.58           C  
ATOM   4591  N   SER A 325      38.105 -16.907 -17.483  1.00 79.63           N  
ATOM   4592  H   SER A 325      38.586 -16.182 -17.997  1.00 79.63           H  
ATOM   4593  CA  SER A 325      37.169 -16.495 -16.428  1.00 79.63           C  
ATOM   4594  HA  SER A 325      37.545 -16.857 -15.471  1.00 79.63           H  
ATOM   4595  C   SER A 325      35.756 -17.064 -16.612  1.00 79.63           C  
ATOM   4596  CB  SER A 325      37.088 -14.972 -16.349  1.00 79.63           C  
ATOM   4597  HB2 SER A 325      36.710 -14.571 -17.289  1.00 79.63           H  
ATOM   4598  HB3 SER A 325      36.400 -14.707 -15.546  1.00 79.63           H  
ATOM   4599  O   SER A 325      35.235 -17.139 -17.721  1.00 79.63           O  
ATOM   4600  OG  SER A 325      38.359 -14.416 -16.064  1.00 79.63           O  
ATOM   4601  HG  SER A 325      38.899 -14.428 -16.857  1.00 79.63           H  
ATOM   4602  N   SER A 326      35.124 -17.445 -15.506  1.00 75.64           N  
ATOM   4603  H   SER A 326      35.585 -17.272 -14.623  1.00 75.64           H  
ATOM   4604  CA  SER A 326      33.808 -18.078 -15.434  1.00 75.64           C  
ATOM   4605  HA  SER A 326      33.430 -18.239 -16.444  1.00 75.64           H  
ATOM   4606  C   SER A 326      32.800 -17.188 -14.700  1.00 75.64           C  
ATOM   4607  CB  SER A 326      33.973 -19.454 -14.778  1.00 75.64           C  
ATOM   4608  HB2 SER A 326      33.174 -20.112 -15.123  1.00 75.64           H  
ATOM   4609  HB3 SER A 326      34.917 -19.895 -15.098  1.00 75.64           H  
ATOM   4610  O   SER A 326      33.160 -16.152 -14.140  1.00 75.64           O  
ATOM   4611  OG  SER A 326      33.928 -19.413 -13.365  1.00 75.64           O  
ATOM   4612  HG  SER A 326      34.305 -20.244 -13.068  1.00 75.64           H  
ATOM   4613  N   PHE A 327      31.521 -17.577 -14.651  1.00 66.58           N  
ATOM   4614  H   PHE A 327      31.254 -18.464 -15.054  1.00 66.58           H  
ATOM   4615  CA  PHE A 327      30.534 -16.827 -13.856  1.00 66.58           C  
ATOM   4616  HA  PHE A 327      30.700 -15.765 -14.038  1.00 66.58           H  
ATOM   4617  C   PHE A 327      30.731 -16.970 -12.326  1.00 66.58           C  
ATOM   4618  CB  PHE A 327      29.105 -17.108 -14.359  1.00 66.58           C  
ATOM   4619  HB2 PHE A 327      28.395 -16.770 -13.604  1.00 66.58           H  
ATOM   4620  HB3 PHE A 327      28.938 -16.478 -15.232  1.00 66.58           H  
ATOM   4621  O   PHE A 327      30.139 -16.221 -11.546  1.00 66.58           O  
ATOM   4622  CG  PHE A 327      28.727 -18.525 -14.750  1.00 66.58           C  
ATOM   4623  CD1 PHE A 327      28.491 -18.846 -16.101  1.00 66.58           C  
ATOM   4624  HD1 PHE A 327      28.636 -18.100 -16.869  1.00 66.58           H  
ATOM   4625  CD2 PHE A 327      28.479 -19.492 -13.764  1.00 66.58           C  
ATOM   4626  HD2 PHE A 327      28.603 -19.236 -12.722  1.00 66.58           H  
ATOM   4627  CE1 PHE A 327      28.034 -20.127 -16.462  1.00 66.58           C  
ATOM   4628  HE1 PHE A 327      27.855 -20.368 -17.500  1.00 66.58           H  
ATOM   4629  CE2 PHE A 327      28.017 -20.770 -14.124  1.00 66.58           C  
ATOM   4630  HE2 PHE A 327      27.795 -21.504 -13.364  1.00 66.58           H  
ATOM   4631  CZ  PHE A 327      27.802 -21.094 -15.472  1.00 66.58           C  
ATOM   4632  HZ  PHE A 327      27.445 -22.076 -15.744  1.00 66.58           H  
ATOM   4633  N   ARG A 328      31.618 -17.876 -11.881  1.00 74.82           N  
ATOM   4634  H   ARG A 328      32.106 -18.426 -12.573  1.00 74.82           H  
ATOM   4635  CA  ARG A 328      31.997 -18.074 -10.468  1.00 74.82           C  
ATOM   4636  HA  ARG A 328      31.453 -17.365  -9.844  1.00 74.82           H  
ATOM   4637  C   ARG A 328      33.471 -17.790 -10.171  1.00 74.82           C  
ATOM   4638  CB  ARG A 328      31.626 -19.494 -10.008  1.00 74.82           C  
ATOM   4639  HB2 ARG A 328      31.982 -19.659  -8.991  1.00 74.82           H  
ATOM   4640  HB3 ARG A 328      32.137 -20.206 -10.656  1.00 74.82           H  
ATOM   4641  O   ARG A 328      33.844 -17.863  -9.005  1.00 74.82           O  
ATOM   4642  CG  ARG A 328      30.121 -19.792 -10.046  1.00 74.82           C  
ATOM   4643  HG2 ARG A 328      29.981 -20.865  -9.914  1.00 74.82           H  
ATOM   4644  HG3 ARG A 328      29.746 -19.544 -11.039  1.00 74.82           H  
ATOM   4645  CD  ARG A 328      29.254 -19.073  -9.007  1.00 74.82           C  
ATOM   4646  HD2 ARG A 328      28.208 -19.244  -9.261  1.00 74.82           H  
ATOM   4647  HD3 ARG A 328      29.446 -18.001  -9.070  1.00 74.82           H  
ATOM   4648  NE  ARG A 328      29.492 -19.582  -7.640  1.00 74.82           N  
ATOM   4649  HE  ARG A 328      29.755 -20.553  -7.544  1.00 74.82           H  
ATOM   4650  NH1 ARG A 328      29.024 -17.650  -6.510  1.00 74.82           N  
ATOM   4651 HH11 ARG A 328      28.327 -17.458  -7.216  1.00 74.82           H  
ATOM   4652 HH12 ARG A 328      29.790 -16.992  -6.509  1.00 74.82           H  
ATOM   4653  NH2 ARG A 328      29.823 -19.276  -5.386  1.00 74.82           N  
ATOM   4654 HH21 ARG A 328      30.125 -20.233  -5.269  1.00 74.82           H  
ATOM   4655 HH22 ARG A 328      29.668 -18.681  -4.585  1.00 74.82           H  
ATOM   4656  CZ  ARG A 328      29.444 -18.862  -6.539  1.00 74.82           C  
ATOM   4657  N   GLU A 329      34.289 -17.427 -11.157  1.00 77.19           N  
ATOM   4658  H   GLU A 329      33.954 -17.444 -12.110  1.00 77.19           H  
ATOM   4659  CA  GLU A 329      35.718 -17.175 -10.952  1.00 77.19           C  
ATOM   4660  HA  GLU A 329      35.857 -16.743  -9.961  1.00 77.19           H  
ATOM   4661  C   GLU A 329      36.290 -16.192 -11.990  1.00 77.19           C  
ATOM   4662  CB  GLU A 329      36.466 -18.519 -10.980  1.00 77.19           C  
ATOM   4663  HB2 GLU A 329      35.900 -19.253 -10.407  1.00 77.19           H  
ATOM   4664  HB3 GLU A 329      36.545 -18.877 -12.007  1.00 77.19           H  
ATOM   4665  O   GLU A 329      36.306 -16.464 -13.188  1.00 77.19           O  
ATOM   4666  CG  GLU A 329      37.859 -18.414 -10.353  1.00 77.19           C  
ATOM   4667  HG2 GLU A 329      37.767 -18.026  -9.339  1.00 77.19           H  
ATOM   4668  HG3 GLU A 329      38.464 -17.712 -10.927  1.00 77.19           H  
ATOM   4669  CD  GLU A 329      38.536 -19.788 -10.334  1.00 77.19           C  
ATOM   4670  OE1 GLU A 329      38.633 -20.396  -9.245  1.00 77.19           O  
ATOM   4671  OE2 GLU A 329      39.001 -20.206 -11.417  1.00 77.19           O  
ATOM   4672  N   LEU A 330      36.798 -15.046 -11.537  1.00 79.69           N  
ATOM   4673  H   LEU A 330      36.804 -14.899 -10.537  1.00 79.69           H  
ATOM   4674  CA  LEU A 330      37.647 -14.175 -12.345  1.00 79.69           C  
ATOM   4675  HA  LEU A 330      37.283 -14.168 -13.372  1.00 79.69           H  
ATOM   4676  C   LEU A 330      39.061 -14.768 -12.337  1.00 79.69           C  
ATOM   4677  CB  LEU A 330      37.574 -12.732 -11.798  1.00 79.69           C  
ATOM   4678  HB2 LEU A 330      37.666 -12.760 -10.713  1.00 79.69           H  
ATOM   4679  HB3 LEU A 330      36.585 -12.323 -12.009  1.00 79.69           H  
ATOM   4680  O   LEU A 330      39.670 -14.908 -11.278  1.00 79.69           O  
ATOM   4681  CG  LEU A 330      38.623 -11.761 -12.367  1.00 79.69           C  
ATOM   4682  HG  LEU A 330      39.616 -12.207 -12.318  1.00 79.69           H  
ATOM   4683  CD1 LEU A 330      38.301 -11.411 -13.820  1.00 79.69           C  
ATOM   4684 HD11 LEU A 330      39.010 -10.672 -14.193  1.00 79.69           H  
ATOM   4685 HD12 LEU A 330      38.375 -12.305 -14.439  1.00 79.69           H  
ATOM   4686 HD13 LEU A 330      37.296 -10.997 -13.897  1.00 79.69           H  
ATOM   4687  CD2 LEU A 330      38.652 -10.465 -11.556  1.00 79.69           C  
ATOM   4688 HD21 LEU A 330      38.892 -10.693 -10.517  1.00 79.69           H  
ATOM   4689 HD22 LEU A 330      39.417  -9.797 -11.953  1.00 79.69           H  
ATOM   4690 HD23 LEU A 330      37.682  -9.969 -11.603  1.00 79.69           H  
ATOM   4691  N   VAL A 331      39.593 -15.079 -13.516  1.00 85.25           N  
ATOM   4692  H   VAL A 331      39.044 -14.916 -14.349  1.00 85.25           H  
ATOM   4693  CA  VAL A 331      40.976 -15.533 -13.691  1.00 85.25           C  
ATOM   4694  HA  VAL A 331      41.371 -15.836 -12.721  1.00 85.25           H  
ATOM   4695  C   VAL A 331      41.801 -14.363 -14.211  1.00 85.25           C  
ATOM   4696  CB  VAL A 331      41.079 -16.761 -14.616  1.00 85.25           C  
ATOM   4697  HB  VAL A 331      40.800 -16.480 -15.631  1.00 85.25           H  
ATOM   4698  O   VAL A 331      41.493 -13.798 -15.263  1.00 85.25           O  
ATOM   4699  CG1 VAL A 331      42.514 -17.312 -14.625  1.00 85.25           C  
ATOM   4700 HG11 VAL A 331      42.577 -18.175 -15.288  1.00 85.25           H  
ATOM   4701 HG12 VAL A 331      42.799 -17.616 -13.617  1.00 85.25           H  
ATOM   4702 HG13 VAL A 331      43.218 -16.557 -14.974  1.00 85.25           H  
ATOM   4703  CG2 VAL A 331      40.154 -17.896 -14.164  1.00 85.25           C  
ATOM   4704 HG21 VAL A 331      40.365 -18.159 -13.128  1.00 85.25           H  
ATOM   4705 HG22 VAL A 331      40.285 -18.774 -14.797  1.00 85.25           H  
ATOM   4706 HG23 VAL A 331      39.109 -17.588 -14.217  1.00 85.25           H  
ATOM   4707  N   LEU A 332      42.864 -14.000 -13.496  1.00 88.98           N  
ATOM   4708  H   LEU A 332      43.068 -14.518 -12.653  1.00 88.98           H  
ATOM   4709  CA  LEU A 332      43.822 -12.991 -13.943  1.00 88.98           C  
ATOM   4710  HA  LEU A 332      43.525 -12.632 -14.929  1.00 88.98           H  
ATOM   4711  C   LEU A 332      45.221 -13.576 -14.084  1.00 88.98           C  
ATOM   4712  CB  LEU A 332      43.869 -11.785 -13.003  1.00 88.98           C  
ATOM   4713  HB2 LEU A 332      44.539 -11.067 -13.477  1.00 88.98           H  
ATOM   4714  HB3 LEU A 332      44.305 -12.096 -12.054  1.00 88.98           H  
ATOM   4715  O   LEU A 332      45.665 -14.345 -13.241  1.00 88.98           O  
ATOM   4716  CG  LEU A 332      42.550 -11.056 -12.733  1.00 88.98           C  
ATOM   4717  HG  LEU A 332      41.862 -11.702 -12.188  1.00 88.98           H  
ATOM   4718  CD1 LEU A 332      42.855  -9.820 -11.893  1.00 88.98           C  
ATOM   4719 HD11 LEU A 332      43.379 -10.123 -10.986  1.00 88.98           H  
ATOM   4720 HD12 LEU A 332      41.918  -9.333 -11.623  1.00 88.98           H  
ATOM   4721 HD13 LEU A 332      43.474  -9.126 -12.462  1.00 88.98           H  
ATOM   4722  CD2 LEU A 332      41.901 -10.550 -14.016  1.00 88.98           C  
ATOM   4723 HD21 LEU A 332      41.489 -11.392 -14.573  1.00 88.98           H  
ATOM   4724 HD22 LEU A 332      42.649 -10.038 -14.621  1.00 88.98           H  
ATOM   4725 HD23 LEU A 332      41.087  -9.869 -13.770  1.00 88.98           H  
ATOM   4726  N   GLN A 333      45.943 -13.160 -15.115  1.00 89.11           N  
ATOM   4727  H   GLN A 333      45.541 -12.458 -15.721  1.00 89.11           H  
ATOM   4728  CA  GLN A 333      47.265 -13.668 -15.442  1.00 89.11           C  
ATOM   4729  HA  GLN A 333      47.477 -14.526 -14.805  1.00 89.11           H  
ATOM   4730  C   GLN A 333      48.355 -12.617 -15.206  1.00 89.11           C  
ATOM   4731  CB  GLN A 333      47.241 -14.176 -16.885  1.00 89.11           C  
ATOM   4732  HB2 GLN A 333      46.414 -14.879 -16.989  1.00 89.11           H  
ATOM   4733  HB3 GLN A 333      47.079 -13.346 -17.572  1.00 89.11           H  
ATOM   4734  O   GLN A 333      48.230 -11.463 -15.618  1.00 89.11           O  
ATOM   4735  CG  GLN A 333      48.546 -14.891 -17.242  1.00 89.11           C  
ATOM   4736  HG2 GLN A 333      49.356 -14.168 -17.332  1.00 89.11           H  
ATOM   4737  HG3 GLN A 333      48.795 -15.604 -16.456  1.00 89.11           H  
ATOM   4738  CD  GLN A 333      48.407 -15.648 -18.549  1.00 89.11           C  
ATOM   4739  NE2 GLN A 333      47.819 -16.821 -18.522  1.00 89.11           N  
ATOM   4740 HE21 GLN A 333      47.711 -17.308 -19.400  1.00 89.11           H  
ATOM   4741 HE22 GLN A 333      47.423 -17.151 -17.654  1.00 89.11           H  
ATOM   4742  OE1 GLN A 333      48.814 -15.193 -19.606  1.00 89.11           O  
ATOM   4743  N   VAL A 334      49.466 -13.028 -14.601  1.00 90.77           N  
ATOM   4744  H   VAL A 334      49.497 -13.986 -14.281  1.00 90.77           H  
ATOM   4745  CA  VAL A 334      50.703 -12.242 -14.529  1.00 90.77           C  
ATOM   4746  HA  VAL A 334      50.538 -11.264 -14.982  1.00 90.77           H  
ATOM   4747  C   VAL A 334      51.782 -12.957 -15.331  1.00 90.77           C  
ATOM   4748  CB  VAL A 334      51.152 -11.999 -13.080  1.00 90.77           C  
ATOM   4749  HB  VAL A 334      51.401 -12.951 -12.611  1.00 90.77           H  
ATOM   4750  O   VAL A 334      52.145 -14.089 -15.025  1.00 90.77           O  
ATOM   4751  CG1 VAL A 334      52.388 -11.095 -13.054  1.00 90.77           C  
ATOM   4752 HG11 VAL A 334      52.180 -10.150 -13.557  1.00 90.77           H  
ATOM   4753 HG12 VAL A 334      52.668 -10.899 -12.019  1.00 90.77           H  
ATOM   4754 HG13 VAL A 334      53.228 -11.582 -13.550  1.00 90.77           H  
ATOM   4755  CG2 VAL A 334      50.069 -11.301 -12.248  1.00 90.77           C  
ATOM   4756 HG21 VAL A 334      49.879 -10.305 -12.649  1.00 90.77           H  
ATOM   4757 HG22 VAL A 334      50.398 -11.220 -11.212  1.00 90.77           H  
ATOM   4758 HG23 VAL A 334      49.146 -11.881 -12.261  1.00 90.77           H  
ATOM   4759  N   SER A 335      52.295 -12.286 -16.358  1.00 91.09           N  
ATOM   4760  H   SER A 335      51.930 -11.365 -16.555  1.00 91.09           H  
ATOM   4761  CA  SER A 335      53.376 -12.750 -17.232  1.00 91.09           C  
ATOM   4762  HA  SER A 335      53.561 -13.811 -17.059  1.00 91.09           H  
ATOM   4763  C   SER A 335      54.677 -11.989 -16.972  1.00 91.09           C  
ATOM   4764  CB  SER A 335      52.953 -12.563 -18.692  1.00 91.09           C  
ATOM   4765  HB2 SER A 335      52.075 -13.175 -18.896  1.00 91.09           H  
ATOM   4766  HB3 SER A 335      53.760 -12.879 -19.353  1.00 91.09           H  
ATOM   4767  O   SER A 335      54.644 -10.857 -16.494  1.00 91.09           O  
ATOM   4768  OG  SER A 335      52.640 -11.200 -18.938  1.00 91.09           O  
ATOM   4769  HG  SER A 335      53.360 -10.649 -18.624  1.00 91.09           H  
ATOM   4770  N   GLY A 336      55.816 -12.564 -17.365  1.00 90.03           N  
ATOM   4771  H   GLY A 336      55.784 -13.532 -17.651  1.00 90.03           H  
ATOM   4772  CA  GLY A 336      57.136 -11.946 -17.179  1.00 90.03           C  
ATOM   4773  HA2 GLY A 336      57.072 -10.872 -17.352  1.00 90.03           H  
ATOM   4774  HA3 GLY A 336      57.830 -12.372 -17.903  1.00 90.03           H  
ATOM   4775  C   GLY A 336      57.725 -12.170 -15.784  1.00 90.03           C  
ATOM   4776  O   GLY A 336      58.618 -11.439 -15.366  1.00 90.03           O  
ATOM   4777  N   LEU A 337      57.218 -13.171 -15.061  1.00 89.60           N  
ATOM   4778  H   LEU A 337      56.516 -13.753 -15.495  1.00 89.60           H  
ATOM   4779  CA  LEU A 337      57.776 -13.627 -13.792  1.00 89.60           C  
ATOM   4780  HA  LEU A 337      57.990 -12.757 -13.171  1.00 89.60           H  
ATOM   4781  C   LEU A 337      59.113 -14.352 -14.021  1.00 89.60           C  
ATOM   4782  CB  LEU A 337      56.738 -14.513 -13.071  1.00 89.60           C  
ATOM   4783  HB2 LEU A 337      57.153 -14.840 -12.118  1.00 89.60           H  
ATOM   4784  HB3 LEU A 337      56.563 -15.403 -13.676  1.00 89.60           H  
ATOM   4785  O   LEU A 337      59.448 -14.745 -15.139  1.00 89.60           O  
ATOM   4786  CG  LEU A 337      55.383 -13.822 -12.808  1.00 89.60           C  
ATOM   4787  HG  LEU A 337      54.946 -13.490 -13.750  1.00 89.60           H  
ATOM   4788  CD1 LEU A 337      54.402 -14.792 -12.156  1.00 89.60           C  
ATOM   4789 HD11 LEU A 337      53.436 -14.303 -12.025  1.00 89.60           H  
ATOM   4790 HD12 LEU A 337      54.264 -15.658 -12.803  1.00 89.60           H  
ATOM   4791 HD13 LEU A 337      54.778 -15.116 -11.186  1.00 89.60           H  
ATOM   4792  CD2 LEU A 337      55.538 -12.618 -11.880  1.00 89.60           C  
ATOM   4793 HD21 LEU A 337      56.050 -12.915 -10.965  1.00 89.60           H  
ATOM   4794 HD22 LEU A 337      56.102 -11.833 -12.383  1.00 89.60           H  
ATOM   4795 HD23 LEU A 337      54.558 -12.220 -11.619  1.00 89.60           H  
ATOM   4796  N   SER A 338      59.878 -14.547 -12.950  1.00 90.36           N  
ATOM   4797  H   SER A 338      59.533 -14.264 -12.045  1.00 90.36           H  
ATOM   4798  CA  SER A 338      61.099 -15.359 -12.957  1.00 90.36           C  
ATOM   4799  HA  SER A 338      60.978 -16.173 -13.672  1.00 90.36           H  
ATOM   4800  C   SER A 338      61.313 -15.979 -11.577  1.00 90.36           C  
ATOM   4801  CB  SER A 338      62.308 -14.520 -13.394  1.00 90.36           C  
ATOM   4802  HB2 SER A 338      62.105 -14.080 -14.370  1.00 90.36           H  
ATOM   4803  HB3 SER A 338      63.181 -15.166 -13.483  1.00 90.36           H  
ATOM   4804  O   SER A 338      60.719 -15.525 -10.601  1.00 90.36           O  
ATOM   4805  OG  SER A 338      62.595 -13.497 -12.464  1.00 90.36           O  
ATOM   4806  HG  SER A 338      61.776 -13.053 -12.231  1.00 90.36           H  
ATOM   4807  N   GLY A 339      62.120 -17.039 -11.489  1.00 84.43           N  
ATOM   4808  H   GLY A 339      62.565 -17.389 -12.326  1.00 84.43           H  
ATOM   4809  CA  GLY A 339      62.383 -17.727 -10.217  1.00 84.43           C  
ATOM   4810  HA2 GLY A 339      62.608 -16.985  -9.451  1.00 84.43           H  
ATOM   4811  HA3 GLY A 339      63.255 -18.371 -10.335  1.00 84.43           H  
ATOM   4812  C   GLY A 339      61.230 -18.596  -9.696  1.00 84.43           C  
ATOM   4813  O   GLY A 339      61.314 -19.080  -8.572  1.00 84.43           O  
ATOM   4814  N   ILE A 340      60.185 -18.819 -10.501  1.00 88.72           N  
ATOM   4815  H   ILE A 340      60.195 -18.407 -11.423  1.00 88.72           H  
ATOM   4816  CA  ILE A 340      59.074 -19.728 -10.186  1.00 88.72           C  
ATOM   4817  HA  ILE A 340      59.133 -19.983  -9.128  1.00 88.72           H  
ATOM   4818  C   ILE A 340      59.203 -21.045 -10.948  1.00 88.72           C  
ATOM   4819  CB  ILE A 340      57.693 -19.069 -10.403  1.00 88.72           C  
ATOM   4820  HB  ILE A 340      56.929 -19.808 -10.161  1.00 88.72           H  
ATOM   4821  O   ILE A 340      59.725 -21.091 -12.064  1.00 88.72           O  
ATOM   4822  CG1 ILE A 340      57.471 -18.611 -11.862  1.00 88.72           C  
ATOM   4823 HG12 ILE A 340      58.208 -17.851 -12.125  1.00 88.72           H  
ATOM   4824 HG13 ILE A 340      57.611 -19.469 -12.518  1.00 88.72           H  
ATOM   4825  CG2 ILE A 340      57.552 -17.914  -9.405  1.00 88.72           C  
ATOM   4826 HG21 ILE A 340      57.749 -18.274  -8.395  1.00 88.72           H  
ATOM   4827 HG22 ILE A 340      56.539 -17.511  -9.429  1.00 88.72           H  
ATOM   4828 HG23 ILE A 340      58.268 -17.129  -9.647  1.00 88.72           H  
ATOM   4829  CD1 ILE A 340      56.075 -18.050 -12.147  1.00 88.72           C  
ATOM   4830 HD11 ILE A 340      55.314 -18.780 -11.871  1.00 88.72           H  
ATOM   4831 HD12 ILE A 340      55.919 -17.131 -11.582  1.00 88.72           H  
ATOM   4832 HD13 ILE A 340      55.983 -17.832 -13.211  1.00 88.72           H  
ATOM   4833  N   THR A 341      58.695 -22.118 -10.350  1.00 87.76           N  
ATOM   4834  H   THR A 341      58.240 -21.985  -9.459  1.00 87.76           H  
ATOM   4835  CA  THR A 341      58.564 -23.430 -11.005  1.00 87.76           C  
ATOM   4836  HA  THR A 341      59.209 -23.465 -11.883  1.00 87.76           H  
ATOM   4837  C   THR A 341      57.121 -23.621 -11.461  1.00 87.76           C  
ATOM   4838  CB  THR A 341      59.012 -24.552 -10.059  1.00 87.76           C  
ATOM   4839  HB  THR A 341      58.343 -24.601  -9.200  1.00 87.76           H  
ATOM   4840  O   THR A 341      56.213 -23.173 -10.770  1.00 87.76           O  
ATOM   4841  CG2 THR A 341      59.082 -25.921 -10.735  1.00 87.76           C  
ATOM   4842 HG21 THR A 341      58.081 -26.260 -11.003  1.00 87.76           H  
ATOM   4843 HG22 THR A 341      59.709 -25.870 -11.625  1.00 87.76           H  
ATOM   4844 HG23 THR A 341      59.507 -26.642 -10.038  1.00 87.76           H  
ATOM   4845  OG1 THR A 341      60.320 -24.274  -9.615  1.00 87.76           O  
ATOM   4846  HG1 THR A 341      60.278 -23.458  -9.110  1.00 87.76           H  
ATOM   4847  N   LYS A 342      56.883 -24.294 -12.598  1.00 83.05           N  
ATOM   4848  H   LYS A 342      57.671 -24.677 -13.100  1.00 83.05           H  
ATOM   4849  CA  LYS A 342      55.524 -24.694 -13.010  1.00 83.05           C  
ATOM   4850  HA  LYS A 342      54.945 -23.795 -13.221  1.00 83.05           H  
ATOM   4851  C   LYS A 342      54.807 -25.415 -11.854  1.00 83.05           C  
ATOM   4852  CB  LYS A 342      55.583 -25.556 -14.291  1.00 83.05           C  
ATOM   4853  HB2 LYS A 342      56.316 -26.351 -14.153  1.00 83.05           H  
ATOM   4854  HB3 LYS A 342      55.895 -24.932 -15.129  1.00 83.05           H  
ATOM   4855  O   LYS A 342      55.434 -26.161 -11.108  1.00 83.05           O  
ATOM   4856  CG  LYS A 342      54.224 -26.202 -14.613  1.00 83.05           C  
ATOM   4857  HG2 LYS A 342      53.983 -26.875 -13.790  1.00 83.05           H  
ATOM   4858  HG3 LYS A 342      53.459 -25.428 -14.676  1.00 83.05           H  
ATOM   4859  CD  LYS A 342      54.178 -27.053 -15.884  1.00 83.05           C  
ATOM   4860  HD2 LYS A 342      54.184 -26.408 -16.763  1.00 83.05           H  
ATOM   4861  HD3 LYS A 342      55.032 -27.730 -15.906  1.00 83.05           H  
ATOM   4862  CE  LYS A 342      52.875 -27.864 -15.821  1.00 83.05           C  
ATOM   4863  HE2 LYS A 342      52.871 -28.464 -14.911  1.00 83.05           H  
ATOM   4864  HE3 LYS A 342      52.041 -27.168 -15.730  1.00 83.05           H  
ATOM   4865  NZ  LYS A 342      52.687 -28.725 -17.012  1.00 83.05           N  
ATOM   4866  HZ1 LYS A 342      53.421 -29.411 -17.114  1.00 83.05           H  
ATOM   4867  HZ2 LYS A 342      52.644 -28.151 -17.842  1.00 83.05           H  
ATOM   4868  HZ3 LYS A 342      51.785 -29.179 -16.975  1.00 83.05           H  
ATOM   4869  N   ASP A 343      53.503 -25.186 -11.741  1.00 80.97           N  
ATOM   4870  H   ASP A 343      53.077 -24.573 -12.421  1.00 80.97           H  
ATOM   4871  CA  ASP A 343      52.593 -25.715 -10.721  1.00 80.97           C  
ATOM   4872  HA  ASP A 343      51.616 -25.297 -10.962  1.00 80.97           H  
ATOM   4873  C   ASP A 343      52.872 -25.210  -9.279  1.00 80.97           C  
ATOM   4874  CB  ASP A 343      52.435 -27.252 -10.866  1.00 80.97           C  
ATOM   4875  HB2 ASP A 343      51.732 -27.599 -10.108  1.00 80.97           H  
ATOM   4876  HB3 ASP A 343      53.390 -27.731 -10.650  1.00 80.97           H  
ATOM   4877  O   ASP A 343      52.129 -25.547  -8.360  1.00 80.97           O  
ATOM   4878  CG  ASP A 343      51.929 -27.753 -12.240  1.00 80.97           C  
ATOM   4879  OD1 ASP A 343      52.045 -28.973 -12.515  1.00 80.97           O  
ATOM   4880  OD2 ASP A 343      51.422 -26.942 -13.053  1.00 80.97           O  
ATOM   4881  N   GLN A 344      53.863 -24.333  -9.057  1.00 81.79           N  
ATOM   4882  H   GLN A 344      54.474 -24.084  -9.822  1.00 81.79           H  
ATOM   4883  CA  GLN A 344      54.099 -23.694  -7.754  1.00 81.79           C  
ATOM   4884  HA  GLN A 344      54.206 -24.491  -7.019  1.00 81.79           H  
ATOM   4885  C   GLN A 344      52.924 -22.775  -7.358  1.00 81.79           C  
ATOM   4886  CB  GLN A 344      55.418 -22.903  -7.802  1.00 81.79           C  
ATOM   4887  HB2 GLN A 344      55.321 -22.093  -8.525  1.00 81.79           H  
ATOM   4888  HB3 GLN A 344      56.210 -23.575  -8.131  1.00 81.79           H  
ATOM   4889  O   GLN A 344      52.508 -21.946  -8.175  1.00 81.79           O  
ATOM   4890  CG  GLN A 344      55.828 -22.306  -6.445  1.00 81.79           C  
ATOM   4891  HG2 GLN A 344      55.896 -23.105  -5.708  1.00 81.79           H  
ATOM   4892  HG3 GLN A 344      55.074 -21.592  -6.112  1.00 81.79           H  
ATOM   4893  CD  GLN A 344      57.168 -21.579  -6.493  1.00 81.79           C  
ATOM   4894  NE2 GLN A 344      57.715 -21.223  -5.351  1.00 81.79           N  
ATOM   4895 HE21 GLN A 344      57.294 -21.481  -4.470  1.00 81.79           H  
ATOM   4896 HE22 GLN A 344      58.605 -20.748  -5.402  1.00 81.79           H  
ATOM   4897  OE1 GLN A 344      57.755 -21.337  -7.542  1.00 81.79           O  
ATOM   4898  N   PRO A 345      52.399 -22.856  -6.119  1.00 80.80           N  
ATOM   4899  CA  PRO A 345      51.387 -21.924  -5.641  1.00 80.80           C  
ATOM   4900  HA  PRO A 345      50.575 -21.861  -6.365  1.00 80.80           H  
ATOM   4901  C   PRO A 345      51.973 -20.529  -5.425  1.00 80.80           C  
ATOM   4902  CB  PRO A 345      50.844 -22.515  -4.344  1.00 80.80           C  
ATOM   4903  HB2 PRO A 345      50.502 -21.752  -3.644  1.00 80.80           H  
ATOM   4904  HB3 PRO A 345      50.036 -23.208  -4.579  1.00 80.80           H  
ATOM   4905  O   PRO A 345      53.104 -20.354  -4.972  1.00 80.80           O  
ATOM   4906  CG  PRO A 345      52.041 -23.290  -3.809  1.00 80.80           C  
ATOM   4907  HG2 PRO A 345      52.713 -22.610  -3.286  1.00 80.80           H  
ATOM   4908  HG3 PRO A 345      51.715 -24.102  -3.159  1.00 80.80           H  
ATOM   4909  CD  PRO A 345      52.726 -23.812  -5.071  1.00 80.80           C  
ATOM   4910  HD2 PRO A 345      52.321 -24.789  -5.334  1.00 80.80           H  
ATOM   4911  HD3 PRO A 345      53.801 -23.882  -4.906  1.00 80.80           H  
ATOM   4912  N   LEU A 346      51.168 -19.522  -5.733  1.00 81.61           N  
ATOM   4913  H   LEU A 346      50.239 -19.752  -6.059  1.00 81.61           H  
ATOM   4914  CA  LEU A 346      51.497 -18.108  -5.625  1.00 81.61           C  
ATOM   4915  HA  LEU A 346      52.323 -17.972  -4.926  1.00 81.61           H  
ATOM   4916  C   LEU A 346      50.290 -17.357  -5.058  1.00 81.61           C  
ATOM   4917  CB  LEU A 346      51.909 -17.581  -7.016  1.00 81.61           C  
ATOM   4918  HB2 LEU A 346      52.020 -16.497  -6.967  1.00 81.61           H  
ATOM   4919  HB3 LEU A 346      51.102 -17.802  -7.715  1.00 81.61           H  
ATOM   4920  O   LEU A 346      49.163 -17.844  -5.091  1.00 81.61           O  
ATOM   4921  CG  LEU A 346      53.223 -18.181  -7.560  1.00 81.61           C  
ATOM   4922  HG  LEU A 346      53.191 -19.270  -7.511  1.00 81.61           H  
ATOM   4923  CD1 LEU A 346      53.394 -17.804  -9.028  1.00 81.61           C  
ATOM   4924 HD11 LEU A 346      53.414 -16.721  -9.147  1.00 81.61           H  
ATOM   4925 HD12 LEU A 346      54.318 -18.238  -9.411  1.00 81.61           H  
ATOM   4926 HD13 LEU A 346      52.563 -18.231  -9.590  1.00 81.61           H  
ATOM   4927  CD2 LEU A 346      54.446 -17.684  -6.789  1.00 81.61           C  
ATOM   4928 HD21 LEU A 346      54.489 -16.594  -6.805  1.00 81.61           H  
ATOM   4929 HD22 LEU A 346      55.352 -18.099  -7.231  1.00 81.61           H  
ATOM   4930 HD23 LEU A 346      54.393 -18.029  -5.756  1.00 81.61           H  
ATOM   4931  N   LYS A 347      50.512 -16.148  -4.554  1.00 82.95           N  
ATOM   4932  H   LYS A 347      51.468 -15.823  -4.519  1.00 82.95           H  
ATOM   4933  CA  LYS A 347      49.465 -15.224  -4.116  1.00 82.95           C  
ATOM   4934  HA  LYS A 347      48.491 -15.600  -4.428  1.00 82.95           H  
ATOM   4935  C   LYS A 347      49.667 -13.878  -4.779  1.00 82.95           C  
ATOM   4936  CB  LYS A 347      49.455 -15.084  -2.588  1.00 82.95           C  
ATOM   4937  HB2 LYS A 347      48.695 -14.354  -2.309  1.00 82.95           H  
ATOM   4938  HB3 LYS A 347      50.428 -14.726  -2.251  1.00 82.95           H
[truncated: 859,259 more chars]
