# Supplementary material for: Distantly related Alteromonas bacteriophages share tail fibers exhibiting properties of transient chaperone caps
Source: Nat Commun. 2023 Oct 16;14:6517. doi: 10.1038/s41467-023-42114-8 (PMC10579305; doi:10.1038/s41467-023-42114-8)
Supplement: Supplementary file 4 — Source Data [file 41467_2023_42114_MOESM4_ESM.zip › Source_data/Figure_4/Fig4c_V22_gp26_trimer.pdb]

ATOM      1  N   MET A   1      76.122   5.121   6.128  1.00 26.26           N  
ATOM      2  H   MET A   1      75.811   6.081   6.166  1.00 26.26           H  
ATOM      3  H2  MET A   1      75.372   4.534   6.465  1.00 26.26           H  
ATOM      4  H3  MET A   1      76.247   4.910   5.149  1.00 26.26           H  
ATOM      5  CA  MET A   1      77.399   4.916   6.879  1.00 26.26           C  
ATOM      6  HA  MET A   1      77.272   5.236   7.913  1.00 26.26           H  
ATOM      7  C   MET A   1      78.476   5.769   6.246  1.00 26.26           C  
ATOM      8  CB  MET A   1      77.883   3.453   6.859  1.00 26.26           C  
ATOM      9  HB2 MET A   1      77.591   2.968   5.927  1.00 26.26           H  
ATOM     10  HB3 MET A   1      78.972   3.443   6.915  1.00 26.26           H  
ATOM     11  O   MET A   1      78.541   5.780   5.027  1.00 26.26           O  
ATOM     12  CG  MET A   1      77.372   2.647   8.055  1.00 26.26           C  
ATOM     13  HG2 MET A   1      77.511   3.249   8.953  1.00 26.26           H  
ATOM     14  HG3 MET A   1      76.306   2.450   7.939  1.00 26.26           H  
ATOM     15  SD  MET A   1      78.254   1.081   8.315  1.00 26.26           S  
ATOM     16  CE  MET A   1      77.431   0.024   7.092  1.00 26.26           C  
ATOM     17  HE1 MET A   1      77.848  -0.982   7.141  1.00 26.26           H  
ATOM     18  HE2 MET A   1      76.363  -0.023   7.305  1.00 26.26           H  
ATOM     19  HE3 MET A   1      77.582   0.426   6.090  1.00 26.26           H  
ATOM     20  N   ALA A   2      79.313   6.452   7.034  1.00 28.06           N  
ATOM     21  H   ALA A   2      79.238   6.411   8.040  1.00 28.06           H  
ATOM     22  CA  ALA A   2      80.467   7.135   6.464  1.00 28.06           C  
ATOM     23  HA  ALA A   2      80.137   7.816   5.680  1.00 28.06           H  
ATOM     24  C   ALA A   2      81.344   6.061   5.853  1.00 28.06           C  
ATOM     25  CB  ALA A   2      81.219   7.949   7.518  1.00 28.06           C  
ATOM     26  HB1 ALA A   2      82.084   8.426   7.057  1.00 28.06           H  
ATOM     27  HB2 ALA A   2      81.562   7.302   8.326  1.00 28.06           H  
ATOM     28  HB3 ALA A   2      80.567   8.723   7.923  1.00 28.06           H  
ATOM     29  O   ALA A   2      82.003   5.272   6.538  1.00 28.06           O  
ATOM     30  N   VAL A   3      81.294   5.986   4.543  1.00 28.80           N  
ATOM     31  H   VAL A   3      80.681   6.598   4.023  1.00 28.80           H  
ATOM     32  CA  VAL A   3      82.290   5.229   3.844  1.00 28.80           C  
ATOM     33  HA  VAL A   3      82.396   4.248   4.307  1.00 28.80           H  
ATOM     34  C   VAL A   3      83.512   6.058   4.057  1.00 28.80           C  
ATOM     35  CB  VAL A   3      81.975   5.066   2.372  1.00 28.80           C  
ATOM     36  HB  VAL A   3      82.225   5.958   1.798  1.00 28.80           H  
ATOM     37  O   VAL A   3      83.613   7.153   3.510  1.00 28.80           O  
ATOM     38  CG1 VAL A   3      82.772   3.870   1.846  1.00 28.80           C  
ATOM     39 HG11 VAL A   3      83.835   4.111   1.844  1.00 28.80           H  
ATOM     40 HG12 VAL A   3      82.594   2.990   2.463  1.00 28.80           H  
ATOM     41 HG13 VAL A   3      82.456   3.632   0.830  1.00 28.80           H  
ATOM     42  CG2 VAL A   3      80.505   4.777   2.194  1.00 28.80           C  
ATOM     43 HG21 VAL A   3      79.887   5.640   2.441  1.00 28.80           H  
ATOM     44 HG22 VAL A   3      80.405   4.587   1.125  1.00 28.80           H  
ATOM     45 HG23 VAL A   3      80.199   3.908   2.776  1.00 28.80           H  
ATOM     46  N   ASN A   4      84.373   5.592   4.959  1.00 35.19           N  
ATOM     47  H   ASN A   4      84.106   4.813   5.543  1.00 35.19           H  
ATOM     48  CA  ASN A   4      85.659   6.225   5.100  1.00 35.19           C  
ATOM     49  HA  ASN A   4      85.481   7.218   5.512  1.00 35.19           H  
ATOM     50  C   ASN A   4      86.185   6.331   3.686  1.00 35.19           C  
ATOM     51  CB  ASN A   4      86.606   5.412   5.989  1.00 35.19           C  
ATOM     52  HB2 ASN A   4      87.615   5.470   5.582  1.00 35.19           H  
ATOM     53  HB3 ASN A   4      86.304   4.365   6.008  1.00 35.19           H  
ATOM     54  O   ASN A   4      86.224   5.279   3.024  1.00 35.19           O  
ATOM     55  CG  ASN A   4      86.666   5.963   7.396  1.00 35.19           C  
ATOM     56  ND2 ASN A   4      87.205   5.206   8.317  1.00 35.19           N  
ATOM     57 HD21 ASN A   4      87.241   5.611   9.242  1.00 35.19           H  
ATOM     58 HD22 ASN A   4      87.596   4.304   8.086  1.00 35.19           H  
ATOM     59  OD1 ASN A   4      86.268   7.072   7.699  1.00 35.19           O  
ATOM     60  N   PRO A   5      86.441   7.573   3.228  1.00 35.71           N  
ATOM     61  CA  PRO A   5      86.873   7.809   1.877  1.00 35.71           C  
ATOM     62  HA  PRO A   5      86.077   7.594   1.163  1.00 35.71           H  
ATOM     63  C   PRO A   5      88.010   6.852   1.736  1.00 35.71           C  
ATOM     64  CB  PRO A   5      87.308   9.267   1.782  1.00 35.71           C  
ATOM     65  HB2 PRO A   5      88.193   9.392   1.158  1.00 35.71           H  
ATOM     66  HB3 PRO A   5      86.481   9.864   1.395  1.00 35.71           H  
ATOM     67  O   PRO A   5      88.932   6.826   2.569  1.00 35.71           O  
ATOM     68  CG  PRO A   5      87.574   9.654   3.234  1.00 35.71           C  
ATOM     69  HG2 PRO A   5      88.594   9.382   3.506  1.00 35.71           H  
ATOM     70  HG3 PRO A   5      87.401  10.716   3.408  1.00 35.71           H  
ATOM     71  CD  PRO A   5      86.587   8.789   4.009  1.00 35.71           C  
ATOM     72  HD2 PRO A   5      85.622   9.291   4.074  1.00 35.71           H  
ATOM     73  HD3 PRO A   5      86.986   8.592   5.004  1.00 35.71           H  
ATOM     74  N   VAL A   6      87.809   5.919   0.824  1.00 41.52           N  
ATOM     75  H   VAL A   6      87.086   6.013   0.126  1.00 41.52           H  
ATOM     76  CA  VAL A   6      88.805   4.890   0.734  1.00 41.52           C  
ATOM     77  HA  VAL A   6      89.019   4.534   1.742  1.00 41.52           H  
ATOM     78  C   VAL A   6      90.007   5.687   0.254  1.00 41.52           C  
ATOM     79  CB  VAL A   6      88.317   3.670  -0.047  1.00 41.52           C  
ATOM     80  HB  VAL A   6      88.064   3.945  -1.071  1.00 41.52           H  
ATOM     81  O   VAL A   6      89.899   6.601  -0.556  1.00 41.52           O  
ATOM     82  CG1 VAL A   6      89.338   2.528  -0.041  1.00 41.52           C  
ATOM     83 HG11 VAL A   6      90.324   2.874  -0.352  1.00 41.52           H  
ATOM     84 HG12 VAL A   6      89.440   2.114   0.962  1.00 41.52           H  
ATOM     85 HG13 VAL A   6      89.019   1.747  -0.731  1.00 41.52           H  
ATOM     86  CG2 VAL A   6      87.040   3.106   0.590  1.00 41.52           C  
ATOM     87 HG21 VAL A   6      86.275   3.880   0.659  1.00 41.52           H  
ATOM     88 HG22 VAL A   6      87.255   2.771   1.604  1.00 41.52           H  
ATOM     89 HG23 VAL A   6      86.662   2.279  -0.012  1.00 41.52           H  
ATOM     90  N   GLN A   7      91.084   5.536   0.987  1.00 51.20           N  
ATOM     91  H   GLN A   7      91.118   4.768   1.642  1.00 51.20           H  
ATOM     92  CA  GLN A   7      92.321   6.218   0.701  1.00 51.20           C  
ATOM     93  HA  GLN A   7      92.168   6.996  -0.046  1.00 51.20           H  
ATOM     94  C   GLN A   7      93.231   5.180   0.093  1.00 51.20           C  
ATOM     95  CB  GLN A   7      92.874   6.882   1.963  1.00 51.20           C  
ATOM     96  HB2 GLN A   7      92.177   7.662   2.270  1.00 51.20           H  
ATOM     97  HB3 GLN A   7      93.837   7.333   1.725  1.00 51.20           H  
ATOM     98  O   GLN A   7      93.016   3.975   0.268  1.00 51.20           O  
ATOM     99  CG  GLN A   7      93.096   5.924   3.136  1.00 51.20           C  
ATOM    100  HG2 GLN A   7      92.159   5.437   3.404  1.00 51.20           H  
ATOM    101  HG3 GLN A   7      93.813   5.158   2.840  1.00 51.20           H  
ATOM    102  CD  GLN A   7      93.625   6.635   4.375  1.00 51.20           C  
ATOM    103  NE2 GLN A   7      94.097   5.886   5.346  1.00 51.20           N  
ATOM    104 HE21 GLN A   7      94.475   6.374   6.145  1.00 51.20           H  
ATOM    105 HE22 GLN A   7      94.173   4.887   5.217  1.00 51.20           H  
ATOM    106  OE1 GLN A   7      93.614   7.849   4.526  1.00 51.20           O  
ATOM    107  N   PHE A   8      94.262   5.638  -0.589  1.00 59.36           N  
ATOM    108  H   PHE A   8      94.425   6.634  -0.639  1.00 59.36           H  
ATOM    109  CA  PHE A   8      95.234   4.739  -1.147  1.00 59.36           C  
ATOM    110  HA  PHE A   8      94.723   4.002  -1.767  1.00 59.36           H  
ATOM    111  C   PHE A   8      95.894   4.026  -0.001  1.00 59.36           C  
ATOM    112  CB  PHE A   8      96.259   5.456  -2.005  1.00 59.36           C  
ATOM    113  HB2 PHE A   8      96.704   6.270  -1.432  1.00 59.36           H  
ATOM    114  HB3 PHE A   8      97.045   4.734  -2.227  1.00 59.36           H  
ATOM    115  O   PHE A   8      96.328   4.618   0.996  1.00 59.36           O  
ATOM    116  CG  PHE A   8      95.733   5.964  -3.323  1.00 59.36           C  
ATOM    117  CD1 PHE A   8      96.648   6.410  -4.286  1.00 59.36           C  
ATOM    118  HD1 PHE A   8      97.706   6.415  -4.070  1.00 59.36           H  
ATOM    119  CD2 PHE A   8      94.354   6.017  -3.597  1.00 59.36           C  
ATOM    120  HD2 PHE A   8      93.603   5.675  -2.901  1.00 59.36           H  
ATOM    121  CE1 PHE A   8      96.194   6.839  -5.535  1.00 59.36           C  
ATOM    122  HE1 PHE A   8      96.922   7.097  -6.289  1.00 59.36           H  
ATOM    123  CE2 PHE A   8      93.899   6.529  -4.801  1.00 59.36           C  
ATOM    124  HE2 PHE A   8      92.837   6.635  -4.965  1.00 59.36           H  
ATOM    125  CZ  PHE A   8      94.811   6.899  -5.779  1.00 59.36           C  
ATOM    126  HZ  PHE A   8      94.393   7.203  -6.728  1.00 59.36           H  
ATOM    127  N   LEU A   9      95.963   2.722  -0.164  1.00 61.24           N  
ATOM    128  H   LEU A   9      95.619   2.329  -1.029  1.00 61.24           H  
ATOM    129  CA  LEU A   9      96.759   1.912   0.708  1.00 61.24           C  
ATOM    130  HA  LEU A   9      96.614   2.219   1.744  1.00 61.24           H  
ATOM    131  C   LEU A   9      98.214   2.131   0.298  1.00 61.24           C  
ATOM    132  CB  LEU A   9      96.286   0.482   0.543  1.00 61.24           C  
ATOM    133  HB2 LEU A   9      95.211   0.413   0.708  1.00 61.24           H  
ATOM    134  HB3 LEU A   9      96.483   0.219  -0.497  1.00 61.24           H  
ATOM    135  O   LEU A   9      98.672   1.597  -0.708  1.00 61.24           O  
ATOM    136  CG  LEU A   9      97.043  -0.463   1.475  1.00 61.24           C  
ATOM    137  HG  LEU A   9      97.973  -0.011   1.821  1.00 61.24           H  
ATOM    138  CD1 LEU A   9      96.175  -0.785   2.679  1.00 61.24           C  
ATOM    139 HD11 LEU A   9      96.723  -1.454   3.343  1.00 61.24           H  
ATOM    140 HD12 LEU A   9      95.254  -1.276   2.365  1.00 61.24           H  
ATOM    141 HD13 LEU A   9      95.932   0.129   3.221  1.00 61.24           H  
ATOM    142  CD2 LEU A   9      97.392  -1.747   0.746  1.00 61.24           C  
ATOM    143 HD21 LEU A   9      97.982  -2.386   1.403  1.00 61.24           H  
ATOM    144 HD22 LEU A   9      97.984  -1.518  -0.141  1.00 61.24           H  
ATOM    145 HD23 LEU A   9      96.483  -2.264   0.440  1.00 61.24           H  
ATOM    146  N   VAL A  10      98.921   2.942   1.075  1.00 66.99           N  
ATOM    147  H   VAL A  10      98.445   3.395   1.843  1.00 66.99           H  
ATOM    148  CA  VAL A  10     100.347   3.209   0.891  1.00 66.99           C  
ATOM    149  HA  VAL A  10     100.641   2.882  -0.106  1.00 66.99           H  
ATOM    150  C   VAL A  10     101.134   2.404   1.918  1.00 66.99           C  
ATOM    151  CB  VAL A  10     100.660   4.715   0.985  1.00 66.99           C  
ATOM    152  HB  VAL A  10     100.435   5.061   1.994  1.00 66.99           H  
ATOM    153  O   VAL A  10     100.812   2.430   3.106  1.00 66.99           O  
ATOM    154  CG1 VAL A  10     102.145   4.997   0.713  1.00 66.99           C  
ATOM    155 HG11 VAL A  10     102.325   6.071   0.675  1.00 66.99           H  
ATOM    156 HG12 VAL A  10     102.757   4.577   1.512  1.00 66.99           H  
ATOM    157 HG13 VAL A  10     102.457   4.553  -0.233  1.00 66.99           H  
ATOM    158  CG2 VAL A  10      99.798   5.538   0.014  1.00 66.99           C  
ATOM    159 HG21 VAL A  10     100.136   6.574  -0.005  1.00 66.99           H  
ATOM    160 HG22 VAL A  10      99.862   5.127  -0.993  1.00 66.99           H  
ATOM    161 HG23 VAL A  10      98.755   5.518   0.330  1.00 66.99           H  
ATOM    162  N   ALA A  11     102.192   1.729   1.481  1.00 69.65           N  
ATOM    163  H   ALA A  11     102.389   1.743   0.491  1.00 69.65           H  
ATOM    164  CA  ALA A  11     103.189   1.136   2.361  1.00 69.65           C  
ATOM    165  HA  ALA A  11     102.993   1.444   3.388  1.00 69.65           H  
ATOM    166  C   ALA A  11     104.586   1.616   1.986  1.00 69.65           C  
ATOM    167  CB  ALA A  11     103.107  -0.385   2.293  1.00 69.65           C  
ATOM    168  HB1 ALA A  11     103.739  -0.794   3.081  1.00 69.65           H  
ATOM    169  HB2 ALA A  11     102.078  -0.710   2.442  1.00 69.65           H  
ATOM    170  HB3 ALA A  11     103.467  -0.739   1.327  1.00 69.65           H  
ATOM    171  O   ALA A  11     104.913   1.719   0.812  1.00 69.65           O  
ATOM    172  N   SER A  12     105.436   1.876   2.977  1.00 72.91           N  
ATOM    173  H   SER A  12     105.107   1.866   3.932  1.00 72.91           H  
ATOM    174  CA  SER A  12     106.823   2.288   2.719  1.00 72.91           C  
ATOM    175  HA  SER A  12     106.842   2.990   1.885  1.00 72.91           H  
ATOM    176  C   SER A  12     107.739   1.124   2.342  1.00 72.91           C  
ATOM    177  CB  SER A  12     107.405   2.988   3.947  1.00 72.91           C  
ATOM    178  HB2 SER A  12     107.500   2.269   4.761  1.00 72.91           H  
ATOM    179  HB3 SER A  12     108.394   3.380   3.709  1.00 72.91           H  
ATOM    180  O   SER A  12     108.804   1.362   1.794  1.00 72.91           O  
ATOM    181  OG  SER A  12     106.560   4.046   4.363  1.00 72.91           O  
ATOM    182  HG  SER A  12     106.628   4.751   3.715  1.00 72.91           H  
ATOM    183  N   ASN A  13     107.357  -0.111   2.678  1.00 72.93           N  
ATOM    184  H   ASN A  13     106.439  -0.241   3.078  1.00 72.93           H  
ATOM    185  CA  ASN A  13     108.207  -1.287   2.521  1.00 72.93           C  
ATOM    186  HA  ASN A  13     108.973  -1.093   1.770  1.00 72.93           H  
ATOM    187  C   ASN A  13     107.376  -2.482   2.054  1.00 72.93           C  
ATOM    188  CB  ASN A  13     108.896  -1.599   3.856  1.00 72.93           C  
ATOM    189  HB2 ASN A  13     108.133  -1.736   4.622  1.00 72.93           H  
ATOM    190  HB3 ASN A  13     109.467  -2.523   3.760  1.00 72.93           H  
ATOM    191  O   ASN A  13     106.812  -3.223   2.866  1.00 72.93           O  
ATOM    192  CG  ASN A  13     109.853  -0.521   4.309  1.00 72.93           C  
ATOM    193  ND2 ASN A  13     109.517   0.200   5.354  1.00 72.93           N  
ATOM    194 HD21 ASN A  13     110.178   0.921   5.605  1.00 72.93           H  
ATOM    195 HD22 ASN A  13     108.654   0.011   5.842  1.00 72.93           H  
ATOM    196  OD1 ASN A  13     110.921  -0.326   3.766  1.00 72.93           O  
ATOM    197  N   ALA A  14     107.331  -2.668   0.746  1.00 77.70           N  
ATOM    198  H   ALA A  14     107.756  -1.972   0.149  1.00 77.70           H  
ATOM    199  CA  ALA A  14     106.785  -3.825   0.076  1.00 77.70           C  
ATOM    200  HA  ALA A  14     106.382  -4.510   0.822  1.00 77.70           H  
ATOM    201  C   ALA A  14     107.882  -4.541  -0.710  1.00 77.70           C  
ATOM    202  CB  ALA A  14     105.640  -3.386  -0.820  1.00 77.70           C  
ATOM    203  HB1 ALA A  14     105.206  -4.251  -1.323  1.00 77.70           H  
ATOM    204  HB2 ALA A  14     104.873  -2.898  -0.219  1.00 77.70           H  
ATOM    205  HB3 ALA A  14     106.031  -2.695  -1.567  1.00 77.70           H  
ATOM    206  O   ALA A  14     108.787  -3.921  -1.270  1.00 77.70           O  
ATOM    207  N   SER A  15     107.807  -5.865  -0.720  1.00 77.11           N  
ATOM    208  H   SER A  15     107.054  -6.305  -0.211  1.00 77.11           H  
ATOM    209  CA  SER A  15     108.732  -6.721  -1.447  1.00 77.11           C  
ATOM    210  HA  SER A  15     109.243  -6.120  -2.200  1.00 77.11           H  
ATOM    211  C   SER A  15     107.982  -7.837  -2.147  1.00 77.11           C  
ATOM    212  CB  SER A  15     109.774  -7.350  -0.520  1.00 77.11           C  
ATOM    213  HB2 SER A  15     109.281  -8.043   0.161  1.00 77.11           H  
ATOM    214  HB3 SER A  15     110.493  -7.908  -1.121  1.00 77.11           H  
ATOM    215  O   SER A  15     107.064  -8.432  -1.581  1.00 77.11           O  
ATOM    216  OG  SER A  15     110.464  -6.379   0.237  1.00 77.11           O  
ATOM    217  HG  SER A  15     109.860  -6.018   0.890  1.00 77.11           H  
ATOM    218  N   ILE A  16     108.418  -8.184  -3.346  1.00 83.12           N  
ATOM    219  H   ILE A  16     109.213  -7.696  -3.734  1.00 83.12           H  
ATOM    220  CA  ILE A  16     107.951  -9.364  -4.058  1.00 83.12           C  
ATOM    221  HA  ILE A  16     107.657 -10.111  -3.321  1.00 83.12           H  
ATOM    222  C   ILE A  16     109.105  -9.944  -4.862  1.00 83.12           C  
ATOM    223  CB  ILE A  16     106.706  -9.048  -4.913  1.00 83.12           C  
ATOM    224  HB  ILE A  16     105.954  -8.629  -4.245  1.00 83.12           H  
ATOM    225  O   ILE A  16     109.891  -9.220  -5.465  1.00 83.12           O  
ATOM    226  CG1 ILE A  16     106.130 -10.337  -5.525  1.00 83.12           C  
ATOM    227 HG12 ILE A  16     106.712 -10.615  -6.404  1.00 83.12           H  
ATOM    228 HG13 ILE A  16     106.193 -11.146  -4.798  1.00 83.12           H  
ATOM    229  CG2 ILE A  16     106.987  -8.006  -6.000  1.00 83.12           C  
ATOM    230 HG21 ILE A  16     107.770  -8.346  -6.678  1.00 83.12           H  
ATOM    231 HG22 ILE A  16     107.304  -7.077  -5.527  1.00 83.12           H  
ATOM    232 HG23 ILE A  16     106.091  -7.791  -6.582  1.00 83.12           H  
ATOM    233  CD1 ILE A  16     104.664 -10.186  -5.929  1.00 83.12           C  
ATOM    234 HD11 ILE A  16     104.052  -9.992  -5.048  1.00 83.12           H  
ATOM    235 HD12 ILE A  16     104.542  -9.359  -6.628  1.00 83.12           H  
ATOM    236 HD13 ILE A  16     104.317 -11.111  -6.391  1.00 83.12           H  
ATOM    237  N   THR A  17     109.215 -11.266  -4.841  1.00 77.67           N  
ATOM    238  H   THR A  17     108.549 -11.805  -4.306  1.00 77.67           H  
ATOM    239  CA  THR A  17     110.154 -11.994  -5.694  1.00 77.67           C  
ATOM    240  HA  THR A  17     111.066 -11.408  -5.810  1.00 77.67           H  
ATOM    241  C   THR A  17     109.531 -12.186  -7.071  1.00 77.67           C  
ATOM    242  CB  THR A  17     110.519 -13.342  -5.064  1.00 77.67           C  
ATOM    243  HB  THR A  17     109.632 -13.975  -5.035  1.00 77.67           H  
ATOM    244  O   THR A  17     108.351 -12.533  -7.168  1.00 77.67           O  
ATOM    245  CG2 THR A  17     111.634 -14.088  -5.789  1.00 77.67           C  
ATOM    246 HG21 THR A  17     111.335 -14.307  -6.814  1.00 77.67           H  
ATOM    247 HG22 THR A  17     112.541 -13.484  -5.811  1.00 77.67           H  
ATOM    248 HG23 THR A  17     111.840 -15.029  -5.278  1.00 77.67           H  
ATOM    249  OG1 THR A  17     110.972 -13.137  -3.743  1.00 77.67           O  
ATOM    250  HG1 THR A  17     111.739 -12.565  -3.826  1.00 77.67           H  
ATOM    251  N   ASP A  18     110.313 -12.003  -8.125  1.00 76.59           N  
ATOM    252  H   ASP A  18     111.281 -11.759  -7.969  1.00 76.59           H  
ATOM    253  CA  ASP A  18     109.908 -12.280  -9.497  1.00 76.59           C  
ATOM    254  HA  ASP A  18     109.100 -11.595  -9.757  1.00 76.59           H  
ATOM    255  C   ASP A  18     109.367 -13.713  -9.636  1.00 76.59           C  
ATOM    256  CB  ASP A  18     111.080 -12.001 -10.444  1.00 76.59           C  
ATOM    257  HB2 ASP A  18     111.584 -11.085 -10.134  1.00 76.59           H  
ATOM    258  HB3 ASP A  18     111.799 -12.818 -10.389  1.00 76.59           H  
ATOM    259  O   ASP A  18     109.886 -14.673  -9.061  1.00 76.59           O  
ATOM    260  CG  ASP A  18     110.587 -11.815 -11.875  1.00 76.59           C  
ATOM    261  OD1 ASP A  18     110.980 -12.618 -12.748  1.00 76.59           O  
ATOM    262  OD2 ASP A  18     109.791 -10.871 -12.081  1.00 76.59           O  
ATOM    263  N   GLY A  19     108.243 -13.860 -10.333  1.00 77.96           N  
ATOM    264  H   GLY A  19     107.883 -13.053 -10.823  1.00 77.96           H  
ATOM    265  CA  GLY A  19     107.485 -15.106 -10.446  1.00 77.96           C  
ATOM    266  HA2 GLY A  19     108.189 -15.932 -10.548  1.00 77.96           H  
ATOM    267  HA3 GLY A  19     106.885 -15.054 -11.354  1.00 77.96           H  
ATOM    268  C   GLY A  19     106.551 -15.424  -9.267  1.00 77.96           C  
ATOM    269  O   GLY A  19     105.743 -16.349  -9.383  1.00 77.96           O  
ATOM    270  N   SER A  20     106.604 -14.684  -8.154  1.00 78.98           N  
ATOM    271  H   SER A  20     107.279 -13.934  -8.117  1.00 78.98           H  
ATOM    272  CA  SER A  20     105.669 -14.832  -7.025  1.00 78.98           C  
ATOM    273  HA  SER A  20     105.446 -15.890  -6.892  1.00 78.98           H  
ATOM    274  C   SER A  20     104.355 -14.085  -7.269  1.00 78.98           C  
ATOM    275  CB  SER A  20     106.310 -14.321  -5.732  1.00 78.98           C  
ATOM    276  HB2 SER A  20     107.274 -14.808  -5.585  1.00 78.98           H  
ATOM    277  HB3 SER A  20     106.464 -13.245  -5.815  1.00 78.98           H  
ATOM    278  O   SER A  20     104.314 -13.113  -8.011  1.00 78.98           O  
ATOM    279  OG  SER A  20     105.475 -14.570  -4.609  1.00 78.98           O  
ATOM    280  HG  SER A  20     105.867 -14.104  -3.867  1.00 78.98           H  
ATOM    281  N   LYS A  21     103.268 -14.491  -6.603  1.00 79.14           N  
ATOM    282  H   LYS A  21     103.379 -15.291  -5.997  1.00 79.14           H  
ATOM    283  CA  LYS A  21     102.023 -13.698  -6.514  1.00 79.14           C  
ATOM    284  HA  LYS A  21     102.001 -12.957  -7.314  1.00 79.14           H  
ATOM    285  C   LYS A  21     101.908 -12.901  -5.221  1.00 79.14           C  
ATOM    286  CB  LYS A  21     100.782 -14.590  -6.661  1.00 79.14           C  
ATOM    287  HB2 LYS A  21     100.782 -15.358  -5.888  1.00 79.14           H  
ATOM    288  HB3 LYS A  21      99.893 -13.972  -6.531  1.00 79.14           H  
ATOM    289  O   LYS A  21     100.953 -12.160  -5.058  1.00 79.14           O  
ATOM    290  CG  LYS A  21     100.711 -15.242  -8.039  1.00 79.14           C  
ATOM    291  HG2 LYS A  21     100.876 -14.478  -8.799  1.00 79.14           H  
ATOM    292  HG3 LYS A  21     101.486 -16.005  -8.108  1.00 79.14           H  
ATOM    293  CD  LYS A  21      99.340 -15.878  -8.272  1.00 79.14           C  
ATOM    294  HD2 LYS A  21      98.575 -15.110  -8.162  1.00 79.14           H  
ATOM    295  HD3 LYS A  21      99.166 -16.666  -7.539  1.00 79.14           H  
ATOM    296  CE  LYS A  21      99.279 -16.446  -9.688  1.00 79.14           C  
ATOM    297  HE2 LYS A  21      99.701 -15.707 -10.368  1.00 79.14           H  
ATOM    298  HE3 LYS A  21      99.914 -17.331  -9.740  1.00 79.14           H  
ATOM    299  NZ  LYS A  21      97.885 -16.750 -10.077  1.00 79.14           N  
ATOM    300  HZ1 LYS A  21      97.433 -17.344  -9.397  1.00 79.14           H  
ATOM    301  HZ2 LYS A  21      97.850 -17.162 -10.999  1.00 79.14           H  
ATOM    302  HZ3 LYS A  21      97.375 -15.880 -10.130  1.00 79.14           H  
ATOM    303  N   ILE A  22     102.801 -13.108  -4.260  1.00 82.54           N  
ATOM    304  H   ILE A  22     103.620 -13.662  -4.468  1.00 82.54           H  
ATOM    305  CA  ILE A  22     102.629 -12.581  -2.906  1.00 82.54           C  
ATOM    306  HA  ILE A  22     101.606 -12.229  -2.774  1.00 82.54           H  
ATOM    307  C   ILE A  22     103.535 -11.374  -2.715  1.00 82.54           C  
ATOM    308  CB  ILE A  22     102.857 -13.683  -1.853  1.00 82.54           C  
ATOM    309  HB  ILE A  22     103.895 -14.012  -1.915  1.00 82.54           H  
ATOM    310  O   ILE A  22     104.752 -11.525  -2.588  1.00 82.54           O  
ATOM    311  CG1 ILE A  22     101.966 -14.929  -2.078  1.00 82.54           C  
ATOM    312 HG12 ILE A  22     102.229 -15.389  -3.030  1.00 82.54           H  
ATOM    313 HG13 ILE A  22     102.191 -15.660  -1.301  1.00 82.54           H  
ATOM    314  CG2 ILE A  22     102.627 -13.118  -0.443  1.00 82.54           C  
ATOM    315 HG21 ILE A  22     103.366 -12.352  -0.210  1.00 82.54           H  
ATOM    316 HG22 ILE A  22     102.719 -13.909   0.302  1.00 82.54           H  
ATOM    317 HG23 ILE A  22     101.633 -12.676  -0.377  1.00 82.54           H  
ATOM    318  CD1 ILE A  22     100.451 -14.674  -2.067  1.00 82.54           C  
ATOM    319 HD11 ILE A  22     100.135 -14.273  -1.104  1.00 82.54           H  
ATOM    320 HD12 ILE A  22      99.927 -15.615  -2.238  1.00 82.54           H  
ATOM    321 HD13 ILE A  22     100.179 -13.978  -2.861  1.00 82.54           H  
ATOM    322  N   VAL A  23     102.926 -10.192  -2.670  1.00 81.20           N  
ATOM    323  H   VAL A  23     101.923 -10.166  -2.788  1.00 81.20           H  
ATOM    324  CA  VAL A  23     103.574  -8.972  -2.192  1.00 81.20           C  
ATOM    325  HA  VAL A  23     104.599  -8.936  -2.562  1.00 81.20           H  
ATOM    326  C   VAL A  23     103.592  -9.053  -0.676  1.00 81.20           C  
ATOM    327  CB  VAL A  23     102.839  -7.702  -2.652  1.00 81.20           C  
ATOM    328  HB  VAL A  23     101.864  -7.672  -2.165  1.00 81.20           H  
ATOM    329  O   VAL A  23     102.546  -9.224  -0.057  1.00 81.20           O  
ATOM    330  CG1 VAL A  23     103.617  -6.445  -2.256  1.00 81.20           C  
ATOM    331 HG11 VAL A  23     103.799  -6.425  -1.181  1.00 81.20           H  
ATOM    332 HG12 VAL A  23     103.026  -5.565  -2.512  1.00 81.20           H  
ATOM    333 HG13 VAL A  23     104.570  -6.408  -2.783  1.00 81.20           H  
ATOM    334  CG2 VAL A  23     102.623  -7.668  -4.166  1.00 81.20           C  
ATOM    335 HG21 VAL A  23     101.975  -8.491  -4.467  1.00 81.20           H  
ATOM    336 HG22 VAL A  23     102.142  -6.731  -4.449  1.00 81.20           H  
ATOM    337 HG23 VAL A  23     103.578  -7.743  -4.685  1.00 81.20           H  
ATOM    338  N   ASN A  24     104.773  -8.951  -0.082  1.00 79.42           N  
ATOM    339  H   ASN A  24     105.578  -8.784  -0.668  1.00 79.42           H  
ATOM    340  CA  ASN A  24     104.972  -8.900   1.359  1.00 79.42           C  
ATOM    341  HA  ASN A  24     104.093  -9.292   1.872  1.00 79.42           H  
ATOM    342  C   ASN A  24     105.161  -7.446   1.765  1.00 79.42           C  
ATOM    343  CB  ASN A  24     106.183  -9.753   1.756  1.00 79.42           C  
ATOM    344  HB2 ASN A  24     106.339  -9.675   2.832  1.00 79.42           H  
ATOM    345  HB3 ASN A  24     107.077  -9.384   1.252  1.00 79.42           H  
ATOM    346  O   ASN A  24     106.081  -6.786   1.290  1.00 79.42           O  
ATOM    347  CG  ASN A  24     105.976 -11.213   1.420  1.00 79.42           C  
ATOM    348  ND2 ASN A  24     106.480 -11.662   0.296  1.00 79.42           N  
ATOM    349 HD21 ASN A  24     106.867 -11.009  -0.370  1.00 79.42           H  
ATOM    350 HD22 ASN A  24     106.237 -12.609   0.042  1.00 79.42           H  
ATOM    351  OD1 ASN A  24     105.344 -11.959   2.146  1.00 79.42           O  
ATOM    352  N   ILE A  25     104.298  -6.956   2.641  1.00 81.51           N  
ATOM    353  H   ILE A  25     103.598  -7.576   3.024  1.00 81.51           H  
ATOM    354  CA  ILE A  25     104.271  -5.579   3.110  1.00 81.51           C  
ATOM    355  HA  ILE A  25     105.027  -4.996   2.584  1.00 81.51           H  
ATOM    356  C   ILE A  25     104.602  -5.573   4.594  1.00 81.51           C  
ATOM    357  CB  ILE A  25     102.895  -4.943   2.832  1.00 81.51           C  
ATOM    358  HB  ILE A  25     102.127  -5.476   3.393  1.00 81.51           H  
ATOM    359  O   ILE A  25     104.019  -6.332   5.360  1.00 81.51           O  
ATOM    360  CG1 ILE A  25     102.536  -4.961   1.331  1.00 81.51           C  
ATOM    361 HG12 ILE A  25     101.981  -4.056   1.086  1.00 81.51           H  
ATOM    362 HG13 ILE A  25     103.442  -4.967   0.724  1.00 81.51           H  
ATOM    363  CG2 ILE A  25     102.908  -3.491   3.318  1.00 81.51           C  
ATOM    364 HG21 ILE A  25     103.736  -2.973   2.834  1.00 81.51           H  
ATOM    365 HG22 ILE A  25     101.962  -3.009   3.068  1.00 81.51           H  
ATOM    366 HG23 ILE A  25     103.031  -3.443   4.400  1.00 81.51           H  
ATOM    367  CD1 ILE A  25     101.638  -6.137   0.944  1.00 81.51           C  
ATOM    368 HD11 ILE A  25     102.143  -7.079   1.157  1.00 81.51           H  
ATOM    369 HD12 ILE A  25     100.713  -6.097   1.518  1.00 81.51           H  
ATOM    370 HD13 ILE A  25     101.405  -6.084  -0.119  1.00 81.51           H  
ATOM    371  N   SER A  26     105.504  -4.700   5.022  1.00 77.55           N  
ATOM    372  H   SER A  26     105.898  -4.058   4.349  1.00 77.55           H  
ATOM    373  CA  SER A  26     105.810  -4.496   6.442  1.00 77.55           C  
ATOM    374  HA  SER A  26     105.258  -5.219   7.043  1.00 77.55           H  
ATOM    375  C   SER A  26     105.365  -3.109   6.910  1.00 77.55           C  
ATOM    376  CB  SER A  26     107.292  -4.768   6.711  1.00 77.55           C  
ATOM    377  HB2 SER A  26     107.490  -4.673   7.779  1.00 77.55           H  
ATOM    378  HB3 SER A  26     107.531  -5.787   6.407  1.00 77.55           H  
ATOM    379  O   SER A  26     105.151  -2.202   6.104  1.00 77.55           O  
ATOM    380  OG  SER A  26     108.105  -3.860   6.000  1.00 77.55           O  
ATOM    381  HG  SER A  26     107.961  -4.007   5.062  1.00 77.55           H  
ATOM    382  N   GLY A  27     105.219  -2.935   8.226  1.00 71.02           N  
ATOM    383  H   GLY A  27     105.339  -3.741   8.823  1.00 71.02           H  
ATOM    384  CA  GLY A  27     104.896  -1.639   8.835  1.00 71.02           C  
ATOM    385  HA2 GLY A  27     105.548  -1.497   9.697  1.00 71.02           H  
ATOM    386  HA3 GLY A  27     105.094  -0.831   8.132  1.00 71.02           H  
ATOM    387  C   GLY A  27     103.455  -1.493   9.324  1.00 71.02           C  
ATOM    388  O   GLY A  27     102.959  -0.373   9.392  1.00 71.02           O  
ATOM    389  N   ASN A  28     102.788  -2.594   9.687  1.00 75.79           N  
ATOM    390  H   ASN A  28     103.235  -3.492   9.564  1.00 75.79           H  
ATOM    391  CA  ASN A  28     101.402  -2.599  10.172  1.00 75.79           C  
ATOM    392  HA  ASN A  28     101.109  -3.645  10.269  1.00 75.79           H  
ATOM    393  C   ASN A  28     100.388  -1.997   9.172  1.00 75.79           C  
ATOM    394  CB  ASN A  28     101.313  -1.978  11.585  1.00 75.79           C  
ATOM    395  HB2 ASN A  28     101.745  -0.977  11.584  1.00 75.79           H  
ATOM    396  HB3 ASN A  28     100.264  -1.877  11.863  1.00 75.79           H  
ATOM    397  O   ASN A  28      99.398  -1.392   9.580  1.00 75.79           O  
ATOM    398  CG  ASN A  28     101.942  -2.825  12.667  1.00 75.79           C  
ATOM    399  ND2 ASN A  28     102.828  -2.283  13.466  1.00 75.79           N  
ATOM    400 HD21 ASN A  28     103.219  -2.902  14.162  1.00 75.79           H  
ATOM    401 HD22 ASN A  28     103.112  -1.323  13.329  1.00 75.79           H  
ATOM    402  OD1 ASN A  28     101.621  -3.981  12.841  1.00 75.79           O  
ATOM    403  N   VAL A  29     100.614  -2.158   7.863  1.00 73.48           N  
ATOM    404  H   VAL A  29     101.435  -2.672   7.575  1.00 73.48           H  
ATOM    405  CA  VAL A  29      99.706  -1.653   6.817  1.00 73.48           C  
ATOM    406  HA  VAL A  29      99.272  -0.711   7.154  1.00 73.48           H  
ATOM    407  C   VAL A  29      98.569  -2.642   6.588  1.00 73.48           C  
ATOM    408  CB  VAL A  29     100.461  -1.367   5.506  1.00 73.48           C  
ATOM    409  HB  VAL A  29     100.940  -2.282   5.158  1.00 73.48           H  
ATOM    410  O   VAL A  29      98.790  -3.731   6.067  1.00 73.48           O  
ATOM    411  CG1 VAL A  29      99.510  -0.859   4.414  1.00 73.48           C  
ATOM    412 HG11 VAL A  29      98.933  -0.008   4.776  1.00 73.48           H  
ATOM    413 HG12 VAL A  29     100.076  -0.548   3.536  1.00 73.48           H  
ATOM    414 HG13 VAL A  29      98.838  -1.661   4.108  1.00 73.48           H  
ATOM    415  CG2 VAL A  29     101.546  -0.309   5.739  1.00 73.48           C  
ATOM    416 HG21 VAL A  29     101.100   0.606   6.131  1.00 73.48           H  
ATOM    417 HG22 VAL A  29     102.045  -0.081   4.797  1.00 73.48           H  
ATOM    418 HG23 VAL A  29     102.296  -0.676   6.439  1.00 73.48           H  
ATOM    419  N   ASP A  30      97.345  -2.287   6.968  1.00 69.77           N  
ATOM    420  H   ASP A  30      97.210  -1.391   7.416  1.00 69.77           H  
ATOM    421  CA  ASP A  30      96.187  -3.175   6.832  1.00 69.77           C  
ATOM    422  HA  ASP A  30      96.494  -4.177   7.133  1.00 69.77           H  
ATOM    423  C   ASP A  30      95.711  -3.301   5.382  1.00 69.77           C  
ATOM    424  CB  ASP A  30      95.066  -2.724   7.778  1.00 69.77           C  
ATOM    425  HB2 ASP A  30      95.457  -2.700   8.795  1.00 69.77           H  
ATOM    426  HB3 ASP A  30      94.755  -1.714   7.511  1.00 69.77           H  
ATOM    427  O   ASP A  30      94.982  -2.453   4.872  1.00 69.77           O  
ATOM    428  CG  ASP A  30      93.845  -3.651   7.749  1.00 69.77           C  
ATOM    429  OD1 ASP A  30      92.824  -3.298   8.366  1.00 69.77           O  
ATOM    430  OD2 ASP A  30      93.903  -4.747   7.142  1.00 69.77           O  
ATOM    431  N   CYS A  31      96.097  -4.400   4.733  1.00 77.02           N  
ATOM    432  H   CYS A  31      96.640  -5.093   5.228  1.00 77.02           H  
ATOM    433  CA  CYS A  31      95.745  -4.697   3.349  1.00 77.02           C  
ATOM    434  HA  CYS A  31      95.620  -3.756   2.813  1.00 77.02           H  
ATOM    435  C   CYS A  31      94.407  -5.449   3.234  1.00 77.02           C  
ATOM    436  CB  CYS A  31      96.899  -5.462   2.679  1.00 77.02           C  
ATOM    437  HB2 CYS A  31      96.678  -5.580   1.619  1.00 77.02           H  
ATOM    438  HB3 CYS A  31      96.986  -6.456   3.119  1.00 77.02           H  
ATOM    439  O   CYS A  31      94.060  -5.893   2.145  1.00 77.02           O  
ATOM    440  SG  CYS A  31      98.483  -4.589   2.864  1.00 77.02           S  
ATOM    441  HG  CYS A  31      98.400  -4.352   4.176  1.00 77.02           H  
ATOM    442  N   SER A  32      93.628  -5.608   4.312  1.00 66.97           N  
ATOM    443  H   SER A  32      93.930  -5.227   5.198  1.00 66.97           H  
ATOM    444  CA  SER A  32      92.355  -6.358   4.284  1.00 66.97           C  
ATOM    445  HA  SER A  32      92.558  -7.378   3.956  1.00 66.97           H  
ATOM    446  C   SER A  32      91.298  -5.784   3.339  1.00 66.97           C  
ATOM    447  CB  SER A  32      91.738  -6.419   5.678  1.00 66.97           C  
ATOM    448  HB2 SER A  32      90.819  -7.003   5.637  1.00 66.97           H  
ATOM    449  HB3 SER A  32      92.439  -6.923   6.345  1.00 66.97           H  
ATOM    450  O   SER A  32      90.366  -6.484   2.954  1.00 66.97           O  
ATOM    451  OG  SER A  32      91.445  -5.121   6.162  1.00 66.97           O  
ATOM    452  HG  SER A  32      92.207  -4.821   6.662  1.00 66.97           H  
ATOM    453  N   ARG A  33      91.442  -4.510   2.954  1.00 59.36           N  
ATOM    454  H   ARG A  33      92.224  -4.010   3.352  1.00 59.36           H  
ATOM    455  CA  ARG A  33      90.557  -3.813   2.008  1.00 59.36           C  
ATOM    456  HA  ARG A  33      89.607  -4.348   1.984  1.00 59.36           H  
ATOM    457  C   ARG A  33      91.055  -3.850   0.562  1.00 59.36           C  
ATOM    458  CB  ARG A  33      90.300  -2.379   2.482  1.00 59.36           C  
ATOM    459  HB2 ARG A  33      89.624  -1.894   1.777  1.00 59.36           H  
ATOM    460  HB3 ARG A  33      91.241  -1.830   2.490  1.00 59.36           H  
ATOM    461  O   ARG A  33      90.547  -3.106  -0.275  1.00 59.36           O  
ATOM    462  CG  ARG A  33      89.672  -2.338   3.881  1.00 59.36           C  
ATOM    463  HG2 ARG A  33      90.375  -2.745   4.607  1.00 59.36           H  
ATOM    464  HG3 ARG A  33      88.763  -2.939   3.902  1.00 59.36           H  
ATOM    465  CD  ARG A  33      89.351  -0.898   4.287  1.00 59.36           C  
ATOM    466  HD2 ARG A  33      89.145  -0.899   5.358  1.00 59.36           H  
ATOM    467  HD3 ARG A  33      90.235  -0.281   4.125  1.00 59.36           H  
ATOM    468  NE  ARG A  33      88.211  -0.343   3.522  1.00 59.36           N  
ATOM    469  HE  ARG A  33      88.311  -0.350   2.517  1.00 59.36           H  
ATOM    470  NH1 ARG A  33      86.897   0.293   5.298  1.00 59.36           N  
ATOM    471 HH11 ARG A  33      87.588  -0.095   5.924  1.00 59.36           H  
ATOM    472 HH12 ARG A  33      86.028   0.669   5.650  1.00 59.36           H  
ATOM    473  NH2 ARG A  33      86.189   0.666   3.218  1.00 59.36           N  
ATOM    474 HH21 ARG A  33      86.341   0.667   2.220  1.00 59.36           H  
ATOM    475 HH22 ARG A  33      85.378   1.139   3.591  1.00 59.36           H  
ATOM    476  CZ  ARG A  33      87.110   0.199   4.014  1.00 59.36           C  
ATOM    477  N   VAL A  34      92.061  -4.672   0.290  1.00 64.56           N  
ATOM    478  H   VAL A  34      92.431  -5.236   1.042  1.00 64.56           H  
ATOM    479  CA  VAL A  34      92.510  -4.996  -1.060  1.00 64.56           C  
ATOM    480  HA  VAL A  34      92.385  -4.132  -1.711  1.00 64.56           H  
ATOM    481  C   VAL A  34      91.638  -6.130  -1.576  1.00 64.56           C  
ATOM    482  CB  VAL A  34      93.994  -5.376  -1.048  1.00 64.56           C  
ATOM    483  HB  VAL A  34      94.153  -6.190  -0.341  1.00 64.56           H  
ATOM    484  O   VAL A  34      91.557  -7.197  -0.964  1.00 64.56           O  
ATOM    485  CG1 VAL A  34      94.473  -5.853  -2.410  1.00 64.56           C  
ATOM    486 HG11 VAL A  34      93.961  -6.774  -2.689  1.00 64.56           H  
ATOM    487 HG12 VAL A  34      95.546  -6.041  -2.369  1.00 64.56           H  
ATOM    488 HG13 VAL A  34      94.279  -5.084  -3.157  1.00 64.56           H  
ATOM    489  CG2 VAL A  34      94.842  -4.173  -0.623  1.00 64.56           C  
ATOM    490 HG21 VAL A  34      94.767  -3.374  -1.360  1.00 64.56           H  
ATOM    491 HG22 VAL A  34      94.514  -3.796   0.346  1.00 64.56           H  
ATOM    492 HG23 VAL A  34      95.884  -4.477  -0.524  1.00 64.56           H  
ATOM    493  N   TYR A  35      90.992  -5.890  -2.705  1.00 58.77           N  
ATOM    494  H   TYR A  35      91.219  -5.048  -3.215  1.00 58.77           H  
ATOM    495  CA  TYR A  35      90.043  -6.793  -3.335  1.00 58.77           C  
ATOM    496  HA  TYR A  35      90.030  -7.745  -2.803  1.00 58.77           H  
ATOM    497  C   TYR A  35      90.466  -7.083  -4.779  1.00 58.77           C  
ATOM    498  CB  TYR A  35      88.636  -6.175  -3.254  1.00 58.77           C  
ATOM    499  HB2 TYR A  35      87.919  -6.863  -3.701  1.00 58.77           H  
ATOM    500  HB3 TYR A  35      88.624  -5.264  -3.853  1.00 58.77           H  
ATOM    501  O   TYR A  35      91.428  -6.524  -5.301  1.00 58.77           O  
ATOM    502  CG  TYR A  35      88.158  -5.853  -1.847  1.00 58.77           C  
ATOM    503  CD1 TYR A  35      87.798  -6.889  -0.963  1.00 58.77           C  
ATOM    504  HD1 TYR A  35      87.876  -7.919  -1.281  1.00 58.77           H  
ATOM    505  CD2 TYR A  35      88.087  -4.514  -1.417  1.00 58.77           C  
ATOM    506  HD2 TYR A  35      88.399  -3.724  -2.084  1.00 58.77           H  
ATOM    507  CE1 TYR A  35      87.368  -6.589   0.345  1.00 58.77           C  
ATOM    508  HE1 TYR A  35      87.118  -7.379   1.037  1.00 58.77           H  
ATOM    509  CE2 TYR A  35      87.653  -4.208  -0.113  1.00 58.77           C  
ATOM    510  HE2 TYR A  35      87.626  -3.177   0.206  1.00 58.77           H  
ATOM    511  OH  TYR A  35      86.882  -4.953   2.032  1.00 58.77           O  
ATOM    512  HH  TYR A  35      86.918  -4.008   2.199  1.00 58.77           H  
ATOM    513  CZ  TYR A  35      87.294  -5.248   0.771  1.00 58.77           C  
ATOM    514  N   SER A  36      89.728  -7.971  -5.439  1.00 56.25           N  
ATOM    515  H   SER A  36      88.975  -8.426  -4.942  1.00 56.25           H  
ATOM    516  CA  SER A  36      89.828  -8.172  -6.885  1.00 56.25           C  
ATOM    517  HA  SER A  36      90.796  -8.604  -7.139  1.00 56.25           H  
ATOM    518  C   SER A  36      89.704  -6.844  -7.631  1.00 56.25           C  
ATOM    519  CB  SER A  36      88.737  -9.147  -7.318  1.00 56.25           C  
ATOM    520  HB2 SER A  36      88.855 -10.080  -6.767  1.00 56.25           H  
ATOM    521  HB3 SER A  36      87.760  -8.724  -7.087  1.00 56.25           H  
ATOM    522  O   SER A  36      88.763  -6.089  -7.391  1.00 56.25           O  
ATOM    523  OG  SER A  36      88.809  -9.421  -8.699  1.00 56.25           O  
ATOM    524  HG  SER A  36      88.656  -8.601  -9.175  1.00 56.25           H  
ATOM    525  N   GLY A  37      90.636  -6.576  -8.544  1.00 56.93           N  
ATOM    526  H   GLY A  37      91.360  -7.255  -8.730  1.00 56.93           H  
ATOM    527  CA  GLY A  37      90.704  -5.319  -9.284  1.00 56.93           C  
ATOM    528  HA2 GLY A  37      91.235  -5.491 -10.221  1.00 56.93           H  
ATOM    529  HA3 GLY A  37      89.695  -4.990  -9.531  1.00 56.93           H  
ATOM    530  C   GLY A  37      91.411  -4.184  -8.535  1.00 56.93           C  
ATOM    531  O   GLY A  37      91.415  -3.059  -9.030  1.00 56.93           O  
ATOM    532  N   THR A  38      92.007  -4.399  -7.354  1.00 62.98           N  
ATOM    533  H   THR A  38      91.944  -5.306  -6.914  1.00 62.98           H  
ATOM    534  CA  THR A  38      92.882  -3.376  -6.750  1.00 62.98           C  
ATOM    535  HA  THR A  38      92.394  -2.405  -6.828  1.00 62.98           H  
ATOM    536  C   THR A  38      94.195  -3.291  -7.526  1.00 62.98           C  
ATOM    537  CB  THR A  38      93.186  -3.624  -5.266  1.00 62.98           C  
ATOM    538  HB  THR A  38      93.839  -4.495  -5.205  1.00 62.98           H  
ATOM    539  O   THR A  38      94.854  -4.304  -7.744  1.00 62.98           O  
ATOM    540  CG2 THR A  38      93.900  -2.466  -4.579  1.00 62.98           C  
ATOM    541 HG21 THR A  38      94.221  -2.773  -3.583  1.00 62.98           H  
ATOM    542 HG22 THR A  38      93.225  -1.616  -4.477  1.00 62.98           H  
ATOM    543 HG23 THR A  38      94.783  -2.169  -5.145  1.00 62.98           H  
ATOM    544  OG1 THR A  38      92.040  -3.866  -4.483  1.00 62.98           O  
ATOM    545  HG1 THR A  38      91.384  -3.177  -4.610  1.00 62.98           H  
ATOM    546  N   ALA A  39      94.603  -2.086  -7.918  1.00 68.13           N  
ATOM    547  H   ALA A  39      94.052  -1.277  -7.667  1.00 68.13           H  
ATOM    548  CA  ALA A  39      95.893  -1.841  -8.543  1.00 68.13           C  
ATOM    549  HA  ALA A  39      96.147  -2.700  -9.164  1.00 68.13           H  
ATOM    550  C   ALA A  39      96.970  -1.753  -7.503  1.00 68.13           C  
ATOM    551  CB  ALA A  39      95.867  -0.561  -9.385  1.00 68.13           C  
ATOM    552  HB1 ALA A  39      96.839  -0.436  -9.863  1.00 68.13           H  
ATOM    553  HB2 ALA A  39      95.659   0.293  -8.741  1.00 68.13           H  
ATOM    554  HB3 ALA A  39      95.112  -0.605 -10.170  1.00 68.13           H  
ATOM    555  O   ALA A  39      96.799  -1.024  -6.542  1.00 68.13           O  
ATOM    556  N   VAL A  40      98.063  -2.469  -7.715  1.00 70.64           N  
ATOM    557  H   VAL A  40      98.078  -3.088  -8.512  1.00 70.64           H  
ATOM    558  CA  VAL A  40      99.212  -2.530  -6.825  1.00 70.64           C  
ATOM    559  HA  VAL A  40      99.044  -1.885  -5.963  1.00 70.64           H  
ATOM    560  C   VAL A  40     100.415  -2.019  -7.581  1.00 70.64           C  
ATOM    561  CB  VAL A  40      99.467  -3.961  -6.330  1.00 70.64           C  
ATOM    562  HB  VAL A  40      99.737  -4.601  -7.170  1.00 70.64           H  
ATOM    563  O   VAL A  40     100.986  -2.724  -8.405  1.00 70.64           O  
ATOM    564  CG1 VAL A  40     100.610  -3.998  -5.310  1.00 70.64           C  
ATOM    565 HG11 VAL A  40     100.759  -5.022  -4.966  1.00 70.64           H  
ATOM    566 HG12 VAL A  40     101.535  -3.649  -5.766  1.00 70.64           H  
ATOM    567 HG13 VAL A  40     100.377  -3.369  -4.451  1.00 70.64           H  
ATOM    568  CG2 VAL A  40      98.227  -4.564  -5.675  1.00 70.64           C  
ATOM    569 HG21 VAL A  40      97.925  -3.978  -4.807  1.00 70.64           H  
ATOM    570 HG22 VAL A  40      98.462  -5.588  -5.382  1.00 70.64           H  
ATOM    571 HG23 VAL A  40      97.408  -4.602  -6.393  1.00 70.64           H  
ATOM    572  N   PHE A  41     100.800  -0.796  -7.283  1.00 72.64           N  
ATOM    573  H   PHE A  41     100.296  -0.281  -6.575  1.00 72.64           H  
ATOM    574  CA  PHE A  41     102.047  -0.213  -7.736  1.00 72.64           C  
ATOM    575  HA  PHE A  41     102.321  -0.617  -8.710  1.00 72.64           H  
ATOM    576  C   PHE A  41     103.127  -0.572  -6.737  1.00 72.64           C  
ATOM    577  CB  PHE A  41     101.860   1.288  -7.877  1.00 72.64           C  
ATOM    578  HB2 PHE A  41     102.802   1.733  -8.198  1.00 72.64           H  
ATOM    579  HB3 PHE A  41     101.593   1.709  -6.908  1.00 72.64           H  
ATOM    580  O   PHE A  41     102.870  -0.592  -5.530  1.00 72.64           O  
ATOM    581  CG  PHE A  41     100.787   1.586  -8.889  1.00 72.64           C  
ATOM    582  CD1 PHE A  41     101.154   1.728 -10.231  1.00 72.64           C  
ATOM    583  HD1 PHE A  41     102.193   1.692 -10.524  1.00 72.64           H  
ATOM    584  CD2 PHE A  41      99.430   1.603  -8.518  1.00 72.64           C  
ATOM    585  HD2 PHE A  41      99.143   1.479  -7.484  1.00 72.64           H  
ATOM    586  CE1 PHE A  41     100.158   1.878 -11.196  1.00 72.64           C  
ATOM    587  HE1 PHE A  41     100.463   1.943 -12.230  1.00 72.64           H  
ATOM    588  CE2 PHE A  41      98.438   1.747  -9.492  1.00 72.64           C  
ATOM    589  HE2 PHE A  41      97.399   1.719  -9.199  1.00 72.64           H  
ATOM    590  CZ  PHE A  41      98.802   1.889 -10.836  1.00 72.64           C  
ATOM    591  HZ  PHE A  41      98.042   1.969 -11.600  1.00 72.64           H  
ATOM    592  N   LEU A  42     104.307  -0.899  -7.248  1.00 73.06           N  
ATOM    593  H   LEU A  42     104.476  -0.733  -8.230  1.00 73.06           H  
ATOM    594  CA  LEU A  42     105.471  -1.222  -6.444  1.00 73.06           C  
ATOM    595  HA  LEU A  42     105.297  -0.928  -5.409  1.00 73.06           H  
ATOM    596  C   LEU A  42     106.652  -0.404  -6.923  1.00 73.06           C  
ATOM    597  CB  LEU A  42     105.779  -2.723  -6.535  1.00 73.06           C  
ATOM    598  HB2 LEU A  42     106.775  -2.892  -6.125  1.00 73.06           H  
ATOM    599  HB3 LEU A  42     105.809  -3.007  -7.587  1.00 73.06           H  
ATOM    600  O   LEU A  42     106.830  -0.208  -8.119  1.00 73.06           O  
ATOM    601  CG  LEU A  42     104.781  -3.624  -5.798  1.00 73.06           C  
ATOM    602  HG  LEU A  42     103.774  -3.455  -6.180  1.00 73.06           H  
ATOM    603  CD1 LEU A  42     105.149  -5.087  -6.004  1.00 73.06           C  
ATOM    604 HD11 LEU A  42     106.162  -5.249  -5.637  1.00 73.06           H  
ATOM    605 HD12 LEU A  42     105.109  -5.330  -7.065  1.00 73.06           H  
ATOM    606 HD13 LEU A  42     104.445  -5.726  -5.470  1.00 73.06           H  
ATOM    607  CD2 LEU A  42     104.808  -3.386  -4.290  1.00 73.06           C  
ATOM    608 HD21 LEU A  42     105.802  -3.592  -3.894  1.00 73.06           H  
ATOM    609 HD22 LEU A  42     104.550  -2.346  -4.092  1.00 73.06           H  
ATOM    610 HD23 LEU A  42     104.064  -4.019  -3.806  1.00 73.06           H  
ATOM    611  N   GLY A  43     107.482   0.031  -5.980  1.00 67.86           N  
ATOM    612  H   GLY A  43     107.248  -0.124  -5.010  1.00 67.86           H  
ATOM    613  CA  GLY A  43     108.635   0.840  -6.316  1.00 67.86           C  
ATOM    614  HA2 GLY A  43     108.198   1.668  -6.874  1.00 67.86           H  
ATOM    615  HA3 GLY A  43     109.126   1.299  -5.458  1.00 67.86           H  
ATOM    616  C   GLY A  43     109.637   0.079  -7.186  1.00 67.86           C  
ATOM    617  O   GLY A  43     109.845  -1.118  -6.981  1.00 67.86           O  
ATOM    618  N   GLY A  44     110.240   0.751  -8.160  1.00 64.62           N  
ATOM    619  H   GLY A  44     110.106   1.751  -8.215  1.00 64.62           H  
ATOM    620  CA  GLY A  44     111.052   0.173  -9.225  1.00 64.62           C  
ATOM    621  HA2 GLY A  44     111.530   0.989  -9.767  1.00 64.62           H  
ATOM    622  HA3 GLY A  44     111.826  -0.458  -8.787  1.00 64.62           H  
ATOM    623  C   GLY A  44     110.278  -0.662 -10.246  1.00 64.62           C  
ATOM    624  O   GLY A  44     110.908  -1.258 -11.117  1.00 64.62           O  
ATOM    625  N   ALA A  45     108.951  -0.760 -10.130  1.00 69.92           N  
ATOM    626  H   ALA A  45     108.467  -0.206  -9.438  1.00 69.92           H  
ATOM    627  CA  ALA A  45     108.135  -1.483 -11.081  1.00 69.92           C  
ATOM    628  HA  ALA A  45     108.764  -2.216 -11.585  1.00 69.92           H  
ATOM    629  C   ALA A  45     107.542  -0.557 -12.129  1.00 69.92           C  
ATOM    630  CB  ALA A  45     107.032  -2.252 -10.378  1.00 69.92           C  
ATOM    631  HB1 ALA A  45     106.206  -1.581 -10.141  1.00 69.92           H  
ATOM    632  HB2 ALA A  45     107.421  -2.684  -9.456  1.00 69.92           H  
ATOM    633  HB3 ALA A  45     106.676  -3.021 -11.064  1.00 69.92           H  
ATOM    634  O   ALA A  45     107.044   0.528 -11.862  1.00 69.92           O  
ATOM    635  N   ASP A  46     107.522  -1.101 -13.321  1.00 66.08           N  
ATOM    636  H   ASP A  46     107.963  -2.004 -13.419  1.00 66.08           H  
ATOM    637  CA  ASP A  46     107.137  -0.457 -14.558  1.00 66.08           C  
ATOM    638  HA  ASP A  46     107.533   0.557 -14.605  1.00 66.08           H  
ATOM    639  C   ASP A  46     105.608  -0.372 -14.737  1.00 66.08           C  
ATOM    640  CB  ASP A  46     107.819  -1.379 -15.581  1.00 66.08           C  
ATOM    641  HB2 ASP A  46     107.129  -1.636 -16.385  1.00 66.08           H  
ATOM    642  HB3 ASP A  46     108.027  -2.359 -15.152  1.00 66.08           H  
ATOM    643  O   ASP A  46     105.063   0.501 -15.406  1.00 66.08           O  
ATOM    644  CG  ASP A  46     109.166  -0.879 -16.091  1.00 66.08           C  
ATOM    645  OD1 ASP A  46     109.744  -1.617 -16.915  1.00 66.08           O  
ATOM    646  OD2 ASP A  46     109.567   0.262 -15.793  1.00 66.08           O  
ATOM    647  N   ASN A  47     104.889  -1.314 -14.137  1.00 65.89           N  
ATOM    648  H   ASN A  47     105.411  -2.026 -13.647  1.00 65.89           H  
ATOM    649  CA  ASN A  47     103.449  -1.460 -14.236  1.00 65.89           C  
ATOM    650  HA  ASN A  47     103.026  -0.505 -14.550  1.00 65.89           H  
ATOM    651  C   ASN A  47     102.853  -1.858 -12.882  1.00 65.89           C  
ATOM    652  CB  ASN A  47     103.116  -2.535 -15.278  1.00 65.89           C  
ATOM    653  HB2 ASN A  47     102.035  -2.670 -15.311  1.00 65.89           H  
ATOM    654  HB3 ASN A  47     103.560  -3.486 -14.982  1.00 65.89           H  
ATOM    655  O   ASN A  47     103.493  -2.571 -12.104  1.00 65.89           O  
ATOM    656  CG  ASN A  47     103.567  -2.181 -16.670  1.00 65.89           C  
ATOM    657  ND2 ASN A  47     104.670  -2.726 -17.105  1.00 65.89           N  
ATOM    658 HD21 ASN A  47     105.292  -3.134 -16.422  1.00 65.89           H  
ATOM    659 HD22 ASN A  47     104.979  -2.420 -18.016  1.00 65.89           H  
ATOM    660  OD1 ASN A  47     102.892  -1.480 -17.395  1.00 65.89           O  
ATOM    661  N   PRO A  48     101.590  -1.504 -12.607  1.00 68.77           N  
ATOM    662  CA  PRO A  48     100.863  -2.070 -11.488  1.00 68.77           C  
ATOM    663  HA  PRO A  48     101.426  -1.898 -10.570  1.00 68.77           H  
ATOM    664  C   PRO A  48     100.636  -3.557 -11.700  1.00 68.77           C  
ATOM    665  CB  PRO A  48      99.519  -1.356 -11.433  1.00 68.77           C  
ATOM    666  HB2 PRO A  48      98.707  -2.025 -11.147  1.00 68.77           H  
ATOM    667  HB3 PRO A  48      99.588  -0.552 -10.700  1.00 68.77           H  
ATOM    668  O   PRO A  48     100.457  -4.004 -12.819  1.00 68.77           O  
ATOM    669  CG  PRO A  48      99.327  -0.832 -12.859  1.00 68.77           C  
ATOM    670  HG2 PRO A  48      98.827   0.136 -12.874  1.00 68.77           H  
ATOM    671  HG3 PRO A  48      98.760  -1.557 -13.442  1.00 68.77           H  
ATOM    672  CD  PRO A  48     100.729  -0.699 -13.435  1.00 68.77           C  
ATOM    673  HD2 PRO A  48     101.076   0.333 -13.396  1.00 68.77           H  
ATOM    674  HD3 PRO A  48     100.737  -1.062 -14.463  1.00 68.77           H  
ATOM    675  N   ALA A  49     100.513  -4.331 -10.637  1.00 66.25           N  
ATOM    676  H   ALA A  49     100.670  -3.915  -9.730  1.00 66.25           H  
ATOM    677  CA  ALA A  49      99.863  -5.629 -10.708  1.00 66.25           C  
ATOM    678  HA  ALA A  49      99.780  -5.952 -11.746  1.00 66.25           H  
ATOM    679  C   ALA A  49      98.442  -5.541 -10.161  1.00 66.25           C  
ATOM    680  CB  ALA A  49     100.720  -6.666  -9.999  1.00 66.25           C  
ATOM    681  HB1 ALA A  49     100.959  -6.330  -8.990  1.00 66.25           H  
ATOM    682  HB2 ALA A  49     101.639  -6.812 -10.567  1.00 66.25           H  
ATOM    683  HB3 ALA A  49     100.182  -7.614  -9.964  1.00 66.25           H  
ATOM    684  O   ALA A  49      98.117  -4.677  -9.353  1.00 66.25           O  
ATOM    685  N   GLU A  50      97.582  -6.455 -10.585  1.00 62.96           N  
ATOM    686  H   GLU A  50      97.874  -7.146 -11.261  1.00 62.96           H  
ATOM    687  CA  GLU A  50      96.260  -6.572  -9.985  1.00 62.96           C  
ATOM    688  HA  GLU A  50      95.865  -5.584  -9.750  1.00 62.96           H  
ATOM    689  C   GLU A  50      96.337  -7.405  -8.724  1.00 62.96           C  
ATOM    690  CB  GLU A  50      95.310  -7.270 -10.936  1.00 62.96           C  
ATOM    691  HB2 GLU A  50      95.498  -6.953 -11.962  1.00 62.96           H  
ATOM    692  HB3 GLU A  50      95.488  -8.345 -10.901  1.00 62.96           H  
ATOM    693  O   GLU A  50      96.887  -8.506  -8.760  1.00 62.96           O  
ATOM    694  CG  GLU A  50      93.866  -6.969 -10.536  1.00 62.96           C  
ATOM    695  HG2 GLU A  50      93.736  -7.162  -9.471  1.00 62.96           H  
ATOM    696  HG3 GLU A  50      93.633  -5.917 -10.703  1.00 62.96           H  
ATOM    697  CD  GLU A  50      92.914  -7.853 -11.304  1.00 62.96           C  
ATOM    698  OE1 GLU A  50      91.825  -8.158 -10.777  1.00 62.96           O  
ATOM    699  OE2 GLU A  50      93.328  -8.435 -12.328  1.00 62.96           O  
ATOM    700  N   ALA A  51      95.714  -6.948  -7.650  1.00 71.16           N  
ATOM    701  H   ALA A  51      95.282  -6.036  -7.693  1.00 71.16           H  
ATOM    702  CA  ALA A  51      95.422  -7.783  -6.508  1.00 71.16           C  
ATOM    703  HA  ALA A  51      96.225  -8.511  -6.388  1.00 71.16           H  
ATOM    704  C   ALA A  51      94.098  -8.533  -6.657  1.00 71.16           C  
ATOM    705  CB  ALA A  51      95.390  -6.945  -5.248  1.00 71.16           C  
ATOM    706  HB1 ALA A  51      95.400  -7.616  -4.389  1.00 71.16           H  
ATOM    707  HB2 ALA A  51      96.241  -6.266  -5.203  1.00 71.16           H  
ATOM    708  HB3 ALA A  51      94.454  -6.386  -5.235  1.00 71.16           H  
ATOM    709  O   ALA A  51      93.154  -8.087  -7.303  1.00 71.16           O  
ATOM    710  N   VAL A  52      94.020  -9.666  -5.968  1.00 66.67           N  
ATOM    711  H   VAL A  52      94.863  -9.988  -5.515  1.00 66.67           H  
ATOM    712  CA  VAL A  52      92.773 -10.404  -5.736  1.00 66.67           C  
ATOM    713  HA  VAL A  52      91.963  -9.917  -6.280  1.00 66.67           H  
ATOM    714  C   VAL A  52      92.335 -10.372  -4.275  1.00 66.67           C  
ATOM    715  CB  VAL A  52      92.853 -11.835  -6.284  1.00 66.67           C  
ATOM    716  HB  VAL A  52      91.936 -12.361  -6.017  1.00 66.67           H  
ATOM    717  O   VAL A  52      91.145 -10.494  -3.994  1.00 66.67           O  
ATOM    718  CG1 VAL A  52      92.946 -11.803  -7.813  1.00 66.67           C  
ATOM    719 HG11 VAL A  52      93.859 -11.286  -8.110  1.00 66.67           H  
ATOM    720 HG12 VAL A  52      92.948 -12.817  -8.211  1.00 66.67           H  
ATOM    721 HG13 VAL A  52      92.091 -11.261  -8.218  1.00 66.67           H  
ATOM    722  CG2 VAL A  52      94.043 -12.635  -5.738  1.00 66.67           C  
ATOM    723 HG21 VAL A  52      93.975 -13.667  -6.083  1.00 66.67           H  
ATOM    724 HG22 VAL A  52      94.981 -12.210  -6.094  1.00 66.67           H  
ATOM    725 HG23 VAL A  52      94.028 -12.633  -4.648  1.00 66.67           H  
ATOM    726  N   SER A  53      93.275 -10.194  -3.344  1.00 76.56           N  
ATOM    727  H   SER A  53      94.234 -10.089  -3.643  1.00 76.56           H  
ATOM    728  CA  SER A  53      93.009 -10.116  -1.905  1.00 76.56           C  
ATOM    729  HA  SER A  53      92.150  -9.468  -1.732  1.00 76.56           H  
ATOM    730  C   SER A  53      94.215  -9.556  -1.155  1.00 76.56           C  
ATOM    731  CB  SER A  53      92.694 -11.511  -1.344  1.00 76.56           C  
ATOM    732  HB2 SER A  53      91.790 -11.896  -1.817  1.00 76.56           H  
ATOM    733  HB3 SER A  53      92.510 -11.432  -0.273  1.00 76.56           H  
ATOM    734  O   SER A  53      95.350  -9.759  -1.590  1.00 76.56           O  
ATOM    735  OG  SER A  53      93.758 -12.423  -1.569  1.00 76.56           O  
ATOM    736  HG  SER A  53      94.581 -11.998  -1.317  1.00 76.56           H  
ATOM    737  N   GLY A  54      94.002  -8.967   0.019  1.00 71.45           N  
ATOM    738  H   GLY A  54      93.055  -8.765   0.306  1.00 71.45           H  
ATOM    739  CA  GLY A  54      95.073  -8.684   0.975  1.00 71.45           C  
ATOM    740  HA2 GLY A  54      95.321  -7.623   0.963  1.00 71.45           H  
ATOM    741  HA3 GLY A  54      95.969  -9.233   0.685  1.00 71.45           H  
ATOM    742  C   GLY A  54      94.731  -9.108   2.401  1.00 71.45           C  
ATOM    743  O   GLY A  54      93.594  -9.462   2.709  1.00 71.45           O  
ATOM    744  N   THR A  55      95.737  -9.113   3.275  1.00 81.57           N  
ATOM    745  H   THR A  55      96.659  -8.872   2.941  1.00 81.57           H  
ATOM    746  CA  THR A  55      95.592  -9.499   4.686  1.00 81.57           C  
ATOM    747  HA  THR A  55      94.591  -9.904   4.836  1.00 81.57           H  
ATOM    748  C   THR A  55      95.723  -8.295   5.612  1.00 81.57           C  
ATOM    749  CB  THR A  55      96.577 -10.610   5.098  1.00 81.57           C  
ATOM    750  HB  THR A  55      96.315 -10.939   6.104  1.00 81.57           H  
ATOM    751  O   THR A  55      96.474  -7.359   5.334  1.00 81.57           O  
ATOM    752  CG2 THR A  55      96.503 -11.828   4.175  1.00 81.57           C  
ATOM    753 HG21 THR A  55      95.484 -12.214   4.158  1.00 81.57           H  
ATOM    754 HG22 THR A  55      97.172 -12.605   4.544  1.00 81.57           H  
ATOM    755 HG23 THR A  55      96.798 -11.557   3.161  1.00 81.57           H  
ATOM    756  OG1 THR A  55      97.912 -10.157   5.127  1.00 81.57           O  
ATOM    757  HG1 THR A  55      98.028  -9.744   5.986  1.00 81.57           H  
ATOM    758  N   SER A  56      95.045  -8.339   6.760  1.00 79.64           N  
ATOM    759  H   SER A  56      94.387  -9.085   6.934  1.00 79.64           H  
ATOM    760  CA  SER A  56      95.435  -7.496   7.895  1.00 79.64           C  
ATOM    761  HA  SER A  56      95.458  -6.461   7.551  1.00 79.64           H  
ATOM    762  C   SER A  56      96.848  -7.856   8.377  1.00 79.64           C  
ATOM    763  CB  SER A  56      94.432  -7.615   9.045  1.00 79.64           C  
ATOM    764  HB2 SER A  56      94.738  -6.974   9.872  1.00 79.64           H  
ATOM    765  HB3 SER A  56      94.398  -8.647   9.396  1.00 79.64           H  
ATOM    766  O   SER A  56      97.317  -8.963   8.079  1.00 79.64           O  
ATOM    767  OG  SER A  56      93.151  -7.220   8.611  1.00 79.64           O  
ATOM    768  HG  SER A  56      93.224  -6.336   8.244  1.00 79.64           H  
ATOM    769  N   PRO A  57      97.530  -6.959   9.115  1.00 79.78           N  
ATOM    770  CA  PRO A  57      98.868  -7.233   9.612  1.00 79.78           C  
ATOM    771  HA  PRO A  57      99.496  -7.512   8.766  1.00 79.78           H  
ATOM    772  C   PRO A  57      98.847  -8.373  10.633  1.00 79.78           C  
ATOM    773  CB  PRO A  57      99.388  -5.918  10.208  1.00 79.78           C  
ATOM    774  HB2 PRO A  57     100.413  -5.732   9.889  1.00 79.78           H  
ATOM    775  HB3 PRO A  57      99.326  -5.944  11.296  1.00 79.78           H  
ATOM    776  O   PRO A  57      97.951  -8.449  11.477  1.00 79.78           O  
ATOM    777  CG  PRO A  57      98.433  -4.853   9.666  1.00 79.78           C  
ATOM    778  HG2 PRO A  57      98.335  -4.008  10.348  1.00 79.78           H  
ATOM    779  HG3 PRO A  57      98.766  -4.521   8.683  1.00 79.78           H  
ATOM    780  CD  PRO A  57      97.128  -5.629   9.537  1.00 79.78           C  
ATOM    781  HD2 PRO A  57      96.654  -5.700  10.516  1.00 79.78           H  
ATOM    782  HD3 PRO A  57      96.443  -5.144   8.842  1.00 79.78           H  
ATOM    783  N   ASP A  58      99.836  -9.258  10.567  1.00 83.47           N  
ATOM    784  H   ASP A  58     100.507  -9.161   9.817  1.00 83.47           H  
ATOM    785  CA  ASP A  58     100.055 -10.314  11.550  1.00 83.47           C  
ATOM    786  HA  ASP A  58      99.083 -10.747  11.785  1.00 83.47           H  
ATOM    787  C   ASP A  58     100.626  -9.758  12.874  1.00 83.47           C  
ATOM    788  CB  ASP A  58     100.908 -11.437  10.921  1.00 83.47           C  
ATOM    789  HB2 ASP A  58     100.865 -12.304  11.580  1.00 83.47           H  
ATOM    790  HB3 ASP A  58     100.454 -11.732   9.975  1.00 83.47           H  
ATOM    791  O   ASP A  58     100.853  -8.558  13.035  1.00 83.47           O  
ATOM    792  CG  ASP A  58     102.389 -11.103  10.675  1.00 83.47           C  
ATOM    793  OD1 ASP A  58     103.097 -11.968  10.122  1.00 83.47           O  
ATOM    794  OD2 ASP A  58     102.872 -10.051  11.151  1.00 83.47           O  
ATOM    795  N   GLY A  59     100.898 -10.631  13.851  1.00 78.21           N  
ATOM    796  H   GLY A  59     100.720 -11.610  13.679  1.00 78.21           H  
ATOM    797  CA  GLY A  59     101.490 -10.221  15.135  1.00 78.21           C  
ATOM    798  HA2 GLY A  59     101.567 -11.094  15.784  1.00 78.21           H  
ATOM    799  HA3 GLY A  59     100.831  -9.493  15.608  1.00 78.21           H  
ATOM    800  C   GLY A  59     102.887  -9.585  15.031  1.00 78.21           C  
ATOM    801  O   GLY A  59     103.364  -9.021  16.014  1.00 78.21           O  
ATOM    802  N   SER A  60     103.535  -9.668  13.864  1.00 81.39           N  
ATOM    803  H   SER A  60     103.039 -10.039  13.067  1.00 81.39           H  
ATOM    804  CA  SER A  60     104.816  -9.021  13.552  1.00 81.39           C  
ATOM    805  HA  SER A  60     105.318  -8.749  14.480  1.00 81.39           H  
ATOM    806  C   SER A  60     104.644  -7.732  12.737  1.00 81.39           C  
ATOM    807  CB  SER A  60     105.734  -9.981  12.786  1.00 81.39           C  
ATOM    808  HB2 SER A  60     105.349 -10.127  11.777  1.00 81.39           H  
ATOM    809  HB3 SER A  60     106.729  -9.542  12.716  1.00 81.39           H  
ATOM    810  O   SER A  60     105.632  -7.072  12.420  1.00 81.39           O  
ATOM    811  OG  SER A  60     105.823 -11.238  13.433  1.00 81.39           O  
ATOM    812  HG  SER A  60     105.049 -11.728  13.146  1.00 81.39           H  
ATOM    813  N   GLY A  61     103.408  -7.361  12.397  1.00 81.18           N  
ATOM    814  H   GLY A  61     102.640  -7.965  12.655  1.00 81.18           H  
ATOM    815  CA  GLY A  61     103.079  -6.202  11.580  1.00 81.18           C  
ATOM    816  HA2 GLY A  61     103.636  -5.333  11.930  1.00 81.18           H  
ATOM    817  HA3 GLY A  61     102.010  -6.023  11.699  1.00 81.18           H  
ATOM    818  C   GLY A  61     103.327  -6.379  10.086  1.00 81.18           C  
ATOM    819  O   GLY A  61     103.465  -5.373   9.382  1.00 81.18           O  
ATOM    820  N   ASN A  62     103.390  -7.624   9.606  1.00 78.24           N  
ATOM    821  H   ASN A  62     103.232  -8.396  10.238  1.00 78.24           H  
ATOM    822  CA  ASN A  62     103.485  -7.935   8.185  1.00 78.24           C  
ATOM    823  HA  ASN A  62     103.882  -7.066   7.660  1.00 78.24           H  
ATOM    824  C   ASN A  62     102.109  -8.254   7.609  1.00 78.24           C  
ATOM    825  CB  ASN A  62     104.444  -9.102   7.943  1.00 78.24           C  
ATOM    826  HB2 ASN A  62     104.047  -9.992   8.432  1.00 78.24           H  
ATOM    827  HB3 ASN A  62     104.508  -9.303   6.873  1.00 78.24           H  
ATOM    828  O   ASN A  62     101.327  -8.998   8.196  1.00 78.24           O  
ATOM    829  CG  ASN A  62     105.841  -8.822   8.445  1.00 78.24           C  
ATOM    830  ND2 ASN A  62     106.402  -9.752   9.180  1.00 78.24           N  
ATOM    831 HD21 ASN A  62     107.316  -9.540   9.555  1.00 78.24           H  
ATOM    832 HD22 ASN A  62     105.847 -10.554   9.441  1.00 78.24           H  
ATOM    833  OD1 ASN A  62     106.442  -7.789   8.192  1.00 78.24           O  
ATOM    834  N   SER A  63     101.856  -7.736   6.422  1.00 75.39           N  
ATOM    835  H   SER A  63     102.583  -7.186   5.987  1.00 75.39           H  
ATOM    836  CA  SER A  63     100.662  -7.986   5.629  1.00 75.39           C  
ATOM    837  HA  SER A  63     100.019  -8.709   6.131  1.00 75.39           H  
ATOM    838  C   SER A  63     101.079  -8.547   4.281  1.00 75.39           C  
ATOM    839  CB  SER A  63      99.878  -6.692   5.435  1.00 75.39           C  
ATOM    840  HB2 SER A  63      98.919  -6.908   4.964  1.00 75.39           H  
ATOM    841  HB3 SER A  63     100.446  -6.021   4.789  1.00 75.39           H  
ATOM    842  O   SER A  63     102.225  -8.400   3.856  1.00 75.39           O  
ATOM    843  OG  SER A  63      99.678  -6.058   6.675  1.00 75.39           O  
ATOM    844  HG  SER A  63      99.323  -5.186   6.485  1.00 75.39           H  
ATOM    845  N   THR A  64     100.149  -9.170   3.573  1.00 76.38           N  
ATOM    846  H   THR A  64      99.219  -9.272   3.953  1.00 76.38           H  
ATOM    847  CA  THR A  64     100.386  -9.603   2.200  1.00 76.38           C  
ATOM    848  HA  THR A  64     101.314  -9.147   1.855  1.00 76.38           H  
ATOM    849  C   THR A  64      99.295  -9.099   1.279  1.00 76.38           C  
ATOM    850  CB  THR A  64     100.561 -11.120   2.076  1.00 76.38           C  
ATOM    851  HB  THR A  64     100.681 -11.364   1.021  1.00 76.38           H  
ATOM    852  O   THR A  64      98.144  -8.954   1.691  1.00 76.38           O  
ATOM    853  CG2 THR A  64     101.782 -11.637   2.836  1.00 76.38           C  
ATOM    854 HG21 THR A  64     101.887 -12.708   2.667  1.00 76.38           H  
ATOM    855 HG22 THR A  64     102.678 -11.136   2.470  1.00 76.38           H  
ATOM    856 HG23 THR A  64     101.678 -11.451   3.905  1.00 76.38           H  
ATOM    857  OG1 THR A  64      99.431 -11.799   2.567  1.00 76.38           O  
ATOM    858  HG1 THR A  64      99.208 -11.410   3.416  1.00 76.38           H  
ATOM    859  N   ILE A  65      99.658  -8.854   0.025  1.00 77.78           N  
ATOM    860  H   ILE A  65     100.635  -8.958  -0.212  1.00 77.78           H  
ATOM    861  CA  ILE A  65      98.713  -8.722  -1.076  1.00 77.78           C  
ATOM    862  HA  ILE A  65      97.697  -8.842  -0.700  1.00 77.78           H  
ATOM    863  C   ILE A  65      98.976  -9.867  -2.041  1.00 77.78           C  
ATOM    864  CB  ILE A  65      98.785  -7.337  -1.741  1.00 77.78           C  
ATOM    865  HB  ILE A  65      99.818  -7.103  -1.996  1.00 77.78           H  
ATOM    866  O   ILE A  65     100.102 -10.087  -2.481  1.00 77.78           O  
ATOM    867  CG1 ILE A  65      98.265  -6.273  -0.757  1.00 77.78           C  
ATOM    868 HG12 ILE A  65      98.829  -6.334   0.174  1.00 77.78           H  
ATOM    869 HG13 ILE A  65      97.216  -6.463  -0.527  1.00 77.78           H  
ATOM    870  CG2 ILE A  65      97.962  -7.354  -3.034  1.00 77.78           C  
ATOM    871 HG21 ILE A  65      98.463  -7.951  -3.796  1.00 77.78           H  
ATOM    872 HG22 ILE A  65      97.848  -6.343  -3.427  1.00 77.78           H  
ATOM    873 HG23 ILE A  65      96.976  -7.774  -2.834  1.00 77.78           H  
ATOM    874  CD1 ILE A  65      98.419  -4.852  -1.296  1.00 77.78           C  
ATOM    875 HD11 ILE A  65      97.641  -4.642  -2.030  1.00 77.78           H  
ATOM    876 HD12 ILE A  65      98.330  -4.141  -0.475  1.00 77.78           H  
ATOM    877 HD13 ILE A  65      99.395  -4.750  -1.771  1.00 77.78           H  
ATOM    878  N   THR A  66      97.926 -10.612  -2.355  1.00 72.59           N  
ATOM    879  H   THR A  66      97.020 -10.308  -2.026  1.00 72.59           H  
ATOM    880  CA  THR A  66      97.966 -11.641  -3.387  1.00 72.59           C  
ATOM    881  HA  THR A  66      98.977 -12.043  -3.464  1.00 72.59           H  
ATOM    882  C   THR A  66      97.589 -11.008  -4.711  1.00 72.59           C  
ATOM    883  CB  THR A  66      97.030 -12.802  -3.055  1.00 72.59           C  
ATOM    884  HB  THR A  66      96.002 -12.443  -3.012  1.00 72.59           H  
ATOM    885  O   THR A  66      96.484 -10.491  -4.866  1.00 72.59           O  
ATOM    886  CG2 THR A  66      97.131 -13.943  -4.068  1.00 72.59           C  
ATOM    887 HG21 THR A  66      98.165 -14.280  -4.151  1.00 72.59           H  
ATOM    888 HG22 THR A  66      96.782 -13.609  -5.045  1.00 72.59           H  
ATOM    889 HG23 THR A  66      96.505 -14.771  -3.737  1.00 72.59           H  
ATOM    890  OG1 THR A  66      97.390 -13.332  -1.801  1.00 72.59           O  
ATOM    891  HG1 THR A  66      97.565 -12.591  -1.216  1.00 72.59           H  
ATOM    892  N   LEU A  67      98.508 -11.070  -5.663  1.00 76.20           N  
ATOM    893  H   LEU A  67      99.407 -11.464  -5.426  1.00 76.20           H  
ATOM    894  CA  LEU A  67      98.314 -10.645  -7.033  1.00 76.20           C  
ATOM    895  HA  LEU A  67      97.738  -9.720  -7.011  1.00 76.20           H  
ATOM    896  C   LEU A  67      97.523 -11.692  -7.818  1.00 76.20           C  
ATOM    897  CB  LEU A  67      99.670 -10.356  -7.696  1.00 76.20           C  
ATOM    898  HB2 LEU A  67     100.230 -11.289  -7.756  1.00 76.20           H  
ATOM    899  HB3 LEU A  67      99.487 -10.008  -8.712  1.00 76.20           H  
ATOM    900  O   LEU A  67      97.617 -12.895  -7.560  1.00 76.20           O  
ATOM    901  CG  LEU A  67     100.538  -9.315  -6.970  1.00 76.20           C  
ATOM    902  HG  LEU A  67     100.787  -9.684  -5.974  1.00 76.20           H  
ATOM    903  CD1 LEU A  67     101.845  -9.154  -7.741  1.00 76.20           C  
ATOM    904 HD11 LEU A  67     102.451  -8.368  -7.290  1.00 76.20           H  
ATOM    905 HD12 LEU A  67     101.643  -8.905  -8.783  1.00 76.20           H  
ATOM    906 HD13 LEU A  67     102.397 -10.093  -7.715  1.00 76.20           H  
ATOM    907  CD2 LEU A  67      99.832  -7.967  -6.812  1.00 76.20           C  
ATOM    908 HD21 LEU A  67     100.536  -7.212  -6.465  1.00 76.20           H  
ATOM    909 HD22 LEU A  67      99.028  -8.053  -6.081  1.00 76.20           H  
ATOM    910 HD23 LEU A  67      99.398  -7.649  -7.760  1.00 76.20           H  
ATOM    911  N   ARG A  68      96.768 -11.254  -8.824  1.00 68.46           N  
ATOM    912  H   ARG A  68      96.707 -10.255  -8.960  1.00 68.46           H  
ATOM    913  CA  ARG A  68      96.078 -12.154  -9.751  1.00 68.46           C  
ATOM    914  HA  ARG A  68      95.446 -12.831  -9.177  1.00 68.46           H  
ATOM    915  C   ARG A  68      97.072 -13.001 -10.531  1.00 68.46           C  
ATOM    916  CB  ARG A  68      95.209 -11.333 -10.713  1.00 68.46           C  
ATOM    917  HB2 ARG A  68      94.533 -10.696 -10.143  1.00 68.46           H  
ATOM    918  HB3 ARG A  68      95.831 -10.693 -11.338  1.00 68.46           H  
ATOM    919  O   ARG A  68      96.931 -14.225 -10.618  1.00 68.46           O  
ATOM    920  CG  ARG A  68      94.408 -12.292 -11.607  1.00 68.46           C  
ATOM    921  HG2 ARG A  68      93.868 -13.006 -10.985  1.00 68.46           H  
ATOM    922  HG3 ARG A  68      95.085 -12.842 -12.260  1.00 68.46           H  
ATOM    923  CD  ARG A  68      93.409 -11.566 -12.492  1.00 68.46           C  
ATOM    924  HD2 ARG A  68      93.937 -10.836 -13.106  1.00 68.46           H  
ATOM    925  HD3 ARG A  68      92.942 -12.295 -13.154  1.00 68.46           H  
ATOM    926  NE  ARG A  68      92.406 -10.874 -11.685  1.00 68.46           N  
ATOM    927  HE  ARG A  68      92.568  -9.884 -11.570  1.00 68.46           H  
ATOM    928  NH1 ARG A  68      90.713 -12.402 -11.631  1.00 68.46           N  
ATOM    929 HH11 ARG A  68      89.748 -12.564 -11.380  1.00 68.46           H  
ATOM    930 HH12 ARG A  68      91.087 -12.773 -12.493  1.00 68.46           H  
ATOM    931  NH2 ARG A  68      90.580 -10.494 -10.474  1.00 68.46           N  
ATOM    932 HH21 ARG A  68      89.674 -10.678 -10.067  1.00 68.46           H  
ATOM    933 HH22 ARG A  68      90.941  -9.553 -10.403  1.00 68.46           H  
ATOM    934  CZ  ARG A  68      91.238 -11.274 -11.258  1.00 68.46           C  
ATOM    935  N   ASN A  69      98.079 -12.339 -11.083  1.00 70.92           N  
ATOM    936  H   ASN A  69      98.160 -11.357 -10.860  1.00 70.92           H  
ATOM    937  CA  ASN A  69      99.103 -12.926 -11.933  1.00 70.92           C  
ATOM    938  HA  ASN A  69      98.841 -13.960 -12.157  1.00 70.92           H  
ATOM    939  C   ASN A  69     100.443 -12.951 -11.196  1.00 70.92           C  
ATOM    940  CB  ASN A  69      99.130 -12.158 -13.263  1.00 70.92           C  
ATOM    941  HB2 ASN A  69      99.339 -11.105 -13.073  1.00 70.92           H  
ATOM    942  HB3 ASN A  69      99.920 -12.546 -13.905  1.00 70.92           H  
ATOM    943  O   ASN A  69     100.647 -12.192 -10.250  1.00 70.92           O  
ATOM    944  CG  ASN A  69      97.808 -12.301 -14.002  1.00 70.92           C  
ATOM    945  ND2 ASN A  69      97.234 -11.220 -14.476  1.00 70.92           N  
ATOM    946 HD21 ASN A  69      96.354 -11.329 -14.959  1.00 70.92           H  
ATOM    947 HD22 ASN A  69      97.665 -10.311 -14.383  1.00 70.92           H  
ATOM    948  OD1 ASN A  69      97.266 -13.388 -14.122  1.00 70.92           O  
ATOM    949  N   ASN A  70     101.338 -13.854 -11.604  1.00 74.75           N  
ATOM    950  H   ASN A  70     101.153 -14.390 -12.440  1.00 74.75           H  
ATOM    951  CA  ASN A  70     102.703 -13.845 -11.086  1.00 74.75           C  
ATOM    952  HA  ASN A  70     102.687 -13.928  -9.999  1.00 74.75           H  
ATOM    953  C   ASN A  70     103.349 -12.504 -11.446  1.00 74.75           C  
ATOM    954  CB  ASN A  70     103.518 -15.014 -11.663  1.00 74.75           C  
ATOM    955  HB2 ASN A  70     103.474 -14.984 -12.752  1.00 74.75           H  
ATOM    956  HB3 ASN A  70     104.560 -14.868 -11.377  1.00 74.75           H  
ATOM    957  O   ASN A  70     103.231 -12.050 -12.584  1.00 74.75           O  
ATOM    958  CG  ASN A  70     103.099 -16.394 -11.186  1.00 74.75           C  
ATOM    959  ND2 ASN A  70     103.793 -17.415 -11.622  1.00 74.75           N  
ATOM    960 HD21 ASN A  70     104.668 -17.226 -12.090  1.00 74.75           H  
ATOM    961 HD22 ASN A  70     103.607 -18.302 -11.177  1.00 74.75           H  
ATOM    962  OD1 ASN A  70     102.132 -16.600 -10.470  1.00 74.75           O  
ATOM    963  N   TRP A  71     104.025 -11.900 -10.479  1.00 71.97           N  
ATOM    964  H   TRP A  71     104.069 -12.335  -9.568  1.00 71.97           H  
ATOM    965  CA  TRP A  71     104.893 -10.757 -10.690  1.00 71.97           C  
ATOM    966  HA  TRP A  71     104.306  -9.922 -11.072  1.00 71.97           H  
ATOM    967  C   TRP A  71     105.976 -11.111 -11.705  1.00 71.97           C  
ATOM    968  CB  TRP A  71     105.510 -10.375  -9.352  1.00 71.97           C  
ATOM    969  HB2 TRP A  71     104.695 -10.254  -8.638  1.00 71.97           H  
ATOM    970  HB3 TRP A  71     106.161 -11.176  -9.000  1.00 71.97           H  
ATOM    971  O   TRP A  71     106.484 -12.231 -11.690  1.00 71.97           O  
ATOM    972  CG  TRP A  71     106.271  -9.101  -9.396  1.00 71.97           C  
ATOM    973  CD1 TRP A  71     107.613  -8.967  -9.348  1.00 71.97           C  
ATOM    974  HD1 TRP A  71     108.332  -9.767  -9.251  1.00 71.97           H  
ATOM    975  CD2 TRP A  71     105.736  -7.754  -9.530  1.00 71.97           C  
ATOM    976  CE2 TRP A  71     106.826  -6.841  -9.521  1.00 71.97           C  
ATOM    977  CE3 TRP A  71     104.436  -7.220  -9.657  1.00 71.97           C  
ATOM    978  HE3 TRP A  71     103.589  -7.890  -9.674  1.00 71.97           H  
ATOM    979  NE1 TRP A  71     107.945  -7.636  -9.437  1.00 71.97           N  
ATOM    980  HE1 TRP A  71     108.904  -7.321  -9.428  1.00 71.97           H  
ATOM    981  CH2 TRP A  71     105.328  -4.956  -9.694  1.00 71.97           C  
ATOM    982  HH2 TRP A  71     105.140  -3.893  -9.736  1.00 71.97           H  
ATOM    983  CZ2 TRP A  71     106.636  -5.463  -9.598  1.00 71.97           C  
ATOM    984  HZ2 TRP A  71     107.499  -4.813  -9.584  1.00 71.97           H  
ATOM    985  CZ3 TRP A  71     104.236  -5.831  -9.740  1.00 71.97           C  
ATOM    986  HZ3 TRP A  71     103.243  -5.413  -9.817  1.00 71.97           H  
ATOM    987  N   SER A  72     106.289 -10.192 -12.608  1.00 73.10           N  
ATOM    988  H   SER A  72     105.830  -9.293 -12.576  1.00 73.10           H  
ATOM    989  CA  SER A  72     107.198 -10.456 -13.729  1.00 73.10           C  
ATOM    990  HA  SER A  72     107.894 -11.247 -13.448  1.00 73.10           H  
ATOM    991  C   SER A  72     108.050  -9.235 -14.083  1.00 73.10           C  
ATOM    992  CB  SER A  72     106.401 -10.969 -14.931  1.00 73.10           C  
ATOM    993  HB2 SER A  72     105.800 -11.827 -14.627  1.00 73.10           H  
ATOM    994  HB3 SER A  72     107.090 -11.285 -15.714  1.00 73.10           H  
ATOM    995  O   SER A  72     108.334  -9.008 -15.258  1.00 73.10           O  
ATOM    996  OG  SER A  72     105.556  -9.953 -15.430  1.00 73.10           O  
ATOM    997  HG  SER A  72     106.138  -9.237 -15.696  1.00 73.10           H  
ATOM    998  N   GLN A  73     108.354  -8.395 -13.091  1.00 76.23           N  
ATOM    999  H   GLN A  73     108.174  -8.707 -12.148  1.00 76.23           H  
ATOM   1000  CA  GLN A  73     109.061  -7.118 -13.261  1.00 76.23           C  
ATOM   1001  HA  GLN A  73     109.374  -7.024 -14.301  1.00 76.23           H  
ATOM   1002  C   GLN A  73     110.360  -7.075 -12.447  1.00 76.23           C  
ATOM   1003  CB  GLN A  73     108.132  -5.931 -12.964  1.00 76.23           C  
ATOM   1004  HB2 GLN A  73     107.837  -5.952 -11.915  1.00 76.23           H  
ATOM   1005  HB3 GLN A  73     108.665  -5.000 -13.157  1.00 76.23           H  
ATOM   1006  O   GLN A  73     110.835  -6.009 -12.071  1.00 76.23           O  
ATOM   1007  CG  GLN A  73     106.887  -5.971 -13.851  1.00 76.23           C  
ATOM   1008  HG2 GLN A  73     106.290  -6.850 -13.610  1.00 76.23           H  
ATOM   1009  HG3 GLN A  73     107.191  -6.030 -14.896  1.00 76.23           H  
ATOM   1010  CD  GLN A  73     106.019  -4.742 -13.676  1.00 76.23           C  
ATOM   1011  NE2 GLN A  73     105.126  -4.731 -12.715  1.00 76.23           N  
ATOM   1012 HE21 GLN A  73     105.098  -5.468 -12.025  1.00 76.23           H  
ATOM   1013 HE22 GLN A  73     104.587  -3.886 -12.588  1.00 76.23           H  
ATOM   1014  OE1 GLN A  73     106.134  -3.773 -14.401  1.00 76.23           O  
ATOM   1015  N   GLY A  74     110.934  -8.245 -12.160  1.00 76.89           N  
ATOM   1016  H   GLY A  74     110.454  -9.095 -12.419  1.00 76.89           H  
ATOM   1017  CA  GLY A  74     112.119  -8.373 -11.322  1.00 76.89           C  
ATOM   1018  HA2 GLY A  74     112.596  -9.330 -11.533  1.00 76.89           H  
ATOM   1019  HA3 GLY A  74     112.824  -7.576 -11.556  1.00 76.89           H  
ATOM   1020  C   GLY A  74     111.797  -8.306  -9.829  1.00 76.89           C  
ATOM   1021  O   GLY A  74     110.696  -7.948  -9.411  1.00 76.89           O  
ATOM   1022  N   ASP A  75     112.770  -8.693  -9.008  1.00 73.73           N  
ATOM   1023  H   ASP A  75     113.656  -8.987  -9.393  1.00 73.73           H  
ATOM   1024  CA  ASP A  75     112.624  -8.656  -7.555  1.00 73.73           C  
ATOM   1025  HA  ASP A  75     111.726  -9.209  -7.280  1.00 73.73           H  
ATOM   1026  C   ASP A  75     112.468  -7.208  -7.068  1.00 73.73           C  
ATOM   1027  CB  ASP A  75     113.833  -9.315  -6.868  1.00 73.73           C  
ATOM   1028  HB2 ASP A  75     114.749  -8.847  -7.229  1.00 73.73           H  
ATOM   1029  HB3 ASP A  75     113.761  -9.125  -5.797  1.00 73.73           H  
ATOM   1030  O   ASP A  75     113.356  -6.375  -7.251  1.00 73.73           O  
ATOM   1031  CG  ASP A  75     113.935 -10.831  -7.062  1.00 73.73           C  
ATOM   1032  OD1 ASP A  75     115.039 -11.372  -6.830  1.00 73.73           O  
ATOM   1033  OD2 ASP A  75     112.906 -11.467  -7.374  1.00 73.73           O  
ATOM   1034  N   VAL A  76     111.368  -6.929  -6.374  1.00 76.98           N  
ATOM   1035  H   VAL A  76     110.694  -7.671  -6.251  1.00 76.98           H  
ATOM   1036  CA  VAL A  76     111.166  -5.684  -5.628  1.00 76.98           C  
ATOM   1037  HA  VAL A  76     111.819  -4.906  -6.024  1.00 76.98           H  
ATOM   1038  C   VAL A  76     111.531  -5.960  -4.177  1.00 76.98           C  
ATOM   1039  CB  VAL A  76     109.719  -5.193  -5.754  1.00 76.98           C  
ATOM   1040  HB  VAL A  76     109.064  -5.979  -5.376  1.00 76.98           H  
ATOM   1041  O   VAL A  76     110.983  -6.877  -3.561  1.00 76.98           O  
ATOM   1042  CG1 VAL A  76     109.471  -3.942  -4.916  1.00 76.98           C  
ATOM   1043 HG11 VAL A  76     108.416  -3.673  -4.959  1.00 76.98           H  
ATOM   1044 HG12 VAL A  76     110.060  -3.122  -5.328  1.00 76.98           H  
ATOM   1045 HG13 VAL A  76     109.730  -4.103  -3.870  1.00 76.98           H  
ATOM   1046  CG2 VAL A  76     109.345  -4.878  -7.206  1.00 76.98           C  
ATOM   1047 HG21 VAL A  76     108.307  -4.550  -7.260  1.00 76.98           H  
ATOM   1048 HG22 VAL A  76     109.984  -4.085  -7.597  1.00 76.98           H  
ATOM   1049 HG23 VAL A  76     109.465  -5.764  -7.830  1.00 76.98           H  
ATOM   1050  N   VAL A  77     112.443  -5.173  -3.608  1.00 77.25           N  
ATOM   1051  H   VAL A  77     112.855  -4.437  -4.164  1.00 77.25           H  
ATOM   1052  CA  VAL A  77     112.904  -5.352  -2.225  1.00 77.25           C  
ATOM   1053  HA  VAL A  77     112.260  -6.074  -1.722  1.00 77.25           H  
ATOM   1054  C   VAL A  77     112.797  -4.038  -1.463  1.00 77.25           C  
ATOM   1055  CB  VAL A  77     114.337  -5.919  -2.170  1.00 77.25           C  
ATOM   1056  HB  VAL A  77     115.032  -5.204  -2.610  1.00 77.25           H  
ATOM   1057  O   VAL A  77     113.543  -3.103  -1.734  1.00 77.25           O  
ATOM   1058  CG1 VAL A  77     114.759  -6.186  -0.717  1.00 77.25           C  
ATOM   1059 HG11 VAL A  77     114.048  -6.861  -0.241  1.00 77.25           H  
ATOM   1060 HG12 VAL A  77     115.753  -6.634  -0.699  1.00 77.25           H  
ATOM   1061 HG13 VAL A  77     114.797  -5.249  -0.162  1.00 77.25           H  
ATOM   1062  CG2 VAL A  77     114.458  -7.242  -2.939  1.00 77.25           C  
ATOM   1063 HG21 VAL A  77     115.463  -7.651  -2.833  1.00 77.25           H  
ATOM   1064 HG22 VAL A  77     113.728  -7.962  -2.568  1.00 77.25           H  
ATOM   1065 HG23 VAL A  77     114.276  -7.075  -4.001  1.00 77.25           H  
ATOM   1066  N   ASN A  78     111.908  -4.011  -0.469  1.00 78.58           N  
ATOM   1067  H   ASN A  78     111.339  -4.836  -0.346  1.00 78.58           H  
ATOM   1068  CA  ASN A  78     111.660  -2.891   0.444  1.00 78.58           C  
ATOM   1069  HA  ASN A  78     110.731  -3.104   0.972  1.00 78.58           H  
ATOM   1070  C   ASN A  78     111.421  -1.562  -0.277  1.00 78.58           C  
ATOM   1071  CB  ASN A  78     112.778  -2.804   1.490  1.00 78.58           C  
ATOM   1072  HB2 ASN A  78     112.570  -1.978   2.170  1.00 78.58           H  
ATOM   1073  HB3 ASN A  78     113.719  -2.591   0.982  1.00 78.58           H  
ATOM   1074  O   ASN A  78     112.029  -0.547   0.051  1.00 78.58           O  
ATOM   1075  CG  ASN A  78     112.906  -4.057   2.320  1.00 78.58           C  
ATOM   1076  ND2 ASN A  78     114.118  -4.441   2.646  1.00 78.58           N  
ATOM   1077 HD21 ASN A  78     114.908  -3.915   2.301  1.00 78.58           H  
ATOM   1078 HD22 ASN A  78     114.182  -5.302   3.170  1.00 78.58           H  
ATOM   1079  OD1 ASN A  78     111.944  -4.706   2.698  1.00 78.58           O  
ATOM   1080  N   GLN A  79     110.541  -1.589  -1.266  1.00 73.53           N  
ATOM   1081  H   GLN A  79     110.046  -2.448  -1.460  1.00 73.53           H  
ATOM   1082  CA  GLN A  79     110.157  -0.406  -2.018  1.00 73.53           C  
ATOM   1083  HA  GLN A  79     110.880   0.393  -1.853  1.00 73.53           H  
ATOM   1084  C   GLN A  79     108.805   0.123  -1.551  1.00 73.53           C  
ATOM   1085  CB  GLN A  79     110.149  -0.758  -3.502  1.00 73.53           C  
ATOM   1086  HB2 GLN A  79     109.502  -1.622  -3.655  1.00 73.53           H  
ATOM   1087  HB3 GLN A  79     109.710   0.084  -4.036  1.00 73.53           H  
ATOM   1088  O   GLN A  79     108.040  -0.587  -0.896  1.00 73.53           O  
ATOM   1089  CG  GLN A  79     111.554  -1.024  -4.071  1.00 73.53           C  
ATOM   1090  HG2 GLN A  79     112.053  -1.798  -3.487  1.00 73.53           H  
ATOM   1091  HG3 GLN A  79     111.467  -1.392  -5.093  1.00 73.53           H  
ATOM   1092  CD  GLN A  79     112.435   0.219  -4.113  1.00 73.53           C  
ATOM   1093  NE2 GLN A  79     113.683   0.088  -4.496  1.00 73.53           N  
ATOM   1094 HE21 GLN A  79     114.008  -0.796  -4.859  1.00 73.53           H  
ATOM   1095 HE22 GLN A  79     114.162   0.966  -4.639  1.00 73.53           H  
ATOM   1096  OE1 GLN A  79     112.035   1.328  -3.802  1.00 73.53           O  
ATOM   1097  N   GLN A  80     108.483   1.368  -1.896  1.00 67.31           N  
ATOM   1098  H   GLN A  80     109.124   1.907  -2.460  1.00 67.31           H  
ATOM   1099  CA  GLN A  80     107.139   1.876  -1.654  1.00 67.31           C  
ATOM   1100  HA  GLN A  80     106.926   1.741  -0.593  1.00 67.31           H  
ATOM   1101  C   GLN A  80     106.111   1.048  -2.443  1.00 67.31           C  
ATOM   1102  CB  GLN A  80     107.084   3.382  -1.951  1.00 67.31           C  
ATOM   1103  HB2 GLN A  80     107.433   3.573  -2.966  1.00 67.31           H  
ATOM   1104  HB3 GLN A  80     107.757   3.892  -1.261  1.00 67.31           H  
ATOM   1105  O   GLN A  80     106.392   0.575  -3.538  1.00 67.31           O  
ATOM   1106  CG  GLN A  80     105.670   3.956  -1.784  1.00 67.31           C  
ATOM   1107  HG2 GLN A  80     105.250   3.633  -0.831  1.00 67.31           H  
ATOM   1108  HG3 GLN A  80     105.026   3.593  -2.585  1.00 67.31           H  
ATOM   1109  CD  GLN A  80     105.668   5.471  -1.831  1.00 67.31           C  
ATOM   1110  NE2 GLN A  80     105.456   6.131  -0.716  1.00 67.31           N  
ATOM   1111 HE21 GLN A  80     105.631   7.125  -0.748  1.00 67.31           H  
ATOM   1112 HE22 GLN A  80     105.305   5.632   0.149  1.00 67.31           H  
ATOM   1113  OE1 GLN A  80     105.878   6.089  -2.850  1.00 67.31           O  
ATOM   1114  N   MET A  81     104.926   0.863  -1.875  1.00 61.29           N  
ATOM   1115  H   MET A  81     104.780   1.258  -0.957  1.00 61.29           H  
ATOM   1116  CA  MET A  81     103.759   0.327  -2.561  1.00 61.29           C  
ATOM   1117  HA  MET A  81     103.992   0.174  -3.615  1.00 61.29           H  
ATOM   1118  C   MET A  81     102.632   1.323  -2.441  1.00 61.29           C  
ATOM   1119  CB  MET A  81     103.337  -0.999  -1.932  1.00 61.29           C  
ATOM   1120  HB2 MET A  81     103.142  -0.831  -0.873  1.00 61.29           H  
ATOM   1121  HB3 MET A  81     104.173  -1.692  -2.028  1.00 61.29           H  
ATOM   1122  O   MET A  81     102.386   1.846  -1.350  1.00 61.29           O  
ATOM   1123  CG  MET A  81     102.109  -1.656  -2.569  1.00 61.29           C  
ATOM   1124  HG2 MET A  81     101.302  -0.929  -2.659  1.00 61.29           H  
ATOM   1125  HG3 MET A  81     102.367  -1.999  -3.570  1.00 61.29           H  
ATOM   1126  SD  MET A  81     101.490  -3.068  -1.627  1.00 61.29           S  
ATOM   1127  CE  MET A  81     100.761  -2.189  -0.218  1.00 61.29           C  
ATOM   1128  HE1 MET A  81     101.556  -1.851   0.447  1.00 61.29           H  
ATOM   1129  HE2 MET A  81     100.204  -1.317  -0.559  1.00 61.29           H  
ATOM   1130  HE3 MET A  81     100.102  -2.862   0.330  1.00 61.29           H  
ATOM   1131  N   VAL A  82     101.900   1.517  -3.525  1.00 63.81           N  
ATOM   1132  H   VAL A  82     102.180   1.066  -4.384  1.00 63.81           H  
ATOM   1133  CA  VAL A  82     100.624   2.218  -3.480  1.00 63.81           C  
ATOM   1134  HA  VAL A  82     100.317   2.340  -2.441  1.00 63.81           H  
ATOM   1135  C   VAL A  82      99.571   1.365  -4.141  1.00 63.81           C  
ATOM   1136  CB  VAL A  82     100.738   3.619  -4.082  1.00 63.81           C  
ATOM   1137  HB  VAL A  82     101.102   3.560  -5.108  1.00 63.81           H  
ATOM   1138  O   VAL A  82      99.784   0.837  -5.226  1.00 63.81           O  
ATOM   1139  CG1 VAL A  82      99.371   4.299  -4.072  1.00 63.81           C  
ATOM   1140 HG11 VAL A  82      98.982   4.312  -3.054  1.00 63.81           H  
ATOM   1141 HG12 VAL A  82      98.675   3.782  -4.733  1.00 63.81           H  
ATOM   1142 HG13 VAL A  82      99.482   5.322  -4.432  1.00 63.81           H  
ATOM   1143  CG2 VAL A  82     101.721   4.417  -3.209  1.00 63.81           C  
ATOM   1144 HG21 VAL A  82     101.663   5.490  -3.390  1.00 63.81           H  
ATOM   1145 HG22 VAL A  82     101.493   4.246  -2.157  1.00 63.81           H  
ATOM   1146 HG23 VAL A  82     102.743   4.089  -3.395  1.00 63.81           H  
ATOM   1147  N   THR A  83      98.432   1.209  -3.473  1.00 60.85           N  
ATOM   1148  H   THR A  83      98.338   1.615  -2.553  1.00 60.85           H  
ATOM   1149  CA  THR A  83      97.316   0.461  -4.032  1.00 60.85           C  
ATOM   1150  HA  THR A  83      97.531   0.417  -5.100  1.00 60.85           H  
ATOM   1151  C   THR A  83      96.016   1.221  -3.939  1.00 60.85           C  
ATOM   1152  CB  THR A  83      97.191  -0.989  -3.514  1.00 60.85           C  
ATOM   1153  HB  THR A  83      96.766  -1.624  -4.292  1.00 60.85           H  
ATOM   1154  O   THR A  83      95.773   1.944  -2.969  1.00 60.85           O  
ATOM   1155  CG2 THR A  83      98.518  -1.599  -3.093  1.00 60.85           C  
ATOM   1156 HG21 THR A  83      99.249  -1.491  -3.895  1.00 60.85           H  
ATOM   1157 HG22 THR A  83      98.896  -1.083  -2.210  1.00 60.85           H  
ATOM   1158 HG23 THR A  83      98.383  -2.658  -2.874  1.00 60.85           H  
ATOM   1159  OG1 THR A  83      96.343  -1.087  -2.407  1.00 60.85           O  
ATOM   1160  HG1 THR A  83      96.600  -0.379  -1.812  1.00 60.85           H  
ATOM   1161  N   PHE A  84      95.194   1.041  -4.960  1.00 60.17           N  
ATOM   1162  H   PHE A  84      95.480   0.427  -5.709  1.00 60.17           H  
ATOM   1163  CA  PHE A  84      93.876   1.636  -5.042  1.00 60.17           C  
ATOM   1164  HA  PHE A  84      93.488   1.778  -4.033  1.00 60.17           H  
ATOM   1165  C   PHE A  84      92.921   0.719  -5.787  1.00 60.17           C  
ATOM   1166  CB  PHE A  84      93.973   3.004  -5.702  1.00 60.17           C  
ATOM   1167  HB2 PHE A  84      92.969   3.369  -5.918  1.00 60.17           H  
ATOM   1168  HB3 PHE A  84      94.437   3.701  -5.004  1.00 60.17           H  
ATOM   1169  O   PHE A  84      93.310  -0.011  -6.696  1.00 60.17           O  
ATOM   1170  CG  PHE A  84      94.684   3.059  -7.018  1.00 60.17           C  
ATOM   1171  CD1 PHE A  84      95.900   3.749  -7.112  1.00 60.17           C  
ATOM   1172  HD1 PHE A  84      96.383   4.127  -6.223  1.00 60.17           H  
ATOM   1173  CD2 PHE A  84      94.029   2.600  -8.173  1.00 60.17           C  
ATOM   1174  HD2 PHE A  84      93.077   2.095  -8.112  1.00 60.17           H  
ATOM   1175  CE1 PHE A  84      96.416   4.055  -8.373  1.00 60.17           C  
ATOM   1176  HE1 PHE A  84      97.282   4.695  -8.462  1.00 60.17           H  
ATOM   1177  CE2 PHE A  84      94.585   2.857  -9.424  1.00 60.17           C  
ATOM   1178  HE2 PHE A  84      94.062   2.517 -10.306  1.00 60.17           H  
ATOM   1179  CZ  PHE A  84      95.757   3.617  -9.526  1.00 60.17           C  
ATOM   1180  HZ  PHE A  84      96.154   3.891 -10.492  1.00 60.17           H  
ATOM   1181  N   ASN A  85      91.653   0.726  -5.410  1.00 48.55           N  
ATOM   1182  H   ASN A  85      91.380   1.412  -4.721  1.00 48.55           H  
ATOM   1183  CA  ASN A  85      90.643  -0.060  -6.093  1.00 48.55           C  
ATOM   1184  HA  ASN A  85      91.029  -1.066  -6.260  1.00 48.55           H  
ATOM   1185  C   ASN A  85      90.368   0.554  -7.468  1.00 48.55           C  
ATOM   1186  CB  ASN A  85      89.417  -0.202  -5.191  1.00 48.55           C  
ATOM   1187  HB2 ASN A  85      88.604  -0.669  -5.748  1.00 48.55           H  
ATOM   1188  HB3 ASN A  85      89.109   0.780  -4.831  1.00 48.55           H  
ATOM   1189  O   ASN A  85      90.011   1.723  -7.589  1.00 48.55           O  
ATOM   1190  CG  ASN A  85      89.731  -1.088  -4.009  1.00 48.55           C  
ATOM   1191  ND2 ASN A  85      89.856  -0.541  -2.826  1.00 48.55           N  
ATOM   1192 HD21 ASN A  85      90.040   0.452  -2.787  1.00 48.55           H  
ATOM   1193 HD22 ASN A  85      90.191  -1.159  -2.101  1.00 48.55           H  
ATOM   1194  OD1 ASN A  85      89.905  -2.283  -4.150  1.00 48.55           O  
ATOM   1195  N   THR A  86      90.526  -0.239  -8.518  1.00 49.15           N  
ATOM   1196  H   THR A  86      90.831  -1.193  -8.390  1.00 49.15           H  
ATOM   1197  CA  THR A  86      90.137   0.165  -9.873  1.00 49.15           C  
ATOM   1198  HA  THR A  86      90.185   1.249  -9.970  1.00 49.15           H  
ATOM   1199  C   THR A  86      88.713  -0.277 -10.122  1.00 49.15           C  
ATOM   1200  CB  THR A  86      91.040  -0.436 -10.944  1.00 49.15           C  
ATOM   1201  HB  THR A  86      90.892   0.114 -11.873  1.00 49.15           H  
ATOM   1202  O   THR A  86      88.238  -1.211  -9.462  1.00 49.15           O  
ATOM   1203  CG2 THR A  86      92.507  -0.363 -10.549  1.00 49.15           C  
ATOM   1204 HG21 THR A  86      92.802   0.681 -10.440  1.00 49.15           H  
ATOM   1205 HG22 THR A  86      92.701  -0.888  -9.613  1.00 49.15           H  
ATOM   1206 HG23 THR A  86      93.108  -0.836 -11.324  1.00 49.15           H  
ATOM   1207  OG1 THR A  86      90.683  -1.769 -11.165  1.00 49.15           O  
ATOM   1208  HG1 THR A  86      91.012  -2.283 -10.424  1.00 49.15           H  
ATOM   1209  N   ASN A  87      88.026   0.339 -11.084  1.00 45.02           N  
ATOM   1210  H   ASN A  87      88.473   1.086 -11.595  1.00 45.02           H  
ATOM   1211  CA  ASN A  87      86.610   0.082 -11.391  1.00 45.02           C  
ATOM   1212  HA  ASN A  87      85.954   0.534 -10.647  1.00 45.02           H  
ATOM   1213  C   ASN A  87      86.257  -1.368 -11.559  1.00 45.02           C  
ATOM   1214  CB  ASN A  87      86.301   0.620 -12.771  1.00 45.02           C  
ATOM   1215  HB2 ASN A  87      85.311   0.292 -13.088  1.00 45.02           H  
ATOM   1216  HB3 ASN A  87      87.024   0.229 -13.487  1.00 45.02           H  
ATOM   1217  O   ASN A  87      85.098  -1.759 -11.579  1.00 45.02           O  
ATOM   1218  CG  ASN A  87      86.304   2.095 -12.823  1.00 45.02           C  
ATOM   1219  ND2 ASN A  87      85.999   2.571 -13.990  1.00 45.02           N  
ATOM   1220 HD21 ASN A  87      86.182   3.554 -14.138  1.00 45.02           H  
ATOM   1221 HD22 ASN A  87      85.872   1.949 -14.775  1.00 45.02           H  
ATOM   1222  OD1 ASN A  87      86.525   2.800 -11.871  1.00 45.02           O  
ATOM   1223  N   GLU A  88      87.263  -2.162 -11.793  1.00 42.75           N  
ATOM   1224  H   GLU A  88      88.202  -1.789 -11.770  1.00 42.75           H  
ATOM   1225  CA  GLU A  88      87.110  -3.545 -12.027  1.00 42.75           C  
ATOM   1226  HA  GLU A  88      86.395  -3.647 -12.843  1.00 42.75           H  
ATOM   1227  C   GLU A  88      86.560  -4.303 -10.830  1.00 42.75           C  
ATOM   1228  CB  GLU A  88      88.481  -4.015 -12.401  1.00 42.75           C  
ATOM   1229  HB2 GLU A  88      89.160  -3.928 -11.552  1.00 42.75           H  
ATOM   1230  HB3 GLU A  88      88.347  -5.066 -12.654  1.00 42.75           H  
ATOM   1231  O   GLU A  88      85.668  -5.136 -10.994  1.00 42.75           O  
ATOM   1232  CG  GLU A  88      89.045  -3.282 -13.623  1.00 42.75           C  
ATOM   1233  HG2 GLU A  88      89.329  -2.261 -13.367  1.00 42.75           H  
ATOM   1234  HG3 GLU A  88      88.282  -3.221 -14.399  1.00 42.75           H  
ATOM   1235  CD  GLU A  88      90.252  -4.027 -14.142  1.00 42.75           C  
ATOM   1236  OE1 GLU A  88      90.686  -3.672 -15.257  1.00 42.75           O  
ATOM   1237  OE2 GLU A  88      90.651  -4.989 -13.461  1.00 42.75           O  
ATOM   1238  N   GLY A  89      86.962  -3.891  -9.626  1.00 40.23           N  
ATOM   1239  H   GLY A  89      87.679  -3.181  -9.580  1.00 40.23           H  
ATOM   1240  CA  GLY A  89      86.323  -4.323  -8.387  1.00 40.23           C  
ATOM   1241  HA2 GLY A  89      86.277  -5.412  -8.366  1.00 40.23           H  
ATOM   1242  HA3 GLY A  89      86.927  -3.988  -7.544  1.00 40.23           H  
ATOM   1243  C   GLY A  89      84.904  -3.773  -8.217  1.00 40.23           C  
ATOM   1244  O   GLY A  89      84.139  -4.260  -7.388  1.00 40.23           O  
ATOM   1245  N   LEU A  90      84.519  -2.772  -9.011  1.00 47.28           N  
ATOM   1246  H   LEU A  90      85.166  -2.450  -9.716  1.00 47.28           H  
ATOM   1247  CA  LEU A  90      83.165  -2.231  -9.033  1.00 47.28           C  
ATOM   1248  HA  LEU A  90      82.638  -2.528  -8.126  1.00 47.28           H  
ATOM   1249  C   LEU A  90      82.326  -2.751 -10.160  1.00 47.28           C  
ATOM   1250  CB  LEU A  90      83.165  -0.708  -9.153  1.00 47.28           C  
ATOM   1251  HB2 LEU A  90      82.138  -0.351  -9.231  1.00 47.28           H  
ATOM   1252  HB3 LEU A  90      83.696  -0.416 -10.058  1.00 47.28           H  
ATOM   1253  O   LEU A  90      81.136  -2.493 -10.120  1.00 47.28           O  
ATOM   1254  CG  LEU A  90      83.787  -0.027  -7.964  1.00 47.28           C  
ATOM   1255  HG  LEU A  90      84.777  -0.455  -7.805  1.00 47.28           H  
ATOM   1256  CD1 LEU A  90      83.874   1.456  -8.308  1.00 47.28           C  
ATOM   1257 HD11 LEU A  90      84.368   2.006  -7.507  1.00 47.28           H  
ATOM   1258 HD12 LEU A  90      82.876   1.862  -8.477  1.00 47.28           H  
ATOM   1259 HD13 LEU A  90      84.442   1.600  -9.227  1.00 47.28           H  
ATOM   1260  CD2 LEU A  90      82.989  -0.280  -6.698  1.00 47.28           C  
ATOM   1261 HD21 LEU A  90      83.551   0.170  -5.879  1.00 47.28           H  
ATOM   1262 HD22 LEU A  90      81.979   0.116  -6.799  1.00 47.28           H  
ATOM   1263 HD23 LEU A  90      82.944  -1.345  -6.471  1.00 47.28           H  
ATOM   1264  N   ALA A  91      82.878  -3.432 -11.156  1.00 43.72           N  
ATOM   1265  H   ALA A  91      83.879  -3.568 -11.161  1.00 43.72           H  
ATOM   1266  CA  ALA A  91      82.104  -3.820 -12.323  1.00 43.72           C  
ATOM   1267  HA  ALA A  91      81.793  -2.926 -12.864  1.00 43.72           H  
ATOM   1268  C   ALA A  91      80.843  -4.583 -11.898  1.00 43.72           C  
ATOM   1269  CB  ALA A  91      83.020  -4.637 -13.223  1.00 43.72           C  
ATOM   1270  HB1 ALA A  91      83.928  -4.069 -13.426  1.00 43.72           H  
ATOM   1271  HB2 ALA A  91      82.516  -4.841 -14.167  1.00 43.72           H  
ATOM   1272  HB3 ALA A  91      83.286  -5.574 -12.735  1.00 43.72           H  
ATOM   1273  O   ALA A  91      79.750  -4.314 -12.394  1.00 43.72           O  
ATOM   1274  N   GLU A  92      80.988  -5.446 -10.895  1.00 47.10           N  
ATOM   1275  H   GLU A  92      81.919  -5.615 -10.542  1.00 47.10           H  
ATOM   1276  CA  GLU A  92      79.879  -6.129 -10.245  1.00 47.10           C  
ATOM   1277  HA  GLU A  92      79.279  -6.640 -10.998  1.00 47.10           H  
ATOM   1278  C   GLU A  92      78.938  -5.169  -9.514  1.00 47.10           C  
ATOM   1279  CB  GLU A  92      80.458  -7.204  -9.330  1.00 47.10           C  
ATOM   1280  HB2 GLU A  92      81.238  -7.732  -9.878  1.00 47.10           H  
ATOM   1281  HB3 GLU A  92      80.897  -6.743  -8.445  1.00 47.10           H  
ATOM   1282  O   GLU A  92      77.738  -5.188  -9.761  1.00 47.10           O  
ATOM   1283  CG  GLU A  92      79.381  -8.215  -8.930  1.00 47.10           C  
ATOM   1284  HG2 GLU A  92      78.843  -8.530  -9.824  1.00 47.10           H  
ATOM   1285  HG3 GLU A  92      78.674  -7.734  -8.254  1.00 47.10           H  
ATOM   1286  CD  GLU A  92      79.981  -9.451  -8.250  1.00 47.10           C  
ATOM   1287  OE1 GLU A  92      79.256 -10.468  -8.183  1.00 47.10           O  
ATOM   1288  OE2 GLU A  92      81.144  -9.374  -7.793  1.00 47.10           O  
ATOM   1289  N   ALA A  93      79.464  -4.252  -8.700  1.00 50.13           N  
ATOM   1290  H   ALA A  93      80.470  -4.206  -8.618  1.00 50.13           H  
ATOM   1291  CA  ALA A  93      78.651  -3.228  -8.053  1.00 50.13           C  
ATOM   1292  HA  ALA A  93      77.910  -3.729  -7.430  1.00 50.13           H  
ATOM   1293  C   ALA A  93      77.879  -2.372  -9.069  1.00 50.13           C  
ATOM   1294  CB  ALA A  93      79.542  -2.363  -7.151  1.00 50.13           C  
ATOM   1295  HB1 ALA A  93      80.095  -2.994  -6.456  1.00 50.13           H  
ATOM   1296  HB2 ALA A  93      80.249  -1.794  -7.756  1.00 50.13           H  
ATOM   1297  HB3 ALA A  93      78.922  -1.662  -6.593  1.00 50.13           H  
ATOM   1298  O   ALA A  93      76.710  -2.110  -8.863  1.00 50.13           O  
ATOM   1299  N   ILE A  94      78.487  -1.977 -10.180  1.00 46.97           N  
ATOM   1300  H   ILE A  94      79.445  -2.268 -10.307  1.00 46.97           H  
ATOM   1301  CA  ILE A  94      77.882  -1.141 -11.217  1.00 46.97           C  
ATOM   1302  HA  ILE A  94      77.384  -0.288 -10.756  1.00 46.97           H  
ATOM   1303  C   ILE A  94      76.856  -1.921 -12.005  1.00 46.97           C  
ATOM   1304  CB  ILE A  94      78.960  -0.627 -12.175  1.00 46.97           C  
ATOM   1305  HB  ILE A  94      79.505  -1.497 -12.543  1.00 46.97           H  
ATOM   1306  O   ILE A  94      75.833  -1.356 -12.358  1.00 46.97           O  
ATOM   1307  CG1 ILE A  94      79.918   0.304 -11.414  1.00 46.97           C  
ATOM   1308 HG12 ILE A  94      79.632   1.348 -11.543  1.00 46.97           H  
ATOM   1309 HG13 ILE A  94      79.934   0.091 -10.345  1.00 46.97           H  
ATOM   1310  CG2 ILE A  94      78.388   0.117 -13.399  1.00 46.97           C  
ATOM   1311 HG21 ILE A  94      77.838  -0.573 -14.039  1.00 46.97           H  
ATOM   1312 HG22 ILE A  94      79.198   0.549 -13.986  1.00 46.97           H  
ATOM   1313 HG23 ILE A  94      77.719   0.911 -13.067  1.00 46.97           H  
ATOM   1314  CD1 ILE A  94      81.318   0.075 -11.950  1.00 46.97           C  
ATOM   1315 HD11 ILE A  94      82.022   0.667 -11.364  1.00 46.97           H  
ATOM   1316 HD12 ILE A  94      81.352   0.259 -13.024  1.00 46.97           H  
ATOM   1317 HD13 ILE A  94      81.614  -0.970 -11.856  1.00 46.97           H  
ATOM   1318  N   SER A  95      77.107  -3.192 -12.309  1.00 46.65           N  
ATOM   1319  H   SER A  95      77.976  -3.618 -12.021  1.00 46.65           H  
ATOM   1320  CA  SER A  95      76.084  -4.006 -12.954  1.00 46.65           C  
ATOM   1321  HA  SER A  95      75.723  -3.497 -13.848  1.00 46.65           H  
ATOM   1322  C   SER A  95      74.915  -4.237 -12.024  1.00 46.65           C  
ATOM   1323  CB  SER A  95      76.617  -5.354 -13.359  1.00 46.65           C  
ATOM   1324  HB2 SER A  95      77.533  -5.206 -13.932  1.00 46.65           H  
ATOM   1325  HB3 SER A  95      76.807  -5.925 -12.450  1.00 46.65           H  
ATOM   1326  O   SER A  95      73.795  -4.087 -12.478  1.00 46.65           O  
ATOM   1327  OG  SER A  95      75.683  -6.053 -14.158  1.00 46.65           O  
ATOM   1328  HG  SER A  95      74.875  -6.166 -13.653  1.00 46.65           H  
ATOM   1329  N   ASN A  96      75.160  -4.534 -10.747  1.00 49.87           N  
ATOM   1330  H   ASN A  96      76.106  -4.726 -10.450  1.00 49.87           H  
ATOM   1331  CA  ASN A  96      74.088  -4.687  -9.770  1.00 49.87           C  
ATOM   1332  HA  ASN A  96      73.395  -5.458 -10.105  1.00 49.87           H  
ATOM   1333  C   ASN A  96      73.308  -3.381  -9.676  1.00 49.87           C  
ATOM   1334  CB  ASN A  96      74.679  -5.094  -8.409  1.00 49.87           C  
ATOM   1335  HB2 ASN A  96      73.881  -5.080  -7.666  1.00 49.87           H  
ATOM   1336  HB3 ASN A  96      75.448  -4.382  -8.109  1.00 49.87           H  
ATOM   1337  O   ASN A  96      72.095  -3.359  -9.779  1.00 49.87           O  
ATOM   1338  CG  ASN A  96      75.275  -6.491  -8.416  1.00 49.87           C  
ATOM   1339  ND2 ASN A  96      75.904  -6.895  -7.338  1.00 49.87           N  
ATOM   1340 HD21 ASN A  96      76.280  -7.831  -7.396  1.00 49.87           H  
ATOM   1341 HD22 ASN A  96      75.893  -6.341  -6.494  1.00 49.87           H  
ATOM   1342  OD1 ASN A  96      75.200  -7.240  -9.371  1.00 49.87           O  
ATOM   1343  N   VAL A  97      74.010  -2.261  -9.601  1.00 51.26           N  
ATOM   1344  H   VAL A  97      75.013  -2.326  -9.503  1.00 51.26           H  
ATOM   1345  CA  VAL A  97      73.390  -0.946  -9.583  1.00 51.26           C  
ATOM   1346  HA  VAL A  97      72.654  -0.914  -8.780  1.00 51.26           H  
ATOM   1347  C   VAL A  97      72.622  -0.660 -10.869  1.00 51.26           C  
ATOM   1348  CB  VAL A  97      74.474   0.084  -9.290  1.00 51.26           C  
ATOM   1349  HB  VAL A  97      75.351  -0.113  -9.907  1.00 51.26           H  
ATOM   1350  O   VAL A  97      71.530  -0.131 -10.782  1.00 51.26           O  
ATOM   1351  CG1 VAL A  97      74.012   1.492  -9.585  1.00 51.26           C  
ATOM   1352 HG11 VAL A  97      73.800   1.553 -10.653  1.00 51.26           H  
ATOM   1353 HG12 VAL A  97      74.826   2.177  -9.349  1.00 51.26           H  
ATOM   1354 HG13 VAL A  97      73.118   1.738  -9.013  1.00 51.26           H  
ATOM   1355  CG2 VAL A  97      74.848  -0.015  -7.812  1.00 51.26           C  
ATOM   1356 HG21 VAL A  97      73.961   0.231  -7.228  1.00 51.26           H  
ATOM   1357 HG22 VAL A  97      75.107  -1.034  -7.523  1.00 51.26           H  
ATOM   1358 HG23 VAL A  97      75.686   0.643  -7.583  1.00 51.26           H  
ATOM   1359  N   ARG A  98      73.132  -1.024 -12.048  1.00 49.38           N  
ATOM   1360  H   ARG A  98      74.039  -1.468 -12.050  1.00 49.38           H  
ATOM   1361  CA  ARG A  98      72.405  -0.897 -13.321  1.00 49.38           C  
ATOM   1362  HA  ARG A  98      72.036   0.122 -13.433  1.00 49.38           H  
ATOM   1363  C   ARG A  98      71.171  -1.787 -13.362  1.00 49.38           C  
ATOM   1364  CB  ARG A  98      73.315  -1.245 -14.502  1.00 49.38           C  
ATOM   1365  HB2 ARG A  98      72.694  -1.474 -15.368  1.00 49.38           H  
ATOM   1366  HB3 ARG A  98      73.901  -2.133 -14.264  1.00 49.38           H  
ATOM   1367  O   ARG A  98      70.167  -1.386 -13.933  1.00 49.38           O  
ATOM   1368  CG  ARG A  98      74.236  -0.084 -14.878  1.00 49.38           C  
ATOM   1369  HG2 ARG A  98      74.823   0.237 -14.017  1.00 49.38           H  
ATOM   1370  HG3 ARG A  98      73.631   0.755 -15.222  1.00 49.38           H  
ATOM   1371  CD  ARG A  98      75.167  -0.540 -16.002  1.00 49.38           C  
ATOM   1372  HD2 ARG A  98      74.556  -0.881 -16.838  1.00 49.38           H  
ATOM   1373  HD3 ARG A  98      75.767  -1.373 -15.636  1.00 49.38           H  
ATOM   1374  NE  ARG A  98      76.051   0.551 -16.445  1.00 49.38           N  
ATOM   1375  HE  ARG A  98      75.978   1.419 -15.933  1.00 49.38           H  
ATOM   1376  NH1 ARG A  98      77.056  -0.579 -18.167  1.00 49.38           N  
ATOM   1377 HH11 ARG A  98      76.476  -1.376 -17.950  1.00 49.38           H  
ATOM   1378 HH12 ARG A  98      77.692  -0.592 -18.952  1.00 49.38           H  
ATOM   1379  NH2 ARG A  98      77.634   1.538 -17.752  1.00 49.38           N  
ATOM   1380 HH21 ARG A  98      77.517   2.403 -17.243  1.00 49.38           H  
ATOM   1381 HH22 ARG A  98      78.280   1.509 -18.528  1.00 49.38           H  
ATOM   1382  CZ  ARG A  98      76.908   0.499 -17.448  1.00 49.38           C  
ATOM   1383  N   GLU A  99      71.256  -2.973 -12.780  1.00 48.93           N  
ATOM   1384  H   GLU A  99      72.133  -3.246 -12.362  1.00 48.93           H  
ATOM   1385  CA  GLU A  99      70.146  -3.913 -12.671  1.00 48.93           C  
ATOM   1386  HA  GLU A  99      69.688  -4.039 -13.652  1.00 48.93           H  
ATOM   1387  C   GLU A  99      69.064  -3.335 -11.751  1.00 48.93           C  
ATOM   1388  CB  GLU A  99      70.725  -5.271 -12.234  1.00 48.93           C  
ATOM   1389  HB2 GLU A  99      71.591  -5.455 -12.870  1.00 48.93           H  
ATOM   1390  HB3 GLU A  99      71.064  -5.224 -11.200  1.00 48.93           H  
ATOM   1391  O   GLU A  99      67.919  -3.212 -12.166  1.00 48.93           O  
ATOM   1392  CG  GLU A  99      69.780  -6.469 -12.398  1.00 48.93           C  
ATOM   1393  HG2 GLU A  99      69.273  -6.377 -13.359  1.00 48.93           H  
ATOM   1394  HG3 GLU A  99      69.029  -6.437 -11.610  1.00 48.93           H  
ATOM   1395  CD  GLU A  99      70.520  -7.829 -12.368  1.00 48.93           C  
ATOM   1396  OE1 GLU A  99      69.876  -8.865 -12.647  1.00 48.93           O  
ATOM   1397  OE2 GLU A  99      71.766  -7.872 -12.200  1.00 48.93           O  
ATOM   1398  N   ILE A 100      69.442  -2.812 -10.584  1.00 50.19           N  
ATOM   1399  H   ILE A 100      70.397  -2.945 -10.285  1.00 50.19           H  
ATOM   1400  CA  ILE A 100      68.504  -2.147  -9.672  1.00 50.19           C  
ATOM   1401  HA  ILE A 100      67.657  -2.811  -9.504  1.00 50.19           H  
ATOM   1402  C   ILE A 100      67.930  -0.868 -10.280  1.00 50.19           C  
ATOM   1403  CB  ILE A 100      69.181  -1.889  -8.316  1.00 50.19           C  
ATOM   1404  HB  ILE A 100      70.131  -1.383  -8.490  1.00 50.19           H  
ATOM   1405  O   ILE A 100      66.735  -0.632 -10.209  1.00 50.19           O  
ATOM   1406  CG1 ILE A 100      69.418  -3.242  -7.595  1.00 50.19           C  
ATOM   1407 HG12 ILE A 100      68.706  -3.342  -6.777  1.00 50.19           H  
ATOM   1408 HG13 ILE A 100      69.196  -4.074  -8.264  1.00 50.19           H  
ATOM   1409  CG2 ILE A 100      68.272  -0.984  -7.458  1.00 50.19           C  
ATOM   1410 HG21 ILE A 100      68.321   0.051  -7.796  1.00 50.19           H  
ATOM   1411 HG22 ILE A 100      68.549  -1.028  -6.405  1.00 50.19           H  
ATOM   1412 HG23 ILE A 100      67.240  -1.328  -7.522  1.00 50.19           H  
ATOM   1413  CD1 ILE A 100      70.829  -3.478  -7.042  1.00 50.19           C  
ATOM   1414 HD11 ILE A 100      71.402  -2.552  -6.988  1.00 50.19           H  
ATOM   1415 HD12 ILE A 100      70.757  -3.967  -6.071  1.00 50.19           H  
ATOM   1416 HD13 ILE A 100      71.349  -4.195  -7.677  1.00 50.19           H  
ATOM   1417  N   VAL A 101      68.754  -0.061 -10.937  1.00 48.41           N  
ATOM   1418  H   VAL A 101      69.736  -0.295 -10.940  1.00 48.41           H  
ATOM   1419  CA  VAL A 101      68.316   1.125 -11.678  1.00 48.41           C  
ATOM   1420  HA  VAL A 101      67.850   1.830 -10.990  1.00 48.41           H  
ATOM   1421  C   VAL A 101      67.275   0.769 -12.740  1.00 48.41           C  
ATOM   1422  CB  VAL A 101      69.553   1.757 -12.330  1.00 48.41           C  
ATOM   1423  HB  VAL A 101      70.200   0.946 -12.664  1.00 48.41           H  
ATOM   1424  O   VAL A 101      66.281   1.472 -12.890  1.00 48.41           O  
ATOM   1425  CG1 VAL A 101      69.254   2.551 -13.593  1.00 48.41           C  
ATOM   1426 HG11 VAL A 101      68.451   3.263 -13.402  1.00 48.41           H  
ATOM   1427 HG12 VAL A 101      68.929   1.884 -14.391  1.00 48.41           H  
ATOM   1428 HG13 VAL A 101      70.170   3.029 -13.942  1.00 48.41           H  
ATOM   1429  CG2 VAL A 101      70.366   2.601 -11.340  1.00 48.41           C  
ATOM   1430 HG21 VAL A 101      71.354   2.782 -11.764  1.00 48.41           H  
ATOM   1431 HG22 VAL A 101      69.880   3.559 -11.155  1.00 48.41           H  
ATOM   1432 HG23 VAL A 101      70.467   2.083 -10.386  1.00 48.41           H  
ATOM   1433  N   SER A 102      67.502  -0.315 -13.484  1.00 49.61           N  
ATOM   1434  H   SER A 102      68.328  -0.867 -13.307  1.00 49.61           H  
ATOM   1435  CA  SER A 102      66.562  -0.775 -14.505  1.00 49.61           C  
ATOM   1436  HA  SER A 102      66.360   0.042 -15.198  1.00 49.61           H  
ATOM   1437  C   SER A 102      65.236  -1.206 -13.884  1.00 49.61           C  
ATOM   1438  CB  SER A 102      67.171  -1.943 -15.280  1.00 49.61           C  
ATOM   1439  HB2 SER A 102      67.273  -2.809 -14.625  1.00 49.61           H  
ATOM   1440  HB3 SER A 102      68.157  -1.660 -15.648  1.00 49.61           H  
ATOM   1441  O   SER A 102      64.186  -0.960 -14.473  1.00 49.61           O  
ATOM   1442  OG  SER A 102      66.351  -2.278 -16.381  1.00 49.61           O  
ATOM   1443  HG  SER A 102      65.450  -2.366 -16.061  1.00 49.61           H  
ATOM   1444  N   ASN A 103      65.286  -1.823 -12.705  1.00 49.28           N  
ATOM   1445  H   ASN A 103      66.186  -2.068 -12.317  1.00 49.28           H  
ATOM   1446  CA  ASN A 103      64.101  -2.216 -11.956  1.00 49.28           C  
ATOM   1447  HA  ASN A 103      63.422  -2.764 -12.609  1.00 49.28           H  
ATOM   1448  C   ASN A 103      63.326  -0.995 -11.451  1.00 49.28           C  
ATOM   1449  CB  ASN A 103      64.535  -3.145 -10.819  1.00 49.28           C  
ATOM   1450  HB2 ASN A 103      63.717  -3.207 -10.102  1.00 49.28           H  
ATOM   1451  HB3 ASN A 103      65.398  -2.746 -10.286  1.00 49.28           H  
ATOM   1452  O   ASN A 103      62.122  -0.908 -11.669  1.00 49.28           O  
ATOM   1453  CG  ASN A 103      64.843  -4.556 -11.274  1.00 49.28           C  
ATOM   1454  ND2 ASN A 103      64.956  -5.447 -10.322  1.00 49.28           N  
ATOM   1455 HD21 ASN A 103      64.741  -6.386 -10.626  1.00 49.28           H  
ATOM   1456 HD22 ASN A 103      64.639  -5.157  -9.408  1.00 49.28           H  
ATOM   1457  OD1 ASN A 103      64.941  -4.882 -12.450  1.00 49.28           O  
ATOM   1458  N   VAL A 104      64.017   0.010 -10.904  1.00 49.79           N  
ATOM   1459  H   VAL A 104      65.003  -0.132 -10.734  1.00 49.79           H  
ATOM   1460  CA  VAL A 104      63.402   1.284 -10.500  1.00 49.79           C  
ATOM   1461  HA  VAL A 104      62.702   1.102  -9.685  1.00 49.79           H  
ATOM   1462  C   VAL A 104      62.628   1.920 -11.638  1.00 49.79           C  
ATOM   1463  CB  VAL A 104      64.436   2.313 -10.030  1.00 49.79           C  
ATOM   1464  HB  VAL A 104      65.216   2.418 -10.783  1.00 49.79           H  
ATOM   1465  O   VAL A 104      61.464   2.261 -11.461  1.00 49.79           O  
ATOM   1466  CG1 VAL A 104      63.812   3.696  -9.797  1.00 49.79           C  
ATOM   1467 HG11 VAL A 104      64.598   4.403  -9.531  1.00 49.79           H  
ATOM   1468 HG12 VAL A 104      63.043   3.653  -9.025  1.00 49.79           H  
ATOM   1469 HG13 VAL A 104      63.369   4.104 -10.705  1.00 49.79           H  
ATOM   1470  CG2 VAL A 104      65.088   1.887  -8.728  1.00 49.79           C  
ATOM   1471 HG21 VAL A 104      65.497   0.881  -8.830  1.00 49.79           H  
ATOM   1472 HG22 VAL A 104      65.903   2.571  -8.489  1.00 49.79           H  
ATOM   1473 HG23 VAL A 104      64.336   1.915  -7.940  1.00 49.79           H  
ATOM   1474  N   SER A 105      63.264   2.108 -12.797  1.00 48.43           N  
ATOM   1475  H   SER A 105      64.239   1.856 -12.878  1.00 48.43           H  
ATOM   1476  CA  SER A 105      62.604   2.790 -13.911  1.00 48.43           C  
ATOM   1477  HA  SER A 105      62.255   3.764 -13.569  1.00 48.43           H  
ATOM   1478  C   SER A 105      61.378   2.021 -14.397  1.00 48.43           C  
ATOM   1479  CB  SER A 105      63.570   3.010 -15.071  1.00 48.43           C  
ATOM   1480  HB2 SER A 105      64.077   2.077 -15.317  1.00 48.43           H  
ATOM   1481  HB3 SER A 105      63.009   3.351 -15.940  1.00 48.43           H  
ATOM   1482  O   SER A 105      60.393   2.635 -14.797  1.00 48.43           O  
ATOM   1483  OG  SER A 105      64.516   4.004 -14.725  1.00 48.43           O  
ATOM   1484  HG  SER A 105      64.041   4.710 -14.280  1.00 48.43           H  
ATOM   1485  N   ALA A 106      61.398   0.688 -14.306  1.00 48.70           N  
ATOM   1486  H   ALA A 106      62.212   0.225 -13.928  1.00 48.70           H  
ATOM   1487  CA  ALA A 106      60.215  -0.109 -14.595  1.00 48.70           C  
ATOM   1488  HA  ALA A 106      59.858   0.160 -15.589  1.00 48.70           H  
ATOM   1489  C   ALA A 106      59.076   0.206 -13.610  1.00 48.70           C  
ATOM   1490  CB  ALA A 106      60.599  -1.593 -14.611  1.00 48.70           C  
ATOM   1491  HB1 ALA A 106      61.422  -1.758 -15.307  1.00 48.70           H  
ATOM   1492  HB2 ALA A 106      60.898  -1.922 -13.616  1.00 48.70           H  
ATOM   1493  HB3 ALA A 106      59.740  -2.184 -14.928  1.00 48.70           H  
ATOM   1494  O   ALA A 106      57.950   0.439 -14.042  1.00 48.70           O  
ATOM   1495  N   ILE A 107      59.354   0.289 -12.307  1.00 51.27           N  
ATOM   1496  H   ILE A 107      60.300   0.108 -12.000  1.00 51.27           H  
ATOM   1497  CA  ILE A 107      58.347   0.669 -11.303  1.00 51.27           C  
ATOM   1498  HA  ILE A 107      57.491  -0.003 -11.381  1.00 51.27           H  
ATOM   1499  C   ILE A 107      57.867   2.101 -11.523  1.00 51.27           C  
ATOM   1500  CB  ILE A 107      58.902   0.598  -9.876  1.00 51.27           C  
ATOM   1501  HB  ILE A 107      59.641   1.396  -9.812  1.00 51.27           H  
ATOM   1502  O   ILE A 107      56.674   2.348 -11.412  1.00 51.27           O  
ATOM   1503  CG1 ILE A 107      59.569  -0.744  -9.537  1.00 51.27           C  
ATOM   1504 HG12 ILE A 107      60.064  -1.183 -10.402  1.00 51.27           H  
ATOM   1505 HG13 ILE A 107      58.842  -1.469  -9.171  1.00 51.27           H  
ATOM   1506  CG2 ILE A 107      57.828   0.888  -8.810  1.00 51.27           C  
ATOM   1507 HG21 ILE A 107      57.424   1.894  -8.930  1.00 51.27           H  
ATOM   1508 HG22 ILE A 107      58.258   0.826  -7.810  1.00 51.27           H  
ATOM   1509 HG23 ILE A 107      57.017   0.164  -8.891  1.00 51.27           H  
ATOM   1510  CD1 ILE A 107      60.622  -0.455  -8.468  1.00 51.27           C  
ATOM   1511 HD11 ILE A 107      61.455  -1.148  -8.584  1.00 51.27           H  
ATOM   1512 HD12 ILE A 107      61.057   0.539  -8.570  1.00 51.27           H  
ATOM   1513 HD13 ILE A 107      60.169  -0.492  -7.478  1.00 51.27           H  
ATOM   1514  N   GLU A 108      58.761   3.041 -11.834  1.00 48.33           N  
ATOM   1515  H   GLU A 108      59.737   2.781 -11.870  1.00 48.33           H  
ATOM   1516  CA  GLU A 108      58.403   4.440 -12.086  1.00 48.33           C  
ATOM   1517  HA  GLU A 108      57.933   4.866 -11.200  1.00 48.33           H  
ATOM   1518  C   GLU A 108      57.403   4.577 -13.213  1.00 48.33           C  
ATOM   1519  CB  GLU A 108      59.627   5.277 -12.485  1.00 48.33           C  
ATOM   1520  HB2 GLU A 108      60.329   4.683 -13.070  1.00 48.33           H  
ATOM   1521  HB3 GLU A 108      59.305   6.122 -13.093  1.00 48.33           H  
ATOM   1522  O   GLU A 108      56.432   5.316 -13.083  1.00 48.33           O  
ATOM   1523  CG  GLU A 108      60.300   5.834 -11.249  1.00 48.33           C  
ATOM   1524  HG2 GLU A 108      60.801   5.022 -10.722  1.00 48.33           H  
ATOM   1525  HG3 GLU A 108      59.504   6.248 -10.630  1.00 48.33           H  
ATOM   1526  CD  GLU A 108      61.295   6.959 -11.556  1.00 48.33           C  
ATOM   1527  OE1 GLU A 108      61.091   8.071 -11.012  1.00 48.33           O  
ATOM   1528  OE2 GLU A 108      62.253   6.739 -12.332  1.00 48.33           O  
ATOM   1529  N   ASP A 109      57.616   3.856 -14.309  1.00 46.11           N  
ATOM   1530  H   ASP A 109      58.462   3.310 -14.381  1.00 46.11           H  
ATOM   1531  CA  ASP A 109      56.690   3.883 -15.432  1.00 46.11           C  
ATOM   1532  HA  ASP A 109      56.474   4.921 -15.682  1.00 46.11           H  
ATOM   1533  C   ASP A 109      55.340   3.245 -15.060  1.00 46.11           C  
ATOM   1534  CB  ASP A 109      57.360   3.218 -16.644  1.00 46.11           C  
ATOM   1535  HB2 ASP A 109      56.582   2.954 -17.361  1.00 46.11           H  
ATOM   1536  HB3 ASP A 109      57.850   2.295 -16.334  1.00 46.11           H  
ATOM   1537  O   ASP A 109      54.283   3.691 -15.523  1.00 46.11           O  
ATOM   1538  CG  ASP A 109      58.363   4.134 -17.370  1.00 46.11           C  
ATOM   1539  OD1 ASP A 109      59.162   3.588 -18.164  1.00 46.11           O  
ATOM   1540  OD2 ASP A 109      58.245   5.384 -17.259  1.00 46.11           O  
ATOM   1541  N   LEU A 110      55.352   2.263 -14.157  1.00 44.57           N  
ATOM   1542  H   LEU A 110      56.254   1.977 -13.802  1.00 44.57           H  
ATOM   1543  CA  LEU A 110      54.168   1.539 -13.691  1.00 44.57           C  
ATOM   1544  HA  LEU A 110      53.481   1.428 -14.530  1.00 44.57           H  
ATOM   1545  C   LEU A 110      53.394   2.295 -12.598  1.00 44.57           C  
ATOM   1546  CB  LEU A 110      54.623   0.137 -13.238  1.00 44.57           C  
ATOM   1547  HB2 LEU A 110      53.812  -0.369 -12.713  1.00 44.57           H  
ATOM   1548  HB3 LEU A 110      55.446   0.256 -12.534  1.00 44.57           H  
ATOM   1549  O   LEU A 110      52.168   2.233 -12.549  1.00 44.57           O  
ATOM   1550  CG  LEU A 110      55.084  -0.735 -14.429  1.00 44.57           C  
ATOM   1551  HG  LEU A 110      55.635  -0.117 -15.138  1.00 44.57           H  
ATOM   1552  CD1 LEU A 110      56.012  -1.887 -14.033  1.00 44.57           C  
ATOM   1553 HD11 LEU A 110      56.357  -1.774 -13.005  1.00 44.57           H  
ATOM   1554 HD12 LEU A 110      55.532  -2.853 -14.191  1.00 44.57           H  
ATOM   1555 HD13 LEU A 110      56.887  -1.861 -14.682  1.00 44.57           H  
ATOM   1556  CD2 LEU A 110      53.894  -1.322 -15.187  1.00 44.57           C  
ATOM   1557 HD21 LEU A 110      53.332  -0.514 -15.655  1.00 44.57           H  
ATOM   1558 HD22 LEU A 110      53.262  -1.894 -14.507  1.00 44.57           H  
ATOM   1559 HD23 LEU A 110      54.255  -1.983 -15.975  1.00 44.57           H  
ATOM   1560  N   ALA A 111      54.060   3.090 -11.768  1.00 47.33           N  
ATOM   1561  H   ALA A 111      55.067   3.098 -11.845  1.00 47.33           H  
ATOM   1562  CA  ALA A 111      53.476   3.780 -10.614  1.00 47.33           C  
ATOM   1563  HA  ALA A 111      52.934   3.051 -10.012  1.00 47.33           H  
ATOM   1564  C   ALA A 111      52.453   4.860 -10.958  1.00 47.33           C  
ATOM   1565  CB  ALA A 111      54.626   4.377  -9.793  1.00 47.33           C  
ATOM   1566  HB1 ALA A 111      54.237   4.840  -8.886  1.00 47.33           H  
ATOM   1567  HB2 ALA A 111      55.334   3.597  -9.510  1.00 47.33           H  
ATOM   1568  HB3 ALA A 111      55.150   5.130 -10.382  1.00 47.33           H  
ATOM   1569  O   ALA A 111      51.964   5.574 -10.098  1.00 47.33           O  
ATOM   1570  N   THR A 112      52.157   5.037 -12.229  1.00 43.43           N  
ATOM   1571  H   THR A 112      52.540   4.373 -12.885  1.00 43.43           H  
ATOM   1572  CA  THR A 112      51.610   6.282 -12.741  1.00 43.43           C  
ATOM   1573  HA  THR A 112      51.798   7.079 -12.021  1.00 43.43           H  
ATOM   1574  C   THR A 112      50.119   6.234 -12.959  1.00 43.43           C  
ATOM   1575  CB  THR A 112      52.344   6.626 -14.034  1.00 43.43           C  
ATOM   1576  HB  THR A 112      51.982   7.577 -14.425  1.00 43.43           H  
ATOM   1577  O   THR A 112      49.498   7.271 -13.179  1.00 43.43           O  
ATOM   1578  CG2 THR A 112      53.831   6.671 -13.749  1.00 43.43           C  
ATOM   1579 HG21 THR A 112      54.358   7.175 -14.559  1.00 43.43           H  
ATOM   1580 HG22 THR A 112      54.052   7.099 -12.772  1.00 43.43           H  
ATOM   1581 HG23 THR A 112      54.203   5.646 -13.717  1.00 43.43           H  
ATOM   1582  OG1 THR A 112      52.229   5.621 -15.019  1.00 43.43           O  
ATOM   1583  HG1 THR A 112      53.042   5.111 -15.025  1.00 43.43           H  
ATOM   1584  N   GLN A 113      49.544   5.040 -12.950  1.00 47.83           N  
ATOM   1585  H   GLN A 113      50.126   4.237 -12.760  1.00 47.83           H  
ATOM   1586  CA  GLN A 113      48.226   4.840 -13.534  1.00 47.83           C  
ATOM   1587  HA  GLN A 113      47.758   5.805 -13.730  1.00 47.83           H  
ATOM   1588  C   GLN A 113      47.245   4.140 -12.599  1.00 47.83           C  
ATOM   1589  CB  GLN A 113      48.400   4.154 -14.894  1.00 47.83           C  
ATOM   1590  HB2 GLN A 113      47.414   3.873 -15.265  1.00 47.83           H  
ATOM   1591  HB3 GLN A 113      49.015   3.259 -14.803  1.00 47.83           H  
ATOM   1592  O   GLN A 113      46.061   4.045 -12.912  1.00 47.83           O  
ATOM   1593  CG  GLN A 113      49.010   5.076 -15.954  1.00 47.83           C  
ATOM   1594  HG2 GLN A 113      49.821   5.675 -15.540  1.00 47.83           H  
ATOM   1595  HG3 GLN A 113      48.246   5.768 -16.307  1.00 47.83           H  
ATOM   1596  CD  GLN A 113      49.533   4.278 -17.136  1.00 47.83           C  
ATOM   1597  NE2 GLN A 113      50.832   4.118 -17.255  1.00 47.83           N  
ATOM   1598 HE21 GLN A 113      51.170   3.512 -17.990  1.00 47.83           H  
ATOM   1599 HE22 GLN A 113      51.444   4.498 -16.548  1.00 47.83           H  
ATOM   1600  OE1 GLN A 113      48.780   3.797 -17.969  1.00 47.83           O  
ATOM   1601  N   GLY A 114      47.678   3.726 -11.415  1.00 58.37           N  
ATOM   1602  H   GLY A 114      48.642   3.870 -11.152  1.00 58.37           H  
ATOM   1603  CA  GLY A 114      46.805   3.079 -10.453  1.00 58.37           C  
ATOM   1604  HA2 GLY A 114      46.069   2.471 -10.979  1.00 58.37           H  
ATOM   1605  HA3 GLY A 114      46.278   3.834  -9.870  1.00 58.37           H  
ATOM   1606  C   GLY A 114      47.598   2.207  -9.503  1.00 58.37           C  
ATOM   1607  O   GLY A 114      48.695   2.570  -9.089  1.00 58.37           O  
ATOM   1608  N   LEU A 115      47.031   1.067  -9.133  1.00 64.32           N  
ATOM   1609  H   LEU A 115      46.193   0.764  -9.608  1.00 64.32           H  
ATOM   1610  CA  LEU A 115      47.694   0.157  -8.208  1.00 64.32           C  
ATOM   1611  HA  LEU A 115      48.189   0.733  -7.426  1.00 64.32           H  
ATOM   1612  C   LEU A 115      48.750  -0.634  -8.951  1.00 64.32           C  
ATOM   1613  CB  LEU A 115      46.692  -0.796  -7.560  1.00 64.32           C  
ATOM   1614  HB2 LEU A 115      47.218  -1.458  -6.872  1.00 64.32           H  
ATOM   1615  HB3 LEU A 115      46.254  -1.420  -8.339  1.00 64.32           H  
ATOM   1616  O   LEU A 115      48.447  -1.274  -9.956  1.00 64.32           O  
ATOM   1617  CG  LEU A 115      45.585  -0.061  -6.813  1.00 64.32           C  
ATOM   1618  HG  LEU A 115      45.192   0.740  -7.439  1.00 64.32           H  
ATOM   1619  CD1 LEU A 115      44.439  -1.034  -6.585  1.00 64.32           C  
ATOM   1620 HD11 LEU A 115      44.794  -1.927  -6.071  1.00 64.32           H  
ATOM   1621 HD12 LEU A 115      44.017  -1.329  -7.545  1.00 64.32           H  
ATOM   1622 HD13 LEU A 115      43.672  -0.531  -5.995  1.00 64.32           H  
ATOM   1623  CD2 LEU A 115      46.107   0.544  -5.509  1.00 64.32           C  
ATOM   1624 HD21 LEU A 115      46.843   1.317  -5.731  1.00 64.32           H  
ATOM   1625 HD22 LEU A 115      45.286   1.010  -4.964  1.00 64.32           H  
ATOM   1626 HD23 LEU A 115      46.586  -0.221  -4.897  1.00 64.32           H  
ATOM   1627  N   ILE A 116      49.967  -0.629  -8.428  1.00 62.79           N  
ATOM   1628  H   ILE A 116      50.145  -0.105  -7.583  1.00 62.79           H  
ATOM   1629  CA  ILE A 116      51.000  -1.531  -8.907  1.00 62.79           C  
ATOM   1630  HA  ILE A 116      50.916  -1.609  -9.991  1.00 62.79           H  
ATOM   1631  C   ILE A 116      50.721  -2.903  -8.299  1.00 62.79           C  
ATOM   1632  CB  ILE A 116      52.413  -1.009  -8.592  1.00 62.79           C  
ATOM   1633  HB  ILE A 116      52.558  -1.043  -7.512  1.00 62.79           H  
ATOM   1634  O   ILE A 116      50.390  -3.043  -7.123  1.00 62.79           O  
ATOM   1635  CG1 ILE A 116      52.587   0.455  -9.051  1.00 62.79           C  
ATOM   1636 HG12 ILE A 116      51.845   1.083  -8.558  1.00 62.79           H  
ATOM   1637 HG13 ILE A 116      52.444   0.535 -10.128  1.00 62.79           H  
ATOM   1638  CG2 ILE A 116      53.461  -1.916  -9.263  1.00 62.79           C  
ATOM   1639 HG21 ILE A 116      53.322  -1.912 -10.344  1.00 62.79           H  
ATOM   1640 HG22 ILE A 116      54.471  -1.574  -9.036  1.00 62.79           H  
ATOM   1641 HG23 ILE A 116      53.378  -2.934  -8.882  1.00 62.79           H  
ATOM   1642  CD1 ILE A 116      53.964   1.013  -8.670  1.00 62.79           C  
ATOM   1643 HD11 ILE A 116      54.661   0.884  -9.498  1.00 62.79           H  
ATOM   1644 HD12 ILE A 116      54.353   0.505  -7.787  1.00 62.79           H  
ATOM   1645 HD13 ILE A 116      53.882   2.068  -8.411  1.00 62.79           H  
ATOM   1646  N   LYS A 117      50.815  -3.931  -9.127  1.00 60.48           N  
ATOM   1647  H   LYS A 117      50.952  -3.734 -10.108  1.00 60.48           H  
ATOM   1648  CA  LYS A 117      50.682  -5.319  -8.718  1.00 60.48           C  
ATOM   1649  HA  LYS A 117      50.733  -5.391  -7.631  1.00 60.48           H  
ATOM   1650  C   LYS A 117      51.830  -6.094  -9.323  1.00 60.48           C  
ATOM   1651  CB  LYS A 117      49.319  -5.820  -9.186  1.00 60.48           C  
ATOM   1652  HB2 LYS A 117      48.555  -5.138  -8.813  1.00 60.48           H  
ATOM   1653  HB3 LYS A 117      49.283  -5.813 -10.276  1.00 60.48           H  
ATOM   1654  O   LYS A 117      52.010  -6.084 -10.535  1.00 60.48           O  
ATOM   1655  CG  LYS A 117      49.026  -7.230  -8.665  1.00 60.48           C  
ATOM   1656  HG2 LYS A 117      49.751  -7.941  -9.061  1.00 60.48           H  
ATOM   1657  HG3 LYS A 117      49.061  -7.234  -7.576  1.00 60.48           H  
ATOM   1658  CD  LYS A 117      47.625  -7.600  -9.141  1.00 60.48           C  
ATOM   1659  HD2 LYS A 117      46.931  -6.829  -8.808  1.00 60.48           H  
ATOM   1660  HD3 LYS A 117      47.615  -7.628 -10.231  1.00 60.48           H  
ATOM   1661  CE  LYS A 117      47.173  -8.946  -8.590  1.00 60.48           C  
ATOM   1662  HE2 LYS A 117      47.302  -8.938  -7.508  1.00 60.48           H  
ATOM   1663  HE3 LYS A 117      47.800  -9.730  -9.015  1.00 60.48           H  
ATOM   1664  NZ  LYS A 117      45.747  -9.136  -8.945  1.00 60.48           N  
ATOM   1665  HZ1 LYS A 117      45.379 -10.007  -8.591  1.00 60.48           H  
ATOM   1666  HZ2 LYS A 117      45.195  -8.376  -8.573  1.00 60.48           H  
ATOM   1667  HZ3 LYS A 117      45.632  -9.086  -9.948  1.00 60.48           H  
ATOM   1668  N   ARG A 118      52.615  -6.785  -8.503  1.00 60.02           N  
ATOM   1669  H   ARG A 118      52.371  -6.825  -7.524  1.00 60.02           H  
ATOM   1670  CA  ARG A 118      53.679  -7.649  -9.030  1.00 60.02           C  
ATOM   1671  HA  ARG A 118      54.188  -7.136  -9.846  1.00 60.02           H  
ATOM   1672  C   ARG A 118      53.073  -8.921  -9.586  1.00 60.02           C  
ATOM   1673  CB  ARG A 118      54.716  -7.921  -7.957  1.00 60.02           C  
ATOM   1674  HB2 ARG A 118      55.068  -6.934  -7.657  1.00 60.02           H  
ATOM   1675  HB3 ARG A 118      54.243  -8.453  -7.131  1.00 60.02           H  
ATOM   1676  O   ARG A 118      52.287  -9.585  -8.913  1.00 60.02           O  
ATOM   1677  CG  ARG A 118      55.958  -8.701  -8.384  1.00 60.02           C  
ATOM   1678  HG2 ARG A 118      55.684  -9.723  -8.645  1.00 60.02           H  
ATOM   1679  HG3 ARG A 118      56.426  -8.196  -9.230  1.00 60.02           H  
ATOM   1680  CD  ARG A 118      56.909  -8.696  -7.184  1.00 60.02           C  
ATOM   1681  HD2 ARG A 118      56.341  -8.979  -6.298  1.00 60.02           H  
ATOM   1682  HD3 ARG A 118      57.288  -7.682  -7.057  1.00 60.02           H  
ATOM   1683  NE  ARG A 118      58.057  -9.609  -7.295  1.00 60.02           N  
ATOM   1684  HE  ARG A 118      58.262 -10.019  -8.195  1.00 60.02           H  
ATOM   1685  NH1 ARG A 118      58.777  -9.175  -5.164  1.00 60.02           N  
ATOM   1686 HH11 ARG A 118      58.096  -8.432  -5.109  1.00 60.02           H  
ATOM   1687 HH12 ARG A 118      59.526  -9.081  -4.493  1.00 60.02           H  
ATOM   1688  NH2 ARG A 118      59.948 -10.565  -6.405  1.00 60.02           N  
ATOM   1689 HH21 ARG A 118      60.612 -10.589  -5.645  1.00 60.02           H  
ATOM   1690 HH22 ARG A 118      60.098 -11.160  -7.207  1.00 60.02           H  
ATOM   1691  CZ  ARG A 118      58.921  -9.787  -6.306  1.00 60.02           C  
ATOM   1692  N   ILE A 119      53.461  -9.243 -10.809  1.00 57.28           N  
ATOM   1693  H   ILE A 119      54.129  -8.640 -11.267  1.00 57.28           H  
ATOM   1694  CA  ILE A 119      53.149 -10.513 -11.452  1.00 57.28           C  
ATOM   1695  HA  ILE A 119      52.209 -10.900 -11.058  1.00 57.28           H  
ATOM   1696  C   ILE A 119      54.240 -11.527 -11.096  1.00 57.28           C  
ATOM   1697  CB  ILE A 119      52.984 -10.319 -12.976  1.00 57.28           C  
ATOM   1698  HB  ILE A 119      53.898  -9.884 -13.381  1.00 57.28           H  
ATOM   1699  O   ILE A 119      53.928 -12.629 -10.647  1.00 57.28           O  
ATOM   1700  CG1 ILE A 119      51.798  -9.370 -13.281  1.00 57.28           C  
ATOM   1701 HG12 ILE A 119      50.880  -9.833 -12.919  1.00 57.28           H  
ATOM   1702 HG13 ILE A 119      51.925  -8.426 -12.752  1.00 57.28           H  
ATOM   1703  CG2 ILE A 119      52.759 -11.695 -13.639  1.00 57.28           C  
ATOM   1704 HG21 ILE A 119      52.752 -11.611 -14.725  1.00 57.28           H  
ATOM   1705 HG22 ILE A 119      53.579 -12.374 -13.405  1.00 57.28           H  
ATOM   1706 HG23 ILE A 119      51.821 -12.131 -13.294  1.00 57.28           H  
ATOM   1707  CD1 ILE A 119      51.621  -9.042 -14.771  1.00 57.28           C  
ATOM   1708 HD11 ILE A 119      51.714  -9.924 -15.404  1.00 57.28           H  
ATOM   1709 HD12 ILE A 119      52.358  -8.300 -15.079  1.00 57.28           H  
ATOM   1710 HD13 ILE A 119      50.611  -8.665 -14.937  1.00 57.28           H  
ATOM   1711  N   ASP A 120      55.507 -11.150 -11.265  1.00 61.52           N  
ATOM   1712  H   ASP A 120      55.699 -10.220 -11.607  1.00 61.52           H  
ATOM   1713  CA  ASP A 120      56.678 -11.958 -10.918  1.00 61.52           C  
ATOM   1714  HA  ASP A 120      56.483 -12.464  -9.972  1.00 61.52           H  
ATOM   1715  C   ASP A 120      57.911 -11.059 -10.691  1.00 61.52           C  
ATOM   1716  CB  ASP A 120      56.901 -13.049 -11.990  1.00 61.52           C  
ATOM   1717  HB2 ASP A 120      57.716 -13.699 -11.671  1.00 61.52           H  
ATOM   1718  HB3 ASP A 120      56.009 -13.672 -12.049  1.00 61.52           H  
ATOM   1719  O   ASP A 120      57.789  -9.850 -10.491  1.00 61.52           O  
ATOM   1720  CG  ASP A 120      57.221 -12.513 -13.383  1.00 61.52           C  
ATOM   1721  OD1 ASP A 120      56.822 -13.152 -14.381  1.00 61.52           O  
ATOM   1722  OD2 ASP A 120      57.905 -11.479 -13.465  1.00 61.52           O  
ATOM   1723  N   ASP A 121      59.107 -11.639 -10.657  1.00 53.73           N  
ATOM   1724  H   ASP A 121      59.178 -12.623 -10.872  1.00 53.73           H  
ATOM   1725  CA  ASP A 121      60.348 -10.878 -10.541  1.00 53.73           C  
ATOM   1726  HA  ASP A 121      60.296 -10.250  -9.652  1.00 53.73           H  
ATOM   1727  C   ASP A 121      60.524  -9.963 -11.759  1.00 53.73           C  
ATOM   1728  CB  ASP A 121      61.548 -11.826 -10.375  1.00 53.73           C  
ATOM   1729  HB2 ASP A 121      61.576 -12.520 -11.215  1.00 53.73           H  
ATOM   1730  HB3 ASP A 121      62.462 -11.233 -10.398  1.00 53.73           H  
ATOM   1731  O   ASP A 121      60.809 -10.414 -12.869  1.00 53.73           O  
ATOM   1732  CG  ASP A 121      61.535 -12.626  -9.068  1.00 53.73           C  
ATOM   1733  OD1 ASP A 121      62.402 -13.514  -8.919  1.00 53.73           O  
ATOM   1734  OD2 ASP A 121      60.654 -12.372  -8.216  1.00 53.73           O  
ATOM   1735  N   ASN A 122      60.413  -8.657 -11.519  1.00 52.68           N  
ATOM   1736  H   ASN A 122      60.174  -8.378 -10.579  1.00 52.68           H  
ATOM   1737  CA  ASN A 122      60.564  -7.582 -12.501  1.00 52.68           C  
ATOM   1738  HA  ASN A 122      60.602  -6.656 -11.926  1.00 52.68           H  
ATOM   1739  C   ASN A 122      59.395  -7.404 -13.480  1.00 52.68           C  
ATOM   1740  CB  ASN A 122      61.907  -7.686 -13.247  1.00 52.68           C  
ATOM   1741  HB2 ASN A 122      62.122  -6.728 -13.721  1.00 52.68           H  
ATOM   1742  HB3 ASN A 122      61.813  -8.429 -14.040  1.00 52.68           H  
ATOM   1743  O   ASN A 122      59.467  -6.514 -14.328  1.00 52.68           O  
ATOM   1744  CG  ASN A 122      63.095  -8.040 -12.374  1.00 52.68           C  
ATOM   1745  ND2 ASN A 122      64.027  -8.800 -12.897  1.00 52.68           N  
ATOM   1746 HD21 ASN A 122      64.811  -9.007 -12.296  1.00 52.68           H  
ATOM   1747 HD22 ASN A 122      63.884  -9.187 -13.819  1.00 52.68           H  
ATOM   1748  OD1 ASN A 122      63.229  -7.652 -11.226  1.00 52.68           O  
ATOM   1749  N   ASN A 123      58.315  -8.182 -13.372  1.00 53.73           N  
ATOM   1750  H   ASN A 123      58.319  -8.949 -12.715  1.00 53.73           H  
ATOM   1751  CA  ASN A 123      57.076  -7.860 -14.074  1.00 53.73           C  
ATOM   1752  HA  ASN A 123      57.262  -7.054 -14.784  1.00 53.73           H  
ATOM   1753  C   ASN A 123      56.040  -7.344 -13.085  1.00 53.73           C  
ATOM   1754  CB  ASN A 123      56.567  -9.034 -14.917  1.00 53.73           C  
ATOM   1755  HB2 ASN A 123      55.639  -8.739 -15.408  1.00 53.73           H  
ATOM   1756  HB3 ASN A 123      56.337  -9.886 -14.278  1.00 53.73           H  
ATOM   1757  O   ASN A 123      55.582  -8.065 -12.195  1.00 53.73           O  
ATOM   1758  CG  ASN A 123      57.553  -9.415 -16.008  1.00 53.73           C  
ATOM   1759  ND2 ASN A 123      58.103 -10.598 -15.989  1.00 53.73           N  
ATOM   1760 HD21 ASN A 123      58.886 -10.752 -16.609  1.00 53.73           H  
ATOM   1761 HD22 ASN A 123      57.986 -11.139 -15.145  1.00 53.73           H  
ATOM   1762  OD1 ASN A 123      57.824  -8.656 -16.925  1.00 53.73           O  
ATOM   1763  N   TYR A 124      55.623  -6.100 -13.293  1.00 58.14           N  
ATOM   1764  H   TYR A 124      56.026  -5.569 -14.052  1.00 58.14           H  
ATOM   1765  CA  TYR A 124      54.491  -5.509 -12.598  1.00 58.14           C  
ATOM   1766  HA  TYR A 124      54.052  -6.267 -11.949  1.00 58.14           H  
ATOM   1767  C   TYR A 124      53.411  -5.122 -13.606  1.00 58.14           C  
ATOM   1768  CB  TYR A 124      54.901  -4.343 -11.685  1.00 58.14           C  
ATOM   1769  HB2 TYR A 124      54.060  -4.156 -11.017  1.00 58.14           H  
ATOM   1770  HB3 TYR A 124      55.010  -3.424 -12.261  1.00 58.14           H  
ATOM   1771  O   TYR A 124      53.683  -4.800 -14.762  1.00 58.14           O  
ATOM   1772  CG  TYR A 124      56.150  -4.543 -10.843  1.00 58.14           C  
ATOM   1773  CD1 TYR A 124      56.004  -4.825  -9.473  1.00 58.14           C  
ATOM   1774  HD1 TYR A 124      55.019  -4.875  -9.031  1.00 58.14           H  
ATOM   1775  CD2 TYR A 124      57.443  -4.411 -11.399  1.00 58.14           C  
ATOM   1776  HD2 TYR A 124      57.564  -4.155 -12.441  1.00 58.14           H  
ATOM   1777  CE1 TYR A 124      57.140  -5.025  -8.669  1.00 58.14           C  
ATOM   1778  HE1 TYR A 124      57.053  -5.220  -7.610  1.00 58.14           H  
ATOM   1779  CE2 TYR A 124      58.583  -4.596 -10.590  1.00 58.14           C  
ATOM   1780  HE2 TYR A 124      59.577  -4.476 -10.995  1.00 58.14           H  
ATOM   1781  OH  TYR A 124      59.505  -5.129  -8.431  1.00 58.14           O  
ATOM   1782  HH  TYR A 124      60.304  -4.723  -8.773  1.00 58.14           H  
ATOM   1783  CZ  TYR A 124      58.429  -4.922  -9.226  1.00 58.14           C  
ATOM   1784  N   GLU A 125      52.171  -5.170 -13.148  1.00 62.11           N  
ATOM   1785  H   GLU A 125      52.038  -5.437 -12.183  1.00 62.11           H  
ATOM   1786  CA  GLU A 125      50.987  -4.703 -13.846  1.00 62.11           C  
ATOM   1787  HA  GLU A 125      51.252  -4.392 -14.856  1.00 62.11           H  
ATOM   1788  C   GLU A 125      50.418  -3.503 -13.103  1.00 62.11           C  
ATOM   1789  CB  GLU A 125      49.976  -5.849 -13.943  1.00 62.11           C  
ATOM   1790  HB2 GLU A 125      49.739  -6.209 -12.942  1.00 62.11           H  
ATOM   1791  HB3 GLU A 125      50.467  -6.642 -14.506  1.00 62.11           H  
ATOM   1792  O   GLU A 125      50.488  -3.428 -11.876  1.00 62.11           O  
ATOM   1793  CG  GLU A 125      48.678  -5.490 -14.682  1.00 62.11           C  
ATOM   1794  HG2 GLU A 125      48.941  -5.062 -15.649  1.00 62.11           H  
ATOM   1795  HG3 GLU A 125      48.140  -4.734 -14.110  1.00 62.11           H  
ATOM   1796  CD  GLU A 125      47.746  -6.697 -14.892  1.00 62.11           C  
ATOM   1797  OE1 GLU A 125      46.851  -6.585 -15.762  1.00 62.11           O  
ATOM   1798  OE2 GLU A 125      47.909  -7.727 -14.194  1.00 62.11           O  
ATOM   1799  N   VAL A 126      49.834  -2.573 -13.854  1.00 61.21           N  
ATOM   1800  H   VAL A 126      49.763  -2.718 -14.851  1.00 61.21           H  
ATOM   1801  CA  VAL A 126      49.102  -1.450 -13.276  1.00 61.21           C  
ATOM   1802  HA  VAL A 126      49.360  -1.379 -12.220  1.00 61.21           H  
ATOM   1803  C   VAL A 126      47.614  -1.713 -13.390  1.00 61.21           C  
ATOM   1804  CB  VAL A 126      49.453  -0.098 -13.911  1.00 61.21           C  
ATOM   1805  HB  VAL A 126      48.963   0.005 -14.880  1.00 61.21           H  
ATOM   1806  O   VAL A 126      47.079  -1.853 -14.491  1.00 61.21           O  
ATOM   1807  CG1 VAL A 126      48.967   1.019 -12.983  1.00 61.21           C  
ATOM   1808 HG11 VAL A 126      49.226   0.795 -11.949  1.00 61.21           H  
ATOM   1809 HG12 VAL A 126      47.887   1.137 -13.075  1.00 61.21           H  
ATOM   1810 HG13 VAL A 126      49.465   1.956 -13.232  1.00 61.21           H  
ATOM   1811  CG2 VAL A 126      50.952   0.036 -14.140  1.00 61.21           C  
ATOM   1812 HG21 VAL A 126      51.255  -0.688 -14.896  1.00 61.21           H  
ATOM   1813 HG22 VAL A 126      51.488  -0.148 -13.209  1.00 61.21           H  
ATOM   1814 HG23 VAL A 126      51.174   1.030 -14.526  1.00 61.21           H  
ATOM   1815  N   VAL A 127      46.930  -1.739 -12.252  1.00 67.04           N  
ATOM   1816  H   VAL A 127      47.447  -1.641 -11.389  1.00 67.04           H  
ATOM   1817  CA  VAL A 127      45.472  -1.757 -12.196  1.00 67.04           C  
ATOM   1818  HA  VAL A 127      45.095  -2.271 -13.080  1.00 67.04           H  
ATOM   1819  C   VAL A 127      44.976  -0.320 -12.216  1.00 67.04           C  
ATOM   1820  CB  VAL A 127      44.944  -2.522 -10.975  1.00 67.04           C  
ATOM   1821  HB  VAL A 127      45.230  -1.997 -10.063  1.00 67.04           H  
ATOM   1822  O   VAL A 127      45.031   0.387 -11.208  1.00 67.04           O  
ATOM   1823  CG1 VAL A 127      43.414  -2.585 -11.026  1.00 67.04           C  
ATOM   1824 HG11 VAL A 127      43.052  -3.180 -10.188  1.00 67.04           H  
ATOM   1825 HG12 VAL A 127      43.088  -3.057 -11.953  1.00 67.04           H  
ATOM   1826 HG13 VAL A 127      42.987  -1.585 -10.947  1.00 67.04           H  
ATOM   1827  CG2 VAL A 127      45.497  -3.951 -10.906  1.00 67.04           C  
ATOM   1828 HG21 VAL A 127      45.054  -4.478 -10.061  1.00 67.04           H  
ATOM   1829 HG22 VAL A 127      46.578  -3.927 -10.771  1.00 67.04           H  
ATOM   1830 HG23 VAL A 127      45.261  -4.488 -11.825  1.00 67.04           H  
ATOM   1831  N   ASN A 128      44.484   0.107 -13.378  1.00 72.68           N  
ATOM   1832  H   ASN A 128      44.566  -0.511 -14.173  1.00 72.68           H  
ATOM   1833  CA  ASN A 128      44.023   1.474 -13.592  1.00 72.68           C  
ATOM   1834  HA  ASN A 128      44.830   2.139 -13.280  1.00 72.68           H  
ATOM   1835  C   ASN A 128      42.792   1.801 -12.741  1.00 72.68           C  
ATOM   1836  CB  ASN A 128      43.752   1.712 -15.085  1.00 72.68           C  
ATOM   1837  HB2 ASN A 128      43.024   0.983 -15.439  1.00 72.68           H  
ATOM   1838  HB3 ASN A 128      43.338   2.712 -15.217  1.00 72.68           H  
ATOM   1839  O   ASN A 128      41.757   1.140 -12.847  1.00 72.68           O  
ATOM   1840  CG  ASN A 128      45.014   1.627 -15.921  1.00 72.68           C  
ATOM   1841  ND2 ASN A 128      44.914   1.241 -17.168  1.00 72.68           N  
ATOM   1842 HD21 ASN A 128      45.800   1.175 -17.648  1.00 72.68           H  
ATOM   1843 HD22 ASN A 128      44.028   0.950 -17.557  1.00 72.68           H  
ATOM   1844  OD1 ASN A 128      46.109   1.895 -15.479  1.00 72.68           O  
ATOM   1845  N   ILE A 129      42.882   2.861 -11.940  1.00 77.22           N  
ATOM   1846  H   ILE A 129      43.742   3.391 -11.943  1.00 77.22           H  
ATOM   1847  CA  ILE A 129      41.754   3.349 -11.143  1.00 77.22           C  
ATOM   1848  HA  ILE A 129      41.105   2.504 -10.913  1.00 77.22           H  
ATOM   1849  C   ILE A 129      40.930   4.322 -11.980  1.00 77.22           C  
ATOM   1850  CB  ILE A 129      42.233   3.920  -9.796  1.00 77.22           C  
ATOM   1851  HB  ILE A 129      43.041   4.630  -9.975  1.00 77.22           H  
ATOM   1852  O   ILE A 129      41.456   5.234 -12.615  1.00 77.22           O  
ATOM   1853  CG1 ILE A 129      42.770   2.728  -8.976  1.00 77.22           C  
ATOM   1854 HG12 ILE A 129      43.551   2.212  -9.535  1.00 77.22           H  
ATOM   1855 HG13 ILE A 129      41.962   2.019  -8.795  1.00 77.22           H  
ATOM   1856  CG2 ILE A 129      41.096   4.652  -9.052  1.00 77.22           C  
ATOM   1857 HG21 ILE A 129      40.787   5.525  -9.628  1.00 77.22           H  
ATOM   1858 HG22 ILE A 129      40.242   3.991  -8.905  1.00 77.22           H  
ATOM   1859 HG23 ILE A 129      41.440   5.034  -8.091  1.00 77.22           H  
ATOM   1860  CD1 ILE A 129      43.374   3.138  -7.647  1.00 77.22           C  
ATOM   1861 HD11 ILE A 129      44.184   3.836  -7.858  1.00 77.22           H  
ATOM   1862 HD12 ILE A 129      42.615   3.574  -6.997  1.00 77.22           H  
ATOM   1863 HD13 ILE A 129      43.768   2.261  -7.133  1.00 77.22           H  
ATOM   1864  N   SER A 130      39.615   4.120 -11.992  1.00 85.87           N  
ATOM   1865  H   SER A 130      39.237   3.387 -11.409  1.00 85.87           H  
ATOM   1866  CA  SER A 130      38.696   5.009 -12.702  1.00 85.87           C  
ATOM   1867  HA  SER A 130      39.118   5.228 -13.683  1.00 85.87           H  
ATOM   1868  C   SER A 130      38.515   6.331 -11.948  1.00 85.87           C  
ATOM   1869  CB  SER A 130      37.351   4.313 -12.913  1.00 85.87           C  
ATOM   1870  HB2 SER A 130      37.501   3.335 -13.371  1.00 85.87           H  
ATOM   1871  HB3 SER A 130      36.731   4.919 -13.573  1.00 85.87           H  
ATOM   1872  O   SER A 130      38.629   6.377 -10.725  1.00 85.87           O  
ATOM   1873  OG  SER A 130      36.699   4.172 -11.670  1.00 85.87           O  
ATOM   1874  HG  SER A 130      37.118   3.457 -11.186  1.00 85.87           H  
ATOM   1875  N   SER A 131      38.118   7.403 -12.639  1.00 85.80           N  
ATOM   1876  H   SER A 131      38.026   7.341 -13.643  1.00 85.80           H  
ATOM   1877  CA  SER A 131      37.787   8.682 -11.984  1.00 85.80           C  
ATOM   1878  HA  SER A 131      38.669   9.049 -11.459  1.00 85.80           H  
ATOM   1879  C   SER A 131      36.654   8.550 -10.956  1.00 85.80           C  
ATOM   1880  CB  SER A 131      37.385   9.709 -13.046  1.00 85.80           C  
ATOM   1881  HB2 SER A 131      37.134  10.654 -12.565  1.00 85.80           H  
ATOM   1882  HB3 SER A 131      38.232   9.874 -13.712  1.00 85.80           H  
ATOM   1883  O   SER A 131      36.612   9.258  -9.950  1.00 85.80           O  
ATOM   1884  OG  SER A 131      36.279   9.250 -13.812  1.00 85.80           O  
ATOM   1885  HG  SER A 131      35.470   9.412 -13.320  1.00 85.80           H  
ATOM   1886  N   GLN A 132      35.722   7.630 -11.206  1.00 86.37           N  
ATOM   1887  H   GLN A 132      35.837   7.058 -12.031  1.00 86.37           H  
ATOM   1888  CA  GLN A 132      34.617   7.316 -10.308  1.00 86.37           C  
ATOM   1889  HA  GLN A 132      34.165   8.245  -9.960  1.00 86.37           H  
ATOM   1890  C   GLN A 132      35.105   6.536  -9.073  1.00 86.37           C  
ATOM   1891  CB  GLN A 132      33.584   6.536 -11.133  1.00 86.37           C  
ATOM   1892  HB2 GLN A 132      33.297   7.116 -12.010  1.00 86.37           H  
ATOM   1893  HB3 GLN A 132      34.036   5.606 -11.478  1.00 86.37           H  
ATOM   1894  O   GLN A 132      34.649   6.784  -7.957  1.00 86.37           O  
ATOM   1895  CG  GLN A 132      32.332   6.195 -10.330  1.00 86.37           C  
ATOM   1896  HG2 GLN A 132      32.654   5.693  -9.418  1.00 86.37           H  
ATOM   1897  HG3 GLN A 132      31.726   5.492 -10.901  1.00 86.37           H  
ATOM   1898  CD  GLN A 132      31.463   7.376  -9.930  1.00 86.37           C  
ATOM   1899  NE2 GLN A 132      30.649   7.181  -8.920  1.00 86.37           N  
ATOM   1900 HE21 GLN A 132      30.721   6.318  -8.399  1.00 86.37           H  
ATOM   1901 HE22 GLN A 132      30.046   7.936  -8.626  1.00 86.37           H  
ATOM   1902  OE1 GLN A 132      31.459   8.436 -10.532  1.00 86.37           O  
ATOM   1903  N   GLY A 133      36.055   5.619  -9.258  1.00 87.47           N  
ATOM   1904  H   GLY A 133      36.364   5.429 -10.200  1.00 87.47           H  
ATOM   1905  CA  GLY A 133      36.758   4.931  -8.178  1.00 87.47           C  
ATOM   1906  HA2 GLY A 133      36.049   4.395  -7.547  1.00 87.47           H  
ATOM   1907  HA3 GLY A 133      37.459   4.223  -8.619  1.00 87.47           H  
ATOM   1908  C   GLY A 133      37.566   5.892  -7.316  1.00 87.47           C  
ATOM   1909  O   GLY A 133      37.421   5.881  -6.098  1.00 87.47           O  
ATOM   1910  N   GLU A 134      38.333   6.783  -7.946  1.00 80.98           N  
ATOM   1911  H   GLU A 134      38.437   6.699  -8.947  1.00 80.98           H  
ATOM   1912  CA  GLU A 134      39.088   7.847  -7.278  1.00 80.98           C  
ATOM   1913  HA  GLU A 134      39.826   7.394  -6.615  1.00 80.98           H  
ATOM   1914  C   GLU A 134      38.161   8.735  -6.434  1.00 80.98           C  
ATOM   1915  CB  GLU A 134      39.849   8.667  -8.331  1.00 80.98           C  
ATOM   1916  HB2 GLU A 134      40.361   7.981  -9.007  1.00 80.98           H  
ATOM   1917  HB3 GLU A 134      39.145   9.262  -8.912  1.00 80.98           H  
ATOM   1918  O   GLU A 134      38.413   8.967  -5.252  1.00 80.98           O  
ATOM   1919  CG  GLU A 134      40.894   9.590  -7.688  1.00 80.98           C  
ATOM   1920  HG2 GLU A 134      41.625   8.972  -7.167  1.00 80.98           H  
ATOM   1921  HG3 GLU A 134      40.401  10.224  -6.951  1.00 80.98           H  
ATOM   1922  CD  GLU A 134      41.611  10.471  -8.727  1.00 80.98           C  
ATOM   1923  OE1 GLU A 134      41.700  11.695  -8.491  1.00 80.98           O  
ATOM   1924  OE2 GLU A 134      42.044   9.940  -9.777  1.00 80.98           O  
ATOM   1925  N   SER A 135      37.016   9.144  -6.989  1.00 88.25           N  
ATOM   1926  H   SER A 135      36.868   8.940  -7.967  1.00 88.25           H  
ATOM   1927  CA  SER A 135      36.006   9.922  -6.255  1.00 88.25           C  
ATOM   1928  HA  SER A 135      36.457  10.847  -5.897  1.00 88.25           H  
ATOM   1929  C   SER A 135      35.450   9.172  -5.038  1.00 88.25           C  
ATOM   1930  CB  SER A 135      34.838  10.281  -7.177  1.00 88.25           C  
ATOM   1931  HB2 SER A 135      34.101  10.849  -6.610  1.00 88.25           H  
ATOM   1932  HB3 SER A 135      34.366   9.371  -7.547  1.00 88.25           H  
ATOM   1933  O   SER A 135      35.144   9.777  -4.012  1.00 88.25           O  
ATOM   1934  OG  SER A 135      35.273  11.063  -8.272  1.00 88.25           O  
ATOM   1935  HG  SER A 135      35.859  10.530  -8.815  1.00 88.25           H  
ATOM   1936  N   LEU A 136      35.315   7.848  -5.127  1.00 88.54           N  
ATOM   1937  H   LEU A 136      35.602   7.392  -5.982  1.00 88.54           H  
ATOM   1938  CA  LEU A 136      34.763   7.028  -4.052  1.00 88.54           C  
ATOM   1939  HA  LEU A 136      33.910   7.563  -3.635  1.00 88.54           H  
ATOM   1940  C   LEU A 136      35.761   6.804  -2.902  1.00 88.54           C  
ATOM   1941  CB  LEU A 136      34.277   5.710  -4.674  1.00 88.54           C  
ATOM   1942  HB2 LEU A 136      35.145   5.127  -4.980  1.00 88.54           H  
ATOM   1943  HB3 LEU A 136      33.687   5.931  -5.563  1.00 88.54           H  
ATOM   1944  O   LEU A 136      35.359   6.799  -1.737  1.00 88.54           O  
ATOM   1945  CG  LEU A 136      33.419   4.867  -3.722  1.00 88.54           C  
ATOM   1946  HG  LEU A 136      33.954   4.711  -2.785  1.00 88.54           H  
ATOM   1947  CD1 LEU A 136      32.067   5.513  -3.424  1.00 88.54           C  
ATOM   1948 HD11 LEU A 136      32.212   6.457  -2.899  1.00 88.54           H  
ATOM   1949 HD12 LEU A 136      31.472   4.850  -2.795  1.00 88.54           H  
ATOM   1950 HD13 LEU A 136      31.534   5.697  -4.356  1.00 88.54           H  
ATOM   1951  CD2 LEU A 136      33.147   3.524  -4.377  1.00 88.54           C  
ATOM   1952 HD21 LEU A 136      32.446   2.951  -3.769  1.00 88.54           H  
ATOM   1953 HD22 LEU A 136      34.087   2.983  -4.487  1.00 88.54           H  
ATOM   1954 HD23 LEU A 136      32.680   3.674  -5.351  1.00 88.54           H  
ATOM   1955  N   ILE A 137      37.053   6.640  -3.208  1.00 85.37           N  
ATOM   1956  H   ILE A 137      37.308   6.620  -4.185  1.00 85.37           H  
ATOM   1957  CA  ILE A 137      38.111   6.411  -2.202  1.00 85.37           C  
ATOM   1958  HA  ILE A 137      37.677   5.817  -1.398  1.00 85.37           H  
ATOM   1959  C   ILE A 137      38.613   7.708  -1.554  1.00 85.37           C  
ATOM   1960  CB  ILE A 137      39.281   5.591  -2.785  1.00 85.37           C  
ATOM   1961  HB  ILE A 137      39.981   5.387  -1.974  1.00 85.37           H  
ATOM   1962  O   ILE A 137      39.076   7.705  -0.411  1.00 85.37           O  
ATOM   1963  CG1 ILE A 137      40.035   6.385  -3.867  1.00 85.37           C  
ATOM   1964 HG12 ILE A 137      40.483   7.269  -3.414  1.00 85.37           H  
ATOM   1965 HG13 ILE A 137      39.321   6.711  -4.624  1.00 85.37           H  
ATOM   1966  CG2 ILE A 137      38.767   4.236  -3.289  1.00 85.37           C  
ATOM   1967 HG21 ILE A 137      38.164   4.364  -4.188  1.00 85.37           H  
ATOM   1968 HG22 ILE A 137      38.164   3.758  -2.517  1.00 85.37           H  
ATOM   1969 HG23 ILE A 137      39.616   3.591  -3.517  1.00 85.37           H  
ATOM   1970  CD1 ILE A 137      41.152   5.631  -4.581  1.00 85.37           C  
ATOM   1971 HD11 ILE A 137      41.849   5.206  -3.859  1.00 85.37           H  
ATOM   1972 HD12 ILE A 137      41.671   6.346  -5.220  1.00 85.37           H  
ATOM   1973 HD13 ILE A 137      40.739   4.838  -5.206  1.00 85.37           H  
ATOM   1974  N   THR A 138      38.483   8.835  -2.251  1.00 85.46           N  
ATOM   1975  H   THR A 138      38.171   8.778  -3.210  1.00 85.46           H  
ATOM   1976  CA  THR A 138      38.804  10.167  -1.712  1.00 85.46           C  
ATOM   1977  HA  THR A 138      39.666  10.087  -1.049  1.00 85.46           H  
ATOM   1978  C   THR A 138      37.660  10.757  -0.876  1.00 85.46           C  
ATOM   1979  CB  THR A 138      39.198  11.137  -2.833  1.00 85.46           C  
ATOM   1980  HB  THR A 138      39.345  12.129  -2.406  1.00 85.46           H  
ATOM   1981  O   THR A 138      37.870  11.712  -0.130  1.00 85.46           O  
ATOM   1982  CG2 THR A 138      40.487  10.724  -3.545  1.00 85.46           C  
ATOM   1983 HG21 THR A 138      41.322  10.801  -2.849  1.00 85.46           H  
ATOM   1984 HG22 THR A 138      40.434   9.700  -3.913  1.00 85.46           H  
ATOM   1985 HG23 THR A 138      40.674  11.396  -4.383  1.00 85.46           H  
ATOM   1986  OG1 THR A 138      38.175  11.208  -3.795  1.00 85.46           O  
ATOM   1987  HG1 THR A 138      38.334  10.490  -4.411  1.00 85.46           H  
ATOM   1988  N   ALA A 139      36.451  10.187  -0.940  1.00 88.30           N  
ATOM   1989  H   ALA A 139      36.314   9.434  -1.600  1.00 88.30           H  
ATOM   1990  CA  ALA A 139      35.298  10.642  -0.167  1.00 88.30           C  
ATOM   1991  HA  ALA A 139      35.184  11.713  -0.335  1.00 88.30           H  
ATOM   1992  C   ALA A 139      35.470  10.406   1.347  1.00 88.30           C  
ATOM   1993  CB  ALA A 139      34.043   9.947  -0.703  1.00 88.30           C  
ATOM   1994  HB1 ALA A 139      34.182   8.867  -0.652  1.00 88.30           H  
ATOM   1995  HB2 ALA A 139      33.871  10.238  -1.739  1.00 88.30           H  
ATOM   1996  HB3 ALA A 139      33.177  10.223  -0.101  1.00 88.30           H  
ATOM   1997  O   ALA A 139      35.536   9.272   1.811  1.00 88.30           O  
ATOM   1998  N   ASN A 140      35.448  11.492   2.125  1.00 87.36           N  
ATOM   1999  H   ASN A 140      35.440  12.385   1.653  1.00 87.36           H  
ATOM   2000  CA  ASN A 140      35.796  11.485   3.553  1.00 87.36           C  
ATOM   2001  HA  ASN A 140      36.722  10.923   3.675  1.00 87.36           H  
ATOM   2002  C   ASN A 140      34.769  10.821   4.487  1.00 87.36           C  
ATOM   2003  CB  ASN A 140      36.041  12.940   3.990  1.00 87.36           C  
ATOM   2004  HB2 ASN A 140      36.203  12.967   5.068  1.00 87.36           H  
ATOM   2005  HB3 ASN A 140      35.161  13.543   3.765  1.00 87.36           H  
ATOM   2006  O   ASN A 140      35.084  10.559   5.646  1.00 87.36           O  
ATOM   2007  CG  ASN A 140      37.273  13.538   3.342  1.00 87.36           C  
ATOM   2008  ND2 ASN A 140      37.200  14.762   2.875  1.00 87.36           N  
ATOM   2009 HD21 ASN A 140      36.336  15.284   2.912  1.00 87.36           H  
ATOM   2010 HD22 ASN A 140      38.028  15.076   2.388  1.00 87.36           H  
ATOM   2011  OD1 ASN A 140      38.318  12.924   3.257  1.00 87.36           O  
ATOM   2012  N   ASP A 141      33.540  10.582   4.024  1.00 91.76           N  
ATOM   2013  H   ASP A 141      33.353  10.755   3.047  1.00 91.76           H  
ATOM   2014  CA  ASP A 141      32.474   9.986   4.829  1.00 91.76           C  
ATOM   2015  HA  ASP A 141      32.938   9.303   5.541  1.00 91.76           H  
ATOM   2016  C   ASP A 141      31.500   9.143   3.988  1.00 91.76           C  
ATOM   2017  CB  ASP A 141      31.749  11.073   5.651  1.00 91.76           C  
ATOM   2018  HB2 ASP A 141      32.475  11.562   6.301  1.00 91.76           H  
ATOM   2019  HB3 ASP A 141      31.016  10.590   6.296  1.00 91.76           H  
ATOM   2020  O   ASP A 141      31.420   9.251   2.760  1.00 91.76           O  
ATOM   2021  CG  ASP A 141      31.031  12.134   4.813  1.00 91.76           C  
ATOM   2022  OD1 ASP A 141      31.200  13.336   5.088  1.00 91.76           O  
ATOM   2023  OD2 ASP A 141      30.241  11.746   3.922  1.00 91.76           O  
ATOM   2024  N   ALA A 142      30.725   8.293   4.669  1.00 93.07           N  
ATOM   2025  H   ALA A 142      30.891   8.187   5.660  1.00 93.07           H  
ATOM   2026  CA  ALA A 142      29.756   7.408   4.030  1.00 93.07           C  
ATOM   2027  HA  ALA A 142      30.285   6.753   3.338  1.00 93.07           H  
ATOM   2028  C   ALA A 142      28.685   8.172   3.229  1.00 93.07           C  
ATOM   2029  CB  ALA A 142      29.108   6.547   5.122  1.00 93.07           C  
ATOM   2030  HB1 ALA A 142      28.612   7.179   5.859  1.00 93.07           H  
ATOM   2031  HB2 ALA A 142      28.377   5.878   4.668  1.00 93.07           H  
ATOM   2032  HB3 ALA A 142      29.870   5.945   5.617  1.00 93.07           H  
ATOM   2033  O   ALA A 142      28.228   7.688   2.198  1.00 93.07           O  
ATOM   2034  N   SER A 143      28.273   9.368   3.666  1.00 92.09           N  
ATOM   2035  H   SER A 143      28.829   9.826   4.374  1.00 92.09           H  
ATOM   2036  CA  SER A 143      27.270  10.166   2.945  1.00 92.09           C  
ATOM   2037  HA  SER A 143      26.405   9.537   2.734  1.00 92.09           H  
ATOM   2038  C   SER A 143      27.796  10.667   1.601  1.00 92.09           C  
ATOM   2039  CB  SER A 143      26.823  11.350   3.803  1.00 92.09           C  
ATOM   2040  HB2 SER A 143      26.647  11.009   4.823  1.00 92.09           H  
ATOM   2041  HB3 SER A 143      27.592  12.123   3.819  1.00 92.09           H  
ATOM   2042  O   SER A 143      27.068  10.677   0.606  1.00 92.09           O  
ATOM   2043  OG  SER A 143      25.614  11.865   3.284  1.00 92.09           O  
ATOM   2044  HG  SER A 143      25.824  12.453   2.555  1.00 92.09           H  
ATOM   2045  N   SER A 144      29.072  11.030   1.562  1.00 91.97           N  
ATOM   2046  H   SER A 144      29.586  11.051   2.431  1.00 91.97           H  
ATOM   2047  CA  SER A 144      29.794  11.449   0.368  1.00 91.97           C  
ATOM   2048  HA  SER A 144      29.224  12.221  -0.148  1.00 91.97           H  
ATOM   2049  C   SER A 144      29.968  10.271  -0.585  1.00 91.97           C  
ATOM   2050  CB  SER A 144      31.144  12.049   0.769  1.00 91.97           C  
ATOM   2051  HB2 SER A 144      31.751  11.302   1.282  1.00 91.97           H  
ATOM   2052  HB3 SER A 144      31.669  12.381  -0.126  1.00 91.97           H  
ATOM   2053  O   SER A 144      29.646  10.401  -1.762  1.00 91.97           O  
ATOM   2054  OG  SER A 144      30.944  13.152   1.631  1.00 91.97           O  
ATOM   2055  HG  SER A 144      30.730  12.827   2.509  1.00 91.97           H  
ATOM   2056  N   GLN A 145      30.327   9.086  -0.079  1.00 92.76           N  
ATOM   2057  H   GLN A 145      30.607   9.040   0.890  1.00 92.76           H  
ATOM   2058  CA  GLN A 145      30.370   7.861  -0.890  1.00 92.76           C  
ATOM   2059  HA  GLN A 145      31.056   8.018  -1.723  1.00 92.76           H  
ATOM   2060  C   GLN A 145      29.000   7.514  -1.494  1.00 92.76           C  
ATOM   2061  CB  GLN A 145      30.884   6.690  -0.042  1.00 92.76           C  
ATOM   2062  HB2 GLN A 145      30.756   5.764  -0.603  1.00 92.76           H  
ATOM   2063  HB3 GLN A 145      30.306   6.618   0.880  1.00 92.76           H  
ATOM   2064  O   GLN A 145      28.896   7.208  -2.682  1.00 92.76           O  
ATOM   2065  CG  GLN A 145      32.371   6.840   0.287  1.00 92.76           C  
ATOM   2066  HG2 GLN A 145      32.544   7.753   0.855  1.00 92.76           H  
ATOM   2067  HG3 GLN A 145      32.925   6.907  -0.650  1.00 92.76           H  
ATOM   2068  CD  GLN A 145      32.924   5.674   1.092  1.00 92.76           C  
ATOM   2069  NE2 GLN A 145      34.193   5.376   0.915  1.00 92.76           N  
ATOM   2070 HE21 GLN A 145      34.740   5.900   0.247  1.00 92.76           H  
ATOM   2071 HE22 GLN A 145      34.604   4.649   1.484  1.00 92.76           H  
ATOM   2072  OE1 GLN A 145      32.242   5.053   1.903  1.00 92.76           O  
ATOM   2073  N   ARG A 146      27.918   7.626  -0.708  1.00 90.53           N  
ATOM   2074  H   ARG A 146      28.065   7.844   0.267  1.00 90.53           H  
ATOM   2075  CA  ARG A 146      26.546   7.428  -1.208  1.00 90.53           C  
ATOM   2076  HA  ARG A 146      26.475   6.450  -1.684  1.00 90.53           H  
ATOM   2077  C   ARG A 146      26.188   8.437  -2.300  1.00 90.53           C  
ATOM   2078  CB  ARG A 146      25.536   7.509  -0.054  1.00 90.53           C  
ATOM   2079  HB2 ARG A 146      24.533   7.576  -0.476  1.00 90.53           H  
ATOM   2080  HB3 ARG A 146      25.713   8.416   0.524  1.00 90.53           H  
ATOM   2081  O   ARG A 146      25.567   8.057  -3.288  1.00 90.53           O  
ATOM   2082  CG  ARG A 146      25.591   6.285   0.873  1.00 90.53           C  
ATOM   2083  HG2 ARG A 146      26.510   6.271   1.459  1.00 90.53           H  
ATOM   2084  HG3 ARG A 146      25.603   5.378   0.269  1.00 90.53           H  
ATOM   2085  CD  ARG A 146      24.390   6.232   1.820  1.00 90.53           C  
ATOM   2086  HD2 ARG A 146      23.475   6.157   1.232  1.00 90.53           H  
ATOM   2087  HD3 ARG A 146      24.467   5.336   2.436  1.00 90.53           H  
ATOM   2088  NE  ARG A 146      24.319   7.419   2.687  1.00 90.53           N  
ATOM   2089  HE  ARG A 146      23.828   8.219   2.313  1.00 90.53           H  
ATOM   2090  NH1 ARG A 146      25.489   6.589   4.497  1.00 90.53           N  
ATOM   2091 HH11 ARG A 146      25.844   6.693   5.437  1.00 90.53           H  
ATOM   2092 HH12 ARG A 146      25.652   5.708   4.032  1.00 90.53           H  
ATOM   2093  NH2 ARG A 146      24.692   8.655   4.555  1.00 90.53           N  
ATOM   2094 HH21 ARG A 146      24.290   9.463   4.101  1.00 90.53           H  
ATOM   2095 HH22 ARG A 146      25.094   8.746   5.477  1.00 90.53           H  
ATOM   2096  CZ  ARG A 146      24.832   7.539   3.898  1.00 90.53           C  
ATOM   2097  N   SER A 147      26.617   9.688  -2.147  1.00 90.78           N  
ATOM   2098  H   SER A 147      27.128   9.911  -1.305  1.00 90.78           H  
ATOM   2099  CA  SER A 147      26.396  10.747  -3.139  1.00 90.78           C  
ATOM   2100  HA  SER A 147      25.337  10.773  -3.393  1.00 90.78           H  
ATOM   2101  C   SER A 147      27.172  10.486  -4.435  1.00 90.78           C  
ATOM   2102  CB  SER A 147      26.771  12.116  -2.563  1.00 90.78           C  
ATOM   2103  HB2 SER A 147      27.839  12.152  -2.349  1.00 90.78           H  
ATOM   2104  HB3 SER A 147      26.537  12.886  -3.298  1.00 90.78           H  
ATOM   2105  O   SER A 147      26.598  10.616  -5.513  1.00 90.78           O  
ATOM   2106  OG  SER A 147      26.042  12.372  -1.376  1.00 90.78           O  
ATOM   2107  HG  SER A 147      26.362  11.781  -0.691  1.00 90.78           H  
ATOM   2108  N   VAL A 148      28.429  10.027  -4.343  1.00 90.36           N  
ATOM   2109  H   VAL A 148      28.848   9.972  -3.426  1.00 90.36           H  
ATOM   2110  CA  VAL A 148      29.256   9.603  -5.494  1.00 90.36           C  
ATOM   2111  HA  VAL A 148      29.378  10.444  -6.176  1.00 90.36           H  
ATOM   2112  C   VAL A 148      28.565   8.489  -6.282  1.00 90.36           C  
ATOM   2113  CB  VAL A 148      30.660   9.160  -5.012  1.00 90.36           C  
ATOM   2114  HB  VAL A 148      30.551   8.484  -4.164  1.00 90.36           H  
ATOM   2115  O   VAL A 148      28.555   8.503  -7.511  1.00 90.36           O  
ATOM   2116  CG1 VAL A 148      31.486   8.439  -6.080  1.00 90.36           C  
ATOM   2117 HG11 VAL A 148      31.051   7.462  -6.293  1.00 90.36           H  
ATOM   2118 HG12 VAL A 148      32.499   8.270  -5.716  1.00 90.36           H  
ATOM   2119 HG13 VAL A 148      31.536   9.036  -6.991  1.00 90.36           H  
ATOM   2120  CG2 VAL A 148      31.483  10.370  -4.558  1.00 90.36           C  
ATOM   2121 HG21 VAL A 148      31.717  11.005  -5.413  1.00 90.36           H  
ATOM   2122 HG22 VAL A 148      30.937  10.963  -3.825  1.00 90.36           H  
ATOM   2123 HG23 VAL A 148      32.415  10.034  -4.104  1.00 90.36           H  
ATOM   2124  N   MET A 149      27.916   7.556  -5.584  1.00 89.33           N  
ATOM   2125  H   MET A 149      28.011   7.572  -4.579  1.00 89.33           H  
ATOM   2126  CA  MET A 149      27.164   6.459  -6.197  1.00 89.33           C  
ATOM   2127  HA  MET A 149      27.665   6.182  -7.125  1.00 89.33           H  
ATOM   2128  C   MET A 149      25.719   6.818  -6.583  1.00 89.33           C  
ATOM   2129  CB  MET A 149      27.213   5.239  -5.272  1.00 89.33           C  
ATOM   2130  HB2 MET A 149      26.555   4.463  -5.664  1.00 89.33           H  
ATOM   2131  HB3 MET A 149      26.874   5.519  -4.275  1.00 89.33           H  
ATOM   2132  O   MET A 149      24.996   5.948  -7.077  1.00 89.33           O  
ATOM   2133  CG  MET A 149      28.635   4.679  -5.175  1.00 89.33           C  
ATOM   2134  HG2 MET A 149      29.010   4.474  -6.178  1.00 89.33           H  
ATOM   2135  HG3 MET A 149      29.280   5.434  -4.724  1.00 89.33           H  
ATOM   2136  SD  MET A 149      28.777   3.164  -4.201  1.00 89.33           S  
ATOM   2137  CE  MET A 149      27.753   2.041  -5.177  1.00 89.33           C  
ATOM   2138  HE1 MET A 149      28.049   1.011  -4.979  1.00 89.33           H  
ATOM   2139  HE2 MET A 149      26.709   2.177  -4.895  1.00 89.33           H  
ATOM   2140  HE3 MET A 149      27.882   2.257  -6.238  1.00 89.33           H  
ATOM   2141  N   GLY A 150      25.275   8.062  -6.378  1.00 91.53           N  
ATOM   2142  H   GLY A 150      25.918   8.745  -6.004  1.00 91.53           H  
ATOM   2143  CA  GLY A 150      23.912   8.509  -6.682  1.00 91.53           C  
ATOM   2144  HA2 GLY A 150      23.832   9.566  -6.428  1.00 91.53           H  
ATOM   2145  HA3 GLY A 150      23.719   8.393  -7.749  1.00 91.53           H  
ATOM   2146  C   GLY A 150      22.826   7.756  -5.906  1.00 91.53           C  
ATOM   2147  O   GLY A 150      21.783   7.435  -6.475  1.00 91.53           O  
ATOM   2148  N   LEU A 151      23.092   7.400  -4.646  1.00 92.91           N  
ATOM   2149  H   LEU A 151      23.959   7.708  -4.230  1.00 92.91           H  
ATOM   2150  CA  LEU A 151      22.122   6.705  -3.800  1.00 92.91           C  
ATOM   2151  HA  LEU A 151      21.552   6.025  -4.434  1.00 92.91           H  
ATOM   2152  C   LEU A 151      21.125   7.691  -3.185  1.00 92.91           C  
ATOM   2153  CB  LEU A 151      22.811   5.861  -2.715  1.00 92.91           C  
ATOM   2154  HB2 LEU A 151      22.034   5.299  -2.197  1.00 92.91           H  
ATOM   2155  HB3 LEU A 151      23.272   6.535  -1.993  1.00 92.91           H  
ATOM   2156  O   LEU A 151      21.517   8.739  -2.671  1.00 92.91           O  
ATOM   2157  CG  LEU A 151      23.880   4.876  -3.213  1.00 92.91           C  
ATOM   2158  HG  LEU A 151      24.769   5.440  -3.497  1.00 92.91           H  
ATOM   2159  CD1 LEU A 151      24.260   3.899  -2.104  1.00 92.91           C  
ATOM   2160 HD11 LEU A 151      25.152   3.343  -2.391  1.00 92.91           H  
ATOM   2161 HD12 LEU A 151      23.440   3.205  -1.917  1.00 92.91           H  
ATOM   2162 HD13 LEU A 151      24.456   4.460  -1.191  1.00 92.91           H  
ATOM   2163  CD2 LEU A 151      23.427   4.044  -4.405  1.00 92.91           C  
ATOM   2164 HD21 LEU A 151      22.497   3.525  -4.170  1.00 92.91           H  
ATOM   2165 HD22 LEU A 151      24.211   3.329  -4.654  1.00 92.91           H  
ATOM   2166 HD23 LEU A 151      23.268   4.704  -5.257  1.00 92.91           H  
ATOM   2167  N   GLY A 152      19.846   7.326  -3.215  1.00 93.01           N  
ATOM   2168  H   GLY A 152      19.639   6.396  -3.549  1.00 93.01           H  
ATOM   2169  CA  GLY A 152      18.761   8.082  -2.597  1.00 93.01           C  
ATOM   2170  HA2 GLY A 152      17.834   7.898  -3.141  1.00 93.01           H  
ATOM   2171  HA3 GLY A 152      18.970   9.149  -2.663  1.00 93.01           H  
ATOM   2172  C   GLY A 152      18.558   7.716  -1.128  1.00 93.01           C  
ATOM   2173  O   GLY A 152      19.191   6.804  -0.583  1.00 93.01           O  
ATOM   2174  N   SER A 153      17.637   8.418  -0.472  1.00 91.65           N  
ATOM   2175  H   SER A 153      17.153   9.147  -0.977  1.00 91.65           H  
ATOM   2176  CA  SER A 153      17.349   8.219   0.955  1.00 91.65           C  
ATOM   2177  HA  SER A 153      18.285   8.331   1.502  1.00 91.65           H  
ATOM   2178  C   SER A 153      16.822   6.823   1.303  1.00 91.65           C  
ATOM   2179  CB  SER A 153      16.391   9.297   1.469  1.00 91.65           C  
ATOM   2180  HB2 SER A 153      16.082   9.054   2.485  1.00 91.65           H  
ATOM   2181  HB3 SER A 153      16.912  10.255   1.485  1.00 91.65           H  
ATOM   2182  O   SER A 153      16.935   6.410   2.455  1.00 91.65           O  
ATOM   2183  OG  SER A 153      15.254   9.419   0.643  1.00 91.65           O  
ATOM   2184  HG  SER A 153      15.534   9.883  -0.149  1.00 91.65           H  
ATOM   2185  N   ALA A 154      16.309   6.055   0.338  1.00 93.51           N  
ATOM   2186  H   ALA A 154      16.243   6.415  -0.603  1.00 93.51           H  
ATOM   2187  CA  ALA A 154      15.893   4.678   0.582  1.00 93.51           C  
ATOM   2188  HA  ALA A 154      15.279   4.646   1.482  1.00 93.51           H  
ATOM   2189  C   ALA A 154      17.079   3.735   0.823  1.00 93.51           C  
ATOM   2190  CB  ALA A 154      15.035   4.217  -0.591  1.00 93.51           C  
ATOM   2191  HB1 ALA A 154      15.638   4.224  -1.498  1.00 93.51           H  
ATOM   2192  HB2 ALA A 154      14.667   3.207  -0.409  1.00 93.51           H  
ATOM   2193  HB3 ALA A 154      14.199   4.905  -0.721  1.00 93.51           H  
ATOM   2194  O   ALA A 154      16.925   2.749   1.535  1.00 93.51           O  
ATOM   2195  N   ALA A 155      18.279   4.043   0.316  1.00 94.28           N  
ATOM   2196  H   ALA A 155      18.386   4.898  -0.211  1.00 94.28           H  
ATOM   2197  CA  ALA A 155      19.449   3.180   0.487  1.00 94.28           C  
ATOM   2198  HA  ALA A 155      19.195   2.187   0.116  1.00 94.28           H  
ATOM   2199  C   ALA A 155      19.891   3.029   1.950  1.00 94.28           C  
ATOM   2200  CB  ALA A 155      20.599   3.739  -0.349  1.00 94.28           C  
ATOM   2201  HB1 ALA A 155      21.409   3.010  -0.392  1.00 94.28           H  
ATOM   2202  HB2 ALA A 155      20.962   4.671   0.083  1.00 94.28           H  
ATOM   2203  HB3 ALA A 155      20.252   3.933  -1.364  1.00 94.28           H  
ATOM   2204  O   ALA A 155      20.560   2.061   2.296  1.00 94.28           O  
ATOM   2205  N   THR A 156      19.537   3.970   2.822  1.00 90.72           N  
ATOM   2206  H   THR A 156      18.991   4.758   2.502  1.00 90.72           H  
ATOM   2207  CA  THR A 156      19.864   3.913   4.254  1.00 90.72           C  
ATOM   2208  HA  THR A 156      20.689   3.219   4.415  1.00 90.72           H  
ATOM   2209  C   THR A 156      18.708   3.391   5.108  1.00 90.72           C  
ATOM   2210  CB  THR A 156      20.337   5.276   4.764  1.00 90.72           C  
ATOM   2211  HB  THR A 156      20.569   5.203   5.827  1.00 90.72           H  
ATOM   2212  O   THR A 156      18.841   3.331   6.328  1.00 90.72           O  
ATOM   2213  CG2 THR A 156      21.580   5.772   4.024  1.00 90.72           C  
ATOM   2214 HG21 THR A 156      22.366   5.021   4.097  1.00 90.72           H  
ATOM   2215 HG22 THR A 156      21.351   5.956   2.975  1.00 90.72           H  
ATOM   2216 HG23 THR A 156      21.930   6.696   4.485  1.00 90.72           H  
ATOM   2217  OG1 THR A 156      19.332   6.242   4.572  1.00 90.72           O  
ATOM   2218  HG1 THR A 156      19.573   7.023   5.076  1.00 90.72           H  
ATOM   2219  N   LYS A 157      17.572   3.017   4.500  1.00 92.39           N  
ATOM   2220  H   LYS A 157      17.537   3.028   3.491  1.00 92.39           H  
ATOM   2221  CA  LYS A 157      16.418   2.461   5.214  1.00 92.39           C  
ATOM   2222  HA  LYS A 157      16.462   2.779   6.256  1.00 92.39           H  
ATOM   2223  C   LYS A 157      16.436   0.943   5.241  1.00 92.39           C  
ATOM   2224  CB  LYS A 157      15.094   2.945   4.607  1.00 92.39           C  
ATOM   2225  HB2 LYS A 157      14.275   2.453   5.130  1.00 92.39           H  
ATOM   2226  HB3 LYS A 157      15.044   2.638   3.562  1.00 92.39           H  
ATOM   2227  O   LYS A 157      16.956   0.281   4.342  1.00 92.39           O  
ATOM   2228  CG  LYS A 157      14.849   4.453   4.688  1.00 92.39           C  
ATOM   2229  HG2 LYS A 157      15.502   4.968   3.983  1.00 92.39           H  
ATOM   2230  HG3 LYS A 157      13.810   4.599   4.393  1.00 92.39           H  
ATOM   2231  CD  LYS A 157      15.030   5.053   6.085  1.00 92.39           C  
ATOM   2232  HD2 LYS A 157      16.090   5.083   6.337  1.00 92.39           H  
ATOM   2233  HD3 LYS A 157      14.520   4.415   6.807  1.00 92.39           H  
ATOM   2234  CE  LYS A 157      14.459   6.477   6.120  1.00 92.39           C  
ATOM   2235  HE2 LYS A 157      13.897   6.650   5.203  1.00 92.39           H  
ATOM   2236  HE3 LYS A 157      15.284   7.189   6.145  1.00 92.39           H  
ATOM   2237  NZ  LYS A 157      13.554   6.670   7.279  1.00 92.39           N  
ATOM   2238  HZ1 LYS A 157      12.746   6.068   7.212  1.00 92.39           H  
ATOM   2239  HZ2 LYS A 157      13.106   7.575   7.284  1.00 92.39           H  
ATOM   2240  HZ3 LYS A 157      13.994   6.470   8.166  1.00 92.39           H  
ATOM   2241  N   ASP A 158      15.774   0.405   6.253  1.00 92.23           N  
ATOM   2242  H   ASP A 158      15.376   1.011   6.956  1.00 92.23           H  
ATOM   2243  CA  ASP A 158      15.407  -0.998   6.294  1.00 92.23           C  
ATOM   2244  HA  ASP A 158      16.100  -1.545   5.654  1.00 92.23           H  
ATOM   2245  C   ASP A 158      14.021  -1.247   5.711  1.00 92.23           C  
ATOM   2246  CB  ASP A 158      15.538  -1.538   7.722  1.00 92.23           C  
ATOM   2247  HB2 ASP A 158      15.054  -0.856   8.421  1.00 92.23           H  
ATOM   2248  HB3 ASP A 158      15.040  -2.505   7.790  1.00 92.23           H  
ATOM   2249  O   ASP A 158      13.169  -0.359   5.655  1.00 92.23           O  
ATOM   2250  CG  ASP A 158      17.005  -1.738   8.092  1.00 92.23           C  
ATOM   2251  OD1 ASP A 158      17.380  -1.354   9.218  1.00 92.23           O  
ATOM   2252  OD2 ASP A 158      17.721  -2.315   7.231  1.00 92.23           O  
ATOM   2253  N   VAL A 159      13.794  -2.482   5.281  1.00 91.60           N  
ATOM   2254  H   VAL A 159      14.543  -3.154   5.371  1.00 91.60           H  
ATOM   2255  CA  VAL A 159      12.499  -2.971   4.808  1.00 91.60           C  
ATOM   2256  HA  VAL A 159      11.927  -2.139   4.396  1.00 91.60           H  
ATOM   2257  C   VAL A 159      11.728  -3.565   5.983  1.00 91.60           C  
ATOM   2258  CB  VAL A 159      12.700  -4.014   3.700  1.00 91.60           C  
ATOM   2259  HB  VAL A 159      13.249  -4.865   4.105  1.00 91.60           H  
ATOM   2260  O   VAL A 159      12.289  -4.292   6.800  1.00 91.60           O  
ATOM   2261  CG1 VAL A 159      11.373  -4.511   3.137  1.00 91.60           C  
ATOM   2262 HG11 VAL A 159      10.827  -5.065   3.901  1.00 91.60           H  
ATOM   2263 HG12 VAL A 159      11.552  -5.188   2.301  1.00 91.60           H  
ATOM   2264 HG13 VAL A 159      10.773  -3.668   2.795  1.00 91.60           H  
ATOM   2265  CG2 VAL A 159      13.503  -3.439   2.535  1.00 91.60           C  
ATOM   2266 HG21 VAL A 159      12.953  -2.638   2.042  1.00 91.60           H  
ATOM   2267 HG22 VAL A 159      14.460  -3.061   2.895  1.00 91.60           H  
ATOM   2268 HG23 VAL A 159      13.714  -4.247   1.835  1.00 91.60           H  
ATOM   2269  N   GLY A 160      10.434  -3.271   6.099  1.00 89.92           N  
ATOM   2270  H   GLY A 160      10.019  -2.628   5.440  1.00 89.92           H  
ATOM   2271  CA  GLY A 160       9.572  -3.890   7.107  1.00 89.92           C  
ATOM   2272  HA2 GLY A 160      10.142  -4.093   8.014  1.00 89.92           H  
ATOM   2273  HA3 GLY A 160       9.212  -4.845   6.722  1.00 89.92           H  
ATOM   2274  C   GLY A 160       8.362  -3.042   7.482  1.00 89.92           C  
ATOM   2275  O   GLY A 160       8.016  -2.088   6.794  1.00 89.92           O  
ATOM   2276  N   THR A 161       7.713  -3.399   8.591  1.00 89.70           N  
ATOM   2277  H   THR A 161       8.000  -4.239   9.072  1.00 89.70           H  
ATOM   2278  CA  THR A 161       6.478  -2.752   9.077  1.00 89.70           C  
ATOM   2279  HA  THR A 161       6.084  -2.102   8.296  1.00 89.70           H  
ATOM   2280  C   THR A 161       6.693  -1.862  10.303  1.00 89.70           C  
ATOM   2281  CB  THR A 161       5.401  -3.802   9.380  1.00 89.70           C  
ATOM   2282  HB  THR A 161       4.511  -3.314   9.777  1.00 89.70           H  
ATOM   2283  O   THR A 161       5.728  -1.343  10.859  1.00 89.70           O  
ATOM   2284  CG2 THR A 161       4.998  -4.589   8.133  1.00 89.70           C  
ATOM   2285 HG21 THR A 161       4.189  -5.274   8.387  1.00 89.70           H  
ATOM   2286 HG22 THR A 161       5.842  -5.162   7.750  1.00 89.70           H  
ATOM   2287 HG23 THR A 161       4.649  -3.898   7.364  1.00 89.70           H  
ATOM   2288  OG1 THR A 161       5.888  -4.718  10.336  1.00 89.70           O  
ATOM   2289  HG1 THR A 161       5.629  -4.390  11.200  1.00 89.70           H  
ATOM   2290  N   ALA A 162       7.938  -1.694  10.755  1.00 89.33           N  
ATOM   2291  H   ALA A 162       8.701  -2.084  10.220  1.00 89.33           H  
ATOM   2292  CA  ALA A 162       8.271  -0.771  11.833  1.00 89.33           C  
ATOM   2293  HA  ALA A 162       7.505  -0.842  12.605  1.00 89.33           H  
ATOM   2294  C   ALA A 162       8.295   0.677  11.321  1.00 89.33           C  
ATOM   2295  CB  ALA A 162       9.610  -1.183  12.453  1.00 89.33           C  
ATOM   2296  HB1 ALA A 162      10.404  -1.100  11.711  1.00 89.33           H  
ATOM   2297  HB2 ALA A 162       9.556  -2.210  12.814  1.00 89.33           H  
ATOM   2298  HB3 ALA A 162       9.848  -0.523  13.288  1.00 89.33           H  
ATOM   2299  O   ALA A 162       8.621   0.931  10.162  1.00 89.33           O  
ATOM   2300  N   ALA A 163       7.980   1.636  12.192  1.00 89.11           N  
ATOM   2301  H   ALA A 163       7.752   1.385  13.143  1.00 89.11           H  
ATOM   2302  CA  ALA A 163       8.105   3.051  11.858  1.00 89.11           C  
ATOM   2303  HA  ALA A 163       7.413   3.279  11.047  1.00 89.11           H  
ATOM   2304  C   ALA A 163       9.535   3.366  11.385  1.00 89.11           C  
ATOM   2305  CB  ALA A 163       7.720   3.888  13.082  1.00 89.11           C  
ATOM   2306  HB1 ALA A 163       7.787   4.947  12.835  1.00 89.11           H  
ATOM   2307  HB2 ALA A 163       6.697   3.659  13.381  1.00 89.11           H  
ATOM   2308  HB3 ALA A 163       8.398   3.673  13.908  1.00 89.11           H  
ATOM   2309  O   ALA A 163      10.502   2.963  12.028  1.00 89.11           O  
ATOM   2310  N   GLY A 164       9.662   4.085  10.270  1.00 87.24           N  
ATOM   2311  H   GLY A 164       8.832   4.377   9.774  1.00 87.24           H  
ATOM   2312  CA  GLY A 164      10.957   4.400   9.664  1.00 87.24           C  
ATOM   2313  HA2 GLY A 164      10.930   5.431   9.309  1.00 87.24           H  
ATOM   2314  HA3 GLY A 164      11.736   4.344  10.423  1.00 87.24           H  
ATOM   2315  C   GLY A 164      11.378   3.469   8.521  1.00 87.24           C  
ATOM   2316  O   GLY A 164      12.251   3.840   7.733  1.00 87.24           O  
ATOM   2317  N   ASN A 165      10.769   2.283   8.419  1.00 88.93           N  
ATOM   2318  H   ASN A 165      10.077   2.025   9.107  1.00 88.93           H  
ATOM   2319  CA  ASN A 165      11.074   1.317   7.367  1.00 88.93           C  
ATOM   2320  HA  ASN A 165      12.137   1.384   7.136  1.00 88.93           H  
ATOM   2321  C   ASN A 165      10.307   1.630   6.080  1.00 88.93           C  
ATOM   2322  CB  ASN A 165      10.784  -0.118   7.841  1.00 88.93           C  
ATOM   2323  HB2 ASN A 165       9.756  -0.195   8.193  1.00 88.93           H  
ATOM   2324  HB3 ASN A 165      10.887  -0.783   6.983  1.00 88.93           H  
ATOM   2325  O   ASN A 165       9.235   2.235   6.104  1.00 88.93           O  
ATOM   2326  CG  ASN A 165      11.728  -0.617   8.920  1.00 88.93           C  
ATOM   2327  ND2 ASN A 165      11.748  -1.904   9.173  1.00 88.93           N  
ATOM   2328 HD21 ASN A 165      11.383  -2.544   8.481  1.00 88.93           H  
ATOM   2329 HD22 ASN A 165      12.491  -2.181   9.799  1.00 88.93           H  
ATOM   2330  OD1 ASN A 165      12.475   0.109   9.547  1.00 88.93           O  
ATOM   2331  N   VAL A 166      10.828   1.156   4.950  1.00 93.52           N  
ATOM   2332  H   VAL A 166      11.689   0.632   5.012  1.00 93.52           H  
ATOM   2333  CA  VAL A 166      10.095   1.144   3.679  1.00 93.52           C  
ATOM   2334  HA  VAL A 166       9.415   1.996   3.669  1.00 93.52           H  
ATOM   2335  C   VAL A 166       9.225  -0.107   3.574  1.00 93.52           C  
ATOM   2336  CB  VAL A 166      11.011   1.324   2.460  1.00 93.52           C  
ATOM   2337  HB  VAL A 166      10.394   1.311   1.561  1.00 93.52           H  
ATOM   2338  O   VAL A 166       9.612  -1.198   4.005  1.00 93.52           O  
ATOM   2339  CG1 VAL A 166      11.727   2.679   2.520  1.00 93.52           C  
ATOM   2340 HG11 VAL A 166      12.368   2.797   1.647  1.00 93.52           H  
ATOM   2341 HG12 VAL A 166      12.342   2.745   3.417  1.00 93.52           H  
ATOM   2342 HG13 VAL A 166      10.989   3.481   2.533  1.00 93.52           H  
ATOM   2343  CG2 VAL A 166      12.058   0.220   2.332  1.00 93.52           C  
ATOM   2344 HG21 VAL A 166      12.635   0.382   1.422  1.00 93.52           H  
ATOM   2345 HG22 VAL A 166      11.569  -0.752   2.268  1.00 93.52           H  
ATOM   2346 HG23 VAL A 166      12.729   0.235   3.191  1.00 93.52           H  
ATOM   2347  N   MET A 167       8.034   0.054   3.002  1.00 90.00           N  
ATOM   2348  H   MET A 167       7.785   0.968   2.651  1.00 90.00           H  
ATOM   2349  CA  MET A 167       7.050  -1.017   2.897  1.00 90.00           C  
ATOM   2350  HA  MET A 167       7.064  -1.592   3.823  1.00 90.00           H  
ATOM   2351  C   MET A 167       7.386  -1.972   1.745  1.00 90.00           C  
ATOM   2352  CB  MET A 167       5.646  -0.423   2.739  1.00 90.00           C  
ATOM   2353  HB2 MET A 167       5.619   0.250   1.882  1.00 90.00           H  
ATOM   2354  HB3 MET A 167       4.960  -1.251   2.560  1.00 90.00           H  
ATOM   2355  O   MET A 167       7.410  -1.575   0.579  1.00 90.00           O  
ATOM   2356  CG  MET A 167       5.160   0.309   3.993  1.00 90.00           C  
ATOM   2357  HG2 MET A 167       5.740   1.223   4.125  1.00 90.00           H  
ATOM   2358  HG3 MET A 167       5.345  -0.335   4.852  1.00 90.00           H  
ATOM   2359  SD  MET A 167       3.390   0.719   3.981  1.00 90.00           S  
ATOM   2360  CE  MET A 167       3.374   2.086   2.802  1.00 90.00           C  
ATOM   2361  HE1 MET A 167       2.369   2.503   2.735  1.00 90.00           H  
ATOM   2362  HE2 MET A 167       3.681   1.727   1.819  1.00 90.00           H  
ATOM   2363  HE3 MET A 167       4.061   2.859   3.146  1.00 90.00           H  
ATOM   2364  N   GLU A 168       7.605  -3.246   2.070  1.00 89.88           N  
ATOM   2365  H   GLU A 168       7.603  -3.500   3.048  1.00 89.88           H  
ATOM   2366  CA  GLU A 168       7.646  -4.336   1.087  1.00 89.88           C  
ATOM   2367  HA  GLU A 168       8.268  -4.028   0.246  1.00 89.88           H  
ATOM   2368  C   GLU A 168       6.238  -4.646   0.574  1.00 89.88           C  
ATOM   2369  CB  GLU A 168       8.265  -5.596   1.714  1.00 89.88           C  
ATOM   2370  HB2 GLU A 168       7.519  -6.095   2.333  1.00 89.88           H  
ATOM   2371  HB3 GLU A 168       9.078  -5.288   2.371  1.00 89.88           H  
ATOM   2372  O   GLU A 168       5.255  -4.463   1.295  1.00 89.88           O  
ATOM   2373  CG  GLU A 168       8.829  -6.588   0.680  1.00 89.88           C  
ATOM   2374  HG2 GLU A 168       8.013  -7.038   0.114  1.00 89.88           H  
ATOM   2375  HG3 GLU A 168       9.463  -6.033  -0.011  1.00 89.88           H  
ATOM   2376  CD  GLU A 168       9.681  -7.694   1.323  1.00 89.88           C  
ATOM   2377  OE1 GLU A 168      10.649  -8.153   0.668  1.00 89.88           O  
ATOM   2378  OE2 GLU A 168       9.427  -8.061   2.488  1.00 89.88           O  
ATOM   2379  N   VAL A 169       6.127  -5.165  -0.648  1.00 90.76           N  
ATOM   2380  H   VAL A 169       6.964  -5.269  -1.203  1.00 90.76           H  
ATOM   2381  CA  VAL A 169       4.877  -5.752  -1.145  1.00 90.76           C  
ATOM   2382  HA  VAL A 169       4.136  -4.960  -1.244  1.00 90.76           H  
ATOM   2383  C   VAL A 169       4.355  -6.780  -0.134  1.00 90.76           C  
ATOM   2384  CB  VAL A 169       5.091  -6.398  -2.524  1.00 90.76           C  
ATOM   2385  HB  VAL A 169       5.917  -7.107  -2.470  1.00 90.76           H  
ATOM   2386  O   VAL A 169       5.042  -7.738   0.211  1.00 90.76           O  
ATOM   2387  CG1 VAL A 169       3.837  -7.144  -2.997  1.00 90.76           C  
ATOM   2388 HG11 VAL A 169       2.967  -6.490  -2.944  1.00 90.76           H  
ATOM   2389 HG12 VAL A 169       3.974  -7.485  -4.024  1.00 90.76           H  
ATOM   2390 HG13 VAL A 169       3.662  -8.023  -2.377  1.00 90.76           H  
ATOM   2391  CG2 VAL A 169       5.434  -5.324  -3.564  1.00 90.76           C  
ATOM   2392 HG21 VAL A 169       5.600  -5.793  -4.534  1.00 90.76           H  
ATOM   2393 HG22 VAL A 169       6.348  -4.797  -3.291  1.00 90.76           H  
ATOM   2394 HG23 VAL A 169       4.626  -4.597  -3.651  1.00 90.76           H  
ATOM   2395  N   GLY A 170       3.127  -6.571   0.340  1.00 88.63           N  
ATOM   2396  H   GLY A 170       2.605  -5.781  -0.011  1.00 88.63           H  
ATOM   2397  CA  GLY A 170       2.484  -7.348   1.400  1.00 88.63           C  
ATOM   2398  HA2 GLY A 170       1.450  -7.533   1.110  1.00 88.63           H  
ATOM   2399  HA3 GLY A 170       2.994  -8.303   1.524  1.00 88.63           H  
ATOM   2400  C   GLY A 170       2.434  -6.658   2.760  1.00 88.63           C  
ATOM   2401  O   GLY A 170       1.656  -7.085   3.618  1.00 88.63           O  
ATOM   2402  N   ALA A 171       3.183  -5.571   2.966  1.00 90.97           N  
ATOM   2403  H   ALA A 171       3.808  -5.259   2.237  1.00 90.97           H  
ATOM   2404  CA  ALA A 171       3.106  -4.783   4.190  1.00 90.97           C  
ATOM   2405  HA  ALA A 171       3.430  -5.412   5.019  1.00 90.97           H  
ATOM   2406  C   ALA A 171       1.660  -4.333   4.448  1.00 90.97           C  
ATOM   2407  CB  ALA A 171       4.057  -3.589   4.100  1.00 90.97           C  
ATOM   2408  HB1 ALA A 171       4.021  -3.010   5.023  1.00 90.97           H  
ATOM   2409  HB2 ALA A 171       3.748  -2.954   3.269  1.00 90.97           H  
ATOM   2410  HB3 ALA A 171       5.077  -3.935   3.935  1.00 90.97           H  
ATOM   2411  O   ALA A 171       0.979  -3.815   3.561  1.00 90.97           O  
ATOM   2412  N   PHE A 172       1.176  -4.576   5.669  1.00 85.69           N  
ATOM   2413  H   PHE A 172       1.801  -4.981   6.351  1.00 85.69           H  
ATOM   2414  CA  PHE A 172      -0.196  -4.261   6.093  1.00 85.69           C  
ATOM   2415  HA  PHE A 172      -0.330  -4.709   7.077  1.00 85.69           H  
ATOM   2416  C   PHE A 172      -1.288  -4.891   5.210  1.00 85.69           C  
ATOM   2417  CB  PHE A 172      -0.334  -2.744   6.276  1.00 85.69           C  
ATOM   2418  HB2 PHE A 172      -1.271  -2.528   6.790  1.00 85.69           H  
ATOM   2419  HB3 PHE A 172      -0.375  -2.262   5.300  1.00 85.69           H  
ATOM   2420  O   PHE A 172      -2.418  -4.405   5.147  1.00 85.69           O  
ATOM   2421  CG  PHE A 172       0.809  -2.163   7.080  1.00 85.69           C  
ATOM   2422  CD1 PHE A 172       0.911  -2.438   8.456  1.00 85.69           C  
ATOM   2423  HD1 PHE A 172       0.137  -3.004   8.954  1.00 85.69           H  
ATOM   2424  CD2 PHE A 172       1.829  -1.446   6.433  1.00 85.69           C  
ATOM   2425  HD2 PHE A 172       1.780  -1.276   5.367  1.00 85.69           H  
ATOM   2426  CE1 PHE A 172       2.025  -1.979   9.182  1.00 85.69           C  
ATOM   2427  HE1 PHE A 172       2.120  -2.198  10.236  1.00 85.69           H  
ATOM   2428  CE2 PHE A 172       2.923  -0.963   7.164  1.00 85.69           C  
ATOM   2429  HE2 PHE A 172       3.686  -0.389   6.659  1.00 85.69           H  
ATOM   2430  CZ  PHE A 172       3.021  -1.226   8.541  1.00 85.69           C  
ATOM   2431  HZ  PHE A 172       3.863  -0.856   9.106  1.00 85.69           H  
ATOM   2432  N   GLY A 173      -0.946  -5.988   4.528  1.00 90.09           N  
ATOM   2433  H   GLY A 173       0.011  -6.304   4.582  1.00 90.09           H  
ATOM   2434  CA  GLY A 173      -1.823  -6.706   3.615  1.00 90.09           C  
ATOM   2435  HA2 GLY A 173      -1.383  -7.684   3.418  1.00 90.09           H  
ATOM   2436  HA3 GLY A 173      -2.792  -6.860   4.089  1.00 90.09           H  
ATOM   2437  C   GLY A 173      -2.031  -6.009   2.273  1.00 90.09           C  
ATOM   2438  O   GLY A 173      -2.939  -6.408   1.553  1.00 90.09           O  
ATOM   2439  N   VAL A 174      -1.244  -4.983   1.926  1.00 88.16           N  
ATOM   2440  H   VAL A 174      -0.515  -4.697   2.563  1.00 88.16           H  
ATOM   2441  CA  VAL A 174      -1.297  -4.301   0.624  1.00 88.16           C  
ATOM   2442  HA  VAL A 174      -2.328  -4.271   0.271  1.00 88.16           H  
ATOM   2443  C   VAL A 174      -0.457  -5.078  -0.383  1.00 88.16           C  
ATOM   2444  CB  VAL A 174      -0.783  -2.849   0.727  1.00 88.16           C  
ATOM   2445  HB  VAL A 174       0.262  -2.857   1.037  1.00 88.16           H  
ATOM   2446  O   VAL A 174       0.732  -5.282  -0.168  1.00 88.16           O  
ATOM   2447  CG1 VAL A 174      -0.886  -2.124  -0.619  1.00 88.16           C  
ATOM   2448 HG11 VAL A 174      -0.289  -2.649  -1.364  1.00 88.16           H  
ATOM   2449 HG12 VAL A 174      -1.923  -2.077  -0.952  1.00 88.16           H  
ATOM   2450 HG13 VAL A 174      -0.485  -1.115  -0.525  1.00 88.16           H  
ATOM   2451  CG2 VAL A 174      -1.585  -2.034   1.749  1.00 88.16           C  
ATOM   2452 HG21 VAL A 174      -1.221  -1.007   1.762  1.00 88.16           H  
ATOM   2453 HG22 VAL A 174      -1.457  -2.453   2.747  1.00 88.16           H  
ATOM   2454 HG23 VAL A 174      -2.642  -2.034   1.485  1.00 88.16           H  
ATOM   2455  N   GLY A 175      -1.050  -5.502  -1.495  1.00 88.85           N  
ATOM   2456  H   GLY A 175      -2.033  -5.323  -1.641  1.00 88.85           H  
ATOM   2457  CA  GLY A 175      -0.311  -6.137  -2.578  1.00 88.85           C  
ATOM   2458  HA2 GLY A 175       0.724  -5.795  -2.560  1.00 88.85           H  
ATOM   2459  HA3 GLY A 175      -0.761  -5.785  -3.506  1.00 88.85           H  
ATOM   2460  C   GLY A 175      -0.278  -7.666  -2.582  1.00 88.85           C  
ATOM   2461  O   GLY A 175       0.390  -8.251  -3.432  1.00 88.85           O  
ATOM   2462  N   VAL A 176      -1.005  -8.332  -1.680  1.00 87.24           N  
ATOM   2463  H   VAL A 176      -1.606  -7.793  -1.073  1.00 87.24           H  
ATOM   2464  CA  VAL A 176      -0.985  -9.802  -1.515  1.00 87.24           C  
ATOM   2465  HA  VAL A 176      -0.322 -10.229  -2.268  1.00 87.24           H  
ATOM   2466  C   VAL A 176      -2.351 -10.433  -1.752  1.00 87.24           C  
ATOM   2467  CB  VAL A 176      -0.429 -10.227  -0.141  1.00 87.24           C  
ATOM   2468  HB  VAL A 176      -0.606 -11.294  -0.013  1.00 87.24           H  
ATOM   2469  O   VAL A 176      -3.384  -9.790  -1.578  1.00 87.24           O  
ATOM   2470  CG1 VAL A 176       1.086 -10.016  -0.110  1.00 87.24           C  
ATOM   2471 HG11 VAL A 176       1.566 -10.720  -0.790  1.00 87.24           H  
ATOM   2472 HG12 VAL A 176       1.338  -9.008  -0.441  1.00 87.24           H  
ATOM   2473 HG13 VAL A 176       1.470 -10.189   0.895  1.00 87.24           H  
ATOM   2474  CG2 VAL A 176      -1.097  -9.504   1.035  1.00 87.24           C  
ATOM   2475 HG21 VAL A 176      -0.735  -9.927   1.972  1.00 87.24           H  
ATOM   2476 HG22 VAL A 176      -2.178  -9.633   0.988  1.00 87.24           H  
ATOM   2477 HG23 VAL A 176      -0.856  -8.441   1.012  1.00 87.24           H  
ATOM   2478  N   ASN A 177      -2.375 -11.712  -2.138  1.00 85.11           N  
ATOM   2479  H   ASN A 177      -1.505 -12.188  -2.333  1.00 85.11           H  
ATOM   2480  CA  ASN A 177      -3.636 -12.433  -2.321  1.00 85.11           C  
ATOM   2481  HA  ASN A 177      -4.323 -11.745  -2.812  1.00 85.11           H  
ATOM   2482  C   ASN A 177      -4.277 -12.829  -0.976  1.00 85.11           C  
ATOM   2483  CB  ASN A 177      -3.441 -13.633  -3.272  1.00 85.11           C  
ATOM   2484  HB2 ASN A 177      -2.879 -13.316  -4.151  1.00 85.11           H  
ATOM   2485  HB3 ASN A 177      -2.892 -14.429  -2.769  1.00 85.11           H  
ATOM   2486  O   ASN A 177      -5.480 -12.681  -0.801  1.00 85.11           O  
ATOM   2487  CG  ASN A 177      -4.771 -14.192  -3.772  1.00 85.11           C  
ATOM   2488  ND2 ASN A 177      -4.783 -15.306  -4.458  1.00 85.11           N  
ATOM   2489 HD21 ASN A 177      -3.940 -15.781  -4.746  1.00 85.11           H  
ATOM   2490 HD22 ASN A 177      -5.668 -15.564  -4.869  1.00 85.11           H  
ATOM   2491  OD1 ASN A 177      -5.816 -13.609  -3.565  1.00 85.11           O  
ATOM   2492  N   GLN A 178      -3.461 -13.246  -0.004  1.00 86.35           N  
ATOM   2493  H   GLN A 178      -2.473 -13.298  -0.204  1.00 86.35           H  
ATOM   2494  CA  GLN A 178      -3.869 -13.616   1.353  1.00 86.35           C  
ATOM   2495  HA  GLN A 178      -4.922 -13.379   1.503  1.00 86.35           H  
ATOM   2496  C   GLN A 178      -3.030 -12.827   2.358  1.00 86.35           C  
ATOM   2497  CB  GLN A 178      -3.673 -15.133   1.535  1.00 86.35           C  
ATOM   2498  HB2 GLN A 178      -4.279 -15.658   0.798  1.00 86.35           H  
ATOM   2499  HB3 GLN A 178      -2.631 -15.380   1.333  1.00 86.35           H  
ATOM   2500  O   GLN A 178      -1.803 -12.886   2.322  1.00 86.35           O  
ATOM   2501  CG  GLN A 178      -4.030 -15.692   2.921  1.00 86.35           C  
ATOM   2502  HG2 GLN A 178      -3.394 -15.238   3.680  1.00 86.35           H  
ATOM   2503  HG3 GLN A 178      -3.827 -16.763   2.921  1.00 86.35           H  
ATOM   2504  CD  GLN A 178      -5.498 -15.508   3.281  1.00 86.35           C  
ATOM   2505  NE2 GLN A 178      -5.842 -14.738   4.282  1.00 86.35           N  
ATOM   2506 HE21 GLN A 178      -5.130 -14.277   4.831  1.00 86.35           H  
ATOM   2507 HE22 GLN A 178      -6.831 -14.642   4.462  1.00 86.35           H  
ATOM   2508  OE1 GLN A 178      -6.382 -16.043   2.647  1.00 86.35           O  
ATOM   2509  N   THR A 179      -3.682 -12.112   3.270  1.00 85.91           N  
ATOM   2510  H   THR A 179      -4.689 -12.072   3.216  1.00 85.91           H  
ATOM   2511  CA  THR A 179      -3.022 -11.522   4.443  1.00 85.91           C  
ATOM   2512  HA  THR A 179      -1.997 -11.261   4.181  1.00 85.91           H  
ATOM   2513  C   THR A 179      -2.962 -12.547   5.578  1.00 85.91           C  
ATOM   2514  CB  THR A 179      -3.722 -10.225   4.872  1.00 85.91           C  
ATOM   2515  HB  THR A 179      -3.836  -9.580   4.001  1.00 85.91           H  
ATOM   2516  O   THR A 179      -3.691 -13.542   5.569  1.00 85.91           O  
ATOM   2517  CG2 THR A 179      -5.087 -10.485   5.495  1.00 85.91           C  
ATOM   2518 HG21 THR A 179      -4.942 -11.006   6.441  1.00 85.91           H  
ATOM   2519 HG22 THR A 179      -5.604  -9.540   5.661  1.00 85.91           H  
ATOM   2520 HG23 THR A 179      -5.701 -11.108   4.844  1.00 85.91           H  
ATOM   2521  OG1 THR A 179      -2.946  -9.546   5.829  1.00 85.91           O  
ATOM   2522  HG1 THR A 179      -3.459  -8.803   6.156  1.00 85.91           H  
ATOM   2523  N   THR A 180      -2.131 -12.316   6.588  1.00 83.13           N  
ATOM   2524  H   THR A 180      -1.580 -11.469   6.585  1.00 83.13           H  
ATOM   2525  CA  THR A 180      -2.065 -13.199   7.759  1.00 83.13           C  
ATOM   2526  HA  THR A 180      -1.798 -14.197   7.413  1.00 83.13           H  
ATOM   2527  C   THR A 180      -3.430 -13.268   8.455  1.00 83.13           C  
ATOM   2528  CB  THR A 180      -0.972 -12.732   8.727  1.00 83.13           C  
ATOM   2529  HB  THR A 180      -1.223 -11.746   9.118  1.00 83.13           H  
ATOM   2530  O   THR A 180      -4.024 -12.236   8.779  1.00 83.13           O  
ATOM   2531  CG2 THR A 180      -0.757 -13.704   9.886  1.00 83.13           C  
ATOM   2532 HG21 THR A 180      -0.536 -14.701   9.503  1.00 83.13           H  
ATOM   2533 HG22 THR A 180      -1.650 -13.746  10.510  1.00 83.13           H  
ATOM   2534 HG23 THR A 180       0.074 -13.364  10.502  1.00 83.13           H  
ATOM   2535  OG1 THR A 180       0.251 -12.660   8.032  1.00 83.13           O  
ATOM   2536  HG1 THR A 180       0.904 -12.261   8.612  1.00 83.13           H  
ATOM   2537  N   ILE A 181      -3.930 -14.489   8.689  1.00 89.82           N  
ATOM   2538  H   ILE A 181      -3.404 -15.295   8.385  1.00 89.82           H  
ATOM   2539  CA  ILE A 181      -5.132 -14.708   9.501  1.00 89.82           C  
ATOM   2540  HA  ILE A 181      -5.889 -13.991   9.182  1.00 89.82           H  
ATOM   2541  C   ILE A 181      -4.782 -14.437  10.962  1.00 89.82           C  
ATOM   2542  CB  ILE A 181      -5.715 -16.129   9.340  1.00 89.82           C  
ATOM   2543  HB  ILE A 181      -4.965 -16.842   9.683  1.00 89.82           H  
ATOM   2544  O   ILE A 181      -3.885 -15.077  11.512  1.00 89.82           O  
ATOM   2545  CG1 ILE A 181      -6.053 -16.501   7.880  1.00 89.82           C  
ATOM   2546 HG12 ILE A 181      -5.156 -16.415   7.267  1.00 89.82           H  
ATOM   2547 HG13 ILE A 181      -6.359 -17.547   7.854  1.00 89.82           H  
ATOM   2548  CG2 ILE A 181      -6.960 -16.298  10.235  1.00 89.82           C  
ATOM   2549 HG21 ILE A 181      -6.675 -16.293  11.287  1.00 89.82           H  
ATOM   2550 HG22 ILE A 181      -7.442 -17.253  10.023  1.00 89.82           H  
ATOM   2551 HG23 ILE A 181      -7.671 -15.489  10.070  1.00 89.82           H  
ATOM   2552  CD1 ILE A 181      -7.164 -15.668   7.236  1.00 89.82           C  
ATOM   2553 HD11 ILE A 181      -7.356 -16.053   6.234  1.00 89.82           H  
ATOM   2554 HD12 ILE A 181      -8.084 -15.743   7.814  1.00 89.82           H  
ATOM   2555 HD13 ILE A 181      -6.852 -14.626   7.161  1.00 89.82           H  
ATOM   2556  N   ILE A 182      -5.490 -13.506  11.594  1.00 88.33           N  
ATOM   2557  H   ILE A 182      -6.234 -13.042  11.093  1.00 88.33           H  
ATOM   2558  CA  ILE A 182      -5.267 -13.162  12.997  1.00 88.33           C  
ATOM   2559  HA  ILE A 182      -4.218 -13.363  13.210  1.00 88.33           H  
ATOM   2560  C   ILE A 182      -6.090 -14.062  13.924  1.00 88.33           C  
ATOM   2561  CB  ILE A 182      -5.482 -11.654  13.225  1.00 88.33           C  
ATOM   2562  HB  ILE A 182      -4.972 -11.127  12.419  1.00 88.33           H  
ATOM   2563  O   ILE A 182      -7.222 -14.444  13.617  1.00 88.33           O  
ATOM   2564  CG1 ILE A 182      -4.806 -11.240  14.547  1.00 88.33           C  
ATOM   2565 HG12 ILE A 182      -5.332 -11.686  15.392  1.00 88.33           H  
ATOM   2566 HG13 ILE A 182      -3.777 -11.598  14.554  1.00 88.33           H  
ATOM   2567  CG2 ILE A 182      -6.968 -11.261  13.181  1.00 88.33           C  
ATOM   2568 HG21 ILE A 182      -7.443 -11.688  12.297  1.00 88.33           H  
ATOM   2569 HG22 ILE A 182      -7.068 -10.177  13.127  1.00 88.33           H  
ATOM   2570 HG23 ILE A 182      -7.486 -11.618  14.071  1.00 88.33           H  
ATOM   2571  CD1 ILE A 182      -4.773  -9.729  14.754  1.00 88.33           C  
ATOM   2572 HD11 ILE A 182      -4.241  -9.502  15.677  1.00 88.33           H  
ATOM   2573 HD12 ILE A 182      -5.795  -9.359  14.838  1.00 88.33           H  
ATOM   2574 HD13 ILE A 182      -4.268  -9.244  13.918  1.00 88.33           H  
ATOM   2575  N   SER A 183      -5.524 -14.395  15.084  1.00 90.25           N  
ATOM   2576  H   SER A 183      -4.586 -14.078  15.287  1.00 90.25           H  
ATOM   2577  CA  SER A 183      -6.205 -15.186  16.113  1.00 90.25           C  
ATOM   2578  HA  SER A 183      -6.701 -16.035  15.642  1.00 90.25           H  
ATOM   2579  C   SER A 183      -7.275 -14.394  16.865  1.00 90.25           C  
ATOM   2580  CB  SER A 183      -5.173 -15.724  17.106  1.00 90.25           C  
ATOM   2581  HB2 SER A 183      -5.679 -16.276  17.898  1.00 90.25           H  
ATOM   2582  HB3 SER A 183      -4.500 -16.402  16.582  1.00 90.25           H  
ATOM   2583  O   SER A 183      -8.282 -14.966  17.268  1.00 90.25           O  
ATOM   2584  OG  SER A 183      -4.412 -14.666  17.663  1.00 90.25           O  
ATOM   2585  HG  SER A 183      -4.939 -14.215  18.327  1.00 90.25           H  
ATOM   2586  N   ASP A 184      -7.069 -13.090  17.052  1.00 92.41           N  
ATOM   2587  H   ASP A 184      -6.228 -12.671  16.683  1.00 92.41           H  
ATOM   2588  CA  ASP A 184      -7.979 -12.207  17.779  1.00 92.41           C  
ATOM   2589  HA  ASP A 184      -8.993 -12.603  17.725  1.00 92.41           H  
ATOM   2590  C   ASP A 184      -7.985 -10.812  17.145  1.00 92.41           C  
ATOM   2591  CB  ASP A 184      -7.558 -12.150  19.258  1.00 92.41           C  
ATOM   2592  HB2 ASP A 184      -6.573 -11.692  19.340  1.00 92.41           H  
ATOM   2593  HB3 ASP A 184      -7.488 -13.168  19.642  1.00 92.41           H  
ATOM   2594  O   ASP A 184      -6.977 -10.106  17.170  1.00 92.41           O  
ATOM   2595  CG  ASP A 184      -8.551 -11.373  20.130  1.00 92.41           C  
ATOM   2596  OD1 ASP A 184      -8.362 -11.379  21.362  1.00 92.41           O  
ATOM   2597  OD2 ASP A 184      -9.510 -10.792  19.572  1.00 92.41           O  
ATOM   2598  N   ILE A 185      -9.120 -10.412  16.568  1.00 89.75           N  
ATOM   2599  H   ILE A 185      -9.941 -10.988  16.687  1.00 89.75           H  
ATOM   2600  CA  ILE A 185      -9.269  -9.091  15.946  1.00 89.75           C  
ATOM   2601  HA  ILE A 185      -8.315  -8.859  15.474  1.00 89.75           H  
ATOM   2602  C   ILE A 185      -9.514  -7.982  16.984  1.00 89.75           C  
ATOM   2603  CB  ILE A 185     -10.338  -9.140  14.830  1.00 89.75           C  
ATOM   2604  HB  ILE A 185     -10.068  -9.955  14.158  1.00 89.75           H  
ATOM   2605  O   ILE A 185      -9.320  -6.800  16.693  1.00 89.75           O  
ATOM   2606  CG1 ILE A 185     -10.390  -7.869  13.961  1.00 89.75           C  
ATOM   2607 HG12 ILE A 185     -10.674  -7.006  14.564  1.00 89.75           H  
ATOM   2608 HG13 ILE A 185     -11.161  -8.007  13.203  1.00 89.75           H  
ATOM   2609  CG2 ILE A 185     -11.747  -9.452  15.363  1.00 89.75           C  
ATOM   2610 HG21 ILE A 185     -11.912  -9.018  16.349  1.00 89.75           H  
ATOM   2611 HG22 ILE A 185     -11.866 -10.534  15.428  1.00 89.75           H  
ATOM   2612 HG23 ILE A 185     -12.515  -9.086  14.682  1.00 89.75           H  
ATOM   2613  CD1 ILE A 185      -9.081  -7.570  13.226  1.00 89.75           C  
ATOM   2614 HD11 ILE A 185      -8.780  -8.431  12.631  1.00 89.75           H  
ATOM   2615 HD12 ILE A 185      -9.220  -6.711  12.569  1.00 89.75           H  
ATOM   2616 HD13 ILE A 185      -8.298  -7.320  13.943  1.00 89.75           H  
ATOM   2617  N   ASN A 186      -9.900  -8.339  18.214  1.00 88.60           N  
ATOM   2618  H   ASN A 186      -9.943  -9.320  18.450  1.00 88.60           H  
ATOM   2619  CA  ASN A 186     -10.045  -7.381  19.309  1.00 88.60           C  
ATOM   2620  HA  ASN A 186     -10.602  -6.516  18.950  1.00 88.60           H  
ATOM   2621  C   ASN A 186      -8.687  -6.862  19.799  1.00 88.60           C  
ATOM   2622  CB  ASN A 186     -10.822  -8.015  20.473  1.00 88.60           C  
ATOM   2623  HB2 ASN A 186     -10.252  -8.850  20.880  1.00 88.60           H  
ATOM   2624  HB3 ASN A 186     -10.925  -7.279  21.270  1.00 88.60           H  
ATOM   2625  O   ASN A 186      -8.633  -5.786  20.379  1.00 88.60           O  
ATOM   2626  CG  ASN A 186     -12.213  -8.483  20.106  1.00 88.60           C  
ATOM   2627  ND2 ASN A 186     -12.739  -9.439  20.832  1.00 88.60           N  
ATOM   2628 HD21 ASN A 186     -13.679  -9.741  20.618  1.00 88.60           H  
ATOM   2629 HD22 ASN A 186     -12.148  -9.902  21.507  1.00 88.60           H  
ATOM   2630  OD1 ASN A 186     -12.855  -7.995  19.185  1.00 88.60           O  
ATOM   2631  N   ALA A 187      -7.591  -7.580  19.538  1.00 85.50           N  
ATOM   2632  H   ALA A 187      -7.703  -8.483  19.098  1.00 85.50           H  
ATOM   2633  CA  ALA A 187      -6.242  -7.171  19.931  1.00 85.50           C  
ATOM   2634  HA  ALA A 187      -6.290  -6.733  20.929  1.00 85.50           H  
ATOM   2635  C   ALA A 187      -5.617  -6.103  19.009  1.00 85.50           C  
ATOM   2636  CB  ALA A 187      -5.377  -8.434  20.010  1.00 85.50           C  
ATOM   2637  HB1 ALA A 187      -5.827  -9.149  20.699  1.00 85.50           H  
ATOM   2638  HB2 ALA A 187      -4.382  -8.172  20.371  1.00 85.50           H  
ATOM   2639  HB3 ALA A 187      -5.291  -8.889  19.023  1.00 85.50           H  
ATOM   2640  O   ALA A 187      -4.542  -5.584  19.298  1.00 85.50           O  
ATOM   2641  N   VAL A 188      -6.268  -5.761  17.891  1.00 81.34           N  
ATOM   2642  H   VAL A 188      -7.163  -6.196  17.719  1.00 81.34           H  
ATOM   2643  CA  VAL A 188      -5.745  -4.820  16.877  1.00 81.34           C  
ATOM   2644  HA  VAL A 188      -4.657  -4.877  16.910  1.00 81.34           H  
ATOM   2645  C   VAL A 188      -6.090  -3.363  17.215  1.00 81.34           C  
ATOM   2646  CB  VAL A 188      -6.167  -5.237  15.449  1.00 81.34           C  
ATOM   2647  HB  VAL A 188      -7.233  -5.053  15.311  1.00 81.34           H  
ATOM   2648  O   VAL A 188      -6.226  -2.522  16.330  1.00 81.34           O  
ATOM   2649  CG1 VAL A 188      -5.383  -4.544  14.324  1.00 81.34           C  
ATOM   2650 HG11 VAL A 188      -4.317  -4.745  14.429  1.00 81.34           H  
ATOM   2651 HG12 VAL A 188      -5.540  -3.465  14.304  1.00 81.34           H  
ATOM   2652 HG13 VAL A 188      -5.733  -4.924  13.364  1.00 81.34           H  
ATOM   2653  CG2 VAL A 188      -5.890  -6.729  15.235  1.00 81.34           C  
ATOM   2654 HG21 VAL A 188      -6.552  -7.330  15.859  1.00 81.34           H  
ATOM   2655 HG22 VAL A 188      -6.061  -7.003  14.194  1.00 81.34           H  
ATOM   2656 HG23 VAL A 188      -4.855  -6.950  15.494  1.00 81.34           H  
ATOM   2657  N   THR A 189      -6.252  -3.038  18.496  1.00 70.59           N  
ATOM   2658  H   THR A 189      -6.109  -3.731  19.216  1.00 70.59           H  
ATOM   2659  CA  THR A 189      -6.539  -1.664  18.927  1.00 70.59           C  
ATOM   2660  HA  THR A 189      -7.319  -1.266  18.278  1.00 70.59           H  
ATOM   2661  C   THR A 189      -5.303  -0.776  18.772  1.00 70.59           C  
ATOM   2662  CB  THR A 189      -7.069  -1.630  20.365  1.00 70.59           C  
ATOM   2663  HB  THR A 189      -7.148  -0.597  20.704  1.00 70.59           H  
ATOM   2664  O   THR A 189      -5.308   0.256  18.115  1.00 70.59           O  
ATOM   2665  CG2 THR A 189      -8.448  -2.285  20.444  1.00 70.59           C  
ATOM   2666 HG21 THR A 189      -9.154  -1.717  19.838  1.00 70.59           H  
ATOM   2667 HG22 THR A 189      -8.789  -2.283  21.479  1.00 70.59           H  
ATOM   2668 HG23 THR A 189      -8.404  -3.313  20.085  1.00 70.59           H  
ATOM   2669  OG1 THR A 189      -6.198  -2.345  21.219  1.00 70.59           O  
ATOM   2670  HG1 THR A 189      -5.731  -1.698  21.753  1.00 70.59           H  
ATOM   2671  N   ASP A 190      -4.148  -1.247  19.214  1.00 60.10           N  
ATOM   2672  H   ASP A 190      -4.149  -2.082  19.783  1.00 60.10           H  
ATOM   2673  CA  ASP A 190      -2.895  -0.503  19.018  1.00 60.10           C  
ATOM   2674  HA  ASP A 190      -3.127   0.553  18.880  1.00 60.10           H  
ATOM   2675  C   ASP A 190      -2.187  -0.910  17.723  1.00 60.10           C  
ATOM   2676  CB  ASP A 190      -2.067  -0.571  20.295  1.00 60.10           C  
ATOM   2677  HB2 ASP A 190      -1.139  -0.018  20.154  1.00 60.10           H  
ATOM   2678  HB3 ASP A 190      -1.825  -1.611  20.515  1.00 60.10           H  
ATOM   2679  O   ASP A 190      -0.983  -0.730  17.539  1.00 60.10           O  
ATOM   2680  CG  ASP A 190      -2.836   0.052  21.467  1.00 60.10           C  
ATOM   2681  OD1 ASP A 190      -2.608  -0.415  22.602  1.00 60.10           O  
ATOM   2682  OD2 ASP A 190      -3.644   0.979  21.224  1.00 60.10           O  
ATOM   2683  N   GLY A 191      -2.968  -1.484  16.809  1.00 59.91           N  
ATOM   2684  H   GLY A 191      -3.959  -1.504  17.008  1.00 59.91           H  
ATOM   2685  CA  GLY A 191      -2.508  -1.993  15.541  1.00 59.91           C  
ATOM   2686  HA2 GLY A 191      -1.576  -2.537  15.696  1.00 59.91           H  
ATOM   2687  HA3 GLY A 191      -3.248  -2.684  15.137  1.00 59.91           H  
ATOM   2688  C   GLY A 191      -2.285  -0.889  14.522  1.00 59.91           C  
ATOM   2689  O   GLY A 191      -2.976   0.134  14.458  1.00 59.91           O  
ATOM   2690  N   SER A 192      -1.336  -1.153  13.647  1.00 82.18           N  
ATOM   2691  H   SER A 192      -0.745  -1.959  13.795  1.00 82.18           H  
ATOM   2692  CA  SER A 192      -1.216  -0.458  12.381  1.00 82.18           C  
ATOM   2693  HA  SER A 192      -0.977   0.591  12.557  1.00 82.18           H  
ATOM   2694  C   SER A 192      -2.512  -0.552  11.571  1.00 82.18           C  
ATOM   2695  CB  SER A 192      -0.078  -1.116  11.623  1.00 82.18           C  
ATOM   2696  HB2 SER A 192      -0.244  -2.193  11.577  1.00 82.18           H  
ATOM   2697  HB3 SER A 192      -0.056  -0.731  10.603  1.00 82.18           H  
ATOM   2698  O   SER A 192      -3.192  -1.573  11.564  1.00 82.18           O  
ATOM   2699  OG  SER A 192       1.148  -0.848  12.278  1.00 82.18           O  
ATOM   2700  HG  SER A 192       1.506  -0.034  11.918  1.00 82.18           H  
ATOM   2701  N   SER A 193      -2.875   0.507  10.858  1.00 86.39           N  
ATOM   2702  H   SER A 193      -2.349   1.368  10.901  1.00 86.39           H  
ATOM   2703  CA  SER A 193      -3.887   0.392   9.811  1.00 86.39           C  
ATOM   2704  HA  SER A 193      -4.812   0.036  10.265  1.00 86.39           H  
ATOM   2705  C   SER A 193      -3.452  -0.611   8.747  1.00 86.39           C  
ATOM   2706  CB  SER A 193      -4.140   1.742   9.163  1.00 86.39           C  
ATOM   2707  HB2 SER A 193      -4.779   1.624   8.287  1.00 86.39           H  
ATOM   2708  HB3 SER A 193      -4.633   2.384   9.893  1.00 86.39           H  
ATOM   2709  O   SER A 193      -2.283  -0.665   8.359  1.00 86.39           O  
ATOM   2710  OG  SER A 193      -2.891   2.283   8.794  1.00 86.39           O  
ATOM   2711  HG  SER A 193      -3.009   3.088   8.285  1.00 86.39           H  
ATOM   2712  N   GLY A 194      -4.399  -1.412   8.275  1.00 88.53           N  
ATOM   2713  H   GLY A 194      -5.344  -1.314   8.616  1.00 88.53           H  
ATOM   2714  CA  GLY A 194      -4.106  -2.498   7.353  1.00 88.53           C  
ATOM   2715  HA2 GLY A 194      -3.243  -3.053   7.719  1.00 88.53           H  
ATOM   2716  HA3 GLY A 194      -3.862  -2.092   6.371  1.00 88.53           H  
ATOM   2717  C   GLY A 194      -5.257  -3.477   7.211  1.00 88.53           C  
ATOM   2718  O   GLY A 194      -6.328  -3.311   7.803  1.00 88.53           O  
ATOM   2719  N   PHE A 195      -5.012  -4.505   6.410  1.00 89.33           N  
ATOM   2720  H   PHE A 195      -4.110  -4.544   5.957  1.00 89.33           H  
ATOM   2721  CA  PHE A 195      -5.943  -5.587   6.134  1.00 89.33           C  
ATOM   2722  HA  PHE A 195      -6.958  -5.267   6.368  1.00 89.33           H  
ATOM   2723  C   PHE A 195      -5.613  -6.810   6.991  1.00 89.33           C  
ATOM   2724  CB  PHE A 195      -5.870  -5.915   4.643  1.00 89.33           C  
ATOM   2725  HB2 PHE A 195      -4.857  -6.248   4.416  1.00 89.33           H  
ATOM   2726  HB3 PHE A 195      -6.535  -6.752   4.432  1.00 89.33           H  
ATOM   2727  O   PHE A 195      -4.562  -7.437   6.826  1.00 89.33           O  
ATOM   2728  CG  PHE A 195      -6.222  -4.761   3.725  1.00 89.33           C  
ATOM   2729  CD1 PHE A 195      -7.517  -4.212   3.735  1.00 89.33           C  
ATOM   2730  HD1 PHE A 195      -8.269  -4.630   4.387  1.00 89.33           H  
ATOM   2731  CD2 PHE A 195      -5.247  -4.227   2.863  1.00 89.33           C  
ATOM   2732  HD2 PHE A 195      -4.241  -4.619   2.872  1.00 89.33           H  
ATOM   2733  CE1 PHE A 195      -7.831  -3.135   2.885  1.00 89.33           C  
ATOM   2734  HE1 PHE A 195      -8.825  -2.713   2.873  1.00 89.33           H  
ATOM   2735  CE2 PHE A 195      -5.568  -3.168   1.998  1.00 89.33           C  
ATOM   2736  HE2 PHE A 195      -4.821  -2.771   1.328  1.00 89.33           H  
ATOM   2737  CZ  PHE A 195      -6.860  -2.619   2.012  1.00 89.33           C  
ATOM   2738  HZ  PHE A 195      -7.107  -1.805   1.346  1.00 89.33           H  
ATOM   2739  N   TYR A 196      -6.542  -7.172   7.871  1.00 88.84           N  
ATOM   2740  H   TYR A 196      -7.364  -6.595   7.972  1.00 88.84           H  
ATOM   2741  CA  TYR A 196      -6.420  -8.297   8.791  1.00 88.84           C  
ATOM   2742  HA  TYR A 196      -5.401  -8.686   8.771  1.00 88.84           H  
ATOM   2743  C   TYR A 196      -7.369  -9.413   8.376  1.00 88.84           C  
ATOM   2744  CB  TYR A 196      -6.704  -7.813  10.215  1.00 88.84           C  
ATOM   2745  HB2 TYR A 196      -7.685  -7.340  10.255  1.00 88.84           H  
ATOM   2746  HB3 TYR A 196      -6.729  -8.676  10.882  1.00 88.84           H  
ATOM   2747  O   TYR A 196      -8.581  -9.219   8.318  1.00 88.84           O  
ATOM   2748  CG  TYR A 196      -5.657  -6.841  10.711  1.00 88.84           C  
ATOM   2749  CD1 TYR A 196      -4.537  -7.339  11.399  1.00 88.84           C  
ATOM   2750  HD1 TYR A 196      -4.451  -8.397  11.597  1.00 88.84           H  
ATOM   2751  CD2 TYR A 196      -5.767  -5.462  10.436  1.00 88.84           C  
ATOM   2752  HD2 TYR A 196      -6.623  -5.082   9.899  1.00 88.84           H  
ATOM   2753  CE1 TYR A 196      -3.527  -6.463  11.827  1.00 88.84           C  
ATOM   2754  HE1 TYR A 196      -2.673  -6.846  12.365  1.00 88.84           H  
ATOM   2755  CE2 TYR A 196      -4.743  -4.583  10.844  1.00 88.84           C  
ATOM   2756  HE2 TYR A 196      -4.794  -3.525  10.634  1.00 88.84           H  
ATOM   2757  OH  TYR A 196      -2.636  -4.267  11.972  1.00 88.84           O  
ATOM   2758  HH  TYR A 196      -1.957  -4.746  12.452  1.00 88.84           H  
ATOM   2759  CZ  TYR A 196      -3.627  -5.086  11.547  1.00 88.84           C  
ATOM   2760  N   GLY A 197      -6.825 -10.586   8.069  1.00 90.17           N  
ATOM   2761  H   GLY A 197      -5.833 -10.722   8.198  1.00 90.17           H  
ATOM   2762  CA  GLY A 197      -7.622 -11.731   7.651  1.00 90.17           C  
ATOM   2763  HA2 GLY A 197      -8.385 -11.414   6.940  1.00 90.17           H  
ATOM   2764  HA3 GLY A 197      -6.977 -12.465   7.166  1.00 90.17           H  
ATOM   2765  C   GLY A 197      -8.286 -12.368   8.863  1.00 90.17           C  
ATOM   2766  O   GLY A 197      -7.634 -12.563   9.888  1.00 90.17           O  
ATOM   2767  N   ILE A 198      -9.567 -12.708   8.754  1.00 88.07           N  
ATOM   2768  H   ILE A 198     -10.061 -12.481   7.903  1.00 88.07           H  
ATOM   2769  CA  ILE A 198     -10.316 -13.380   9.817  1.00 88.07           C  
ATOM   2770  HA  ILE A 198      -9.612 -13.713  10.580  1.00 88.07           H  
ATOM   2771  C   ILE A 198     -10.997 -14.641   9.287  1.00 88.07           C  
ATOM   2772  CB  ILE A 198     -11.300 -12.423  10.524  1.00 88.07           C  
ATOM   2773  HB  ILE A 198     -11.692 -12.972  11.381  1.00 88.07           H  
ATOM   2774  O   ILE A 198     -11.418 -14.703   8.131  1.00 88.07           O  
ATOM   2775  CG1 ILE A 198     -12.496 -12.001   9.643  1.00 88.07           C  
ATOM   2776 HG12 ILE A 198     -12.179 -11.284   8.886  1.00 88.07           H  
ATOM   2777 HG13 ILE A 198     -12.920 -12.870   9.140  1.00 88.07           H  
ATOM   2778  CG2 ILE A 198     -10.572 -11.177  11.065  1.00 88.07           C  
ATOM   2779 HG21 ILE A 198      -9.642 -11.469  11.554  1.00 88.07           H  
ATOM   2780 HG22 ILE A 198     -11.195 -10.656  11.792  1.00 88.07           H  
ATOM   2781 HG23 ILE A 198     -10.328 -10.495  10.251  1.00 88.07           H  
ATOM   2782  CD1 ILE A 198     -13.614 -11.395  10.494  1.00 88.07           C  
ATOM   2783 HD11 ILE A 198     -13.836 -12.065  11.325  1.00 88.07           H  
ATOM   2784 HD12 ILE A 198     -13.325 -10.422  10.891  1.00 88.07           H  
ATOM   2785 HD13 ILE A 198     -14.520 -11.287   9.898  1.00 88.07           H  
ATOM   2786  N   ASN A 199     -11.104 -15.671  10.118  1.00 88.00           N  
ATOM   2787  H   ASN A 199     -10.769 -15.563  11.065  1.00 88.00           H  
ATOM   2788  CA  ASN A 199     -11.869 -16.877   9.807  1.00 88.00           C  
ATOM   2789  HA  ASN A 199     -12.519 -16.676   8.956  1.00 88.00           H  
ATOM   2790  C   ASN A 199     -12.805 -17.228  10.971  1.00 88.00           C  
ATOM   2791  CB  ASN A 199     -10.899 -18.002   9.385  1.00 88.00           C  
ATOM   2792  HB2 ASN A 199     -11.465 -18.806   8.915  1.00 88.00           H  
ATOM   2793  HB3 ASN A 199     -10.209 -17.610   8.638  1.00 88.00           H  
ATOM   2794  O   ASN A 199     -12.874 -16.514  11.972  1.00 88.00           O  
ATOM   2795  CG  ASN A 199     -10.072 -18.614  10.501  1.00 88.00           C  
ATOM   2796  ND2 ASN A 199      -9.061 -19.374  10.158  1.00 88.00           N  
ATOM   2797 HD21 ASN A 199      -8.504 -19.739  10.917  1.00 88.00           H  
ATOM   2798 HD22 ASN A 199      -8.806 -19.482   9.187  1.00 88.00           H  
ATOM   2799  OD1 ASN A 199     -10.342 -18.486  11.680  1.00 88.00           O  
ATOM   2800  N   ASN A 200     -13.513 -18.353  10.867  1.00 84.39           N  
ATOM   2801  H   ASN A 200     -13.503 -18.846   9.986  1.00 84.39           H  
ATOM   2802  CA  ASN A 200     -14.466 -18.760  11.895  1.00 84.39           C  
ATOM   2803  HA  ASN A 200     -15.186 -17.948  11.999  1.00 84.39           H  
ATOM   2804  C   ASN A 200     -13.842 -18.987  13.293  1.00 84.39           C  
ATOM   2805  CB  ASN A 200     -15.203 -20.012  11.399  1.00 84.39           C  
ATOM   2806  HB2 ASN A 200     -14.549 -20.880  11.485  1.00 84.39           H  
ATOM   2807  HB3 ASN A 200     -15.489 -19.887  10.355  1.00 84.39           H  
ATOM   2808  O   ASN A 200     -14.564 -18.992  14.283  1.00 84.39           O  
ATOM   2809  CG  ASN A 200     -16.480 -20.245  12.186  1.00 84.39           C  
ATOM   2810  ND2 ASN A 200     -16.802 -21.475  12.497  1.00 84.39           N  
ATOM   2811 HD21 ASN A 200     -17.735 -21.595  12.866  1.00 84.39           H  
ATOM   2812 HD22 ASN A 200     -16.237 -22.257  12.197  1.00 84.39           H  
ATOM   2813  OD1 ASN A 200     -17.222 -19.321  12.478  1.00 84.39           O  
ATOM   2814  N   GLY A 201     -12.522 -19.181  13.382  1.00 86.93           N  
ATOM   2815  H   GLY A 201     -11.962 -19.067  12.549  1.00 86.93           H  
ATOM   2816  CA  GLY A 201     -11.790 -19.327  14.642  1.00 86.93           C  
ATOM   2817  HA2 GLY A 201     -12.437 -19.775  15.396  1.00 86.93           H  
ATOM   2818  HA3 GLY A 201     -10.944 -19.994  14.475  1.00 86.93           H  
ATOM   2819  C   GLY A 201     -11.237 -18.019  15.216  1.00 86.93           C  
ATOM   2820  O   GLY A 201     -10.725 -18.037  16.332  1.00 86.93           O  
ATOM   2821  N   THR A 202     -11.318 -16.898  14.490  1.00 89.87           N  
ATOM   2822  H   THR A 202     -11.742 -16.930  13.574  1.00 89.87           H  
ATOM   2823  CA  THR A 202     -10.821 -15.602  14.968  1.00 89.87           C  
ATOM   2824  HA  THR A 202      -9.825 -15.751  15.387  1.00 89.87           H  
ATOM   2825  C   THR A 202     -11.728 -15.050  16.069  1.00 89.87           C  
ATOM   2826  CB  THR A 202     -10.697 -14.587  13.822  1.00 89.87           C  
ATOM   2827  HB  THR A 202     -11.679 -14.425  13.379  1.00 89.87           H  
ATOM   2828  O   THR A 202     -12.923 -14.834  15.861  1.00 89.87           O  
ATOM   2829  CG2 THR A 202     -10.143 -13.245  14.300  1.00 89.87           C  
ATOM   2830 HG21 THR A 202     -10.918 -12.703  14.843  1.00 89.87           H  
ATOM   2831 HG22 THR A 202      -9.835 -12.642  13.446  1.00 89.87           H  
ATOM   2832 HG23 THR A 202      -9.286 -13.397  14.957  1.00 89.87           H  
ATOM   2833  OG1 THR A 202      -9.826 -15.056  12.812  1.00 89.87           O  
ATOM   2834  HG1 THR A 202      -8.930 -14.898  13.118  1.00 89.87           H  
ATOM   2835  N   ILE A 203     -11.153 -14.768  17.237  1.00 90.44           N  
ATOM   2836  H   ILE A 203     -10.166 -14.955  17.342  1.00 90.44           H  
ATOM   2837  CA  ILE A 203     -11.851 -14.125  18.356  1.00 90.44           C  
ATOM   2838  HA  ILE A 203     -12.757 -14.693  18.568  1.00 90.44           H  
ATOM   2839  C   ILE A 203     -12.259 -12.704  17.947  1.00 90.44           C  
ATOM   2840  CB  ILE A 203     -10.964 -14.137  19.622  1.00 90.44           C  
ATOM   2841  HB  ILE A 203     -10.021 -13.647  19.380  1.00 90.44           H  
ATOM   2842  O   ILE A 203     -11.482 -11.986  17.322  1.00 90.44           O  
ATOM   2843  CG1 ILE A 203     -10.650 -15.589  20.053  1.00 90.44           C  
ATOM   2844 HG12 ILE A 203     -11.563 -16.071  20.402  1.00 90.44           H  
ATOM   2845 HG13 ILE A 203     -10.280 -16.154  19.197  1.00 90.44           H  
ATOM   2846  CG2 ILE A 203     -11.622 -13.354  20.775  1.00 90.44           C  
ATOM   2847 HG21 ILE A 203     -12.582 -13.794  21.042  1.00 90.44           H  
ATOM   2848 HG22 ILE A 203     -10.966 -13.348  21.646  1.00 90.44           H  
ATOM   2849 HG23 ILE A 203     -11.752 -12.309  20.493  1.00 90.44           H  
ATOM   2850  CD1 ILE A 203      -9.575 -15.692  21.143  1.00 90.44           C  
ATOM   2851 HD11 ILE A 203      -9.942 -15.285  22.085  1.00 90.44           H  
ATOM   2852 HD12 ILE A 203      -9.320 -16.741  21.296  1.00 90.44           H  
ATOM   2853 HD13 ILE A 203      -8.681 -15.152  20.834  1.00 90.44           H  
ATOM   2854  N   GLY A 204     -13.492 -12.306  18.278  1.00 88.82           N  
ATOM   2855  H   GLY A 204     -14.088 -12.956  18.771  1.00 88.82           H  
ATOM   2856  CA  GLY A 204     -14.019 -10.968  17.982  1.00 88.82           C  
ATOM   2857  HA2 GLY A 204     -13.223 -10.240  18.136  1.00 88.82           H  
ATOM   2858  HA3 GLY A 204     -14.833 -10.747  18.672  1.00 88.82           H  
ATOM   2859  C   GLY A 204     -14.547 -10.770  16.560  1.00 88.82           C  
ATOM   2860  O   GLY A 204     -14.914  -9.649  16.200  1.00 88.82           O  
ATOM   2861  N   LYS A 205     -14.592 -11.829  15.743  1.00 86.07           N  
ATOM   2862  H   LYS A 205     -14.255 -12.715  16.092  1.00 86.07           H  
ATOM   2863  CA  LYS A 205     -15.204 -11.796  14.408  1.00 86.07           C  
ATOM   2864  HA  LYS A 205     -14.673 -11.042  13.827  1.00 86.07           H  
ATOM   2865  C   LYS A 205     -16.691 -11.389  14.477  1.00 86.07           C  
ATOM   2866  CB  LYS A 205     -15.026 -13.165  13.725  1.00 86.07           C  
ATOM   2867  HB2 LYS A 205     -13.973 -13.446  13.752  1.00 86.07           H  
ATOM   2868  HB3 LYS A 205     -15.328 -13.082  12.681  1.00 86.07           H  
ATOM   2869  O   LYS A 205     -17.347 -11.676  15.477  1.00 86.07           O  
ATOM   2870  CG  LYS A 205     -15.873 -14.274  14.370  1.00 86.07           C  
ATOM   2871  HG2 LYS A 205     -15.663 -14.334  15.438  1.00 86.07           H  
ATOM   2872  HG3 LYS A 205     -16.927 -14.028  14.238  1.00 86.07           H  
ATOM   2873  CD  LYS A 205     -15.598 -15.641  13.735  1.00 86.07           C  
ATOM   2874  HD2 LYS A 205     -14.603 -15.969  14.037  1.00 86.07           H  
ATOM   2875  HD3 LYS A 205     -15.610 -15.564  12.648  1.00 86.07           H  
ATOM   2876  CE  LYS A 205     -16.619 -16.691  14.189  1.00 86.07           C  
ATOM   2877  HE2 LYS A 205     -16.586 -16.768  15.276  1.00 86.07           H  
ATOM   2878  HE3 LYS A 205     -16.319 -17.659  13.788  1.00 86.07           H  
ATOM   2879  NZ  LYS A 205     -18.004 -16.384  13.744  1.00 86.07           N  
ATOM   2880  HZ1 LYS A 205     -18.044 -16.125  12.768  1.00 86.07           H  
ATOM   2881  HZ2 LYS A 205     -18.381 -15.619  14.284  1.00 86.07           H  
ATOM   2882  HZ3 LYS A 205     -18.601 -17.189  13.870  1.00 86.07           H  
ATOM   2883  N   PRO A 206     -17.255 -10.789  13.417  1.00 83.86           N  
ATOM   2884  CA  PRO A 206     -18.699 -10.626  13.312  1.00 83.86           C  
ATOM   2885  HA  PRO A 206     -19.068 -10.061  14.168  1.00 83.86           H  
ATOM   2886  C   PRO A 206     -19.409 -11.984  13.276  1.00 83.86           C  
ATOM   2887  CB  PRO A 206     -18.942  -9.821  12.040  1.00 83.86           C  
ATOM   2888  HB2 PRO A 206     -19.742 -10.264  11.448  1.00 83.86           H  
ATOM   2889  HB3 PRO A 206     -19.178  -8.790  12.304  1.00 83.86           H  
ATOM   2890  O   PRO A 206     -18.912 -12.935  12.668  1.00 83.86           O  
ATOM   2891  CG  PRO A 206     -17.640  -9.856  11.249  1.00 83.86           C  
ATOM   2892  HG2 PRO A 206     -17.424  -8.871  10.834  1.00 83.86           H  
ATOM   2893  HG3 PRO A 206     -17.713 -10.592  10.449  1.00 83.86           H  
ATOM   2894  CD  PRO A 206     -16.566 -10.262  12.252  1.00 83.86           C  
ATOM   2895  HD2 PRO A 206     -15.912 -11.014  11.809  1.00 83.86           H  
ATOM   2896  HD3 PRO A 206     -15.985  -9.386  12.539  1.00 83.86           H  
ATOM   2897  N   GLU A 207     -20.580 -12.081  13.900  1.00 70.14           N  
ATOM   2898  H   GLU A 207     -20.942 -11.268  14.377  1.00 70.14           H  
ATOM   2899  CA  GLU A 207     -21.357 -13.321  14.020  1.00 70.14           C  
ATOM   2900  HA  GLU A 207     -20.843 -14.126  13.494  1.00 70.14           H  
ATOM   2901  C   GLU A 207     -22.727 -13.188  13.339  1.00 70.14           C  
ATOM   2902  CB  GLU A 207     -21.474 -13.760  15.492  1.00 70.14           C  
ATOM   2903  HB2 GLU A 207     -21.978 -12.985  16.070  1.00 70.14           H  
ATOM   2904  HB3 GLU A 207     -22.078 -14.667  15.515  1.00 70.14           H  
ATOM   2905  O   GLU A 207     -23.765 -13.148  13.991  1.00 70.14           O  
ATOM   2906  CG  GLU A 207     -20.113 -14.069  16.134  1.00 70.14           C  
ATOM   2907  HG2 GLU A 207     -19.529 -14.661  15.429  1.00 70.14           H  
ATOM   2908  HG3 GLU A 207     -19.581 -13.134  16.307  1.00 70.14           H  
ATOM   2909  CD  GLU A 207     -20.224 -14.845  17.457  1.00 70.14           C  
ATOM   2910  OE1 GLU A 207     -19.186 -15.439  17.832  1.00 70.14           O  
ATOM   2911  OE2 GLU A 207     -21.328 -14.909  18.040  1.00 70.14           O  
ATOM   2912  N   PHE A 208     -22.742 -13.127  12.005  1.00 66.16           N  
ATOM   2913  H   PHE A 208     -21.864 -13.093  11.507  1.00 66.16           H  
ATOM   2914  CA  PHE A 208     -23.981 -13.009  11.225  1.00 66.16           C  
ATOM   2915  HA  PHE A 208     -24.814 -12.778  11.889  1.00 66.16           H  
ATOM   2916  C   PHE A 208     -24.317 -14.325  10.523  1.00 66.16           C  
ATOM   2917  CB  PHE A 208     -23.886 -11.842  10.238  1.00 66.16           C  
ATOM   2918  HB2 PHE A 208     -24.857 -11.693   9.766  1.00 66.16           H  
ATOM   2919  HB3 PHE A 208     -23.176 -12.102   9.453  1.00 66.16           H  
ATOM   2920  O   PHE A 208     -23.979 -14.551   9.370  1.00 66.16           O  
ATOM   2921  CG  PHE A 208     -23.454 -10.539  10.865  1.00 66.16           C  
ATOM   2922  CD1 PHE A 208     -24.245  -9.926  11.854  1.00 66.16           C  
ATOM   2923  HD1 PHE A 208     -25.184 -10.370  12.149  1.00 66.16           H  
ATOM   2924  CD2 PHE A 208     -22.247  -9.947  10.466  1.00 66.16           C  
ATOM   2925  HD2 PHE A 208     -21.644 -10.398   9.692  1.00 66.16           H  
ATOM   2926  CE1 PHE A 208     -23.831  -8.717  12.436  1.00 66.16           C  
ATOM   2927  HE1 PHE A 208     -24.446  -8.232  13.179  1.00 66.16           H  
ATOM   2928  CE2 PHE A 208     -21.836  -8.743  11.050  1.00 66.16           C  
ATOM   2929  HE2 PHE A 208     -20.904  -8.295  10.739  1.00 66.16           H  
ATOM   2930  CZ  PHE A 208     -22.633  -8.119  12.021  1.00 66.16           C  
ATOM   2931  HZ  PHE A 208     -22.355  -7.159  12.431  1.00 66.16           H  
ATOM   2932  N   GLY A 209     -24.970 -15.251  11.217  1.00 55.24           N  
ATOM   2933  H   GLY A 209     -25.238 -15.039  12.167  1.00 55.24           H  
ATOM   2934  CA  GLY A 209     -25.515 -16.440  10.547  1.00 55.24           C  
ATOM   2935  HA2 GLY A 209     -25.978 -16.143   9.606  1.00 55.24           H  
ATOM   2936  HA3 GLY A 209     -26.294 -16.865  11.180  1.00 55.24           H  
ATOM   2937  C   GLY A 209     -24.507 -17.553  10.243  1.00 55.24           C  
ATOM   2938  O   GLY A 209     -24.770 -18.420   9.412  1.00 55.24           O  
ATOM   2939  N   GLY A 210     -23.377 -17.586  10.943  1.00 59.22           N  
ATOM   2940  H   GLY A 210     -23.166 -16.807  11.551  1.00 59.22           H  
ATOM   2941  CA  GLY A 210     -22.521 -18.764  10.993  1.00 59.22           C  
ATOM   2942  HA2 GLY A 210     -22.578 -19.200  11.991  1.00 59.22           H  
ATOM   2943  HA3 GLY A 210     -22.854 -19.521  10.283  1.00 59.22           H  
ATOM   2944  C   GLY A 210     -21.073 -18.427  10.718  1.00 59.22           C  
ATOM   2945  O   GLY A 210     -20.471 -17.603  11.407  1.00 59.22           O  
ATOM   2946  N   ASN A 211     -20.501 -19.124   9.747  1.00 69.02           N  
ATOM   2947  H   ASN A 211     -21.061 -19.747   9.183  1.00 69.02           H  
ATOM   2948  CA  ASN A 211     -19.078 -19.027   9.493  1.00 69.02           C  
ATOM   2949  HA  ASN A 211     -18.556 -19.120  10.445  1.00 69.02           H  
ATOM   2950  C   ASN A 211     -18.738 -17.667   8.894  1.00 69.02           C  
ATOM   2951  CB  ASN A 211     -18.637 -20.172   8.586  1.00 69.02           C  
ATOM   2952  HB2 ASN A 211     -19.118 -20.068   7.613  1.00 69.02           H  
ATOM   2953  HB3 ASN A 211     -17.556 -20.093   8.464  1.00 69.02           H  
ATOM   2954  O   ASN A 211     -19.387 -17.231   7.952  1.00 69.02           O  
ATOM   2955  CG  ASN A 211     -18.915 -21.545   9.157  1.00 69.02           C  
ATOM   2956  ND2 ASN A 211     -19.117 -22.524   8.309  1.00 69.02           N  
ATOM   2957 HD21 ASN A 211     -19.321 -23.431   8.704  1.00 69.02           H  
ATOM   2958 HD22 ASN A 211     -19.133 -22.338   7.317  1.00 69.02           H  
ATOM   2959  OD1 ASN A 211     -18.937 -21.772  10.355  1.00 69.02           O  
ATOM   2960  N   THR A 212     -17.706 -17.028   9.426  1.00 76.84           N  
ATOM   2961  H   THR A 212     -17.240 -17.442  10.221  1.00 76.84           H  
ATOM   2962  CA  THR A 212     -17.260 -15.702   8.994  1.00 76.84           C  
ATOM   2963  HA  THR A 212     -17.961 -15.280   8.274  1.00 76.84           H  
ATOM   2964  C   THR A 212     -15.897 -15.848   8.341  1.00 76.84           C  
ATOM   2965  CB  THR A 212     -17.160 -14.748  10.190  1.00 76.84           C  
ATOM   2966  HB  THR A 212     -16.272 -15.015  10.763  1.00 76.84           H  
ATOM   2967  O   THR A 212     -14.963 -16.325   8.986  1.00 76.84           O  
ATOM   2968  CG2 THR A 212     -17.014 -13.292   9.779  1.00 76.84           C  
ATOM   2969 HG21 THR A 212     -17.888 -12.961   9.218  1.00 76.84           H  
ATOM   2970 HG22 THR A 212     -16.121 -13.164   9.167  1.00 76.84           H  
ATOM   2971 HG23 THR A 212     -16.908 -12.687  10.680  1.00 76.84           H  
ATOM   2972  OG1 THR A 212     -18.279 -14.892  11.040  1.00 76.84           O  
ATOM   2973  HG1 THR A 212     -18.458 -14.049  11.465  1.00 76.84           H  
ATOM   2974  N   PHE A 213     -15.772 -15.439   7.083  1.00 84.21           N  
ATOM   2975  H   PHE A 213     -16.587 -15.094   6.595  1.00 84.21           H  
ATOM   2976  CA  PHE A 213     -14.510 -15.451   6.348  1.00 84.21           C  
ATOM   2977  HA  PHE A 213     -13.674 -15.547   7.041  1.00 84.21           H  
ATOM   2978  C   PHE A 213     -14.356 -14.140   5.591  1.00 84.21           C  
ATOM   2979  CB  PHE A 213     -14.470 -16.636   5.377  1.00 84.21           C  
ATOM   2980  HB2 PHE A 213     -15.242 -16.495   4.621  1.00 84.21           H  
ATOM   2981  HB3 PHE A 213     -13.511 -16.626   4.859  1.00 84.21           H  
ATOM   2982  O   PHE A 213     -15.266 -13.723   4.878  1.00 84.21           O  
ATOM   2983  CG  PHE A 213     -14.656 -17.998   6.018  1.00 84.21           C  
ATOM   2984  CD1 PHE A 213     -13.593 -18.627   6.693  1.00 84.21           C  
ATOM   2985  HD1 PHE A 213     -12.638 -18.129   6.767  1.00 84.21           H  
ATOM   2986  CD2 PHE A 213     -15.888 -18.661   5.900  1.00 84.21           C  
ATOM   2987  HD2 PHE A 213     -16.702 -18.197   5.363  1.00 84.21           H  
ATOM   2988  CE1 PHE A 213     -13.755 -19.908   7.248  1.00 84.21           C  
ATOM   2989  HE1 PHE A 213     -12.926 -20.396   7.739  1.00 84.21           H  
ATOM   2990  CE2 PHE A 213     -16.041 -19.954   6.424  1.00 84.21           C  
ATOM   2991  HE2 PHE A 213     -16.970 -20.480   6.263  1.00 84.21           H  
ATOM   2992  CZ  PHE A 213     -14.984 -20.573   7.113  1.00 84.21           C  
ATOM   2993  HZ  PHE A 213     -15.105 -21.575   7.500  1.00 84.21           H  
ATOM   2994  N   GLY A 214     -13.218 -13.475   5.748  1.00 88.05           N  
ATOM   2995  H   GLY A 214     -12.491 -13.846   6.343  1.00 88.05           H  
ATOM   2996  CA  GLY A 214     -12.954 -12.230   5.039  1.00 88.05           C  
ATOM   2997  HA2 GLY A 214     -12.624 -12.450   4.024  1.00 88.05           H  
ATOM   2998  HA3 GLY A 214     -13.868 -11.640   4.979  1.00 88.05           H  
ATOM   2999  C   GLY A 214     -11.894 -11.387   5.720  1.00 88.05           C  
ATOM   3000  O   GLY A 214     -11.020 -11.895   6.425  1.00 88.05           O  
ATOM   3001  N   VAL A 215     -11.974 -10.080   5.507  1.00 90.62           N  
ATOM   3002  H   VAL A 215     -12.754  -9.723   4.974  1.00 90.62           H  
ATOM   3003  CA  VAL A 215     -10.954  -9.127   5.936  1.00 90.62           C  
ATOM   3004  HA  VAL A 215     -10.216  -9.640   6.551  1.00 90.62           H  
ATOM   3005  C   VAL A 215     -11.579  -8.035   6.782  1.00 90.62           C  
ATOM   3006  CB  VAL A 215     -10.217  -8.542   4.722  1.00 90.62           C  
ATOM   3007  HB  VAL A 215     -10.932  -8.034   4.075  1.00 90.62           H  
ATOM   3008  O   VAL A 215     -12.609  -7.469   6.424  1.00 90.62           O  
ATOM   3009  CG1 VAL A 215      -9.132  -7.539   5.119  1.00 90.62           C  
ATOM   3010 HG11 VAL A 215      -9.569  -6.693   5.648  1.00 90.62           H  
ATOM   3011 HG12 VAL A 215      -8.670  -7.152   4.210  1.00 90.62           H  
ATOM   3012 HG13 VAL A 215      -8.383  -8.023   5.745  1.00 90.62           H  
ATOM   3013  CG2 VAL A 215      -9.550  -9.676   3.935  1.00 90.62           C  
ATOM   3014 HG21 VAL A 215      -8.841  -9.289   3.203  1.00 90.62           H  
ATOM   3015 HG22 VAL A 215      -9.016 -10.345   4.610  1.00 90.62           H  
ATOM   3016 HG23 VAL A 215     -10.330 -10.223   3.406  1.00 90.62           H  
ATOM   3017  N   VAL A 216     -10.920  -7.715   7.890  1.00 92.10           N  
ATOM   3018  H   VAL A 216     -10.088  -8.241   8.114  1.00 92.10           H  
ATOM   3019  CA  VAL A 216     -11.173  -6.503   8.658  1.00 92.10           C  
ATOM   3020  HA  VAL A 216     -12.150  -6.109   8.381  1.00 92.10           H  
ATOM   3021  C   VAL A 216     -10.127  -5.463   8.286  1.00 92.10           C  
ATOM   3022  CB  VAL A 216     -11.225  -6.787  10.166  1.00 92.10           C  
ATOM   3023  HB  VAL A 216     -10.318  -7.303  10.479  1.00 92.10           H  
ATOM   3024  O   VAL A 216      -8.930  -5.659   8.496  1.00 92.10           O  
ATOM   3025  CG1 VAL A 216     -11.374  -5.490  10.968  1.00 92.10           C  
ATOM   3026 HG11 VAL A 216     -12.212  -4.912  10.578  1.00 92.10           H  
ATOM   3027 HG12 VAL A 216     -11.548  -5.721  12.019  1.00 92.10           H  
ATOM   3028 HG13 VAL A 216     -10.462  -4.897  10.898  1.00 92.10           H  
ATOM   3029  CG2 VAL A 216     -12.439  -7.678  10.459  1.00 92.10           C  
ATOM   3030 HG21 VAL A 216     -12.320  -8.633   9.949  1.00 92.10           H  
ATOM   3031 HG22 VAL A 216     -12.536  -7.861  11.529  1.00 92.10           H  
ATOM   3032 HG23 VAL A 216     -13.349  -7.192  10.107  1.00 92.10           H  
ATOM   3033  N   THR A 217     -10.577  -4.344   7.733  1.00 91.29           N  
ATOM   3034  H   THR A 217     -11.564  -4.269   7.532  1.00 91.29           H  
ATOM   3035  CA  THR A 217      -9.751  -3.151   7.571  1.00 91.29           C  
ATOM   3036  HA  THR A 217      -8.724  -3.451   7.358  1.00 91.29           H  
ATOM   3037  C   THR A 217      -9.780  -2.368   8.869  1.00 91.29           C  
ATOM   3038  CB  THR A 217     -10.232  -2.280   6.409  1.00 91.29           C  
ATOM   3039  HB  THR A 217     -11.253  -1.943   6.587  1.00 91.29           H  
ATOM   3040  O   THR A 217     -10.836  -1.878   9.274  1.00 91.29           O  
ATOM   3041  CG2 THR A 217      -9.319  -1.080   6.158  1.00 91.29           C  
ATOM   3042 HG21 THR A 217      -8.284  -1.403   6.039  1.00 91.29           H  
ATOM   3043 HG22 THR A 217      -9.645  -0.554   5.261  1.00 91.29           H  
ATOM   3044 HG23 THR A 217      -9.383  -0.386   6.996  1.00 91.29           H  
ATOM   3045  OG1 THR A 217     -10.187  -3.041   5.234  1.00 91.29           O  
ATOM   3046  HG1 THR A 217      -9.284  -2.992   4.912  1.00 91.29           H  
ATOM   3047  N   LYS A 218      -8.621  -2.242   9.518  1.00 89.74           N  
ATOM   3048  H   LYS A 218      -7.803  -2.677   9.116  1.00 89.74           H  
ATOM   3049  CA  LYS A 218      -8.443  -1.325  10.646  1.00 89.74           C  
ATOM   3050  HA  LYS A 218      -9.395  -1.215  11.166  1.00 89.74           H  
ATOM   3051  C   LYS A 218      -8.054   0.040  10.101  1.00 89.74           C  
ATOM   3052  CB  LYS A 218      -7.423  -1.903  11.639  1.00 89.74           C  
ATOM   3053  HB2 LYS A 218      -6.442  -1.985  11.172  1.00 89.74           H  
ATOM   3054  HB3 LYS A 218      -7.749  -2.907  11.911  1.00 89.74           H  
ATOM   3055  O   LYS A 218      -7.049   0.156   9.397  1.00 89.74           O  
ATOM   3056  CG  LYS A 218      -7.324  -1.075  12.930  1.00 89.74           C  
ATOM   3057  HG2 LYS A 218      -8.282  -0.594  13.131  1.00 89.74           H  
ATOM   3058  HG3 LYS A 218      -7.118  -1.755  13.756  1.00 89.74           H  
ATOM   3059  CD  LYS A 218      -6.210  -0.022  12.898  1.00 89.74           C  
ATOM   3060  HD2 LYS A 218      -6.324   0.640  12.040  1.00 89.74           H  
ATOM   3061  HD3 LYS A 218      -5.246  -0.528  12.842  1.00 89.74           H  
ATOM   3062  CE  LYS A 218      -6.285   0.794  14.187  1.00 89.74           C  
ATOM   3063  HE2 LYS A 218      -6.203   0.123  15.042  1.00 89.74           H  
ATOM   3064  HE3 LYS A 218      -7.253   1.292  14.246  1.00 89.74           H  
ATOM   3065  NZ  LYS A 218      -5.208   1.792  14.245  1.00 89.74           N  
ATOM   3066  HZ1 LYS A 218      -5.294   2.496  13.527  1.00 89.74           H  
ATOM   3067  HZ2 LYS A 218      -4.314   1.322  14.216  1.00 89.74           H  
ATOM   3068  HZ3 LYS A 218      -5.224   2.257  15.142  1.00 89.74           H  
ATOM   3069  N   PHE A 219      -8.825   1.070  10.429  1.00 89.57           N  
ATOM   3070  H   PHE A 219      -9.631   0.917  11.018  1.00 89.57           H  
ATOM   3071  CA  PHE A 219      -8.540   2.428   9.971  1.00 89.57           C  
ATOM   3072  HA  PHE A 219      -7.997   2.344   9.030  1.00 89.57           H  
ATOM   3073  C   PHE A 219      -7.647   3.189  10.966  1.00 89.57           C  
ATOM   3074  CB  PHE A 219      -9.838   3.164   9.642  1.00 89.57           C  
ATOM   3075  HB2 PHE A 219     -10.488   3.181  10.517  1.00 89.57           H  
ATOM   3076  HB3 PHE A 219      -9.603   4.197   9.383  1.00 89.57           H  
ATOM   3077  O   PHE A 219      -7.709   2.941  12.174  1.00 89.57           O  
ATOM   3078  CG  PHE A 219     -10.592   2.555   8.487  1.00 89.57           C  
ATOM   3079  CD1 PHE A 219     -10.320   2.941   7.161  1.00 89.57           C  
ATOM   3080  HD1 PHE A 219      -9.566   3.686   6.953  1.00 89.57           H  
ATOM   3081  CD2 PHE A 219     -11.563   1.578   8.741  1.00 89.57           C  
ATOM   3082  HD2 PHE A 219     -11.774   1.262   9.752  1.00 89.57           H  
ATOM   3083  CE1 PHE A 219     -11.029   2.350   6.100  1.00 89.57           C  
ATOM   3084  HE1 PHE A 219     -10.823   2.634   5.079  1.00 89.57           H  
ATOM   3085  CE2 PHE A 219     -12.274   1.007   7.684  1.00 89.57           C  
ATOM   3086  HE2 PHE A 219     -13.037   0.281   7.920  1.00 89.57           H  
ATOM   3087  CZ  PHE A 219     -12.016   1.387   6.359  1.00 89.57           C  
ATOM   3088  HZ  PHE A 219     -12.576   0.946   5.547  1.00 89.57           H  
ATOM   3089  N   PRO A 220      -6.783   4.102  10.485  1.00 86.18           N  
ATOM   3090  CA  PRO A 220      -5.797   4.795  11.314  1.00 86.18           C  
ATOM   3091  HA  PRO A 220      -5.366   4.101  12.035  1.00 86.18           H  
ATOM   3092  C   PRO A 220      -6.405   5.982  12.084  1.00 86.18           C  
ATOM   3093  CB  PRO A 220      -4.699   5.217  10.332  1.00 86.18           C  
ATOM   3094  HB2 PRO A 220      -4.132   6.084  10.670  1.00 86.18           H  
ATOM   3095  HB3 PRO A 220      -4.007   4.393  10.157  1.00 86.18           H  
ATOM   3096  O   PRO A 220      -6.149   7.141  11.751  1.00 86.18           O  
ATOM   3097  CG  PRO A 220      -5.482   5.492   9.054  1.00 86.18           C  
ATOM   3098  HG2 PRO A 220      -4.850   5.423   8.169  1.00 86.18           H  
ATOM   3099  HG3 PRO A 220      -5.959   6.471   9.109  1.00 86.18           H  
ATOM   3100  CD  PRO A 220      -6.550   4.406   9.075  1.00 86.18           C  
ATOM   3101  HD2 PRO A 220      -7.457   4.756   8.582  1.00 86.18           H  
ATOM   3102  HD3 PRO A 220      -6.174   3.522   8.561  1.00 86.18           H  
ATOM   3103  N   TYR A 221      -7.204   5.712  13.116  1.00 86.05           N  
ATOM   3104  H   TYR A 221      -7.384   4.748  13.356  1.00 86.05           H  
ATOM   3105  CA  TYR A 221      -7.737   6.740  14.012  1.00 86.05           C  
ATOM   3106  HA  TYR A 221      -7.147   7.650  13.909  1.00 86.05           H  
ATOM   3107  C   TYR A 221      -7.657   6.287  15.471  1.00 86.05           C  
ATOM   3108  CB  TYR A 221      -9.176   7.056  13.598  1.00 86.05           C  
ATOM   3109  HB2 TYR A 221      -9.228   7.026  12.509  1.00 86.05           H  
ATOM   3110  HB3 TYR A 221      -9.844   6.287  13.984  1.00 86.05           H  
ATOM   3111  O   TYR A 221      -8.110   5.197  15.795  1.00 86.05           O  
ATOM   3112  CG  TYR A 221      -9.666   8.414  14.033  1.00 86.05           C  
ATOM   3113  CD1 TYR A 221     -10.245   8.580  15.300  1.00 86.05           C  
ATOM   3114  HD1 TYR A 221     -10.340   7.729  15.958  1.00 86.05           H  
ATOM   3115  CD2 TYR A 221      -9.538   9.513  13.167  1.00 86.05           C  
ATOM   3116  HD2 TYR A 221      -9.125   9.377  12.179  1.00 86.05           H  
ATOM   3117  CE1 TYR A 221     -10.654   9.851  15.733  1.00 86.05           C  
ATOM   3118  HE1 TYR A 221     -11.047   9.968  16.732  1.00 86.05           H  
ATOM   3119  CE2 TYR A 221      -9.982  10.780  13.580  1.00 86.05           C  
ATOM   3120  HE2 TYR A 221      -9.928  11.623  12.907  1.00 86.05           H  
ATOM   3121  OH  TYR A 221     -10.847  12.190  15.323  1.00 86.05           O  
ATOM   3122  HH  TYR A 221     -11.124  12.122  16.239  1.00 86.05           H  
ATOM   3123  CZ  TYR A 221     -10.509  10.957  14.874  1.00 86.05           C  
ATOM   3124  N   THR A 222      -7.100   7.130  16.336  1.00 74.43           N  
ATOM   3125  H   THR A 222      -6.812   8.032  15.985  1.00 74.43           H  
ATOM   3126  CA  THR A 222      -7.020   6.934  17.793  1.00 74.43           C  
ATOM   3127  HA  THR A 222      -7.065   5.867  18.012  1.00 74.43           H  
ATOM   3128  C   THR A 222      -8.214   7.587  18.480  1.00 74.43           C  
ATOM   3129  CB  THR A 222      -5.704   7.467  18.388  1.00 74.43           C  
ATOM   3130  HB  THR A 222      -5.736   7.337  19.470  1.00 74.43           H  
ATOM   3131  O   THR A 222      -8.849   8.489  17.932  1.00 74.43           O  
ATOM   3132  CG2 THR A 222      -4.499   6.684  17.869  1.00 74.43           C  
ATOM   3133 HG21 THR A 222      -4.561   6.540  16.790  1.00 74.43           H  
ATOM   3134 HG22 THR A 222      -4.503   5.699  18.337  1.00 74.43           H  
ATOM   3135 HG23 THR A 222      -3.577   7.198  18.137  1.00 74.43           H  
ATOM   3136  OG1 THR A 222      -5.505   8.843  18.131  1.00 74.43           O  
ATOM   3137  HG1 THR A 222      -5.673   9.006  17.200  1.00 74.43           H  
ATOM   3138  N   ASN A 223      -8.542   7.152  19.689  1.00 76.54           N  
ATOM   3139  H   ASN A 223      -7.958   6.456  20.129  1.00 76.54           H  
ATOM   3140  CA  ASN A 223      -9.758   7.463  20.446  1.00 76.54           C  
ATOM   3141  HA  ASN A 223      -9.594   7.054  21.443  1.00 76.54           H  
ATOM   3142  C   ASN A 223     -11.026   6.771  19.930  1.00 76.54           C  
ATOM   3143  CB  ASN A 223      -9.947   8.975  20.652  1.00 76.54           C  
ATOM   3144  HB2 ASN A 223     -10.692   9.126  21.432  1.00 76.54           H  
ATOM   3145  HB3 ASN A 223     -10.333   9.427  19.738  1.00 76.54           H  
ATOM   3146  O   ASN A 223     -11.781   6.242  20.736  1.00 76.54           O  
ATOM   3147  CG  ASN A 223      -8.676   9.683  21.079  1.00 76.54           C  
ATOM   3148  ND2 ASN A 223      -8.233  10.658  20.325  1.00 76.54           N  
ATOM   3149 HD21 ASN A 223      -7.305  10.967  20.576  1.00 76.54           H  
ATOM   3150 HD22 ASN A 223      -8.578  10.698  19.376  1.00 76.54           H  
ATOM   3151  OD1 ASN A 223      -8.056   9.391  22.083  1.00 76.54           O  
ATOM   3152  N   PHE A 224     -11.254   6.751  18.614  1.00 79.19           N  
ATOM   3153  H   PHE A 224     -10.575   7.208  18.022  1.00 79.19           H  
ATOM   3154  CA  PHE A 224     -12.385   6.059  17.981  1.00 79.19           C  
ATOM   3155  HA  PHE A 224     -12.842   5.371  18.692  1.00 79.19           H  
ATOM   3156  C   PHE A 224     -11.896   5.247  16.791  1.00 79.19           C  
ATOM   3157  CB  PHE A 224     -13.455   7.066  17.539  1.00 79.19           C  
ATOM   3158  HB2 PHE A 224     -14.219   6.543  16.964  1.00 79.19           H  
ATOM   3159  HB3 PHE A 224     -13.004   7.808  16.879  1.00 79.19           H  
ATOM   3160  O   PHE A 224     -11.829   5.765  15.680  1.00 79.19           O  
ATOM   3161  CG  PHE A 224     -14.133   7.764  18.690  1.00 79.19           C  
ATOM   3162  CD1 PHE A 224     -15.041   7.060  19.501  1.00 79.19           C  
ATOM   3163  HD1 PHE A 224     -15.245   6.016  19.313  1.00 79.19           H  
ATOM   3164  CD2 PHE A 224     -13.820   9.104  18.977  1.00 79.19           C  
ATOM   3165  HD2 PHE A 224     -13.104   9.636  18.368  1.00 79.19           H  
ATOM   3166  CE1 PHE A 224     -15.637   7.699  20.601  1.00 79.19           C  
ATOM   3167  HE1 PHE A 224     -16.290   7.146  21.260  1.00 79.19           H  
ATOM   3168  CE2 PHE A 224     -14.423   9.746  20.071  1.00 79.19           C  
ATOM   3169  HE2 PHE A 224     -14.174  10.771  20.303  1.00 79.19           H  
ATOM   3170  CZ  PHE A 224     -15.329   9.041  20.884  1.00 79.19           C  
ATOM   3171  HZ  PHE A 224     -15.765   9.514  21.751  1.00 79.19           H  
ATOM   3172  N   GLN A 225     -11.529   3.993  17.027  1.00 85.84           N  
ATOM   3173  H   GLN A 225     -11.669   3.625  17.957  1.00 85.84           H  
ATOM   3174  CA  GLN A 225     -10.814   3.170  16.059  1.00 85.84           C  
ATOM   3175  HA  GLN A 225     -10.228   3.826  15.416  1.00 85.84           H  
ATOM   3176  C   GLN A 225     -11.785   2.332  15.211  1.00 85.84           C  
ATOM   3177  CB  GLN A 225      -9.796   2.283  16.763  1.00 85.84           C  
ATOM   3178  HB2 GLN A 225      -9.051   2.015  16.014  1.00 85.84           H  
ATOM   3179  HB3 GLN A 225     -10.277   1.362  17.094  1.00 85.84           H  
ATOM   3180  O   GLN A 225     -12.329   1.337  15.705  1.00 85.84           O  
ATOM   3181  CG  GLN A 225      -9.092   2.906  17.985  1.00 85.84           C  
ATOM   3182  HG2 GLN A 225      -9.800   3.033  18.805  1.00 85.84           H  
ATOM   3183  HG3 GLN A 225      -8.664   3.880  17.746  1.00 85.84           H  
ATOM   3184  CD  GLN A 225      -7.987   1.989  18.453  1.00 85.84           C  
ATOM   3185  NE2 GLN A 225      -7.248   2.334  19.482  1.00 85.84           N  
ATOM   3186 HE21 GLN A 225      -6.480   1.723  19.722  1.00 85.84           H  
ATOM   3187 HE22 GLN A 225      -7.597   3.006  20.150  1.00 85.84           H  
ATOM   3188  OE1 GLN A 225      -7.812   0.930  17.879  1.00 85.84           O  
ATOM   3189  N   PRO A 226     -12.041   2.697  13.942  1.00 88.29           N  
ATOM   3190  CA  PRO A 226     -13.023   2.016  13.117  1.00 88.29           C  
ATOM   3191  HA  PRO A 226     -13.891   1.768  13.727  1.00 88.29           H  
ATOM   3192  C   PRO A 226     -12.440   0.724  12.549  1.00 88.29           C  
ATOM   3193  CB  PRO A 226     -13.448   3.014  12.027  1.00 88.29           C  
ATOM   3194  HB2 PRO A 226     -14.531   3.129  11.995  1.00 88.29           H  
ATOM   3195  HB3 PRO A 226     -13.078   2.699  11.051  1.00 88.29           H  
ATOM   3196  O   PRO A 226     -11.292   0.677  12.093  1.00 88.29           O  
ATOM   3197  CG  PRO A 226     -12.766   4.325  12.429  1.00 88.29           C  
ATOM   3198  HG2 PRO A 226     -13.399   4.893  13.110  1.00 88.29           H  
ATOM   3199  HG3 PRO A 226     -12.477   4.924  11.565  1.00 88.29           H  
ATOM   3200  CD  PRO A 226     -11.555   3.845  13.207  1.00 88.29           C  
ATOM   3201  HD2 PRO A 226     -10.760   3.521  12.535  1.00 88.29           H  
ATOM   3202  HD3 PRO A 226     -11.170   4.651  13.832  1.00 88.29           H  
ATOM   3203  N   GLN A 227     -13.266  -0.315  12.532  1.00 89.45           N  
ATOM   3204  H   GLN A 227     -14.175  -0.208  12.958  1.00 89.45           H  
ATOM   3205  CA  GLN A 227     -12.987  -1.585  11.882  1.00 89.45           C  
ATOM   3206  HA  GLN A 227     -12.069  -1.507  11.301  1.00 89.45           H  
ATOM   3207  C   GLN A 227     -14.131  -1.915  10.925  1.00 89.45           C  
ATOM   3208  CB  GLN A 227     -12.793  -2.682  12.936  1.00 89.45           C  
ATOM   3209  HB2 GLN A 227     -13.634  -2.675  13.628  1.00 89.45           H  
ATOM   3210  HB3 GLN A 227     -12.786  -3.645  12.426  1.00 89.45           H  
ATOM   3211  O   GLN A 227     -15.287  -1.990  11.340  1.00 89.45           O  
ATOM   3212  CG  GLN A 227     -11.479  -2.529  13.725  1.00 89.45           C  
ATOM   3213  HG2 GLN A 227     -10.651  -2.422  13.025  1.00 89.45           H  
ATOM   3214  HG3 GLN A 227     -11.525  -1.631  14.341  1.00 89.45           H  
ATOM   3215  CD  GLN A 227     -11.190  -3.729  14.626  1.00 89.45           C  
ATOM   3216  NE2 GLN A 227     -10.069  -3.761  15.313  1.00 89.45           N  
ATOM   3217 HE21 GLN A 227      -9.424  -2.984  15.295  1.00 89.45           H  
ATOM   3218 HE22 GLN A 227      -9.869  -4.588  15.857  1.00 89.45           H  
ATOM   3219  OE1 GLN A 227     -11.966  -4.670  14.730  1.00 89.45           O  
ATOM   3220  N   LEU A 228     -13.803  -2.118   9.649  1.00 89.98           N  
ATOM   3221  H   LEU A 228     -12.830  -2.034   9.391  1.00 89.98           H  
ATOM   3222  CA  LEU A 228     -14.748  -2.542   8.616  1.00 89.98           C  
ATOM   3223  HA  LEU A 228     -15.767  -2.486   8.999  1.00 89.98           H  
ATOM   3224  C   LEU A 228     -14.453  -3.985   8.234  1.00 89.98           C  
ATOM   3225  CB  LEU A 228     -14.640  -1.606   7.404  1.00 89.98           C  
ATOM   3226  HB2 LEU A 228     -14.953  -0.609   7.714  1.00 89.98           H  
ATOM   3227  HB3 LEU A 228     -13.597  -1.589   7.088  1.00 89.98           H  
ATOM   3228  O   LEU A 228     -13.406  -4.273   7.660  1.00 89.98           O  
ATOM   3229  CG  LEU A 228     -15.469  -2.004   6.177  1.00 89.98           C  
ATOM   3230  HG  LEU A 228     -15.196  -3.012   5.863  1.00 89.98           H  
ATOM   3231  CD1 LEU A 228     -16.957  -1.962   6.471  1.00 89.98           C  
ATOM   3232 HD11 LEU A 228     -17.216  -2.726   7.205  1.00 89.98           H  
ATOM   3233 HD12 LEU A 228     -17.238  -0.978   6.846  1.00 89.98           H  
ATOM   3234 HD13 LEU A 228     -17.496  -2.190   5.551  1.00 89.98           H  
ATOM   3235  CD2 LEU A 228     -15.183  -1.044   5.022  1.00 89.98           C  
ATOM   3236 HD21 LEU A 228     -14.124  -1.083   4.768  1.00 89.98           H  
ATOM   3237 HD22 LEU A 228     -15.454  -0.026   5.301  1.00 89.98           H  
ATOM   3238 HD23 LEU A 228     -15.760  -1.343   4.146  1.00 89.98           H  
ATOM   3239  N   PHE A 229     -15.385  -4.879   8.525  1.00 87.30           N  
ATOM   3240  H   PHE A 229     -16.242  -4.552   8.949  1.00 87.30           H  
ATOM   3241  CA  PHE A 229     -15.392  -6.220   7.973  1.00 87.30           C  
ATOM   3242  HA  PHE A 229     -14.371  -6.599   7.936  1.00 87.30           H  
ATOM   3243  C   PHE A 229     -15.951  -6.195   6.550  1.00 87.30           C  
ATOM   3244  CB  PHE A 229     -16.211  -7.146   8.874  1.00 87.30           C  
ATOM   3245  HB2 PHE A 229     -15.711  -7.247   9.838  1.00 87.30           H  
ATOM   3246  HB3 PHE A 229     -17.187  -6.694   9.054  1.00 87.30           H  
ATOM   3247  O   PHE A 229     -16.986  -5.585   6.296  1.00 87.30           O  
ATOM   3248  CG  PHE A 229     -16.407  -8.524   8.277  1.00 87.30           C  
ATOM   3249  CD1 PHE A 229     -17.676  -8.919   7.814  1.00 87.30           C  
ATOM   3250  HD1 PHE A 229     -18.519  -8.249   7.892  1.00 87.30           H  
ATOM   3251  CD2 PHE A 229     -15.309  -9.393   8.131  1.00 87.30           C  
ATOM   3252  HD2 PHE A 229     -14.327  -9.083   8.454  1.00 87.30           H  
ATOM   3253  CE1 PHE A 229     -17.847 -10.186   7.233  1.00 87.30           C  
ATOM   3254  HE1 PHE A 229     -18.819 -10.482   6.865  1.00 87.30           H  
ATOM   3255  CE2 PHE A 229     -15.485 -10.659   7.543  1.00 87.30           C  
ATOM   3256  HE2 PHE A 229     -14.640 -11.321   7.420  1.00 87.30           H  
ATOM   3257  CZ  PHE A 229     -16.757 -11.061   7.106  1.00 87.30           C  
ATOM   3258  HZ  PHE A 229     -16.895 -12.030   6.650  1.00 87.30           H  
ATOM   3259  N   THR A 230     -15.286  -6.905   5.645  1.00 88.35           N  
ATOM   3260  H   THR A 230     -14.424  -7.345   5.935  1.00 88.35           H  
ATOM   3261  CA  THR A 230     -15.765  -7.229   4.300  1.00 88.35           C  
ATOM   3262  HA  THR A 230     -16.841  -7.065   4.240  1.00 88.35           H  
ATOM   3263  C   THR A 230     -15.496  -8.706   4.044  1.00 88.35           C  
ATOM   3264  CB  THR A 230     -15.082  -6.372   3.223  1.00 88.35           C  
ATOM   3265  HB  THR A 230     -15.375  -6.743   2.240  1.00 88.35           H  
ATOM   3266  O   THR A 230     -14.365  -9.178   4.195  1.00 88.35           O  
ATOM   3267  CG2 THR A 230     -15.472  -4.900   3.316  1.00 88.35           C  
ATOM   3268 HG21 THR A 230     -15.075  -4.367   2.452  1.00 88.35           H  
ATOM   3269 HG22 THR A 230     -15.057  -4.466   4.226  1.00 88.35           H  
ATOM   3270 HG23 THR A 230     -16.557  -4.801   3.328  1.00 88.35           H  
ATOM   3271  OG1 THR A 230     -13.681  -6.437   3.340  1.00 88.35           O  
ATOM   3272  HG1 THR A 230     -13.455  -6.273   4.258  1.00 88.35           H  
ATOM   3273  N   GLY A 231     -16.525  -9.473   3.697  1.00 84.48           N  
ATOM   3274  H   GLY A 231     -17.459  -9.091   3.648  1.00 84.48           H  
ATOM   3275  CA  GLY A 231     -16.360 -10.912   3.553  1.00 84.48           C  
ATOM   3276  HA2 GLY A 231     -15.669 -11.127   2.738  1.00 84.48           H  
ATOM   3277  HA3 GLY A 231     -15.934 -11.307   4.476  1.00 84.48           H  
ATOM   3278  C   GLY A 231     -17.642 -11.660   3.275  1.00 84.48           C  
ATOM   3279  O   GLY A 231     -18.653 -11.074   2.906  1.00 84.48           O  
ATOM   3280  N   SER A 232     -17.579 -12.972   3.451  1.00 72.50           N  
ATOM   3281  H   SER A 232     -16.718 -13.357   3.813  1.00 72.50           H  
ATOM   3282  CA  SER A 232     -18.744 -13.841   3.452  1.00 72.50           C  
ATOM   3283  HA  SER A 232     -19.597 -13.307   3.033  1.00 72.50           H  
ATOM   3284  C   SER A 232     -19.097 -14.253   4.864  1.00 72.50           C  
ATOM   3285  CB  SER A 232     -18.515 -15.084   2.603  1.00 72.50           C  
ATOM   3286  HB2 SER A 232     -19.223 -15.857   2.903  1.00 72.50           H  
ATOM   3287  HB3 SER A 232     -17.502 -15.460   2.741  1.00 72.50           H  
ATOM   3288  O   SER A 232     -18.229 -14.573   5.684  1.00 72.50           O  
ATOM   3289  OG  SER A 232     -18.747 -14.766   1.255  1.00 72.50           O  
ATOM   3290  HG  SER A 232     -18.123 -14.091   0.980  1.00 72.50           H  
ATOM   3291  N   VAL A 233     -20.397 -14.298   5.111  1.00 58.52           N  
ATOM   3292  H   VAL A 233     -21.040 -14.005   4.390  1.00 58.52           H  
ATOM   3293  CA  VAL A 233     -20.955 -14.911   6.304  1.00 58.52           C  
ATOM   3294  HA  VAL A 233     -20.137 -15.337   6.885  1.00 58.52           H  
ATOM   3295  C   VAL A 233     -21.881 -16.057   5.939  1.00 58.52           C  
ATOM   3296  CB  VAL A 233     -21.642 -13.904   7.224  1.00 58.52           C  
ATOM   3297  HB  VAL A 233     -22.034 -14.476   8.066  1.00 58.52           H  
ATOM   3298  O   VAL A 233     -22.453 -16.120   4.846  1.00 58.52           O  
ATOM   3299  CG1 VAL A 233     -20.614 -12.942   7.820  1.00 58.52           C  
ATOM   3300 HG11 VAL A 233     -21.116 -12.209   8.453  1.00 58.52           H  
ATOM   3301 HG12 VAL A 233     -19.911 -13.511   8.428  1.00 58.52           H  
ATOM   3302 HG13 VAL A 233     -20.072 -12.425   7.028  1.00 58.52           H  
ATOM   3303  CG2 VAL A 233     -22.800 -13.184   6.524  1.00 58.52           C  
ATOM   3304 HG21 VAL A 233     -22.454 -12.658   5.634  1.00 58.52           H  
ATOM   3305 HG22 VAL A 233     -23.267 -12.469   7.202  1.00 58.52           H  
ATOM   3306 HG23 VAL A 233     -23.564 -13.903   6.228  1.00 58.52           H  
ATOM   3307  N   GLY A 234     -22.007 -16.994   6.870  1.00 55.53           N  
ATOM   3308  H   GLY A 234     -21.399 -16.933   7.674  1.00 55.53           H  
ATOM   3309  CA  GLY A 234     -22.823 -18.178   6.695  1.00 55.53           C  
ATOM   3310  HA2 GLY A 234     -23.864 -17.879   6.570  1.00 55.53           H  
ATOM   3311  HA3 GLY A 234     -22.751 -18.811   7.580  1.00 55.53           H  
ATOM   3312  C   GLY A 234     -22.361 -18.974   5.482  1.00 55.53           C  
ATOM   3313  O   GLY A 234     -21.214 -19.408   5.389  1.00 55.53           O  
ATOM   3314  N   THR A 235     -23.274 -19.189   4.550  1.00 46.95           N  
ATOM   3315  H   THR A 235     -24.190 -18.776   4.654  1.00 46.95           H  
ATOM   3316  CA  THR A 235     -23.062 -20.057   3.392  1.00 46.95           C  
ATOM   3317  HA  THR A 235     -22.257 -20.756   3.617  1.00 46.95           H  
ATOM   3318  C   THR A 235     -22.596 -19.290   2.158  1.00 46.95           C  
ATOM   3319  CB  THR A 235     -24.318 -20.893   3.128  1.00 46.95           C  
ATOM   3320  HB  THR A 235     -24.194 -21.479   2.217  1.00 46.95           H  
ATOM   3321  O   THR A 235     -23.060 -19.570   1.059  1.00 46.95           O  
ATOM   3322  CG2 THR A 235     -24.588 -21.858   4.284  1.00 46.95           C  
ATOM   3323 HG21 THR A 235     -23.721 -22.500   4.438  1.00 46.95           H  
ATOM   3324 HG22 THR A 235     -24.804 -21.307   5.200  1.00 46.95           H  
ATOM   3325 HG23 THR A 235     -25.449 -22.478   4.036  1.00 46.95           H  
ATOM   3326  OG1 THR A 235     -25.436 -20.044   3.000  1.00 46.95           O  
ATOM   3327  HG1 THR A 235     -25.328 -19.584   2.164  1.00 46.95           H  
ATOM   3328  N   GLY A 236     -21.692 -18.326   2.333  1.00 52.75           N  
ATOM   3329  H   GLY A 236     -21.355 -18.139   3.266  1.00 52.75           H  
ATOM   3330  CA  GLY A 236     -21.109 -17.587   1.209  1.00 52.75           C  
ATOM   3331  HA2 GLY A 236     -21.018 -18.242   0.342  1.00 52.75           H  
ATOM   3332  HA3 GLY A 236     -20.105 -17.260   1.478  1.00 52.75           H  
ATOM   3333  C   GLY A 236     -21.905 -16.356   0.781  1.00 52.75           C  
ATOM   3334  O   GLY A 236     -21.760 -15.908  -0.350  1.00 52.75           O  
ATOM   3335  N   ASN A 237     -22.743 -15.801   1.660  1.00 62.71           N  
ATOM   3336  H   ASN A 237     -22.768 -16.149   2.608  1.00 62.71           H  
ATOM   3337  CA  ASN A 237     -23.408 -14.538   1.364  1.00 62.71           C  
ATOM   3338  HA  ASN A 237     -23.673 -14.523   0.307  1.00 62.71           H  
ATOM   3339  C   ASN A 237     -22.440 -13.387   1.667  1.00 62.71           C  
ATOM   3340  CB  ASN A 237     -24.719 -14.429   2.151  1.00 62.71           C  
ATOM   3341  HB2 ASN A 237     -25.100 -13.411   2.069  1.00 62.71           H  
ATOM   3342  HB3 ASN A 237     -24.527 -14.636   3.204  1.00 62.71           H  
ATOM   3343  O   ASN A 237     -22.001 -13.266   2.818  1.00 62.71           O  
ATOM   3344  CG  ASN A 237     -25.790 -15.366   1.623  1.00 62.71           C  
ATOM   3345  ND2 ASN A 237     -26.743 -15.720   2.450  1.00 62.71           N  
ATOM   3346 HD21 ASN A 237     -27.460 -16.318   2.064  1.00 62.71           H  
ATOM   3347 HD22 ASN A 237     -26.756 -15.350   3.390  1.00 62.71           H  
ATOM   3348  OD1 ASN A 237     -25.816 -15.785   0.480  1.00 62.71           O  
ATOM   3349  N   PRO A 238     -22.101 -12.547   0.672  1.00 76.71           N  
ATOM   3350  CA  PRO A 238     -21.319 -11.346   0.904  1.00 76.71           C  
ATOM   3351  HA  PRO A 238     -20.324 -11.633   1.246  1.00 76.71           H  
ATOM   3352  C   PRO A 238     -22.011 -10.450   1.923  1.00 76.71           C  
ATOM   3353  CB  PRO A 238     -21.215 -10.617  -0.435  1.00 76.71           C  
ATOM   3354  HB2 PRO A 238     -20.225 -10.187  -0.591  1.00 76.71           H  
ATOM   3355  HB3 PRO A 238     -21.972  -9.836  -0.505  1.00 76.71           H  
ATOM   3356  O   PRO A 238     -23.215 -10.223   1.828  1.00 76.71           O  
ATOM   3357  CG  PRO A 238     -21.537 -11.688  -1.460  1.00 76.71           C  
ATOM   3358  HG2 PRO A 238     -20.622 -12.207  -1.746  1.00 76.71           H  
ATOM   3359  HG3 PRO A 238     -22.044 -11.243  -2.316  1.00 76.71           H  
ATOM   3360  CD  PRO A 238     -22.458 -12.653  -0.731  1.00 76.71           C  
ATOM   3361  HD2 PRO A 238     -23.497 -12.352  -0.864  1.00 76.71           H  
ATOM   3362  HD3 PRO A 238     -22.304 -13.658  -1.123  1.00 76.71           H  
ATOM   3363  N   THR A 239     -21.241  -9.911   2.856  1.00 82.19           N  
ATOM   3364  H   THR A 239     -20.265 -10.170   2.891  1.00 82.19           H  
ATOM   3365  CA  THR A 239     -21.697  -8.872   3.770  1.00 82.19           C  
ATOM   3366  HA  THR A 239     -22.428  -8.254   3.249  1.00 82.19           H  
ATOM   3367  C   THR A 239     -20.533  -7.982   4.176  1.00 82.19           C  
ATOM   3368  CB  THR A 239     -22.410  -9.465   4.997  1.00 82.19           C  
ATOM   3369  HB  THR A 239     -23.123 -10.223   4.672  1.00 82.19           H  
ATOM   3370  O   THR A 239     -19.352  -8.334   4.054  1.00 82.19           O  
ATOM   3371  CG2 THR A 239     -21.455 -10.061   6.029  1.00 82.19           C  
ATOM   3372 HG21 THR A 239     -20.846 -10.829   5.552  1.00 82.19           H  
ATOM   3373 HG22 THR A 239     -22.043 -10.493   6.838  1.00 82.19           H  
ATOM   3374 HG23 THR A 239     -20.818  -9.284   6.452  1.00 82.19           H  
ATOM   3375  OG1 THR A 239     -23.106  -8.435   5.640  1.00 82.19           O  
ATOM   3376  HG1 THR A 239     -23.862  -8.831   6.080  1.00 82.19           H  
ATOM   3377  N   ALA A 240     -20.874  -6.814   4.691  1.00 89.17           N  
ATOM   3378  H   ALA A 240     -21.855  -6.669   4.887  1.00 89.17           H  
ATOM   3379  CA  ALA A 240     -19.934  -5.953   5.368  1.00 89.17           C  
ATOM   3380  HA  ALA A 240     -19.053  -6.538   5.633  1.00 89.17           H  
ATOM   3381  C   ALA A 240     -20.553  -5.463   6.667  1.00 89.17           C  
ATOM   3382  CB  ALA A 240     -19.507  -4.827   4.430  1.00 89.17           C  
ATOM   3383  HB1 ALA A 240     -18.936  -5.245   3.600  1.00 89.17           H  
ATOM   3384  HB2 ALA A 240     -20.396  -4.336   4.036  1.00 89.17           H  
ATOM   3385  HB3 ALA A 240     -18.887  -4.107   4.965  1.00 89.17           H  
ATOM   3386  O   ALA A 240     -21.766  -5.298   6.779  1.00 89.17           O  
ATOM   3387  N   ALA A 241     -19.704  -5.241   7.656  1.00 89.54           N  
ATOM   3388  H   ALA A 241     -18.713  -5.320   7.476  1.00 89.54           H  
ATOM   3389  CA  ALA A 241     -20.137  -4.759   8.949  1.00 89.54           C  
ATOM   3390  HA  ALA A 241     -21.061  -4.196   8.820  1.00 89.54           H  
ATOM   3391  C   ALA A 241     -19.102  -3.818   9.528  1.00 89.54           C  
ATOM   3392  CB  ALA A 241     -20.397  -5.948   9.869  1.00 89.54           C  
ATOM   3393  HB1 ALA A 241     -21.144  -6.587   9.399  1.00 89.54           H  
ATOM   3394  HB2 ALA A 241     -19.475  -6.509  10.026  1.00 89.54           H  
ATOM   3395  HB3 ALA A 241     -20.779  -5.598  10.828  1.00 89.54           H  
ATOM   3396  O   ALA A 241     -17.911  -3.957   9.255  1.00 89.54           O  
ATOM   3397  N   ILE A 242     -19.549  -2.880  10.347  1.00 88.45           N  
ATOM   3398  H   ILE A 242     -20.540  -2.834  10.535  1.00 88.45           H  
ATOM   3399  CA  ILE A 242     -18.676  -1.905  10.984  1.00 88.45           C  
ATOM   3400  HA  ILE A 242     -17.644  -2.158  10.739  1.00 88.45           H  
ATOM   3401  C   ILE A 242     -18.791  -1.991  12.499  1.00 88.45           C  
ATOM   3402  CB  ILE A 242     -18.928  -0.501  10.404  1.00 88.45           C  
ATOM   3403  HB  ILE A 242     -18.843  -0.589   9.321  1.00 88.45           H  
ATOM   3404  O   ILE A 242     -19.869  -2.222  13.043  1.00 88.45           O  
ATOM   3405  CG1 ILE A 242     -17.824   0.472  10.870  1.00 88.45           C  
ATOM   3406 HG12 ILE A 242     -17.958   0.705  11.926  1.00 88.45           H  
ATOM   3407 HG13 ILE A 242     -16.851  -0.002  10.744  1.00 88.45           H  
ATOM   3408  CG2 ILE A 242     -20.346   0.011  10.728  1.00 88.45           C  
ATOM   3409 HG21 ILE A 242     -20.473   0.134  11.803  1.00 88.45           H  
ATOM   3410 HG22 ILE A 242     -21.094  -0.695  10.367  1.00 88.45           H  
ATOM   3411 HG23 ILE A 242     -20.533   0.966  10.239  1.00 88.45           H  
ATOM   3412  CD1 ILE A 242     -17.793   1.779  10.079  1.00 88.45           C  
ATOM   3413 HD11 ILE A 242     -18.738   2.307  10.209  1.00 88.45           H  
ATOM   3414 HD12 ILE A 242     -16.984   2.409  10.451  1.00 88.45           H  
ATOM   3415 HD13 ILE A 242     -17.628   1.571   9.022  1.00 88.45           H  
ATOM   3416  N   ARG A 243     -17.665  -1.790  13.177  1.00 88.88           N  
ATOM   3417  H   ARG A 243     -16.814  -1.676  12.647  1.00 88.88           H  
ATOM   3418  CA  ARG A 243     -17.612  -1.490  14.607  1.00 88.88           C  
ATOM   3419  HA  ARG A 243     -18.573  -1.079  14.918  1.00 88.88           H  
ATOM   3420  C   ARG A 243     -16.552  -0.435  14.873  1.00 88.88           C  
ATOM   3421  CB  ARG A 243     -17.377  -2.763  15.432  1.00 88.88           C  
ATOM   3422  HB2 ARG A 243     -18.122  -3.511  15.160  1.00 88.88           H  
ATOM   3423  HB3 ARG A 243     -17.521  -2.520  16.485  1.00 88.88           H  
ATOM   3424  O   ARG A 243     -15.681  -0.184  14.040  1.00 88.88           O  
ATOM   3425  CG  ARG A 243     -15.972  -3.348  15.244  1.00 88.88           C  
ATOM   3426  HG2 ARG A 243     -15.838  -3.663  14.209  1.00 88.88           H  
ATOM   3427  HG3 ARG A 243     -15.214  -2.606  15.498  1.00 88.88           H  
ATOM   3428  CD  ARG A 243     -15.805  -4.540  16.175  1.00 88.88           C  
ATOM   3429  HD2 ARG A 243     -15.950  -4.203  17.201  1.00 88.88           H  
ATOM   3430  HD3 ARG A 243     -16.583  -5.272  15.957  1.00 88.88           H  
ATOM   3431  NE  ARG A 243     -14.470  -5.143  16.037  1.00 88.88           N  
ATOM   3432  HE  ARG A 243     -13.821  -4.745  15.374  1.00 88.88           H  
ATOM   3433  NH1 ARG A 243     -14.750  -6.758  17.623  1.00 88.88           N  
ATOM   3434 HH11 ARG A 243     -15.708  -6.464  17.754  1.00 88.88           H  
ATOM   3435 HH12 ARG A 243     -14.297  -7.409  18.250  1.00 88.88           H  
ATOM   3436  NH2 ARG A 243     -12.768  -6.499  16.669  1.00 88.88           N  
ATOM   3437 HH21 ARG A 243     -12.415  -7.145  17.360  1.00 88.88           H  
ATOM   3438 HH22 ARG A 243     -12.168  -5.982  16.042  1.00 88.88           H  
ATOM   3439  CZ  ARG A 243     -14.006  -6.131  16.767  1.00 88.88           C  
ATOM   3440  N   VAL A 244     -16.602   0.145  16.059  1.00 88.46           N  
ATOM   3441  H   VAL A 244     -17.361  -0.118  16.672  1.00 88.46           H  
ATOM   3442  CA  VAL A 244     -15.610   1.101  16.551  1.00 88.46           C  
ATOM   3443  HA  VAL A 244     -14.726   1.054  15.916  1.00 88.46           H  
ATOM   3444  C   VAL A 244     -15.184   0.705  17.959  1.00 88.46           C  
ATOM   3445  CB  VAL A 244     -16.151   2.543  16.482  1.00 88.46           C  
ATOM   3446  HB  VAL A 244     -17.081   2.612  17.048  1.00 88.46           H  
ATOM   3447  O   VAL A 244     -16.036   0.377  18.788  1.00 88.46           O  
ATOM   3448  CG1 VAL A 244     -15.144   3.537  17.067  1.00 88.46           C  
ATOM   3449 HG11 VAL A 244     -15.086   3.422  18.150  1.00 88.46           H  
ATOM   3450 HG12 VAL A 244     -15.452   4.561  16.851  1.00 88.46           H  
ATOM   3451 HG13 VAL A 244     -14.161   3.371  16.626  1.00 88.46           H  
ATOM   3452  CG2 VAL A 244     -16.417   2.958  15.026  1.00 88.46           C  
ATOM   3453 HG21 VAL A 244     -16.871   3.949  14.996  1.00 88.46           H  
ATOM   3454 HG22 VAL A 244     -15.483   2.992  14.465  1.00 88.46           H  
ATOM   3455 HG23 VAL A 244     -17.106   2.266  14.541  1.00 88.46           H  
ATOM   3456  N   TYR A 245     -13.875   0.724  18.209  1.00 87.19           N  
ATOM   3457  H   TYR A 245     -13.249   0.982  17.460  1.00 87.19           H  
ATOM   3458  CA  TYR A 245     -13.317   0.713  19.560  1.00 87.19           C  
ATOM   3459  HA  TYR A 245     -13.953   0.124  20.220  1.00 87.19           H  
ATOM   3460  C   TYR A 245     -13.243   2.141  20.092  1.00 87.19           C  
ATOM   3461  CB  TYR A 245     -11.922   0.090  19.554  1.00 87.19           C  
ATOM   3462  HB2 TYR A 245     -11.252   0.726  18.976  1.00 87.19           H  
ATOM   3463  HB3 TYR A 245     -11.956  -0.876  19.050  1.00 87.19           H  
ATOM   3464  O   TYR A 245     -12.718   3.020  19.408  1.00 87.19           O  
ATOM   3465  CG  TYR A 245     -11.334  -0.119  20.931  1.00 87.19           C  
ATOM   3466  CD1 TYR A 245     -10.331   0.747  21.395  1.00 87.19           C  
ATOM   3467  HD1 TYR A 245     -10.004   1.577  20.787  1.00 87.19           H  
ATOM   3468  CD2 TYR A 245     -11.772  -1.182  21.741  1.00 87.19           C  
ATOM   3469  HD2 TYR A 245     -12.554  -1.836  21.385  1.00 87.19           H  
ATOM   3470  CE1 TYR A 245      -9.745   0.544  22.655  1.00 87.19           C  
ATOM   3471  HE1 TYR A 245      -8.971   1.218  22.989  1.00 87.19           H  
ATOM   3472  CE2 TYR A 245     -11.190  -1.393  23.006  1.00 87.19           C  
ATOM   3473  HE2 TYR A 245     -11.506  -2.211  23.637  1.00 87.19           H  
ATOM   3474  OH  TYR A 245      -9.584  -0.744  24.666  1.00 87.19           O  
ATOM   3475  HH  TYR A 245      -8.888  -0.102  24.825  1.00 87.19           H  
ATOM   3476  CZ  TYR A 245     -10.168  -0.533  23.459  1.00 87.19           C  
ATOM   3477  N   ASP A 246     -13.765   2.367  21.289  1.00 85.32           N  
ATOM   3478  H   ASP A 246     -14.158   1.592  21.803  1.00 85.32           H  
ATOM   3479  CA  ASP A 246     -13.657   3.642  21.990  1.00 85.32           C  
ATOM   3480  HA  ASP A 246     -13.344   4.427  21.302  1.00 85.32           H  
ATOM   3481  C   ASP A 246     -12.589   3.523  23.084  1.00 85.32           C  
ATOM   3482  CB  ASP A 246     -15.050   4.029  22.503  1.00 85.32           C  
ATOM   3483  HB2 ASP A 246     -15.695   4.196  21.640  1.00 85.32           H  
ATOM   3484  HB3 ASP A 246     -15.465   3.189  23.060  1.00 85.32           H  
ATOM   3485  O   ASP A 246     -12.755   2.765  24.043  1.00 85.32           O  
ATOM   3486  CG  ASP A 246     -15.092   5.282  23.383  1.00 85.32           C  
ATOM   3487  OD1 ASP A 246     -16.204   5.589  23.862  1.00 85.32           O  
ATOM   3488  OD2 ASP A 246     -14.040   5.903  23.641  1.00 85.32           O  
ATOM   3489  N   ASP A 247     -11.493   4.276  22.946  1.00 82.70           N  
ATOM   3490  H   ASP A 247     -11.440   4.891  22.147  1.00 82.70           H  
ATOM   3491  CA  ASP A 247     -10.372   4.232  23.893  1.00 82.70           C  
ATOM   3492  HA  ASP A 247     -10.040   3.198  23.989  1.00 82.70           H  
ATOM   3493  C   ASP A 247     -10.795   4.717  25.292  1.00 82.70           C  
ATOM   3494  CB  ASP A 247      -9.176   5.076  23.403  1.00 82.70           C  
ATOM   3495  HB2 ASP A 247      -9.508   6.108  23.288  1.00 82.70           H  
ATOM   3496  HB3 ASP A 247      -8.424   5.075  24.192  1.00 82.70           H  
ATOM   3497  O   ASP A 247     -10.271   4.232  26.298  1.00 82.70           O  
ATOM   3498  CG  ASP A 247      -8.477   4.599  22.116  1.00 82.70           C  
ATOM   3499  OD1 ASP A 247      -7.649   5.365  21.573  1.00 82.70           O  
ATOM   3500  OD2 ASP A 247      -8.748   3.485  21.627  1.00 82.70           O  
ATOM   3501  N   LEU A 248     -11.770   5.634  25.385  1.00 80.00           N  
ATOM   3502  H   LEU A 248     -12.279   5.873  24.546  1.00 80.00           H  
ATOM   3503  CA  LEU A 248     -12.238   6.191  26.658  1.00 80.00           C  
ATOM   3504  HA  LEU A 248     -11.365   6.500  27.233  1.00 80.00           H  
ATOM   3505  C   LEU A 248     -12.995   5.150  27.484  1.00 80.00           C  
ATOM   3506  CB  LEU A 248     -13.135   7.412  26.377  1.00 80.00           C  
ATOM   3507  HB2 LEU A 248     -12.589   8.118  25.752  1.00 80.00           H  
ATOM   3508  HB3 LEU A 248     -14.008   7.078  25.817  1.00 80.00           H  
ATOM   3509  O   LEU A 248     -12.822   5.076  28.702  1.00 80.00           O  
ATOM   3510  CG  LEU A 248     -13.641   8.134  27.639  1.00 80.00           C  
ATOM   3511  HG  LEU A 248     -14.151   7.429  28.296  1.00 80.00           H  
ATOM   3512  CD1 LEU A 248     -12.500   8.799  28.414  1.00 80.00           C  
ATOM   3513 HD11 LEU A 248     -11.827   8.032  28.798  1.00 80.00           H  
ATOM   3514 HD12 LEU A 248     -11.946   9.470  27.758  1.00 80.00           H  
ATOM   3515 HD13 LEU A 248     -12.904   9.356  29.259  1.00 80.00           H  
ATOM   3516  CD2 LEU A 248     -14.651   9.215  27.253  1.00 80.00           C  
ATOM   3517 HD21 LEU A 248     -15.480   8.752  26.718  1.00 80.00           H  
ATOM   3518 HD22 LEU A 248     -14.177   9.949  26.603  1.00 80.00           H  
ATOM   3519 HD23 LEU A 248     -15.035   9.702  28.150  1.00 80.00           H  
ATOM   3520  N   THR A 249     -13.843   4.357  26.828  1.00 83.98           N  
ATOM   3521  H   THR A 249     -13.926   4.480  25.830  1.00 83.98           H  
ATOM   3522  CA  THR A 249     -14.570   3.252  27.475  1.00 83.98           C  
ATOM   3523  HA  THR A 249     -14.717   3.500  28.526  1.00 83.98           H  
ATOM   3524  C   THR A 249     -13.783   1.944  27.460  1.00 83.98           C  
ATOM   3525  CB  THR A 249     -15.961   3.041  26.868  1.00 83.98           C  
ATOM   3526  HB  THR A 249     -16.454   2.231  27.405  1.00 83.98           H  
ATOM   3527  O   THR A 249     -14.154   1.006  28.164  1.00 83.98           O  
ATOM   3528  CG2 THR A 249     -16.839   4.288  26.972  1.00 83.98           C  
ATOM   3529 HG21 THR A 249     -16.959   4.564  28.020  1.00 83.98           H  
ATOM   3530 HG22 THR A 249     -17.819   4.076  26.542  1.00 83.98           H  
ATOM   3531 HG23 THR A 249     -16.389   5.120  26.432  1.00 83.98           H  
ATOM   3532  OG1 THR A 249     -15.874   2.684  25.514  1.00 83.98           O  
ATOM   3533  HG1 THR A 249     -16.030   3.478  24.996  1.00 83.98           H  
ATOM   3534  N   SER A 250     -12.691   1.887  26.691  1.00 85.33           N  
ATOM   3535  H   SER A 250     -12.527   2.669  26.072  1.00 85.33           H  
ATOM   3536  CA  SER A 250     -11.870   0.698  26.454  1.00 85.33           C  
ATOM   3537  HA  SER A 250     -11.205   0.945  25.627  1.00 85.33           H  
ATOM   3538  C   SER A 250     -12.701  -0.502  25.988  1.00 85.33           C  
ATOM   3539  CB  SER A 250     -10.994   0.386  27.669  1.00 85.33           C  
ATOM   3540  HB2 SER A 250     -10.380  -0.489  27.458  1.00 85.33           H  
ATOM   3541  HB3 SER A 250     -11.629   0.167  28.528  1.00 85.33           H  
ATOM   3542  O   SER A 250     -12.542  -1.624  26.473  1.00 85.33           O  
ATOM   3543  OG  SER A 250     -10.145   1.480  27.974  1.00 85.33           O  
ATOM   3544  HG  SER A 250     -10.452   2.258  27.502  1.00 85.33           H  
ATOM   3545  N   SER A 251     -13.645  -0.256  25.076  1.00 88.02           N  
ATOM   3546  H   SER A 251     -13.695   0.668  24.672  1.00 88.02           H  
ATOM   3547  CA  SER A 251     -14.587  -1.276  24.614  1.00 88.02           C  
ATOM   3548  HA  SER A 251     -14.109  -2.250  24.719  1.00 88.02           H  
ATOM   3549  C   SER A 251     -14.944  -1.123  23.136  1.00 88.02           C  
ATOM   3550  CB  SER A 251     -15.831  -1.288  25.511  1.00 88.02           C  
ATOM   3551  HB2 SER A 251     -15.517  -1.358  26.553  1.00 88.02           H  
ATOM   3552  HB3 SER A 251     -16.427  -2.170  25.276  1.00 88.02           H  
ATOM   3553  O   SER A 251     -14.938  -0.022  22.585  1.00 88.02           O  
ATOM   3554  OG  SER A 251     -16.645  -0.144  25.351  1.00 88.02           O  
ATOM   3555  HG  SER A 251     -16.111   0.654  25.345  1.00 88.02           H  
ATOM   3556  N   PHE A 252     -15.246  -2.250  22.484  1.00 88.24           N  
ATOM   3557  H   PHE A 252     -15.288  -3.110  23.012  1.00 88.24           H  
ATOM   3558  CA  PHE A 252     -15.834  -2.262  21.147  1.00 88.24           C  
ATOM   3559  HA  PHE A 252     -15.443  -1.423  20.571  1.00 88.24           H  
ATOM   3560  C   PHE A 252     -17.350  -2.098  21.239  1.00 88.24           C  
ATOM   3561  CB  PHE A 252     -15.488  -3.558  20.397  1.00 88.24           C  
ATOM   3562  HB2 PHE A 252     -16.176  -3.665  19.558  1.00 88.24           H  
ATOM   3563  HB3 PHE A 252     -15.657  -4.412  21.053  1.00 88.24           H  
ATOM   3564  O   PHE A 252     -18.001  -2.703  22.089  1.00 88.24           O  
ATOM   3565  CG  PHE A 252     -14.084  -3.615  19.833  1.00 88.24           C  
ATOM   3566  CD1 PHE A 252     -13.799  -3.001  18.599  1.00 88.24           C  
ATOM   3567  HD1 PHE A 252     -14.576  -2.467  18.071  1.00 88.24           H  
ATOM   3568  CD2 PHE A 252     -13.061  -4.277  20.535  1.00 88.24           C  
ATOM   3569  HD2 PHE A 252     -13.266  -4.733  21.492  1.00 88.24           H  
ATOM   3570  CE1 PHE A 252     -12.504  -3.071  18.056  1.00 88.24           C  
ATOM   3571  HE1 PHE A 252     -12.285  -2.585  17.116  1.00 88.24           H  
ATOM   3572  CE2 PHE A 252     -11.753  -4.292  20.021  1.00 88.24           C  
ATOM   3573  HE2 PHE A 252     -10.953  -4.735  20.596  1.00 88.24           H  
ATOM   3574  CZ  PHE A 252     -11.475  -3.699  18.778  1.00 88.24           C  
ATOM   3575  HZ  PHE A 252     -10.464  -3.701  18.397  1.00 88.24           H  
ATOM   3576  N   SER A 253     -17.906  -1.345  20.298  1.00 87.50           N  
ATOM   3577  H   SER A 253     -17.282  -0.870  19.661  1.00 87.50           H  
ATOM   3578  CA  SER A 253     -19.314  -1.474  19.916  1.00 87.50           C  
ATOM   3579  HA  SER A 253     -19.932  -1.414  20.812  1.00 87.50           H  
ATOM   3580  C   SER A 253     -19.585  -2.828  19.251  1.00 87.50           C  
ATOM   3581  CB  SER A 253     -19.717  -0.335  18.975  1.00 87.50           C  
ATOM   3582  HB2 SER A 253     -19.834   0.583  19.550  1.00 87.50           H  
ATOM   3583  HB3 SER A 253     -20.664  -0.568  18.489  1.00 87.50           H  
ATOM   3584  O   SER A 253     -18.671  -3.484  18.735  1.00 87.50           O  
ATOM   3585  OG  SER A 253     -18.712  -0.139  18.002  1.00 87.50           O  
ATOM   3586  HG  SER A 253     -17.968   0.265  18.456  1.00 87.50           H  
ATOM   3587  N   ASP A 254     -20.854  -3.234  19.237  1.00 87.10           N  
ATOM   3588  H   ASP A 254     -21.560  -2.700  19.723  1.00 87.10           H  
ATOM   3589  CA  ASP A 254     -21.286  -4.409  18.486  1.00 87.10           C  
ATOM   3590  HA  ASP A 254     -20.707  -5.267  18.828  1.00 87.10           H  
ATOM   3591  C   ASP A 254     -21.023  -4.229  16.986  1.00 87.10           C  
ATOM   3592  CB  ASP A 254     -22.774  -4.703  18.739  1.00 87.10           C  
ATOM   3593  HB2 ASP A 254     -23.358  -3.815  18.501  1.00 87.10           H  
ATOM   3594  HB3 ASP A 254     -23.091  -5.503  18.070  1.00 87.10           H  
ATOM   3595  O   ASP A 254     -21.038  -3.116  16.453  1.00 87.10           O  
ATOM   3596  CG  ASP A 254     -23.069  -5.147  20.176  1.00 87.10           C  
ATOM   3597  OD1 ASP A 254     -24.194  -4.864  20.643  1.00 87.10           O  
ATOM   3598  OD2 ASP A 254     -22.180  -5.778  20.790  1.00 87.10           O  
ATOM   3599  N   TRP A 255     -20.809  -5.343  16.285  1.00 88.62           N  
ATOM   3600  H   TRP A 255     -20.858  -6.232  16.762  1.00 88.62           H  
ATOM   3601  CA  TRP A 255     -20.741  -5.323  14.829  1.00 88.62           C  
ATOM   3602  HA  TRP A 255     -20.040  -4.547  14.522  1.00 88.62           H  
ATOM   3603  C   TRP A 255     -22.110  -4.970  14.242  1.00 88.62           C  
ATOM   3604  CB  TRP A 255     -20.238  -6.666  14.295  1.00 88.62           C  
ATOM   3605  HB2 TRP A 255     -20.802  -7.480  14.751  1.00 88.62           H  
ATOM   3606  HB3 TRP A 255     -20.432  -6.685  13.223  1.00 88.62           H  
ATOM   3607  O   TRP A 255     -23.100  -5.664  14.477  1.00 88.62           O  
ATOM   3608  CG  TRP A 255     -18.773  -6.918  14.433  1.00 88.62           C  
ATOM   3609  CD1 TRP A 255     -18.171  -7.732  15.330  1.00 88.62           C  
ATOM   3610  HD1 TRP A 255     -18.685  -8.301  16.091  1.00 88.62           H  
ATOM   3611  CD2 TRP A 255     -17.707  -6.387  13.594  1.00 88.62           C  
ATOM   3612  CE2 TRP A 255     -16.474  -6.967  14.010  1.00 88.62           C  
ATOM   3613  CE3 TRP A 255     -17.662  -5.470  12.522  1.00 88.62           C  
ATOM   3614  HE3 TRP A 255     -18.576  -4.995  12.195  1.00 88.62           H  
ATOM   3615  NE1 TRP A 255     -16.812  -7.773  15.077  1.00 88.62           N  
ATOM   3616  HE1 TRP A 255     -16.168  -8.360  15.587  1.00 88.62           H  
ATOM   3617  CH2 TRP A 255     -15.240  -5.738  12.332  1.00 88.62           C  
ATOM   3618  HH2 TRP A 255     -14.310  -5.472  11.854  1.00 88.62           H  
ATOM   3619  CZ2 TRP A 255     -15.255  -6.665  13.387  1.00 88.62           C  
ATOM   3620  HZ2 TRP A 255     -14.339  -7.121  13.734  1.00 88.62           H  
ATOM   3621  CZ3 TRP A 255     -16.439  -5.141  11.909  1.00 88.62           C  
ATOM   3622  HZ3 TRP A 255     -16.412  -4.401  11.123  1.00 88.62           H  
ATOM   3623  N   LEU A 256     -22.144  -3.916  13.430  1.00 87.95           N  
ATOM   3624  H   LEU A 256     -21.313  -3.348  13.347  1.00 87.95           H  
ATOM   3625  CA  LEU A 256     -23.341  -3.457  12.740  1.00 87.95           C  
ATOM   3626  HA  LEU A 256     -24.214  -3.944  13.175  1.00 87.95           H  
ATOM   3627  C   LEU A 256     -23.269  -3.860  11.270  1.00 87.95           C  
ATOM   3628  CB  LEU A 256     -23.506  -1.941  12.934  1.00 87.95           C  
ATOM   3629  HB2 LEU A 256     -22.682  -1.429  12.436  1.00 87.95           H  
ATOM   3630  HB3 LEU A 256     -24.436  -1.647  12.449  1.00 87.95           H  
ATOM   3631  O   LEU A 256     -22.451  -3.329  10.522  1.00 87.95           O  
ATOM   3632  CG  LEU A 256     -23.538  -1.494  14.407  1.00 87.95           C  
ATOM   3633  HG  LEU A 256     -22.583  -1.730  14.876  1.00 87.95           H  
ATOM   3634  CD1 LEU A 256     -23.737   0.013  14.518  1.00 87.95           C  
ATOM   3635 HD11 LEU A 256     -23.468   0.324  15.527  1.00 87.95           H  
ATOM   3636 HD12 LEU A 256     -23.103   0.537  13.803  1.00 87.95           H  
ATOM   3637 HD13 LEU A 256     -24.784   0.271  14.353  1.00 87.95           H  
ATOM   3638  CD2 LEU A 256     -24.670  -2.159  15.197  1.00 87.95           C  
ATOM   3639 HD21 LEU A 256     -25.623  -2.049  14.680  1.00 87.95           H  
ATOM   3640 HD22 LEU A 256     -24.449  -3.219  15.322  1.00 87.95           H  
ATOM   3641 HD23 LEU A 256     -24.732  -1.721  16.193  1.00 87.95           H  
ATOM   3642  N   GLU A 257     -24.103  -4.817  10.870  1.00 86.79           N  
ATOM   3643  H   GLU A 257     -24.768  -5.188  11.534  1.00 86.79           H  
ATOM   3644  CA  GLU A 257     -24.167  -5.321   9.497  1.00 86.79           C  
ATOM   3645  HA  GLU A 257     -23.155  -5.508   9.137  1.00 86.79           H  
ATOM   3646  C   GLU A 257     -24.823  -4.290   8.580  1.00 86.79           C  
ATOM   3647  CB  GLU A 257     -24.946  -6.645   9.461  1.00 86.79           C  
ATOM   3648  HB2 GLU A 257     -24.568  -7.303  10.243  1.00 86.79           H  
ATOM   3649  HB3 GLU A 257     -26.003  -6.453   9.645  1.00 86.79           H  
ATOM   3650  O   GLU A 257     -25.914  -3.806   8.888  1.00 86.79           O  
ATOM   3651  CG  GLU A 257     -24.760  -7.341   8.109  1.00 86.79           C  
ATOM   3652  HG2 GLU A 257     -25.112  -6.683   7.314  1.00 86.79           H  
ATOM   3653  HG3 GLU A 257     -23.690  -7.499   7.975  1.00 86.79           H  
ATOM   3654  CD  GLU A 257     -25.486  -8.687   7.980  1.00 86.79           C  
ATOM   3655  OE1 GLU A 257     -25.168  -9.397   6.995  1.00 86.79           O  
ATOM   3656  OE2 GLU A 257     -26.365  -8.997   8.814  1.00 86.79           O  
ATOM   3657  N   PHE A 258     -24.188  -3.966   7.453  1.00 87.94           N  
ATOM   3658  H   PHE A 258     -23.323  -4.434   7.222  1.00 87.94           H  
ATOM   3659  CA  PHE A 258     -24.794  -3.108   6.445  1.00 87.94           C  
ATOM   3660  HA  PHE A 258     -25.229  -2.249   6.956  1.00 87.94           H  
ATOM   3661  C   PHE A 258     -25.934  -3.835   5.741  1.00 87.94           C  
ATOM   3662  CB  PHE A 258     -23.766  -2.583   5.436  1.00 87.94           C  
ATOM   3663  HB2 PHE A 258     -23.279  -3.435   4.961  1.00 87.94           H  
ATOM   3664  HB3 PHE A 258     -24.294  -2.028   4.661  1.00 87.94           H  
ATOM   3665  O   PHE A 258     -25.815  -4.968   5.275  1.00 87.94           O  
ATOM   3666  CG  PHE A 258     -22.721  -1.660   6.029  1.00 87.94           C  
ATOM   3667  CD1 PHE A 258     -23.097  -0.561   6.823  1.00 87.94           C  
ATOM   3668  HD1 PHE A 258     -24.142  -0.327   6.957  1.00 87.94           H  
ATOM   3669  CD2 PHE A 258     -21.363  -1.879   5.763  1.00 87.94           C  
ATOM   3670  HD2 PHE A 258     -21.072  -2.684   5.105  1.00 87.94           H  
ATOM   3671  CE1 PHE A 258     -22.121   0.249   7.428  1.00 87.94           C  
ATOM   3672  HE1 PHE A 258     -22.418   1.074   8.059  1.00 87.94           H  
ATOM   3673  CE2 PHE A 258     -20.389  -1.047   6.330  1.00 87.94           C  
ATOM   3674  HE2 PHE A 258     -19.348  -1.208   6.096  1.00 87.94           H  
ATOM   3675  CZ  PHE A 258     -20.761  -0.006   7.192  1.00 87.94           C  
ATOM   3676  HZ  PHE A 258     -20.005   0.613   7.652  1.00 87.94           H  
ATOM   3677  N   HIS A 259     -27.056  -3.145   5.623  1.00 84.67           N  
ATOM   3678  H   HIS A 259     -27.065  -2.196   5.967  1.00 84.67           H  
ATOM   3679  CA  HIS A 259     -28.177  -3.587   4.827  1.00 84.67           C  
ATOM   3680  HA  HIS A 259     -28.324  -4.654   4.996  1.00 84.67           H  
ATOM   3681  C   HIS A 259     -27.854  -3.409   3.353  1.00 84.67           C  
ATOM   3682  CB  HIS A 259     -29.438  -2.844   5.271  1.00 84.67           C  
ATOM   3683  HB2 HIS A 259     -30.251  -3.089   4.586  1.00 84.67           H  
ATOM   3684  HB3 HIS A 259     -29.262  -1.770   5.223  1.00 84.67           H  
ATOM   3685  O   HIS A 259     -27.337  -2.381   2.931  1.00 84.67           O  
ATOM   3686  CG  HIS A 259     -29.849  -3.226   6.673  1.00 84.67           C  
ATOM   3687  CD2 HIS A 259     -29.626  -4.436   7.283  1.00 84.67           C  
ATOM   3688  HD2 HIS A 259     -29.128  -5.294   6.854  1.00 84.67           H  
ATOM   3689  ND1 HIS A 259     -30.498  -2.433   7.595  1.00 84.67           N  
ATOM   3690  HD1 HIS A 259     -30.725  -1.452   7.519  1.00 84.67           H  
ATOM   3691  CE1 HIS A 259     -30.663  -3.164   8.713  1.00 84.67           C  
ATOM   3692  HE1 HIS A 259     -31.117  -2.849   9.641  1.00 84.67           H  
ATOM   3693  NE2 HIS A 259     -30.162  -4.386   8.565  1.00 84.67           N  
ATOM   3694  N   HIS A 260     -28.181  -4.419   2.570  1.00 85.20           N  
ATOM   3695  H   HIS A 260     -28.564  -5.249   2.999  1.00 85.20           H  
ATOM   3696  CA  HIS A 260     -27.982  -4.468   1.139  1.00 85.20           C  
ATOM   3697  HA  HIS A 260     -28.002  -3.451   0.748  1.00 85.20           H  
ATOM   3698  C   HIS A 260     -29.127  -5.224   0.471  1.00 85.20           C  
ATOM   3699  CB  HIS A 260     -26.609  -5.094   0.823  1.00 85.20           C  
ATOM   3700  HB2 HIS A 260     -26.486  -5.195  -0.256  1.00 85.20           H  
ATOM   3701  HB3 HIS A 260     -25.831  -4.410   1.161  1.00 85.20           H  
ATOM   3702  O   HIS A 260     -29.968  -5.862   1.116  1.00 85.20           O  
ATOM   3703  CG  HIS A 260     -26.348  -6.440   1.444  1.00 85.20           C  
ATOM   3704  CD2 HIS A 260     -25.533  -6.693   2.513  1.00 85.20           C  
ATOM   3705  HD2 HIS A 260     -24.990  -5.960   3.091  1.00 85.20           H  
ATOM   3706  ND1 HIS A 260     -26.800  -7.657   0.991  1.00 85.20           N  
ATOM   3707  HD1 HIS A 260     -27.335  -7.827   0.151  1.00 85.20           H  
ATOM   3708  CE1 HIS A 260     -26.268  -8.618   1.762  1.00 85.20           C  
ATOM   3709  HE1 HIS A 260     -26.393  -9.682   1.629  1.00 85.20           H  
ATOM   3710  NE2 HIS A 260     -25.500  -8.074   2.706  1.00 85.20           N  
ATOM   3711  N   SER A 261     -29.139  -5.170  -0.853  1.00 84.67           N  
ATOM   3712  H   SER A 261     -28.475  -4.546  -1.288  1.00 84.67           H  
ATOM   3713  CA  SER A 261     -30.116  -5.857  -1.709  1.00 84.67           C  
ATOM   3714  HA  SER A 261     -31.094  -5.399  -1.560  1.00 84.67           H  
ATOM   3715  C   SER A 261     -30.270  -7.358  -1.413  1.00 84.67           C  
ATOM   3716  CB  SER A 261     -29.720  -5.652  -3.173  1.00 84.67           C  
ATOM   3717  HB2 SER A 261     -29.931  -4.622  -3.462  1.00 84.67           H  
ATOM   3718  HB3 SER A 261     -30.301  -6.320  -3.809  1.00 84.67           H  
ATOM   3719  O   SER A 261     -31.358  -7.901  -1.555  1.00 84.67           O  
ATOM   3720  OG  SER A 261     -28.338  -5.903  -3.343  1.00 84.67           O  
ATOM   3721  HG  SER A 261     -27.887  -5.062  -3.241  1.00 84.67           H  
ATOM   3722  N   GLY A 262     -29.207  -8.029  -0.960  1.00 82.97           N  
ATOM   3723  H   GLY A 262     -28.326  -7.548  -1.073  1.00 82.97           H  
ATOM   3724  CA  GLY A 262     -29.230  -9.462  -0.617  1.00 82.97           C  
ATOM   3725  HA2 GLY A 262     -28.230  -9.874  -0.753  1.00 82.97           H  
ATOM   3726  HA3 GLY A 262     -29.882  -9.979  -1.320  1.00 82.97           H  
ATOM   3727  C   GLY A 262     -29.692  -9.847   0.801  1.00 82.97           C  
ATOM   3728  O   GLY A 262     -30.045 -11.005   1.010  1.00 82.97           O  
ATOM   3729  N   ASN A 263     -29.701  -8.933   1.780  1.00 83.08           N  
ATOM   3730  H   ASN A 263     -29.425  -7.983   1.576  1.00 83.08           H  
ATOM   3731  CA  ASN A 263     -30.084  -9.244   3.173  1.00 83.08           C  
ATOM   3732  HA  ASN A 263     -30.349 -10.299   3.232  1.00 83.08           H  
ATOM   3733  C   ASN A 263     -31.350  -8.508   3.637  1.00 83.08           C  
ATOM   3734  CB  ASN A 263     -28.884  -9.066   4.126  1.00 83.08           C  
ATOM   3735  HB2 ASN A 263     -29.144  -9.478   5.102  1.00 83.08           H  
ATOM   3736  HB3 ASN A 263     -28.030  -9.630   3.752  1.00 83.08           H  
ATOM   3737  O   ASN A 263     -31.783  -8.647   4.780  1.00 83.08           O  
ATOM   3738  CG  ASN A 263     -28.453  -7.629   4.349  1.00 83.08           C  
ATOM   3739  ND2 ASN A 263     -27.405  -7.419   5.108  1.00 83.08           N  
ATOM   3740 HD21 ASN A 263     -26.974  -6.506   5.143  1.00 83.08           H  
ATOM   3741 HD22 ASN A 263     -26.879  -8.196   5.482  1.00 83.08           H  
ATOM   3742  OD1 ASN A 263     -29.061  -6.697   3.848  1.00 83.08           O  
ATOM   3743  N   THR A 264     -31.995  -7.773   2.735  1.00 85.54           N  
ATOM   3744  H   THR A 264     -31.622  -7.731   1.797  1.00 85.54           H  
ATOM   3745  CA  THR A 264     -33.269  -7.109   2.996  1.00 85.54           C  
ATOM   3746  HA  THR A 264     -33.694  -7.499   3.921  1.00 85.54           H  
ATOM   3747  C   THR A 264     -34.276  -7.406   1.892  1.00 85.54           C  
ATOM   3748  CB  THR A 264     -33.091  -5.603   3.186  1.00 85.54           C  
ATOM   3749  HB  THR A 264     -34.072  -5.148   3.321  1.00 85.54           H  
ATOM   3750  O   THR A 264     -33.938  -7.769   0.773  1.00 85.54           O  
ATOM   3751  CG2 THR A 264     -32.222  -5.215   4.370  1.00 85.54           C  
ATOM   3752 HG21 THR A 264     -32.553  -5.756   5.256  1.00 85.54           H  
ATOM   3753 HG22 THR A 264     -31.179  -5.468   4.178  1.00 85.54           H  
ATOM   3754 HG23 THR A 264     -32.307  -4.142   4.544  1.00 85.54           H  
ATOM   3755  OG1 THR A 264     -32.484  -5.051   2.066  1.00 85.54           O  
ATOM   3756  HG1 THR A 264     -31.654  -5.510   1.919  1.00 85.54           H  
ATOM   3757  N   ASN A 265     -35.551  -7.267   2.227  1.00 82.95           N  
ATOM   3758  H   ASN A 265     -35.751  -7.024   3.187  1.00 82.95           H  
ATOM   3759  CA  ASN A 265     -36.691  -7.502   1.363  1.00 82.95           C  
ATOM   3760  HA  ASN A 265     -36.349  -7.691   0.346  1.00 82.95           H  
ATOM   3761  C   ASN A 265     -37.608  -6.268   1.337  1.00 82.95           C  
ATOM   3762  CB  ASN A 265     -37.403  -8.763   1.860  1.00 82.95           C  
ATOM   3763  HB2 ASN A 265     -36.725  -9.614   1.795  1.00 82.95           H  
ATOM   3764  HB3 ASN A 265     -37.692  -8.624   2.902  1.00 82.95           H  
ATOM   3765  O   ASN A 265     -38.470  -6.043   2.204  1.00 82.95           O  
ATOM   3766  CG  ASN A 265     -38.642  -9.069   1.053  1.00 82.95           C  
ATOM   3767  ND2 ASN A 265     -39.426 -10.013   1.506  1.00 82.95           N  
ATOM   3768 HD21 ASN A 265     -39.155 -10.514   2.340  1.00 82.95           H  
ATOM   3769 HD22 ASN A 265     -40.281 -10.166   0.992  1.00 82.95           H  
ATOM   3770  OD1 ASN A 265     -38.952  -8.426   0.062  1.00 82.95           O  
ATOM   3771  N   PHE A 266     -37.447  -5.455   0.298  1.00 81.01           N  
ATOM   3772  H   PHE A 266     -36.716  -5.659  -0.369  1.00 81.01           H  
ATOM   3773  CA  PHE A 266     -38.280  -4.276   0.091  1.00 81.01           C  
ATOM   3774  HA  PHE A 266     -38.687  -3.954   1.050  1.00 81.01           H  
ATOM   3775  C   PHE A 266     -39.529  -4.528  -0.759  1.00 81.01           C  
ATOM   3776  CB  PHE A 266     -37.416  -3.128  -0.441  1.00 81.01           C  
ATOM   3777  HB2 PHE A 266     -38.077  -2.312  -0.733  1.00 81.01           H  
ATOM   3778  HB3 PHE A 266     -36.908  -3.466  -1.344  1.00 81.01           H  
ATOM   3779  O   PHE A 266     -40.423  -3.681  -0.730  1.00 81.01           O  
ATOM   3780  CG  PHE A 266     -36.390  -2.558   0.531  1.00 81.01           C  
ATOM   3781  CD1 PHE A 266     -36.630  -2.481   1.922  1.00 81.01           C  
ATOM   3782  HD1 PHE A 266     -37.555  -2.851   2.339  1.00 81.01           H  
ATOM   3783  CD2 PHE A 266     -35.202  -2.011   0.020  1.00 81.01           C  
ATOM   3784  HD2 PHE A 266     -35.003  -2.027  -1.041  1.00 81.01           H  
ATOM   3785  CE1 PHE A 266     -35.677  -1.905   2.786  1.00 81.01           C  
ATOM   3786  HE1 PHE A 266     -35.847  -1.846   3.850  1.00 81.01           H  
ATOM   3787  CE2 PHE A 266     -34.267  -1.422   0.882  1.00 81.01           C  
ATOM   3788  HE2 PHE A 266     -33.367  -0.997   0.462  1.00 81.01           H  
ATOM   3789  CZ  PHE A 266     -34.484  -1.390   2.266  1.00 81.01           C  
ATOM   3790  HZ  PHE A 266     -33.738  -0.953   2.914  1.00 81.01           H  
ATOM   3791  N   ASN A 267     -39.639  -5.663  -1.458  1.00 83.57           N  
ATOM   3792  H   ASN A 267     -38.870  -6.317  -1.444  1.00 83.57           H  
ATOM   3793  CA  ASN A 267     -40.610  -5.816  -2.546  1.00 83.57           C  
ATOM   3794  HA  ASN A 267     -41.478  -5.193  -2.332  1.00 83.57           H  
ATOM   3795  C   ASN A 267     -41.173  -7.226  -2.794  1.00 83.57           C  
ATOM   3796  CB  ASN A 267     -39.954  -5.279  -3.824  1.00 83.57           C  
ATOM   3797  HB2 ASN A 267     -39.610  -4.264  -3.627  1.00 83.57           H  
ATOM   3798  HB3 ASN A 267     -40.696  -5.242  -4.622  1.00 83.57           H  
ATOM   3799  O   ASN A 267     -42.045  -7.358  -3.653  1.00 83.57           O  
ATOM   3800  CG  ASN A 267     -38.777  -6.102  -4.319  1.00 83.57           C  
ATOM   3801  ND2 ASN A 267     -38.529  -6.112  -5.603  1.00 83.57           N  
ATOM   3802 HD21 ASN A 267     -37.717  -6.630  -5.907  1.00 83.57           H  
ATOM   3803 HD22 ASN A 267     -39.142  -5.637  -6.251  1.00 83.57           H  
ATOM   3804  OD1 ASN A 267     -38.069  -6.733  -3.555  1.00 83.57           O  
ATOM   3805  N   GLU A 268     -40.731  -8.262  -2.082  1.00 84.81           N  
ATOM   3806  H   GLU A 268     -39.994  -8.122  -1.405  1.00 84.81           H  
ATOM   3807  CA  GLU A 268     -41.241  -9.629  -2.230  1.00 84.81           C  
ATOM   3808  HA  GLU A 268     -41.776  -9.708  -3.176  1.00 84.81           H  
ATOM   3809  C   GLU A 268     -42.218 -10.008  -1.112  1.00 84.81           C  
ATOM   3810  CB  GLU A 268     -40.109 -10.664  -2.284  1.00 84.81           C  
ATOM   3811  HB2 GLU A 268     -39.570 -10.685  -1.337  1.00 84.81           H  
ATOM   3812  HB3 GLU A 268     -40.587 -11.635  -2.416  1.00 84.81           H  
ATOM   3813  O   GLU A 268     -41.884  -9.959   0.072  1.00 84.81           O  
ATOM   3814  CG  GLU A 268     -39.109 -10.455  -3.428  1.00 84.81           C  
ATOM   3815  HG2 GLU A 268     -38.328  -9.763  -3.113  1.00 84.81           H  
ATOM   3816  HG3 GLU A 268     -39.641 -10.016  -4.272  1.00 84.81           H  
ATOM   3817  CD  GLU A 268     -38.494 -11.792  -3.869  1.00 84.81           C  
ATOM   3818  OE1 GLU A 268     -38.501 -12.059  -5.096  1.00 84.81           O  
ATOM   3819  OE2 GLU A 268     -38.213 -12.666  -3.017  1.00 84.81           O  
ATOM   3820  N   PHE A 269     -43.416 -10.459  -1.484  1.00 87.73           N  
ATOM   3821  H   PHE A 269     -43.627 -10.470  -2.471  1.00 87.73           H  
ATOM   3822  CA  PHE A 269     -44.482 -10.856  -0.565  1.00 87.73           C  
ATOM   3823  HA  PHE A 269     -44.125 -10.780   0.461  1.00 87.73           H  
ATOM   3824  C   PHE A 269     -44.895 -12.304  -0.823  1.00 87.73           C  
ATOM   3825  CB  PHE A 269     -45.693  -9.925  -0.714  1.00 87.73           C  
ATOM   3826  HB2 PHE A 269     -46.452 -10.247  -0.002  1.00 87.73           H  
ATOM   3827  HB3 PHE A 269     -46.107 -10.032  -1.716  1.00 87.73           H  
ATOM   3828  O   PHE A 269     -45.171 -12.676  -1.963  1.00 87.73           O  
ATOM   3829  CG  PHE A 269     -45.394  -8.462  -0.471  1.00 87.73           C  
ATOM   3830  CD1 PHE A 269     -45.736  -7.862   0.755  1.00 87.73           C  
ATOM   3831  HD1 PHE A 269     -46.239  -8.432   1.523  1.00 87.73           H  
ATOM   3832  CD2 PHE A 269     -44.755  -7.706  -1.471  1.00 87.73           C  
ATOM   3833  HD2 PHE A 269     -44.497  -8.157  -2.417  1.00 87.73           H  
ATOM   3834  CE1 PHE A 269     -45.411  -6.515   0.986  1.00 87.73           C  
ATOM   3835  HE1 PHE A 269     -45.649  -6.059   1.936  1.00 87.73           H  
ATOM   3836  CE2 PHE A 269     -44.445  -6.360  -1.245  1.00 87.73           C  
ATOM   3837  HE2 PHE A 269     -43.960  -5.789  -2.023  1.00 87.73           H  
ATOM   3838  CZ  PHE A 269     -44.769  -5.769  -0.017  1.00 87.73           C  
ATOM   3839  HZ  PHE A 269     -44.542  -4.723   0.131  1.00 87.73           H  
ATOM   3840  N   GLY A 270     -45.001 -13.107   0.234  1.00 85.98           N  
ATOM   3841  H   GLY A 270     -44.717 -12.757   1.138  1.00 85.98           H  
ATOM   3842  CA  GLY A 270     -45.335 -14.530   0.140  1.00 85.98           C  
ATOM   3843  HA2 GLY A 270     -45.977 -14.702  -0.724  1.00 85.98           H  
ATOM   3844  HA3 GLY A 270     -45.890 -14.829   1.029  1.00 85.98           H  
ATOM   3845  C   GLY A 270     -44.107 -15.437   0.023  1.00 85.98           C  
ATOM   3846  O   GLY A 270     -42.999 -15.067   0.414  1.00 85.98           O  
ATOM   3847  N   GLY A 271     -44.311 -16.628  -0.540  1.00 85.31           N  
ATOM   3848  H   GLY A 271     -45.215 -16.802  -0.955  1.00 85.31           H  
ATOM   3849  CA  GLY A 271     -43.317 -17.697  -0.652  1.00 85.31           C  
ATOM   3850  HA2 GLY A 271     -43.089 -17.865  -1.705  1.00 85.31           H  
ATOM   3851  HA3 GLY A 271     -42.401 -17.405  -0.140  1.00 85.31           H  
ATOM   3852  C   GLY A 271     -43.785 -19.019  -0.040  1.00 85.31           C  
ATOM   3853  O   GLY A 271     -43.526 -20.073  -0.620  1.00 85.31           O  
ATOM   3854  N   ASN A 272     -44.543 -18.975   1.058  1.00 87.29           N  
ATOM   3855  H   ASN A 272     -44.700 -18.083   1.504  1.00 87.29           H  
ATOM   3856  CA  ASN A 272     -45.078 -20.160   1.735  1.00 87.29           C  
ATOM   3857  HA  ASN A 272     -44.743 -21.056   1.212  1.00 87.29           H  
ATOM   3858  C   ASN A 272     -46.610 -20.170   1.732  1.00 87.29           C  
ATOM   3859  CB  ASN A 272     -44.534 -20.249   3.166  1.00 87.29           C  
ATOM   3860  HB2 ASN A 272     -44.749 -21.234   3.578  1.00 87.29           H  
ATOM   3861  HB3 ASN A 272     -45.043 -19.517   3.794  1.00 87.29           H  
ATOM   3862  O   ASN A 272     -47.254 -19.121   1.703  1.00 87.29           O  
ATOM   3863  CG  ASN A 272     -43.041 -20.020   3.247  1.00 87.29           C  
ATOM   3864  ND2 ASN A 272     -42.644 -18.876   3.750  1.00 87.29           N  
ATOM   3865 HD21 ASN A 272     -41.654 -18.714   3.863  1.00 87.29           H  
ATOM   3866 HD22 ASN A 272     -43.350 -18.180   3.945  1.00 87.29           H  
ATOM   3867  OD1 ASN A 272     -42.239 -20.842   2.834  1.00 87.29           O  
ATOM   3868  N   VAL A 273     -47.217 -21.359   1.769  1.00 86.65           N  
ATOM   3869  H   VAL A 273     -46.651 -22.195   1.802  1.00 86.65           H  
ATOM   3870  CA  VAL A 273     -48.676 -21.484   1.897  1.00 86.65           C  
ATOM   3871  HA  VAL A 273     -49.120 -20.939   1.064  1.00 86.65           H  
ATOM   3872  C   VAL A 273     -49.168 -20.835   3.193  1.00 86.65           C  
ATOM   3873  CB  VAL A 273     -49.126 -22.952   1.783  1.00 86.65           C  
ATOM   3874  HB  VAL A 273     -48.740 -23.339   0.840  1.00 86.65           H  
ATOM   3875  O   VAL A 273     -48.621 -21.077   4.263  1.00 86.65           O  
ATOM   3876  CG1 VAL A 273     -48.613 -23.864   2.905  1.00 86.65           C  
ATOM   3877 HG11 VAL A 273     -49.059 -23.588   3.861  1.00 86.65           H  
ATOM   3878 HG12 VAL A 273     -47.529 -23.782   2.991  1.00 86.65           H  
ATOM   3879 HG13 VAL A 273     -48.868 -24.900   2.682  1.00 86.65           H  
ATOM   3880  CG2 VAL A 273     -50.654 -23.056   1.725  1.00 86.65           C  
ATOM   3881 HG21 VAL A 273     -50.942 -24.077   1.476  1.00 86.65           H  
ATOM   3882 HG22 VAL A 273     -51.043 -22.385   0.960  1.00 86.65           H  
ATOM   3883 HG23 VAL A 273     -51.090 -22.790   2.688  1.00 86.65           H  
ATOM   3884  N   GLY A 274     -50.222 -20.026   3.096  1.00 86.89           N  
ATOM   3885  H   GLY A 274     -50.606 -19.836   2.181  1.00 86.89           H  
ATOM   3886  CA  GLY A 274     -50.785 -19.299   4.234  1.00 86.89           C  
ATOM   3887  HA2 GLY A 274     -50.623 -19.870   5.149  1.00 86.89           H  
ATOM   3888  HA3 GLY A 274     -51.860 -19.190   4.087  1.00 86.89           H  
ATOM   3889  C   GLY A 274     -50.195 -17.907   4.463  1.00 86.89           C  
ATOM   3890  O   GLY A 274     -50.859 -17.110   5.128  1.00 86.89           O  
ATOM   3891  N   ASP A 275     -49.047 -17.574   3.853  1.00 88.80           N  
ATOM   3892  H   ASP A 275     -48.525 -18.295   3.376  1.00 88.80           H  
ATOM   3893  CA  ASP A 275     -48.393 -16.270   4.013  1.00 88.80           C  
ATOM   3894  HA  ASP A 275     -48.024 -16.187   5.035  1.00 88.80           H  
ATOM   3895  C   ASP A 275     -49.372 -15.122   3.748  1.00 88.80           C  
ATOM   3896  CB  ASP A 275     -47.205 -16.106   3.045  1.00 88.80           C  
ATOM   3897  HB2 ASP A 275     -47.483 -16.481   2.060  1.00 88.80           H  
ATOM   3898  HB3 ASP A 275     -47.013 -15.039   2.930  1.00 88.80           H  
ATOM   3899  O   ASP A 275     -49.952 -15.012   2.661  1.00 88.80           O  
ATOM   3900  CG  ASP A 275     -45.883 -16.744   3.480  1.00 88.80           C  
ATOM   3901  OD1 ASP A 275     -44.918 -16.653   2.688  1.00 88.80           O  
ATOM   3902  OD2 ASP A 275     -45.782 -17.273   4.599  1.00 88.80           O  
ATOM   3903  N   THR A 276     -49.524 -14.231   4.730  1.00 87.83           N  
ATOM   3904  H   THR A 276     -49.102 -14.419   5.628  1.00 87.83           H  
ATOM   3905  CA  THR A 276     -50.272 -12.988   4.544  1.00 87.83           C  
ATOM   3906  HA  THR A 276     -51.214 -13.227   4.050  1.00 87.83           H  
ATOM   3907  C   THR A 276     -49.487 -12.048   3.637  1.00 87.83           C  
ATOM   3908  CB  THR A 276     -50.618 -12.320   5.880  1.00 87.83           C  
ATOM   3909  HB  THR A 276     -49.709 -12.129   6.449  1.00 87.83           H  
ATOM   3910  O   THR A 276     -48.350 -11.671   3.934  1.00 87.83           O  
ATOM   3911  CG2 THR A 276     -51.368 -11.003   5.687  1.00 87.83           C  
ATOM   3912 HG21 THR A 276     -51.879 -10.730   6.610  1.00 87.83           H  
ATOM   3913 HG22 THR A 276     -50.661 -10.212   5.436  1.00 87.83           H  
ATOM   3914 HG23 THR A 276     -52.094 -11.098   4.879  1.00 87.83           H  
ATOM   3915  OG1 THR A 276     -51.450 -13.186   6.622  1.00 87.83           O  
ATOM   3916  HG1 THR A 276     -50.839 -13.804   7.030  1.00 87.83           H  
ATOM   3917  N   ILE A 277     -50.117 -11.659   2.529  1.00 85.04           N  
ATOM   3918  H   ILE A 277     -51.030 -12.048   2.341  1.00 85.04           H  
ATOM   3919  CA  ILE A 277     -49.578 -10.688   1.577  1.00 85.04           C  
ATOM   3920  HA  ILE A 277     -48.491 -10.759   1.561  1.00 85.04           H  
ATOM   3921  C   ILE A 277     -49.916  -9.270   2.028  1.00 85.04           C  
ATOM   3922  CB  ILE A 277     -50.117 -10.978   0.161  1.00 85.04           C  
ATOM   3923  HB  ILE A 277     -51.204 -10.905   0.187  1.00 85.04           H  
ATOM   3924  O   ILE A 277     -49.024  -8.434   2.125  1.00 85.04           O  
ATOM   3925  CG1 ILE A 277     -49.780 -12.402  -0.333  1.00 85.04           C  
ATOM   3926 HG12 ILE A 277     -50.263 -13.133   0.315  1.00 85.04           H  
ATOM   3927 HG13 ILE A 277     -50.198 -12.534  -1.331  1.00 85.04           H  
ATOM   3928  CG2 ILE A 277     -49.629  -9.917  -0.835  1.00 85.04           C  
ATOM   3929 HG21 ILE A 277     -49.866 -10.235  -1.850  1.00 85.04           H  
ATOM   3930 HG22 ILE A 277     -48.553  -9.768  -0.747  1.00 85.04           H  
ATOM   3931 HG23 ILE A 277     -50.127  -8.966  -0.646  1.00 85.04           H  
ATOM   3932  CD1 ILE A 277     -48.284 -12.722  -0.387  1.00 85.04           C  
ATOM   3933 HD11 ILE A 277     -48.151 -13.749  -0.727  1.00 85.04           H  
ATOM   3934 HD12 ILE A 277     -47.839 -12.636   0.604  1.00 85.04           H  
ATOM   3935 HD13 ILE A 277     -47.783 -12.053  -1.086  1.00 85.04           H  
ATOM   3936  N   ALA A 278     -51.200  -9.016   2.296  1.00 85.70           N  
ATOM   3937  H   ALA A 278     -51.865  -9.768   2.185  1.00 85.70           H  
ATOM   3938  CA  ALA A 278     -51.716  -7.753   2.815  1.00 85.70           C  
ATOM   3939  HA  ALA A 278     -51.144  -7.461   3.696  1.00 85.70           H  
ATOM   3940  C   ALA A 278     -53.196  -7.884   3.215  1.00 85.70           C  
ATOM   3941  CB  ALA A 278     -51.560  -6.671   1.735  1.00 85.70           C  
ATOM   3942  HB1 ALA A 278     -50.512  -6.388   1.636  1.00 85.70           H  
ATOM   3943  HB2 ALA A 278     -51.910  -7.052   0.775  1.00 85.70           H  
ATOM   3944  HB3 ALA A 278     -52.127  -5.780   2.006  1.00 85.70           H  
ATOM   3945  O   ALA A 278     -53.938  -8.705   2.660  1.00 85.70           O  
ATOM   3946  N   THR A 279     -53.644  -7.019   4.128  1.00 78.62           N  
ATOM   3947  H   THR A 279     -52.968  -6.451   4.619  1.00 78.62           H  
ATOM   3948  CA  THR A 279     -55.068  -6.721   4.326  1.00 78.62           C  
ATOM   3949  HA  THR A 279     -55.633  -7.648   4.234  1.00 78.62           H  
ATOM   3950  C   THR A 279     -55.558  -5.740   3.269  1.00 78.62           C  
ATOM   3951  CB  THR A 279     -55.361  -6.137   5.710  1.00 78.62           C  
ATOM   3952  HB  THR A 279     -54.741  -5.259   5.894  1.00 78.62           H  
ATOM   3953  O   THR A 279     -54.911  -4.745   2.959  1.00 78.62           O  
ATOM   3954  CG2 THR A 279     -56.832  -5.792   5.935  1.00 78.62           C  
ATOM   3955 HG21 THR A 279     -57.119  -4.943   5.314  1.00 78.62           H  
ATOM   3956 HG22 THR A 279     -57.452  -6.652   5.682  1.00 78.62           H  
ATOM   3957 HG23 THR A 279     -56.995  -5.512   6.976  1.00 78.62           H  
ATOM   3958  OG1 THR A 279     -55.145  -7.089   6.699  1.00 78.62           O  
ATOM   3959  HG1 THR A 279     -54.221  -7.346   6.668  1.00 78.62           H  
ATOM   3960  N   GLY A 280     -56.751  -5.999   2.760  1.00 83.18           N  
ATOM   3961  H   GLY A 280     -57.236  -6.815   3.104  1.00 83.18           H  
ATOM   3962  CA  GLY A 280     -57.457  -5.173   1.802  1.00 83.18           C  
ATOM   3963  HA2 GLY A 280     -57.452  -5.703   0.849  1.00 83.18           H  
ATOM   3964  HA3 GLY A 280     -56.966  -4.209   1.671  1.00 83.18           H  
ATOM   3965  C   GLY A 280     -58.904  -4.962   2.213  1.00 83.18           C  
ATOM   3966  O   GLY A 280     -59.334  -5.365   3.296  1.00 83.18           O  
ATOM   3967  N   ALA A 281     -59.679  -4.351   1.327  1.00 82.98           N  
ATOM   3968  H   ALA A 281     -59.290  -4.140   0.419  1.00 82.98           H  
ATOM   3969  CA  ALA A 281     -61.128  -4.361   1.464  1.00 82.98           C  
ATOM   3970  HA  ALA A 281     -61.393  -5.248   2.041  1.00 82.98           H  
ATOM   3971  C   ALA A 281     -61.811  -4.515   0.108  1.00 82.98           C  
ATOM   3972  CB  ALA A 281     -61.629  -3.140   2.245  1.00 82.98           C  
ATOM   3973  HB1 ALA A 281     -62.686  -3.269   2.478  1.00 82.98           H  
ATOM   3974  HB2 ALA A 281     -61.519  -2.239   1.642  1.00 82.98           H  
ATOM   3975  HB3 ALA A 281     -61.079  -3.041   3.182  1.00 82.98           H  
ATOM   3976  O   ALA A 281     -61.254  -4.174  -0.939  1.00 82.98           O  
ATOM   3977  N   ALA A 282     -63.022  -5.054   0.144  1.00 85.16           N  
ATOM   3978  H   ALA A 282     -63.386  -5.348   1.038  1.00 85.16           H  
ATOM   3979  CA  ALA A 282     -63.858  -5.220  -1.029  1.00 85.16           C  
ATOM   3980  HA  ALA A 282     -63.254  -5.598  -1.854  1.00 85.16           H  
ATOM   3981  C   ALA A 282     -64.499  -3.897  -1.460  1.00 85.16           C  
ATOM   3982  CB  ALA A 282     -64.905  -6.266  -0.695  1.00 85.16           C  
ATOM   3983  HB1 ALA A 282     -65.639  -6.334  -1.498  1.00 85.16           H  
ATOM   3984  HB2 ALA A 282     -65.394  -5.981   0.237  1.00 85.16           H  
ATOM   3985  HB3 ALA A 282     -64.419  -7.231  -0.554  1.00 85.16           H  
ATOM   3986  O   ALA A 282     -65.109  -3.198  -0.653  1.00 85.16           O  
ATOM   3987  N   HIS A 283     -64.446  -3.598  -2.757  1.00 80.53           N  
ATOM   3988  H   HIS A 283     -63.999  -4.258  -3.376  1.00 80.53           H  
ATOM   3989  CA  HIS A 283     -65.088  -2.418  -3.358  1.00 80.53           C  
ATOM   3990  HA  HIS A 283     -65.131  -1.623  -2.614  1.00 80.53           H  
ATOM   3991  C   HIS A 283     -66.525  -2.705  -3.818  1.00 80.53           C  
ATOM   3992  CB  HIS A 283     -64.272  -1.885  -4.537  1.00 80.53           C  
ATOM   3993  HB2 HIS A 283     -64.275  -2.632  -5.331  1.00 80.53           H  
ATOM   3994  HB3 HIS A 283     -64.800  -1.022  -4.942  1.00 80.53           H  
ATOM   3995  O   HIS A 283     -67.182  -1.888  -4.449  1.00 80.53           O  
ATOM   3996  CG  HIS A 283     -62.869  -1.413  -4.233  1.00 80.53           C  
ATOM   3997  CD2 HIS A 283     -61.903  -2.044  -3.501  1.00 80.53           C  
ATOM   3998  HD2 HIS A 283     -61.984  -2.994  -2.992  1.00 80.53           H  
ATOM   3999  ND1 HIS A 283     -62.355  -0.207  -4.699  1.00 80.53           N  
ATOM   4000  CE1 HIS A 283     -61.119  -0.106  -4.196  1.00 80.53           C  
ATOM   4001  HE1 HIS A 283     -60.457   0.731  -4.362  1.00 80.53           H  
ATOM   4002  NE2 HIS A 283     -60.815  -1.204  -3.486  1.00 80.53           N  
ATOM   4003  HE2 HIS A 283     -59.923  -1.383  -3.048  1.00 80.53           H  
ATOM   4004  N   GLY A 284     -67.001  -3.921  -3.592  1.00 81.00           N  
ATOM   4005  H   GLY A 284     -66.403  -4.584  -3.120  1.00 81.00           H  
ATOM   4006  CA  GLY A 284     -68.246  -4.431  -4.142  1.00 81.00           C  
ATOM   4007  HA2 GLY A 284     -69.093  -4.055  -3.569  1.00 81.00           H  
ATOM   4008  HA3 GLY A 284     -68.350  -4.106  -5.177  1.00 81.00           H  
ATOM   4009  C   GLY A 284     -68.232  -5.947  -4.096  1.00 81.00           C  
ATOM   4010  O   GLY A 284     -67.324  -6.539  -3.521  1.00 81.00           O  
ATOM   4011  N   ALA A 285     -69.204  -6.582  -4.745  1.00 85.53           N  
ATOM   4012  H   ALA A 285     -69.944  -6.052  -5.182  1.00 85.53           H  
ATOM   4013  CA  ALA A 285     -69.323  -8.036  -4.695  1.00 85.53           C  
ATOM   4014  HA  ALA A 285     -69.238  -8.332  -3.649  1.00 85.53           H  
ATOM   4015  C   ALA A 285     -68.206  -8.787  -5.440  1.00 85.53           C  
ATOM   4016  CB  ALA A 285     -70.721  -8.425  -5.184  1.00 85.53           C  
ATOM   4017  HB1 ALA A 285     -71.478  -7.868  -4.632  1.00 85.53           H  
ATOM   4018  HB2 ALA A 285     -70.882  -9.487  -4.999  1.00 85.53           H  
ATOM   4019  HB3 ALA A 285     -70.818  -8.227  -6.251  1.00 85.53           H  
ATOM   4020  O   ALA A 285     -67.924  -9.937  -5.115  1.00 85.53           O  
ATOM   4021  N   ASN A 286     -67.564  -8.131  -6.413  1.00 84.45           N  
ATOM   4022  H   ASN A 286     -67.842  -7.175  -6.585  1.00 84.45           H  
ATOM   4023  CA  ASN A 286     -66.704  -8.785  -7.404  1.00 84.45           C  
ATOM   4024  HA  ASN A 286     -66.686  -9.859  -7.218  1.00 84.45           H  
ATOM   4025  C   ASN A 286     -65.244  -8.317  -7.384  1.00 84.45           C  
ATOM   4026  CB  ASN A 286     -67.305  -8.552  -8.803  1.00 84.45           C  
ATOM   4027  HB2 ASN A 286     -66.685  -9.054  -9.545  1.00 84.45           H  
ATOM   4028  HB3 ASN A 286     -67.297  -7.485  -9.024  1.00 84.45           H  
ATOM   4029  O   ASN A 286     -64.445  -8.833  -8.158  1.00 84.45           O  
ATOM   4030  CG  ASN A 286     -68.713  -9.087  -8.965  1.00 84.45           C  
ATOM   4031  ND2 ASN A 286     -69.482  -8.531  -9.870  1.00 84.45           N  
ATOM   4032 HD21 ASN A 286     -70.400  -8.939  -9.972  1.00 84.45           H  
ATOM   4033 HD22 ASN A 286     -69.116  -7.825 -10.492  1.00 84.45           H  
ATOM   4034  OD1 ASN A 286     -69.168  -9.981  -8.283  1.00 84.45           O  
ATOM   4035  N   TYR A 287     -64.885  -7.327  -6.565  1.00 82.16           N  
ATOM   4036  H   TYR A 287     -65.551  -6.975  -5.892  1.00 82.16           H  
ATOM   4037  CA  TYR A 287     -63.558  -6.709  -6.594  1.00 82.16           C  
ATOM   4038  HA  TYR A 287     -62.838  -7.399  -7.033  1.00 82.16           H  
ATOM   4039  C   TYR A 287     -63.071  -6.364  -5.187  1.00 82.16           C  
ATOM   4040  CB  TYR A 287     -63.611  -5.459  -7.481  1.00 82.16           C  
ATOM   4041  HB2 TYR A 287     -64.353  -4.769  -7.078  1.00 82.16           H  
ATOM   4042  HB3 TYR A 287     -63.946  -5.752  -8.476  1.00 82.16           H  
ATOM   4043  O   TYR A 287     -63.832  -5.821  -4.385  1.00 82.16           O  
ATOM   4044  CG  TYR A 287     -62.291  -4.725  -7.614  1.00 82.16           C  
ATOM   4045  CD1 TYR A 287     -61.936  -3.745  -6.672  1.00 82.16           C  
ATOM   4046  HD1 TYR A 287     -62.558  -3.583  -5.804  1.00 82.16           H  
ATOM   4047  CD2 TYR A 287     -61.418  -5.006  -8.680  1.00 82.16           C  
ATOM   4048  HD2 TYR A 287     -61.663  -5.774  -9.399  1.00 82.16           H  
ATOM   4049  CE1 TYR A 287     -60.765  -2.985  -6.822  1.00 82.16           C  
ATOM   4050  HE1 TYR A 287     -60.524  -2.212  -6.107  1.00 82.16           H  
ATOM   4051  CE2 TYR A 287     -60.227  -4.268  -8.822  1.00 82.16           C  
ATOM   4052  HE2 TYR A 287     -59.550  -4.465  -9.641  1.00 82.16           H  
ATOM   4053  OH  TYR A 287     -58.773  -2.515  -8.063  1.00 82.16           O  
ATOM   4054  HH  TYR A 287     -58.720  -1.768  -7.462  1.00 82.16           H  
ATOM   4055  CZ  TYR A 287     -59.908  -3.242  -7.906  1.00 82.16           C  
ATOM   4056  N   ALA A 288     -61.798  -6.636  -4.910  1.00 88.64           N  
ATOM   4057  H   ALA A 288     -61.231  -7.067  -5.627  1.00 88.64           H  
ATOM   4058  CA  ALA A 288     -61.108  -6.210  -3.697  1.00 88.64           C  
ATOM   4059  HA  ALA A 288     -61.630  -5.354  -3.268  1.00 88.64           H  
ATOM   4060  C   ALA A 288     -59.682  -5.755  -4.021  1.00 88.64           C  
ATOM   4061  CB  ALA A 288     -61.126  -7.355  -2.680  1.00 88.64           C  
ATOM   4062  HB1 ALA A 288     -62.157  -7.640  -2.470  1.00 88.64           H  
ATOM   4063  HB2 ALA A 288     -60.641  -7.030  -1.760  1.00 88.64           H  
ATOM   4064  HB3 ALA A 288     -60.595  -8.221  -3.075  1.00 88.64           H  
ATOM   4065  O   ALA A 288     -59.044  -6.328  -4.906  1.00 88.64           O  
ATOM   4066  N   SER A 289     -59.184  -4.750  -3.297  1.00 87.07           N  
ATOM   4067  H   SER A 289     -59.740  -4.365  -2.548  1.00 87.07           H  
ATOM   4068  CA  SER A 289     -57.805  -4.260  -3.423  1.00 87.07           C  
ATOM   4069  HA  SER A 289     -57.289  -4.869  -4.165  1.00 87.07           H  
ATOM   4070  C   SER A 289     -57.033  -4.403  -2.116  1.00 87.07           C  
ATOM   4071  CB  SER A 289     -57.748  -2.813  -3.923  1.00 87.07           C  
ATOM   4072  HB2 SER A 289     -56.730  -2.585  -4.239  1.00 87.07           H  
ATOM   4073  HB3 SER A 289     -58.406  -2.707  -4.785  1.00 87.07           H  
ATOM   4074  O   SER A 289     -57.623  -4.315  -1.037  1.00 87.07           O  
ATOM   4075  OG  SER A 289     -58.133  -1.893  -2.911  1.00 87.07           O  
ATOM   4076  HG  SER A 289     -57.353  -1.655  -2.404  1.00 87.07           H  
ATOM   4077  N   PHE A 290     -55.720  -4.584  -2.236  1.00 87.64           N  
ATOM   4078  H   PHE A 290     -55.328  -4.597  -3.167  1.00 87.64           H  
ATOM   4079  CA  PHE A 290     -54.773  -4.823  -1.151  1.00 87.64           C  
ATOM   4080  HA  PHE A 290     -55.234  -4.571  -0.196  1.00 87.64           H  
ATOM   4081  C   PHE A 290     -53.537  -3.944  -1.339  1.00 87.64           C  
ATOM   4082  CB  PHE A 290     -54.358  -6.302  -1.130  1.00 87.64           C  
ATOM   4083  HB2 PHE A 290     -53.720  -6.460  -0.261  1.00 87.64           H  
ATOM   4084  HB3 PHE A 290     -53.764  -6.522  -2.018  1.00 87.64           H  
ATOM   4085  O   PHE A 290     -53.026  -3.815  -2.452  1.00 87.64           O  
ATOM   4086  CG  PHE A 290     -55.509  -7.279  -1.069  1.00 87.64           C  
ATOM   4087  CD1 PHE A 290     -55.941  -7.791   0.165  1.00 87.64           C  
ATOM   4088  HD1 PHE A 290     -55.407  -7.528   1.066  1.00 87.64           H  
ATOM   4089  CD2 PHE A 290     -56.182  -7.640  -2.246  1.00 87.64           C  
ATOM   4090  HD2 PHE A 290     -55.854  -7.252  -3.199  1.00 87.64           H  
ATOM   4091  CE1 PHE A 290     -57.069  -8.625   0.232  1.00 87.64           C  
ATOM   4092  HE1 PHE A 290     -57.402  -9.003   1.187  1.00 87.64           H  
ATOM   4093  CE2 PHE A 290     -57.312  -8.462  -2.174  1.00 87.64           C  
ATOM   4094  HE2 PHE A 290     -57.849  -8.680  -3.085  1.00 87.64           H  
ATOM   4095  CZ  PHE A 290     -57.763  -8.959  -0.941  1.00 87.64           C  
ATOM   4096  HZ  PHE A 290     -58.645  -9.581  -0.898  1.00 87.64           H  
ATOM   4097  N   GLU A 291     -53.060  -3.355  -0.248  1.00 85.72           N  
ATOM   4098  H   GLU A 291     -53.586  -3.432   0.610  1.00 85.72           H  
ATOM   4099  CA  GLU A 291     -51.924  -2.438  -0.216  1.00 85.72           C  
ATOM   4100  HA  GLU A 291     -51.676  -2.118  -1.228  1.00 85.72           H  
ATOM   4101  C   GLU A 291     -50.703  -3.147   0.371  1.00 85.72           C  
ATOM   4102  CB  GLU A 291     -52.270  -1.186   0.610  1.00 85.72           C  
ATOM   4103  HB2 GLU A 291     -52.533  -1.475   1.628  1.00 85.72           H  
ATOM   4104  HB3 GLU A 291     -51.374  -0.573   0.710  1.00 85.72           H  
ATOM   4105  O   GLU A 291     -50.683  -3.525   1.541  1.00 85.72           O  
ATOM   4106  CG  GLU A 291     -53.384  -0.317  -0.002  1.00 85.72           C  
ATOM   4107  HG2 GLU A 291     -53.358   0.661   0.479  1.00 85.72           H  
ATOM   4108  HG3 GLU A 291     -53.191  -0.178  -1.066  1.00 85.72           H  
ATOM   4109  CD  GLU A 291     -54.775  -0.920   0.202  1.00 85.72           C  
ATOM   4110  OE1 GLU A 291     -55.753  -0.530  -0.477  1.00 85.72           O  
ATOM   4111  OE2 GLU A 291     -54.927  -1.765   1.112  1.00 85.72           O  
ATOM   4112  N   LEU A 292     -49.677  -3.326  -0.452  1.00 86.66           N  
ATOM   4113  H   LEU A 292     -49.766  -2.991  -1.400  1.00 86.66           H  
ATOM   4114  CA  LEU A 292     -48.448  -4.031  -0.121  1.00 86.66           C  
ATOM   4115  HA  LEU A 292     -48.640  -4.719   0.703  1.00 86.66           H  
ATOM   4116  C   LEU A 292     -47.377  -3.003   0.280  1.00 86.66           C  
ATOM   4117  CB  LEU A 292     -48.010  -4.871  -1.333  1.00 86.66           C  
ATOM   4118  HB2 LEU A 292     -46.951  -5.105  -1.218  1.00 86.66           H  
ATOM   4119  HB3 LEU A 292     -48.106  -4.276  -2.241  1.00 86.66           H  
ATOM   4120  O   LEU A 292     -46.981  -2.193  -0.565  1.00 86.66           O  
ATOM   4121  CG  LEU A 292     -48.760  -6.201  -1.515  1.00 86.66           C  
ATOM   4122  HG  LEU A 292     -48.664  -6.800  -0.610  1.00 86.66           H  
ATOM   4123  CD1 LEU A 292     -50.242  -6.018  -1.845  1.00 86.66           C  
ATOM   4124 HD11 LEU A 292     -50.680  -6.978  -2.118  1.00 86.66           H  
ATOM   4125 HD12 LEU A 292     -50.355  -5.307  -2.663  1.00 86.66           H  
ATOM   4126 HD13 LEU A 292     -50.773  -5.647  -0.968  1.00 86.66           H  
ATOM   4127  CD2 LEU A 292     -48.144  -6.975  -2.681  1.00 86.66           C  
ATOM   4128 HD21 LEU A 292     -48.275  -6.421  -3.610  1.00 86.66           H  
ATOM   4129 HD22 LEU A 292     -47.078  -7.121  -2.506  1.00 86.66           H  
ATOM   4130 HD23 LEU A 292     -48.617  -7.953  -2.769  1.00 86.66           H  
ATOM   4131  N   PRO A 293     -46.896  -3.000   1.538  1.00 84.62           N  
ATOM   4132  CA  PRO A 293     -45.908  -2.030   2.007  1.00 84.62           C  
ATOM   4133  HA  PRO A 293     -46.224  -1.023   1.735  1.00 84.62           H  
ATOM   4134  C   PRO A 293     -44.520  -2.292   1.410  1.00 84.62           C  
ATOM   4135  CB  PRO A 293     -45.913  -2.152   3.534  1.00 84.62           C  
ATOM   4136  HB2 PRO A 293     -46.664  -1.477   3.945  1.00 84.62           H  
ATOM   4137  HB3 PRO A 293     -44.938  -1.942   3.973  1.00 84.62           H  
ATOM   4138  O   PRO A 293     -43.822  -3.238   1.789  1.00 84.62           O  
ATOM   4139  CG  PRO A 293     -46.349  -3.597   3.775  1.00 84.62           C  
ATOM   4140  HG2 PRO A 293     -45.498  -4.269   3.663  1.00 84.62           H  
ATOM   4141  HG3 PRO A 293     -46.809  -3.725   4.755  1.00 84.62           H  
ATOM   4142  CD  PRO A 293     -47.350  -3.830   2.647  1.00 84.62           C  
ATOM   4143  HD2 PRO A 293     -47.386  -4.888   2.388  1.00 84.62           H  
ATOM   4144  HD3 PRO A 293     -48.339  -3.496   2.961  1.00 84.62           H  
ATOM   4145  N   ILE A 294     -44.100  -1.408   0.513  1.00 85.80           N  
ATOM   4146  H   ILE A 294     -44.691  -0.609   0.335  1.00 85.80           H  
ATOM   4147  CA  ILE A 294     -42.817  -1.461  -0.192  1.00 85.80           C  
ATOM   4148  HA  ILE A 294     -42.302  -2.382   0.086  1.00 85.80           H  
ATOM   4149  C   ILE A 294     -41.892  -0.313   0.229  1.00 85.80           C  
ATOM   4150  CB  ILE A 294     -43.028  -1.507  -1.720  1.00 85.80           C  
ATOM   4151  HB  ILE A 294     -42.046  -1.504  -2.193  1.00 85.80           H  
ATOM   4152  O   ILE A 294     -42.252   0.570   1.015  1.00 85.80           O  
ATOM   4153  CG1 ILE A 294     -43.799  -0.266  -2.203  1.00 85.80           C  
ATOM   4154 HG12 ILE A 294     -43.287   0.632  -1.859  1.00 85.80           H  
ATOM   4155 HG13 ILE A 294     -44.809  -0.284  -1.792  1.00 85.80           H  
ATOM   4156  CG2 ILE A 294     -43.711  -2.817  -2.137  1.00 85.80           C  
ATOM   4157 HG21 ILE A 294     -43.174  -3.655  -1.693  1.00 85.80           H  
ATOM   4158 HG22 ILE A 294     -43.668  -2.922  -3.221  1.00 85.80           H  
ATOM   4159 HG23 ILE A 294     -44.750  -2.834  -1.809  1.00 85.80           H  
ATOM   4160  CD1 ILE A 294     -43.908  -0.185  -3.715  1.00 85.80           C  
ATOM   4161 HD11 ILE A 294     -42.922  -0.347  -4.153  1.00 85.80           H  
ATOM   4162 HD12 ILE A 294     -44.275   0.800  -4.002  1.00 85.80           H  
ATOM   4163 HD13 ILE A 294     -44.601  -0.943  -4.080  1.00 85.80           H  
ATOM   4164  N   ASN A 295     -40.667  -0.334  -0.281  1.00 86.22           N  
ATOM   4165  H   ASN A 295     -40.403  -1.095  -0.890  1.00 86.22           H  
ATOM   4166  CA  ASN A 295     -39.702   0.737  -0.096  1.00 86.22           C  
ATOM   4167  HA  ASN A 295     -40.213   1.674   0.126  1.00 86.22           H  
ATOM   4168  C   ASN A 295     -38.904   0.939  -1.388  1.00 86.22           C  
ATOM   4169  CB  ASN A 295     -38.822   0.353   1.099  1.00 86.22           C  
ATOM   4170  HB2 ASN A 295     -39.452   0.198   1.975  1.00 86.22           H  
ATOM   4171  HB3 ASN A 295     -38.293  -0.573   0.873  1.00 86.22           H  
ATOM   4172  O   ASN A 295     -38.125   0.069  -1.764  1.00 86.22           O  
ATOM   4173  CG  ASN A 295     -37.792   1.406   1.422  1.00 86.22           C  
ATOM   4174  ND2 ASN A 295     -37.227   1.343   2.593  1.00 86.22           N  
ATOM   4175 HD21 ASN A 295     -37.269   0.467   3.095  1.00 86.22           H  
ATOM   4176 HD22 ASN A 295     -36.488   2.010   2.757  1.00 86.22           H  
ATOM   4177  OD1 ASN A 295     -37.499   2.301   0.664  1.00 86.22           O  
ATOM   4178  N   SER A 296     -39.127   2.067  -2.059  1.00 84.03           N  
ATOM   4179  H   SER A 296     -39.839   2.707  -1.740  1.00 84.03           H  
ATOM   4180  CA  SER A 296     -38.365   2.480  -3.235  1.00 84.03           C  
ATOM   4181  HA  SER A 296     -37.341   2.118  -3.147  1.00 84.03           H  
ATOM   4182  C   SER A 296     -38.325   4.003  -3.344  1.00 84.03           C  
ATOM   4183  CB  SER A 296     -38.987   1.855  -4.485  1.00 84.03           C  
ATOM   4184  HB2 SER A 296     -38.931   0.772  -4.378  1.00 84.03           H  
ATOM   4185  HB3 SER A 296     -40.031   2.156  -4.567  1.00 84.03           H  
ATOM   4186  O   SER A 296     -39.181   4.713  -2.806  1.00 84.03           O  
ATOM   4187  OG  SER A 296     -38.290   2.226  -5.657  1.00 84.03           O  
ATOM   4188  HG  SER A 296     -38.455   1.546  -6.314  1.00 84.03           H  
ATOM   4189  N   THR A 297     -37.331   4.519  -4.055  1.00 81.31           N  
ATOM   4190  H   THR A 297     -36.654   3.891  -4.466  1.00 81.31           H  
ATOM   4191  CA  THR A 297     -37.248   5.932  -4.452  1.00 81.31           C  
ATOM   4192  HA  THR A 297     -37.621   6.553  -3.638  1.00 81.31           H  
ATOM   4193  C   THR A 297     -38.110   6.240  -5.686  1.00 81.31           C  
ATOM   4194  CB  THR A 297     -35.782   6.316  -4.695  1.00 81.31           C  
ATOM   4195  HB  THR A 297     -35.730   7.335  -5.078  1.00 81.31           H  
ATOM   4196  O   THR A 297     -38.450   7.407  -5.925  1.00 81.31           O  
ATOM   4197  CG2 THR A 297     -34.959   6.224  -3.409  1.00 81.31           C  
ATOM   4198 HG21 THR A 297     -34.915   5.194  -3.053  1.00 81.31           H  
ATOM   4199 HG22 THR A 297     -33.945   6.576  -3.599  1.00 81.31           H  
ATOM   4200 HG23 THR A 297     -35.400   6.852  -2.636  1.00 81.31           H  
ATOM   4201  OG1 THR A 297     -35.220   5.427  -5.631  1.00 81.31           O  
ATOM   4202  HG1 THR A 297     -34.265   5.513  -5.580  1.00 81.31           H  
ATOM   4203  N   SER A 298     -38.553   5.201  -6.405  1.00 81.63           N  
ATOM   4204  H   SER A 298     -38.274   4.280  -6.098  1.00 81.63           H  
ATOM   4205  CA  SER A 298     -39.373   5.257  -7.622  1.00 81.63           C  
ATOM   4206  HA  SER A 298     -39.584   6.299  -7.862  1.00 81.63           H  
ATOM   4207  C   SER A 298     -40.716   4.538  -7.437  1.00 81.63           C  
ATOM   4208  CB  SER A 298     -38.589   4.672  -8.801  1.00 81.63           C  
ATOM   4209  HB2 SER A 298     -39.216   4.663  -9.693  1.00 81.63           H  
ATOM   4210  HB3 SER A 298     -38.277   3.653  -8.575  1.00 81.63           H  
ATOM   4211  O   SER A 298     -40.874   3.689  -6.561  1.00 81.63           O  
ATOM   4212  OG  SER A 298     -37.459   5.488  -9.036  1.00 81.63           O  
ATOM   4213  HG  SER A 298     -36.669   4.973  -8.856  1.00 81.63           H  
ATOM   4214  N   SER A 299     -41.727   4.905  -8.230  1.00 83.85           N  
ATOM   4215  H   SER A 299     -41.515   5.468  -9.041  1.00 83.85           H  
ATOM   4216  CA  SER A 299     -43.023   4.201  -8.198  1.00 83.85           C  
ATOM   4217  HA  SER A 299     -43.301   4.050  -7.155  1.00 83.85           H  
ATOM   4218  C   SER A 299     -42.903   2.837  -8.890  1.00 83.85           C  
ATOM   4219  CB  SER A 299     -44.126   5.033  -8.852  1.00 83.85           C  
ATOM   4220  HB2 SER A 299     -43.875   5.226  -9.895  1.00 83.85           H  
ATOM   4221  HB3 SER A 299     -45.077   4.503  -8.802  1.00 83.85           H  
ATOM   4222  O   SER A 299     -42.118   2.730  -9.831  1.00 83.85           O  
ATOM   4223  OG  SER A 299     -44.224   6.252  -8.144  1.00 83.85           O  
ATOM   4224  HG  SER A 299     -43.328   6.524  -7.932  1.00 83.85           H  
ATOM   4225  N   PRO A 300     -43.656   1.804  -8.472  1.00 86.93           N  
ATOM   4226  CA  PRO A 300     -43.579   0.490  -9.103  1.00 86.93           C  
ATOM   4227  HA  PRO A 300     -42.568   0.102  -8.979  1.00 86.93           H  
ATOM   4228  C   PRO A 300     -43.936   0.513 -10.593  1.00 86.93           C  
ATOM   4229  CB  PRO A 300     -44.552  -0.395  -8.330  1.00 86.93           C  
ATOM   4230  HB2 PRO A 300     -44.182  -1.419  -8.284  1.00 86.93           H  
ATOM   4231  HB3 PRO A 300     -45.540  -0.377  -8.790  1.00 86.93           H  
ATOM   4232  O   PRO A 300     -44.969   1.063 -10.978  1.00 86.93           O  
ATOM   4233  CG  PRO A 300     -44.651   0.274  -6.967  1.00 86.93           C  
ATOM   4234  HG2 PRO A 300     -43.798  -0.046  -6.369  1.00 86.93           H  
ATOM   4235  HG3 PRO A 300     -45.592   0.049  -6.464  1.00 86.93           H  
ATOM   4236  CD  PRO A 300     -44.516   1.757  -7.299  1.00 86.93           C  
ATOM   4237  HD2 PRO A 300     -44.074   2.275  -6.447  1.00 86.93           H  
ATOM   4238  HD3 PRO A 300     -45.492   2.179  -7.540  1.00 86.93           H  
ATOM   4239  N   ALA A 301     -43.124  -0.149 -11.416  1.00 86.17           N  
ATOM   4240  H   ALA A 301     -42.294  -0.575 -11.029  1.00 86.17           H  
ATOM   4241  CA  ALA A 301     -43.377  -0.324 -12.846  1.00 86.17           C  
ATOM   4242  HA  ALA A 301     -43.827   0.586 -13.242  1.00 86.17           H  
ATOM   4243  C   ALA A 301     -44.345  -1.489 -13.132  1.00 86.17           C  
ATOM   4244  CB  ALA A 301     -42.024  -0.533 -13.536  1.00 86.17           C  
ATOM   4245  HB1 ALA A 301     -41.541  -1.433 -13.157  1.00 86.17           H  
ATOM   4246  HB2 ALA A 301     -41.372   0.318 -13.339  1.00 86.17           H  
ATOM   4247  HB3 ALA A 301     -42.168  -0.626 -14.612  1.00 86.17           H  
ATOM   4248  O   ALA A 301     -45.021  -1.516 -14.161  1.00 86.17           O  
ATOM   4249  N   GLY A 302     -44.426  -2.462 -12.223  1.00 90.64           N  
ATOM   4250  H   GLY A 302     -43.848  -2.392 -11.398  1.00 90.64           H  
ATOM   4251  CA  GLY A 302     -45.273  -3.642 -12.372  1.00 90.64           C  
ATOM   4252  HA2 GLY A 302     -46.317  -3.335 -12.441  1.00 90.64           H  
ATOM   4253  HA3 GLY A 302     -45.009  -4.152 -13.299  1.00 90.64           H  
ATOM   4254  C   GLY A 302     -45.124  -4.624 -11.215  1.00 90.64           C  
ATOM   4255  O   GLY A 302     -44.431  -4.351 -10.237  1.00 90.64           O  
ATOM   4256  N   VAL A 303     -45.748  -5.797 -11.343  1.00 91.30           N  
ATOM   4257  H   VAL A 303     -46.275  -5.983 -12.184  1.00 91.30           H  
ATOM   4258  CA  VAL A 303     -45.544  -6.924 -10.419  1.00 91.30           C  
ATOM   4259  HA  VAL A 303     -44.632  -6.737  -9.851  1.00 91.30           H  
ATOM   4260  C   VAL A 303     -45.326  -8.221 -11.189  1.00 91.30           C  
ATOM   4261  CB  VAL A 303     -46.687  -7.093  -9.395  1.00 91.30           C  
ATOM   4262  HB  VAL A 303     -46.390  -7.868  -8.687  1.00 91.30           H  
ATOM   4263  O   VAL A 303     -45.960  -8.459 -12.217  1.00 91.30           O  
ATOM   4264  CG1 VAL A 303     -46.937  -5.819  -8.586  1.00 91.30           C  
ATOM   4265 HG11 VAL A 303     -47.289  -5.024  -9.244  1.00 91.30           H  
ATOM   4266 HG12 VAL A 303     -46.005  -5.494  -8.123  1.00 91.30           H  
ATOM   4267 HG13 VAL A 303     -47.675  -6.006  -7.805  1.00 91.30           H  
ATOM   4268  CG2 VAL A 303     -47.996  -7.542 -10.052  1.00 91.30           C  
ATOM   4269 HG21 VAL A 303     -48.836  -7.419  -9.368  1.00 91.30           H  
ATOM   4270 HG22 VAL A 303     -48.159  -6.998 -10.982  1.00 91.30           H  
ATOM   4271 HG23 VAL A 303     -47.912  -8.598 -10.310  1.00 91.30           H  
ATOM   4272  N   SER A 304     -44.465  -9.077 -10.655  1.00 92.57           N  
ATOM   4273  H   SER A 304     -43.960  -8.777  -9.833  1.00 92.57           H  
ATOM   4274  CA  SER A 304     -44.288 -10.464 -11.074  1.00 92.57           C  
ATOM   4275  HA  SER A 304     -44.691 -10.605 -12.077  1.00 92.57           H  
ATOM   4276  C   SER A 304     -45.043 -11.361 -10.094  1.00 92.57           C  
ATOM   4277  CB  SER A 304     -42.796 -10.808 -11.112  1.00 92.57           C  
ATOM   4278  HB2 SER A 304     -42.666 -11.848 -11.410  1.00 92.57           H  
ATOM   4279  HB3 SER A 304     -42.369 -10.668 -10.118  1.00 92.57           H  
ATOM   4280  O   SER A 304     -44.744 -11.365  -8.900  1.00 92.57           O  
ATOM   4281  OG  SER A 304     -42.126  -9.964 -12.031  1.00 92.57           O  
ATOM   4282  HG  SER A 304     -41.246  -9.786 -11.693  1.00 92.57           H  
ATOM   4283  N   VAL A 305     -46.041 -12.102 -10.582  1.00 90.87           N  
ATOM   4284  H   VAL A 305     -46.228 -12.064 -11.574  1.00 90.87           H  
ATOM   4285  CA  VAL A 305     -46.887 -12.984  -9.760  1.00 90.87           C  
ATOM   4286  HA  VAL A 305     -46.674 -12.808  -8.705  1.00 90.87           H  
ATOM   4287  C   VAL A 305     -46.556 -14.438 -10.072  1.00 90.87           C  
ATOM   4288  CB  VAL A 305     -48.390 -12.708  -9.975  1.00 90.87           C  
ATOM   4289  HB  VAL A 305     -48.668 -12.979 -10.994  1.00 90.87           H  
ATOM   4290  O   VAL A 305     -46.709 -14.879 -11.209  1.00 90.87           O  
ATOM   4291  CG1 VAL A 305     -49.253 -13.514  -9.004  1.00 90.87           C  
ATOM   4292 HG11 VAL A 305     -50.308 -13.301  -9.178  1.00 90.87           H  
ATOM   4293 HG12 VAL A 305     -48.995 -13.243  -7.981  1.00 90.87           H  
ATOM   4294 HG13 VAL A 305     -49.093 -14.582  -9.157  1.00 90.87           H  
ATOM   4295  CG2 VAL A 305     -48.731 -11.231  -9.767  1.00 90.87           C  
ATOM   4296 HG21 VAL A 305     -48.269 -10.660 -10.573  1.00 90.87           H  
ATOM   4297 HG22 VAL A 305     -49.809 -11.078  -9.830  1.00 90.87           H  
ATOM   4298 HG23 VAL A 305     -48.363 -10.885  -8.802  1.00 90.87           H  
ATOM   4299  N   ALA A 306     -46.136 -15.190  -9.058  1.00 90.82           N  
ATOM   4300  H   ALA A 306     -46.042 -14.757  -8.150  1.00 90.82           H  
ATOM   4301  CA  ALA A 306     -45.944 -16.633  -9.127  1.00 90.82           C  
ATOM   4302  HA  ALA A 306     -46.094 -16.972 -10.152  1.00 90.82           H  
ATOM   4303  C   ALA A 306     -46.972 -17.341  -8.238  1.00 90.82           C  
ATOM   4304  CB  ALA A 306     -44.504 -16.971  -8.728  1.00 90.82           C  
ATOM   4305  HB1 ALA A 306     -43.807 -16.463  -9.395  1.00 90.82           H  
ATOM   4306  HB2 ALA A 306     -44.342 -18.047  -8.792  1.00 90.82           H  
ATOM   4307  HB3 ALA A 306     -44.321 -16.648  -7.703  1.00 90.82           H  
ATOM   4308  O   ALA A 306     -47.298 -16.853  -7.158  1.00 90.82           O  
ATOM   4309  N   GLY A 307     -47.455 -18.502  -8.682  1.00 88.63           N  
ATOM   4310  H   GLY A 307     -47.157 -18.822  -9.593  1.00 88.63           H  
ATOM   4311  CA  GLY A 307     -48.410 -19.324  -7.936  1.00 88.63           C  
ATOM   4312  HA2 GLY A 307     -48.498 -20.296  -8.420  1.00 88.63           H  
ATOM   4313  HA3 GLY A 307     -48.020 -19.493  -6.932  1.00 88.63           H  
ATOM   4314  C   GLY A 307     -49.819 -18.724  -7.817  1.00 88.63           C  
ATOM   4315  O   GLY A 307     -50.177 -17.757  -8.486  1.00 88.63           O  
ATOM   4316  N   ALA A 308     -50.646 -19.359  -6.985  1.00 87.66           N  
ATOM   4317  H   ALA A 308     -50.251 -20.095  -6.416  1.00 87.66           H  
ATOM   4318  CA  ALA A 308     -52.036 -18.979  -6.740  1.00 87.66           C  
ATOM   4319  HA  ALA A 308     -52.356 -18.272  -7.505  1.00 87.66           H  
ATOM   4320  C   ALA A 308     -52.215 -18.297  -5.379  1.00 87.66           C  
ATOM   4321  CB  ALA A 308     -52.919 -20.225  -6.857  1.00 87.66           C  
ATOM   4322  HB1 ALA A 308     -52.589 -20.985  -6.149  1.00 87.66           H  
ATOM   4323  HB2 ALA A 308     -52.863 -20.623  -7.870  1.00 87.66           H  
ATOM   4324  HB3 ALA A 308     -53.952 -19.960  -6.630  1.00 87.66           H  
ATOM   4325  O   ALA A 308     -51.497 -18.595  -4.419  1.00 87.66           O  
ATOM   4326  N   PHE A 309     -53.228 -17.439  -5.278  1.00 89.93           N  
ATOM   4327  H   PHE A 309     -53.788 -17.249  -6.097  1.00 89.93           H  
ATOM   4328  CA  PHE A 309     -53.558 -16.702  -4.060  1.00 89.93           C  
ATOM   4329  HA  PHE A 309     -52.932 -17.052  -3.239  1.00 89.93           H  
ATOM   4330  C   PHE A 309     -55.005 -16.931  -3.660  1.00 89.93           C  
ATOM   4331  CB  PHE A 309     -53.276 -15.210  -4.244  1.00 89.93           C  
ATOM   4332  HB2 PHE A 309     -53.867 -14.821  -5.073  1.00 89.93           H  
ATOM   4333  HB3 PHE A 309     -53.580 -14.691  -3.335  1.00 89.93           H  
ATOM   4334  O   PHE A 309     -55.869 -17.121  -4.510  1.00 89.93           O  
ATOM   4335  CG  PHE A 309     -51.814 -14.931  -4.489  1.00 89.93           C  
ATOM   4336  CD1 PHE A 309     -50.966 -14.617  -3.411  1.00 89.93           C  
ATOM   4337  HD1 PHE A 309     -51.365 -14.508  -2.413  1.00 89.93           H  
ATOM   4338  CD2 PHE A 309     -51.284 -15.098  -5.781  1.00 89.93           C  
ATOM   4339  HD2 PHE A 309     -51.925 -15.358  -6.610  1.00 89.93           H  
ATOM   4340  CE1 PHE A 309     -49.586 -14.478  -3.627  1.00 89.93           C  
ATOM   4341  HE1 PHE A 309     -48.922 -14.262  -2.802  1.00 89.93           H  
ATOM   4342  CE2 PHE A 309     -49.902 -14.998  -5.983  1.00 89.93           C  
ATOM   4343  HE2 PHE A 309     -49.477 -15.218  -6.951  1.00 89.93           H  
ATOM   4344  CZ  PHE A 309     -49.061 -14.674  -4.913  1.00 89.93           C  
ATOM   4345  HZ  PHE A 309     -47.996 -14.610  -5.082  1.00 89.93           H  
ATOM   4346  N   SER A 310     -55.265 -16.881  -2.362  1.00 89.83           N  
ATOM   4347  H   SER A 310     -54.513 -16.611  -1.745  1.00 89.83           H  
ATOM   4348  CA  SER A 310     -56.600 -16.973  -1.791  1.00 89.83           C  
ATOM   4349  HA  SER A 310     -57.314 -17.149  -2.595  1.00 89.83           H  
ATOM   4350  C   SER A 310     -56.979 -15.661  -1.121  1.00 89.83           C  
ATOM   4351  CB  SER A 310     -56.713 -18.158  -0.830  1.00 89.83           C  
ATOM   4352  HB2 SER A 310     -56.395 -19.069  -1.337  1.00 89.83           H  
ATOM   4353  HB3 SER A 310     -57.754 -18.277  -0.528  1.00 89.83           H  
ATOM   4354  O   SER A 310     -56.127 -14.888  -0.683  1.00 89.83           O  
ATOM   4355  OG  SER A 310     -55.922 -17.958   0.324  1.00 89.83           O  
ATOM   4356  HG  SER A 310     -55.008 -17.852   0.052  1.00 89.83           H  
ATOM   4357  N   VAL A 311     -58.279 -15.416  -1.043  1.00 88.51           N  
ATOM   4358  H   VAL A 311     -58.906 -16.112  -1.419  1.00 88.51           H  
ATOM   4359  CA  VAL A 311     -58.859 -14.261  -0.371  1.00 88.51           C  
ATOM   4360  HA  VAL A 311     -58.066 -13.647   0.055  1.00 88.51           H  
ATOM   4361  C   VAL A 311     -59.736 -14.785   0.744  1.00 88.51           C  
ATOM   4362  CB  VAL A 311     -59.662 -13.389  -1.341  1.00 88.51           C  
ATOM   4363  HB  VAL A 311     -60.526 -13.946  -1.702  1.00 88.51           H  
ATOM   4364  O   VAL A 311     -60.700 -15.509   0.485  1.00 88.51           O  
ATOM   4365  CG1 VAL A 311     -60.156 -12.128  -0.634  1.00 88.51           C  
ATOM   4366 HG11 VAL A 311     -60.903 -12.386   0.117  1.00 88.51           H  
ATOM   4367 HG12 VAL A 311     -60.604 -11.456  -1.365  1.00 88.51           H  
ATOM   4368 HG13 VAL A 311     -59.315 -11.629  -0.151  1.00 88.51           H  
ATOM   4369  CG2 VAL A 311     -58.828 -12.963  -2.550  1.00 88.51           C  
ATOM   4370 HG21 VAL A 311     -58.404 -13.832  -3.053  1.00 88.51           H  
ATOM   4371 HG22 VAL A 311     -59.486 -12.467  -3.264  1.00 88.51           H  
ATOM   4372 HG23 VAL A 311     -58.020 -12.300  -2.242  1.00 88.51           H  
ATOM   4373  N   VAL A 312     -59.411 -14.428   1.978  1.00 85.65           N  
ATOM   4374  H   VAL A 312     -58.605 -13.832   2.108  1.00 85.65           H  
ATOM   4375  CA  VAL A 312     -60.173 -14.827   3.165  1.00 85.65           C  
ATOM   4376  HA  VAL A 312     -60.997 -15.472   2.860  1.00 85.65           H  
ATOM   4377  C   VAL A 312     -60.810 -13.604   3.810  1.00 85.65           C  
ATOM   4378  CB  VAL A 312     -59.329 -15.652   4.157  1.00 85.65           C  
ATOM   4379  HB  VAL A 312     -59.967 -15.925   4.998  1.00 85.65           H  
ATOM   4380  O   VAL A 312     -60.233 -12.517   3.808  1.00 85.65           O  
ATOM   4381  CG1 VAL A 312     -58.811 -16.950   3.520  1.00 85.65           C  
ATOM   4382 HG11 VAL A 312     -58.236 -17.512   4.256  1.00 85.65           H  
ATOM   4383 HG12 VAL A 312     -58.171 -16.734   2.666  1.00 85.65           H  
ATOM   4384 HG13 VAL A 312     -59.650 -17.571   3.205  1.00 85.65           H  
ATOM   4385  CG2 VAL A 312     -58.121 -14.893   4.703  1.00 85.65           C  
ATOM   4386 HG21 VAL A 312     -57.440 -14.632   3.893  1.00 85.65           H  
ATOM   4387 HG22 VAL A 312     -58.460 -13.994   5.218  1.00 85.65           H  
ATOM   4388 HG23 VAL A 312     -57.595 -15.515   5.427  1.00 85.65           H  
ATOM   4389  N   ALA A 313     -62.012 -13.769   4.353  1.00 81.90           N  
ATOM   4390  H   ALA A 313     -62.435 -14.686   4.335  1.00 81.90           H  
ATOM   4391  CA  ALA A 313     -62.626 -12.751   5.190  1.00 81.90           C  
ATOM   4392  HA  ALA A 313     -62.632 -11.795   4.665  1.00 81.90           H  
ATOM   4393  C   ALA A 313     -61.802 -12.587   6.462  1.00 81.90           C  
ATOM   4394  CB  ALA A 313     -64.070 -13.152   5.494  1.00 81.90           C  
ATOM   4395  HB1 ALA A 313     -64.615 -13.289   4.560  1.00 81.90           H  
ATOM   4396  HB2 ALA A 313     -64.089 -14.081   6.064  1.00 81.90           H  
ATOM   4397  HB3 ALA A 313     -64.556 -12.365   6.071  1.00 81.90           H  
ATOM   4398  O   ALA A 313     -61.508 -13.578   7.119  1.00 81.90           O  
ATOM   4399  N   LYS A 314     -61.461 -11.354   6.843  1.00 71.15           N  
ATOM   4400  H   LYS A 314     -61.708 -10.569   6.257  1.00 71.15           H  
ATOM   4401  CA  LYS A 314     -60.754 -11.108   8.107  1.00 71.15           C  
ATOM   4402  HA  LYS A 314     -59.970 -11.859   8.207  1.00 71.15           H  
ATOM   4403  C   LYS A 314     -61.660 -11.290   9.326  1.00 71.15           C  
ATOM   4404  CB  LYS A 314     -60.105  -9.720   8.056  1.00 71.15           C  
ATOM   4405  HB2 LYS A 314     -60.867  -8.945   8.140  1.00 71.15           H  
ATOM   4406  HB3 LYS A 314     -59.611  -9.608   7.091  1.00 71.15           H  
ATOM   4407  O   LYS A 314     -61.180 -11.465  10.435  1.00 71.15           O  
ATOM   4408  CG  LYS A 314     -59.063  -9.549   9.173  1.00 71.15           C  
ATOM   4409  HG2 LYS A 314     -58.502 -10.476   9.290  1.00 71.15           H  
ATOM   4410  HG3 LYS A 314     -59.559  -9.359  10.125  1.00 71.15           H  
ATOM   4411  CD  LYS A 314     -58.080  -8.422   8.827  1.00 71.15           C  
ATOM   4412  HD2 LYS A 314     -58.617  -7.481   8.711  1.00 71.15           H  
ATOM   4413  HD3 LYS A 314     -57.596  -8.667   7.882  1.00 71.15           H  
ATOM   4414  CE  LYS A 314     -57.013  -8.248   9.911  1.00 71.15           C  
ATOM   4415  HE2 LYS A 314     -56.807  -9.213  10.374  1.00 71.15           H  
ATOM   4416  HE3 LYS A 314     -57.404  -7.585  10.682  1.00 71.15           H  
ATOM   4417  NZ  LYS A 314     -55.754  -7.707   9.342  1.00 71.15           N  
ATOM   4418  HZ1 LYS A 314     -55.098  -7.395  10.044  1.00 71.15           H  
ATOM   4419  HZ2 LYS A 314     -55.256  -8.403   8.806  1.00 71.15           H  
ATOM   4420  HZ3 LYS A 314     -55.895  -6.989   8.646  1.00 71.15           H  
ATOM   4421  N   SER A 315     -62.978 -11.277   9.133  1.00 69.11           N  
ATOM   4422  H   SER A 315     -63.313 -11.156   8.187  1.00 69.11           H  
ATOM   4423  CA  SER A 315     -63.983 -11.448  10.189  1.00 69.11           C  
ATOM   4424  HA  SER A 315     -63.647 -10.885  11.060  1.00 69.11           H  
ATOM   4425  C   SER A 315     -64.177 -12.903  10.630  1.00 69.11           C  
ATOM   4426  CB  SER A 315     -65.309 -10.839   9.738  1.00 69.11           C  
ATOM   4427  HB2 SER A 315     -65.143  -9.823   9.381  1.00 69.11           H  
ATOM   4428  HB3 SER A 315     -66.004 -10.806  10.577  1.00 69.11           H  
ATOM   4429  O   SER A 315     -65.248 -13.276  11.099  1.00 69.11           O  
ATOM   4430  OG  SER A 315     -65.856 -11.626   8.699  1.00 69.11           O  
ATOM   4431  HG  SER A 315     -66.159 -12.443   9.102  1.00 69.11           H  
ATOM   4432  N   GLY A 316     -63.187 -13.749  10.410  1.00 52.75           N  
ATOM   4433  H   GLY A 316     -62.298 -13.398  10.083  1.00 52.75           H  
ATOM   4434  CA  GLY A 316     -63.284 -15.178  10.582  1.00 52.75           C  
ATOM   4435  HA2 GLY A 316     -63.060 -15.452  11.613  1.00 52.75           H  
ATOM   4436  HA3 GLY A 316     -64.286 -15.523  10.326  1.00 52.75           H  
ATOM   4437  C   GLY A 316     -62.270 -15.818   9.665  1.00 52.75           C  
ATOM   4438  O   GLY A 316     -61.235 -15.256   9.341  1.00 52.75           O  
ATOM   4439  N   THR A 317     -62.581 -17.009   9.214  1.00 56.27           N  
ATOM   4440  H   THR A 317     -63.374 -17.493   9.611  1.00 56.27           H  
ATOM   4441  CA  THR A 317     -61.635 -17.809   8.438  1.00 56.27           C  
ATOM   4442  HA  THR A 317     -60.766 -17.215   8.157  1.00 56.27           H  
ATOM   4443  C   THR A 317     -62.248 -18.266   7.125  1.00 56.27           C  
ATOM   4444  CB  THR A 317     -61.142 -18.961   9.316  1.00 56.27           C  
ATOM   4445  HB  THR A 317     -60.606 -19.692   8.711  1.00 56.27           H  
ATOM   4446  O   THR A 317     -61.742 -19.171   6.469  1.00 56.27           O  
ATOM   4447  CG2 THR A 317     -60.209 -18.450  10.417  1.00 56.27           C  
ATOM   4448 HG21 THR A 317     -60.742 -17.795  11.106  1.00 56.27           H  
ATOM   4449 HG22 THR A 317     -59.384 -17.894   9.971  1.00 56.27           H  
ATOM   4450 HG23 THR A 317     -59.798 -19.294  10.971  1.00 56.27           H  
ATOM   4451  OG1 THR A 317     -62.244 -19.572   9.959  1.00 56.27           O  
ATOM   4452  HG1 THR A 317     -61.889 -20.293  10.484  1.00 56.27           H  
ATOM   4453  N   ALA A 318     -63.357 -17.642   6.721  1.00 70.64           N  
ATOM   4454  H   ALA A 318     -63.678 -16.849   7.257  1.00 70.64           H  
ATOM   4455  CA  ALA A 318     -64.068 -18.016   5.515  1.00 70.64           C  
ATOM   4456  HA  ALA A 318     -64.169 -19.102   5.498  1.00 70.64           H  
ATOM   4457  C   ALA A 318     -63.277 -17.589   4.275  1.00 70.64           C  
ATOM   4458  CB  ALA A 318     -65.478 -17.418   5.547  1.00 70.64           C  
ATOM   4459  HB1 ALA A 318     -66.012 -17.776   6.427  1.00 70.64           H  
ATOM   4460  HB2 ALA A 318     -65.421 -16.330   5.576  1.00 70.64           H  
ATOM   4461  HB3 ALA A 318     -66.022 -17.721   4.652  1.00 70.64           H  
ATOM   4462  O   ALA A 318     -63.097 -16.399   4.006  1.00 70.64           O  
ATOM   4463  N   THR A 319     -62.849 -18.567   3.485  1.00 81.56           N  
ATOM   4464  H   THR A 319     -62.890 -19.520   3.816  1.00 81.56           H  
ATOM   4465  CA  THR A 319     -62.296 -18.333   2.153  1.00 81.56           C  
ATOM   4466  HA  THR A 319     -61.510 -17.580   2.217  1.00 81.56           H  
ATOM   4467  C   THR A 319     -63.388 -17.801   1.231  1.00 81.56           C  
ATOM   4468  CB  THR A 319     -61.685 -19.624   1.599  1.00 81.56           C  
ATOM   4469  HB  THR A 319     -62.477 -20.349   1.413  1.00 81.56           H  
ATOM   4470  O   THR A 319     -64.356 -18.496   0.932  1.00 81.56           O  
ATOM   4471  CG2 THR A 319     -60.908 -19.387   0.312  1.00 81.56           C  
ATOM   4472 HG21 THR A 319     -60.409 -20.312   0.022  1.00 81.56           H  
ATOM   4473 HG22 THR A 319     -61.600 -19.101  -0.480  1.00 81.56           H  
ATOM   4474 HG23 THR A 319     -60.166 -18.601   0.450  1.00 81.56           H  
ATOM   4475  OG1 THR A 319     -60.788 -20.179   2.533  1.00 81.56           O  
ATOM   4476  HG1 THR A 319     -59.959 -19.696   2.497  1.00 81.56           H  
ATOM   4477  N   ARG A 320     -63.236 -16.556   0.775  1.00 84.37           N  
ATOM   4478  H   ARG A 320     -62.403 -16.057   1.051  1.00 84.37           H  
ATOM   4479  CA  ARG A 320     -64.099 -15.936  -0.239  1.00 84.37           C  
ATOM   4480  HA  ARG A 320     -65.125 -16.283  -0.115  1.00 84.37           H  
ATOM   4481  C   ARG A 320     -63.705 -16.366  -1.643  1.00 84.37           C  
ATOM   4482  CB  ARG A 320     -64.045 -14.403  -0.118  1.00 84.37           C  
ATOM   4483  HB2 ARG A 320     -64.642 -13.980  -0.926  1.00 84.37           H  
ATOM   4484  HB3 ARG A 320     -63.016 -14.067  -0.249  1.00 84.37           H  
ATOM   4485  O   ARG A 320     -64.570 -16.635  -2.466  1.00 84.37           O  
ATOM   4486  CG  ARG A 320     -64.574 -13.835   1.205  1.00 84.37           C  
ATOM   4487  HG2 ARG A 320     -63.895 -14.091   2.019  1.00 84.37           H  
ATOM   4488  HG3 ARG A 320     -64.622 -12.750   1.120  1.00 84.37           H  
ATOM   4489  CD  ARG A 320     -65.968 -14.377   1.515  1.00 84.37           C  
ATOM   4490  HD2 ARG A 320     -65.870 -15.425   1.799  1.00 84.37           H  
ATOM   4491  HD3 ARG A 320     -66.589 -14.317   0.622  1.00 84.37           H  
ATOM   4492  NE  ARG A 320     -66.609 -13.636   2.606  1.00 84.37           N  
ATOM   4493  HE  ARG A 320     -66.278 -12.709   2.829  1.00 84.37           H  
ATOM   4494  NH1 ARG A 320     -68.252 -15.166   3.074  1.00 84.37           N  
ATOM   4495 HH11 ARG A 320     -69.064 -15.425   3.615  1.00 84.37           H  
ATOM   4496 HH12 ARG A 320     -67.976 -15.673   2.245  1.00 84.37           H  
ATOM   4497  NH2 ARG A 320     -68.022 -13.305   4.312  1.00 84.37           N  
ATOM   4498 HH21 ARG A 320     -68.827 -13.517   4.884  1.00 84.37           H  
ATOM   4499 HH22 ARG A 320     -67.503 -12.446   4.431  1.00 84.37           H  
ATOM   4500  CZ  ARG A 320     -67.630 -14.044   3.322  1.00 84.37           C  
ATOM   4501  N   VAL A 321     -62.404 -16.456  -1.904  1.00 86.15           N  
ATOM   4502  H   VAL A 321     -61.754 -16.216  -1.169  1.00 86.15           H  
ATOM   4503  CA  VAL A 321     -61.867 -16.936  -3.180  1.00 86.15           C  
ATOM   4504  HA  VAL A 321     -62.641 -17.497  -3.704  1.00 86.15           H  
ATOM   4505  C   VAL A 321     -60.709 -17.874  -2.893  1.00 86.15           C  
ATOM   4506  CB  VAL A 321     -61.433 -15.774  -4.093  1.00 86.15           C  
ATOM   4507  HB  VAL A 321     -60.593 -15.242  -3.647  1.00 86.15           H  
ATOM   4508  O   VAL A 321     -59.740 -17.478  -2.255  1.00 86.15           O  
ATOM   4509  CG1 VAL A 321     -61.006 -16.318  -5.456  1.00 86.15           C  
ATOM   4510 HG11 VAL A 321     -60.908 -15.503  -6.172  1.00 86.15           H  
ATOM   4511 HG12 VAL A 321     -61.748 -17.016  -5.844  1.00 86.15           H  
ATOM   4512 HG13 VAL A 321     -60.042 -16.817  -5.362  1.00 86.15           H  
ATOM   4513  CG2 VAL A 321     -62.566 -14.776  -4.341  1.00 86.15           C  
ATOM   4514 HG21 VAL A 321     -62.209 -13.995  -5.012  1.00 86.15           H  
ATOM   4515 HG22 VAL A 321     -63.418 -15.285  -4.791  1.00 86.15           H  
ATOM   4516 HG23 VAL A 321     -62.878 -14.315  -3.404  1.00 86.15           H  
ATOM   4517  N   ALA A 322     -60.815 -19.128  -3.325  1.00 85.38           N  
ATOM   4518  H   ALA A 322     -61.657 -19.415  -3.804  1.00 85.38           H  
ATOM   4519  CA  ALA A 322     -59.785 -20.133  -3.059  1.00 85.38           C  
ATOM   4520  HA  ALA A 322     -59.445 -20.037  -2.028  1.00 85.38           H  
ATOM   4521  C   ALA A 322     -58.543 -19.957  -3.945  1.00 85.38           C  
ATOM   4522  CB  ALA A 322     -60.413 -21.519  -3.229  1.00 85.38           C  
ATOM   4523  HB1 ALA A 322     -59.670 -22.282  -2.998  1.00 85.38           H  
ATOM   4524  HB2 ALA A 322     -60.756 -21.658  -4.254  1.00 85.38           H  
ATOM   4525  HB3 ALA A 322     -61.254 -21.633  -2.544  1.00 85.38           H  
ATOM   4526  O   ALA A 322     -57.432 -20.246  -3.515  1.00 85.38           O  
ATOM   4527  N   SER A 323     -58.739 -19.476  -5.172  1.00 84.53           N  
ATOM   4528  H   SER A 323     -59.678 -19.240  -5.461  1.00 84.53           H  
ATOM   4529  CA  SER A 323     -57.672 -19.185  -6.122  1.00 84.53           C  
ATOM   4530  HA  SER A 323     -56.750 -18.961  -5.584  1.00 84.53           H  
ATOM   4531  C   SER A 323     -58.078 -17.988  -6.976  1.00 84.53           C  
ATOM   4532  CB  SER A 323     -57.396 -20.409  -6.990  1.00 84.53           C  
ATOM   4533  HB2 SER A 323     -58.258 -20.623  -7.622  1.00 84.53           H  
ATOM   4534  HB3 SER A 323     -57.201 -21.266  -6.345  1.00 84.53           H  
ATOM   4535  O   SER A 323     -59.160 -17.997  -7.564  1.00 84.53           O  
ATOM   4536  OG  SER A 323     -56.262 -20.167  -7.794  1.00 84.53           O  
ATOM   4537  HG  SER A 323     -55.993 -20.990  -8.208  1.00 84.53           H  
ATOM   4538  N   THR A 324     -57.248 -16.951  -7.012  1.00 81.49           N  
ATOM   4539  H   THR A 324     -56.421 -16.988  -6.434  1.00 81.49           H  
ATOM   4540  CA  THR A 324     -57.457 -15.751  -7.828  1.00 81.49           C  
ATOM   4541  HA  THR A 324     -58.197 -15.977  -8.596  1.00 81.49           H  
ATOM   4542  C   THR A 324     -56.177 -15.335  -8.529  1.00 81.49           C  
ATOM   4543  CB  THR A 324     -58.012 -14.576  -7.005  1.00 81.49           C  
ATOM   4544  HB  THR A 324     -58.927 -14.914  -6.517  1.00 81.49           H  
ATOM   4545  O   THR A 324     -55.077 -15.467  -7.990  1.00 81.49           O  
ATOM   4546  CG2 THR A 324     -57.075 -14.056  -5.917  1.00 81.49           C  
ATOM   4547 HG21 THR A 324     -56.732 -14.879  -5.290  1.00 81.49           H  
ATOM   4548 HG22 THR A 324     -56.212 -13.553  -6.354  1.00 81.49           H  
ATOM   4549 HG23 THR A 324     -57.625 -13.362  -5.281  1.00 81.49           H  
ATOM   4550  OG1 THR A 324     -58.342 -13.492  -7.850  1.00 81.49           O  
ATOM   4551  HG1 THR A 324     -57.534 -13.042  -8.106  1.00 81.49           H  
ATOM   4552  N   THR A 325     -56.343 -14.754  -9.714  1.00 82.04           N  
ATOM   4553  H   THR A 325     -57.268 -14.725 -10.118  1.00 82.04           H  
ATOM   4554  CA  THR A 325     -55.312 -13.930 -10.340  1.00 82.04           C  
ATOM   4555  HA  THR A 325     -54.362 -14.462 -10.296  1.00 82.04           H  
ATOM   4556  C   THR A 325     -55.184 -12.623  -9.565  1.00 82.04           C  
ATOM   4557  CB  THR A 325     -55.650 -13.648 -11.810  1.00 82.04           C  
ATOM   4558  HB  THR A 325     -56.495 -12.961 -11.860  1.00 82.04           H  
ATOM   4559  O   THR A 325     -56.188 -12.063  -9.108  1.00 82.04           O  
ATOM   4560  CG2 THR A 325     -54.472 -13.063 -12.584  1.00 82.04           C  
ATOM   4561 HG21 THR A 325     -54.240 -12.064 -12.216  1.00 82.04           H  
ATOM   4562 HG22 THR A 325     -53.591 -13.697 -12.484  1.00 82.04           H  
ATOM   4563 HG23 THR A 325     -54.736 -12.975 -13.638  1.00 82.04           H  
ATOM   4564  OG1 THR A 325     -56.012 -14.849 -12.451  1.00 82.04           O  
ATOM   4565  HG1 THR A 325     -55.204 -15.302 -12.702  1.00 82.04           H  
ATOM   4566  N   VAL A 326     -53.951 -12.152  -9.416  1.00 88.55           N  
ATOM   4567  H   VAL A 326     -53.181 -12.652  -9.837  1.00 88.55           H  
ATOM   4568  CA  VAL A 326     -53.642 -10.861  -8.807  1.00 88.55           C  
ATOM   4569  HA  VAL A 326     -54.528 -10.480  -8.299  1.00 88.55           H  
ATOM   4570  C   VAL A 326     -53.272  -9.881  -9.915  1.00 88.55           C  
ATOM   4571  CB  VAL A 326     -52.529 -10.999  -7.754  1.00 88.55           C  
ATOM   4572  HB  VAL A 326     -51.607 -11.343  -8.223  1.00 88.55           H  
ATOM   4573  O   VAL A 326     -52.415 -10.181 -10.740  1.00 88.55           O  
ATOM   4574  CG1 VAL A 326     -52.292  -9.634  -7.113  1.00 88.55           C  
ATOM   4575 HG11 VAL A 326     -53.248  -9.170  -6.872  1.00 88.55           H  
ATOM   4576 HG12 VAL A 326     -51.727  -8.998  -7.795  1.00 88.55           H  
ATOM   4577 HG13 VAL A 326     -51.736  -9.743  -6.182  1.00 88.55           H  
ATOM   4578  CG2 VAL A 326     -52.914 -11.989  -6.645  1.00 88.55           C  
ATOM   4579 HG21 VAL A 326     -53.813 -11.650  -6.131  1.00 88.55           H  
ATOM   4580 HG22 VAL A 326     -52.099 -12.074  -5.927  1.00 88.55           H  
ATOM   4581 HG23 VAL A 326     -53.092 -12.980  -7.064  1.00 88.55           H  
ATOM   4582  N   ASN A 327     -53.929  -8.722  -9.940  1.00 89.38           N  
ATOM   4583  H   ASN A 327     -54.618  -8.550  -9.222  1.00 89.38           H  
ATOM   4584  CA  ASN A 327     -53.718  -7.677 -10.940  1.00 89.38           C  
ATOM   4585  HA  ASN A 327     -53.039  -8.042 -11.711  1.00 89.38           H  
ATOM   4586  C   ASN A 327     -53.089  -6.444 -10.287  1.00 89.38           C  
ATOM   4587  CB  ASN A 327     -55.048  -7.314 -11.615  1.00 89.38           C  
ATOM   4588  HB2 ASN A 327     -55.706  -6.842 -10.885  1.00 89.38           H  
ATOM   4589  HB3 ASN A 327     -54.864  -6.596 -12.415  1.00 89.38           H  
ATOM   4590  O   ASN A 327     -53.538  -6.007  -9.230  1.00 89.38           O  
ATOM   4591  CG  ASN A 327     -55.753  -8.510 -12.216  1.00 89.38           C  
ATOM   4592  ND2 ASN A 327     -56.871  -8.908 -11.654  1.00 89.38           N  
ATOM   4593 HD21 ASN A 327     -57.309  -9.720 -12.066  1.00 89.38           H  
ATOM   4594 HD22 ASN A 327     -57.199  -8.443 -10.819  1.00 89.38           H  
ATOM   4595  OD1 ASN A 327     -55.314  -9.109 -13.180  1.00 89.38           O  
ATOM   4596  N   PHE A 328     -52.087  -5.852 -10.926  1.00 87.89           N  
ATOM   4597  H   PHE A 328     -51.785  -6.223 -11.816  1.00 87.89           H  
ATOM   4598  CA  PHE A 328     -51.434  -4.637 -10.441  1.00 87.89           C  
ATOM   4599  HA  PHE A 328     -51.341  -4.686  -9.356  1.00 87.89           H  
ATOM   4600  C   PHE A 328     -52.231  -3.373 -10.790  1.00 87.89           C  
ATOM   4601  CB  PHE A 328     -50.028  -4.604 -11.034  1.00 87.89           C  
ATOM   4602  HB2 PHE A 328     -50.087  -4.758 -12.111  1.00 87.89           H  
ATOM   4603  HB3 PHE A 328     -49.481  -5.439 -10.596  1.00 87.89           H  
ATOM   4604  O   PHE A 328     -52.638  -3.205 -11.938  1.00 87.89           O  
ATOM   4605  CG  PHE A 328     -49.231  -3.355 -10.752  1.00 87.89           C  
ATOM   4606  CD1 PHE A 328     -48.761  -2.573 -11.822  1.00 87.89           C  
ATOM   4607  HD1 PHE A 328     -48.978  -2.852 -12.843  1.00 87.89           H  
ATOM   4608  CD2 PHE A 328     -48.936  -2.989  -9.425  1.00 87.89           C  
ATOM   4609  HD2 PHE A 328     -49.292  -3.582  -8.596  1.00 87.89           H  
ATOM   4610  CE1 PHE A 328     -47.992  -1.429 -11.568  1.00 87.89           C  
ATOM   4611  HE1 PHE A 328     -47.615  -0.828 -12.383  1.00 87.89           H  
ATOM   4612  CE2 PHE A 328     -48.163  -1.845  -9.174  1.00 87.89           C  
ATOM   4613  HE2 PHE A 328     -47.932  -1.557  -8.159  1.00 87.89           H  
ATOM   4614  CZ  PHE A 328     -47.702  -1.063 -10.246  1.00 87.89           C  
ATOM   4615  HZ  PHE A 328     -47.148  -0.153 -10.070  1.00 87.89           H  
ATOM   4616  N   SER A 329     -52.421  -2.476  -9.814  1.00 84.84           N  
ATOM   4617  H   SER A 329     -52.039  -2.665  -8.898  1.00 84.84           H  
ATOM   4618  CA  SER A 329     -52.980  -1.135 -10.029  1.00 84.84           C  
ATOM   4619  HA  SER A 329     -53.407  -1.083 -11.031  1.00 84.84           H  
ATOM   4620  C   SER A 329     -51.873  -0.085  -9.944  1.00 84.84           C  
ATOM   4621  CB  SER A 329     -54.122  -0.815  -9.056  1.00 84.84           C  
ATOM   4622  HB2 SER A 329     -54.849  -1.628  -9.057  1.00 84.84           H  
ATOM   4623  HB3 SER A 329     -53.733  -0.675  -8.047  1.00 84.84           H  
ATOM   4624  O   SER A 329     -51.606   0.485  -8.884  1.00 84.84           O  
ATOM   4625  OG  SER A 329     -54.741   0.370  -9.522  1.00 84.84           O  
ATOM   4626  HG  SER A 329     -55.283   0.780  -8.844  1.00 84.84           H  
ATOM   4627  N   GLY A 330     -51.207   0.172 -11.073  1.00 82.24           N  
ATOM   4628  H   GLY A 330     -51.414  -0.386 -11.889  1.00 82.24           H  
ATOM   4629  CA  GLY A 330     -50.100   1.131 -11.137  1.00 82.24           C  
ATOM   4630  HA2 GLY A 330     -49.336   0.847 -10.413  1.00 82.24           H  
ATOM   4631  HA3 GLY A 330     -49.660   1.116 -12.134  1.00 82.24           H  
ATOM   4632  C   GLY A 330     -50.507   2.566 -10.809  1.00 82.24           C  
ATOM   4633  O   GLY A 330     -49.781   3.248 -10.102  1.00 82.24           O  
ATOM   4634  N   ALA A 331     -51.699   2.995 -11.233  1.00 82.77           N  
ATOM   4635  H   ALA A 331     -52.281   2.362 -11.763  1.00 82.77           H  
ATOM   4636  CA  ALA A 331     -52.193   4.354 -10.991  1.00 82.77           C  
ATOM   4637  HA  ALA A 331     -51.417   5.064 -11.279  1.00 82.77           H  
ATOM   4638  C   ALA A 331     -52.532   4.646  -9.516  1.00 82.77           C  
ATOM   4639  CB  ALA A 331     -53.418   4.575 -11.885  1.00 82.77           C  
ATOM   4640  HB1 ALA A 331     -53.774   5.598 -11.758  1.00 82.77           H  
ATOM   4641  HB2 ALA A 331     -53.150   4.422 -12.930  1.00 82.77           H  
ATOM   4642  HB3 ALA A 331     -54.215   3.887 -11.603  1.00 82.77           H  
ATOM   4643  O   ALA A 331     -52.587   5.808  -9.126  1.00 82.77           O  
ATOM   4644  N   ASP A 332     -52.778   3.607  -8.709  1.00 84.10           N  
ATOM   4645  H   ASP A 332     -52.720   2.674  -9.092  1.00 84.10           H  
ATOM   4646  CA  ASP A 332     -53.025   3.747  -7.269  1.00 84.10           C  
ATOM   4647  HA  ASP A 332     -53.356   4.761  -7.046  1.00 84.10           H  
ATOM   4648  C   ASP A 332     -51.765   3.473  -6.429  1.00 84.10           C  
ATOM   4649  CB  ASP A 332     -54.126   2.769  -6.838  1.00 84.10           C  
ATOM   4650  HB2 ASP A 332     -54.289   2.882  -5.766  1.00 84.10           H  
ATOM   4651  HB3 ASP A 332     -53.770   1.753  -7.012  1.00 84.10           H  
ATOM   4652  O   ASP A 332     -51.758   3.732  -5.222  1.00 84.10           O  
ATOM   4653  CG  ASP A 332     -55.482   2.944  -7.523  1.00 84.10           C  
ATOM   4654  OD1 ASP A 332     -56.095   1.895  -7.822  1.00 84.10           O  
ATOM   4655  OD2 ASP A 332     -56.025   4.071  -7.572  1.00 84.10           O  
ATOM   4656  N   SER A 333     -50.726   2.900  -7.042  1.00 88.29           N  
ATOM   4657  H   SER A 333     -50.738   2.862  -8.051  1.00 88.29           H  
ATOM   4658  CA  SER A 333     -49.480   2.533  -6.371  1.00 88.29           C  
ATOM   4659  HA  SER A 333     -49.714   2.142  -5.381  1.00 88.29           H  
ATOM   4660  C   SER A 333     -48.580   3.749  -6.195  1.00 88.29           C  
ATOM   4661  CB  SER A 333     -48.737   1.446  -7.148  1.00 88.29           C  
ATOM   4662  HB2 SER A 333     -48.528   1.790  -8.160  1.00 88.29           H  
ATOM   4663  HB3 SER A 333     -47.793   1.232  -6.648  1.00 88.29           H  
ATOM   4664  O   SER A 333     -48.544   4.631  -7.039  1.00 88.29           O  
ATOM   4665  OG  SER A 333     -49.519   0.267  -7.189  1.00 88.29           O  
ATOM   4666  HG  SER A 333     -50.261   0.429  -7.776  1.00 88.29           H  
ATOM   4667  N   SER A 334     -47.823   3.773  -5.105  1.00 85.89           N  
ATOM   4668  H   SER A 334     -47.865   2.976  -4.486  1.00 85.89           H  
ATOM   4669  CA  SER A 334     -46.871   4.826  -4.762  1.00 85.89           C  
ATOM   4670  HA  SER A 334     -46.746   5.497  -5.612  1.00 85.89           H  
ATOM   4671  C   SER A 334     -45.507   4.226  -4.421  1.00 85.89           C  
ATOM   4672  CB  SER A 334     -47.431   5.646  -3.593  1.00 85.89           C  
ATOM   4673  HB2 SER A 334     -46.873   6.578  -3.507  1.00 85.89           H  
ATOM   4674  HB3 SER A 334     -48.472   5.889  -3.804  1.00 85.89           H  
ATOM   4675  O   SER A 334     -45.352   3.011  -4.314  1.00 85.89           O  
ATOM   4676  OG  SER A 334     -47.353   4.941  -2.360  1.00 85.89           O  
ATOM   4677  HG  SER A 334     -48.171   5.115  -1.889  1.00 85.89           H  
ATOM   4678  N   LYS A 335     -44.513   5.079  -4.161  1.00 85.38           N  
ATOM   4679  H   LYS A 335     -44.706   6.060  -4.304  1.00 85.38           H  
ATOM   4680  CA  LYS A 335     -43.154   4.692  -3.727  1.00 85.38           C  
ATOM   4681  HA  LYS A 335     -42.666   4.115  -4.513  1.00 85.38           H  
ATOM   4682  C   LYS A 335     -43.102   3.822  -2.455  1.00 85.38           C  
ATOM   4683  CB  LYS A 335     -42.358   5.980  -3.483  1.00 85.38           C  
ATOM   4684  HB2 LYS A 335     -41.360   5.711  -3.138  1.00 85.38           H  
ATOM   4685  HB3 LYS A 335     -42.840   6.556  -2.694  1.00 85.38           H  
ATOM   4686  O   LYS A 335     -42.097   3.167  -2.183  1.00 85.38           O  
ATOM   4687  CG  LYS A 335     -42.223   6.855  -4.736  1.00 85.38           C  
ATOM   4688  HG2 LYS A 335     -41.764   6.275  -5.537  1.00 85.38           H  
ATOM   4689  HG3 LYS A 335     -43.203   7.206  -5.060  1.00 85.38           H  
ATOM   4690  CD  LYS A 335     -41.341   8.062  -4.415  1.00 85.38           C  
ATOM   4691  HD2 LYS A 335     -40.358   7.697  -4.117  1.00 85.38           H  
ATOM   4692  HD3 LYS A 335     -41.770   8.626  -3.588  1.00 85.38           H  
ATOM   4693  CE  LYS A 335     -41.216   8.972  -5.637  1.00 85.38           C  
ATOM   4694  HE2 LYS A 335     -42.125   9.567  -5.729  1.00 85.38           H  
ATOM   4695  HE3 LYS A 335     -41.113   8.349  -6.526  1.00 85.38           H  
ATOM   4696  NZ  LYS A 335     -40.020   9.833  -5.510  1.00 85.38           N  
ATOM   4697  HZ1 LYS A 335     -39.206   9.237  -5.542  1.00 85.38           H  
ATOM   4698  HZ2 LYS A 335     -40.012  10.325  -4.628  1.00 85.38           H  
ATOM   4699  HZ3 LYS A 335     -39.948  10.488  -6.275  1.00 85.38           H  
ATOM   4700  N   LYS A 336     -44.175   3.834  -1.655  1.00 87.30           N  
ATOM   4701  H   LYS A 336     -44.962   4.386  -1.966  1.00 87.30           H  
ATOM   4702  CA  LYS A 336     -44.286   3.126  -0.366  1.00 87.30           C  
ATOM   4703  HA  LYS A 336     -43.352   2.606  -0.151  1.00 87.30           H  
ATOM   4704  C   LYS A 336     -45.347   2.035  -0.349  1.00 87.30           C  
ATOM   4705  CB  LYS A 336     -44.574   4.147   0.745  1.00 87.30           C  
ATOM   4706  HB2 LYS A 336     -44.855   3.624   1.660  1.00 87.30           H  
ATOM   4707  HB3 LYS A 336     -45.428   4.756   0.450  1.00 87.30           H  
ATOM   4708  O   LYS A 336     -45.336   1.203   0.557  1.00 87.30           O  
ATOM   4709  CG  LYS A 336     -43.390   5.076   1.040  1.00 87.30           C  
ATOM   4710  HG2 LYS A 336     -43.730   5.847   1.732  1.00 87.30           H  
ATOM   4711  HG3 LYS A 336     -43.083   5.564   0.115  1.00 87.30           H  
ATOM   4712  CD  LYS A 336     -42.172   4.384   1.659  1.00 87.30           C  
ATOM   4713  HD2 LYS A 336     -41.376   5.123   1.744  1.00 87.30           H  
ATOM   4714  HD3 LYS A 336     -41.822   3.582   1.009  1.00 87.30           H  
ATOM   4715  CE  LYS A 336     -42.486   3.854   3.058  1.00 87.30           C  
ATOM   4716  HE2 LYS A 336     -43.384   3.237   3.029  1.00 87.30           H  
ATOM   4717  HE3 LYS A 336     -42.680   4.704   3.713  1.00 87.30           H  
ATOM   4718  NZ  LYS A 336     -41.352   3.063   3.566  1.00 87.30           N  
ATOM   4719  HZ1 LYS A 336     -40.494   3.562   3.375  1.00 87.30           H  
ATOM   4720  HZ2 LYS A 336     -41.312   2.186   3.067  1.00 87.30           H  
ATOM   4721  HZ3 LYS A 336     -41.463   2.914   4.559  1.00 87.30           H  
ATOM   4722  N   ILE A 337     -46.265   2.028  -1.312  1.00 86.60           N  
ATOM   4723  H   ILE A 337     -46.199   2.706  -2.058  1.00 86.60           H  
ATOM   4724  CA  ILE A 337     -47.386   1.092  -1.345  1.00 86.60           C  
ATOM   4725  HA  ILE A 337     -47.143   0.212  -0.749  1.00 86.60           H  
ATOM   4726  C   ILE A 337     -47.622   0.622  -2.779  1.00 86.60           C  
ATOM   4727  CB  ILE A 337     -48.646   1.744  -0.724  1.00 86.60           C  
ATOM   4728  HB  ILE A 337     -48.837   2.696  -1.219  1.00 86.60           H  
ATOM   4729  O   ILE A 337     -48.031   1.412  -3.624  1.00 86.60           O  
ATOM   4730  CG1 ILE A 337     -48.417   2.007   0.786  1.00 86.60           C  
ATOM   4731 HG12 ILE A 337     -47.618   2.740   0.899  1.00 86.60           H  
ATOM   4732 HG13 ILE A 337     -48.102   1.082   1.269  1.00 86.60           H  
ATOM   4733  CG2 ILE A 337     -49.862   0.834  -0.960  1.00 86.60           C  
ATOM   4734 HG21 ILE A 337     -49.653  -0.160  -0.563  1.00 86.60           H  
ATOM   4735 HG22 ILE A 337     -50.080   0.751  -2.024  1.00 86.60           H  
ATOM   4736 HG23 ILE A 337     -50.753   1.261  -0.501  1.00 86.60           H  
ATOM   4737  CD1 ILE A 337     -49.620   2.560   1.551  1.00 86.60           C  
ATOM   4738 HD11 ILE A 337     -50.001   3.442   1.037  1.00 86.60           H  
ATOM   4739 HD12 ILE A 337     -49.305   2.837   2.558  1.00 86.60           H  
ATOM   4740 HD13 ILE A 337     -50.405   1.809   1.634  1.00 86.60           H  
ATOM   4741  N   ALA A 338     -47.448  -0.672  -3.043  1.00 89.80           N  
ATOM   4742  H   ALA A 338     -47.158  -1.282  -2.292  1.00 89.80           H  
ATOM   4743  CA  ALA A 338     -47.979  -1.286  -4.257  1.00 89.80           C  
ATOM   4744  HA  ALA A 338     -47.953  -0.563  -5.073  1.00 89.80           H  
ATOM   4745  C   ALA A 338     -49.437  -1.688  -4.027  1.00 89.80           C  
ATOM   4746  CB  ALA A 338     -47.119  -2.479  -4.675  1.00 89.80           C  
ATOM   4747  HB1 ALA A 338     -46.958  -3.146  -3.827  1.00 89.80           H  
ATOM   4748  HB2 ALA A 338     -47.614  -3.028  -5.476  1.00 89.80           H  
ATOM   4749  HB3 ALA A 338     -46.158  -2.125  -5.049  1.00 89.80           H  
ATOM   4750  O   ALA A 338     -49.754  -2.364  -3.052  1.00 89.80           O  
ATOM   4751  N   VAL A 339     -50.332  -1.300  -4.928  1.00 90.20           N  
ATOM   4752  H   VAL A 339     -50.020  -0.752  -5.717  1.00 90.20           H  
ATOM   4753  CA  VAL A 339     -51.739  -1.695  -4.876  1.00 90.20           C  
ATOM   4754  HA  VAL A 339     -51.970  -2.058  -3.874  1.00 90.20           H  
ATOM   4755  C   VAL A 339     -51.962  -2.836  -5.852  1.00 90.20           C  
ATOM   4756  CB  VAL A 339     -52.684  -0.512  -5.136  1.00 90.20           C  
ATOM   4757  HB  VAL A 339     -52.519  -0.127  -6.143  1.00 90.20           H  
ATOM   4758  O   VAL A 339     -51.704  -2.719  -7.051  1.00 90.20           O  
ATOM   4759  CG1 VAL A 339     -54.152  -0.942  -4.992  1.00 90.20           C  
ATOM   4760 HG11 VAL A 339     -54.400  -1.699  -5.737  1.00 90.20           H  
ATOM   4761 HG12 VAL A 339     -54.327  -1.342  -3.993  1.00 90.20           H  
ATOM   4762 HG13 VAL A 339     -54.801  -0.082  -5.155  1.00 90.20           H  
ATOM   4763  CG2 VAL A 339     -52.422   0.614  -4.129  1.00 90.20           C  
ATOM   4764 HG21 VAL A 339     -51.434   1.043  -4.293  1.00 90.20           H  
ATOM   4765 HG22 VAL A 339     -52.478   0.227  -3.111  1.00 90.20           H  
ATOM   4766 HG23 VAL A 339     -53.158   1.409  -4.253  1.00 90.20           H  
ATOM   4767  N   VAL A 340     -52.481  -3.945  -5.341  1.00 90.64           N  
ATOM   4768  H   VAL A 340     -52.665  -3.972  -4.348  1.00 90.64           H  
ATOM   4769  CA  VAL A 340     -52.933  -5.066  -6.162  1.00 90.64           C  
ATOM   4770  HA  VAL A 340     -52.813  -4.801  -7.212  1.00 90.64           H  
ATOM   4771  C   VAL A 340     -54.416  -5.308  -5.948  1.00 90.64           C  
ATOM   4772  CB  VAL A 340     -52.107  -6.340  -5.942  1.00 90.64           C  
ATOM   4773  HB  VAL A 340     -52.437  -7.055  -6.696  1.00 90.64           H  
ATOM   4774  O   VAL A 340     -54.991  -4.926  -4.931  1.00 90.64           O  
ATOM   4775  CG1 VAL A 340     -50.610  -6.105  -6.174  1.00 90.64           C  
ATOM   4776 HG11 VAL A 340     -50.455  -5.646  -7.151  1.00 90.64           H  
ATOM   4777 HG12 VAL A 340     -50.206  -5.448  -5.403  1.00 90.64           H  
ATOM   4778 HG13 VAL A 340     -50.078  -7.055  -6.143  1.00 90.64           H  
ATOM   4779  CG2 VAL A 340     -52.335  -6.964  -4.561  1.00 90.64           C  
ATOM   4780 HG21 VAL A 340     -52.184  -6.208  -3.791  1.00 90.64           H  
ATOM   4781 HG22 VAL A 340     -51.639  -7.788  -4.403  1.00 90.64           H  
ATOM   4782 HG23 VAL A 340     -53.352  -7.349  -4.485  1.00 90.64           H  
ATOM   4783  N   SER A 341     -55.051  -5.952  -6.913  1.00 90.85           N  
ATOM   4784  H   SER A 341     -54.527  -6.233  -7.730  1.00 90.85           H  
ATOM   4785  CA  SER A 341     -56.466  -6.272  -6.869  1.00 90.85           C  
ATOM   4786  HA  SER A 341     -56.816  -6.167  -5.842  1.00 90.85           H  
ATOM   4787  C   SER A 341     -56.739  -7.703  -7.277  1.00 90.85           C  
ATOM   4788  CB  SER A 341     -57.268  -5.304  -7.729  1.00 90.85           C  
ATOM   4789  HB2 SER A 341     -57.065  -4.285  -7.401  1.00 90.85           H  
ATOM   4790  HB3 SER A 341     -58.327  -5.522  -7.590  1.00 90.85           H  
ATOM   4791  O   SER A 341     -55.973  -8.339  -8.002  1.00 90.85           O  
ATOM   4792  OG  SER A 341     -56.931  -5.443  -9.095  1.00 90.85           O  
ATOM   4793  HG  SER A 341     -56.062  -5.057  -9.223  1.00 90.85           H  
ATOM   4794  N   VAL A 342     -57.866  -8.203  -6.801  1.00 88.74           N  
ATOM   4795  H   VAL A 342     -58.443  -7.603  -6.228  1.00 88.74           H  
ATOM   4796  CA  VAL A 342     -58.381  -9.529  -7.114  1.00 88.74           C  
ATOM   4797  HA  VAL A 342     -57.844  -9.935  -7.972  1.00 88.74           H  
ATOM   4798  C   VAL A 342     -59.844  -9.405  -7.489  1.00 88.74           C  
ATOM   4799  CB  VAL A 342     -58.192 -10.503  -5.945  1.00 88.74           C  
ATOM   4800  HB  VAL A 342     -58.496 -11.494  -6.281  1.00 88.74           H  
ATOM   4801  O   VAL A 342     -60.545  -8.487  -7.050  1.00 88.74           O  
ATOM   4802  CG1 VAL A 342     -56.722 -10.585  -5.515  1.00 88.74           C  
ATOM   4803 HG11 VAL A 342     -56.390  -9.641  -5.084  1.00 88.74           H  
ATOM   4804 HG12 VAL A 342     -56.599 -11.370  -4.770  1.00 88.74           H  
ATOM   4805 HG13 VAL A 342     -56.104 -10.822  -6.382  1.00 88.74           H  
ATOM   4806  CG2 VAL A 342     -59.096 -10.136  -4.767  1.00 88.74           C  
ATOM   4807 HG21 VAL A 342     -59.178  -9.053  -4.676  1.00 88.74           H  
ATOM   4808 HG22 VAL A 342     -60.095 -10.536  -4.941  1.00 88.74           H  
ATOM   4809 HG23 VAL A 342     -58.695 -10.549  -3.841  1.00 88.74           H  
ATOM   4810  N   THR A 343     -60.311 -10.356  -8.286  1.00 87.06           N  
ATOM   4811  H   THR A 343     -59.737 -11.166  -8.469  1.00 87.06           H  
ATOM   4812  CA  THR A 343     -61.715 -10.414  -8.686  1.00 87.06           C  
ATOM   4813  HA  THR A 343     -62.233  -9.557  -8.256  1.00 87.06           H  
ATOM   4814  C   THR A 343     -62.381 -11.650  -8.102  1.00 87.06           C  
ATOM   4815  CB  THR A 343     -61.903 -10.305 -10.204  1.00 87.06           C  
ATOM   4816  HB  THR A 343     -62.965 -10.394 -10.434  1.00 87.06           H  
ATOM   4817  O   THR A 343     -61.727 -12.643  -7.789  1.00 87.06           O  
ATOM   4818  CG2 THR A 343     -61.403  -8.964 -10.743  1.00 87.06           C  
ATOM   4819 HG21 THR A 343     -60.333  -8.851 -10.569  1.00 87.06           H  
ATOM   4820 HG22 THR A 343     -61.936  -8.154 -10.246  1.00 87.06           H  
ATOM   4821 HG23 THR A 343     -61.599  -8.911 -11.814  1.00 87.06           H  
ATOM   4822  OG1 THR A 343     -61.207 -11.324 -10.879  1.00 87.06           O  
ATOM   4823  HG1 THR A 343     -60.277 -11.254 -10.650  1.00 87.06           H  
ATOM   4824  N   SER A 344     -63.693 -11.581  -7.915  1.00 82.61           N  
ATOM   4825  H   SER A 344     -64.172 -10.730  -8.168  1.00 82.61           H  
ATOM   4826  CA  SER A 344     -64.511 -12.728  -7.537  1.00 82.61           C  
ATOM   4827  HA  SER A 344     -63.973 -13.639  -7.798  1.00 82.61           H  
ATOM   4828  C   SER A 344     -65.819 -12.740  -8.309  1.00 82.61           C  
ATOM   4829  CB  SER A 344     -64.769 -12.762  -6.029  1.00 82.61           C  
ATOM   4830  HB2 SER A 344     -65.124 -13.757  -5.760  1.00 82.61           H  
ATOM   4831  HB3 SER A 344     -63.830 -12.578  -5.507  1.00 82.61           H  
ATOM   4832  O   SER A 344     -66.250 -11.739  -8.882  1.00 82.61           O  
ATOM   4833  OG  SER A 344     -65.738 -11.817  -5.634  1.00 82.61           O  
ATOM   4834  HG  SER A 344     -65.365 -11.268  -4.940  1.00 82.61           H  
ATOM   4835  N   SER A 345     -66.473 -13.893  -8.302  1.00 82.52           N  
ATOM   4836  H   SER A 345     -66.052 -14.696  -7.856  1.00 82.52           H  
ATOM   4837  CA  SER A 345     -67.804 -14.084  -8.866  1.00 82.52           C  
ATOM   4838  HA  SER A 345     -67.956 -13.374  -9.679  1.00 82.52           H  
ATOM   4839  C   SER A 345     -68.895 -13.816  -7.819  1.00 82.52           C  
ATOM   4840  CB  SER A 345     -67.877 -15.493  -9.460  1.00 82.52           C  
ATOM   4841  HB2 SER A 345     -68.855 -15.650  -9.914  1.00 82.52           H  
ATOM   4842  HB3 SER A 345     -67.109 -15.605 -10.225  1.00 82.52           H  
ATOM   4843  O   SER A 345     -69.690 -14.704  -7.515  1.00 82.52           O  
ATOM   4844  OG  SER A 345     -67.659 -16.449  -8.440  1.00 82.52           O  
ATOM   4845  HG  SER A 345     -68.406 -16.375  -7.841  1.00 82.52           H  
ATOM   4846  N   GLY A 346     -68.914 -12.621  -7.226  1.00 81.08           N  
ATOM   4847  H   GLY A 346     -68.286 -11.904  -7.559  1.00 81.08           H  
ATOM   4848  CA  GLY A 346     -69.928 -12.217  -6.243  1.00 81.08           C  
ATOM   4849  HA2 GLY A 346     -69.970 -11.128  -6.218  1.00 81.08           H  
ATOM   4850  HA3 GLY A 346     -70.906 -12.584  -6.553  1.00 81.08           H  
ATOM   4851  C   GLY A 346     -69.670 -12.700  -4.817  1.00 81.08           C  
ATOM   4852  O   GLY A 346     -70.613 -12.842  -4.043  1.00 81.08           O  
ATOM   4853  N   ALA A 347     -68.417 -12.993  -4.468  1.00 84.91           N  
ATOM   4854  H   ALA A 347     -67.673 -12.766  -5.113  1.00 84.91           H  
ATOM   4855  CA  ALA A 347     -68.081 -13.584  -3.174  1.00 84.91           C  
ATOM   4856  HA  ALA A 347     -68.911 -14.214  -2.854  1.00 84.91           H  
ATOM   4857  C   ALA A 347     -67.855 -12.554  -2.059  1.00 84.91           C  
ATOM   4858  CB  ALA A 347     -66.858 -14.487  -3.351  1.00 84.91           C  
ATOM   4859  HB1 ALA A 347     -66.686 -15.039  -2.427  1.00 84.91           H  
ATOM   4860  HB2 ALA A 347     -65.975 -13.887  -3.570  1.00 84.91           H  
ATOM   4861  HB3 ALA A 347     -67.029 -15.201  -4.157  1.00 84.91           H  
ATOM   4862  O   ALA A 347     -67.733 -12.935  -0.897  1.00 84.91           O  
ATOM   4863  N   PHE A 348     -67.747 -11.270  -2.393  1.00 85.07           N  
ATOM   4864  H   PHE A 348     -67.899 -11.000  -3.355  1.00 85.07           H  
ATOM   4865  CA  PHE A 348     -67.392 -10.230  -1.435  1.00 85.07           C  
ATOM   4866  HA  PHE A 348     -66.959 -10.679  -0.541  1.00 85.07           H  
ATOM   4867  C   PHE A 348     -68.612  -9.430  -0.972  1.00 85.07           C  
ATOM   4868  CB  PHE A 348     -66.331  -9.326  -2.064  1.00 85.07           C  
ATOM   4869  HB2 PHE A 348     -66.017  -8.610  -1.304  1.00 85.07           H  
ATOM   4870  HB3 PHE A 348     -66.814  -8.784  -2.877  1.00 85.07           H  
ATOM   4871  O   PHE A 348     -69.615  -9.326  -1.675  1.00 85.07           O  
ATOM   4872  CG  PHE A 348     -65.093 -10.001  -2.627  1.00 85.07           C  
ATOM   4873  CD1 PHE A 348     -64.518 -11.111  -1.984  1.00 85.07           C  
ATOM   4874  HD1 PHE A 348     -64.951 -11.497  -1.072  1.00 85.07           H  
ATOM   4875  CD2 PHE A 348     -64.494  -9.487  -3.792  1.00 85.07           C  
ATOM   4876  HD2 PHE A 348     -64.922  -8.615  -4.264  1.00 85.07           H  
ATOM   4877  CE1 PHE A 348     -63.359 -11.704  -2.508  1.00 85.07           C  
ATOM   4878  HE1 PHE A 348     -62.899 -12.536  -1.996  1.00 85.07           H  
ATOM   4879  CE2 PHE A 348     -63.337 -10.084  -4.323  1.00 85.07           C  
ATOM   4880  HE2 PHE A 348     -62.874  -9.682  -5.212  1.00 85.07           H  
ATOM   4881  CZ  PHE A 348     -62.768 -11.194  -3.675  1.00 85.07           C  
ATOM   4882  HZ  PHE A 348     -61.874 -11.652  -4.070  1.00 85.07           H  
ATOM   4883  N   THR A 349     -68.512  -8.806   0.198  1.00 85.19           N  
ATOM   4884  H   THR A 349     -67.717  -9.002   0.790  1.00 85.19           H  
ATOM   4885  CA  THR A 349     -69.443  -7.747   0.613  1.00 85.19           C  
ATOM   4886  HA  THR A 349     -70.300  -7.720  -0.060  1.00 85.19           H  
ATOM   4887  C   THR A 349     -68.732  -6.405   0.534  1.00 85.19           C  
ATOM   4888  CB  THR A 349     -69.984  -8.014   2.020  1.00 85.19           C  
ATOM   4889  HB  THR A 349     -69.174  -7.971   2.748  1.00 85.19           H  
ATOM   4890  O   THR A 349     -67.613  -6.286   1.014  1.00 85.19           O  
ATOM   4891  CG2 THR A 349     -71.074  -7.023   2.424  1.00 85.19           C  
ATOM   4892 HG21 THR A 349     -70.659  -6.019   2.503  1.00 85.19           H  
ATOM   4893 HG22 THR A 349     -71.473  -7.309   3.397  1.00 85.19           H  
ATOM   4894 HG23 THR A 349     -71.880  -7.035   1.690  1.00 85.19           H  
ATOM   4895  OG1 THR A 349     -70.549  -9.302   2.052  1.00 85.19           O  
ATOM   4896  HG1 THR A 349     -69.833  -9.907   1.842  1.00 85.19           H  
ATOM   4897  N   ALA A 350     -69.345  -5.379  -0.060  1.00 80.52           N  
ATOM   4898  H   ALA A 350     -70.285  -5.498  -0.409  1.00 80.52           H  
ATOM   4899  CA  ALA A 350     -68.723  -4.055  -0.139  1.00 80.52           C  
ATOM   4900  HA  ALA A 350     -67.836  -4.130  -0.768  1.00 80.52           H  
ATOM   4901  C   ALA A 350     -68.289  -3.564   1.257  1.00 80.52           C  
ATOM   4902  CB  ALA A 350     -69.702  -3.073  -0.790  1.00 80.52           C  
ATOM   4903  HB1 ALA A 350     -69.197  -2.127  -0.982  1.00 80.52           H  
ATOM   4904  HB2 ALA A 350     -70.073  -3.474  -1.734  1.00 80.52           H  
ATOM   4905  HB3 ALA A 350     -70.547  -2.897  -0.125  1.00 80.52           H  
ATOM   4906  O   ALA A 350     -69.081  -3.577   2.197  1.00 80.52           O  
ATOM   4907  N   GLY A 351     -67.032  -3.144   1.389  1.00 78.30           N  
ATOM   4908  H   GLY A 351     -66.423  -3.191   0.584  1.00 78.30           H  
ATOM   4909  CA  GLY A 351     -66.426  -2.738   2.658  1.00 78.30           C  
ATOM   4910  HA2 GLY A 351     -67.154  -2.172   3.239  1.00 78.30           H  
ATOM   4911  HA3 GLY A 351     -65.578  -2.088   2.445  1.00 78.30           H  
ATOM   4912  C   GLY A 351     -65.918  -3.883   3.542  1.00 78.30           C  
ATOM   4913  O   GLY A 351     -65.309  -3.606   4.571  1.00 78.30           O  
ATOM   4914  N   GLU A 352     -66.112  -5.151   3.167  1.00 79.72           N  
ATOM   4915  H   GLU A 352     -66.623  -5.344   2.318  1.00 79.72           H  
ATOM   4916  CA  GLU A 352     -65.569  -6.295   3.906  1.00 79.72           C  
ATOM   4917  HA  GLU A 352     -65.931  -6.242   4.933  1.00 79.72           H  
ATOM   4918  C   GLU A 352     -64.041  -6.242   3.924  1.00 79.72           C  
ATOM   4919  CB  GLU A 352     -66.070  -7.609   3.287  1.00 79.72           C  
ATOM   4920  HB2 GLU A 352     -65.695  -7.686   2.266  1.00 79.72           H  
ATOM   4921  HB3 GLU A 352     -67.159  -7.563   3.262  1.00 79.72           H  
ATOM   4922  O   GLU A 352     -63.406  -6.097   2.877  1.00 79.72           O  
ATOM   4923  CG  GLU A 352     -65.680  -8.880   4.058  1.00 79.72           C  
ATOM   4924  HG2 GLU A 352     -64.594  -8.975   4.065  1.00 79.72           H  
ATOM   4925  HG3 GLU A 352     -66.017  -8.778   5.089  1.00 79.72           H  
ATOM   4926  CD  GLU A 352     -66.295 -10.154   3.443  1.00 79.72           C  
ATOM   4927  OE1 GLU A 352     -66.261 -11.219   4.106  1.00 79.72           O  
ATOM   4928  OE2 GLU A 352     -66.821 -10.114   2.306  1.00 79.72           O  
ATOM   4929  N   VAL A 353     -63.456  -6.372   5.116  1.00 80.98           N  
ATOM   4930  H   VAL A 353     -64.041  -6.459   5.935  1.00 80.98           H  
ATOM   4931  CA  VAL A 353     -62.007  -6.462   5.289  1.00 80.98           C  
ATOM   4932  HA  VAL A 353     -61.538  -5.761   4.598  1.00 80.98           H  
ATOM   4933  C   VAL A 353     -61.564  -7.873   4.924  1.00 80.98           C  
ATOM   4934  CB  VAL A 353     -61.568  -6.074   6.711  1.00 80.98           C  
ATOM   4935  HB  VAL A 353     -61.956  -6.799   7.428  1.00 80.98           H  
ATOM   4936  O   VAL A 353     -62.031  -8.860   5.500  1.00 80.98           O  
ATOM   4937  CG1 VAL A 353     -60.043  -6.041   6.805  1.00 80.98           C  
ATOM   4938 HG11 VAL A 353     -59.632  -7.032   6.609  1.00 80.98           H
[truncated: 864,119 more chars]
