# Supplementary material for: Distantly related Alteromonas bacteriophages share tail fibers exhibiting properties of transient chaperone caps
Source: Nat Commun. 2023 Oct 16;14:6517. doi: 10.1038/s41467-023-42114-8 (PMC10579305; doi:10.1038/s41467-023-42114-8)
Supplement: Supplementary file 4 — Source Data [file 41467_2023_42114_MOESM4_ESM.zip › Source_data/Figure_4/Fig4d_A5_gp9_monomer.pdb]

ATOM      1  N   MET A   1     -26.214  -4.713  10.276  1.00 81.75           N  
ATOM      2  H   MET A   1     -26.305  -5.663   9.945  1.00 81.75           H  
ATOM      3  H2  MET A   1     -26.668  -4.102   9.613  1.00 81.75           H  
ATOM      4  H3  MET A   1     -26.663  -4.652  11.178  1.00 81.75           H  
ATOM      5  CA  MET A   1     -24.784  -4.354  10.416  1.00 81.75           C  
ATOM      6  HA  MET A   1     -24.291  -4.500   9.455  1.00 81.75           H  
ATOM      7  C   MET A   1     -24.162  -5.291  11.434  1.00 81.75           C  
ATOM      8  CB  MET A   1     -24.604  -2.886  10.843  1.00 81.75           C  
ATOM      9  HB2 MET A   1     -25.052  -2.730  11.824  1.00 81.75           H  
ATOM     10  HB3 MET A   1     -25.119  -2.249  10.124  1.00 81.75           H  
ATOM     11  O   MET A   1     -24.759  -5.471  12.486  1.00 81.75           O  
ATOM     12  CG  MET A   1     -23.129  -2.461  10.893  1.00 81.75           C  
ATOM     13  HG2 MET A   1     -22.609  -3.053  11.645  1.00 81.75           H  
ATOM     14  HG3 MET A   1     -22.677  -2.662   9.922  1.00 81.75           H  
ATOM     15  SD  MET A   1     -22.882  -0.706  11.282  1.00 81.75           S  
ATOM     16  CE  MET A   1     -21.084  -0.601  11.082  1.00 81.75           C  
ATOM     17  HE1 MET A   1     -20.814  -0.849  10.056  1.00 81.75           H  
ATOM     18  HE2 MET A   1     -20.599  -1.301  11.763  1.00 81.75           H  
ATOM     19  HE3 MET A   1     -20.752   0.414  11.306  1.00 81.75           H  
ATOM     20  N   LEU A   2     -23.021  -5.905  11.118  1.00 87.83           N  
ATOM     21  H   LEU A   2     -22.558  -5.712  10.241  1.00 87.83           H  
ATOM     22  CA  LEU A   2     -22.307  -6.777  12.053  1.00 87.83           C  
ATOM     23  HA  LEU A   2     -23.019  -7.425  12.564  1.00 87.83           H  
ATOM     24  C   LEU A   2     -21.603  -5.932  13.119  1.00 87.83           C  
ATOM     25  CB  LEU A   2     -21.304  -7.656  11.285  1.00 87.83           C  
ATOM     26  HB2 LEU A   2     -20.756  -8.267  12.002  1.00 87.83           H  
ATOM     27  HB3 LEU A   2     -20.580  -7.009  10.790  1.00 87.83           H  
ATOM     28  O   LEU A   2     -20.921  -4.957  12.790  1.00 87.83           O  
ATOM     29  CG  LEU A   2     -21.940  -8.584  10.232  1.00 87.83           C  
ATOM     30  HG  LEU A   2     -22.497  -7.983   9.512  1.00 87.83           H  
ATOM     31  CD1 LEU A   2     -20.840  -9.316   9.478  1.00 87.83           C  
ATOM     32 HD11 LEU A   2     -20.209  -8.597   8.956  1.00 87.83           H  
ATOM     33 HD12 LEU A   2     -20.229  -9.885  10.180  1.00 87.83           H  
ATOM     34 HD13 LEU A   2     -21.272 -10.007   8.755  1.00 87.83           H  
ATOM     35  CD2 LEU A   2     -22.889  -9.612  10.845  1.00 87.83           C  
ATOM     36 HD21 LEU A   2     -23.735  -9.124  11.330  1.00 87.83           H  
ATOM     37 HD22 LEU A   2     -23.274 -10.263  10.059  1.00 87.83           H  
ATOM     38 HD23 LEU A   2     -22.356 -10.220  11.576  1.00 87.83           H  
ATOM     39  N   GLU A   3     -21.784  -6.287  14.388  1.00 87.44           N  
ATOM     40  H   GLU A   3     -22.356  -7.092  14.598  1.00 87.44           H  
ATOM     41  CA  GLU A   3     -21.186  -5.554  15.510  1.00 87.44           C  
ATOM     42  HA  GLU A   3     -20.871  -4.569  15.167  1.00 87.44           H  
ATOM     43  C   GLU A   3     -19.922  -6.237  16.040  1.00 87.44           C  
ATOM     44  CB  GLU A   3     -22.220  -5.325  16.621  1.00 87.44           C  
ATOM     45  HB2 GLU A   3     -22.579  -6.286  16.989  1.00 87.44           H  
ATOM     46  HB3 GLU A   3     -21.729  -4.795  17.438  1.00 87.44           H  
ATOM     47  O   GLU A   3     -19.103  -5.564  16.672  1.00 87.44           O  
ATOM     48  CG  GLU A   3     -23.401  -4.472  16.124  1.00 87.44           C  
ATOM     49  HG2 GLU A   3     -22.998  -3.593  15.622  1.00 87.44           H  
ATOM     50  HG3 GLU A   3     -23.974  -5.043  15.392  1.00 87.44           H  
ATOM     51  CD  GLU A   3     -24.341  -4.021  17.251  1.00 87.44           C  
ATOM     52  OE1 GLU A   3     -24.940  -2.935  17.083  1.00 87.44           O  
ATOM     53  OE2 GLU A   3     -24.435  -4.736  18.272  1.00 87.44           O  
ATOM     54  N   PHE A   4     -19.744  -7.530  15.731  1.00 92.48           N  
ATOM     55  H   PHE A   4     -20.502  -8.002  15.259  1.00 92.48           H  
ATOM     56  CA  PHE A   4     -18.679  -8.412  16.222  1.00 92.48           C  
ATOM     57  HA  PHE A   4     -18.909  -9.406  15.840  1.00 92.48           H  
ATOM     58  C   PHE A   4     -18.690  -8.579  17.743  1.00 92.48           C  
ATOM     59  CB  PHE A   4     -17.314  -8.040  15.638  1.00 92.48           C  
ATOM     60  HB2 PHE A   4     -16.999  -7.073  16.031  1.00 92.48           H  
ATOM     61  HB3 PHE A   4     -16.592  -8.784  15.975  1.00 92.48           H  
ATOM     62  O   PHE A   4     -17.664  -8.811  18.380  1.00 92.48           O  
ATOM     63  CG  PHE A   4     -17.283  -8.008  14.126  1.00 92.48           C  
ATOM     64  CD1 PHE A   4     -17.146  -9.203  13.396  1.00 92.48           C  
ATOM     65  HD1 PHE A   4     -17.052 -10.146  13.913  1.00 92.48           H  
ATOM     66  CD2 PHE A   4     -17.435  -6.787  13.448  1.00 92.48           C  
ATOM     67  HD2 PHE A   4     -17.570  -5.874  14.008  1.00 92.48           H  
ATOM     68  CE1 PHE A   4     -17.161  -9.175  11.991  1.00 92.48           C  
ATOM     69  HE1 PHE A   4     -17.105 -10.098  11.432  1.00 92.48           H  
ATOM     70  CE2 PHE A   4     -17.445  -6.762  12.045  1.00 92.48           C  
ATOM     71  HE2 PHE A   4     -17.601  -5.824  11.532  1.00 92.48           H  
ATOM     72  CZ  PHE A   4     -17.302  -7.953  11.313  1.00 92.48           C  
ATOM     73  HZ  PHE A   4     -17.337  -7.934  10.234  1.00 92.48           H  
ATOM     74  N   ILE A   5     -19.883  -8.467  18.330  1.00 87.23           N  
ATOM     75  H   ILE A   5     -20.671  -8.290  17.724  1.00 87.23           H  
ATOM     76  CA  ILE A   5     -20.137  -8.812  19.731  1.00 87.23           C  
ATOM     77  HA  ILE A   5     -19.236  -8.610  20.310  1.00 87.23           H  
ATOM     78  C   ILE A   5     -20.435 -10.313  19.858  1.00 87.23           C  
ATOM     79  CB  ILE A   5     -21.272  -7.922  20.281  1.00 87.23           C  
ATOM     80  HB  ILE A   5     -22.113  -7.952  19.589  1.00 87.23           H  
ATOM     81  O   ILE A   5     -20.200 -10.925  20.901  1.00 87.23           O  
ATOM     82  CG1 ILE A   5     -20.779  -6.463  20.421  1.00 87.23           C  
ATOM     83 HG12 ILE A   5     -20.228  -6.167  19.528  1.00 87.23           H  
ATOM     84 HG13 ILE A   5     -20.098  -6.396  21.269  1.00 87.23           H  
ATOM     85  CG2 ILE A   5     -21.745  -8.437  21.650  1.00 87.23           C  
ATOM     86 HG21 ILE A   5     -22.501  -7.775  22.072  1.00 87.23           H  
ATOM     87 HG22 ILE A   5     -20.890  -8.515  22.322  1.00 87.23           H  
ATOM     88 HG23 ILE A   5     -22.218  -9.413  21.547  1.00 87.23           H  
ATOM     89  CD1 ILE A   5     -21.908  -5.443  20.611  1.00 87.23           C  
ATOM     90 HD11 ILE A   5     -21.476  -4.459  20.795  1.00 87.23           H  
ATOM     91 HD12 ILE A   5     -22.551  -5.700  21.452  1.00 87.23           H  
ATOM     92 HD13 ILE A   5     -22.507  -5.401  19.701  1.00 87.23           H  
ATOM     93  N   ASN A   6     -20.943 -10.932  18.793  1.00 86.47           N  
ATOM     94  H   ASN A   6     -21.098 -10.406  17.945  1.00 86.47           H  
ATOM     95  CA  ASN A   6     -21.101 -12.373  18.713  1.00 86.47           C  
ATOM     96  HA  ASN A   6     -21.024 -12.807  19.710  1.00 86.47           H  
ATOM     97  C   ASN A   6     -19.971 -12.964  17.861  1.00 86.47           C  
ATOM     98  CB  ASN A   6     -22.508 -12.675  18.182  1.00 86.47           C  
ATOM     99  HB2 ASN A   6     -23.228 -12.056  18.717  1.00 86.47           H  
ATOM    100  HB3 ASN A   6     -22.569 -12.421  17.123  1.00 86.47           H  
ATOM    101  O   ASN A   6     -19.680 -12.457  16.783  1.00 86.47           O  
ATOM    102  CG  ASN A   6     -22.896 -14.129  18.359  1.00 86.47           C  
ATOM    103  ND2 ASN A   6     -24.166 -14.411  18.515  1.00 86.47           N  
ATOM    104 HD21 ASN A   6     -24.398 -15.386  18.636  1.00 86.47           H  
ATOM    105 HD22 ASN A   6     -24.853 -13.676  18.426  1.00 86.47           H  
ATOM    106  OD1 ASN A   6     -22.081 -15.036  18.391  1.00 86.47           O  
ATOM    107  N   GLU A   7     -19.357 -14.060  18.312  1.00 84.18           N  
ATOM    108  H   GLU A   7     -19.683 -14.491  19.165  1.00 84.18           H  
ATOM    109  CA  GLU A   7     -18.338 -14.766  17.522  1.00 84.18           C  
ATOM    110  HA  GLU A   7     -17.529 -14.074  17.289  1.00 84.18           H  
ATOM    111  C   GLU A   7     -18.895 -15.273  16.182  1.00 84.18           C  
ATOM    112  CB  GLU A   7     -17.744 -15.937  18.317  1.00 84.18           C  
ATOM    113  HB2 GLU A   7     -18.530 -16.650  18.568  1.00 84.18           H  
ATOM    114  HB3 GLU A   7     -17.015 -16.432  17.675  1.00 84.18           H  
ATOM    115  O   GLU A   7     -18.164 -15.350  15.198  1.00 84.18           O  
ATOM    116  CG  GLU A   7     -17.038 -15.478  19.602  1.00 84.18           C  
ATOM    117  HG2 GLU A   7     -17.788 -15.138  20.318  1.00 84.18           H  
ATOM    118  HG3 GLU A   7     -16.398 -14.630  19.359  1.00 84.18           H  
ATOM    119  CD  GLU A   7     -16.172 -16.569  20.255  1.00 84.18           C  
ATOM    120  OE1 GLU A   7     -15.470 -16.236  21.235  1.00 84.18           O  
ATOM    121  OE2 GLU A   7     -16.096 -17.704  19.738  1.00 84.18           O  
ATOM    122  N   ASN A   8     -20.203 -15.537  16.110  1.00 91.13           N  
ATOM    123  H   ASN A   8     -20.759 -15.460  16.949  1.00 91.13           H  
ATOM    124  CA  ASN A   8     -20.859 -15.912  14.861  1.00 91.13           C  
ATOM    125  HA  ASN A   8     -20.304 -16.736  14.412  1.00 91.13           H  
ATOM    126  C   ASN A   8     -20.864 -14.780  13.822  1.00 91.13           C  
ATOM    127  CB  ASN A   8     -22.289 -16.386  15.157  1.00 91.13           C  
ATOM    128  HB2 ASN A   8     -22.814 -16.520  14.211  1.00 91.13           H  
ATOM    129  HB3 ASN A   8     -22.813 -15.619  15.728  1.00 91.13           H  
ATOM    130  O   ASN A   8     -20.933 -15.083  12.636  1.00 91.13           O  
ATOM    131  CG  ASN A   8     -22.349 -17.709  15.897  1.00 91.13           C  
ATOM    132  ND2 ASN A   8     -23.499 -18.052  16.428  1.00 91.13           N  
ATOM    133 HD21 ASN A   8     -23.510 -18.953  16.885  1.00 91.13           H  
ATOM    134 HD22 ASN A   8     -24.307 -17.458  16.308  1.00 91.13           H  
ATOM    135  OD1 ASN A   8     -21.407 -18.474  15.992  1.00 91.13           O  
ATOM    136  N   ASP A   9     -20.746 -13.507  14.223  1.00 94.82           N  
ATOM    137  H   ASP A   9     -20.640 -13.298  15.205  1.00 94.82           H  
ATOM    138  CA  ASP A   9     -20.705 -12.382  13.276  1.00 94.82           C  
ATOM    139  HA  ASP A   9     -21.613 -12.388  12.673  1.00 94.82           H  
ATOM    140  C   ASP A   9     -19.506 -12.504  12.326  1.00 94.82           C  
ATOM    141  CB  ASP A   9     -20.607 -11.030  14.008  1.00 94.82           C  
ATOM    142  HB2 ASP A   9     -20.438 -10.254  13.261  1.00 94.82           H  
ATOM    143  HB3 ASP A   9     -19.728 -11.046  14.651  1.00 94.82           H  
ATOM    144  O   ASP A   9     -19.610 -12.162  11.151  1.00 94.82           O  
ATOM    145  CG  ASP A   9     -21.835 -10.612  14.828  1.00 94.82           C  
ATOM    146  OD1 ASP A   9     -22.884 -11.285  14.745  1.00 94.82           O  
ATOM    147  OD2 ASP A   9     -21.713  -9.581  15.538  1.00 94.82           O  
ATOM    148  N   PHE A  10     -18.382 -13.050  12.804  1.00 96.22           N  
ATOM    149  H   PHE A  10     -18.375 -13.381  13.759  1.00 96.22           H  
ATOM    150  CA  PHE A  10     -17.189 -13.265  11.982  1.00 96.22           C  
ATOM    151  HA  PHE A  10     -16.936 -12.320  11.501  1.00 96.22           H  
ATOM    152  C   PHE A  10     -17.416 -14.292  10.870  1.00 96.22           C  
ATOM    153  CB  PHE A  10     -16.015 -13.718  12.856  1.00 96.22           C  
ATOM    154  HB2 PHE A  10     -15.179 -13.961  12.200  1.00 96.22           H  
ATOM    155  HB3 PHE A  10     -16.290 -14.636  13.375  1.00 96.22           H  
ATOM    156  O   PHE A  10     -16.786 -14.231   9.820  1.00 96.22           O  
ATOM    157  CG  PHE A  10     -15.539 -12.701  13.873  1.00 96.22           C  
ATOM    158  CD1 PHE A  10     -14.418 -11.896  13.596  1.00 96.22           C  
ATOM    159  HD1 PHE A  10     -13.907 -11.987  12.649  1.00 96.22           H  
ATOM    160  CD2 PHE A  10     -16.199 -12.575  15.108  1.00 96.22           C  
ATOM    161  HD2 PHE A  10     -17.076 -13.171  15.314  1.00 96.22           H  
ATOM    162  CE1 PHE A  10     -13.953 -10.991  14.565  1.00 96.22           C  
ATOM    163  HE1 PHE A  10     -13.087 -10.375  14.369  1.00 96.22           H  
ATOM    164  CE2 PHE A  10     -15.732 -11.675  16.078  1.00 96.22           C  
ATOM    165  HE2 PHE A  10     -16.242 -11.583  17.026  1.00 96.22           H  
ATOM    166  CZ  PHE A  10     -14.598 -10.897  15.809  1.00 96.22           C  
ATOM    167  HZ  PHE A  10     -14.221 -10.224  16.566  1.00 96.22           H  
ATOM    168  N   LEU A  11     -18.332 -15.233  11.099  1.00 95.12           N  
ATOM    169  H   LEU A  11     -18.865 -15.180  11.955  1.00 95.12           H  
ATOM    170  CA  LEU A  11     -18.665 -16.292  10.151  1.00 95.12           C  
ATOM    171  HA  LEU A  11     -17.774 -16.556   9.581  1.00 95.12           H  
ATOM    172  C   LEU A  11     -19.717 -15.848   9.128  1.00 95.12           C  
ATOM    173  CB  LEU A  11     -19.140 -17.534  10.925  1.00 95.12           C  
ATOM    174  HB2 LEU A  11     -19.274 -18.346  10.210  1.00 95.12           H  
ATOM    175  HB3 LEU A  11     -20.114 -17.316  11.364  1.00 95.12           H  
ATOM    176  O   LEU A  11     -19.927 -16.540   8.136  1.00 95.12           O  
ATOM    177  CG  LEU A  11     -18.198 -18.009  12.045  1.00 95.12           C  
ATOM    178  HG  LEU A  11     -18.122 -17.238  12.812  1.00 95.12           H  
ATOM    179  CD1 LEU A  11     -18.778 -19.263  12.698  1.00 95.12           C  
ATOM    180 HD11 LEU A  11     -18.852 -20.066  11.966  1.00 95.12           H  
ATOM    181 HD12 LEU A  11     -19.767 -19.041  13.099  1.00 95.12           H  
ATOM    182 HD13 LEU A  11     -18.134 -19.576  13.520  1.00 95.12           H  
ATOM    183  CD2 LEU A  11     -16.794 -18.334  11.537  1.00 95.12           C  
ATOM    184 HD21 LEU A  11     -16.188 -18.695  12.368  1.00 95.12           H  
ATOM    185 HD22 LEU A  11     -16.840 -19.092  10.755  1.00 95.12           H  
ATOM    186 HD23 LEU A  11     -16.323 -17.436  11.138  1.00 95.12           H  
ATOM    187  N   LEU A  12     -20.389 -14.717   9.372  1.00 94.86           N  
ATOM    188  H   LEU A  12     -20.173 -14.206  10.216  1.00 94.86           H  
ATOM    189  CA  LEU A  12     -21.351 -14.131   8.437  1.00 94.86           C  
ATOM    190  HA  LEU A  12     -21.873 -14.931   7.912  1.00 94.86           H  
ATOM    191  C   LEU A  12     -20.672 -13.296   7.348  1.00 94.86           C  
ATOM    192  CB  LEU A  12     -22.375 -13.276   9.208  1.00 94.86           C  
ATOM    193  HB2 LEU A  12     -23.012 -12.769   8.483  1.00 94.86           H  
ATOM    194  HB3 LEU A  12     -21.839 -12.507   9.765  1.00 94.86           H  
ATOM    195  O   LEU A  12     -21.286 -13.051   6.317  1.00 94.86           O  
ATOM    196  CG  LEU A  12     -23.278 -14.055  10.180  1.00 94.86           C  
ATOM    197  HG  LEU A  12     -22.668 -14.565  10.926  1.00 94.86           H  
ATOM    198  CD1 LEU A  12     -24.213 -13.087  10.907  1.00 94.86           C  
ATOM    199 HD11 LEU A  12     -24.826 -12.545  10.187  1.00 94.86           H  
ATOM    200 HD12 LEU A  12     -23.622 -12.379  11.488  1.00 94.86           H  
ATOM    201 HD13 LEU A  12     -24.855 -13.638  11.594  1.00 94.86           H  
ATOM    202  CD2 LEU A  12     -24.142 -15.101   9.470  1.00 94.86           C  
ATOM    203 HD21 LEU A  12     -24.720 -14.629   8.676  1.00 94.86           H  
ATOM    204 HD22 LEU A  12     -23.504 -15.875   9.043  1.00 94.86           H  
ATOM    205 HD23 LEU A  12     -24.815 -15.571  10.188  1.00 94.86           H  
ATOM    206  N   VAL A  13     -19.437 -12.836   7.563  1.00 96.29           N  
ATOM    207  H   VAL A  13     -18.957 -13.126   8.403  1.00 96.29           H  
ATOM    208  CA  VAL A  13     -18.708 -12.016   6.589  1.00 96.29           C  
ATOM    209  HA  VAL A  13     -19.342 -11.178   6.299  1.00 96.29           H  
ATOM    210  C   VAL A  13     -18.407 -12.821   5.324  1.00 96.29           C  
ATOM    211  CB  VAL A  13     -17.423 -11.452   7.216  1.00 96.29           C  
ATOM    212  HB  VAL A  13     -16.874 -12.265   7.691  1.00 96.29           H  
ATOM    213  O   VAL A  13     -17.812 -13.893   5.386  1.00 96.29           O  
ATOM    214  CG1 VAL A  13     -16.512 -10.786   6.180  1.00 96.29           C  
ATOM    215 HG11 VAL A  13     -17.058 -10.022   5.626  1.00 96.29           H  
ATOM    216 HG12 VAL A  13     -15.649 -10.336   6.670  1.00 96.29           H  
ATOM    217 HG13 VAL A  13     -16.124 -11.541   5.497  1.00 96.29           H  
ATOM    218  CG2 VAL A  13     -17.775 -10.400   8.277  1.00 96.29           C  
ATOM    219 HG21 VAL A  13     -16.867  -9.938   8.665  1.00 96.29           H  
ATOM    220 HG22 VAL A  13     -18.401  -9.626   7.834  1.00 96.29           H  
ATOM    221 HG23 VAL A  13     -18.304 -10.878   9.102  1.00 96.29           H  
ATOM    222  N   ASP A  14     -18.762 -12.264   4.165  1.00 95.05           N  
ATOM    223  H   ASP A  14     -19.223 -11.365   4.174  1.00 95.05           H  
ATOM    224  CA  ASP A  14     -18.510 -12.890   2.864  1.00 95.05           C  
ATOM    225  HA  ASP A  14     -18.771 -13.948   2.905  1.00 95.05           H  
ATOM    226  C   ASP A  14     -17.048 -12.759   2.435  1.00 95.05           C  
ATOM    227  CB  ASP A  14     -19.347 -12.206   1.777  1.00 95.05           C  
ATOM    228  HB2 ASP A  14     -19.066 -11.154   1.717  1.00 95.05           H  
ATOM    229  HB3 ASP A  14     -19.106 -12.658   0.816  1.00 95.05           H  
ATOM    230  O   ASP A  14     -16.500 -13.620   1.748  1.00 95.05           O  
ATOM    231  CG  ASP A  14     -20.850 -12.314   1.982  1.00 95.05           C  
ATOM    232  OD1 ASP A  14     -21.389 -13.430   1.850  1.00 95.05           O  
ATOM    233  OD2 ASP A  14     -21.468 -11.237   2.133  1.00 95.05           O  
ATOM    234  N   THR A  15     -16.423 -11.627   2.755  1.00 96.13           N  
ATOM    235  H   THR A  15     -16.928 -10.946   3.303  1.00 96.13           H  
ATOM    236  CA  THR A  15     -15.062 -11.323   2.312  1.00 96.13           C  
ATOM    237  HA  THR A  15     -14.507 -12.253   2.193  1.00 96.13           H  
ATOM    238  C   THR A  15     -14.358 -10.477   3.349  1.00 96.13           C  
ATOM    239  CB  THR A  15     -15.056 -10.586   0.962  1.00 96.13           C  
ATOM    240  HB  THR A  15     -15.468  -9.586   1.090  1.00 96.13           H  
ATOM    241  O   THR A  15     -14.853  -9.410   3.714  1.00 96.13           O  
ATOM    242  CG2 THR A  15     -13.648 -10.472   0.378  1.00 96.13           C  
ATOM    243 HG21 THR A  15     -13.203 -11.461   0.273  1.00 96.13           H  
ATOM    244 HG22 THR A  15     -13.694 -10.009  -0.608  1.00 96.13           H  
ATOM    245 HG23 THR A  15     -13.012  -9.859   1.018  1.00 96.13           H  
ATOM    246  OG1 THR A  15     -15.854 -11.275   0.024  1.00 96.13           O  
ATOM    247  HG1 THR A  15     -15.884 -12.189   0.317  1.00 96.13           H  
ATOM    248  N   TYR A  16     -13.184 -10.937   3.768  1.00 97.99           N  
ATOM    249  H   TYR A  16     -12.862 -11.826   3.411  1.00 97.99           H  
ATOM    250  CA  TYR A  16     -12.197 -10.139   4.476  1.00 97.99           C  
ATOM    251  HA  TYR A  16     -12.647  -9.209   4.822  1.00 97.99           H  
ATOM    252  C   TYR A  16     -11.045  -9.822   3.529  1.00 97.99           C  
ATOM    253  CB  TYR A  16     -11.675 -10.906   5.685  1.00 97.99           C  
ATOM    254  HB2 TYR A  16     -10.828 -10.349   6.084  1.00 97.99           H  
ATOM    255  HB3 TYR A  16     -11.314 -11.883   5.362  1.00 97.99           H  
ATOM    256  O   TYR A  16     -10.569 -10.722   2.844  1.00 97.99           O  
ATOM    257  CG  TYR A  16     -12.673 -11.096   6.797  1.00 97.99           C  
ATOM    258  CD1 TYR A  16     -12.972 -10.010   7.636  1.00 97.99           C  
ATOM    259  HD1 TYR A  16     -12.514  -9.049   7.453  1.00 97.99           H  
ATOM    260  CD2 TYR A  16     -13.272 -12.352   7.014  1.00 97.99           C  
ATOM    261  HD2 TYR A  16     -13.044 -13.182   6.362  1.00 97.99           H  
ATOM    262  CE1 TYR A  16     -13.853 -10.174   8.714  1.00 97.99           C  
ATOM    263  HE1 TYR A  16     -14.076  -9.342   9.366  1.00 97.99           H  
ATOM    264  CE2 TYR A  16     -14.160 -12.522   8.092  1.00 97.99           C  
ATOM    265  HE2 TYR A  16     -14.636 -13.474   8.276  1.00 97.99           H  
ATOM    266  OH  TYR A  16     -15.254 -11.577  10.011  1.00 97.99           O  
ATOM    267  HH  TYR A  16     -15.335 -10.757  10.504  1.00 97.99           H  
ATOM    268  CZ  TYR A  16     -14.435 -11.435   8.946  1.00 97.99           C  
ATOM    269  N   LYS A  17     -10.577  -8.576   3.511  1.00 97.44           N  
ATOM    270  H   LYS A  17     -11.028  -7.889   4.099  1.00 97.44           H  
ATOM    271  CA  LYS A  17      -9.448  -8.142   2.686  1.00 97.44           C  
ATOM    272  HA  LYS A  17      -8.877  -9.016   2.373  1.00 97.44           H  
ATOM    273  C   LYS A  17      -8.505  -7.255   3.481  1.00 97.44           C  
ATOM    274  CB  LYS A  17      -9.975  -7.448   1.422  1.00 97.44           C  
ATOM    275  HB2 LYS A  17     -10.571  -6.579   1.700  1.00 97.44           H  
ATOM    276  HB3 LYS A  17     -10.605  -8.150   0.875  1.00 97.44           H  
ATOM    277  O   LYS A  17      -8.940  -6.273   4.081  1.00 97.44           O  
ATOM    278  CG  LYS A  17      -8.816  -7.008   0.521  1.00 97.44           C  
ATOM    279  HG2 LYS A  17      -8.236  -6.240   1.032  1.00 97.44           H  
ATOM    280  HG3 LYS A  17      -8.173  -7.865   0.321  1.00 97.44           H  
ATOM    281  CD  LYS A  17      -9.309  -6.431  -0.804  1.00 97.44           C  
ATOM    282  HD2 LYS A  17      -9.940  -5.562  -0.615  1.00 97.44           H  
ATOM    283  HD3 LYS A  17      -9.871  -7.197  -1.337  1.00 97.44           H  
ATOM    284  CE  LYS A  17      -8.068  -6.030  -1.604  1.00 97.44           C  
ATOM    285  HE2 LYS A  17      -7.518  -5.274  -1.042  1.00 97.44           H  
ATOM    286  HE3 LYS A  17      -7.424  -6.907  -1.680  1.00 97.44           H  
ATOM    287  NZ  LYS A  17      -8.420  -5.541  -2.955  1.00 97.44           N  
ATOM    288  HZ1 LYS A  17      -7.576  -5.341  -3.474  1.00 97.44           H  
ATOM    289  HZ2 LYS A  17      -8.987  -4.708  -2.893  1.00 97.44           H  
ATOM    290  HZ3 LYS A  17      -8.922  -6.268  -3.444  1.00 97.44           H  
ATOM    291  N   GLU A  18      -7.225  -7.591   3.456  1.00 96.76           N  
ATOM    292  H   GLU A  18      -6.945  -8.405   2.928  1.00 96.76           H  
ATOM    293  CA  GLU A  18      -6.169  -6.767   4.027  1.00 96.76           C  
ATOM    294  HA  GLU A  18      -6.452  -6.484   5.041  1.00 96.76           H  
ATOM    295  C   GLU A  18      -5.975  -5.484   3.203  1.00 96.76           C  
ATOM    296  CB  GLU A  18      -4.893  -7.603   4.122  1.00 96.76           C  
ATOM    297  HB2 GLU A  18      -5.112  -8.517   4.674  1.00 96.76           H  
ATOM    298  HB3 GLU A  18      -4.589  -7.871   3.110  1.00 96.76           H  
ATOM    299  O   GLU A  18      -5.947  -5.489   1.967  1.00 96.76           O  
ATOM    300  CG  GLU A  18      -3.750  -6.867   4.832  1.00 96.76           C  
ATOM    301  HG2 GLU A  18      -4.079  -6.597   5.836  1.00 96.76           H  
ATOM    302  HG3 GLU A  18      -3.523  -5.951   4.286  1.00 96.76           H  
ATOM    303  CD  GLU A  18      -2.475  -7.717   4.905  1.00 96.76           C  
ATOM    304  OE1 GLU A  18      -1.630  -7.401   5.769  1.00 96.76           O  
ATOM    305  OE2 GLU A  18      -2.340  -8.648   4.073  1.00 96.76           O  
ATOM    306  N   ASN A  19      -5.867  -4.364   3.908  1.00 95.84           N  
ATOM    307  H   ASN A  19      -5.875  -4.439   4.915  1.00 95.84           H  
ATOM    308  CA  ASN A  19      -5.638  -3.042   3.349  1.00 95.84           C  
ATOM    309  HA  ASN A  19      -5.896  -3.044   2.290  1.00 95.84           H  
ATOM    310  C   ASN A  19      -4.162  -2.650   3.485  1.00 95.84           C  
ATOM    311  CB  ASN A  19      -6.535  -2.034   4.077  1.00 95.84           C  
ATOM    312  HB2 ASN A  19      -6.242  -2.035   5.127  1.00 95.84           H  
ATOM    313  HB3 ASN A  19      -6.367  -1.030   3.687  1.00 95.84           H  
ATOM    314  O   ASN A  19      -3.415  -3.198   4.289  1.00 95.84           O  
ATOM    315  CG  ASN A  19      -8.021  -2.325   3.986  1.00 95.84           C  
ATOM    316  ND2 ASN A  19      -8.718  -2.200   5.090  1.00 95.84           N  
ATOM    317 HD21 ASN A  19      -9.710  -2.387   5.062  1.00 95.84           H  
ATOM    318 HD22 ASN A  19      -8.233  -1.973   5.946  1.00 95.84           H  
ATOM    319  OD1 ASN A  19      -8.597  -2.592   2.937  1.00 95.84           O  
ATOM    320  N   GLU A  20      -3.749  -1.628   2.738  1.00 92.47           N  
ATOM    321  H   GLU A  20      -4.394  -1.207   2.084  1.00 92.47           H  
ATOM    322  CA  GLU A  20      -2.366  -1.139   2.753  1.00 92.47           C  
ATOM    323  HA  GLU A  20      -1.704  -1.958   2.472  1.00 92.47           H  
ATOM    324  C   GLU A  20      -1.909  -0.640   4.140  1.00 92.47           C  
ATOM    325  CB  GLU A  20      -2.255  -0.028   1.699  1.00 92.47           C  
ATOM    326  HB2 GLU A  20      -2.806   0.846   2.046  1.00 92.47           H  
ATOM    327  HB3 GLU A  20      -2.706  -0.378   0.771  1.00 92.47           H  
ATOM    328  O   GLU A  20      -0.719  -0.677   4.446  1.00 92.47           O  
ATOM    329  CG  GLU A  20      -0.802   0.364   1.415  1.00 92.47           C  
ATOM    330  HG2 GLU A  20      -0.281  -0.489   0.981  1.00 92.47           H  
ATOM    331  HG3 GLU A  20      -0.319   0.622   2.358  1.00 92.47           H  
ATOM    332  CD  GLU A  20      -0.672   1.572   0.486  1.00 92.47           C  
ATOM    333  OE1 GLU A  20       0.328   2.301   0.668  1.00 92.47           O  
ATOM    334  OE2 GLU A  20      -1.553   1.755  -0.383  1.00 92.47           O  
ATOM    335  N   ASP A  21      -2.833  -0.184   4.991  1.00 92.82           N  
ATOM    336  H   ASP A  21      -3.805  -0.275   4.734  1.00 92.82           H  
ATOM    337  CA  ASP A  21      -2.560   0.263   6.365  1.00 92.82           C  
ATOM    338  HA  ASP A  21      -1.563   0.703   6.379  1.00 92.82           H  
ATOM    339  C   ASP A  21      -2.521  -0.884   7.397  1.00 92.82           C  
ATOM    340  CB  ASP A  21      -3.547   1.385   6.761  1.00 92.82           C  
ATOM    341  HB2 ASP A  21      -3.186   1.855   7.676  1.00 92.82           H  
ATOM    342  HB3 ASP A  21      -3.544   2.147   5.982  1.00 92.82           H  
ATOM    343  O   ASP A  21      -2.438  -0.619   8.594  1.00 92.82           O  
ATOM    344  CG  ASP A  21      -4.995   0.924   6.995  1.00 92.82           C  
ATOM    345  OD1 ASP A  21      -5.331  -0.222   6.619  1.00 92.82           O  
ATOM    346  OD2 ASP A  21      -5.812   1.718   7.524  1.00 92.82           O  
ATOM    347  N   GLY A  22      -2.602  -2.144   6.951  1.00 92.50           N  
ATOM    348  H   GLY A  22      -2.677  -2.298   5.955  1.00 92.50           H  
ATOM    349  CA  GLY A  22      -2.631  -3.338   7.801  1.00 92.50           C  
ATOM    350  HA2 GLY A  22      -2.351  -4.204   7.201  1.00 92.50           H  
ATOM    351  HA3 GLY A  22      -1.903  -3.229   8.605  1.00 92.50           H  
ATOM    352  C   GLY A  22      -3.996  -3.629   8.430  1.00 92.50           C  
ATOM    353  O   GLY A  22      -4.153  -4.621   9.136  1.00 92.50           O  
ATOM    354  N   SER A  23      -5.010  -2.793   8.192  1.00 97.00           N  
ATOM    355  H   SER A  23      -4.846  -2.001   7.588  1.00 97.00           H  
ATOM    356  CA  SER A  23      -6.376  -3.081   8.632  1.00 97.00           C  
ATOM    357  HA  SER A  23      -6.326  -3.520   9.629  1.00 97.00           H  
ATOM    358  C   SER A  23      -7.068  -4.100   7.727  1.00 97.00           C  
ATOM    359  CB  SER A  23      -7.178  -1.791   8.749  1.00 97.00           C  
ATOM    360  HB2 SER A  23      -8.102  -2.013   9.284  1.00 97.00           H  
ATOM    361  HB3 SER A  23      -6.598  -1.069   9.325  1.00 97.00           H  
ATOM    362  O   SER A  23      -6.650  -4.332   6.596  1.00 97.00           O  
ATOM    363  OG  SER A  23      -7.502  -1.223   7.500  1.00 97.00           O  
ATOM    364  HG  SER A  23      -6.701  -0.813   7.165  1.00 97.00           H  
ATOM    365  N   VAL A  24      -8.168  -4.688   8.199  1.00 97.98           N  
ATOM    366  H   VAL A  24      -8.465  -4.470   9.140  1.00 97.98           H  
ATOM    367  CA  VAL A  24      -8.955  -5.654   7.426  1.00 97.98           C  
ATOM    368  HA  VAL A  24      -8.457  -5.840   6.475  1.00 97.98           H  
ATOM    369  C   VAL A  24     -10.329  -5.074   7.114  1.00 97.98           C  
ATOM    370  CB  VAL A  24      -9.034  -7.015   8.137  1.00 97.98           C  
ATOM    371  HB  VAL A  24      -9.521  -6.897   9.105  1.00 97.98           H  
ATOM    372  O   VAL A  24     -11.152  -4.860   8.007  1.00 97.98           O  
ATOM    373  CG1 VAL A  24      -9.835  -8.012   7.294  1.00 97.98           C  
ATOM    374 HG11 VAL A  24      -9.865  -8.980   7.794  1.00 97.98           H  
ATOM    375 HG12 VAL A  24     -10.855  -7.652   7.161  1.00 97.98           H  
ATOM    376 HG13 VAL A  24      -9.368  -8.130   6.316  1.00 97.98           H  
ATOM    377  CG2 VAL A  24      -7.635  -7.609   8.351  1.00 97.98           C  
ATOM    378 HG21 VAL A  24      -7.040  -6.967   9.000  1.00 97.98           H  
ATOM    379 HG22 VAL A  24      -7.118  -7.706   7.396  1.00 97.98           H  
ATOM    380 HG23 VAL A  24      -7.709  -8.592   8.818  1.00 97.98           H  
ATOM    381  N   SER A  25     -10.590  -4.831   5.833  1.00 97.68           N  
ATOM    382  H   SER A  25      -9.877  -5.081   5.162  1.00 97.68           H  
ATOM    383  CA  SER A  25     -11.925  -4.527   5.322  1.00 97.68           C  
ATOM    384  HA  SER A  25     -12.392  -3.776   5.959  1.00 97.68           H  
ATOM    385  C   SER A  25     -12.784  -5.786   5.322  1.00 97.68           C  
ATOM    386  CB  SER A  25     -11.854  -3.976   3.897  1.00 97.68           C  
ATOM    387  HB2 SER A  25     -11.287  -4.662   3.267  1.00 97.68           H  
ATOM    388  HB3 SER A  25     -12.864  -3.886   3.498  1.00 97.68           H  
ATOM    389  O   SER A  25     -12.300  -6.864   4.988  1.00 97.68           O  
ATOM    390  OG  SER A  25     -11.246  -2.701   3.885  1.00 97.68           O  
ATOM    391  HG  SER A  25     -10.436  -2.759   3.374  1.00 97.68           H  
ATOM    392  N   TRP A  26     -14.066  -5.653   5.644  1.00 97.66           N  
ATOM    393  H   TRP A  26     -14.407  -4.744   5.924  1.00 97.66           H  
ATOM    394  CA  TRP A  26     -15.033  -6.742   5.539  1.00 97.66           C  
ATOM    395  HA  TRP A  26     -14.571  -7.552   4.975  1.00 97.66           H  
ATOM    396  C   TRP A  26     -16.279  -6.313   4.777  1.00 97.66           C  
ATOM    397  CB  TRP A  26     -15.377  -7.299   6.919  1.00 97.66           C  
ATOM    398  HB2 TRP A  26     -16.075  -8.127   6.797  1.00 97.66           H  
ATOM    399  HB3 TRP A  26     -14.465  -7.693   7.368  1.00 97.66           H  
ATOM    400  O   TRP A  26     -16.669  -5.143   4.814  1.00 97.66           O  
ATOM    401  CG  TRP A  26     -15.989  -6.327   7.866  1.00 97.66           C  
ATOM    402  CD1 TRP A  26     -15.303  -5.579   8.753  1.00 97.66           C  
ATOM    403  HD1 TRP A  26     -14.229  -5.612   8.862  1.00 97.66           H  
ATOM    404  CD2 TRP A  26     -17.392  -5.960   8.017  1.00 97.66           C  
ATOM    405  CE2 TRP A  26     -17.480  -4.967   9.037  1.00 97.66           C  
ATOM    406  CE3 TRP A  26     -18.595  -6.358   7.396  1.00 97.66           C  
ATOM    407  HE3 TRP A  26     -18.564  -7.118   6.629  1.00 97.66           H  
ATOM    408  NE1 TRP A  26     -16.180  -4.794   9.470  1.00 97.66           N  
ATOM    409  HE1 TRP A  26     -15.888  -4.212  10.242  1.00 97.66           H  
ATOM    410  CH2 TRP A  26     -19.880  -4.800   8.770  1.00 97.66           C  
ATOM    411  HH2 TRP A  26     -20.826  -4.362   9.052  1.00 97.66           H  
ATOM    412  CZ2 TRP A  26     -18.702  -4.392   9.418  1.00 97.66           C  
ATOM    413  HZ2 TRP A  26     -18.738  -3.652  10.204  1.00 97.66           H  
ATOM    414  CZ3 TRP A  26     -19.824  -5.782   7.765  1.00 97.66           C  
ATOM    415  HZ3 TRP A  26     -20.729  -6.106   7.272  1.00 97.66           H  
ATOM    416  N   VAL A  27     -16.914  -7.274   4.108  1.00 97.07           N  
ATOM    417  H   VAL A  27     -16.492  -8.191   4.091  1.00 97.07           H  
ATOM    418  CA  VAL A  27     -18.192  -7.102   3.410  1.00 97.07           C  
ATOM    419  HA  VAL A  27     -18.643  -6.162   3.725  1.00 97.07           H  
ATOM    420  C   VAL A  27     -19.137  -8.234   3.805  1.00 97.07           C  
ATOM    421  CB  VAL A  27     -17.993  -7.041   1.882  1.00 97.07           C  
ATOM    422  HB  VAL A  27     -17.537  -7.970   1.538  1.00 97.07           H  
ATOM    423  O   VAL A  27     -18.733  -9.392   3.841  1.00 97.07           O  
ATOM    424  CG1 VAL A  27     -19.327  -6.851   1.146  1.00 97.07           C  
ATOM    425 HG11 VAL A  27     -19.147  -6.738   0.077  1.00 97.07           H  
ATOM    426 HG12 VAL A  27     -19.832  -5.964   1.526  1.00 97.07           H  
ATOM    427 HG13 VAL A  27     -19.963  -7.724   1.293  1.00 97.07           H  
ATOM    428  CG2 VAL A  27     -17.080  -5.872   1.481  1.00 97.07           C  
ATOM    429 HG21 VAL A  27     -16.989  -5.824   0.396  1.00 97.07           H  
ATOM    430 HG22 VAL A  27     -16.082  -6.021   1.894  1.00 97.07           H  
ATOM    431 HG23 VAL A  27     -17.486  -4.932   1.856  1.00 97.07           H  
ATOM    432  N   TYR A  28     -20.391  -7.892   4.096  1.00 95.98           N  
ATOM    433  H   TYR A  28     -20.636  -6.913   4.045  1.00 95.98           H  
ATOM    434  CA  TYR A  28     -21.471  -8.830   4.394  1.00 95.98           C  
ATOM    435  HA  TYR A  28     -21.176  -9.836   4.093  1.00 95.98           H  
ATOM    436  C   TYR A  28     -22.742  -8.453   3.624  1.00 95.98           C  
ATOM    437  CB  TYR A  28     -21.746  -8.850   5.902  1.00 95.98           C  
ATOM    438  HB2 TYR A  28     -21.799  -7.822   6.261  1.00 95.98           H  
ATOM    439  HB3 TYR A  28     -20.913  -9.340   6.405  1.00 95.98           H  
ATOM    440  O   TYR A  28     -23.248  -7.339   3.756  1.00 95.98           O  
ATOM    441  CG  TYR A  28     -23.035  -9.562   6.274  1.00 95.98           C  
ATOM    442  CD1 TYR A  28     -24.021  -8.911   7.042  1.00 95.98           C  
ATOM    443  HD1 TYR A  28     -23.853  -7.905   7.396  1.00 95.98           H  
ATOM    444  CD2 TYR A  28     -23.273 -10.861   5.792  1.00 95.98           C  
ATOM    445  HD2 TYR A  28     -22.544 -11.358   5.168  1.00 95.98           H  
ATOM    446  CE1 TYR A  28     -25.228  -9.573   7.345  1.00 95.98           C  
ATOM    447  HE1 TYR A  28     -25.999  -9.092   7.928  1.00 95.98           H  
ATOM    448  CE2 TYR A  28     -24.470 -11.527   6.096  1.00 95.98           C  
ATOM    449  HE2 TYR A  28     -24.632 -12.523   5.709  1.00 95.98           H  
ATOM    450  OH  TYR A  28     -26.611 -11.525   7.163  1.00 95.98           O  
ATOM    451  HH  TYR A  28     -26.632 -12.387   6.741  1.00 95.98           H  
ATOM    452  CZ  TYR A  28     -25.449 -10.885   6.877  1.00 95.98           C  
ATOM    453  N   LYS A  29     -23.283  -9.378   2.838  1.00 94.20           N  
ATOM    454  H   LYS A  29     -22.784 -10.252   2.750  1.00 94.20           H  
ATOM    455  CA  LYS A  29     -24.514  -9.238   2.061  1.00 94.20           C  
ATOM    456  HA  LYS A  29     -24.804  -8.189   1.993  1.00 94.20           H  
ATOM    457  C   LYS A  29     -25.632 -10.003   2.762  1.00 94.20           C  
ATOM    458  CB  LYS A  29     -24.273  -9.789   0.647  1.00 94.20           C  
ATOM    459  HB2 LYS A  29     -23.984 -10.836   0.730  1.00 94.20           H  
ATOM    460  HB3 LYS A  29     -25.203  -9.735   0.081  1.00 94.20           H  
ATOM    461  O   LYS A  29     -25.567 -11.219   2.897  1.00 94.20           O  
ATOM    462  CG  LYS A  29     -23.178  -9.026  -0.115  1.00 94.20           C  
ATOM    463  HG2 LYS A  29     -22.269  -8.978   0.485  1.00 94.20           H  
ATOM    464  HG3 LYS A  29     -23.519  -8.012  -0.324  1.00 94.20           H  
ATOM    465  CD  LYS A  29     -22.850  -9.741  -1.426  1.00 94.20           C  
ATOM    466  HD2 LYS A  29     -22.575 -10.770  -1.194  1.00 94.20           H  
ATOM    467  HD3 LYS A  29     -23.725  -9.738  -2.076  1.00 94.20           H  
ATOM    468  CE  LYS A  29     -21.674  -9.038  -2.104  1.00 94.20           C  
ATOM    469  HE2 LYS A  29     -21.991  -8.048  -2.429  1.00 94.20           H  
ATOM    470  HE3 LYS A  29     -20.888  -8.914  -1.359  1.00 94.20           H  
ATOM    471  NZ  LYS A  29     -21.164  -9.843  -3.237  1.00 94.20           N  
ATOM    472  HZ1 LYS A  29     -21.883  -9.978  -3.933  1.00 94.20           H  
ATOM    473  HZ2 LYS A  29     -20.878 -10.746  -2.888  1.00 94.20           H  
ATOM    474  HZ3 LYS A  29     -20.353  -9.402  -3.648  1.00 94.20           H  
ATOM    475  N   GLU A  30     -26.701  -9.311   3.152  1.00 91.27           N  
ATOM    476  H   GLU A  30     -26.714  -8.307   3.044  1.00 91.27           H  
ATOM    477  CA  GLU A  30     -27.844  -9.965   3.814  1.00 91.27           C  
ATOM    478  HA  GLU A  30     -27.478 -10.586   4.631  1.00 91.27           H  
ATOM    479  C   GLU A  30     -28.634 -10.902   2.880  1.00 91.27           C  
ATOM    480  CB  GLU A  30     -28.780  -8.898   4.399  1.00 91.27           C  
ATOM    481  HB2 GLU A  30     -28.988  -8.151   3.633  1.00 91.27           H  
ATOM    482  HB3 GLU A  30     -29.716  -9.376   4.689  1.00 91.27           H  
ATOM    483  O   GLU A  30     -29.354 -11.785   3.344  1.00 91.27           O  
ATOM    484  CG  GLU A  30     -28.193  -8.207   5.637  1.00 91.27           C  
ATOM    485  HG2 GLU A  30     -27.956  -8.968   6.380  1.00 91.27           H  
ATOM    486  HG3 GLU A  30     -27.266  -7.706   5.356  1.00 91.27           H  
ATOM    487  CD  GLU A  30     -29.146  -7.180   6.272  1.00 91.27           C  
ATOM    488  OE1 GLU A  30     -28.733  -6.558   7.283  1.00 91.27           O  
ATOM    489  OE2 GLU A  30     -30.245  -6.933   5.732  1.00 91.27           O  
ATOM    490  N   GLY A  31     -28.514 -10.717   1.562  1.00 89.98           N  
ATOM    491  H   GLY A  31     -27.940  -9.947   1.249  1.00 89.98           H  
ATOM    492  CA  GLY A  31     -29.204 -11.500   0.539  1.00 89.98           C  
ATOM    493  HA2 GLY A  31     -28.601 -12.374   0.293  1.00 89.98           H  
ATOM    494  HA3 GLY A  31     -30.165 -11.844   0.922  1.00 89.98           H  
ATOM    495  C   GLY A  31     -29.454 -10.694  -0.736  1.00 89.98           C  
ATOM    496  O   GLY A  31     -29.132  -9.508  -0.820  1.00 89.98           O  
ATOM    497  N   GLU A  32     -30.031 -11.331  -1.755  1.00 90.52           N  
ATOM    498  H   GLU A  32     -30.325 -12.290  -1.634  1.00 90.52           H  
ATOM    499  CA  GLU A  32     -30.369 -10.661  -3.014  1.00 90.52           C  
ATOM    500  HA  GLU A  32     -29.465 -10.181  -3.390  1.00 90.52           H  
ATOM    501  C   GLU A  32     -31.434  -9.572  -2.792  1.00 90.52           C  
ATOM    502  CB  GLU A  32     -30.811 -11.703  -4.053  1.00 90.52           C  
ATOM    503  HB2 GLU A  32     -31.761 -12.139  -3.744  1.00 90.52           H  
ATOM    504  HB3 GLU A  32     -30.059 -12.491  -4.089  1.00 90.52           H  
ATOM    505  O   GLU A  32     -32.479  -9.818  -2.192  1.00 90.52           O  
ATOM    506  CG  GLU A  32     -30.950 -11.095  -5.458  1.00 90.52           C  
ATOM    507  HG2 GLU A  32     -30.007 -10.614  -5.719  1.00 90.52           H  
ATOM    508  HG3 GLU A  32     -31.721 -10.325  -5.436  1.00 90.52           H  
ATOM    509  CD  GLU A  32     -31.307 -12.126  -6.543  1.00 90.52           C  
ATOM    510  OE1 GLU A  32     -31.318 -11.717  -7.726  1.00 90.52           O  
ATOM    511  OE2 GLU A  32     -31.564 -13.302  -6.200  1.00 90.52           O  
ATOM    512  N   GLY A  33     -31.160  -8.348  -3.255  1.00 91.52           N  
ATOM    513  H   GLY A  33     -30.272  -8.199  -3.713  1.00 91.52           H  
ATOM    514  CA  GLY A  33     -32.045  -7.193  -3.061  1.00 91.52           C  
ATOM    515  HA2 GLY A  33     -31.757  -6.407  -3.760  1.00 91.52           H  
ATOM    516  HA3 GLY A  33     -33.069  -7.492  -3.284  1.00 91.52           H  
ATOM    517  C   GLY A  33     -32.034  -6.592  -1.649  1.00 91.52           C  
ATOM    518  O   GLY A  33     -32.734  -5.606  -1.415  1.00 91.52           O  
ATOM    519  N   LEU A  34     -31.239  -7.144  -0.727  1.00 92.08           N  
ATOM    520  H   LEU A  34     -30.669  -7.935  -0.992  1.00 92.08           H  
ATOM    521  CA  LEU A  34     -31.070  -6.634   0.633  1.00 92.08           C  
ATOM    522  HA  LEU A  34     -31.909  -5.976   0.856  1.00 92.08           H  
ATOM    523  C   LEU A  34     -29.791  -5.785   0.767  1.00 92.08           C  
ATOM    524  CB  LEU A  34     -31.101  -7.808   1.630  1.00 92.08           C  
ATOM    525  HB2 LEU A  34     -30.298  -8.499   1.378  1.00 92.08           H  
ATOM    526  HB3 LEU A  34     -30.903  -7.430   2.634  1.00 92.08           H  
ATOM    527  O   LEU A  34     -28.913  -5.832  -0.102  1.00 92.08           O  
ATOM    528  CG  LEU A  34     -32.430  -8.581   1.682  1.00 92.08           C  
ATOM    529  HG  LEU A  34     -32.645  -9.013   0.705  1.00 92.08           H  
ATOM    530  CD1 LEU A  34     -32.312  -9.718   2.695  1.00 92.08           C  
ATOM    531 HD11 LEU A  34     -31.502 -10.388   2.405  1.00 92.08           H  
ATOM    532 HD12 LEU A  34     -32.098  -9.318   3.686  1.00 92.08           H  
ATOM    533 HD13 LEU A  34     -33.239 -10.290   2.726  1.00 92.08           H  
ATOM    534  CD2 LEU A  34     -33.605  -7.694   2.107  1.00 92.08           C  
ATOM    535 HD21 LEU A  34     -33.372  -7.201   3.051  1.00 92.08           H  
ATOM    536 HD22 LEU A  34     -34.498  -8.307   2.231  1.00 92.08           H  
ATOM    537 HD23 LEU A  34     -33.807  -6.949   1.338  1.00 92.08           H  
ATOM    538  N   PRO A  35     -29.670  -4.977   1.836  1.00 92.29           N  
ATOM    539  CA  PRO A  35     -28.493  -4.151   2.064  1.00 92.29           C  
ATOM    540  HA  PRO A  35     -28.430  -3.430   1.249  1.00 92.29           H  
ATOM    541  C   PRO A  35     -27.189  -4.957   2.125  1.00 92.29           C  
ATOM    542  CB  PRO A  35     -28.754  -3.399   3.373  1.00 92.29           C  
ATOM    543  HB2 PRO A  35     -28.320  -2.399   3.360  1.00 92.29           H  
ATOM    544  HB3 PRO A  35     -28.369  -3.972   4.216  1.00 92.29           H  
ATOM    545  O   PRO A  35     -27.123  -6.068   2.651  1.00 92.29           O  
ATOM    546  CG  PRO A  35     -30.279  -3.356   3.453  1.00 92.29           C  
ATOM    547  HG2 PRO A  35     -30.661  -2.548   2.830  1.00 92.29           H  
ATOM    548  HG3 PRO A  35     -30.628  -3.254   4.481  1.00 92.29           H  
ATOM    549  CD  PRO A  35     -30.675  -4.700   2.855  1.00 92.29           C  
ATOM    550  HD2 PRO A  35     -30.629  -5.466   3.631  1.00 92.29           H  
ATOM    551  HD3 PRO A  35     -31.682  -4.637   2.444  1.00 92.29           H  
ATOM    552  N   THR A  36     -26.123  -4.346   1.611  1.00 93.83           N  
ATOM    553  H   THR A  36     -26.246  -3.416   1.237  1.00 93.83           H  
ATOM    554  CA  THR A  36     -24.747  -4.798   1.829  1.00 93.83           C  
ATOM    555  HA  THR A  36     -24.743  -5.835   2.165  1.00 93.83           H  
ATOM    556  C   THR A  36     -24.122  -3.941   2.919  1.00 93.83           C  
ATOM    557  CB  THR A  36     -23.929  -4.723   0.537  1.00 93.83           C  
ATOM    558  HB  THR A  36     -23.917  -3.694   0.177  1.00 93.83           H  
ATOM    559  O   THR A  36     -24.186  -2.713   2.868  1.00 93.83           O  
ATOM    560  CG2 THR A  36     -22.493  -5.212   0.710  1.00 93.83           C  
ATOM    561 HG21 THR A  36     -22.488  -6.203   1.164  1.00 93.83           H  
ATOM    562 HG22 THR A  36     -22.004  -5.258  -0.263  1.00 93.83           H  
ATOM    563 HG23 THR A  36     -21.936  -4.524   1.346  1.00 93.83           H  
ATOM    564  OG1 THR A  36     -24.535  -5.538  -0.441  1.00 93.83           O  
ATOM    565  HG1 THR A  36     -25.471  -5.586  -0.233  1.00 93.83           H  
ATOM    566  N   HIS A  37     -23.509  -4.595   3.894  1.00 95.02           N  
ATOM    567  H   HIS A  37     -23.482  -5.604   3.842  1.00 95.02           H  
ATOM    568  CA  HIS A  37     -22.766  -3.978   4.981  1.00 95.02           C  
ATOM    569  HA  HIS A  37     -23.020  -2.919   5.034  1.00 95.02           H  
ATOM    570  C   HIS A  37     -21.278  -4.106   4.718  1.00 95.02           C  
ATOM    571  CB  HIS A  37     -23.141  -4.629   6.314  1.00 95.02           C  
ATOM    572  HB2 HIS A  37     -22.605  -4.132   7.122  1.00 95.02           H  
ATOM    573  HB3 HIS A  37     -22.847  -5.678   6.295  1.00 95.02           H  
ATOM    574  O   HIS A  37     -20.813  -5.089   4.144  1.00 95.02           O  
ATOM    575  CG  HIS A  37     -24.614  -4.549   6.587  1.00 95.02           C  
ATOM    576  CD2 HIS A  37     -25.522  -5.494   6.229  1.00 95.02           C  
ATOM    577  HD2 HIS A  37     -25.320  -6.435   5.738  1.00 95.02           H  
ATOM    578  ND1 HIS A  37     -25.280  -3.456   7.152  1.00 95.02           N  
ATOM    579  CE1 HIS A  37     -26.586  -3.743   7.046  1.00 95.02           C  
ATOM    580  HE1 HIS A  37     -27.394  -3.101   7.364  1.00 95.02           H  
ATOM    581  NE2 HIS A  37     -26.749  -4.968   6.538  1.00 95.02           N  
ATOM    582  HE2 HIS A  37     -27.626  -5.467   6.503  1.00 95.02           H  
ATOM    583  N   SER A  38     -20.525  -3.123   5.182  1.00 95.79           N  
ATOM    584  H   SER A  38     -20.954  -2.330   5.638  1.00 95.79           H  
ATOM    585  CA  SER A  38     -19.074  -3.170   5.152  1.00 95.79           C  
ATOM    586  HA  SER A  38     -18.763  -4.209   5.261  1.00 95.79           H  
ATOM    587  C   SER A  38     -18.495  -2.391   6.315  1.00 95.79           C  
ATOM    588  CB  SER A  38     -18.535  -2.623   3.824  1.00 95.79           C  
ATOM    589  HB2 SER A  38     -17.447  -2.677   3.824  1.00 95.79           H  
ATOM    590  HB3 SER A  38     -18.910  -3.236   3.004  1.00 95.79           H  
ATOM    591  O   SER A  38     -19.130  -1.481   6.854  1.00 95.79           O  
ATOM    592  OG  SER A  38     -18.944  -1.278   3.630  1.00 95.79           O  
ATOM    593  HG  SER A  38     -18.809  -0.795   4.448  1.00 95.79           H  
ATOM    594  N   GLY A  39     -17.256  -2.696   6.656  1.00 96.09           N  
ATOM    595  H   GLY A  39     -16.789  -3.454   6.180  1.00 96.09           H  
ATOM    596  CA  GLY A  39     -16.514  -1.955   7.658  1.00 96.09           C  
ATOM    597  HA2 GLY A  39     -16.608  -0.886   7.470  1.00 96.09           H  
ATOM    598  HA3 GLY A  39     -16.920  -2.173   8.646  1.00 96.09           H  
ATOM    599  C   GLY A  39     -15.044  -2.321   7.628  1.00 96.09           C  
ATOM    600  O   GLY A  39     -14.581  -3.025   6.735  1.00 96.09           O  
ATOM    601  N   VAL A  40     -14.313  -1.820   8.618  1.00 96.95           N  
ATOM    602  H   VAL A  40     -14.767  -1.277   9.339  1.00 96.95           H  
ATOM    603  CA  VAL A  40     -12.877  -2.047   8.765  1.00 96.95           C  
ATOM    604  HA  VAL A  40     -12.570  -2.872   8.121  1.00 96.95           H  
ATOM    605  C   VAL A  40     -12.595  -2.438  10.209  1.00 96.95           C  
ATOM    606  CB  VAL A  40     -12.073  -0.801   8.347  1.00 96.95           C  
ATOM    607  HB  VAL A  40     -12.360   0.041   8.976  1.00 96.95           H  
ATOM    608  O   VAL A  40     -13.064  -1.771  11.131  1.00 96.95           O  
ATOM    609  CG1 VAL A  40     -10.570  -1.031   8.507  1.00 96.95           C  
ATOM    610 HG11 VAL A  40     -10.264  -1.900   7.925  1.00 96.95           H  
ATOM    611 HG12 VAL A  40     -10.015  -0.164   8.151  1.00 96.95           H  
ATOM    612 HG13 VAL A  40     -10.314  -1.195   9.553  1.00 96.95           H  
ATOM    613  CG2 VAL A  40     -12.334  -0.419   6.883  1.00 96.95           C  
ATOM    614 HG21 VAL A  40     -11.701   0.419   6.593  1.00 96.95           H  
ATOM    615 HG22 VAL A  40     -13.376  -0.131   6.741  1.00 96.95           H  
ATOM    616 HG23 VAL A  40     -12.110  -1.266   6.234  1.00 96.95           H  
ATOM    617  N   ILE A  41     -11.828  -3.507  10.396  1.00 97.09           N  
ATOM    618  H   ILE A  41     -11.493  -3.994   9.577  1.00 97.09           H  
ATOM    619  CA  ILE A  41     -11.289  -3.948  11.682  1.00 97.09           C  
ATOM    620  HA  ILE A  41     -11.805  -3.437  12.495  1.00 97.09           H  
ATOM    621  C   ILE A  41      -9.814  -3.539  11.697  1.00 97.09           C  
ATOM    622  CB  ILE A  41     -11.489  -5.470  11.865  1.00 97.09           C  
ATOM    623  HB  ILE A  41     -10.951  -5.977  11.064  1.00 97.09           H  
ATOM    624  O   ILE A  41      -9.058  -3.896  10.797  1.00 97.09           O  
ATOM    625  CG1 ILE A  41     -12.988  -5.851  11.779  1.00 97.09           C  
ATOM    626 HG12 ILE A  41     -13.520  -5.440  12.637  1.00 97.09           H  
ATOM    627 HG13 ILE A  41     -13.430  -5.413  10.884  1.00 97.09           H  
ATOM    628  CG2 ILE A  41     -10.927  -5.956  13.216  1.00 97.09           C  
ATOM    629 HG21 ILE A  41     -10.549  -6.972  13.109  1.00 97.09           H  
ATOM    630 HG22 ILE A  41     -10.128  -5.312  13.583  1.00 97.09           H  
ATOM    631 HG23 ILE A  41     -11.702  -5.964  13.983  1.00 97.09           H  
ATOM    632  CD1 ILE A  41     -13.242  -7.361  11.710  1.00 97.09           C  
ATOM    633 HD11 ILE A  41     -12.777  -7.768  10.812  1.00 97.09           H  
ATOM    634 HD12 ILE A  41     -14.315  -7.544  11.663  1.00 97.09           H  
ATOM    635 HD13 ILE A  41     -12.840  -7.863  12.590  1.00 97.09           H  
ATOM    636  N   ARG A  42      -9.415  -2.753  12.697  1.00 97.07           N  
ATOM    637  H   ARG A  42     -10.066  -2.580  13.450  1.00 97.07           H  
ATOM    638  CA  ARG A  42      -8.027  -2.310  12.900  1.00 97.07           C  
ATOM    639  HA  ARG A  42      -7.408  -2.619  12.057  1.00 97.07           H  
ATOM    640  C   ARG A  42      -7.440  -2.984  14.128  1.00 97.07           C  
ATOM    641  CB  ARG A  42      -7.951  -0.782  13.045  1.00 97.07           C  
ATOM    642  HB2 ARG A  42      -8.525  -0.468  13.917  1.00 97.07           H  
ATOM    643  HB3 ARG A  42      -6.910  -0.502  13.204  1.00 97.07           H  
ATOM    644  O   ARG A  42      -8.193  -3.403  15.007  1.00 97.07           O  
ATOM    645  CG  ARG A  42      -8.471  -0.055  11.801  1.00 97.07           C  
ATOM    646  HG2 ARG A  42      -9.547  -0.203  11.708  1.00 97.07           H  
ATOM    647  HG3 ARG A  42      -7.978  -0.470  10.923  1.00 97.07           H  
ATOM    648  CD  ARG A  42      -8.164   1.442  11.860  1.00 97.07           C  
ATOM    649  HD2 ARG A  42      -7.091   1.567  12.000  1.00 97.07           H  
ATOM    650  HD3 ARG A  42      -8.668   1.891  12.715  1.00 97.07           H  
ATOM    651  NE  ARG A  42      -8.548   2.099  10.598  1.00 97.07           N  
ATOM    652  HE  ARG A  42      -7.863   2.051   9.857  1.00 97.07           H  
ATOM    653  NH1 ARG A  42     -10.664   2.781  11.186  1.00 97.07           N  
ATOM    654 HH11 ARG A  42     -11.548   3.200  10.934  1.00 97.07           H  
ATOM    655 HH12 ARG A  42     -10.520   2.361  12.093  1.00 97.07           H  
ATOM    656  NH2 ARG A  42      -9.881   3.182   9.126  1.00 97.07           N  
ATOM    657 HH21 ARG A  42     -10.751   3.624   8.867  1.00 97.07           H  
ATOM    658 HH22 ARG A  42      -9.146   3.065   8.443  1.00 97.07           H  
ATOM    659  CZ  ARG A  42      -9.695   2.685  10.314  1.00 97.07           C  
ATOM    660  N   GLU A  43      -6.118  -3.022  14.214  1.00 96.38           N  
ATOM    661  H   GLU A  43      -5.548  -2.700  13.444  1.00 96.38           H  
ATOM    662  CA  GLU A  43      -5.436  -3.431  15.437  1.00 96.38           C  
ATOM    663  HA  GLU A  43      -5.667  -4.480  15.619  1.00 96.38           H  
ATOM    664  C   GLU A  43      -5.937  -2.629  16.650  1.00 96.38           C  
ATOM    665  CB  GLU A  43      -3.922  -3.332  15.242  1.00 96.38           C  
ATOM    666  HB2 GLU A  43      -3.641  -2.288  15.108  1.00 96.38           H  
ATOM    667  HB3 GLU A  43      -3.652  -3.892  14.346  1.00 96.38           H  
ATOM    668  O   GLU A  43      -6.164  -1.418  16.572  1.00 96.38           O  
ATOM    669  CG  GLU A  43      -3.176  -3.928  16.443  1.00 96.38           C  
ATOM    670  HG2 GLU A  43      -3.579  -4.919  16.650  1.00 96.38           H  
ATOM    671  HG3 GLU A  43      -3.360  -3.306  17.319  1.00 96.38           H  
ATOM    672  CD  GLU A  43      -1.664  -4.030  16.219  1.00 96.38           C  
ATOM    673  OE1 GLU A  43      -1.049  -4.842  16.945  1.00 96.38           O  
ATOM    674  OE2 GLU A  43      -1.141  -3.285  15.364  1.00 96.38           O  
ATOM    675  N   GLY A  44      -6.186  -3.331  17.759  1.00 94.64           N  
ATOM    676  H   GLY A  44      -5.962  -4.315  17.764  1.00 94.64           H  
ATOM    677  CA  GLY A  44      -6.757  -2.751  18.976  1.00 94.64           C  
ATOM    678  HA2 GLY A  44      -6.229  -1.827  19.212  1.00 94.64           H  
ATOM    679  HA3 GLY A  44      -6.604  -3.452  19.797  1.00 94.64           H  
ATOM    680  C   GLY A  44      -8.257  -2.438  18.906  1.00 94.64           C  
ATOM    681  O   GLY A  44      -8.783  -1.793  19.815  1.00 94.64           O  
ATOM    682  N   PHE A  45      -8.974  -2.861  17.856  1.00 95.72           N  
ATOM    683  H   PHE A  45      -8.504  -3.330  17.095  1.00 95.72           H  
ATOM    684  CA  PHE A  45     -10.424  -2.686  17.792  1.00 95.72           C  
ATOM    685  HA  PHE A  45     -10.629  -1.652  18.071  1.00 95.72           H  
ATOM    686  C   PHE A  45     -11.138  -3.593  18.803  1.00 95.72           C  
ATOM    687  CB  PHE A  45     -10.949  -2.893  16.363  1.00 95.72           C  
ATOM    688  HB2 PHE A  45     -10.709  -3.908  16.048  1.00 95.72           H  
ATOM    689  HB3 PHE A  45     -10.426  -2.202  15.701  1.00 95.72           H  
ATOM    690  O   PHE A  45     -11.202  -4.811  18.639  1.00 95.72           O  
ATOM    691  CG  PHE A  45     -12.442  -2.651  16.196  1.00 95.72           C  
ATOM    692  CD1 PHE A  45     -13.230  -3.567  15.476  1.00 95.72           C  
ATOM    693  HD1 PHE A  45     -12.777  -4.456  15.063  1.00 95.72           H  
ATOM    694  CD2 PHE A  45     -13.049  -1.502  16.741  1.00 95.72           C  
ATOM    695  HD2 PHE A  45     -12.463  -0.781  17.291  1.00 95.72           H  
ATOM    696  CE1 PHE A  45     -14.607  -3.344  15.299  1.00 95.72           C  
ATOM    697  HE1 PHE A  45     -15.199  -4.058  14.746  1.00 95.72           H  
ATOM    698  CE2 PHE A  45     -14.427  -1.280  16.575  1.00 95.72           C  
ATOM    699  HE2 PHE A  45     -14.885  -0.403  17.008  1.00 95.72           H  
ATOM    700  CZ  PHE A  45     -15.204  -2.196  15.846  1.00 95.72           C  
ATOM    701  HZ  PHE A  45     -16.259  -2.017  15.705  1.00 95.72           H  
ATOM    702  N   ILE A  46     -11.714  -2.972  19.833  1.00 94.33           N  
ATOM    703  H   ILE A  46     -11.561  -1.978  19.925  1.00 94.33           H  
ATOM    704  CA  ILE A  46     -12.456  -3.641  20.905  1.00 94.33           C  
ATOM    705  HA  ILE A  46     -12.415  -4.716  20.730  1.00 94.33           H  
ATOM    706  C   ILE A  46     -13.938  -3.251  20.892  1.00 94.33           C  
ATOM    707  CB  ILE A  46     -11.803  -3.391  22.285  1.00 94.33           C  
ATOM    708  HB  ILE A  46     -12.375  -3.957  23.020  1.00 94.33           H  
ATOM    709  O   ILE A  46     -14.310  -2.129  20.540  1.00 94.33           O  
ATOM    710  CG1 ILE A  46     -11.841  -1.898  22.690  1.00 94.33           C  
ATOM    711 HG12 ILE A  46     -11.257  -1.310  21.983  1.00 94.33           H  
ATOM    712 HG13 ILE A  46     -12.871  -1.543  22.658  1.00 94.33           H  
ATOM    713  CG2 ILE A  46     -10.360  -3.929  22.311  1.00 94.33           C  
ATOM    714 HG21 ILE A  46     -10.310  -4.926  21.873  1.00 94.33           H  
ATOM    715 HG22 ILE A  46      -9.698  -3.278  21.742  1.00 94.33           H  
ATOM    716 HG23 ILE A  46      -9.994  -3.995  23.336  1.00 94.33           H  
ATOM    717  CD1 ILE A  46     -11.315  -1.625  24.103  1.00 94.33           C  
ATOM    718 HD11 ILE A  46     -11.837  -2.256  24.823  1.00 94.33           H  
ATOM    719 HD12 ILE A  46     -11.489  -0.579  24.356  1.00 94.33           H  
ATOM    720 HD13 ILE A  46     -10.244  -1.820  24.155  1.00 94.33           H  
ATOM    721  N   ARG A  47     -14.794  -4.173  21.332  1.00 92.77           N  
ATOM    722  H   ARG A  47     -14.413  -5.077  21.571  1.00 92.77           H  
ATOM    723  CA  ARG A  47     -16.224  -3.958  21.575  1.00 92.77           C  
ATOM    724  HA  ARG A  47     -16.462  -2.902  21.446  1.00 92.77           H  
ATOM    725  C   ARG A  47     -16.566  -4.327  23.009  1.00 92.77           C  
ATOM    726  CB  ARG A  47     -17.051  -4.801  20.592  1.00 92.77           C  
ATOM    727  HB2 ARG A  47     -18.083  -4.855  20.939  1.00 92.77           H  
ATOM    728  HB3 ARG A  47     -16.658  -5.818  20.583  1.00 92.77           H  
ATOM    729  O   ARG A  47     -16.086  -5.332  23.525  1.00 92.77           O  
ATOM    730  CG  ARG A  47     -17.046  -4.259  19.159  1.00 92.77           C  
ATOM    731  HG2 ARG A  47     -17.481  -5.031  18.523  1.00 92.77           H  
ATOM    732  HG3 ARG A  47     -16.026  -4.074  18.823  1.00 92.77           H  
ATOM    733  CD  ARG A  47     -17.873  -2.974  19.029  1.00 92.77           C  
ATOM    734  HD2 ARG A  47     -17.299  -2.143  19.439  1.00 92.77           H  
ATOM    735  HD3 ARG A  47     -18.795  -3.093  19.597  1.00 92.77           H  
ATOM    736  NE  ARG A  47     -18.215  -2.713  17.623  1.00 92.77           N  
ATOM    737  HE  ARG A  47     -18.055  -3.486  16.993  1.00 92.77           H  
ATOM    738  NH1 ARG A  47     -19.369  -0.757  17.948  1.00 92.77           N  
ATOM    739 HH11 ARG A  47     -19.247  -0.881  18.943  1.00 92.77           H  
ATOM    740 HH12 ARG A  47     -19.988  -0.041  17.593  1.00 92.77           H  
ATOM    741  NH2 ARG A  47     -19.143  -1.579  15.885  1.00 92.77           N  
ATOM    742 HH21 ARG A  47     -19.756  -0.851  15.548  1.00 92.77           H  
ATOM    743 HH22 ARG A  47     -18.889  -2.346  15.280  1.00 92.77           H  
ATOM    744  CZ  ARG A  47     -18.898  -1.684  17.160  1.00 92.77           C  
ATOM    745  N   THR A  48     -17.426  -3.538  23.638  1.00 89.23           N  
ATOM    746  H   THR A  48     -17.782  -2.713  23.176  1.00 89.23           H  
ATOM    747  CA  THR A  48     -18.013  -3.849  24.943  1.00 89.23           C  
ATOM    748  HA  THR A  48     -17.602  -4.788  25.313  1.00 89.23           H  
ATOM    749  C   THR A  48     -19.514  -4.043  24.789  1.00 89.23           C  
ATOM    750  CB  THR A  48     -17.693  -2.777  25.994  1.00 89.23           C  
ATOM    751  HB  THR A  48     -18.260  -2.988  26.901  1.00 89.23           H  
ATOM    752  O   THR A  48     -20.173  -3.335  24.029  1.00 89.23           O  
ATOM    753  CG2 THR A  48     -16.204  -2.756  26.334  1.00 89.23           C  
ATOM    754 HG21 THR A  48     -16.022  -2.039  27.134  1.00 89.23           H  
ATOM    755 HG22 THR A  48     -15.616  -2.479  25.459  1.00 89.23           H  
ATOM    756 HG23 THR A  48     -15.900  -3.746  26.675  1.00 89.23           H  
ATOM    757  OG1 THR A  48     -18.021  -1.491  25.524  1.00 89.23           O  
ATOM    758  HG1 THR A  48     -18.124  -0.925  26.292  1.00 89.23           H  
ATOM    759  N   THR A  49     -20.058  -5.029  25.491  1.00 89.34           N  
ATOM    760  H   THR A  49     -19.458  -5.604  26.065  1.00 89.34           H  
ATOM    761  CA  THR A  49     -21.497  -5.290  25.563  1.00 89.34           C  
ATOM    762  HA  THR A  49     -22.039  -4.387  25.283  1.00 89.34           H  
ATOM    763  C   THR A  49     -21.891  -5.635  26.992  1.00 89.34           C  
ATOM    764  CB  THR A  49     -21.904  -6.404  24.588  1.00 89.34           C  
ATOM    765  HB  THR A  49     -21.481  -6.185  23.608  1.00 89.34           H  
ATOM    766  O   THR A  49     -21.037  -6.012  27.791  1.00 89.34           O  
ATOM    767  CG2 THR A  49     -21.447  -7.801  25.024  1.00 89.34           C  
ATOM    768 HG21 THR A  49     -21.806  -8.029  26.028  1.00 89.34           H  
ATOM    769 HG22 THR A  49     -20.358  -7.853  25.001  1.00 89.34           H  
ATOM    770 HG23 THR A  49     -21.863  -8.554  24.355  1.00 89.34           H  
ATOM    771  OG1 THR A  49     -23.305  -6.425  24.469  1.00 89.34           O  
ATOM    772  HG1 THR A  49     -23.542  -6.040  23.622  1.00 89.34           H  
ATOM    773  N   GLN A  50     -23.177  -5.549  27.312  1.00 89.20           N  
ATOM    774  H   GLN A  50     -23.840  -5.358  26.575  1.00 89.20           H  
ATOM    775  CA  GLN A  50     -23.708  -5.940  28.611  1.00 89.20           C  
ATOM    776  HA  GLN A  50     -22.892  -6.044  29.326  1.00 89.20           H  
ATOM    777  C   GLN A  50     -24.391  -7.298  28.513  1.00 89.20           C  
ATOM    778  CB  GLN A  50     -24.642  -4.843  29.129  1.00 89.20           C  
ATOM    779  HB2 GLN A  50     -25.289  -4.481  28.330  1.00 89.20           H  
ATOM    780  HB3 GLN A  50     -25.271  -5.246  29.922  1.00 89.20           H  
ATOM    781  O   GLN A  50     -25.317  -7.490  27.729  1.00 89.20           O  
ATOM    782  CG  GLN A  50     -23.790  -3.698  29.686  1.00 89.20           C  
ATOM    783  HG2 GLN A  50     -23.076  -4.119  30.394  1.00 89.20           H  
ATOM    784  HG3 GLN A  50     -23.230  -3.220  28.883  1.00 89.20           H  
ATOM    785  CD  GLN A  50     -24.583  -2.633  30.423  1.00 89.20           C  
ATOM    786  NE2 GLN A  50     -23.906  -1.872  31.252  1.00 89.20           N  
ATOM    787 HE21 GLN A  50     -24.419  -1.172  31.767  1.00 89.20           H  
ATOM    788 HE22 GLN A  50     -22.915  -2.035  31.360  1.00 89.20           H  
ATOM    789  OE1 GLN A  50     -25.784  -2.471  30.276  1.00 89.20           O  
ATOM    790  N   VAL A  51     -23.936  -8.250  29.325  1.00 86.50           N  
ATOM    791  H   VAL A  51     -23.173  -8.023  29.947  1.00 86.50           H  
ATOM    792  CA  VAL A  51     -24.526  -9.588  29.411  1.00 86.50           C  
ATOM    793  HA  VAL A  51     -25.281  -9.700  28.634  1.00 86.50           H  
ATOM    794  C   VAL A  51     -25.214  -9.723  30.758  1.00 86.50           C  
ATOM    795  CB  VAL A  51     -23.475 -10.690  29.190  1.00 86.50           C  
ATOM    796  HB  VAL A  51     -22.744 -10.666  29.998  1.00 86.50           H  
ATOM    797  O   VAL A  51     -24.613  -9.440  31.797  1.00 86.50           O  
ATOM    798  CG1 VAL A  51     -24.127 -12.078  29.155  1.00 86.50           C  
ATOM    799 HG11 VAL A  51     -23.371 -12.840  28.962  1.00 86.50           H  
ATOM    800 HG12 VAL A  51     -24.587 -12.302  30.117  1.00 86.50           H  
ATOM    801 HG13 VAL A  51     -24.887 -12.119  28.375  1.00 86.50           H  
ATOM    802  CG2 VAL A  51     -22.735 -10.495  27.859  1.00 86.50           C  
ATOM    803 HG21 VAL A  51     -22.054 -11.329  27.688  1.00 86.50           H  
ATOM    804 HG22 VAL A  51     -23.451 -10.434  27.039  1.00 86.50           H  
ATOM    805 HG23 VAL A  51     -22.154  -9.574  27.892  1.00 86.50           H  
ATOM    806  N   GLN A  52     -26.472 -10.158  30.757  1.00 89.40           N  
ATOM    807  H   GLN A  52     -26.931 -10.363  29.881  1.00 89.40           H  
ATOM    808  CA  GLN A  52     -27.168 -10.477  31.997  1.00 89.40           C  
ATOM    809  HA  GLN A  52     -27.100  -9.614  32.661  1.00 89.40           H  
ATOM    810  C   GLN A  52     -26.482 -11.678  32.658  1.00 89.40           C  
ATOM    811  CB  GLN A  52     -28.652 -10.740  31.723  1.00 89.40           C  
ATOM    812  HB2 GLN A  52     -28.758 -11.639  31.116  1.00 89.40           H  
ATOM    813  HB3 GLN A  52     -29.072  -9.896  31.176  1.00 89.40           H  
ATOM    814  O   GLN A  52     -26.339 -12.737  32.051  1.00 89.40           O  
ATOM    815  CG  GLN A  52     -29.426 -10.912  33.038  1.00 89.40           C  
ATOM    816  HG2 GLN A  52     -29.336 -10.004  33.635  1.00 89.40           H  
ATOM    817  HG3 GLN A  52     -29.003 -11.740  33.607  1.00 89.40           H  
ATOM    818  CD  GLN A  52     -30.905 -11.207  32.828  1.00 89.40           C  
ATOM    819  NE2 GLN A  52     -31.611 -11.533  33.887  1.00 89.40           N  
ATOM    820 HE21 GLN A  52     -31.192 -11.508  34.806  1.00 89.40           H  
ATOM    821 HE22 GLN A  52     -32.597 -11.698  33.743  1.00 89.40           H  
ATOM    822  OE1 GLN A  52     -31.442 -11.158  31.734  1.00 89.40           O  
ATOM    823  N   THR A  53     -26.049 -11.510  33.904  1.00 89.92           N  
ATOM    824  H   THR A  53     -26.220 -10.613  34.335  1.00 89.92           H  
ATOM    825  CA  THR A  53     -25.363 -12.560  34.679  1.00 89.92           C  
ATOM    826  HA  THR A  53     -25.202 -13.426  34.036  1.00 89.92           H  
ATOM    827  C   THR A  53     -26.189 -13.090  35.843  1.00 89.92           C  
ATOM    828  CB  THR A  53     -23.978 -12.109  35.157  1.00 89.92           C  
ATOM    829  HB  THR A  53     -23.520 -12.925  35.716  1.00 89.92           H  
ATOM    830  O   THR A  53     -25.793 -14.064  36.478  1.00 89.92           O  
ATOM    831  CG2 THR A  53     -23.069 -11.783  33.973  1.00 89.92           C  
ATOM    832 HG21 THR A  53     -23.157 -12.559  33.213  1.00 89.92           H  
ATOM    833 HG22 THR A  53     -23.349 -10.825  33.534  1.00 89.92           H  
ATOM    834 HG23 THR A  53     -22.030 -11.744  34.302  1.00 89.92           H  
ATOM    835  OG1 THR A  53     -24.044 -10.969  35.988  1.00 89.92           O  
ATOM    836  HG1 THR A  53     -24.640 -10.338  35.577  1.00 89.92           H  
ATOM    837  N   GLY A  54     -27.340 -12.474  36.111  1.00 91.60           N  
ATOM    838  H   GLY A  54     -27.603 -11.665  35.567  1.00 91.60           H  
ATOM    839  CA  GLY A  54     -28.265 -12.897  37.150  1.00 91.60           C  
ATOM    840  HA2 GLY A  54     -28.649 -13.890  36.920  1.00 91.60           H  
ATOM    841  HA3 GLY A  54     -27.737 -12.944  38.102  1.00 91.60           H  
ATOM    842  C   GLY A  54     -29.442 -11.941  37.292  1.00 91.60           C  
ATOM    843  O   GLY A  54     -29.703 -11.109  36.417  1.00 91.60           O  
ATOM    844  N   VAL A  55     -30.135 -12.079  38.414  1.00 94.29           N  
ATOM    845  H   VAL A  55     -29.836 -12.766  39.092  1.00 94.29           H  
ATOM    846  CA  VAL A  55     -31.182 -11.173  38.886  1.00 94.29           C  
ATOM    847  HA  VAL A  55     -31.126 -10.240  38.326  1.00 94.29           H  
ATOM    848  C   VAL A  55     -30.912 -10.841  40.350  1.00 94.29           C  
ATOM    849  CB  VAL A  55     -32.599 -11.758  38.701  1.00 94.29           C  
ATOM    850  HB  VAL A  55     -33.311 -11.065  39.150  1.00 94.29           H  
ATOM    851  O   VAL A  55     -30.342 -11.662  41.072  1.00 94.29           O  
ATOM    852  CG1 VAL A  55     -32.949 -11.886  37.213  1.00 94.29           C  
ATOM    853 HG11 VAL A  55     -33.982 -12.222  37.120  1.00 94.29           H  
ATOM    854 HG12 VAL A  55     -32.293 -12.607  36.724  1.00 94.29           H  
ATOM    855 HG13 VAL A  55     -32.862 -10.912  36.733  1.00 94.29           H  
ATOM    856  CG2 VAL A  55     -32.785 -13.132  39.359  1.00 94.29           C  
ATOM    857 HG21 VAL A  55     -32.577 -13.068  40.427  1.00 94.29           H  
ATOM    858 HG22 VAL A  55     -32.134 -13.877  38.902  1.00 94.29           H  
ATOM    859 HG23 VAL A  55     -33.822 -13.447  39.244  1.00 94.29           H  
ATOM    860  N   GLU A  56     -31.298  -9.649  40.781  1.00 95.27           N  
ATOM    861  H   GLU A  56     -31.731  -9.008  40.131  1.00 95.27           H  
ATOM    862  CA  GLU A  56     -31.255  -9.230  42.179  1.00 95.27           C  
ATOM    863  HA  GLU A  56     -31.015 -10.098  42.794  1.00 95.27           H  
ATOM    864  C   GLU A  56     -32.631  -8.741  42.634  1.00 95.27           C  
ATOM    865  CB  GLU A  56     -30.137  -8.204  42.422  1.00 95.27           C  
ATOM    866  HB2 GLU A  56     -30.053  -8.051  43.498  1.00 95.27           H  
ATOM    867  HB3 GLU A  56     -29.200  -8.635  42.070  1.00 95.27           H  
ATOM    868  O   GLU A  56     -33.393  -8.186  41.846  1.00 95.27           O  
ATOM    869  CG  GLU A  56     -30.354  -6.838  41.747  1.00 95.27           C  
ATOM    870  HG2 GLU A  56     -31.252  -6.387  42.170  1.00 95.27           H  
ATOM    871  HG3 GLU A  56     -30.517  -6.986  40.680  1.00 95.27           H  
ATOM    872  CD  GLU A  56     -29.174  -5.870  41.952  1.00 95.27           C  
ATOM    873  OE1 GLU A  56     -29.196  -4.787  41.328  1.00 95.27           O  
ATOM    874  OE2 GLU A  56     -28.235  -6.217  42.709  1.00 95.27           O  
ATOM    875  N   GLN A  57     -32.959  -8.976  43.904  1.00 94.23           N  
ATOM    876  H   GLN A  57     -32.268  -9.386  44.515  1.00 94.23           H  
ATOM    877  CA  GLN A  57     -34.192  -8.487  44.516  1.00 94.23           C  
ATOM    878  HA  GLN A  57     -35.003  -8.493  43.788  1.00 94.23           H  
ATOM    879  C   GLN A  57     -33.964  -7.044  44.964  1.00 94.23           C  
ATOM    880  CB  GLN A  57     -34.580  -9.400  45.691  1.00 94.23           C  
ATOM    881  HB2 GLN A  57     -35.344  -8.913  46.298  1.00 94.23           H  
ATOM    882  HB3 GLN A  57     -33.706  -9.547  46.326  1.00 94.23           H  
ATOM    883  O   GLN A  57     -33.243  -6.793  45.933  1.00 94.23           O  
ATOM    884  CG  GLN A  57     -35.096 -10.777  45.232  1.00 94.23           C  
ATOM    885  HG2 GLN A  57     -34.425 -11.197  44.482  1.00 94.23           H  
ATOM    886  HG3 GLN A  57     -35.095 -11.450  46.090  1.00 94.23           H  
ATOM    887  CD  GLN A  57     -36.518 -10.754  44.673  1.00 94.23           C  
ATOM    888  NE2 GLN A  57     -36.991 -11.826  44.079  1.00 94.23           N  
ATOM    889 HE21 GLN A  57     -36.401 -12.578  43.752  1.00 94.23           H  
ATOM    890 HE22 GLN A  57     -37.910 -11.716  43.676  1.00 94.23           H  
ATOM    891  OE1 GLN A  57     -37.249  -9.789  44.783  1.00 94.23           O  
ATOM    892  N   VAL A  58     -34.565  -6.094  44.256  1.00 92.42           N  
ATOM    893  H   VAL A  58     -35.149  -6.369  43.479  1.00 92.42           H  
ATOM    894  CA  VAL A  58     -34.492  -4.671  44.589  1.00 92.42           C  
ATOM    895  HA  VAL A  58     -33.634  -4.496  45.239  1.00 92.42           H  
ATOM    896  C   VAL A  58     -35.758  -4.303  45.340  1.00 92.42           C  
ATOM    897  CB  VAL A  58     -34.302  -3.800  43.334  1.00 92.42           C  
ATOM    898  HB  VAL A  58     -35.170  -3.900  42.682  1.00 92.42           H  
ATOM    899  O   VAL A  58     -36.859  -4.544  44.853  1.00 92.42           O  
ATOM    900  CG1 VAL A  58     -34.135  -2.321  43.708  1.00 92.42           C  
ATOM    901 HG11 VAL A  58     -33.284  -2.194  44.377  1.00 92.42           H  
ATOM    902 HG12 VAL A  58     -33.967  -1.737  42.803  1.00 92.42           H  
ATOM    903 HG13 VAL A  58     -35.041  -1.947  44.186  1.00 92.42           H  
ATOM    904  CG2 VAL A  58     -33.054  -4.231  42.557  1.00 92.42           C  
ATOM    905 HG21 VAL A  58     -32.177  -4.233  43.205  1.00 92.42           H  
ATOM    906 HG22 VAL A  58     -33.206  -5.230  42.149  1.00 92.42           H  
ATOM    907 HG23 VAL A  58     -32.874  -3.554  41.721  1.00 92.42           H  
ATOM    908  N   LYS A  59     -35.619  -3.716  46.532  1.00 94.54           N  
ATOM    909  H   LYS A  59     -34.687  -3.552  46.884  1.00 94.54           H  
ATOM    910  CA  LYS A  59     -36.769  -3.186  47.270  1.00 94.54           C  
ATOM    911  HA  LYS A  59     -37.496  -3.985  47.416  1.00 94.54           H  
ATOM    912  C   LYS A  59     -37.427  -2.088  46.437  1.00 94.54           C  
ATOM    913  CB  LYS A  59     -36.332  -2.670  48.646  1.00 94.54           C  
ATOM    914  HB2 LYS A  59     -35.558  -1.912  48.521  1.00 94.54           H  
ATOM    915  HB3 LYS A  59     -35.920  -3.499  49.222  1.00 94.54           H  
ATOM    916  O   LYS A  59     -36.788  -1.076  46.149  1.00 94.54           O  
ATOM    917  CG  LYS A  59     -37.514  -2.063  49.415  1.00 94.54           C  
ATOM    918  HG2 LYS A  59     -38.310  -2.802  49.505  1.00 94.54           H  
ATOM    919  HG3 LYS A  59     -37.896  -1.192  48.882  1.00 94.54           H  
ATOM    920  CD  LYS A  59     -37.074  -1.627  50.812  1.00 94.54           C  
ATOM    921  HD2 LYS A  59     -36.797  -2.519  51.374  1.00 94.54           H  
ATOM    922  HD3 LYS A  59     -36.214  -0.961  50.746  1.00 94.54           H  
ATOM    923  CE  LYS A  59     -38.236  -0.909  51.502  1.00 94.54           C  
ATOM    924  HE2 LYS A  59     -39.140  -1.498  51.349  1.00 94.54           H  
ATOM    925  HE3 LYS A  59     -38.391   0.065  51.038  1.00 94.54           H  
ATOM    926  NZ  LYS A  59     -37.994  -0.780  52.954  1.00 94.54           N  
ATOM    927  HZ1 LYS A  59     -38.831  -0.464  53.424  1.00 94.54           H  
ATOM    928  HZ2 LYS A  59     -37.170  -0.249  53.195  1.00 94.54           H  
ATOM    929  HZ3 LYS A  59     -37.910  -1.714  53.331  1.00 94.54           H  
ATOM    930  N   THR A  60     -38.692  -2.269  46.086  1.00 92.56           N  
ATOM    931  H   THR A  60     -39.151  -3.131  46.346  1.00 92.56           H  
ATOM    932  CA  THR A  60     -39.460  -1.307  45.282  1.00 92.56           C  
ATOM    933  HA  THR A  60     -38.784  -0.570  44.849  1.00 92.56           H  
ATOM    934  C   THR A  60     -40.459  -0.517  46.109  1.00 92.56           C  
ATOM    935  CB  THR A  60     -40.171  -2.002  44.119  1.00 92.56           C  
ATOM    936  HB  THR A  60     -40.813  -1.283  43.611  1.00 92.56           H  
ATOM    937  O   THR A  60     -40.858   0.576  45.708  1.00 92.56           O  
ATOM    938  CG2 THR A  60     -39.144  -2.534  43.125  1.00 92.56           C  
ATOM    939 HG21 THR A  60     -39.637  -2.718  42.170  1.00 92.56           H  
ATOM    940 HG22 THR A  60     -38.357  -1.798  42.959  1.00 92.56           H  
ATOM    941 HG23 THR A  60     -38.703  -3.459  43.495  1.00 92.56           H  
ATOM    942  OG1 THR A  60     -40.946  -3.079  44.594  1.00 92.56           O  
ATOM    943  HG1 THR A  60     -41.355  -3.493  43.829  1.00 92.56           H  
ATOM    944  N   GLY A  61     -40.812  -1.007  47.296  1.00 94.82           N  
ATOM    945  H   GLY A  61     -40.533  -1.946  47.543  1.00 94.82           H  
ATOM    946  CA  GLY A  61     -41.720  -0.304  48.182  1.00 94.82           C  
ATOM    947  HA2 GLY A  61     -41.316   0.680  48.419  1.00 94.82           H  
ATOM    948  HA3 GLY A  61     -42.668  -0.168  47.663  1.00 94.82           H  
ATOM    949  C   GLY A  61     -41.980  -1.043  49.482  1.00 94.82           C  
ATOM    950  O   GLY A  61     -41.149  -1.806  49.982  1.00 94.82           O  
ATOM    951  N   THR A  62     -43.146  -0.752  50.041  1.00 95.28           N  
ATOM    952  H   THR A  62     -43.775  -0.127  49.558  1.00 95.28           H  
ATOM    953  CA  THR A  62     -43.680  -1.372  51.248  1.00 95.28           C  
ATOM    954  HA  THR A  62     -43.212  -2.348  51.382  1.00 95.28           H  
ATOM    955  C   THR A  62     -45.180  -1.572  51.080  1.00 95.28           C  
ATOM    956  CB  THR A  62     -43.422  -0.514  52.494  1.00 95.28           C  
ATOM    957  HB  THR A  62     -43.940  -0.980  53.332  1.00 95.28           H  
ATOM    958  O   THR A  62     -45.844  -0.712  50.498  1.00 95.28           O  
ATOM    959  CG2 THR A  62     -41.939  -0.391  52.836  1.00 95.28           C  
ATOM    960 HG21 THR A  62     -41.514  -1.393  52.903  1.00 95.28           H  
ATOM    961 HG22 THR A  62     -41.833   0.104  53.801  1.00 95.28           H  
ATOM    962 HG23 THR A  62     -41.418   0.181  52.068  1.00 95.28           H  
ATOM    963  OG1 THR A  62     -43.909   0.801  52.316  1.00 95.28           O  
ATOM    964  HG1 THR A  62     -44.842   0.722  52.107  1.00 95.28           H  
ATOM    965  N   GLU A  63     -45.720  -2.660  51.610  1.00 95.23           N  
ATOM    966  H   GLU A  63     -45.118  -3.322  52.080  1.00 95.23           H  
ATOM    967  CA  GLU A  63     -47.151  -2.959  51.633  1.00 95.23           C  
ATOM    968  HA  GLU A  63     -47.697  -2.087  51.274  1.00 95.23           H  
ATOM    969  C   GLU A  63     -47.632  -3.220  53.066  1.00 95.23           C  
ATOM    970  CB  GLU A  63     -47.479  -4.112  50.666  1.00 95.23           C  
ATOM    971  HB2 GLU A  63     -47.101  -3.846  49.679  1.00 95.23           H  
ATOM    972  HB3 GLU A  63     -48.564  -4.199  50.599  1.00 95.23           H  
ATOM    973  O   GLU A  63     -46.909  -3.793  53.879  1.00 95.23           O  
ATOM    974  CG  GLU A  63     -46.901  -5.478  51.084  1.00 95.23           C  
ATOM    975  HG2 GLU A  63     -45.826  -5.386  51.245  1.00 95.23           H  
ATOM    976  HG3 GLU A  63     -47.353  -5.759  52.035  1.00 95.23           H  
ATOM    977  CD  GLU A  63     -47.169  -6.605  50.072  1.00 95.23           C  
ATOM    978  OE1 GLU A  63     -46.697  -7.736  50.336  1.00 95.23           O  
ATOM    979  OE2 GLU A  63     -47.840  -6.350  49.044  1.00 95.23           O  
ATOM    980  N   GLU A  64     -48.851  -2.784  53.387  1.00 95.31           N  
ATOM    981  H   GLU A  64     -49.423  -2.354  52.674  1.00 95.31           H  
ATOM    982  CA  GLU A  64     -49.491  -3.084  54.670  1.00 95.31           C  
ATOM    983  HA  GLU A  64     -48.745  -3.110  55.465  1.00 95.31           H  
ATOM    984  C   GLU A  64     -50.144  -4.464  54.591  1.00 95.31           C  
ATOM    985  CB  GLU A  64     -50.537  -2.012  55.023  1.00 95.31           C  
ATOM    986  HB2 GLU A  64     -51.131  -2.360  55.868  1.00 95.31           H  
ATOM    987  HB3 GLU A  64     -51.214  -1.883  54.179  1.00 95.31           H  
ATOM    988  O   GLU A  64     -51.116  -4.662  53.859  1.00 95.31           O  
ATOM    989  CG  GLU A  64     -49.931  -0.645  55.375  1.00 95.31           C  
ATOM    990  HG2 GLU A  64     -50.746   0.049  55.581  1.00 95.31           H  
ATOM    991  HG3 GLU A  64     -49.391  -0.264  54.509  1.00 95.31           H  
ATOM    992  CD  GLU A  64     -49.002  -0.701  56.595  1.00 95.31           C  
ATOM    993  OE1 GLU A  64     -47.936  -0.046  56.542  1.00 95.31           O  
ATOM    994  OE2 GLU A  64     -49.332  -1.413  57.565  1.00 95.31           O  
ATOM    995  N   VAL A  65     -49.618  -5.426  55.347  1.00 92.94           N  
ATOM    996  H   VAL A  65     -48.814  -5.207  55.918  1.00 92.94           H  
ATOM    997  CA  VAL A  65     -50.171  -6.780  55.421  1.00 92.94           C  
ATOM    998  HA  VAL A  65     -50.893  -6.918  54.616  1.00 92.94           H  
ATOM    999  C   VAL A  65     -50.900  -6.934  56.744  1.00 92.94           C  
ATOM   1000  CB  VAL A  65     -49.079  -7.850  55.240  1.00 92.94           C  
ATOM   1001  HB  VAL A  65     -48.363  -7.793  56.059  1.00 92.94           H  
ATOM   1002  O   VAL A  65     -50.302  -6.764  57.803  1.00 92.94           O  
ATOM   1003  CG1 VAL A  65     -49.682  -9.262  55.219  1.00 92.94           C  
ATOM   1004 HG11 VAL A  65     -50.429  -9.332  54.429  1.00 92.94           H  
ATOM   1005 HG12 VAL A  65     -50.150  -9.484  56.178  1.00 92.94           H  
ATOM   1006 HG13 VAL A  65     -48.899  -9.998  55.034  1.00 92.94           H  
ATOM   1007  CG2 VAL A  65     -48.327  -7.638  53.922  1.00 92.94           C  
ATOM   1008 HG21 VAL A  65     -47.677  -8.483  53.694  1.00 92.94           H  
ATOM   1009 HG22 VAL A  65     -47.710  -6.743  54.004  1.00 92.94           H  
ATOM   1010 HG23 VAL A  65     -49.030  -7.508  53.099  1.00 92.94           H  
ATOM   1011  N   GLN A  66     -52.187  -7.279  56.709  1.00 93.85           N  
ATOM   1012  H   GLN A  66     -52.648  -7.386  55.816  1.00 93.85           H  
ATOM   1013  CA  GLN A  66     -52.924  -7.603  57.929  1.00 93.85           C  
ATOM   1014  HA  GLN A  66     -52.822  -6.771  58.627  1.00 93.85           H  
ATOM   1015  C   GLN A  66     -52.318  -8.864  58.563  1.00 93.85           C  
ATOM   1016  CB  GLN A  66     -54.417  -7.777  57.615  1.00 93.85           C  
ATOM   1017  HB2 GLN A  66     -54.777  -6.899  57.079  1.00 93.85           H  
ATOM   1018  HB3 GLN A  66     -54.553  -8.651  56.979  1.00 93.85           H  
ATOM   1019  O   GLN A  66     -52.259  -9.917  57.925  1.00 93.85           O  
ATOM   1020  CG  GLN A  66     -55.247  -7.945  58.899  1.00 93.85           C  
ATOM   1021  HG2 GLN A  66     -54.860  -8.786  59.475  1.00 93.85           H  
ATOM   1022  HG3 GLN A  66     -55.154  -7.048  59.511  1.00 93.85           H  
ATOM   1023  CD  GLN A  66     -56.728  -8.209  58.635  1.00 93.85           C  
ATOM   1024  NE2 GLN A  66     -57.459  -8.590  59.662  1.00 93.85           N  
ATOM   1025 HE21 GLN A  66     -57.057  -8.643  60.587  1.00 93.85           H  
ATOM   1026 HE22 GLN A  66     -58.438  -8.801  59.530  1.00 93.85           H  
ATOM   1027  OE1 GLN A  66     -57.228  -8.098  57.524  1.00 93.85           O  
ATOM   1028  N   ILE A  67     -51.864  -8.763  59.811  1.00 93.89           N  
ATOM   1029  H   ILE A  67     -51.935  -7.864  60.265  1.00 93.89           H  
ATOM   1030  CA  ILE A  67     -51.226  -9.869  60.549  1.00 93.89           C  
ATOM   1031  HA  ILE A  67     -51.034 -10.691  59.859  1.00 93.89           H  
ATOM   1032  C   ILE A  67     -52.119 -10.463  61.635  1.00 93.89           C  
ATOM   1033  CB  ILE A  67     -49.869  -9.439  61.137  1.00 93.89           C  
ATOM   1034  HB  ILE A  67     -49.510 -10.256  61.762  1.00 93.89           H  
ATOM   1035  O   ILE A  67     -51.815 -11.526  62.175  1.00 93.89           O  
ATOM   1036  CG1 ILE A  67     -49.979  -8.170  62.011  1.00 93.89           C  
ATOM   1037 HG12 ILE A  67     -50.895  -8.202  62.601  1.00 93.89           H  
ATOM   1038 HG13 ILE A  67     -50.020  -7.287  61.374  1.00 93.89           H  
ATOM   1039  CG2 ILE A  67     -48.858  -9.262  59.995  1.00 93.89           C  
ATOM   1040 HG21 ILE A  67     -48.840 -10.154  59.367  1.00 93.89           H  
ATOM   1041 HG22 ILE A  67     -47.861  -9.102  60.406  1.00 93.89           H  
ATOM   1042 HG23 ILE A  67     -49.127  -8.399  59.386  1.00 93.89           H  
ATOM   1043  CD1 ILE A  67     -48.811  -8.026  62.992  1.00 93.89           C  
ATOM   1044 HD11 ILE A  67     -48.898  -7.077  63.521  1.00 93.89           H  
ATOM   1045 HD12 ILE A  67     -48.839  -8.839  63.717  1.00 93.89           H  
ATOM   1046 HD13 ILE A  67     -47.855  -8.054  62.468  1.00 93.89           H  
ATOM   1047  N   GLY A  68     -53.222  -9.795  61.950  1.00 93.98           N  
ATOM   1048  H   GLY A  68     -53.408  -8.910  61.500  1.00 93.98           H  
ATOM   1049  CA  GLY A  68     -54.161 -10.248  62.954  1.00 93.98           C  
ATOM   1050  HA2 GLY A  68     -53.635 -10.397  63.897  1.00 93.98           H  
ATOM   1051  HA3 GLY A  68     -54.602 -11.196  62.647  1.00 93.98           H  
ATOM   1052  C   GLY A  68     -55.276  -9.245  63.171  1.00 93.98           C  
ATOM   1053  O   GLY A  68     -55.495  -8.330  62.374  1.00 93.98           O  
ATOM   1054  N   GLU A  69     -55.976  -9.453  64.270  1.00 94.10           N  
ATOM   1055  H   GLU A  69     -55.705 -10.192  64.902  1.00 94.10           H  
ATOM   1056  CA  GLU A  69     -57.073  -8.625  64.738  1.00 94.10           C  
ATOM   1057  HA  GLU A  69     -57.028  -7.639  64.275  1.00 94.10           H  
ATOM   1058  C   GLU A  69     -56.897  -8.458  66.247  1.00 94.10           C  
ATOM   1059  CB  GLU A  69     -58.412  -9.286  64.376  1.00 94.10           C  
ATOM   1060  HB2 GLU A  69     -58.429 -10.301  64.774  1.00 94.10           H  
ATOM   1061  HB3 GLU A  69     -59.208  -8.710  64.846  1.00 94.10           H  
ATOM   1062  O   GLU A  69     -56.489  -9.402  66.932  1.00 94.10           O  
ATOM   1063  CG  GLU A  69     -58.644  -9.319  62.853  1.00 94.10           C  
ATOM   1064  HG2 GLU A  69     -58.650  -8.292  62.486  1.00 94.10           H  
ATOM   1065  HG3 GLU A  69     -57.812  -9.836  62.375  1.00 94.10           H  
ATOM   1066  CD  GLU A  69     -59.931 -10.024  62.399  1.00 94.10           C  
ATOM   1067  OE1 GLU A  69     -60.249  -9.867  61.196  1.00 94.10           O  
ATOM   1068  OE2 GLU A  69     -60.536 -10.774  63.198  1.00 94.10           O  
ATOM   1069  N   GLU A  70     -57.154  -7.261  66.759  1.00 94.76           N  
ATOM   1070  H   GLU A  70     -57.483  -6.524  66.152  1.00 94.76           H  
ATOM   1071  CA  GLU A  70     -57.116  -6.965  68.188  1.00 94.76           C  
ATOM   1072  HA  GLU A  70     -57.002  -7.904  68.730  1.00 94.76           H  
ATOM   1073  C   GLU A  70     -58.448  -6.367  68.644  1.00 94.76           C  
ATOM   1074  CB  GLU A  70     -55.891  -6.105  68.554  1.00 94.76           C  
ATOM   1075  HB2 GLU A  70     -55.002  -6.593  68.154  1.00 94.76           H  
ATOM   1076  HB3 GLU A  70     -55.806  -6.093  69.640  1.00 94.76           H  
ATOM   1077  O   GLU A  70     -59.112  -5.644  67.900  1.00 94.76           O  
ATOM   1078  CG  GLU A  70     -55.941  -4.650  68.053  1.00 94.76           C  
ATOM   1079  HG2 GLU A  70     -56.102  -4.645  66.975  1.00 94.76           H  
ATOM   1080  HG3 GLU A  70     -56.795  -4.160  68.523  1.00 94.76           H  
ATOM   1081  CD  GLU A  70     -54.671  -3.842  68.388  1.00 94.76           C  
ATOM   1082  OE1 GLU A  70     -54.605  -2.662  67.975  1.00 94.76           O  
ATOM   1083  OE2 GLU A  70     -53.761  -4.390  69.057  1.00 94.76           O  
ATOM   1084  N   GLU A  71     -58.855  -6.694  69.869  1.00 90.71           N  
ATOM   1085  H   GLU A  71     -58.253  -7.259  70.450  1.00 90.71           H  
ATOM   1086  CA  GLU A  71     -60.040  -6.110  70.492  1.00 90.71           C  
ATOM   1087  HA  GLU A  71     -60.807  -5.919  69.741  1.00 90.71           H  
ATOM   1088  C   GLU A  71     -59.654  -4.775  71.124  1.00 90.71           C  
ATOM   1089  CB  GLU A  71     -60.616  -7.065  71.548  1.00 90.71           C  
ATOM   1090  HB2 GLU A  71     -61.345  -6.533  72.159  1.00 90.71           H  
ATOM   1091  HB3 GLU A  71     -59.811  -7.389  72.209  1.00 90.71           H  
ATOM   1092  O   GLU A  71     -58.921  -4.734  72.116  1.00 90.71           O  
ATOM   1093  CG  GLU A  71     -61.280  -8.312  70.951  1.00 90.71           C  
ATOM   1094  HG2 GLU A  71     -61.575  -8.967  71.771  1.00 90.71           H  
ATOM   1095  HG3 GLU A  71     -60.547  -8.853  70.353  1.00 90.71           H  
ATOM   1096  CD  GLU A  71     -62.520  -7.990  70.108  1.00 90.71           C  
ATOM   1097  OE1 GLU A  71     -62.649  -8.606  69.029  1.00 90.71           O  
ATOM   1098  OE2 GLU A  71     -63.350  -7.164  70.552  1.00 90.71           O  
ATOM   1099  N   VAL A  72     -60.154  -3.681  70.554  1.00 90.61           N  
ATOM   1100  H   VAL A  72     -60.727  -3.782  69.729  1.00 90.61           H  
ATOM   1101  CA  VAL A  72     -59.928  -2.332  71.072  1.00 90.61           C  
ATOM   1102  HA  VAL A  72     -59.099  -2.354  71.778  1.00 90.61           H  
ATOM   1103  C   VAL A  72     -61.180  -1.882  71.808  1.00 90.61           C  
ATOM   1104  CB  VAL A  72     -59.545  -1.350  69.949  1.00 90.61           C  
ATOM   1105  HB  VAL A  72     -60.389  -1.220  69.273  1.00 90.61           H  
ATOM   1106  O   VAL A  72     -62.277  -1.914  71.256  1.00 90.61           O  
ATOM   1107  CG1 VAL A  72     -59.163   0.019  70.531  1.00 90.61           C  
ATOM   1108 HG11 VAL A  72     -58.329  -0.088  71.224  1.00 90.61           H  
ATOM   1109 HG12 VAL A  72     -60.017   0.461  71.045  1.00 90.61           H  
ATOM   1110 HG13 VAL A  72     -58.872   0.686  69.720  1.00 90.61           H  
ATOM   1111  CG2 VAL A  72     -58.348  -1.861  69.138  1.00 90.61           C  
ATOM   1112 HG21 VAL A  72     -58.049  -1.121  68.397  1.00 90.61           H  
ATOM   1113 HG22 VAL A  72     -58.628  -2.768  68.602  1.00 90.61           H  
ATOM   1114 HG23 VAL A  72     -57.503  -2.077  69.792  1.00 90.61           H  
ATOM   1115  N   VAL A  73     -61.036  -1.443  73.057  1.00 89.04           N  
ATOM   1116  H   VAL A  73     -60.117  -1.461  73.476  1.00 89.04           H  
ATOM   1117  CA  VAL A  73     -62.144  -0.836  73.806  1.00 89.04           C  
ATOM   1118  HA  VAL A  73     -63.016  -1.487  73.736  1.00 89.04           H  
ATOM   1119  C   VAL A  73     -62.490   0.509  73.164  1.00 89.04           C  
ATOM   1120  CB  VAL A  73     -61.808  -0.670  75.300  1.00 89.04           C  
ATOM   1121  HB  VAL A  73     -60.966   0.014  75.407  1.00 89.04           H  
ATOM   1122  O   VAL A  73     -61.669   1.428  73.157  1.00 89.04           O  
ATOM   1123  CG1 VAL A  73     -63.010  -0.092  76.056  1.00 89.04           C  
ATOM   1124 HG11 VAL A  73     -63.896  -0.704  75.887  1.00 89.04           H  
ATOM   1125 HG12 VAL A  73     -62.804  -0.069  77.126  1.00 89.04           H  
ATOM   1126 HG13 VAL A  73     -63.214   0.929  75.733  1.00 89.04           H  
ATOM   1127  CG2 VAL A  73     -61.420  -2.004  75.951  1.00 89.04           C  
ATOM   1128 HG21 VAL A  73     -61.179  -1.840  77.001  1.00 89.04           H  
ATOM   1129 HG22 VAL A  73     -60.552  -2.443  75.459  1.00 89.04           H  
ATOM   1130 HG23 VAL A  73     -62.255  -2.702  75.904  1.00 89.04           H  
ATOM   1131  N   ILE A  74     -63.703   0.631  72.626  1.00 90.76           N  
ATOM   1132  H   ILE A  74     -64.317  -0.170  72.667  1.00 90.76           H  
ATOM   1133  CA  ILE A  74     -64.195   1.850  71.962  1.00 90.76           C  
ATOM   1134  HA  ILE A  74     -63.340   2.484  71.728  1.00 90.76           H  
ATOM   1135  C   ILE A  74     -65.093   2.702  72.864  1.00 90.76           C  
ATOM   1136  CB  ILE A  74     -64.886   1.518  70.623  1.00 90.76           C  
ATOM   1137  HB  ILE A  74     -65.309   2.444  70.234  1.00 90.76           H  
ATOM   1138  O   ILE A  74     -65.414   3.844  72.529  1.00 90.76           O  
ATOM   1139  CG1 ILE A  74     -66.029   0.490  70.785  1.00 90.76           C  
ATOM   1140 HG12 ILE A  74     -66.595   0.710  71.690  1.00 90.76           H  
ATOM   1141 HG13 ILE A  74     -65.608  -0.511  70.880  1.00 90.76           H  
ATOM   1142  CG2 ILE A  74     -63.837   1.032  69.609  1.00 90.76           C  
ATOM   1143 HG21 ILE A  74     -63.015   1.745  69.544  1.00 90.76           H  
ATOM   1144 HG22 ILE A  74     -64.284   0.935  68.620  1.00 90.76           H  
ATOM   1145 HG23 ILE A  74     -63.441   0.061  69.907  1.00 90.76           H  
ATOM   1146  CD1 ILE A  74     -67.014   0.501  69.611  1.00 90.76           C  
ATOM   1147 HD11 ILE A  74     -67.746  -0.295  69.746  1.00 90.76           H  
ATOM   1148 HD12 ILE A  74     -66.493   0.349  68.666  1.00 90.76           H  
ATOM   1149 HD13 ILE A  74     -67.532   1.460  69.578  1.00 90.76           H  
ATOM   1150  N   GLY A  75     -65.489   2.175  74.019  1.00 92.14           N  
ATOM   1151  H   GLY A  75     -65.232   1.222  74.232  1.00 92.14           H  
ATOM   1152  CA  GLY A  75     -66.277   2.885  75.015  1.00 92.14           C  
ATOM   1153  HA2 GLY A  75     -67.145   3.338  74.537  1.00 92.14           H  
ATOM   1154  HA3 GLY A  75     -65.670   3.671  75.465  1.00 92.14           H  
ATOM   1155  C   GLY A  75     -66.758   1.953  76.117  1.00 92.14           C  
ATOM   1156  O   GLY A  75     -66.359   0.795  76.176  1.00 92.14           O  
ATOM   1157  N   GLU A  76     -67.648   2.461  76.958  1.00 86.42           N  
ATOM   1158  H   GLU A  76     -67.967   3.411  76.831  1.00 86.42           H  
ATOM   1159  CA  GLU A  76     -68.326   1.693  78.001  1.00 86.42           C  
ATOM   1160  HA  GLU A  76     -68.006   0.652  77.958  1.00 86.42           H  
ATOM   1161  C   GLU A  76     -69.837   1.743  77.741  1.00 86.42           C  
ATOM   1162  CB  GLU A  76     -67.963   2.235  79.394  1.00 86.42           C  
ATOM   1163  HB2 GLU A  76     -68.583   1.728  80.134  1.00 86.42           H  
ATOM   1164  HB3 GLU A  76     -68.199   3.299  79.417  1.00 86.42           H  
ATOM   1165  O   GLU A  76     -70.374   2.772  77.309  1.00 86.42           O  
ATOM   1166  CG  GLU A  76     -66.481   2.024  79.772  1.00 86.42           C  
ATOM   1167  HG2 GLU A  76     -65.852   2.452  78.992  1.00 86.42           H  
ATOM   1168  HG3 GLU A  76     -66.288   0.952  79.817  1.00 86.42           H  
ATOM   1169  CD  GLU A  76     -66.093   2.677  81.118  1.00 86.42           C  
ATOM   1170  OE1 GLU A  76     -64.955   2.455  81.592  1.00 86.42           O  
ATOM   1171  OE2 GLU A  76     -66.893   3.483  81.655  1.00 86.42           O  
ATOM   1172  N   ASP A  77     -70.531   0.629  77.960  1.00 90.75           N  
ATOM   1173  H   ASP A  77     -70.042  -0.175  78.325  1.00 90.75           H  
ATOM   1174  CA  ASP A  77     -71.989   0.581  77.878  1.00 90.75           C  
ATOM   1175  HA  ASP A  77     -72.284   1.146  76.994  1.00 90.75           H  
ATOM   1176  C   ASP A  77     -72.649   1.284  79.085  1.00 90.75           C  
ATOM   1177  CB  ASP A  77     -72.468  -0.869  77.646  1.00 90.75           C  
ATOM   1178  HB2 ASP A  77     -71.975  -1.264  76.758  1.00 90.75           H  
ATOM   1179  HB3 ASP A  77     -73.538  -0.848  77.436  1.00 90.75           H  
ATOM   1180  O   ASP A  77     -71.995   1.785  80.001  1.00 90.75           O  
ATOM   1181  CG  ASP A  77     -72.230  -1.833  78.816  1.00 90.75           C  
ATOM   1182  OD1 ASP A  77     -72.025  -1.351  79.949  1.00 90.75           O  
ATOM   1183  OD2 ASP A  77     -72.347  -3.058  78.606  1.00 90.75           O  
ATOM   1184  N   ALA A  78     -73.985   1.345  79.106  1.00 88.56           N  
ATOM   1185  H   ALA A  78     -74.496   0.856  78.385  1.00 88.56           H  
ATOM   1186  CA  ALA A  78     -74.726   1.973  80.206  1.00 88.56           C  
ATOM   1187  HA  ALA A  78     -74.350   2.989  80.328  1.00 88.56           H  
ATOM   1188  C   ALA A  78     -74.542   1.267  81.570  1.00 88.56           C  
ATOM   1189  CB  ALA A  78     -76.206   2.038  79.808  1.00 88.56           C  
ATOM   1190  HB1 ALA A  78     -76.598   1.028  79.692  1.00 88.56           H  
ATOM   1191  HB2 ALA A  78     -76.768   2.550  80.589  1.00 88.56           H  
ATOM   1192  HB3 ALA A  78     -76.314   2.584  78.871  1.00 88.56           H  
ATOM   1193  O   ALA A  78     -74.967   1.801  82.597  1.00 88.56           O  
ATOM   1194  N   GLU A  79     -73.943   0.076  81.576  1.00 86.14           N  
ATOM   1195  H   GLU A  79     -73.521  -0.258  80.722  1.00 86.14           H  
ATOM   1196  CA  GLU A  79     -73.694  -0.773  82.739  1.00 86.14           C  
ATOM   1197  HA  GLU A  79     -74.276  -0.409  83.585  1.00 86.14           H  
ATOM   1198  C   GLU A  79     -72.217  -0.712  83.185  1.00 86.14           C  
ATOM   1199  CB  GLU A  79     -74.187  -2.197  82.405  1.00 86.14           C  
ATOM   1200  HB2 GLU A  79     -73.878  -2.890  83.188  1.00 86.14           H  
ATOM   1201  HB3 GLU A  79     -73.738  -2.516  81.464  1.00 86.14           H  
ATOM   1202  O   GLU A  79     -71.876  -1.274  84.228  1.00 86.14           O  
ATOM   1203  CG  GLU A  79     -75.726  -2.238  82.286  1.00 86.14           C  
ATOM   1204  HG2 GLU A  79     -76.088  -1.311  81.841  1.00 86.14           H  
ATOM   1205  HG3 GLU A  79     -76.144  -2.285  83.292  1.00 86.14           H  
ATOM   1206  CD  GLU A  79     -76.290  -3.397  81.446  1.00 86.14           C  
ATOM   1207  OE1 GLU A  79     -77.499  -3.311  81.117  1.00 86.14           O  
ATOM   1208  OE2 GLU A  79     -75.571  -4.389  81.200  1.00 86.14           O  
ATOM   1209  N   GLY A  80     -71.374   0.042  82.462  1.00 85.91           N  
ATOM   1210  H   GLY A  80     -71.713   0.403  81.582  1.00 85.91           H  
ATOM   1211  CA  GLY A  80     -69.953   0.243  82.745  1.00 85.91           C  
ATOM   1212  HA2 GLY A  80     -69.628   1.163  82.259  1.00 85.91           H  
ATOM   1213  HA3 GLY A  80     -69.804   0.347  83.820  1.00 85.91           H  
ATOM   1214  C   GLY A  80     -69.049  -0.886  82.246  1.00 85.91           C  
ATOM   1215  O   GLY A  80     -67.914  -0.982  82.706  1.00 85.91           O  
ATOM   1216  N   ASN A  81     -69.536  -1.764  81.361  1.00 87.59           N  
ATOM   1217  H   ASN A  81     -70.458  -1.609  80.979  1.00 87.59           H  
ATOM   1218  CA  ASN A  81     -68.696  -2.778  80.727  1.00 87.59           C  
ATOM   1219  HA  ASN A  81     -67.912  -3.071  81.424  1.00 87.59           H  
ATOM   1220  C   ASN A  81     -68.034  -2.202  79.475  1.00 87.59           C  
ATOM   1221  CB  ASN A  81     -69.492  -4.036  80.355  1.00 87.59           C  
ATOM   1222  HB2 ASN A  81     -68.801  -4.825  80.060  1.00 87.59           H  
ATOM   1223  HB3 ASN A  81     -70.111  -3.811  79.486  1.00 87.59           H  
ATOM   1224  O   ASN A  81     -68.677  -1.486  78.704  1.00 87.59           O  
ATOM   1225  CG  ASN A  81     -70.369  -4.565  81.466  1.00 87.59           C  
ATOM   1226  ND2 ASN A  81     -71.663  -4.519  81.256  1.00 87.59           N  
ATOM   1227 HD21 ASN A  81     -71.992  -4.037  80.431  1.00 87.59           H  
ATOM   1228 HD22 ASN A  81     -72.302  -4.761  82.000  1.00 87.59           H  
ATOM   1229  OD1 ASN A  81     -69.905  -5.044  82.494  1.00 87.59           O  
ATOM   1230  N   ASP A  82     -66.781  -2.585  79.244  1.00 91.08           N  
ATOM   1231  H   ASP A  82     -66.276  -3.088  79.960  1.00 91.08           H  
ATOM   1232  CA  ASP A  82     -66.064  -2.263  78.015  1.00 91.08           C  
ATOM   1233  HA  ASP A  82     -65.964  -1.180  77.938  1.00 91.08           H  
ATOM   1234  C   ASP A  82     -66.835  -2.784  76.793  1.00 91.08           C  
ATOM   1235  CB  ASP A  82     -64.656  -2.883  78.042  1.00 91.08           C  
ATOM   1236  HB2 ASP A  82     -64.741  -3.944  78.274  1.00 91.08           H  
ATOM   1237  HB3 ASP A  82     -64.231  -2.800  77.041  1.00 91.08           H  
ATOM   1238  O   ASP A  82     -67.093  -3.982  76.650  1.00 91.08           O  
ATOM   1239  CG  ASP A  82     -63.678  -2.232  79.029  1.00 91.08           C  
ATOM   1240  OD1 ASP A  82     -63.958  -1.114  79.504  1.00 91.08           O  
ATOM   1241  OD2 ASP A  82     -62.635  -2.871  79.305  1.00 91.08           O  
ATOM   1242  N   VAL A  83     -67.172  -1.879  75.879  1.00 86.20           N  
ATOM   1243  H   VAL A  83     -66.928  -0.918  76.071  1.00 86.20           H  
ATOM   1244  CA  VAL A  83     -67.599  -2.213  74.522  1.00 86.20           C  
ATOM   1245  HA  VAL A  83     -68.083  -3.190  74.523  1.00 86.20           H  
ATOM   1246  C   VAL A  83     -66.341  -2.279  73.671  1.00 86.20           C  
ATOM   1247  CB  VAL A  83     -68.596  -1.180  73.969  1.00 86.20           C  
ATOM   1248  HB  VAL A  83     -68.133  -0.194  73.957  1.00 86.20           H  
ATOM   1249  O   VAL A  83     -65.664  -1.265  73.479  1.00 86.20           O  
ATOM   1250  CG1 VAL A  83     -69.037  -1.537  72.543  1.00 86.20           C  
ATOM   1251 HG11 VAL A  83     -68.177  -1.544  71.874  1.00 86.20           H  
ATOM   1252 HG12 VAL A  83     -69.500  -2.524  72.533  1.00 86.20           H  
ATOM   1253 HG13 VAL A  83     -69.749  -0.795  72.181  1.00 86.20           H  
ATOM   1254  CG2 VAL A  83     -69.859  -1.113  74.835  1.00 86.20           C  
ATOM   1255 HG21 VAL A  83     -70.341  -2.090  74.869  1.00 86.20           H  
ATOM   1256 HG22 VAL A  83     -70.550  -0.371  74.434  1.00 86.20           H  
ATOM   1257 HG23 VAL A  83     -69.591  -0.824  75.851  1.00 86.20           H  
ATOM   1258  N   THR A  84     -66.020  -3.463  73.161  1.00 91.70           N  
ATOM   1259  H   THR A  84     -66.573  -4.277  73.390  1.00 91.70           H  
ATOM   1260  CA  THR A  84     -64.873  -3.671  72.275  1.00 91.70           C  
ATOM   1261  HA  THR A  84     -64.205  -2.815  72.369  1.00 91.70           H  
ATOM   1262  C   THR A  84     -65.296  -3.732  70.812  1.00 91.70           C  
ATOM   1263  CB  THR A  84     -64.046  -4.904  72.664  1.00 91.70           C  
ATOM   1264  HB  THR A  84     -63.184  -4.965  72.000  1.00 91.70           H  
ATOM   1265  O   THR A  84     -66.413  -4.134  70.480  1.00 91.70           O  
ATOM   1266  CG2 THR A  84     -63.531  -4.813  74.098  1.00 91.70           C  
ATOM   1267 HG21 THR A  84     -62.874  -3.947  74.180  1.00 91.70           H  
ATOM   1268 HG22 THR A  84     -62.958  -5.711  74.331  1.00 91.70           H  
ATOM   1269 HG23 THR A  84     -64.361  -4.724  74.799  1.00 91.70           H  
ATOM   1270  OG1 THR A  84     -64.791  -6.091  72.548  1.00 91.70           O  
ATOM   1271  HG1 THR A  84     -64.418  -6.542  71.786  1.00 91.70           H  
ATOM   1272  N   GLU A  85     -64.395  -3.311  69.930  1.00 91.66           N  
ATOM   1273  H   GLU A  85     -63.519  -2.945  70.273  1.00 91.66           H  
ATOM   1274  CA  GLU A  85     -64.496  -3.497  68.488  1.00 91.66           C  
ATOM   1275  HA  GLU A  85     -65.355  -4.131  68.268  1.00 91.66           H  
ATOM   1276  C   GLU A  85     -63.237  -4.208  67.993  1.00 91.66           C  
ATOM   1277  CB  GLU A  85     -64.714  -2.142  67.795  1.00 91.66           C  
ATOM   1278  HB2 GLU A  85     -63.847  -1.508  67.981  1.00 91.66           H  
ATOM   1279  HB3 GLU A  85     -65.594  -1.676  68.238  1.00 91.66           H  
ATOM   1280  O   GLU A  85     -62.112  -3.808  68.305  1.00 91.66           O  
ATOM   1281  CG  GLU A  85     -64.942  -2.263  66.278  1.00 91.66           C  
ATOM   1282  HG2 GLU A  85     -64.051  -2.694  65.821  1.00 91.66           H  
ATOM   1283  HG3 GLU A  85     -65.774  -2.947  66.110  1.00 91.66           H  
ATOM   1284  CD  GLU A  85     -65.242  -0.915  65.592  1.00 91.66           C  
ATOM   1285  OE1 GLU A  85     -65.874  -0.937  64.509  1.00 91.66           O  
ATOM   1286  OE2 GLU A  85     -64.828   0.142  66.126  1.00 91.66           O  
ATOM   1287  N   THR A  86     -63.434  -5.260  67.204  1.00 92.79           N  
ATOM   1288  H   THR A  86     -64.370  -5.620  67.081  1.00 92.79           H  
ATOM   1289  CA  THR A  86     -62.357  -5.982  66.533  1.00 92.79           C  
ATOM   1290  HA  THR A  86     -61.579  -6.218  67.259  1.00 92.79           H  
ATOM   1291  C   THR A  86     -61.773  -5.109  65.420  1.00 92.79           C  
ATOM   1292  CB  THR A  86     -62.891  -7.291  65.933  1.00 92.79           C  
ATOM   1293  HB  THR A  86     -63.473  -7.057  65.042  1.00 92.79           H  
ATOM   1294  O   THR A  86     -62.458  -4.820  64.436  1.00 92.79           O  
ATOM   1295  CG2 THR A  86     -61.759  -8.222  65.524  1.00 92.79           C  
ATOM   1296 HG21 THR A  86     -61.110  -8.416  66.378  1.00 92.79           H  
ATOM   1297 HG22 THR A  86     -61.193  -7.759  64.716  1.00 92.79           H  
ATOM   1298 HG23 THR A  86     -62.170  -9.165  65.162  1.00 92.79           H  
ATOM   1299  OG1 THR A  86     -63.761  -7.978  66.806  1.00 92.79           O  
ATOM   1300  HG1 THR A  86     -63.299  -8.177  67.623  1.00 92.79           H  
ATOM   1301  N   GLN A  87     -60.509  -4.700  65.544  1.00 94.76           N  
ATOM   1302  H   GLN A  87     -60.003  -4.949  66.382  1.00 94.76           H  
ATOM   1303  CA  GLN A  87     -59.807  -3.927  64.517  1.00 94.76           C  
ATOM   1304  HA  GLN A  87     -60.516  -3.717  63.716  1.00 94.76           H  
ATOM   1305  C   GLN A  87     -58.644  -4.728  63.911  1.00 94.76           C  
ATOM   1306  CB  GLN A  87     -59.346  -2.564  65.056  1.00 94.76           C  
ATOM   1307  HB2 GLN A  87     -58.699  -2.704  65.922  1.00 94.76           H  
ATOM   1308  HB3 GLN A  87     -58.777  -2.062  64.274  1.00 94.76           H  
ATOM   1309  O   GLN A  87     -57.934  -5.432  64.632  1.00 94.76           O  
ATOM   1310  CG  GLN A  87     -60.548  -1.685  65.441  1.00 94.76           C  
ATOM   1311  HG2 GLN A  87     -61.014  -2.090  66.340  1.00 94.76           H  
ATOM   1312  HG3 GLN A  87     -61.288  -1.712  64.641  1.00 94.76           H  
ATOM   1313  CD  GLN A  87     -60.202  -0.221  65.701  1.00 94.76           C  
ATOM   1314  NE2 GLN A  87     -61.170   0.571  66.114  1.00 94.76           N  
ATOM   1315 HE21 GLN A  87     -62.104   0.213  66.252  1.00 94.76           H  
ATOM   1316 HE22 GLN A  87     -60.923   1.530  66.309  1.00 94.76           H  
ATOM   1317  OE1 GLN A  87     -59.097   0.263  65.504  1.00 94.76           O  
ATOM   1318  N   PRO A  88     -58.423  -4.647  62.585  1.00 94.24           N  
ATOM   1319  CA  PRO A  88     -57.298  -5.309  61.937  1.00 94.24           C  
ATOM   1320  HA  PRO A  88     -57.271  -6.360  62.225  1.00 94.24           H  
ATOM   1321  C   PRO A  88     -55.972  -4.645  62.326  1.00 94.24           C  
ATOM   1322  CB  PRO A  88     -57.579  -5.207  60.436  1.00 94.24           C  
ATOM   1323  HB2 PRO A  88     -58.190  -6.054  60.125  1.00 94.24           H  
ATOM   1324  HB3 PRO A  88     -56.666  -5.152  59.844  1.00 94.24           H  
ATOM   1325  O   PRO A  88     -55.822  -3.427  62.223  1.00 94.24           O  
ATOM   1326  CG  PRO A  88     -58.415  -3.935  60.315  1.00 94.24           C  
ATOM   1327  HG2 PRO A  88     -59.056  -3.952  59.434  1.00 94.24           H  
ATOM   1328  HG3 PRO A  88     -57.764  -3.060  60.303  1.00 94.24           H  
ATOM   1329  CD  PRO A  88     -59.225  -3.926  61.606  1.00 94.24           C  
ATOM   1330  HD2 PRO A  88     -59.411  -2.899  61.921  1.00 94.24           H  
ATOM   1331  HD3 PRO A  88     -60.167  -4.454  61.455  1.00 94.24           H  
ATOM   1332  N   VAL A  89     -54.986  -5.459  62.700  1.00 93.41           N  
ATOM   1333  H   VAL A  89     -55.179  -6.450  62.733  1.00 93.41           H  
ATOM   1334  CA  VAL A  89     -53.608  -5.017  62.942  1.00 93.41           C  
ATOM   1335  HA  VAL A  89     -53.610  -3.947  63.149  1.00 93.41           H  
ATOM   1336  C   VAL A  89     -52.789  -5.271  61.682  1.00 93.41           C  
ATOM   1337  CB  VAL A  89     -52.987  -5.717  64.165  1.00 93.41           C  
ATOM   1338  HB  VAL A  89     -52.938  -6.790  63.980  1.00 93.41           H  
ATOM   1339  O   VAL A  89     -52.748  -6.399  61.179  1.00 93.41           O  
ATOM   1340  CG1 VAL A  89     -51.568  -5.200  64.441  1.00 93.41           C  
ATOM   1341 HG11 VAL A  89     -50.908  -5.415  63.600  1.00 93.41           H  
ATOM   1342 HG12 VAL A  89     -51.167  -5.690  65.328  1.00 93.41           H  
ATOM   1343 HG13 VAL A  89     -51.592  -4.125  64.615  1.00 93.41           H  
ATOM   1344  CG2 VAL A  89     -53.827  -5.478  65.421  1.00 93.41           C  
ATOM   1345 HG21 VAL A  89     -53.929  -4.409  65.607  1.00 93.41           H  
ATOM   1346 HG22 VAL A  89     -54.821  -5.910  65.304  1.00 93.41           H  
ATOM   1347 HG23 VAL A  89     -53.355  -5.939  66.288  1.00 93.41           H  
ATOM   1348  N   TYR A  90     -52.123  -4.233  61.180  1.00 94.51           N  
ATOM   1349  H   TYR A  90     -52.164  -3.350  61.668  1.00 94.51           H  
ATOM   1350  CA  TYR A  90     -51.269  -4.305  59.996  1.00 94.51           C  
ATOM   1351  HA  TYR A  90     -51.443  -5.254  59.489  1.00 94.51           H  
ATOM   1352  C   TYR A  90     -49.787  -4.263  60.370  1.00 94.51           C  
ATOM   1353  CB  TYR A  90     -51.628  -3.199  58.996  1.00 94.51           C  
ATOM   1354  HB2 TYR A  90     -51.440  -2.227  59.451  1.00 94.51           H  
ATOM   1355  HB3 TYR A  90     -50.959  -3.294  58.140  1.00 94.51           H  
ATOM   1356  O   TYR A  90     -49.391  -3.639  61.354  1.00 94.51           O  
ATOM   1357  CG  TYR A  90     -53.055  -3.253  58.486  1.00 94.51           C  
ATOM   1358  CD1 TYR A  90     -53.367  -4.018  57.346  1.00 94.51           C  
ATOM   1359  HD1 TYR A  90     -52.581  -4.538  56.819  1.00 94.51           H  
ATOM   1360  CD2 TYR A  90     -54.069  -2.539  59.150  1.00 94.51           C  
ATOM   1361  HD2 TYR A  90     -53.832  -1.958  60.029  1.00 94.51           H  
ATOM   1362  CE1 TYR A  90     -54.695  -4.085  56.881  1.00 94.51           C  
ATOM   1363  HE1 TYR A  90     -54.944  -4.668  56.006  1.00 94.51           H  
ATOM   1364  CE2 TYR A  90     -55.394  -2.592  58.682  1.00 94.51           C  
ATOM   1365  HE2 TYR A  90     -56.159  -2.034  59.201  1.00 94.51           H  
ATOM   1366  OH  TYR A  90     -56.994  -3.443  57.111  1.00 94.51           O  
ATOM   1367  HH  TYR A  90     -57.584  -2.969  57.702  1.00 94.51           H  
ATOM   1368  CZ  TYR A  90     -55.711  -3.377  57.553  1.00 94.51           C  
ATOM   1369  N   GLU A  91     -48.972  -4.938  59.568  1.00 95.23           N  
ATOM   1370  H   GLU A  91     -49.379  -5.453  58.800  1.00 95.23           H  
ATOM   1371  CA  GLU A  91     -47.518  -4.842  59.589  1.00 95.23           C  
ATOM   1372  HA  GLU A  91     -47.212  -4.101  60.327  1.00 95.23           H  
ATOM   1373  C   GLU A  91     -47.034  -4.388  58.211  1.00 95.23           C  
ATOM   1374  CB  GLU A  91     -46.916  -6.198  59.992  1.00 95.23           C  
ATOM   1375  HB2 GLU A  91     -47.360  -6.500  60.941  1.00 95.23           H  
ATOM   1376  HB3 GLU A  91     -47.178  -6.934  59.232  1.00 95.23           H  
ATOM   1377  O   GLU A  91     -47.340  -5.015  57.191  1.00 95.23           O  
ATOM   1378  CG  GLU A  91     -45.389  -6.169  60.164  1.00 95.23           C  
ATOM   1379  HG2 GLU A  91     -44.934  -5.837  59.230  1.00 95.23           H  
ATOM   1380  HG3 GLU A  91     -45.142  -5.440  60.937  1.00 95.23           H  
ATOM   1381  CD  GLU A  91     -44.791  -7.541  60.533  1.00 95.23           C  
ATOM   1382  OE1 GLU A  91     -43.728  -7.557  61.195  1.00 95.23           O  
ATOM   1383  OE2 GLU A  91     -45.337  -8.588  60.095  1.00 95.23           O  
ATOM   1384  N   THR A  92     -46.241  -3.318  58.183  1.00 95.60           N  
ATOM   1385  H   THR A  92     -46.142  -2.753  59.015  1.00 95.60           H  
ATOM   1386  CA  THR A  92     -45.563  -2.854  56.975  1.00 95.60           C  
ATOM   1387  HA  THR A  92     -46.296  -2.758  56.174  1.00 95.60           H  
ATOM   1388  C   THR A  92     -44.483  -3.860  56.572  1.00 95.60           C  
ATOM   1389  CB  THR A  92     -44.914  -1.483  57.209  1.00 95.60           C  
ATOM   1390  HB  THR A  92     -44.038  -1.615  57.844  1.00 95.60           H  
ATOM   1391  O   THR A  92     -43.492  -4.037  57.285  1.00 95.60           O  
ATOM   1392  CG2 THR A  92     -44.453  -0.843  55.905  1.00 95.60           C  
ATOM   1393 HG21 THR A  92     -45.297  -0.765  55.219  1.00 95.60           H  
ATOM   1394 HG22 THR A  92     -44.062   0.154  56.107  1.00 95.60           H  
ATOM   1395 HG23 THR A  92     -43.663  -1.451  55.464  1.00 95.60           H  
ATOM   1396  OG1 THR A  92     -45.763  -0.576  57.874  1.00 95.60           O  
ATOM   1397  HG1 THR A  92     -46.574  -0.458  57.374  1.00 95.60           H  
ATOM   1398  N   LYS A  93     -44.636  -4.502  55.411  1.00 94.95           N  
ATOM   1399  H   LYS A  93     -45.478  -4.322  54.883  1.00 94.95           H  
ATOM   1400  CA  LYS A  93     -43.636  -5.413  54.835  1.00 94.95           C  
ATOM   1401  HA  LYS A  93     -42.831  -5.548  55.558  1.00 94.95           H  
ATOM   1402  C   LYS A  93     -42.997  -4.810  53.597  1.00 94.95           C  
ATOM   1403  CB  LYS A  93     -44.250  -6.790  54.551  1.00 94.95           C  
ATOM   1404  HB2 LYS A  93     -43.516  -7.406  54.032  1.00 94.95           H  
ATOM   1405  HB3 LYS A  93     -45.131  -6.685  53.918  1.00 94.95           H  
ATOM   1406  O   LYS A  93     -43.657  -4.147  52.806  1.00 94.95           O  
ATOM   1407  CG  LYS A  93     -44.625  -7.460  55.877  1.00 94.95           C  
ATOM   1408  HG2 LYS A  93     -43.769  -7.415  56.551  1.00 94.95           H  
ATOM   1409  HG3 LYS A  93     -45.451  -6.915  56.333  1.00 94.95           H  
ATOM   1410  CD  LYS A  93     -45.031  -8.923  55.709  1.00 94.95           C  
ATOM   1411  HD2 LYS A  93     -45.912  -8.983  55.069  1.00 94.95           H  
ATOM   1412  HD3 LYS A  93     -44.210  -9.492  55.274  1.00 94.95           H  
ATOM   1413  CE  LYS A  93     -45.352  -9.424  57.117  1.00 94.95           C  
ATOM   1414  HE2 LYS A  93     -44.460  -9.358  57.740  1.00 94.95           H  
ATOM   1415  HE3 LYS A  93     -46.076  -8.747  57.571  1.00 94.95           H  
ATOM   1416  NZ  LYS A  93     -45.890 -10.797  57.123  1.00 94.95           N  
ATOM   1417  HZ1 LYS A  93     -45.217 -11.442  56.735  1.00 94.95           H  
ATOM   1418  HZ2 LYS A  93     -46.756 -10.816  56.604  1.00 94.95           H  
ATOM   1419  HZ3 LYS A  93     -46.085 -11.028  58.086  1.00 94.95           H  
ATOM   1420  N   ASP A  94     -41.701  -5.045  53.429  1.00 96.50           N  
ATOM   1421  H   ASP A  94     -41.214  -5.592  54.125  1.00 96.50           H  
ATOM   1422  CA  ASP A  94     -40.970  -4.612  52.241  1.00 96.50           C  
ATOM   1423  HA  ASP A  94     -41.210  -3.569  52.036  1.00 96.50           H  
ATOM   1424  C   ASP A  94     -41.394  -5.436  51.021  1.00 96.50           C  
ATOM   1425  CB  ASP A  94     -39.455  -4.720  52.479  1.00 96.50           C  
ATOM   1426  HB2 ASP A  94     -39.220  -5.696  52.904  1.00 96.50           H  
ATOM   1427  HB3 ASP A  94     -38.953  -4.637  51.515  1.00 96.50           H  
ATOM   1428  O   ASP A  94     -41.426  -6.667  51.075  1.00 96.50           O  
ATOM   1429  CG  ASP A  94     -38.884  -3.627  53.384  1.00 96.50           C  
ATOM   1430  OD1 ASP A  94     -39.616  -2.710  53.811  1.00 96.50           O  
ATOM   1431  OD2 ASP A  94     -37.645  -3.545  53.540  1.00 96.50           O  
ATOM   1432  N   THR A  95     -41.669  -4.754  49.911  1.00 94.33           N  
ATOM   1433  H   THR A  95     -41.600  -3.746  49.922  1.00 94.33           H  
ATOM   1434  CA  THR A  95     -41.917  -5.384  48.613  1.00 94.33           C  
ATOM   1435  HA  THR A  95     -42.119  -6.443  48.770  1.00 94.33           H  
ATOM   1436  C   THR A  95     -40.675  -5.282  47.737  1.00 94.33           C  
ATOM   1437  CB  THR A  95     -43.149  -4.810  47.902  1.00 94.33           C  
ATOM   1438  HB  THR A  95     -43.240  -5.277  46.921  1.00 94.33           H  
ATOM   1439  O   THR A  95     -39.953  -4.279  47.756  1.00 94.33           O  
ATOM   1440  CG2 THR A  95     -44.425  -5.080  48.690  1.00 94.33           C  
ATOM   1441 HG21 THR A  95     -44.518  -6.147  48.891  1.00 94.33           H  
ATOM   1442 HG22 THR A  95     -45.295  -4.760  48.116  1.00 94.33           H  
ATOM   1443 HG23 THR A  95     -44.398  -4.540  49.637  1.00 94.33           H  
ATOM   1444  OG1 THR A  95     -43.062  -3.413  47.740  1.00 94.33           O  
ATOM   1445  HG1 THR A  95     -43.822  -3.160  47.210  1.00 94.33           H  
ATOM   1446  N   PHE A  96     -40.406  -6.343  46.979  1.00 95.84           N  
ATOM   1447  H   PHE A  96     -41.068  -7.105  46.945  1.00 95.84           H  
ATOM   1448  CA  PHE A  96     -39.224  -6.470  46.134  1.00 95.84           C  
ATOM   1449  HA  PHE A  96     -38.716  -5.507  46.075  1.00 95.84           H  
ATOM   1450  C   PHE A  96     -39.626  -6.860  44.714  1.00 95.84           C  
ATOM   1451  CB  PHE A  96     -38.242  -7.496  46.721  1.00 95.84           C  
ATOM   1452  HB2 PHE A  96     -38.723  -8.473  46.748  1.00 95.84           H  
ATOM   1453  HB3 PHE A  96     -37.394  -7.566  46.039  1.00 95.84           H  
ATOM   1454  O   PHE A  96     -40.587  -7.604  44.516  1.00 95.84           O  
ATOM   1455  CG  PHE A  96     -37.706  -7.178  48.104  1.00 95.84           C  
ATOM   1456  CD1 PHE A  96     -36.441  -6.579  48.250  1.00 95.84           C  
ATOM   1457  HD1 PHE A  96     -35.845  -6.364  47.376  1.00 95.84           H  
ATOM   1458  CD2 PHE A  96     -38.461  -7.495  49.249  1.00 95.84           C  
ATOM   1459  HD2 PHE A  96     -39.432  -7.958  49.149  1.00 95.84           H  
ATOM   1460  CE1 PHE A  96     -35.949  -6.267  49.530  1.00 95.84           C  
ATOM   1461  HE1 PHE A  96     -34.980  -5.803  49.635  1.00 95.84           H  
ATOM   1462  CE2 PHE A  96     -37.968  -7.187  50.527  1.00 95.84           C  
ATOM   1463  HE2 PHE A  96     -38.569  -7.414  51.396  1.00 95.84           H  
ATOM   1464  CZ  PHE A  96     -36.719  -6.560  50.670  1.00 95.84           C  
ATOM   1465  HZ  PHE A  96     -36.355  -6.305  51.654  1.00 95.84           H  
ATOM   1466  N   GLU A  97     -38.865  -6.382  43.735  1.00 94.86           N  
ATOM   1467  H   GLU A  97     -38.092  -5.778  43.977  1.00 94.86           H  
ATOM   1468  CA  GLU A  97     -38.948  -6.833  42.348  1.00 94.86           C  
ATOM   1469  HA  GLU A  97     -39.658  -7.657  42.277  1.00 94.86           H  
ATOM   1470  C   GLU A  97     -37.589  -7.365  41.890  1.00 94.86           C  
ATOM   1471  CB  GLU A  97     -39.438  -5.715  41.416  1.00 94.86           C  
ATOM   1472  HB2 GLU A  97     -39.357  -6.068  40.388  1.00 94.86           H  
ATOM   1473  HB3 GLU A  97     -38.787  -4.848  41.527  1.00 94.86           H  
ATOM   1474  O   GLU A  97     -36.536  -6.828  42.246  1.00 94.86           O  
ATOM   1475  CG  GLU A  97     -40.905  -5.324  41.674  1.00 94.86           C  
ATOM   1476  HG2 GLU A  97     -41.015  -5.013  42.713  1.00 94.86           H  
ATOM   1477  HG3 GLU A  97     -41.528  -6.205  41.521  1.00 94.86           H  
ATOM   1478  CD  GLU A  97     -41.408  -4.188  40.765  1.00 94.86           C  
ATOM   1479  OE1 GLU A  97     -42.572  -3.776  40.967  1.00 94.86           O  
ATOM   1480  OE2 GLU A  97     -40.634  -3.702  39.908  1.00 94.86           O  
ATOM   1481  N   GLU A  98     -37.611  -8.417  41.071  1.00 95.89           N  
ATOM   1482  H   GLU A  98     -38.501  -8.802  40.788  1.00 95.89           H  
ATOM   1483  CA  GLU A  98     -36.405  -8.939  40.433  1.00 95.89           C  
ATOM   1484  HA  GLU A  98     -35.608  -8.977  41.175  1.00 95.89           H  
ATOM   1485  C   GLU A  98     -35.960  -8.011  39.307  1.00 95.89           C  
ATOM   1486  CB  GLU A  98     -36.616 -10.362  39.891  1.00 95.89           C  
ATOM   1487  HB2 GLU A  98     -35.744 -10.638  39.299  1.00 95.89           H  
ATOM   1488  HB3 GLU A  98     -37.501 -10.393  39.255  1.00 95.89           H  
ATOM   1489  O   GLU A  98     -36.676  -7.817  38.323  1.00 95.89           O  
ATOM   1490  CG  GLU A  98     -36.763 -11.359  41.041  1.00 95.89           C  
ATOM   1491  HG2 GLU A  98     -37.691 -11.143  41.570  1.00 95.89           H  
ATOM   1492  HG3 GLU A  98     -35.924 -11.202  41.719  1.00 95.89           H  
ATOM   1493  CD  GLU A  98     -36.766 -12.835  40.619  1.00 95.89           C  
ATOM   1494  OE1 GLU A  98     -36.621 -13.672  41.542  1.00 95.89           O  
ATOM   1495  OE2 GLU A  98     -36.889 -13.127  39.407  1.00 95.89           O  
ATOM   1496  N   GLN A  99     -34.748  -7.475  39.424  1.00 95.09           N  
ATOM   1497  H   GLN A  99     -34.229  -7.636  40.276  1.00 95.09           H  
ATOM   1498  CA  GLN A  99     -34.114  -6.697  38.368  1.00 95.09           C  
ATOM   1499  HA  GLN A  99     -34.846  -6.558  37.572  1.00 95.09           H  
ATOM   1500  C   GLN A  99     -32.916  -7.456  37.780  1.00 95.09           C  
ATOM   1501  CB  GLN A  99     -33.746  -5.293  38.860  1.00 95.09           C  
ATOM   1502  HB2 GLN A  99     -33.047  -5.359  39.694  1.00 95.09           H  
ATOM   1503  HB3 GLN A  99     -33.261  -4.763  38.040  1.00 95.09           H  
ATOM   1504  O   GLN A  99     -32.158  -8.090  38.518  1.00 95.09           O  
ATOM   1505  CG  GLN A  99     -35.006  -4.519  39.286  1.00 95.09           C  
ATOM   1506  HG2 GLN A  99     -35.370  -4.914  40.234  1.00 95.09           H  
ATOM   1507  HG3 GLN A  99     -35.788  -4.667  38.541  1.00 95.09           H  
ATOM   1508  CD  GLN A  99     -34.794  -3.017  39.435  1.00 95.09           C  
ATOM   1509  NE2 GLN A  99     -35.831  -2.286  39.776  1.00 95.09           N  
ATOM   1510 HE21 GLN A  99     -35.666  -1.296  39.892  1.00 95.09           H  
ATOM   1511 HE22 GLN A  99     -36.721  -2.724  39.961  1.00 95.09           H  
ATOM   1512  OE1 GLN A  99     -33.729  -2.460  39.225  1.00 95.09           O  
ATOM   1513  N   PRO A 100     -32.729  -7.442  36.447  1.00 94.06           N  
ATOM   1514  CA  PRO A 100     -31.602  -8.105  35.802  1.00 94.06           C  
ATOM   1515  HA  PRO A 100     -31.549  -9.144  36.126  1.00 94.06           H  
ATOM   1516  C   PRO A 100     -30.277  -7.411  36.138  1.00 94.06           C  
ATOM   1517  CB  PRO A 100     -31.911  -8.060  34.302  1.00 94.06           C  
ATOM   1518  HB2 PRO A 100     -32.506  -8.931  34.028  1.00 94.06           H  
ATOM   1519  HB3 PRO A 100     -31.010  -8.005  33.692  1.00 94.06           H  
ATOM   1520  O   PRO A 100     -30.132  -6.202  35.967  1.00 94.06           O  
ATOM   1521  CG  PRO A 100     -32.779  -6.810  34.159  1.00 94.06           C  
ATOM   1522  HG2 PRO A 100     -33.425  -6.858  33.283  1.00 94.06           H  
ATOM   1523  HG3 PRO A 100     -32.151  -5.919  34.130  1.00 94.06           H  
ATOM   1524  CD  PRO A 100     -33.577  -6.793  35.456  1.00 94.06           C  
ATOM   1525  HD2 PRO A 100     -34.495  -7.367  35.334  1.00 94.06           H  
ATOM   1526  HD3 PRO A 100     -33.806  -5.765  35.737  1.00 94.06           H  
ATOM   1527  N   VAL A 101     -29.277  -8.199  36.536  1.00 92.46           N  
ATOM   1528  H   VAL A 101     -29.464  -9.185  36.650  1.00 92.46           H  
ATOM   1529  CA  VAL A 101     -27.914  -7.708  36.778  1.00 92.46           C  
ATOM   1530  HA  VAL A 101     -27.957  -6.636  36.969  1.00 92.46           H  
ATOM   1531  C   VAL A 101     -27.066  -7.943  35.537  1.00 92.46           C  
ATOM   1532  CB  VAL A 101     -27.273  -8.351  38.019  1.00 92.46           C  
ATOM   1533  HB  VAL A 101     -27.219  -9.431  37.880  1.00 92.46           H  
ATOM   1534  O   VAL A 101     -26.800  -9.088  35.152  1.00 92.46           O  
ATOM   1535  CG1 VAL A 101     -25.853  -7.813  38.253  1.00 92.46           C  
ATOM   1536 HG11 VAL A 101     -25.449  -8.243  39.170  1.00 92.46           H  
ATOM   1537 HG12 VAL A 101     -25.195  -8.078  37.425  1.00 92.46           H  
ATOM   1538 HG13 VAL A 101     -25.882  -6.729  38.362  1.00 92.46           H  
ATOM   1539  CG2 VAL A 101     -28.102  -8.063  39.272  1.00 92.46           C  
ATOM   1540 HG21 VAL A 101     -29.101  -8.487  39.177  1.00 92.46           H  
ATOM   1541 HG22 VAL A 101     -27.626  -8.496  40.151  1.00 92.46           H  
ATOM   1542 HG23 VAL A 101     -28.195  -6.987  39.421  1.00 92.46           H  
ATOM   1543  N   PHE A 102     -26.595  -6.858  34.934  1.00 92.18           N  
ATOM   1544  H   PHE A 102     -26.849  -5.955  35.308  1.00 92.18           H  
ATOM   1545  CA  PHE A 102     -25.710  -6.892  33.776  1.00 92.18           C  
ATOM   1546  HA  PHE A 102     -25.815  -7.856  33.278  1.00 92.18           H  
ATOM   1547  C   PHE A 102     -24.245  -6.742  34.183  1.00 92.18           C  
ATOM   1548  CB  PHE A 102     -26.132  -5.823  32.768  1.00 92.18           C  
ATOM   1549  HB2 PHE A 102     -25.381  -5.794  31.978  1.00 92.18           H  
ATOM   1550  HB3 PHE A 102     -26.135  -4.846  33.251  1.00 92.18           H  
ATOM   1551  O   PHE A 102     -23.911  -6.000  35.105  1.00 92.18           O  
ATOM   1552  CG  PHE A 102     -27.492  -6.088  32.151  1.00 92.18           C  
ATOM   1553  CD1 PHE A 102     -27.608  -6.911  31.014  1.00 92.18           C  
ATOM   1554  HD1 PHE A 102     -26.723  -7.324  30.553  1.00 92.18           H  
ATOM   1555  CD2 PHE A 102     -28.647  -5.523  32.721  1.00 92.18           C  
ATOM   1556  HD2 PHE A 102     -28.573  -4.885  33.589  1.00 92.18           H  
ATOM   1557  CE1 PHE A 102     -28.873  -7.181  30.461  1.00 92.18           C  
ATOM   1558  HE1 PHE A 102     -28.959  -7.803  29.583  1.00 92.18           H  
ATOM   1559  CE2 PHE A 102     -29.906  -5.774  32.154  1.00 92.18           C  
ATOM   1560  HE2 PHE A 102     -30.783  -5.303  32.574  1.00 92.18           H  
ATOM   1561  CZ  PHE A 102     -30.025  -6.615  31.035  1.00 92.18           C  
ATOM   1562  HZ  PHE A 102     -30.996  -6.807  30.604  1.00 92.18           H  
ATOM   1563  N   LYS A 103     -23.357  -7.441  33.474  1.00 90.31           N  
ATOM   1564  H   LYS A 103     -23.704  -8.045  32.743  1.00 90.31           H  
ATOM   1565  CA  LYS A 103     -21.910  -7.219  33.540  1.00 90.31           C  
ATOM   1566  HA  LYS A 103     -21.712  -6.339  34.153  1.00 90.31           H  
ATOM   1567  C   LYS A 103     -21.369  -6.914  32.158  1.00 90.31           C  
ATOM   1568  CB  LYS A 103     -21.177  -8.417  34.156  1.00 90.31           C  
ATOM   1569  HB2 LYS A 103     -20.103  -8.255  34.059  1.00 90.31           H  
ATOM   1570  HB3 LYS A 103     -21.437  -9.324  33.610  1.00 90.31           H  
ATOM   1571  O   LYS A 103     -21.820  -7.496  31.169  1.00 90.31           O  
ATOM   1572  CG  LYS A 103     -21.516  -8.576  35.642  1.00 90.31           C  
ATOM   1573  HG2 LYS A 103     -22.576  -8.808  35.746  1.00 90.31           H  
ATOM   1574  HG3 LYS A 103     -21.316  -7.638  36.160  1.00 90.31           H  
ATOM   1575  CD  LYS A 103     -20.678  -9.687  36.281  1.00 90.31           C  
ATOM   1576  HD2 LYS A 103     -19.629  -9.390  36.284  1.00 90.31           H  
ATOM   1577  HD3 LYS A 103     -20.790 -10.606  35.706  1.00 90.31           H  
ATOM   1578  CE  LYS A 103     -21.173  -9.911  37.709  1.00 90.31           C  
ATOM   1579  HE2 LYS A 103     -21.053  -8.986  38.272  1.00 90.31           H  
ATOM   1580  HE3 LYS A 103     -22.239 -10.133  37.665  1.00 90.31           H  
ATOM   1581  NZ  LYS A 103     -20.450 -11.025  38.365  1.00 90.31           N  
ATOM   1582  HZ1 LYS A 103     -19.460 -10.829  38.402  1.00 90.31           H  
ATOM   1583  HZ2 LYS A 103     -20.803 -11.150  39.303  1.00 90.31           H  
ATOM   1584  HZ3 LYS A 103     -20.610 -11.879  37.850  1.00 90.31           H  
ATOM   1585  N   ASP A 104     -20.373  -6.043  32.118  1.00 90.99           N  
ATOM   1586  H   ASP A 104     -20.103  -5.549  32.957  1.00 90.99           H  
ATOM   1587  CA  ASP A 104     -19.669  -5.728  30.886  1.00 90.99           C  
ATOM   1588  HA  ASP A 104     -20.410  -5.503  30.119  1.00 90.99           H  
ATOM   1589  C   ASP A 104     -18.843  -6.939  30.432  1.00 90.99           C  
ATOM   1590  CB  ASP A 104     -18.796  -4.477  31.056  1.00 90.99           C  
ATOM   1591  HB2 ASP A 104     -18.230  -4.326  30.137  1.00 90.99           H  
ATOM   1592  HB3 ASP A 104     -18.085  -4.648  31.864  1.00 90.99           H  
ATOM   1593  O   ASP A 104     -18.080  -7.537  31.196  1.00 90.99           O  
ATOM   1594  CG  ASP A 104     -19.593  -3.195  31.342  1.00 90.99           C  
ATOM   1595  OD1 ASP A 104     -20.813  -3.154  31.052  1.00 90.99           O  
ATOM   1596  OD2 ASP A 104     -18.960  -2.254  31.864  1.00 90.99           O  
ATOM   1597  N   LYS A 105     -19.001  -7.295  29.162  1.00 89.22           N  
ATOM   1598  H   LYS A 105     -19.686  -6.777  28.630  1.00 89.22           H  
ATOM   1599  CA  LYS A 105     -18.182  -8.259  28.439  1.00 89.22           C  
ATOM   1600  HA  LYS A 105     -17.456  -8.698  29.124  1.00 89.22           H  
ATOM   1601  C   LYS A 105     -17.434  -7.508  27.348  1.00 89.22           C  
ATOM   1602  CB  LYS A 105     -19.076  -9.376  27.881  1.00 89.22           C  
ATOM   1603  HB2 LYS A 105     -19.800  -8.941  27.192  1.00 89.22           H  
ATOM   1604  HB3 LYS A 105     -19.619  -9.841  28.704  1.00 89.22           H  
ATOM   1605  O   LYS A 105     -18.052  -6.887  26.484  1.00 89.22           O  
ATOM   1606  CG  LYS A 105     -18.255 -10.450  27.151  1.00 89.22           C  
ATOM   1607  HG2 LYS A 105     -17.655  -9.985  26.369  1.00 89.22           H  
ATOM   1608  HG3 LYS A 105     -17.588 -10.935  27.863  1.00 89.22           H  
ATOM   1609  CD  LYS A 105     -19.160 -11.502  26.496  1.00 89.22           C  
ATOM   1610  HD2 LYS A 105     -19.788 -11.969  27.254  1.00 89.22           H  
ATOM   1611  HD3 LYS A 105     -19.789 -11.006  25.758  1.00 89.22           H  
ATOM   1612  CE  LYS A 105     -18.291 -12.563  25.809  1.00 89.22           C  
ATOM   1613  HE2 LYS A 105     -17.764 -13.135  26.573  1.00 89.22           H  
ATOM   1614  HE3 LYS A 105     -17.540 -12.052  25.206  1.00 89.22           H  
ATOM   1615  NZ  LYS A 105     -19.088 -13.466  24.942  1.00 89.22           N  
ATOM   1616  HZ1 LYS A 105     -19.768 -13.989  25.476  1.00 89.22           H  
ATOM   1617  HZ2 LYS A 105     -18.480 -14.113  24.460  1.00 89.22           H  
ATOM   1618  HZ3 LYS A 105     -19.566 -12.930  24.232  1.00 89.22           H  
ATOM   1619  N   THR A 106     -16.112  -7.607  27.372  1.00 91.56           N  
ATOM   1620  H   THR A 106     -15.678  -8.102  28.138  1.00 91.56           H  
ATOM   1621  CA  THR A 106     -15.235  -7.041  26.343  1.00 91.56           C  
ATOM   1622  HA  THR A 106     -15.773  -6.260  25.805  1.00 91.56           H  
ATOM   1623  C   THR A 106     -14.834  -8.122  25.354  1.00 91.56           C  
ATOM   1624  CB  THR A 106     -13.992  -6.390  26.960  1.00 91.56           C  
ATOM   1625  HB  THR A 106     -13.379  -7.152  27.440  1.00 91.56           H  
ATOM   1626  O   THR A 106     -14.513  -9.243  25.749  1.00 91.56           O  
ATOM   1627  CG2 THR A 106     -13.148  -5.633  25.934  1.00 91.56           C  
ATOM   1628 HG21 THR A 106     -13.764  -4.907  25.404  1.00 91.56           H  
ATOM   1629 HG22 THR A 106     -12.331  -5.114  26.436  1.00 91.56           H  
ATOM   1630 HG23 THR A 106     -12.714  -6.328  25.215  1.00 91.56           H  
ATOM   1631  OG1 THR A 106     -14.398  -5.452  27.928  1.00 91.56           O  
ATOM   1632  HG1 THR A 106     -13.613  -5.006  28.256  1.00 91.56           H  
ATOM   1633  N   ILE A 107     -14.838  -7.777  24.073  1.00 91.19           N  
ATOM   1634  H   ILE A 107     -15.152  -6.849  23.827  1.00 91.19           H  
ATOM   1635  CA  ILE A 107     -14.346  -8.607  22.980  1.00 91.19           C  
ATOM   1636  HA  ILE A 107     -13.856  -9.495  23.380  1.00 91.19           H  
ATOM   1637  C   ILE A 107     -13.306  -7.792  22.230  1.00 91.19           C  
ATOM   1638  CB  ILE A 107     -15.507  -9.069  22.078  1.00 91.19           C  
ATOM   1639  HB  ILE A 107     -16.067  -8.192  21.753  1.00 91.19           H  
ATOM   1640  O   ILE A 107     -13.595  -6.705  21.731  1.00 91.19           O  
ATOM   1641  CG1 ILE A 107     -16.433  -9.987  22.907  1.00 91.19           C  
ATOM   1642 HG12 ILE A 107     -16.664  -9.532  23.870  1.00 91.19           H  
ATOM   1643 HG13 ILE A 107     -15.930 -10.936  23.096  1.00 91.19           H  
ATOM   1644  CG2 ILE A 107     -14.982  -9.809  20.831  1.00 91.19           C  
ATOM   1645 HG21 ILE A 107     -14.410 -10.691  21.117  1.00 91.19           H  
ATOM   1646 HG22 ILE A 107     -14.350  -9.152  20.234  1.00 91.19           H  
ATOM   1647 HG23 ILE A 107     -15.810 -10.110  20.188  1.00 91.19           H  
ATOM   1648  CD1 ILE A 107     -17.771 -10.251  22.239  1.00 91.19           C  
ATOM   1649 HD11 ILE A 107     -18.369 -10.896  22.883  1.00 91.19           H  
ATOM   1650 HD12 ILE A 107     -17.629 -10.744  21.277  1.00 91.19           H  
ATOM   1651 HD13 ILE A 107     -18.293  -9.304  22.107  1.00 91.19           H  
ATOM   1652  N   ASP A 108     -12.092  -8.324  22.165  1.00 95.06           N  
ATOM   1653  H   ASP A 108     -11.922  -9.224  22.591  1.00 95.06           H  
ATOM   1654  CA  ASP A 108     -11.067  -7.823  21.263  1.00 95.06           C  
ATOM   1655  HA  ASP A 108     -11.136  -6.737  21.194  1.00 95.06           H  
ATOM   1656  C   ASP A 108     -11.346  -8.396  19.872  1.00 95.06           C  
ATOM   1657  CB  ASP A 108      -9.685  -8.166  21.823  1.00 95.06           C  
ATOM   1658  HB2 ASP A 108      -9.641  -7.826  22.857  1.00 95.06           H  
ATOM   1659  HB3 ASP A 108      -9.543  -9.247  21.822  1.00 95.06           H  
ATOM   1660  O   ASP A 108     -11.074  -9.564  19.587  1.00 95.06           O  
ATOM   1661  CG  ASP A 108      -8.558  -7.486  21.040  1.00 95.06           C  
ATOM   1662  OD1 ASP A 108      -8.723  -7.270  19.817  1.00 95.06           O  
ATOM   1663  OD2 ASP A 108      -7.536  -7.179  21.685  1.00 95.06           O  
ATOM   1664  N   VAL A 109     -11.993  -7.583  19.036  1.00 96.19           N  
ATOM   1665  H   VAL A 109     -12.083  -6.610  19.293  1.00 96.19           H  
ATOM   1666  CA  VAL A 109     -12.457  -7.993  17.708  1.00 96.19           C  
ATOM   1667  HA  VAL A 109     -13.044  -8.905  17.811  1.00 96.19           H  
ATOM   1668  C   VAL A 109     -11.262  -8.306  16.816  1.00 96.19           C  
ATOM   1669  CB  VAL A 109     -13.335  -6.897  17.071  1.00 96.19           C  
ATOM   1670  HB  VAL A 109     -12.751  -5.981  16.980  1.00 96.19           H  
ATOM   1671  O   VAL A 109     -11.308  -9.263  16.045  1.00 96.19           O  
ATOM   1672  CG1 VAL A 109     -13.827  -7.269  15.667  1.00 96.19           C  
ATOM   1673 HG11 VAL A 109     -14.444  -8.166  15.712  1.00 96.19           H  
ATOM   1674 HG12 VAL A 109     -14.419  -6.456  15.246  1.00 96.19           H  
ATOM   1675 HG13 VAL A 109     -12.986  -7.469  15.002  1.00 96.19           H  
ATOM   1676  CG2 VAL A 109     -14.571  -6.598  17.929  1.00 96.19           C  
ATOM   1677 HG21 VAL A 109     -14.270  -6.208  18.902  1.00 96.19           H  
ATOM   1678 HG22 VAL A 109     -15.189  -5.851  17.431  1.00 96.19           H  
ATOM   1679 HG23 VAL A 109     -15.155  -7.507  18.074  1.00 96.19           H  
ATOM   1680  N   TRP A 110     -10.182  -7.529  16.939  1.00 97.06           N  
ATOM   1681  H   TRP A 110     -10.167  -6.841  17.679  1.00 97.06           H  
ATOM   1682  CA  TRP A 110      -8.952  -7.768  16.195  1.00 97.06           C  
ATOM   1683  HA  TRP A 110      -9.181  -7.840  15.132  1.00 97.06           H  
ATOM   1684  C   TRP A 110      -8.299  -9.086  16.603  1.00 97.06           C  
ATOM   1685  CB  TRP A 110      -7.985  -6.606  16.403  1.00 97.06           C  
ATOM   1686  HB2 TRP A 110      -8.456  -5.694  16.036  1.00 97.06           H  
ATOM   1687  HB3 TRP A 110      -7.792  -6.473  17.468  1.00 97.06           H  
ATOM   1688  O   TRP A 110      -8.058  -9.933  15.745  1.00 97.06           O  
ATOM   1689  CG  TRP A 110      -6.680  -6.795  15.697  1.00 97.06           C  
ATOM   1690  CD1 TRP A 110      -5.521  -7.194  16.268  1.00 97.06           C  
ATOM   1691  HD1 TRP A 110      -5.391  -7.415  17.318  1.00 97.06           H  
ATOM   1692  CD2 TRP A 110      -6.385  -6.614  14.280  1.00 97.06           C  
ATOM   1693  CE2 TRP A 110      -5.006  -6.902  14.066  1.00 97.06           C  
ATOM   1694  CE3 TRP A 110      -7.138  -6.207  13.161  1.00 97.06           C  
ATOM   1695  HE3 TRP A 110      -8.184  -5.972  13.293  1.00 97.06           H  
ATOM   1696  NE1 TRP A 110      -4.526  -7.243  15.310  1.00 97.06           N  
ATOM   1697  HE1 TRP A 110      -3.555  -7.426  15.520  1.00 97.06           H  
ATOM   1698  CH2 TRP A 110      -5.194  -6.401  11.708  1.00 97.06           C  
ATOM   1699  HH2 TRP A 110      -4.744  -6.329  10.729  1.00 97.06           H  
ATOM   1700  CZ2 TRP A 110      -4.411  -6.799  12.804  1.00 97.06           C  
ATOM   1701  HZ2 TRP A 110      -3.360  -7.010  12.673  1.00 97.06           H  
ATOM   1702  CZ3 TRP A 110      -6.553  -6.096  11.888  1.00 97.06           C  
ATOM   1703  HZ3 TRP A 110      -7.145  -5.778  11.042  1.00 97.06           H  
ATOM   1704  N   ALA A 111      -8.066  -9.301  17.900  1.00 96.60           N  
ATOM   1705  H   ALA A 111      -8.291  -8.575  18.565  1.00 96.60           H  
ATOM   1706  CA  ALA A 111      -7.454 -10.535  18.382  1.00 96.60           C  
ATOM   1707  HA  ALA A 111      -6.481 -10.650  17.903  1.00 96.60           H  
ATOM   1708  C   ALA A 111      -8.298 -11.763  18.015  1.00 96.60           C  
ATOM   1709  CB  ALA A 111      -7.241 -10.438  19.893  1.00 96.60           C  
ATOM   1710  HB1 ALA A 111      -6.659  -9.547  20.131  1.00 96.60           H  
ATOM   1711  HB2 ALA A 111      -6.703 -11.318  20.244  1.00 96.60           H  
ATOM   1712  HB3 ALA A 111      -8.205 -10.388  20.399  1.00 96.60           H  
ATOM   1713  O   ALA A 111      -7.747 -12.779  17.588  1.00 96.60           O  
ATOM   1714  N   LYS A 112      -9.633 -11.657  18.101  1.00 95.85           N  
ATOM   1715  H   LYS A 112     -10.027 -10.810  18.484  1.00 95.85           H  
ATOM   1716  CA  LYS A 112     -10.526 -12.748  17.701  1.00 95.85           C  
ATOM   1717  HA  LYS A 112     -10.152 -13.645  18.195  1.00 95.85           H  
ATOM   1718  C   LYS A 112     -10.461 -13.031  16.200  1.00 95.85           C  
ATOM   1719  CB  LYS A 112     -11.964 -12.465  18.169  1.00 95.85           C  
ATOM   1720  HB2 LYS A 112     -11.952 -12.208  19.228  1.00 95.85           H  
ATOM   1721  HB3 LYS A 112     -12.356 -11.609  17.620  1.00 95.85           H  
ATOM   1722  O   LYS A 112     -10.428 -14.195  15.814  1.00 95.85           O  
ATOM   1723  CG  LYS A 112     -12.907 -13.666  17.966  1.00 95.85           C  
ATOM   1724  HG2 LYS A 112     -12.930 -13.947  16.913  1.00 95.85           H  
ATOM   1725  HG3 LYS A 112     -13.915 -13.365  18.253  1.00 95.85           H  
ATOM   1726  CD  LYS A 112     -12.496 -14.881  18.818  1.00 95.85           C  
ATOM   1727  HD2 LYS A 112     -11.476 -15.186  18.586  1.00 95.85           H  
ATOM   1728  HD3 LYS A 112     -12.548 -14.607  19.872  1.00 95.85           H  
ATOM   1729  CE  LYS A 112     -13.397 -16.084  18.555  1.00 95.85           C  
ATOM   1730  HE2 LYS A 112     -13.224 -16.438  17.538  1.00 95.85           H  
ATOM   1731  HE3 LYS A 112     -14.438 -15.769  18.635  1.00 95.85           H  
ATOM   1732  NZ  LYS A 112     -13.133 -17.174  19.525  1.00 95.85           N  
ATOM   1733  HZ1 LYS A 112     -13.305 -16.840  20.463  1.00 95.85           H  
ATOM   1734  HZ2 LYS A 112     -13.800 -17.920  19.394  1.00 95.85           H  
ATOM   1735  HZ3 LYS A 112     -12.189 -17.525  19.459  1.00 95.85           H  
ATOM   1736  N   LEU A 113     -10.389 -12.001  15.352  1.00 97.26           N  
ATOM   1737  H   LEU A 113     -10.433 -11.062  15.721  1.00 97.26           H  
ATOM   1738  CA  LEU A 113     -10.170 -12.190  13.915  1.00 97.26           C  
ATOM   1739  HA  LEU A 113     -10.979 -12.808  13.526  1.00 97.26           H  
ATOM   1740  C   LEU A 113      -8.855 -12.940  13.658  1.00 97.26           C  
ATOM   1741  CB  LEU A 113     -10.187 -10.827  13.197  1.00 97.26           C  
ATOM   1742  HB2 LEU A 113      -9.407 -10.196  13.623  1.00 97.26           H  
ATOM   1743  HB3 LEU A 113     -11.143 -10.336  13.377  1.00 97.26           H  
ATOM   1744  O   LEU A 113      -8.855 -13.925  12.927  1.00 97.26           O  
ATOM   1745  CG  LEU A 113      -9.952 -10.911  11.676  1.00 97.26           C  
ATOM   1746  HG  LEU A 113      -9.000 -11.403  11.474  1.00 97.26           H  
ATOM   1747  CD1 LEU A 113     -11.068 -11.670  10.957  1.00 97.26           C  
ATOM   1748 HD11 LEU A 113     -11.081 -12.709  11.288  1.00 97.26           H  
ATOM   1749 HD12 LEU A 113     -10.885 -11.664   9.883  1.00 97.26           H  
ATOM   1750 HD13 LEU A 113     -12.034 -11.207  11.158  1.00 97.26           H  
ATOM   1751  CD2 LEU A 113      -9.880  -9.498  11.101  1.00 97.26           C  
ATOM   1752 HD21 LEU A 113     -10.817  -8.970  11.281  1.00 97.26           H  
ATOM   1753 HD22 LEU A 113      -9.057  -8.953  11.563  1.00 97.26           H  
ATOM   1754 HD23 LEU A 113      -9.696  -9.558  10.028  1.00 97.26           H  
ATOM   1755  N   GLN A 114      -7.756 -12.522  14.292  1.00 97.26           N  
ATOM   1756  H   GLN A 114      -7.827 -11.713  14.892  1.00 97.26           H  
ATOM   1757  CA  GLN A 114      -6.444 -13.161  14.128  1.00 97.26           C  
ATOM   1758  HA  GLN A 114      -6.192 -13.177  13.068  1.00 97.26           H  
ATOM   1759  C   GLN A 114      -6.437 -14.623  14.604  1.00 97.26           C  
ATOM   1760  CB  GLN A 114      -5.376 -12.347  14.880  1.00 97.26           C  
ATOM   1761  HB2 GLN A 114      -5.660 -12.261  15.929  1.00 97.26           H  
ATOM   1762  HB3 GLN A 114      -4.430 -12.886  14.835  1.00 97.26           H  
ATOM   1763  O   GLN A 114      -5.857 -15.489  13.944  1.00 97.26           O  
ATOM   1764  CG  GLN A 114      -5.160 -10.933  14.309  1.00 97.26           C  
ATOM   1765  HG2 GLN A 114      -4.396 -10.424  14.895  1.00 97.26           H  
ATOM   1766  HG3 GLN A 114      -6.080 -10.354  14.392  1.00 97.26           H  
ATOM   1767  CD  GLN A 114      -4.724 -10.934  12.849  1.00 97.26           C  
ATOM   1768  NE2 GLN A 114      -5.110  -9.948  12.071  1.00 97.26           N  
ATOM   1769 HE21 GLN A 114      -5.581  -9.137  12.445  1.00 97.26           H  
ATOM   1770 HE22 GLN A 114      -4.735  -9.961  11.133  1.00 97.26           H  
ATOM   1771  OE1 GLN A 114      -4.033 -11.820  12.380  1.00 97.26           O  
ATOM   1772  N   GLU A 115      -7.120 -14.924  15.713  1.00 97.02           N  
ATOM   1773  H   GLU A 115      -7.520 -14.164  16.245  1.00 97.02           H  
ATOM   1774  CA  GLU A 115      -7.340 -16.293  16.199  1.00 97.02           C  
ATOM   1775  HA  GLU A 115      -6.377 -16.761  16.403  1.00 97.02           H  
ATOM   1776  C   GLU A 115      -8.062 -17.144  15.143  1.00 97.02           C  
ATOM   1777  CB  GLU A 115      -8.154 -16.239  17.508  1.00 97.02           C  
ATOM   1778  HB2 GLU A 115      -7.617 -15.622  18.229  1.00 97.02           H  
ATOM   1779  HB3 GLU A 115      -9.108 -15.755  17.300  1.00 97.02           H  
ATOM   1780  O   GLU A 115      -7.600 -18.236  14.807  1.00 97.02           O  
ATOM   1781  CG  GLU A 115      -8.448 -17.605  18.157  1.00 97.02           C  
ATOM   1782  HG2 GLU A 115      -8.759 -18.316  17.391  1.00 97.02           H  
ATOM   1783  HG3 GLU A 115      -7.537 -17.986  18.619  1.00 97.02           H  
ATOM   1784  CD  GLU A 115      -9.571 -17.500  19.209  1.00 97.02           C  
ATOM   1785  OE1 GLU A 115     -10.491 -18.353  19.218  1.00 97.02           O  
ATOM   1786  OE2 GLU A 115      -9.589 -16.522  19.986  1.00 97.02           O  
ATOM   1787  N   LEU A 116      -9.165 -16.636  14.581  1.00 96.94           N  
ATOM   1788  H   LEU A 116      -9.475 -15.724  14.885  1.00 96.94           H  
ATOM   1789  CA  LEU A 116      -9.963 -17.348  13.580  1.00 96.94           C  
ATOM   1790  HA  LEU A 116     -10.190 -18.343  13.961  1.00 96.94           H  
ATOM   1791  C   LEU A 116      -9.204 -17.555  12.263  1.00 96.94           C  
ATOM   1792  CB  LEU A 116     -11.276 -16.585  13.331  1.00 96.94           C  
ATOM   1793  HB2 LEU A 116     -11.783 -17.040  12.480  1.00 96.94           H  
ATOM   1794  HB3 LEU A 116     -11.032 -15.557  13.063  1.00 96.94           H  
ATOM   1795  O   LEU A 116      -9.343 -18.614  11.649  1.00 96.94           O  
ATOM   1796  CG  LEU A 116     -12.265 -16.572  14.508  1.00 96.94           C  
ATOM   1797  HG  LEU A 116     -11.781 -16.220  15.418  1.00 96.94           H  
ATOM   1798  CD1 LEU A 116     -13.426 -15.638  14.169  1.00 96.94           C  
ATOM   1799 HD11 LEU A 116     -13.045 -14.628  14.015  1.00 96.94           H  
ATOM   1800 HD12 LEU A 116     -13.928 -15.976  13.262  1.00 96.94           H  
ATOM   1801 HD13 LEU A 116     -14.141 -15.614  14.991  1.00 96.94           H  
ATOM   1802  CD2 LEU A 116     -12.837 -17.962  14.789  1.00 96.94           C  
ATOM   1803 HD21 LEU A 116     -12.043 -18.632  15.118  1.00 96.94           H  
ATOM   1804 HD22 LEU A 116     -13.309 -18.354  13.888  1.00 96.94           H  
ATOM   1805 HD23 LEU A 116     -13.582 -17.897  15.582  1.00 96.94           H  
ATOM   1806  N   VAL A 117      -8.387 -16.582  11.849  1.00 96.99           N  
ATOM   1807  H   VAL A 117      -8.381 -15.717  12.370  1.00 96.99           H  
ATOM   1808  CA  VAL A 117      -7.495 -16.704  10.685  1.00 96.99           C  
ATOM   1809  HA  VAL A 117      -8.076 -17.033   9.824  1.00 96.99           H  
ATOM   1810  C   VAL A 117      -6.432 -17.771  10.930  1.00 96.99           C  
ATOM   1811  CB  VAL A 117      -6.850 -15.347  10.339  1.00 96.99           C  
ATOM   1812  HB  VAL A 117      -6.395 -14.923  11.234  1.00 96.99           H  
ATOM   1813  O   VAL A 117      -6.235 -18.651  10.096  1.00 96.99           O  
ATOM   1814  CG1 VAL A 117      -5.775 -15.462   9.249  1.00 96.99           C  
ATOM   1815 HG11 VAL A 117      -5.417 -14.470   8.977  1.00 96.99           H  
ATOM   1816 HG12 VAL A 117      -6.185 -15.954   8.367  1.00 96.99           H  
ATOM   1817 HG13 VAL A 117      -4.922 -16.033   9.616  1.00 96.99           H  
ATOM   1818  CG2 VAL A 117      -7.908 -14.377   9.809  1.00 96.99           C  
ATOM   1819 HG21 VAL A 117      -8.733 -14.274  10.514  1.00 96.99           H  
ATOM   1820 HG22 VAL A 117      -7.459 -13.395   9.660  1.00 96.99           H  
ATOM   1821 HG23 VAL A 117      -8.305 -14.758   8.868  1.00 96.99           H  
ATOM   1822  N   SER A 118      -5.797 -17.754  12.104  1.00 97.09           N  
ATOM   1823  H   SER A 118      -6.019 -17.012  12.753  1.00 97.09           H  
ATOM   1824  CA  SER A 118      -4.767 -18.732  12.483  1.00 97.09           C  
ATOM   1825  HA  SER A 118      -3.982 -18.732  11.727  1.00 97.09           H  
ATOM   1826  C   SER A 118      -5.320 -20.157  12.585  1.00 97.09           C  
ATOM   1827  CB  SER A 118      -4.144 -18.347  13.827  1.00 97.09           C  
ATOM   1828  HB2 SER A 118      -4.907 -18.358  14.605  1.00 97.09           H  
ATOM   1829  HB3 SER A 118      -3.372 -19.074  14.082  1.00 97.09           H  
ATOM   1830  O   SER A 118      -4.620 -21.121  12.277  1.00 97.09           O  
ATOM   1831  OG  SER A 118      -3.558 -17.063  13.761  1.00 97.09           O  
ATOM   1832  HG  SER A 118      -4.262 -16.411  13.746  1.00 97.09           H  
ATOM   1833  N   ALA A 119      -6.584 -20.300  12.989  1.00 96.80           N  
ATOM   1834  H   ALA A 119      -7.076 -19.477  13.309  1.00 96.80           H  
ATOM   1835  CA  ALA A 119      -7.299 -21.573  13.014  1.00 96.80           C  
ATOM   1836  HA  ALA A 119      -6.626 -22.341  13.396  1.00 96.80           H  
ATOM   1837  C   ALA A 119      -7.770 -22.043  11.622  1.00 96.80           C  
ATOM   1838  CB  ALA A 119      -8.472 -21.433  13.993  1.00 96.80           C  
ATOM   1839  HB1 ALA A 119      -9.162 -20.668  13.638  1.00 96.80           H  
ATOM   1840  HB2 ALA A 119      -9.003 -22.382  14.069  1.00 96.80           H  
ATOM   1841  HB3 ALA A 119      -8.102 -21.149  14.978  1.00 96.80           H  
ATOM   1842  O   ALA A 119      -8.218 -23.181  11.485  1.00 96.80           O  
ATOM   1843  N   GLY A 120      -7.690 -21.188  10.595  1.00 95.11           N  
ATOM   1844  H   GLY A 120      -7.266 -20.284  10.748  1.00 95.11           H  
ATOM   1845  CA  GLY A 120      -8.226 -21.454   9.258  1.00 95.11           C  
ATOM   1846  HA2 GLY A 120      -7.885 -22.432   8.917  1.00 95.11           H  
ATOM   1847  HA3 GLY A 120      -7.843 -20.693   8.577  1.00 95.11           H  
ATOM   1848  C   GLY A 120      -9.757 -21.422   9.181  1.00 95.11           C  
ATOM   1849  O   GLY A 120     -10.325 -21.889   8.197  1.00 95.11           O  
ATOM   1850  N   THR A 121     -10.429 -20.895  10.209  1.00 96.14           N  
ATOM   1851  H   THR A 121      -9.894 -20.502  10.970  1.00 96.14           H  
ATOM   1852  CA  THR A 121     -11.895 -20.774  10.263  1.00 96.14           C  
ATOM   1853  HA  THR A 121     -12.342 -21.716   9.946  1.00 96.14           H  
ATOM   1854  C   THR A 121     -12.399 -19.676   9.329  1.00 96.14           C  
ATOM   1855  CB  THR A 121     -12.360 -20.462  11.693  1.00 96.14           C  
ATOM   1856  HB  THR A 121     -11.980 -19.485  11.991  1.00 96.14           H  
ATOM   1857  O   THR A 121     -13.454 -19.823   8.719  1.00 96.14           O  
ATOM   1858  CG2 THR A 121     -13.880 -20.474  11.834  1.00 96.14           C  
ATOM   1859 HG21 THR A 121     -14.280 -21.415  11.456  1.00 96.14           H  
ATOM   1860 HG22 THR A 121     -14.163 -20.356  12.880  1.00 96.14           H  
ATOM   1861 HG23 THR A 121     -14.306 -19.650  11.261  1.00 96.14           H  
ATOM   1862  OG1 THR A 121     -11.873 -21.426  12.599  1.00 96.14           O  
ATOM   1863  HG1 THR A 121     -12.011 -21.085  13.486  1.00 96.14           H  
ATOM   1864  N   VAL A 122     -11.642 -18.582   9.209  1.00 95.95           N  
ATOM   1865  H   VAL A 122     -10.757 -18.562   9.695  1.00 95.95           H  
ATOM   1866  CA  VAL A 122     -11.898 -17.499   8.251  1.00 95.95           C  
ATOM   1867  HA  VAL A 122     -12.641 -17.840   7.530  1.00 95.95           H  
ATOM   1868  C   VAL A 122     -10.622 -17.205   7.473  1.00 95.95           C  
ATOM   1869  CB  VAL A 122     -12.462 -16.222   8.913  1.00 95.95           C  
ATOM   1870  HB  VAL A 122     -12.726 -15.525   8.118  1.00 95.95           H  
ATOM   1871  O   VAL A 122      -9.517 -17.411   7.970  1.00 95.95           O  
ATOM   1872  CG1 VAL A 122     -13.741 -16.506   9.709  1.00 95.95           C  
ATOM   1873 HG11 VAL A 122     -14.483 -16.964   9.056  1.00 95.95           H  
ATOM   1874 HG12 VAL A 122     -14.153 -15.573  10.094  1.00 95.95           H  
ATOM   1875 HG13 VAL A 122     -13.535 -17.176  10.544  1.00 95.95           H  
ATOM   1876  CG2 VAL A 122     -11.448 -15.519   9.820  1.00 95.95           C  
ATOM   1877 HG21 VAL A 122     -11.939 -14.722  10.378  1.00 95.95           H  
ATOM   1878 HG22 VAL A 122     -10.996 -16.231  10.511  1.00 95.95           H  
ATOM   1879 HG23 VAL A 122     -10.664 -15.073   9.208  1.00 95.95           H  
ATOM   1880  N   THR A 123     -10.765 -16.710   6.250  1.00 96.89           N  
ATOM   1881  H   THR A 123     -11.694 -16.575   5.876  1.00 96.89           H  
ATOM   1882  CA  THR A 123      -9.636 -16.326   5.398  1.00 96.89           C  
ATOM   1883  HA  THR A 123      -8.696 -16.549   5.901  1.00 96.89           H  
ATOM   1884  C   THR A 123      -9.679 -14.834   5.128  1.00 96.89           C  
ATOM   1885  CB  THR A 123      -9.641 -17.096   4.072  1.00 96.89           C  
ATOM   1886  HB  THR A 123      -8.849 -16.705   3.433  1.00 96.89           H  
ATOM   1887  O   THR A 123     -10.735 -14.304   4.787  1.00 96.89           O  
ATOM   1888  CG2 THR A 123      -9.405 -18.591   4.286  1.00 96.89           C  
ATOM   1889 HG21 THR A 123      -8.462 -18.744   4.810  1.00 96.89           H  
ATOM   1890 HG22 THR A 123      -9.362 -19.089   3.318  1.00 96.89           H  
ATOM   1891 HG23 THR A 123     -10.217 -19.022   4.872  1.00 96.89           H  
ATOM   1892  OG1 THR A 123     -10.880 -16.948   3.415  1.00 96.89           O  
ATOM   1893  HG1 THR A 123     -11.090 -16.012   3.384  1.00 96.89           H  
ATOM   1894  N   VAL A 124      -8.528 -14.175   5.237  1.00 97.40           N  
ATOM   1895  H   VAL A 124      -7.694 -14.681   5.498  1.00 97.40           H  
ATOM   1896  CA  VAL A 124      -8.345 -12.786   4.809  1.00 97.40           C  
ATOM   1897  HA  VAL A 124      -9.315 -12.312   4.659  1.00 97.40           H  
ATOM   1898  C   VAL A 124      -7.630 -12.812   3.468  1.00 97.40           C  
ATOM   1899  CB  VAL A 124      -7.580 -11.964   5.862  1.00 97.40           C  
ATOM   1900  HB  VAL A 124      -6.597 -12.409   6.020  1.00 97.40           H  
ATOM   1901  O   VAL A 124      -6.547 -13.384   3.353  1.00 97.40           O  
ATOM   1902  CG1 VAL A 124      -7.401 -10.508   5.421  1.00 97.40           C  
ATOM   1903 HG11 VAL A 124      -6.747 -10.467   4.550  1.00 97.40           H  
ATOM   1904 HG12 VAL A 124      -6.926  -9.934   6.216  1.00 97.40           H  
ATOM   1905 HG13 VAL A 124      -8.364 -10.064   5.170  1.00 97.40           H  
ATOM   1906  CG2 VAL A 124      -8.321 -11.946   7.206  1.00 97.40           C  
ATOM   1907 HG21 VAL A 124      -9.274 -11.424   7.116  1.00 97.40           H  
ATOM   1908 HG22 VAL A 124      -8.518 -12.965   7.539  1.00 97.40           H  
ATOM   1909 HG23 VAL A 124      -7.709 -11.443   7.954  1.00 97.40           H  
ATOM   1910  N   GLU A 125      -8.251 -12.230   2.448  1.00 96.13           N  
ATOM   1911  H   GLU A 125      -9.147 -11.788   2.596  1.00 96.13           H  
ATOM   1912  CA  GLU A 125      -7.592 -11.995   1.172  1.00 96.13           C  
ATOM   1913  HA  GLU A 125      -7.258 -12.956   0.783  1.00 96.13           H  
ATOM   1914  C   GLU A 125      -6.396 -11.065   1.406  1.00 96.13           C  
ATOM   1915  CB  GLU A 125      -8.546 -11.364   0.149  1.00 96.13           C  
ATOM   1916  HB2 GLU A 125      -7.968 -11.117  -0.742  1.00 96.13           H  
ATOM   1917  HB3 GLU A 125      -8.959 -10.442   0.558  1.00 96.13           H  
ATOM   1918  O   GLU A 125      -6.575  -9.988   1.989  1.00 96.13           O  
ATOM   1919  CG  GLU A 125      -9.691 -12.302  -0.256  1.00 96.13           C  
ATOM   1920  HG2 GLU A 125     -10.283 -12.547   0.625  1.00 96.13           H  
ATOM   1921  HG3 GLU A 125      -9.260 -13.226  -0.642  1.00 96.13           H  
ATOM   1922  CD  GLU A 125     -10.616 -11.690  -1.324  1.00 96.13           C  
ATOM   1923  OE1 GLU A 125     -11.525 -12.425  -1.772  1.00 96.13           O  
ATOM   1924  OE2 GLU A 125     -10.420 -10.510  -1.710  1.00 96.13           O  
ATOM   1925  N   PRO A 126      -5.186 -11.462   0.980  1.00 93.33           N  
ATOM   1926  CA  PRO A 126      -4.000 -10.648   1.186  1.00 93.33           C  
ATOM   1927  HA  PRO A 126      -3.880 -10.420   2.245  1.00 93.33           H  
ATOM   1928  C   PRO A 126      -4.106  -9.336   0.409  1.00 93.33           C  
ATOM   1929  CB  PRO A 126      -2.828 -11.511   0.713  1.00 93.33           C  
ATOM   1930  HB2 PRO A 126      -2.472 -12.122   1.543  1.00 93.33           H  
ATOM   1931  HB3 PRO A 126      -2.011 -10.914   0.306  1.00 93.33           H  
ATOM   1932  O   PRO A 126      -4.830  -9.234  -0.590  1.00 93.33           O  
ATOM   1933  CG  PRO A 126      -3.460 -12.410  -0.349  1.00 93.33           C  
ATOM   1934  HG2 PRO A 126      -2.908 -13.341  -0.474  1.00 93.33           H  
ATOM   1935  HG3 PRO A 126      -3.527 -11.869  -1.293  1.00 93.33           H  
ATOM   1936  CD  PRO A 126      -4.862 -12.652   0.205  1.00 93.33           C  
ATOM   1937  HD2 PRO A 126      -5.563 -12.798  -0.617  1.00 93.33           H  
ATOM   1938  HD3 PRO A 126      -4.857 -13.519   0.865  1.00 93.33           H  
ATOM   1939  N   LEU A 127      -3.342  -8.338   0.848  1.00 94.66           N  
ATOM   1940  H   LEU A 127      -2.826  -8.468   1.707  1.00 94.66           H  
ATOM   1941  CA  LEU A 127      -3.225  -7.066   0.146  1.00 94.66           C  
ATOM   1942  HA  LEU A 127      -4.187  -6.558   0.208  1.00 94.66           H  
ATOM   1943  C   LEU A 127      -2.863  -7.293  -1.332  1.00 94.66           C  
ATOM   1944  CB  LEU A 127      -2.166  -6.219   0.869  1.00 94.66           C  
ATOM   1945  HB2 LEU A 127      -1.243  -6.797   0.920  1.00 94.66           H  
ATOM   1946  HB3 LEU A 127      -2.501  -6.041   1.891  1.00 94.66           H  
ATOM   1947  O   LEU A 127      -1.877  -7.957  -1.654  1.00 94.66           O  
ATOM   1948  CG  LEU A 127      -1.854  -4.871   0.197  1.00 94.66           C  
ATOM   1949  HG  LEU A 127      -1.485  -5.034  -0.816  1.00 94.66           H  
ATOM   1950  CD1 LEU A 127      -3.078  -3.955   0.134  1.00 94.66           C  
ATOM   1951 HD11 LEU A 127      -3.809  -4.359  -0.566  1.00 94.66           H  
ATOM   1952 HD12 LEU A 127      -2.782  -2.963  -0.206  1.00 94.66           H  
ATOM   1953 HD13 LEU A 127      -3.530  -3.894   1.124  1.00 94.66           H  
ATOM   1954  CD2 LEU A 127      -0.751  -4.176   0.990  1.00 94.66           C  
ATOM   1955 HD21 LEU A 127      -1.053  -4.080   2.033  1.00 94.66           H  
ATOM   1956 HD22 LEU A 127      -0.553  -3.190   0.570  1.00 94.66           H  
ATOM   1957 HD23 LEU A 127       0.156  -4.779   0.944  1.00 94.66           H  
ATOM   1958  N   ASP A 128      -3.631  -6.694  -2.245  1.00 93.91           N  
ATOM   1959  H   ASP A 128      -4.420  -6.151  -1.925  1.00 93.91           H  
ATOM   1960  CA  ASP A 128      -3.236  -6.631  -3.653  1.00 93.91           C  
ATOM   1961  HA  ASP A 128      -2.904  -7.619  -3.970  1.00 93.91           H  
ATOM   1962  C   ASP A 128      -2.058  -5.664  -3.794  1.00 93.91           C  
ATOM   1963  CB  ASP A 128      -4.416  -6.237  -4.552  1.00 93.91           C  
ATOM   1964  HB2 ASP A 128      -4.825  -5.287  -4.208  1.00 93.91           H  
ATOM   1965  HB3 ASP A 128      -5.195  -6.994  -4.458  1.00 93.91           H  
ATOM   1966  O   ASP A 128      -2.221  -4.444  -3.770  1.00 93.91           O  
ATOM   1967  CG  ASP A 128      -4.031  -6.108  -6.036  1.00 93.91           C  
ATOM   1968  OD1 ASP A 128      -2.924  -6.550  -6.437  1.00 93.91           O  
ATOM   1969  OD2 ASP A 128      -4.866  -5.551  -6.781  1.00 93.91           O  
ATOM   1970  N   ILE A 129      -0.861  -6.227  -3.932  1.00 95.53           N  
ATOM   1971  H   ILE A 129      -0.805  -7.226  -3.796  1.00 95.53           H  
ATOM   1972  CA  ILE A 129       0.386  -5.475  -4.079  1.00 95.53           C  
ATOM   1973  HA  ILE A 129       0.327  -4.599  -3.432  1.00 95.53           H  
ATOM   1974  C   ILE A 129       0.610  -4.946  -5.502  1.00 95.53           C  
ATOM   1975  CB  ILE A 129       1.587  -6.319  -3.609  1.00 95.53           C  
ATOM   1976  HB  ILE A 129       2.481  -5.706  -3.719  1.00 95.53           H  
ATOM   1977  O   ILE A 129       1.575  -4.218  -5.731  1.00 95.53           O  
ATOM   1978  CG1 ILE A 129       1.751  -7.576  -4.493  1.00 95.53           C  
ATOM   1979 HG12 ILE A 129       1.729  -7.296  -5.546  1.00 95.53           H  
ATOM   1980 HG13 ILE A 129       0.933  -8.272  -4.309  1.00 95.53           H  
ATOM   1981  CG2 ILE A 129       1.455  -6.664  -2.113  1.00 95.53           C  
ATOM   1982 HG21 ILE A 129       2.387  -7.087  -1.740  1.00 95.53           H  
ATOM   1983 HG22 ILE A 129       0.658  -7.391  -1.953  1.00 95.53           H  
ATOM   1984 HG23 ILE A 129       1.231  -5.766  -1.538  1.00 95.53           H  
ATOM   1985  CD1 ILE A 129       3.075  -8.294  -4.248  1.00 95.53           C  
ATOM   1986 HD11 ILE A 129       3.067  -8.722  -3.246  1.00 95.53           H  
ATOM   1987 HD12 ILE A 129       3.195  -9.097  -4.975  1.00 95.53           H  
ATOM   1988 HD13 ILE A 129       3.906  -7.595  -4.340  1.00 95.53           H  
ATOM   1989  N   THR A 130      -0.241  -5.284  -6.477  1.00 96.12           N  
ATOM   1990  H   THR A 130      -1.048  -5.847  -6.250  1.00 96.12           H  
ATOM   1991  CA  THR A 130      -0.048  -4.873  -7.879  1.00 96.12           C  
ATOM   1992  HA  THR A 130       0.889  -5.312  -8.221  1.00 96.12           H  
ATOM   1993  C   THR A 130       0.082  -3.349  -8.030  1.00 96.12           C  
ATOM   1994  CB  THR A 130      -1.164  -5.403  -8.798  1.00 96.12           C  
ATOM   1995  HB  THR A 130      -2.107  -4.898  -8.588  1.00 96.12           H  
ATOM   1996  O   THR A 130       1.030  -2.902  -8.684  1.00 96.12           O  
ATOM   1997  CG2 THR A 130      -0.837  -5.193 -10.278  1.00 96.12           C  
ATOM   1998 HG21 THR A 130       0.108  -5.678 -10.521  1.00 96.12           H  
ATOM   1999 HG22 THR A 130      -0.769  -4.130 -10.507  1.00 96.12           H  
ATOM   2000 HG23 THR A 130      -1.631  -5.631 -10.882  1.00 96.12           H  
ATOM   2001  OG1 THR A 130      -1.357  -6.780  -8.600  1.00 96.12           O  
ATOM   2002  HG1 THR A 130      -1.974  -6.845  -7.867  1.00 96.12           H  
ATOM   2003  N   PRO A 131      -0.773  -2.515  -7.397  1.00 96.14           N  
ATOM   2004  CA  PRO A 131      -0.622  -1.061  -7.451  1.00 96.14           C  
ATOM   2005  HA  PRO A 131      -0.634  -0.745  -8.494  1.00 96.14           H  
ATOM   2006  C   PRO A 131       0.679  -0.570  -6.799  1.00 96.14           C  
ATOM   2007  CB  PRO A 131      -1.855  -0.488  -6.737  1.00 96.14           C  
ATOM   2008  HB2 PRO A 131      -1.622  -0.265  -5.696  1.00 96.14           H  
ATOM   2009  HB3 PRO A 131      -2.228   0.406  -7.237  1.00 96.14           H  
ATOM   2010  O   PRO A 131       1.278   0.389  -7.285  1.00 96.14           O  
ATOM   2011  CG  PRO A 131      -2.875  -1.624  -6.786  1.00 96.14           C  
ATOM   2012  HG2 PRO A 131      -3.375  -1.637  -7.755  1.00 96.14           H  
ATOM   2013  HG3 PRO A 131      -3.597  -1.560  -5.973  1.00 96.14           H  
ATOM   2014  CD  PRO A 131      -1.980  -2.845  -6.650  1.00 96.14           C  
ATOM   2015  HD2 PRO A 131      -1.713  -2.973  -5.600  1.00 96.14           H  
ATOM   2016  HD3 PRO A 131      -2.501  -3.732  -7.012  1.00 96.14           H  
ATOM   2017  N   LEU A 132       1.149  -1.243  -5.742  1.00 97.21           N  
ATOM   2018  H   LEU A 132       0.645  -2.061  -5.429  1.00 97.21           H  
ATOM   2019  CA  LEU A 132       2.406  -0.910  -5.063  1.00 97.21           C  
ATOM   2020  HA  LEU A 132       2.423   0.160  -4.857  1.00 97.21           H  
ATOM   2021  C   LEU A 132       3.618  -1.205  -5.949  1.00 97.21           C  
ATOM   2022  CB  LEU A 132       2.524  -1.675  -3.732  1.00 97.21           C  
ATOM   2023  HB2 LEU A 132       3.489  -1.432  -3.288  1.00 97.21           H  
ATOM   2024  HB3 LEU A 132       2.525  -2.748  -3.929  1.00 97.21           H  
ATOM   2025  O   LEU A 132       4.534  -0.388  -6.025  1.00 97.21           O  
ATOM   2026  CG  LEU A 132       1.429  -1.366  -2.699  1.00 97.21           C  
ATOM   2027  HG  LEU A 132       0.449  -1.596  -3.116  1.00 97.21           H  
ATOM   2028  CD1 LEU A 132       1.654  -2.244  -1.471  1.00 97.21           C  
ATOM   2029 HD11 LEU A 132       2.663  -2.090  -1.087  1.00 97.21           H  
ATOM   2030 HD12 LEU A 132       0.931  -1.981  -0.699  1.00 97.21           H  
ATOM   2031 HD13 LEU A 132       1.525  -3.294  -1.734  1.00 97.21           H  
ATOM   2032  CD2 LEU A 132       1.461   0.099  -2.267  1.00 97.21           C  
ATOM   2033 HD21 LEU A 132       2.441   0.362  -1.867  1.00 97.21           H  
ATOM   2034 HD22 LEU A 132       0.714   0.266  -1.491  1.00 97.21           H  
ATOM   2035 HD23 LEU A 132       1.210   0.753  -3.102  1.00 97.21           H  
ATOM   2036  N   ILE A 133       3.599  -2.326  -6.675  1.00 98.18           N  
ATOM   2037  H   ILE A 133       2.833  -2.967  -6.527  1.00 98.18           H  
ATOM   2038  CA  ILE A 133       4.622  -2.669  -7.670  1.00 98.18           C  
ATOM   2039  HA  ILE A 133       5.598  -2.655  -7.185  1.00 98.18           H  
ATOM   2040  C   ILE A 133       4.661  -1.617  -8.786  1.00 98.18           C  
ATOM   2041  CB  ILE A 133       4.370  -4.095  -8.217  1.00 98.18           C  
ATOM   2042  HB  ILE A 133       3.311  -4.193  -8.453  1.00 98.18           H  
ATOM   2043  O   ILE A 133       5.744  -1.174  -9.176  1.00 98.18           O  
ATOM   2044  CG1 ILE A 133       4.720  -5.136  -7.129  1.00 98.18           C  
ATOM   2045 HG12 ILE A 133       4.203  -4.879  -6.205  1.00 98.18           H  
ATOM   2046 HG13 ILE A 133       5.791  -5.108  -6.928  1.00 98.18           H  
ATOM   2047  CG2 ILE A 133       5.160  -4.363  -9.515  1.00 98.18           C  
ATOM   2048 HG21 ILE A 133       6.227  -4.218  -9.344  1.00 98.18           H  
ATOM   2049 HG22 ILE A 133       4.811  -3.696 -10.304  1.00 98.18           H  
ATOM   2050 HG23 ILE A 133       4.979  -5.382  -9.856  1.00 98.18           H  
ATOM   2051  CD1 ILE A 133       4.322  -6.575  -7.484  1.00 98.18           C  
ATOM   2052 HD11 ILE A 133       4.517  -7.219  -6.626  1.00 98.18           H  
ATOM   2053 HD12 ILE A 133       3.261  -6.619  -7.726  1.00 98.18           H  
ATOM   2054 HD13 ILE A 133       4.912  -6.949  -8.321  1.00 98.18           H  
ATOM   2055  N   GLU A 134       3.508  -1.188  -9.304  1.00 98.21           N  
ATOM   2056  H   GLU A 134       2.645  -1.598  -8.976  1.00 98.21           H  
ATOM   2057  CA  GLU A 134       3.461  -0.158 -10.349  1.00 98.21           C  
ATOM   2058  HA  GLU A 134       4.160  -0.430 -11.139  1.00 98.21           H  
ATOM   2059  C   GLU A 134       3.946   1.205  -9.842  1.00 98.21           C  
ATOM   2060  CB  GLU A 134       2.056  -0.060 -10.966  1.00 98.21           C  
ATOM   2061  HB2 GLU A 134       1.319   0.086 -10.177  1.00 98.21           H  
ATOM   2062  HB3 GLU A 134       2.025   0.812 -11.619  1.00 98.21           H  
ATOM   2063  O   GLU A 134       4.739   1.862 -10.520  1.00 98.21           O  
ATOM   2064  CG  GLU A 134       1.672  -1.298 -11.798  1.00 98.21           C  
ATOM   2065  HG2 GLU A 134       1.528  -2.146 -11.128  1.00 98.21           H  
ATOM   2066  HG3 GLU A 134       0.720  -1.104 -12.292  1.00 98.21           H  
ATOM   2067  CD  GLU A 134       2.728  -1.662 -12.856  1.00 98.21           C  
ATOM   2068  OE1 GLU A 134       3.174  -2.836 -12.904  1.00 98.21           O  
ATOM   2069  OE2 GLU A 134       3.188  -0.769 -13.600  1.00 98.21           O  
ATOM   2070  N   ASN A 135       3.568   1.597  -8.623  1.00 98.16           N  
ATOM   2071  H   ASN A 135       2.902   1.035  -8.112  1.00 98.16           H  
ATOM   2072  CA  ASN A 135       4.095   2.803  -7.990  1.00 98.16           C  
ATOM   2073  HA  ASN A 135       3.892   3.659  -8.635  1.00 98.16           H  
ATOM   2074  C   ASN A 135       5.622   2.722  -7.805  1.00 98.16           C  
ATOM   2075  CB  ASN A 135       3.367   3.014  -6.657  1.00 98.16           C  
ATOM   2076  HB2 ASN A 135       3.571   2.177  -5.989  1.00 98.16           H  
ATOM   2077  HB3 ASN A 135       2.292   3.063  -6.826  1.00 98.16           H  
ATOM   2078  O   ASN A 135       6.351   3.643  -8.166  1.00 98.16           O  
ATOM   2079  CG  ASN A 135       3.795   4.312  -5.998  1.00 98.16           C  
ATOM   2080  ND2 ASN A 135       4.117   4.287  -4.728  1.00 98.16           N  
ATOM   2081 HD21 ASN A 135       4.362   5.173  -4.308  1.00 98.16           H  
ATOM   2082 HD22 ASN A 135       4.018   3.441  -4.185  1.00 98.16           H  
ATOM   2083  OD1 ASN A 135       3.857   5.359  -6.617  1.00 98.16           O  
ATOM   2084  N   ALA A 136       6.139   1.586  -7.334  1.00 98.50           N  
ATOM   2085  H   ALA A 136       5.511   0.857  -7.029  1.00 98.50           H  
ATOM   2086  CA  ALA A 136       7.574   1.370  -7.175  1.00 98.50           C  
ATOM   2087  HA  ALA A 136       7.969   2.144  -6.517  1.00 98.50           H  
ATOM   2088  C   ALA A 136       8.336   1.474  -8.508  1.00 98.50           C  
ATOM   2089  CB  ALA A 136       7.765   0.010  -6.503  1.00 98.50           C  
ATOM   2090  HB1 ALA A 136       7.317   0.031  -5.509  1.00 98.50           H  
ATOM   2091  HB2 ALA A 136       7.258  -0.762  -7.082  1.00 98.50           H  
ATOM   2092  HB3 ALA A 136       8.826  -0.224  -6.412  1.00 98.50           H  
ATOM   2093  O   ALA A 136       9.403   2.089  -8.569  1.00 98.50           O  
ATOM   2094  N   LYS A 137       7.777   0.953  -9.609  1.00 98.61           N  
ATOM   2095  H   LYS A 137       6.906   0.454  -9.500  1.00 98.61           H  
ATOM   2096  CA  LYS A 137       8.354   1.128 -10.954  1.00 98.61           C  
ATOM   2097  HA  LYS A 137       9.384   0.770 -10.945  1.00 98.61           H  
ATOM   2098  C   LYS A 137       8.408   2.598 -11.375  1.00 98.61           C  
ATOM   2099  CB  LYS A 137       7.547   0.339 -11.988  1.00 98.61           C  
ATOM   2100  HB2 LYS A 137       6.494   0.600 -11.881  1.00 98.61           H  
ATOM   2101  HB3 LYS A 137       7.862   0.643 -12.987  1.00 98.61           H  
ATOM   2102  O   LYS A 137       9.405   2.999 -11.974  1.00 98.61           O  
ATOM   2103  CG  LYS A 137       7.712  -1.182 -11.878  1.00 98.61           C  
ATOM   2104  HG2 LYS A 137       7.553  -1.516 -10.853  1.00 98.61           H  
ATOM   2105  HG3 LYS A 137       8.714  -1.477 -12.189  1.00 98.61           H  
ATOM   2106  CD  LYS A 137       6.680  -1.830 -12.798  1.00 98.61           C  
ATOM   2107  HD2 LYS A 137       5.689  -1.503 -12.483  1.00 98.61           H  
ATOM   2108  HD3 LYS A 137       6.838  -1.498 -13.824  1.00 98.61           H  
ATOM   2109  CE  LYS A 137       6.726  -3.352 -12.736  1.00 98.61           C  
ATOM   2110  HE2 LYS A 137       7.669  -3.716 -13.143  1.00 98.61           H  
ATOM   2111  HE3 LYS A 137       6.660  -3.654 -11.691  1.00 98.61           H  
ATOM   2112  NZ  LYS A 137       5.566  -3.894 -13.482  1.00 98.61           N  
ATOM   2113  HZ1 LYS A 137       5.534  -3.581 -14.442  1.00 98.61           H  
ATOM   2114  HZ2 LYS A 137       4.713  -3.519 -13.093  1.00 98.61           H  
ATOM   2115  HZ3 LYS A 137       5.481  -4.897 -13.412  1.00 98.61           H  
ATOM   2116  N   GLN A 138       7.377   3.383 -11.059  1.00 98.59           N  
ATOM   2117  H   GLN A 138       6.590   2.973 -10.577  1.00 98.59           H  
ATOM   2118  CA  GLN A 138       7.348   4.823 -11.338  1.00 98.59           C  
ATOM   2119  HA  GLN A 138       7.592   4.987 -12.388  1.00 98.59           H  
ATOM   2120  C   GLN A 138       8.390   5.581 -10.509  1.00 98.59           C  
ATOM   2121  CB  GLN A 138       5.950   5.394 -11.070  1.00 98.59           C  
ATOM   2122  HB2 GLN A 138       5.637   5.143 -10.057  1.00 98.59           H  
ATOM   2123  HB3 GLN A 138       5.994   6.480 -11.148  1.00 98.59           H  
ATOM   2124  O   GLN A 138       9.090   6.434 -11.051  1.00 98.59           O  
ATOM   2125  CG  GLN A 138       4.901   4.884 -12.067  1.00 98.59           C  
ATOM   2126  HG2 GLN A 138       4.915   3.795 -12.101  1.00 98.59           H  
ATOM   2127  HG3 GLN A 138       5.143   5.254 -13.064  1.00 98.59           H  
ATOM   2128  CD  GLN A 138       3.489   5.337 -11.710  1.00 98.59           C  
ATOM   2129  NE2 GLN A 138       2.479   4.784 -12.342  1.00 98.59           N  
ATOM   2130 HE21 GLN A 138       2.631   3.989 -12.946  1.00 98.59           H  
ATOM   2131 HE22 GLN A 138       1.567   5.064 -12.010  1.00 98.59           H  
ATOM   2132  OE1 GLN A 138       3.252   6.200 -10.885  1.00 98.59           O  
ATOM   2133  N   VAL A 139       8.563   5.228  -9.231  1.00 98.51           N  
ATOM   2134  H   VAL A 139       7.909   4.575  -8.824  1.00 98.51           H  
ATOM   2135  CA  VAL A 139       9.629   5.784  -8.380  1.00 98.51           C  
ATOM   2136  HA  VAL A 139       9.523   6.868  -8.356  1.00 98.51           H  
ATOM   2137  C   VAL A 139      11.010   5.485  -8.972  1.00 98.51           C  
ATOM   2138  CB  VAL A 139       9.511   5.259  -6.933  1.00 98.51           C  
ATOM   2139  HB  VAL A 139       9.468   4.170  -6.943  1.00 98.51           H  
ATOM   2140  O   VAL A 139      11.844   6.385  -9.061  1.00 98.51           O  
ATOM   2141  CG1 VAL A 139      10.703   5.683  -6.062  1.00 98.51           C  
ATOM   2142 HG11 VAL A 139      10.535   5.367  -5.033  1.00 98.51           H  
ATOM   2143 HG12 VAL A 139      10.819   6.767  -6.092  1.00 98.51           H  
ATOM   2144 HG13 VAL A 139      11.616   5.203  -6.415  1.00 98.51           H  
ATOM   2145  CG2 VAL A 139       8.243   5.794  -6.255  1.00 98.51           C  
ATOM   2146 HG21 VAL A 139       8.289   6.879  -6.169  1.00 98.51           H  
ATOM   2147 HG22 VAL A 139       7.355   5.530  -6.830  1.00 98.51           H  
ATOM   2148 HG23 VAL A 139       8.142   5.357  -5.261  1.00 98.51           H  
ATOM   2149  N   ILE A 140      11.248   4.254  -9.436  1.00 98.75           N  
ATOM   2150  H   ILE A 140      10.538   3.550  -9.294  1.00 98.75           H  
ATOM   2151  CA  ILE A 140      12.507   3.869 -10.095  1.00 98.75           C  
ATOM   2152  HA  ILE A 140      13.334   4.102  -9.424  1.00 98.75           H  
ATOM   2153  C   ILE A 140      12.738   4.682 -11.377  1.00 98.75           C  
ATOM   2154  CB  ILE A 140      12.523   2.347 -10.373  1.00 98.75           C  
ATOM   2155  HB  ILE A 140      11.588   2.076 -10.863  1.00 98.75           H  
ATOM   2156  O   ILE A 140      13.853   5.145 -11.609  1.00 98.75           O  
ATOM   2157  CG1 ILE A 140      12.637   1.557  -9.050  1.00 98.75           C  
ATOM   2158 HG12 ILE A 140      13.670   1.581  -8.702  1.00 98.75           H  
ATOM   2159 HG13 ILE A 140      12.025   2.023  -8.278  1.00 98.75           H  
ATOM   2160  CG2 ILE A 140      13.686   1.950 -11.307  1.00 98.75           C  
ATOM   2161 HG21 ILE A 140      14.633   2.269 -10.872  1.00 98.75           H  
ATOM   2162 HG22 ILE A 140      13.563   2.412 -12.286  1.00 98.75           H  
ATOM   2163 HG23 ILE A 140      13.708   0.870 -11.454  1.00 98.75           H  
ATOM   2164  CD1 ILE A 140      12.183   0.098  -9.178  1.00 98.75           C  
ATOM   2165 HD11 ILE A 140      11.119   0.057  -9.412  1.00 98.75           H  
ATOM   2166 HD12 ILE A 140      12.357  -0.409  -8.228  1.00 98.75           H  
ATOM   2167 HD13 ILE A 140      12.740  -0.421  -9.958  1.00 98.75           H  
ATOM   2168  N   ASP A 141      11.709   4.872 -12.208  1.00 98.39           N  
ATOM   2169  H   ASP A 141      10.812   4.475 -11.966  1.00 98.39           H  
ATOM   2170  CA  ASP A 141      11.812   5.693 -13.421  1.00 98.39           C  
ATOM   2171  HA  ASP A 141      12.643   5.332 -14.026  1.00 98.39           H  
ATOM   2172  C   ASP A 141      12.126   7.154 -13.105  1.00 98.39           C  
ATOM   2173  CB  ASP A 141      10.519   5.606 -14.246  1.00 98.39           C  
ATOM   2174  HB2 ASP A 141      10.491   6.438 -14.948  1.00 98.39           H  
ATOM   2175  HB3 ASP A 141       9.652   5.690 -13.591  1.00 98.39           H  
ATOM   2176  O   ASP A 141      13.030   7.727 -13.709  1.00 98.39           O  
ATOM   2177  CG  ASP A 141      10.437   4.325 -15.062  1.00 98.39           C  
ATOM   2178  OD1 ASP A 141      11.482   3.793 -15.515  1.00 98.39           O  
ATOM   2179  OD2 ASP A 141       9.334   3.815 -15.345  1.00 98.39           O  
ATOM   2180  N   ALA A 142      11.443   7.736 -12.120  1.00 98.16           N  
ATOM   2181  H   ALA A 142      10.700   7.221 -11.669  1.00 98.16           H  
ATOM   2182  CA  ALA A 142      11.686   9.109 -11.701  1.00 98.16           C  
ATOM   2183  HA  ALA A 142      11.564   9.763 -12.564  1.00 98.16           H  
ATOM   2184  C   ALA A 142      13.119   9.298 -11.174  1.00 98.16           C  
ATOM   2185  CB  ALA A 142      10.636   9.478 -10.648  1.00 98.16           C  
ATOM   2186  HB1 ALA A 142      10.779  10.513 -10.338  1.00 98.16           H  
ATOM   2187  HB2 ALA A 142       9.638   9.368 -11.071  1.00 98.16           H  
ATOM   2188  HB3 ALA A 142      10.728   8.826  -9.780  1.00 98.16           H  
ATOM   2189  O   ALA A 142      13.787  10.268 -11.531  1.00 98.16           O  
ATOM   2190  N   GLN A 143      13.626   8.354 -10.372  1.00 98.15           N  
ATOM   2191  H   GLN A 143      13.030   7.587 -10.093  1.00 98.15           H  
ATOM   2192  CA  GLN A 143      15.009   8.396  -9.891  1.00 98.15           C  
ATOM   2193  HA  GLN A 143      15.197   9.376  -9.453  1.00 98.15           H  
ATOM   2194  C   GLN A 143      16.024   8.217 -11.025  1.00 98.15           C  
ATOM   2195  CB  GLN A 143      15.243   7.331  -8.818  1.00 98.15           C  
ATOM   2196  HB2 GLN A 143      14.900   6.362  -9.180  1.00 98.15           H  
ATOM   2197  HB3 GLN A 143      16.318   7.275  -8.646  1.00 98.15           H  
ATOM   2198  O   GLN A 143      17.014   8.946 -11.064  1.00 98.15           O  
ATOM   2199  CG  GLN A 143      14.554   7.652  -7.484  1.00 98.15           C  
ATOM   2200  HG2 GLN A 143      13.471   7.620  -7.605  1.00 98.15           H  
ATOM   2201  HG3 GLN A 143      14.829   8.656  -7.163  1.00 98.15           H  
ATOM   2202  CD  GLN A 143      14.976   6.677  -6.391  1.00 98.15           C  
ATOM   2203  NE2 GLN A 143      14.123   6.365  -5.441  1.00 98.15           N  
ATOM   2204 HE21 GLN A 143      13.184   6.736  -5.440  1.00 98.15           H  
ATOM   2205 HE22 GLN A 143      14.456   5.736  -4.724  1.00 98.15           H  
ATOM   2206  OE1 GLN A 143      16.096   6.194  -6.364  1.00 98.15           O  
ATOM   2207  N   ARG A 144      15.774   7.299 -11.970  1.00 97.96           N  
ATOM   2208  H   ARG A 144      14.951   6.722 -11.868  1.00 97.96           H  
ATOM   2209  CA  ARG A 144      16.602   7.136 -13.174  1.00 97.96           C  
ATOM   2210  HA  ARG A 144      17.610   6.839 -12.884  1.00 97.96           H  
ATOM   2211  C   ARG A 144      16.707   8.452 -13.936  1.00 97.96           C  
ATOM   2212  CB  ARG A 144      15.985   6.076 -14.097  1.00 97.96           C  
ATOM   2213  HB2 ARG A 144      14.994   6.414 -14.401  1.00 97.96           H  
ATOM   2214  HB3 ARG A 144      15.849   5.137 -13.560  1.00 97.96           H  
ATOM   2215  O   ARG A 144      17.804   8.873 -14.286  1.00 97.96           O  
ATOM   2216  CG  ARG A 144      16.848   5.824 -15.346  1.00 97.96           C  
ATOM   2217  HG2 ARG A 144      17.671   5.167 -15.064  1.00 97.96           H  
ATOM   2218  HG3 ARG A 144      17.270   6.752 -15.732  1.00 97.96           H  
ATOM   2219  CD  ARG A 144      16.059   5.172 -16.482  1.00 97.96           C  
ATOM   2220  HD2 ARG A 144      16.740   4.994 -17.314  1.00 97.96           H  
ATOM   2221  HD3 ARG A 144      15.695   4.212 -16.116  1.00 97.96           H  
ATOM   2222  NE  ARG A 144      14.933   6.016 -16.944  1.00 97.96           N  
ATOM   2223  HE  ARG A 144      15.015   7.020 -16.882  1.00 97.96           H  
ATOM   2224  NH1 ARG A 144      13.427   4.348 -17.309  1.00 97.96           N  
ATOM   2225 HH11 ARG A 144      12.522   4.112 -16.929  1.00 97.96           H  
ATOM   2226 HH12 ARG A 144      14.193   3.711 -17.145  1.00 97.96           H  
ATOM   2227  NH2 ARG A 144      12.739   6.467 -17.330  1.00 97.96           N  
ATOM   2228 HH21 ARG A 144      12.944   7.442 -17.168  1.00 97.96           H  
ATOM   2229 HH22 ARG A 144      11.772   6.183 -17.399  1.00 97.96           H  
ATOM   2230  CZ  ARG A 144      13.707   5.613 -17.206  1.00 97.96           C  
ATOM   2231  N   ASP A 145      15.571   9.082 -14.210  1.00 97.52           N  
ATOM   2232  H   ASP A 145      14.700   8.663 -13.915  1.00 97.52           H  
ATOM   2233  CA  ASP A 145      15.520  10.292 -15.026  1.00 97.52           C  
ATOM   2234  HA  ASP A 145      16.091  10.122 -15.939  1.00 97.52           H  
ATOM   2235  C   ASP A 145      16.194  11.466 -14.309  1.00 97.52           C  
ATOM   2236  CB  ASP A 145      14.065  10.579 -15.431  1.00 97.52           C  
ATOM   2237  HB2 ASP A 145      14.028  11.539 -15.946  1.00 97.52           H  
ATOM   2238  HB3 ASP A 145      13.445  10.646 -14.537  1.00 97.52           H  
ATOM   2239  O   ASP A 145      16.947  12.212 -14.935  1.00 97.52           O  
ATOM   2240  CG  ASP A 145      13.500   9.504 -16.374  1.00 97.52           C  
ATOM   2241  OD1 ASP A 145      14.286   8.728 -16.974  1.00 97.52           O  
ATOM   2242  OD2 ASP A 145      12.267   9.404 -16.535  1.00 97.52           O  
ATOM   2243  N   ALA A 146      16.038  11.565 -12.984  1.00 97.11           N  
ATOM   2244  H   ALA A 146      15.383  10.947 -12.527  1.00 97.11           H  
ATOM   2245  CA  ALA A 146      16.773  12.525 -12.166  1.00 97.11           C  
ATOM   2246  HA  ALA A 146      16.590  13.525 -12.559  1.00 97.11           H  
ATOM   2247  C   ALA A 146      18.295  12.292 -12.204  1.00 97.11           C  
ATOM   2248  CB  ALA A 146      16.228  12.463 -10.734  1.00 97.11           C  
ATOM   2249  HB1 ALA A 146      15.158  12.673 -10.738  1.00 97.11           H  
ATOM   2250  HB2 ALA A 146      16.396  11.473 -10.309  1.00 97.11           H  
ATOM   2251  HB3 ALA A 146      16.734  13.207 -10.120  1.00 97.11           H  
ATOM   2252  O   ALA A 146      19.051  13.253 -12.307  1.00 97.11           O  
ATOM   2253  N   LYS A 147      18.755  11.032 -12.167  1.00 96.72           N  
ATOM   2254  H   LYS A 147      18.080  10.289 -12.057  1.00 96.72           H  
ATOM   2255  CA  LYS A 147      20.182  10.673 -12.284  1.00 96.72           C  
ATOM   2256  HA  LYS A 147      20.771  11.292 -11.607  1.00 96.72           H  
ATOM   2257  C   LYS A 147      20.752  10.966 -13.669  1.00 96.72           C  
ATOM   2258  CB  LYS A 147      20.379   9.181 -11.960  1.00 96.72           C  
ATOM   2259  HB2 LYS A 147      21.374   8.877 -12.284  1.00 96.72           H  
ATOM   2260  HB3 LYS A 147      19.661   8.589 -12.528  1.00 96.72           H  
ATOM   2261  O   LYS A 147      21.874  11.436 -13.781  1.00 96.72           O  
ATOM   2262  CG  LYS A 147      20.235   8.827 -10.476  1.00 96.72           C  
ATOM   2263  HG2 LYS A 147      19.311   9.245 -10.075  1.00 96.72           H  
ATOM   2264  HG3 LYS A 147      20.195   7.742 -10.385  1.00 96.72           H  
ATOM   2265  CD  LYS A 147      21.417   9.349  -9.657  1.00 96.72           C  
ATOM   2266  HD2 LYS A 147      21.433  10.438  -9.692  1.00 96.72           H  
ATOM   2267  HD3 LYS A 147      22.345   8.964 -10.079  1.00 96.72           H  
ATOM   2268  CE  LYS A 147      21.268   8.882  -8.210  1.00 96.72           C  
ATOM   2269  HE2 LYS A 147      21.270   7.792  -8.194  1.00 96.72           H  
ATOM   2270  HE3 LYS A 147      20.303   9.221  -7.834  1.00 96.72           H  
ATOM   2271  NZ  LYS A 147      22.368   9.422  -7.376  1.00 96.72           N  
ATOM   2272  HZ1 LYS A 147      23.258   9.106  -7.733  1.00 96.72           H  
ATOM   2273  HZ2 LYS A 147      22.271   9.121  -6.417  1.00 96.72           H  
ATOM   2274  HZ3 LYS A 147      22.362  10.431  -7.409  1.00 96.72           H  
ATOM   2275  N   ILE A 148      19.985  10.719 -14.728  1.00 96.66           N  
ATOM   2276  H   ILE A 148      19.086  10.285 -14.577  1.00 96.66           H  
ATOM   2277  CA  ILE A 148      20.404  11.074 -16.089  1.00 96.66           C  
ATOM   2278  HA  ILE A 148      21.406  10.682 -16.262  1.00 96.66           H  
ATOM   2279  C   ILE A 148      20.501  12.592 -16.233  1.00 96.66           C  
ATOM   2280  CB  ILE A 148      19.452  10.458 -17.135  1.00 96.66           C  
ATOM   2281  HB  ILE A 148      18.426  10.698 -16.854  1.00 96.66           H  
ATOM   2282  O   ILE A 148      21.397  13.060 -16.922  1.00 96.66           O  
ATOM   2283  CG1 ILE A 148      19.625   8.923 -17.154  1.00 96.66           C  
ATOM   2284 HG12 ILE A 148      19.650   8.539 -16.134  1.00 96.66           H  
ATOM   2285 HG13 ILE A 148      20.577   8.673 -17.624  1.00 96.66           H  
ATOM   2286  CG2 ILE A 148      19.715  11.025 -18.547  1.00 96.66           C  
ATOM   2287 HG21 ILE A 148      19.067  10.552 -19.286  1.00 96.66           H  
ATOM   2288 HG22 ILE A 148      20.758  10.870 -18.824  1.00 96.66           H  
ATOM   2289 HG23 ILE A 148      19.501  12.093 -18.575  1.00 96.66           H  
ATOM   2290  CD1 ILE A 148      18.495   8.189 -17.884  1.00 96.66           C  
ATOM   2291 HD11 ILE A 148      18.667   7.114 -17.825  1.00 96.66           H  
ATOM   2292 HD12 ILE A 148      18.454   8.479 -18.934  1.00 96.66           H  
ATOM   2293 HD13 ILE A 148      17.541   8.426 -17.413  1.00 96.66           H  
ATOM   2294  N   ALA A 149      19.611  13.355 -15.595  1.00 96.78           N  
ATOM   2295  H   ALA A 149      18.867  12.903 -15.084  1.00 96.78           H  
ATOM   2296  CA  ALA A 149      19.575  14.813 -15.683  1.00 96.78           C  
ATOM   2297  HA  ALA A 149      19.864  15.104 -16.692  1.00 96.78           H  
ATOM   2298  C   ALA A 149      20.544  15.535 -14.726  1.00 96.78           C  
ATOM   2299  CB  ALA A 149      18.126  15.261 -15.463  1.00 96.78           C  
ATOM   2300  HB1 ALA A 149      18.054  16.341 -15.589  1.00 96.78           H  
ATOM   2301  HB2 ALA A 149      17.473  14.772 -16.186  1.00 96.78           H  
ATOM   2302  HB3 ALA A 149      17.807  14.997 -14.454  1.00 96.78           H  
ATOM   2303  O   ALA A 149      20.690  16.750 -14.846  1.00 96.78           O  
ATOM   2304  N   SER A 150      21.205  14.831 -13.798  1.00 95.69           N  
ATOM   2305  H   SER A 150      21.054  13.834 -13.739  1.00 95.69           H  
ATOM   2306  CA  SER A 150      22.067  15.440 -12.769  1.00 95.69           C  
ATOM   2307  HA  SER A 150      21.580  16.357 -12.437  1.00 95.69           H  
ATOM   2308  C   SER A 150      23.452  15.869 -13.262  1.00 95.69           C  
ATOM   2309  CB  SER A 150      22.192  14.534 -11.537  1.00 95.69           C  
ATOM   2310  HB2 SER A 150      21.195  14.299 -11.165  1.00 95.69           H  
ATOM   2311  HB3 SER A 150      22.723  15.075 -10.754  1.00 95.69           H  
ATOM   2312  O   SER A 150      24.307  16.198 -12.449  1.00 95.69           O  
ATOM   2313  OG  SER A 150      22.882  13.328 -11.807  1.00 95.69           O  
ATOM   2314  HG  SER A 150      23.677  13.536 -12.304  1.00 95.69           H  
ATOM   2315  N   GLY A 151      23.692  15.833 -14.569  1.00 95.94           N  
ATOM   2316  H   GLY A 151      22.960  15.522 -15.191  1.00 95.94           H  
ATOM   2317  CA  GLY A 151      24.975  16.158 -15.168  1.00 95.94           C  
ATOM   2318  HA2 GLY A 151      25.456  16.964 -14.612  1.00 95.94           H  
ATOM   2319  HA3 GLY A 151      24.784  16.512 -16.181  1.00 95.94           H  
ATOM   2320  C   GLY A 151      25.943  14.979 -15.251  1.00 95.94           C  
ATOM   2321  O   GLY A 151      25.697  13.887 -14.732  1.00 95.94           O  
ATOM   2322  N   ILE A 152      27.052  15.217 -15.946  1.00 97.77           N  
ATOM   2323  H   ILE A 152      27.156  16.134 -16.357  1.00 97.77           H  
ATOM   2324  CA  ILE A 152      28.152  14.269 -16.131  1.00 97.77           C  
ATOM   2325  HA  ILE A 152      28.097  13.529 -15.333  1.00 97.77           H  
ATOM   2326  C   ILE A 152      29.496  14.988 -16.004  1.00 97.77           C  
ATOM   2327  CB  ILE A 152      28.003  13.528 -17.481  1.00 97.77           C  
ATOM   2328  HB  ILE A 152      26.993  13.118 -17.514  1.00 97.77           H  
ATOM   2329  O   ILE A 152      29.673  16.076 -16.552  1.00 97.77           O  
ATOM   2330  CG1 ILE A 152      28.989  12.342 -17.551  1.00 97.77           C  
ATOM   2331 HG12 ILE A 152      30.013  12.716 -17.565  1.00 97.77           H  
ATOM   2332 HG13 ILE A 152      28.862  11.729 -16.659  1.00 97.77           H  
ATOM   2333  CG2 ILE A 152      28.161  14.463 -18.697  1.00 97.77           C  
ATOM   2334 HG21 ILE A 152      27.887  13.943 -19.614  1.00 97.77           H  
ATOM   2335 HG22 ILE A 152      29.194  14.799 -18.785  1.00 97.77           H  
ATOM   2336 HG23 ILE A 152      27.517  15.336 -18.591  1.00 97.77           H  
ATOM   2337  CD1 ILE A 152      28.798  11.439 -18.775  1.00 97.77           C  
ATOM   2338 HD11 ILE A 152      29.427  10.555 -18.673  1.00 97.77           H  
ATOM   2339 HD12 ILE A 152      29.086  11.968 -19.683  1.00 97.77           H  
ATOM   2340 HD13 ILE A 152      27.756  11.127 -18.853  1.00 97.77           H  
ATOM   2341  N   GLU A 153      30.448  14.367 -15.309  1.00 97.45           N  
ATOM   2342  H   GLU A 153      30.245  13.477 -14.878  1.00 97.45           H  
ATOM   2343  CA  GLU A 153      31.844  14.807 -15.306  1.00 97.45           C  
ATOM   2344  HA  GLU A 153      31.872  15.896 -15.269  1.00 97.45           H  
ATOM   2345  C   GLU A 153      32.534  14.336 -16.593  1.00 97.45           C  
ATOM   2346  CB  GLU A 153      32.566  14.285 -14.055  1.00 97.45           C  
ATOM   2347  HB2 GLU A 153      32.647  13.199 -14.118  1.00 97.45           H  
ATOM   2348  HB3 GLU A 153      31.972  14.540 -13.178  1.00 97.45           H  
ATOM   2349  O   GLU A 153      32.508  13.152 -16.939  1.00 97.45           O  
ATOM   2350  CG  GLU A 153      33.969  14.899 -13.897  1.00 97.45           C  
ATOM   2351  HG2 GLU A 153      33.867  15.975 -13.757  1.00 97.45           H  
ATOM   2352  HG3 GLU A 153      34.533  14.735 -14.815  1.00 97.45           H  
ATOM   2353  CD  GLU A 153      34.764  14.303 -12.722  1.00 97.45           C  
ATOM   2354  OE1 GLU A 153      36.007  14.468 -12.733  1.00 97.45           O  
ATOM   2355  OE2 GLU A 153      34.156  13.652 -11.840  1.00 97.45           O  
ATOM   2356  N   PHE A 154      33.161  15.262 -17.311  1.00 97.55           N  
ATOM   2357  H   PHE A 154      33.127  16.220 -16.994  1.00 97.55           H  
ATOM   2358  CA  PHE A 154      33.857  14.985 -18.558  1.00 97.55           C  
ATOM   2359  HA  PHE A 154      34.203  13.951 -18.551  1.00 97.55           H  
ATOM   2360  C   PHE A 154      35.074  15.900 -18.702  1.00 97.55           C  
ATOM   2361  CB  PHE A 154      32.870  15.151 -19.716  1.00 97.55           C  
ATOM   2362  HB2 PHE A 154      32.472  16.166 -19.694  1.00 97.55           H  
ATOM   2363  HB3 PHE A 154      32.032  14.469 -19.569  1.00 97.55           H  
ATOM   2364  O   PHE A 154      34.962  17.119 -18.678  1.00 97.55           O  
ATOM   2365  CG  PHE A 154      33.476  14.889 -21.076  1.00 97.55           C  
ATOM   2366  CD1 PHE A 154      33.913  15.964 -21.871  1.00 97.55           C  
ATOM   2367  HD1 PHE A 154      33.809  16.977 -21.511  1.00 97.55           H  
ATOM   2368  CD2 PHE A 154      33.621  13.568 -21.537  1.00 97.55           C  
ATOM   2369  HD2 PHE A 154      33.276  12.746 -20.927  1.00 97.55           H  
ATOM   2370  CE1 PHE A 154      34.504  15.717 -23.121  1.00 97.55           C  
ATOM   2371  HE1 PHE A 154      34.855  16.543 -23.722  1.00 97.55           H  
ATOM   2372  CE2 PHE A 154      34.214  13.321 -22.787  1.00 97.55           C  
ATOM   2373  HE2 PHE A 154      34.323  12.305 -23.137  1.00 97.55           H  
ATOM   2374  CZ  PHE A 154      34.663  14.397 -23.574  1.00 97.55           C  
ATOM   2375  HZ  PHE A 154      35.142  14.216 -24.525  1.00 97.55           H  
ATOM   2376  N   GLU A 155      36.261  15.311 -18.861  1.00 95.94           N  
ATOM   2377  H   GLU A 155      36.285  14.302 -18.890  1.00 95.94           H  
ATOM   2378  CA  GLU A 155      37.527  16.052 -19.017  1.00 95.94           C  
ATOM   2379  HA  GLU A 155      38.329  15.326 -18.881  1.00 95.94           H  
ATOM   2380  C   GLU A 155      37.805  17.111 -17.923  1.00 95.94           C  
ATOM   2381  CB  GLU A 155      37.683  16.598 -20.455  1.00 95.94           C  
ATOM   2382  HB2 GLU A 155      36.860  17.272 -20.691  1.00 95.94           H  
ATOM   2383  HB3 GLU A 155      38.617  17.156 -20.518  1.00 95.94           H  
ATOM   2384  O   GLU A 155      38.511  18.083 -18.174  1.00 95.94           O  
ATOM   2385  CG  GLU A 155      37.754  15.479 -21.507  1.00 95.94           C  
ATOM   2386  HG2 GLU A 155      36.795  14.963 -21.555  1.00 95.94           H  
ATOM   2387  HG3 GLU A 155      38.500  14.753 -21.184  1.00 95.94           H  
ATOM   2388  CD  GLU A 155      38.137  15.977 -22.915  1.00 95.94           C  
ATOM   2389  OE1 GLU A 155      38.556  15.132 -23.749  1.00 95.94           O  
ATOM   2390  OE2 GLU A 155      38.027  17.186 -23.224  1.00 95.94           O  
ATOM   2391  N   GLY A 156      37.312  16.890 -16.699  1.00 95.37           N  
ATOM   2392  H   GLY A 156      36.689  16.106 -16.567  1.00 95.37           H  
ATOM   2393  CA  GLY A 156      37.553  17.751 -15.535  1.00 95.37           C  
ATOM   2394  HA2 GLY A 156      38.494  18.286 -15.663  1.00 95.37           H  
ATOM   2395  HA3 GLY A 156      37.633  17.122 -14.648  1.00 95.37           H  
ATOM   2396  C   GLY A 156      36.468  18.794 -15.256  1.00 95.37           C  
ATOM   2397  O   GLY A 156      36.541  19.453 -14.223  1.00 95.37           O  
ATOM   2398  N   ASP A 157      35.457  18.902 -16.121  1.00 96.79           N  
ATOM   2399  H   ASP A 157      35.462  18.332 -16.954  1.00 96.79           H  
ATOM   2400  CA  ASP A 157      34.307  19.785 -15.926  1.00 96.79           C  
ATOM   2401  HA  ASP A 157      34.444  20.377 -15.021  1.00 96.79           H  
ATOM   2402  C   ASP A 157      33.004  18.984 -15.797  1.00 96.79           C  
ATOM   2403  CB  ASP A 157      34.166  20.755 -17.099  1.00 96.79           C  
ATOM   2404  HB2 ASP A 157      33.346  21.434 -16.863  1.00 96.79           H  
ATOM   2405  HB3 ASP A 157      33.881  20.183 -17.982  1.00 96.79           H  
ATOM   2406  O   ASP A 157      32.872  17.897 -16.367  1.00 96.79           O  
ATOM   2407  CG  ASP A 157      35.411  21.574 -17.437  1.00 96.79           C  
ATOM   2408  OD1 ASP A 157      35.850  22.364 -16.575  1.00 96.79           O  
ATOM   2409  OD2 ASP A 157      35.864  21.437 -18.604  1.00 96.79           O  
ATOM   2410  N   THR A 158      32.003  19.546 -15.116  1.00 97.59           N  
ATOM   2411  H   THR A 158      32.166  20.430 -14.657  1.00 97.59           H  
ATOM   2412  CA  THR A 158      30.647  18.977 -15.073  1.00 97.59           C  
ATOM   2413  HA  THR A 158      30.709  17.918 -15.323  1.00 97.59           H  
ATOM   2414  C   THR A 158      29.750  19.658 -16.099  1.00 97.59           C  
ATOM   2415  CB  THR A 158      30.018  19.050 -13.677  1.00 97.59           C  
ATOM   2416  HB  THR A 158      29.864  20.091 -13.391  1.00 97.59           H  
ATOM   2417  O   THR A 158      29.620  20.883 -16.112  1.00 97.59           O  
ATOM   2418  CG2 THR A 158      28.690  18.295 -13.616  1.00 97.59           C  
ATOM   2419 HG21 THR A 158      28.815  17.280 -13.990  1.00 97.59           H  
ATOM   2420 HG22 THR A 158      28.337  18.251 -12.585  1.00 97.59           H  
ATOM   2421 HG23 THR A 158      27.933  18.814 -14.205  1.00 97.59           H  
ATOM   2422  OG1 THR A 158      30.862  18.433 -12.737  1.00 97.59           O  
ATOM   2423  HG1 THR A 158      30.425  18.526 -11.887  1.00 97.59           H  
ATOM   2424  N   TYR A 159      29.089  18.864 -16.937  1.00 97.02           N  
ATOM   2425  H   TYR A 159      29.247  17.869 -16.864  1.00 97.02           H  
ATOM   2426  CA  TYR A 159      28.157  19.336 -17.960  1.00 97.02           C  
ATOM   2427  HA  TYR A 159      28.193  20.424 -18.014  1.00 97.02           H  
ATOM   2428  C   TYR A 159      26.733  18.927 -17.613  1.00 97.02           C  
ATOM   2429  CB  TYR A 159      28.557  18.789 -19.334  1.00 97.02           C  
ATOM   2430  HB2 TYR A 159      28.542  17.699 -19.305  1.00 97.02           H  
ATOM   2431  HB3 TYR A 159      27.817  19.110 -20.067  1.00 97.02           H  
ATOM   2432  O   TYR A 159      26.487  17.782 -17.239  1.00 97.02           O  
ATOM   2433  CG  TYR A 159      29.923  19.253 -19.787  1.00 97.02           C  
ATOM   2434  CD1 TYR A 159      30.057  20.432 -20.542  1.00 97.02           C  
ATOM   2435  HD1 TYR A 159      29.172  20.986 -20.819  1.00 97.02           H  
ATOM   2436  CD2 TYR A 159      31.067  18.540 -19.393  1.00 97.02           C  
ATOM   2437  HD2 TYR A 159      30.973  17.664 -18.770  1.00 97.02           H  
ATOM   2438  CE1 TYR A 159      31.336  20.906 -20.899  1.00 97.02           C  
ATOM   2439  HE1 TYR A 159      31.449  21.837 -21.435  1.00 97.02           H  
ATOM   2440  CE2 TYR A 159      32.342  19.016 -19.743  1.00 97.02           C  
ATOM   2441  HE2 TYR A 159      33.220  18.497 -19.390  1.00 97.02           H  
ATOM   2442  OH  TYR A 159      33.730  20.685 -20.770  1.00 97.02           O  
ATOM   2443  HH  TYR A 159      34.342  20.502 -20.053  1.00 97.02           H  
ATOM   2444  CZ  TYR A 159      32.488  20.202 -20.486  1.00 97.02           C  
ATOM   2445  N   GLN A 160      25.783  19.844 -17.783  1.00 96.52           N  
ATOM   2446  H   GLN A 160      26.052  20.775 -18.069  1.00 96.52           H  
ATOM   2447  CA  GLN A 160      24.365  19.578 -17.572  1.00 96.52           C  
ATOM   2448  HA  GLN A 160      24.252  19.100 -16.599  1.00 96.52           H  
ATOM   2449  C   GLN A 160      23.829  18.627 -18.649  1.00 96.52           C  
ATOM   2450  CB  GLN A 160      23.539  20.876 -17.566  1.00 96.52           C  
ATOM   2451  HB2 GLN A 160      22.510  20.604 -17.328  1.00 96.52           H  
ATOM   2452  HB3 GLN A 160      23.540  21.307 -18.567  1.00 96.52           H  
ATOM   2453  O   GLN A 160      24.104  18.782 -19.839  1.00 96.52           O  
ATOM   2454  CG  GLN A 160      23.982  21.954 -16.559  1.00 96.52           C  
ATOM   2455  HG2 GLN A 160      24.394  21.490 -15.663  1.00 96.52           H  
ATOM   2456  HG3 GLN A 160      23.098  22.520 -16.263  1.00 96.52           H  
ATOM   2457  CD  GLN A 160      25.000  22.939 -17.138  1.00 96.52           C  
ATOM   2458  NE2 GLN A 160      24.980  24.189 -16.736  1.00 96.52           N  
ATOM   2459 HE21 GLN A 160      24.381  24.489 -15.979  1.00 96.52           H  
ATOM   2460 HE22 GLN A 160      25.772  24.744 -17.026  1.00 96.52           H  
ATOM   2461  OE1 GLN A 160      25.827  22.602 -17.968  1.00 96.52           O  
ATOM   2462  N   THR A 161      23.005  17.670 -18.232  1.00 96.68           N  
ATOM   2463  H   THR A 161      22.893  17.542 -17.236  1.00 96.68           H  
ATOM   2464  CA  THR A 161      22.461  16.603 -19.091  1.00 96.68           C  
ATOM   2465  HA  THR A 161      22.740  16.794 -20.127  1.00 96.68           H  
ATOM   2466  C   THR A 161      20.935  16.551 -19.065  1.00 96.68           C  
ATOM   2467  CB  THR A 161      23.048  15.246 -18.692  1.00 96.68           C  
ATOM   2468  HB  THR A 161      22.534  14.441 -19.219  1.00 96.68           H  
ATOM   2469  O   THR A 161      20.327  15.543 -19.436  1.00 96.68           O  
ATOM   2470  CG2 THR A 161      24.538  15.141 -18.996  1.00 96.68           C  
ATOM   2471 HG21 THR A 161      24.892  14.145 -18.731  1.00 96.68           H  
ATOM   2472 HG22 THR A 161      25.097  15.879 -18.420  1.00 96.68           H  
ATOM   2473 HG23 THR A 161      24.712  15.319 -20.057  1.00 96.68           H  
ATOM   2474  OG1 THR A 161      22.877  15.096 -17.308  1.00 96.68           O  
ATOM   2475  HG1 THR A 161      22.427  14.258 -17.175  1.00 96.68           H  
ATOM   2476  N   ALA A 162      20.280  17.637 -18.645  1.00 95.75           N  
ATOM   2477  H   ALA A 162      20.808  18.456 -18.381  1.00 95.75           H  
ATOM   2478  CA  ALA A 162      18.834  17.744 -18.770  1.00 95.75           C  
ATOM   2479  HA  ALA A 162      18.409  16.884 -18.252  1.00 95.75           H  
ATOM   2480  C   ALA A 162      18.422  17.685 -20.259  1.00 95.75           C  
ATOM   2481  CB  ALA A 162      18.346  19.014 -18.064  1.00 95.75           C  
ATOM   2482  HB1 ALA A 162      17.257  19.015 -18.003  1.00 95.75           H  
ATOM   2483  HB2 ALA A 162      18.667  19.899 -18.613  1.00 95.75           H  
ATOM   2484  HB3 ALA A 162      18.752  19.053 -17.053  1.00 95.75           H  
ATOM   2485  O   ALA A 162      19.223  18.019 -21.138  1.00 95.75           O  
ATOM   2486  N   PRO A 163      17.173  17.297 -20.582  1.00 93.66           N  
ATOM   2487  CA  PRO A 163      16.748  17.081 -21.968  1.00 93.66           C  
ATOM   2488  HA  PRO A 163      17.268  16.203 -22.352  1.00 93.66           H  
ATOM   2489  C   PRO A 163      17.019  18.255 -22.921  1.00 93.66           C  
ATOM   2490  CB  PRO A 163      15.250  16.779 -21.873  1.00 93.66           C  
ATOM   2491  HB2 PRO A 163      14.921  16.121 -22.678  1.00 93.66           H  
ATOM   2492  HB3 PRO A 163      14.676  17.705 -21.880  1.00 93.66           H  
ATOM   2493  O   PRO A 163      17.359  18.034 -24.084  1.00 93.66           O  
ATOM   2494  CG  PRO A 163      15.115  16.111 -20.506  1.00 93.66           C  
ATOM   2495  HG2 PRO A 163      14.106  16.204 -20.106  1.00 93.66           H  
ATOM   2496  HG3 PRO A 163      15.406  15.063 -20.579  1.00 93.66           H  
ATOM   2497  CD  PRO A 163      16.132  16.866 -19.655  1.00 93.66           C  
ATOM   2498  HD2 PRO A 163      16.520  16.204 -18.880  1.00 93.66           H  
ATOM   2499  HD3 PRO A 163      15.660  17.739 -19.206  1.00 93.66           H  
ATOM   2500  N   VAL A 164      16.910  19.493 -22.425  1.00 95.18           N  
ATOM   2501  H   VAL A 164      16.667  19.601 -21.450  1.00 95.18           H  
ATOM   2502  CA  VAL A 164      17.231  20.701 -23.199  1.00 95.18           C  
ATOM   2503  HA  VAL A 164      16.705  20.639 -24.152  1.00 95.18           H  
ATOM   2504  C   VAL A 164      18.721  20.768 -23.544  1.00 95.18           C  
ATOM   2505  CB  VAL A 164      16.720  21.968 -22.486  1.00 95.18           C  
ATOM   2506  HB  VAL A 164      15.663  21.810 -22.271  1.00 95.18           H  
ATOM   2507  O   VAL A 164      19.056  20.885 -24.715  1.00 95.18           O  
ATOM   2508  CG1 VAL A 164      17.414  22.268 -21.149  1.00 95.18           C  
ATOM   2509 HG11 VAL A 164      18.441  22.593 -21.318  1.00 95.18           H  
ATOM   2510 HG12 VAL A 164      16.887  23.077 -20.643  1.00 95.18           H  
ATOM   2511 HG13 VAL A 164      17.412  21.391 -20.501  1.00 95.18           H  
ATOM   2512  CG2 VAL A 164      16.816  23.192 -23.397  1.00 95.18           C  
ATOM   2513 HG21 VAL A 164      16.293  23.005 -24.335  1.00 95.18           H  
ATOM   2514 HG22 VAL A 164      16.372  24.060 -22.910  1.00 95.18           H  
ATOM   2515 HG23 VAL A 164      17.857  23.416 -23.629  1.00 95.18           H  
ATOM   2516  N   ASN A 165      19.613  20.543 -22.573  1.00 93.31           N  
ATOM   2517  H   ASN A 165      19.284  20.351 -21.637  1.00 93.31           H  
ATOM   2518  CA  ASN A 165      21.058  20.580 -22.796  1.00 93.31           C  
ATOM   2519  HA  ASN A 165      21.325  21.553 -23.208  1.00 93.31           H  
ATOM   2520  C   ASN A 165      21.498  19.517 -23.804  1.00 93.31           C  
ATOM   2521  CB  ASN A 165      21.793  20.361 -21.464  1.00 93.31           C  
ATOM   2522  HB2 ASN A 165      21.584  19.361 -21.082  1.00 93.31           H  
ATOM   2523  HB3 ASN A 165      22.867  20.434 -21.633  1.00 93.31           H  
ATOM   2524  O   ASN A 165      22.319  19.791 -24.671  1.00 93.31           O  
ATOM   2525  CG  ASN A 165      21.407  21.365 -20.405  1.00 93.31           C  
ATOM   2526  ND2 ASN A 165      21.873  22.586 -20.505  1.00 93.31           N  
ATOM   2527 HD21 ASN A 165      22.446  22.853 -21.293  1.00 93.31           H  
ATOM   2528 HD22 ASN A 165      21.606  23.244 -19.788  1.00 93.31           H  
ATOM   2529  OD1 ASN A 165      20.659  21.065 -19.489  1.00 93.31           O  
ATOM   2530  N   LEU A 166      20.923  18.314 -23.727  1.00 92.94           N  
ATOM   2531  H   LEU A 166      20.265  18.147 -22.979  1.00 92.94           H  
ATOM   2532  CA  LEU A 166      21.229  17.248 -24.682  1.00 92.94           C  
ATOM   2533  HA  LEU A 166      22.311  17.120 -24.731  1.00 92.94           H  
ATOM   2534  C   LEU A 166      20.780  17.598 -26.100  1.00 92.94           C  
ATOM   2535  CB  LEU A 166      20.574  15.935 -24.232  1.00 92.94           C  
ATOM   2536  HB2 LEU A 166      20.812  15.173 -24.975  1.00 92.94           H  
ATOM   2537  HB3 LEU A 166      19.492  16.064 -24.213  1.00 92.94           H  
ATOM   2538  O   LEU A 166      21.473  17.270 -27.061  1.00 92.94           O  
ATOM   2539  CG  LEU A 166      21.035  15.437 -22.854  1.00 92.94           C  
ATOM   2540  HG  LEU A 166      20.647  16.103 -22.083  1.00 92.94           H  
ATOM   2541  CD1 LEU A 166      20.465  14.039 -22.607  1.00 92.94           C  
ATOM   2542 HD11 LEU A 166      20.747  13.715 -21.606  1.00 92.94           H  
ATOM   2543 HD12 LEU A 166      20.863  13.339 -23.342  1.00 92.94           H  
ATOM   2544 HD13 LEU A 166      19.377  14.076 -22.668  1.00 92.94           H  
ATOM   2545  CD2 LEU A 166      22.557  15.407 -22.740  1.00 92.94           C  
ATOM   2546 HD21 LEU A 166      22.946  16.423 -22.691  1.00 92.94           H  
ATOM   2547 HD22 LEU A 166      22.846  14.908 -21.815  1.00 92.94           H  
ATOM   2548 HD23 LEU A 166      22.992  14.911 -23.608  1.00 92.94           H  
ATOM   2549  N   THR A 167      19.635  18.268 -26.228  1.00 95.34           N  
ATOM   2550  H   THR A 167      19.161  18.574 -25.390  1.00 95.34           H  
ATOM   2551  CA  THR A 167      19.144  18.758 -27.520  1.00 95.34           C  
ATOM   2552  HA  THR A 167      19.116  17.928 -28.226  1.00 95.34           H  
ATOM   2553  C   THR A 167      20.107  19.798 -28.084  1.00 95.34           C  
ATOM   2554  CB  THR A 167      17.723  19.321 -27.397  1.00 95.34           C  
ATOM   2555  HB  THR A 167      17.718  20.191 -26.741  1.00 95.34           H  
ATOM   2556  O   THR A 167      20.571  19.634 -29.210  1.00 95.34           O  
ATOM   2557  CG2 THR A 167      17.147  19.723 -28.752  1.00 95.34           C  
ATOM   2558 HG21 THR A 167      17.195  18.886 -29.448  1.00 95.34           H  
ATOM   2559 HG22 THR A 167      16.110  20.036 -28.629  1.00 95.34           H  
ATOM   2560 HG23 THR A 167      17.707  20.563 -29.163  1.00 95.34           H  
ATOM   2561  OG1 THR A 167      16.874  18.326 -26.851  1.00 95.34           O  
ATOM   2562  HG1 THR A 167      17.097  18.251 -25.920  1.00 95.34           H  
ATOM   2563  N   ASP A 168      20.507  20.781 -27.276  1.00 93.79           N  
ATOM   2564  H   ASP A 168      20.045  20.900 -26.386  1.00 93.79           H  
ATOM   2565  CA  ASP A 168      21.446  21.829 -27.684  1.00 93.79           C  
ATOM   2566  HA  ASP A 168      21.023  22.371 -28.530  1.00 93.79           H  
ATOM   2567  C   ASP A 168      22.803  21.238 -28.118  1.00 93.79           C  
ATOM   2568  CB  ASP A 168      21.651  22.823 -26.524  1.00 93.79           C  
ATOM   2569  HB2 ASP A 168      22.103  22.295 -25.684  1.00 93.79           H  
ATOM   2570  HB3 ASP A 168      22.352  23.589 -26.855  1.00 93.79           H  
ATOM   2571  O   ASP A 168      23.379  21.639 -29.134  1.00 93.79           O  
ATOM   2572  CG  ASP A 168      20.391  23.539 -26.024  1.00 93.79           C  
ATOM   2573  OD1 ASP A 168      19.419  23.662 -26.798  1.00 93.79           O  
ATOM   2574  OD2 ASP A 168      20.422  23.976 -24.849  1.00 93.79           O  
ATOM   2575  N   MET A 169      23.320  20.247 -27.375  1.00 93.46           N  
ATOM   2576  H   MET A 169      22.833  19.990 -26.529  1.00 93.46           H  
ATOM   2577  CA  MET A 169      24.576  19.563 -27.713  1.00 93.46           C  
ATOM   2578  HA  MET A 169      25.374  20.300 -27.797  1.00 93.46           H  
ATOM   2579  C   MET A 169      24.461  18.846 -29.064  1.00 93.46           C  
ATOM   2580  CB  MET A 169      24.951  18.541 -26.626  1.00 93.46           C  
ATOM   2581  HB2 MET A 169      25.771  17.924 -26.994  1.00 93.46           H  
ATOM   2582  HB3 MET A 169      24.098  17.890 -26.434  1.00 93.46           H  
ATOM   2583  O   MET A 169      25.360  18.936 -29.903  1.00 93.46           O  
ATOM   2584  CG  MET A 169      25.414  19.157 -25.306  1.00 93.46           C  
ATOM   2585  HG2 MET A 169      26.316  19.745 -25.476  1.00 93.46           H  
ATOM   2586  HG3 MET A 169      24.644  19.834 -24.936  1.00 93.46           H  
ATOM   2587  SD  MET A 169      25.751  17.917 -24.026  1.00 93.46           S  
ATOM   2588  CE  MET A 169      26.073  19.018 -22.623  1.00 93.46           C  
ATOM   2589  HE1 MET A 169      26.941  19.642 -22.836  1.00 93.46           H  
ATOM   2590  HE2 MET A 169      25.203  19.649 -22.444  1.00 93.46           H  
ATOM   2591  HE3 MET A 169      26.265  18.420 -21.732  1.00 93.46           H  
ATOM   2592  N   LEU A 170      23.349  18.144 -29.298  1.00 94.31           N  
ATOM   2593  H   LEU A 170      22.626  18.143 -28.593  1.00 94.31           H  
ATOM   2594  CA  LEU A 170      23.096  17.451 -30.561  1.00 94.31           C  
ATOM   2595  HA  LEU A 170      23.960  16.828 -30.793  1.00 94.31           H  
ATOM   2596  C   LEU A 170      22.950  18.433 -31.730  1.00 94.31           C  
ATOM   2597  CB  LEU A 170      21.848  16.563 -30.421  1.00 94.31           C  
ATOM   2598  HB2 LEU A 170      21.048  17.159 -29.980  1.00 94.31           H  
ATOM   2599  HB3 LEU A 170      21.518  16.258 -31.414  1.00 94.31           H  
ATOM   2600  O   LEU A 170      23.494  18.169 -32.801  1.00 94.31           O  
ATOM   2601  CG  LEU A 170      22.066  15.299 -29.570  1.00 94.31           C  
ATOM   2602  HG  LEU A 170      22.562  15.553 -28.633  1.00 94.31           H  
ATOM   2603  CD1 LEU A 170      20.715  14.653 -29.255  1.00 94.31           C  
ATOM   2604 HD11 LEU A 170      20.868  13.764 -28.643  1.00 94.31           H  
ATOM   2605 HD12 LEU A 170      20.200  14.388 -30.178  1.00 94.31           H  
ATOM   2606 HD13 LEU A 170      20.107  15.361 -28.692  1.00 94.31           H  
ATOM   2607  CD2 LEU A 170      22.919  14.258 -30.300  1.00 94.31           C  
ATOM   2608 HD21 LEU A 170      23.908  14.667 -30.510  1.00 94.31           H  
ATOM   2609 HD22 LEU A 170      22.443  13.974 -31.239  1.00 94.31           H  
ATOM   2610 HD23 LEU A 170      23.038  13.377 -29.669  1.00 94.31           H  
ATOM   2611  N   GLU A 171      22.281  19.571 -31.539  1.00 95.22           N  
ATOM   2612  H   GLU A 171      21.833  19.726 -30.647  1.00 95.22           H  
ATOM   2613  CA  GLU A 171      22.163  20.618 -32.561  1.00 95.22           C  
ATOM   2614  HA  GLU A 171      21.724  20.192 -33.463  1.00 95.22           H  
ATOM   2615  C   GLU A 171      23.527  21.196 -32.955  1.00 95.22           C  
ATOM   2616  CB  GLU A 171      21.255  21.752 -32.066  1.00 95.22           C  
ATOM   2617  HB2 GLU A 171      21.380  22.597 -32.743  1.00 95.22           H  
ATOM   2618  HB3 GLU A 171      21.561  22.061 -31.067  1.00 95.22           H  
ATOM   2619  O   GLU A 171      23.803  21.378 -34.145  1.00 95.22           O  
ATOM   2620  CG  GLU A 171      19.770  21.360 -32.059  1.00 95.22           C  
ATOM   2621  HG2 GLU A 171      19.500  21.038 -33.064  1.00 95.22           H  
ATOM   2622  HG3 GLU A 171      19.615  20.512 -31.392  1.00 95.22           H  
ATOM   2623  CD  GLU A 171      18.844  22.517 -31.648  1.00 95.22           C  
ATOM   2624  OE1 GLU A 171      17.622  22.254 -31.566  1.00 95.22           O  
ATOM   2625  OE2 GLU A 171      19.332  23.667 -31.540  1.00 95.22           O  
ATOM   2626  N   ALA A 172      24.412  21.436 -31.983  1.00 93.94           N  
ATOM   2627  H   ALA A 172      24.119  21.311 -31.025  1.00 93.94           H  
ATOM   2628  CA  ALA A 172      25.769  21.904 -32.249  1.00 93.94           C  
ATOM   2629  HA  ALA A 172      25.710  22.793 -32.877  1.00 93.94           H  
ATOM   2630  C   ALA A 172      26.602  20.869 -33.029  1.00 93.94           C  
ATOM   2631  CB  ALA A 172      26.404  22.315 -30.919  1.00 93.94           C  
ATOM   2632  HB1 ALA A 172      25.904  23.203 -30.534  1.00 93.94           H  
ATOM   2633  HB2 ALA A 172      27.464  22.531 -31.058  1.00 93.94           H  
ATOM   2634  HB3 ALA A 172      26.279  21.516 -30.188  1.00 93.94           H  
ATOM   2635  O   ALA A 172      27.296  21.243 -33.979  1.00 93.94           O  
ATOM   2636  N   VAL A 173      26.473  19.572 -32.713  1.00 95.02           N  
ATOM   2637  H   VAL A 173      25.908  19.331 -31.911  1.00 95.02           H  
ATOM   2638  CA  VAL A 173      27.116  18.498 -33.495  1.00 95.02           C  
ATOM   2639  HA  VAL A 173      28.169  18.752 -33.615  1.00 95.02           H  
ATOM   2640  C   VAL A 173      26.549  18.391 -34.907  1.00 95.02           C  
ATOM   2641  CB  VAL A 173      27.030  17.134 -32.783  1.00 95.02           C  
ATOM   2642  HB  VAL A 173      26.005  16.941 -32.464  1.00 95.02           H  
ATOM   2643  O   VAL A 173      27.318  18.242 -35.852  1.00 95.02           O  
ATOM   2644  CG1 VAL A 173      27.492  15.957 -33.656  1.00 95.02           C  
ATOM   2645 HG11 VAL A 173      26.806  15.817 -34.491  1.00 95.02           H  
ATOM   2646 HG12 VAL A 173      27.495  15.037 -33.072  1.00 95.02           H  
ATOM   2647 HG13 VAL A 173      28.493  16.157 -34.039  1.00 95.02           H  
ATOM   2648  CG2 VAL A 173      27.944  17.154 -31.562  1.00 95.02           C  
ATOM   2649 HG21 VAL A 173      28.916  17.578 -31.816  1.00 95.02           H  
ATOM   2650 HG22 VAL A 173      27.475  17.757 -30.785  1.00 95.02           H  
ATOM   2651 HG23 VAL A 173      28.101  16.139 -31.197  1.00 95.02           H  
ATOM   2652  N   VAL A 174      25.226  18.476 -35.077  1.00 96.08           N  
ATOM   2653  H   VAL A 174      24.645  18.582 -34.258  1.00 96.08           H  
ATOM   2654  CA  VAL A 174      24.579  18.417 -36.401  1.00 96.08           C  
ATOM   2655  HA  VAL A 174      24.917  17.521 -36.921  1.00 96.08           H  
ATOM   2656  C   VAL A 174      24.987  19.603 -37.272  1.00 96.08           C  
ATOM   2657  CB  VAL A 174      23.046  18.349 -36.252  1.00 96.08           C  
ATOM   2658  HB  VAL A 174      22.719  19.107 -35.540  1.00 96.08           H  
ATOM   2659  O   VAL A 174      25.160  19.447 -38.479  1.00 96.08           O  
ATOM   2660  CG1 VAL A 174      22.293  18.574 -37.572  1.00 96.08           C  
ATOM   2661 HG11 VAL A 174      21.226  18.407 -37.420  1.00 96.08           H  
ATOM   2662 HG12 VAL A 174      22.426  19.602 -37.909  1.00 96.08           H  
ATOM   2663 HG13 VAL A 174      22.664  17.892 -38.336  1.00 96.08           H  
ATOM   2664  CG2 VAL A 174      22.626  16.967 -35.735  1.00 96.08           C  
ATOM   2665 HG21 VAL A 174      22.847  16.204 -36.482  1.00 96.08           H  
ATOM   2666 HG22 VAL A 174      23.163  16.722 -34.819  1.00 96.08           H  
ATOM   2667 HG23 VAL A 174      21.558  16.966 -35.516  1.00 96.08           H  
ATOM   2668  N   ALA A 175      25.165  20.779 -36.671  1.00 95.44           N  
ATOM   2669  H   ALA A 175      24.962  20.859 -35.685  1.00 95.44           H  
ATOM   2670  CA  ALA A 175      25.647  21.957 -37.376  1.00 95.44           C  
ATOM   2671  HA  ALA A 175      25.090  22.048 -38.308  1.00 95.44           H  
ATOM   2672  C   ALA A 175      27.136  21.873 -37.759  1.00 95.44           C  
ATOM   2673  CB  ALA A 175      25.345  23.187 -36.514  1.00 95.44           C  
ATOM   2674  HB1 ALA A 175      25.942  23.150 -35.604  1.00 95.44           H  
ATOM   2675  HB2 ALA A 175      25.588  24.083 -37.084  1.00 95.44           H  
ATOM   2676  HB3 ALA A 175      24.287  23.203 -36.253  1.00 95.44           H  
ATOM   2677  O   ALA A 175      27.582  22.716 -38.535  1.00 95.44           O  
ATOM   2678  N   ASP A 176      27.883  20.897 -37.225  1.00 94.82           N  
ATOM   2679  H   ASP A 176      27.425  20.209 -36.644  1.00 94.82           H  
ATOM   2680  CA  ASP A 176      29.329  20.727 -37.416  1.00 94.82           C  
ATOM   2681  HA  ASP A 176      29.653  19.997 -36.674  1.00 94.82           H  
ATOM   2682  C   ASP A 176      30.102  22.023 -37.103  1.00 94.82           C  
ATOM   2683  CB  ASP A 176      29.607  20.110 -38.800  1.00 94.82           C  
ATOM   2684  HB2 ASP A 176      28.836  19.369 -39.011  1.00 94.82           H  
ATOM   2685  HB3 ASP A 176      29.532  20.884 -39.564  1.00 94.82           H  
ATOM   2686  O   ASP A 176      30.963  22.471 -37.859  1.00 94.82           O  
ATOM   2687  CG  ASP A 176      30.961  19.394 -38.905  1.00 94.82           C  
ATOM   2688  OD1 ASP A 176      31.287  18.605 -37.981  1.00 94.82           O  
ATOM   2689  OD2 ASP A 176      31.604  19.520 -39.973  1.00 94.82           O  
ATOM   2690  N   ARG A 177      29.736  22.677 -35.989  1.00 89.76           N  
ATOM   2691  H   ARG A 177      29.055  22.234 -35.391  1.00 89.76           H  
ATOM   2692  CA  ARG A 177      30.334  23.947 -35.552  1.00 89.76           C  
ATOM   2693  HA  ARG A 177      31.071  24.264 -36.289  1.00 89.76           H  
ATOM   2694  C   ARG A 177      31.065  23.795 -34.233  1.00 89.76           C  
ATOM   2695  CB  ARG A 177      29.278  25.048 -35.416  1.00 89.76           C  
ATOM   2696  HB2 ARG A 177      29.747  25.926 -34.971  1.00 89.76           H  
ATOM   2697  HB3 ARG A 177      28.492  24.703 -34.745  1.00 89.76           H  
ATOM   2698  O   ARG A 177      30.479  23.355 -33.245  1.00 89.76           O  
ATOM   2699  CG  ARG A 177      28.683  25.449 -36.769  1.00 89.76           C  
ATOM   2700  HG2 ARG A 177      29.488  25.724 -37.450  1.00 89.76           H  
ATOM   2701  HG3 ARG A 177      28.144  24.600 -37.190  1.00 89.76           H  
ATOM   2702  CD  ARG A 177      27.712  26.624 -36.642  1.00 89.76           C  
ATOM   2703  HD2 ARG A 177      28.246  27.475 -36.220  1.00 89.76           H  
ATOM   2704  HD3 ARG A 177      27.368  26.880 -37.644  1.00 89.76           H  
ATOM   2705  NE  ARG A 177      26.558  26.287 -35.785  1.00 89.76           N  
ATOM   2706  HE  ARG A 177      26.668  25.469 -35.202  1.00 89.76           H  
ATOM   2707  NH1 ARG A 177      25.170  27.996 -36.414  1.00 89.76           N  
ATOM   2708 HH11 ARG A 177      25.905  28.331 -37.020  1.00 89.76           H  
ATOM   2709 HH12 ARG A 177      24.290  28.481 -36.314  1.00 89.76           H  
ATOM   2710  NH2 ARG A 177      24.468  26.497 -34.911  1.00 89.76           N  
ATOM   2711 HH21 ARG A 177      23.581  26.972 -34.827  1.00 89.76           H  
ATOM   2712 HH22 ARG A 177      24.623  25.672 -34.349  1.00 89.76           H  
ATOM   2713  CZ  ARG A 177      25.407  26.925 -35.707  1.00 89.76           C  
ATOM   2714  N   ASP A 178      32.304  24.271 -34.210  1.00 93.39           N  
ATOM   2715  H   ASP A 178      32.748  24.545 -35.075  1.00 93.39           H  
ATOM   2716  CA  ASP A 178      33.004  24.525 -32.960  1.00 93.39           C  
ATOM   2717  HA  ASP A 178      33.029  23.604 -32.377  1.00 93.39           H  
ATOM   2718  C   ASP A 178      32.233  25.579 -32.163  1.00 93.39           C  
ATOM   2719  CB  ASP A 178      34.447  24.978 -33.217  1.00 93.39           C  
ATOM   2720  HB2 ASP A 178      34.436  25.856 -33.863  1.00 93.39           H  
ATOM   2721  HB3 ASP A 178      34.894  25.265 -32.265  1.00 93.39           H  
ATOM   2722  O   ASP A 178      31.773  26.590 -32.705  1.00 93.39           O  
ATOM   2723  CG  ASP A 178      35.328  23.893 -33.846  1.00 93.39           C  
ATOM   2724  OD1 ASP A 178      34.979  22.693 -33.729  1.00 93.39           O  
ATOM   2725  OD2 ASP A 178      36.372  24.277 -34.414  1.00 93.39           O  
ATOM   2726  N   THR A 179      32.072  25.324 -30.871  1.00 93.62           N  
ATOM   2727  H   THR A 179      32.486  24.490 -30.480  1.00 93.62           H  
ATOM   2728  CA  THR A 179      31.317  26.192 -29.973  1.00 93.62           C  
ATOM   2729  HA  THR A 179      31.187  27.166 -30.445  1.00 93.62           H  
ATOM   2730  C   THR A 179      32.096  26.429 -28.692  1.00 93.62           C  
ATOM   2731  CB  THR A 179      29.905  25.623 -29.729  1.00 93.62           C  
ATOM   2732  HB  THR A 179      29.460  25.411 -30.701  1.00 93.62           H  
ATOM   2733  O   THR A 179      33.106  25.786 -28.416  1.00 93.62           O  
ATOM   2734  CG2 THR A 179      29.863  24.343 -28.898  1.00 93.62           C  
ATOM   2735 HG21 THR A 179      30.178  24.549 -27.875  1.00 93.62           H  
ATOM   2736 HG22 THR A 179      30.518  23.591 -29.338  1.00 93.62           H  
ATOM   2737 HG23 THR A 179      28.845  23.954 -28.891  1.00 93.62           H  
ATOM   2738  OG1 THR A 179      29.093  26.581 -29.082  1.00 93.62           O  
ATOM   2739  HG1 THR A 179      29.078  26.396 -28.141  1.00 93.62           H  
ATOM   2740  N   GLN A 180      31.602  27.357 -27.889  1.00 94.56           N  
ATOM   2741  H   GLN A 180      30.754  27.819 -28.184  1.00 94.56           H  
ATOM   2742  CA  GLN A 180      31.901  27.396 -26.467  1.00 94.56           C  
ATOM   2743  HA  GLN A 180      32.768  26.772 -26.249  1.00 94.56           H  
ATOM   2744  C   GLN A 180      30.708  26.811 -25.720  1.00 94.56           C  
ATOM   2745  CB  GLN A 180      32.241  28.823 -26.039  1.00 94.56           C  
ATOM   2746  HB2 GLN A 180      32.508  28.799 -24.982  1.00 94.56           H  
ATOM   2747  HB3 GLN A 180      31.378  29.474 -26.178  1.00 94.56           H  
ATOM   2748  O   GLN A 180      29.570  26.918 -26.185  1.00 94.56           O  
ATOM   2749  CG  GLN A 180      33.435  29.356 -26.842  1.00 94.56           C  
ATOM   2750  HG2 GLN A 180      33.153  29.509 -27.884  1.00 94.56           H  
ATOM   2751  HG3 GLN A 180      34.236  28.617 -26.814  1.00 94.56           H  
ATOM   2752  CD  GLN A 180      33.951  30.676 -26.299  1.00 94.56           C  
ATOM   2753  NE2 GLN A 180      35.218  30.741 -25.957  1.00 94.56           N  
ATOM   2754 HE21 GLN A 180      35.562  31.598 -25.547  1.00 94.56           H  
ATOM   2755 HE22 GLN A 180      35.799  29.920 -26.044  1.00 94.56           H  
ATOM   2756  OE1 GLN A 180      33.233  31.661 -26.189  1.00 94.56           O  
ATOM   2757  N   TRP A 181      30.967  26.162 -24.593  1.00 94.60           N  
ATOM   2758  H   TRP A 181      31.924  26.080 -24.281  1.00 94.60           H  
ATOM   2759  CA  TRP A 181      29.935  25.557 -23.765  1.00 94.60           C  
ATOM   2760  HA  TRP A 181      28.955  25.835 -24.153  1.00 94.60           H  
ATOM   2761  C   TRP A 181      30.022  26.081 -22.339  1.00 94.60           C  
ATOM   2762  CB  TRP A 181      30.037  24.031 -23.823  1.00 94.60           C  
ATOM   2763  HB2 TRP A 181      30.765  23.678 -23.092  1.00 94.60           H  
ATOM   2764  HB3 TRP A 181      30.384  23.731 -24.812  1.00 94.60           H  
ATOM   2765  O   TRP A 181      31.118  26.321 -21.838  1.00 94.60           O  
ATOM   2766  CG  TRP A 181      28.720  23.370 -23.598  1.00 94.60           C  
ATOM   2767  CD1 TRP A 181      28.222  22.962 -22.412  1.00 94.60           C  
ATOM   2768  HD1 TRP A 181      28.736  23.048 -21.466  1.00 94.60           H  
ATOM   2769  CD2 TRP A 181      27.662  23.155 -24.572  1.00 94.60           C  
ATOM   2770  CE2 TRP A 181      26.528  22.616 -23.895  1.00 94.60           C  
ATOM   2771  CE3 TRP A 181      27.543  23.417 -25.953  1.00 94.60           C  
ATOM   2772  HE3 TRP A 181      28.381  23.848 -26.480  1.00 94.60           H  
ATOM   2773  NE1 TRP A 181      26.932  22.502 -22.581  1.00 94.60           N  
ATOM   2774  HE1 TRP A 181      26.345  22.238 -21.803  1.00 94.60           H  
ATOM   2775  CH2 TRP A 181      25.241  22.641 -25.933  1.00 94.60           C  
ATOM   2776  HH2 TRP A 181      24.310  22.488 -26.459  1.00 94.60           H  
ATOM   2777  CZ2 TRP A 181      25.322  22.366 -24.559  1.00 94.60           C  
ATOM   2778  HZ2 TRP A 181      24.462  21.988 -24.026  1.00 94.60           H  
ATOM   2779  CZ3 TRP A 181      26.343  23.152 -26.634  1.00 94.60           C  
ATOM   2780  HZ3 TRP A 181      26.253  23.367 -27.688  1.00 94.60           H  
ATOM   2781  N   LEU A 182      28.870  26.255 -21.697  1.00 94.59           N  
ATOM   2782  H   LEU A 182      28.019  25.947 -22.145  1.00 94.59           H  
ATOM   2783  CA  LEU A 182      28.797  26.567 -20.274  1.00 94.59           C  
ATOM   2784  HA  LEU A 182      29.720  27.051 -19.955  1.00 94.59           H  
ATOM   2785  C   LEU A 182      28.672  25.268 -19.488  1.00 94.59           C  
ATOM   2786  CB  LEU A 182      27.619  27.511 -19.989  1.00 94.59           C  
ATOM   2787  HB2 LEU A 182      27.431  27.521 -18.915  1.00 94.59           H  
ATOM   2788  HB3 LEU A 182      26.728  27.111 -20.474  1.00 94.59           H  
ATOM   2789  O   LEU A 182      27.771  24.471 -19.742  1.00 94.59           O  
ATOM   2790  CG  LEU A 182      27.855  28.956 -20.455  1.00 94.59           C  
ATOM   2791  HG  LEU A 182      28.180  28.964 -21.495  1.00 94.59           H  
ATOM   2792  CD1 LEU A 182      26.551  29.748 -20.350  1.00 94.59           C  
ATOM   2793 HD11 LEU A 182      25.791  29.282 -20.978  1.00 94.59           H  
ATOM   2794 HD12 LEU A 182      26.711  30.771 -20.688  1.00 94.59           H  
ATOM   2795 HD13 LEU A 182      26.206  29.755 -19.316  1.00 94.59           H  
ATOM   2796  CD2 LEU A 182      28.899  29.670 -19.594  1.00 94.59           C  
ATOM   2797 HD21 LEU A 182      29.007  30.705 -19.919  1.00 94.59           H  
ATOM   2798 HD22 LEU A 182      28.593  29.660 -18.548  1.00 94.59           H  
ATOM   2799 HD23 LEU A 182      29.866  29.172 -19.675  1.00 94.59           H  
ATOM   2800  N   THR A 183      29.579  25.069 -18.547  1.00 95.11           N  
ATOM   2801  H   THR A 183      30.315  25.749 -18.419  1.00 95.11           H  
ATOM   2802  CA  THR A 183      29.534  23.989 -17.557  1.00 95.11           C  
ATOM   2803  HA  THR A 183      29.293  23.043 -18.041  1.00 95.11           H  
ATOM   2804  C   THR A 183      28.467  24.272 -16.494  1.00 95.11           C  
ATOM   2805  CB  THR A 183      30.914  23.869 -16.896  1.00 95.11           C  
ATOM   2806  HB  THR A 183      30.905  23.132 -16.093  1.00 95.11           H  
ATOM   2807  O   THR A 183      27.831  25.333 -16.472  1.00 95.11           O  
ATOM   2808  CG2 THR A 183      32.011  23.530 -17.905  1.00 95.11           C  
ATOM   2809 HG21 THR A 183      32.978  23.565 -17.404  1.00 95.11           H  
ATOM   2810 HG22 THR A 183      32.028  24.252 -18.722  1.00 95.11           H  
ATOM   2811 HG23 THR A 183      31.841  22.533 -18.310  1.00 95.11           H  
ATOM   2812  OG1 THR A 183      31.203  25.135 -16.384  1.00 95.11           O  
ATOM   2813  HG1 THR A 183      31.551  25.067 -15.492  1.00 95.11           H  
ATOM   2814  N   GLU A 184      28.270  23.330 -15.572  1.00 94.44           N  
ATOM   2815  H   GLU A 184      28.789  22.467 -15.650  1.00 94.44           H  
ATOM   2816  CA  GLU A 184      27.356  23.485 -14.436  1.00 94.44           C  
ATOM   2817  HA  GLU A 184      26.347  23.669 -14.806  1.00 94.44           H  
ATOM   2818  C   GLU A 184      27.707  24.688 -13.544  1.00 94.44           C  
ATOM   2819  CB  GLU A 184      27.318  22.172 -13.647  1.00 94.44           C  
ATOM   2820  HB2 GLU A 184      28.290  22.000 -13.184  1.00 94.44           H  
ATOM   2821  HB3 GLU A 184      27.104  21.354 -14.335  1.00 94.44           H  
ATOM   2822  O   GLU A 184      26.814  25.399 -13.082  1.00 94.44           O  
ATOM   2823  CG  GLU A 184      26.221  22.210 -12.574  1.00 94.44           C  
ATOM   2824  HG2 GLU A 184      26.454  22.985 -11.844  1.00 94.44           H  
ATOM   2825  HG3 GLU A 184      25.278  22.470 -13.054  1.00 94.44           H  
ATOM   2826  CD  GLU A 184      26.073  20.878 -11.835  1.00 94.44           C  
ATOM   2827  OE1 GLU A 184      24.907  20.511 -11.560  1.00 94.44           O  
ATOM   2828  OE2 GLU A 184      27.115  20.258 -11.527  1.00 94.44           O  
ATOM   2829  N   ASP A 185      28.998  24.976 -13.364  1.00 95.26           N  
ATOM   2830  H   ASP A 185      29.692  24.404 -13.823  1.00 95.26           H  
ATOM   2831  CA  ASP A 185      29.492  26.108 -12.573  1.00 95.26           C  
ATOM   2832  HA  ASP A 185      28.759  26.294 -11.788  1.00 95.26           H  
ATOM   2833  C   ASP A 185      29.593  27.428 -13.365  1.00 95.26           C  
ATOM   2834  CB  ASP A 185      30.796  25.721 -11.853  1.00 95.26           C  
ATOM   2835  HB2 ASP A 185      31.001  26.473 -11.091  1.00 95.26           H  
ATOM   2836  HB3 ASP A 185      30.651  24.769 -11.341  1.00 95.26           H  
ATOM   2837  O   ASP A 185      30.069  28.434 -12.839  1.00 95.26           O  
ATOM   2838  CG  ASP A 185      32.018  25.609 -12.767  1.00 95.26           C  
ATOM   2839  OD1 ASP A 185      31.841  25.467 -13.994  1.00 95.26           O  
ATOM   2840  OD2 ASP A 185      33.148  25.683 -12.250  1.00 95.26           O  
ATOM   2841  N   ASN A 186      29.062  27.464 -14.594  1.00 94.50           N  
ATOM   2842  H   ASN A 186      28.671  26.600 -14.941  1.00 94.50           H  
ATOM   2843  CA  ASN A 186      29.115  28.592 -15.533  1.00 94.50           C  
ATOM   2844  HA  ASN A 186      28.582  28.253 -16.421  1.00 94.50           H  
ATOM   2845  C   ASN A 186      30.526  28.945 -16.035  1.00 94.50           C  
ATOM   2846  CB  ASN A 186      28.358  29.828 -15.005  1.00 94.50           C  
ATOM   2847  HB2 ASN A 186      28.297  30.570 -15.801  1.00 94.50           H  
ATOM   2848  HB3 ASN A 186      28.915  30.274 -14.181  1.00 94.50           H  
ATOM   2849  O   ASN A 186      30.752  30.062 -16.513  1.00 94.50           O  
ATOM   2850  CG  ASN A 186      26.947  29.527 -14.564  1.00 94.50           C  
ATOM   2851  ND2 ASN A 186      26.728  29.403 -13.278  1.00 94.50           N  
ATOM   2852 HD21 ASN A 186      27.545  29.311 -12.691  1.00 94.50           H  
ATOM   2853 HD22 ASN A 186      25.844  28.978 -13.034  1.00 94.50           H  
ATOM   2854  OD1 ASN A 186      26.030  29.418 -15.359  1.00 94.50           O  
ATOM   2855  N   THR A 187      31.468  28.007 -15.972  1.00 95.73           N  
ATOM   2856  H   THR A 187      31.249  27.111 -15.561  1.00 95.73           H  
ATOM   2857  CA  THR A 187      32.749  28.125 -16.670  1.00 95.73           C  
ATOM   2858  HA  THR A 187      33.139  29.125 -16.486  1.00 95.73           H  
ATOM   2859  C   THR A 187      32.532  27.962 -18.175  1.00 95.73           C  
ATOM   2860  CB  THR A 187      33.790  27.134 -16.120  1.00 95.73           C  
ATOM   2861  HB  THR A 187      33.459  26.104 -16.248  1.00 95.73           H  
ATOM   2862  O   THR A 187      31.825  27.069 -18.640  1.00 95.73           O  
ATOM   2863  CG2 THR A 187      35.153  27.300 -16.794  1.00 95.73           C  
ATOM   2864 HG21 THR A 187      35.089  27.028 -17.848  1.00 95.73           H  
ATOM   2865 HG22 THR A 187      35.504  28.327 -16.693  1.00 95.73           H  
ATOM   2866 HG23 THR A 187      35.864  26.626 -16.316  1.00 95.73           H  
ATOM   2867  OG1 THR A 187      33.992  27.406 -14.752  1.00 95.73           O  
ATOM   2868  HG1 THR A 187      33.555  26.712 -14.253  1.00 95.73           H  
ATOM   2869  N   VAL A 188      33.128  28.860 -18.963  1.00 96.71           N  
ATOM   2870  H   VAL A 188      33.719  29.556 -18.531  1.00 96.71           H  
ATOM   2871  CA  VAL A 188      33.096  28.779 -20.428  1.00 96.71           C  
ATOM   2872  HA  VAL A 188      32.161  28.312 -20.737  1.00 96.71           H  
ATOM   2873  C   VAL A 188      34.251  27.901 -20.889  1.00 96.71           C  
ATOM   2874  CB  VAL A 188      33.164  30.164 -21.093  1.00 96.71           C  
ATOM   2875  HB  VAL A 188      34.100  30.653 -20.824  1.00 96.71           H  
ATOM   2876  O   VAL A 188      35.414  28.239 -20.668  1.00 96.71           O  
ATOM   2877  CG1 VAL A 188      33.081  30.042 -22.619  1.00 96.71           C  
ATOM   2878 HG11 VAL A 188      33.938  29.490 -23.004  1.00 96.71           H  
ATOM   2879 HG12 VAL A 188      33.084  31.032 -23.076  1.00 96.71           H  
ATOM   2880 HG13 VAL A 188      32.161  29.524 -22.890  1.00 96.71           H  
ATOM   2881  CG2 VAL A 188      32.005  31.071 -20.662  1.00 96.71           C  
ATOM   2882 HG21 VAL A 188      31.956  31.145 -19.575  1.00 96.71           H  
ATOM   2883 HG22 VAL A 188      31.066  30.666 -21.040  1.00 96.71           H  
ATOM   2884 HG23 VAL A 188      32.150  32.069 -21.073  1.00 96.71           H  
ATOM   2885  N   VAL A 189      33.929  26.799 -21.557  1.00 96.55           N  
ATOM   2886  H   VAL A 189      32.949  26.575 -21.654  1.00 96.55           H  
ATOM   2887  CA  VAL A 189      34.903  25.833 -22.065  1.00 96.55           C  
ATOM   2888  HA  VAL A 189      35.907  26.157 -21.792  1.00 96.55           H  
ATOM   2889  C   VAL A 189      34.823  25.784 -23.584  1.00 96.55           C  
ATOM   2890  CB  VAL A 189      34.683  24.450 -21.426  1.00 96.55           C  
ATOM   2891  HB  VAL A 189      33.677  24.098 -21.656  1.00 96.55           H  
ATOM   2892  O   VAL A 189      33.741  25.633 -24.156  1.00 96.55           O  
ATOM   2893  CG1 VAL A 189      35.694  23.423 -21.949  1.00 96.55           C  
ATOM   2894 HG11 VAL A 189      35.605  22.514 -21.354  1.00 96.55           H  
ATOM   2895 HG12 VAL A 189      36.706  23.813 -21.848  1.00 96.55           H  
ATOM   2896 HG13 VAL A 189      35.473  23.194 -22.992  1.00 96.55           H  
ATOM   2897  CG2 VAL A 189      34.839  24.526 -19.903  1.00 96.55           C  
ATOM   2898 HG21 VAL A 189      35.845  24.849 -19.634  1.00 96.55           H  
ATOM   2899 HG22 VAL A 189      34.113  25.216 -19.473  1.00 96.55           H  
ATOM   2900 HG23 VAL A 189      34.658  23.545 -19.464  1.00 96.55           H  
ATOM   2901  N   ASP A 190      35.974  25.885 -24.247  1.00 96.72           N  
ATOM   2902  H   ASP A 190      36.828  26.063 -23.738  1.00 96.72           H  
ATOM   2903  CA  ASP A 190      36.051  25.668 -25.689  1.00 96.72           C  
ATOM   2904  HA  ASP A 190      35.320  26.315 -26.174  1.00 96.72           H  
ATOM   2905  C   ASP A 190      35.680  24.215 -26.010  1.00 96.72           C  
ATOM   2906  CB  ASP A 190      37.436  26.026 -26.247  1.00 96.72           C  
ATOM   2907  HB2 ASP A 190      38.200  25.534 -25.644  1.00 96.72           H  
ATOM   2908  HB3 ASP A 190      37.507  25.631 -27.260  1.00 96.72           H  
ATOM   2909  O   ASP A 190      36.218  23.253 -25.444  1.00 96.72           O  
ATOM   2910  CG  ASP A 190      37.725  27.533 -26.316  1.00 96.72           C  
ATOM   2911  OD1 ASP A 190      36.773  28.349 -26.247  1.00 96.72           O  
ATOM   2912  OD2 ASP A 190      38.921  27.863 -26.465  1.00 96.72           O  
ATOM   2913  N   MET A 191      34.742  24.064 -26.938  1.00 96.08           N  
ATOM   2914  H   MET A 191      34.347  24.892 -27.360  1.00 96.08           H  
ATOM   2915  CA  MET A 191      34.106  22.802 -27.272  1.00 96.08           C  
ATOM   2916  HA  MET A 191      34.654  21.985 -26.802  1.00 96.08           H  
ATOM   2917  C   MET A 191      34.149  22.577 -28.789  1.00 96.08           C  
ATOM   2918  CB  MET A 191      32.693  22.825 -26.676  1.00 96.08           C  
ATOM   2919  HB2 MET A 191      32.738  23.182 -25.647  1.00 96.08           H  
ATOM   2920  HB3 MET A 191      32.072  23.522 -27.238  1.00 96.08           H  
ATOM   2921  O   MET A 191      33.145  22.769 -29.484  1.00 96.08           O  
ATOM   2922  CG  MET A 191      32.045  21.444 -26.689  1.00 96.08           C  
ATOM   2923  HG2 MET A 191      32.051  21.090 -27.720  1.00 96.08           H  
ATOM   2924  HG3 MET A 191      31.009  21.556 -26.370  1.00 96.08           H  
ATOM   2925  SD  MET A 191      32.840  20.196 -25.640  1.00 96.08           S  
ATOM   2926  CE  MET A 191      32.487  20.891 -24.005  1.00 96.08           C  
ATOM   2927  HE1 MET A 191      31.416  21.070 -23.904  1.00 96.08           H  
ATOM   2928  HE2 MET A 191      33.028  21.826 -23.862  1.00 96.08           H  
ATOM   2929  HE3 MET A 191      32.797  20.178 -23.241  1.00 96.08           H  
ATOM   2930  N   PRO A 192      35.315  22.167 -29.328  1.00 96.34           N  
ATOM   2931  CA  PRO A 192      35.405  21.715 -30.708  1.00 96.34           C  
ATOM   2932  HA  PRO A 192      35.157  22.556 -31.355  1.00 96.34           H  
ATOM   2933  C   PRO A 192      34.448  20.553 -30.964  1.00 96.34           C  
ATOM   2934  CB  PRO A 192      36.861  21.295 -30.932  1.00 96.34           C  
ATOM   2935  HB2 PRO A 192      37.206  21.571 -31.929  1.00 96.34           H  
ATOM   2936  HB3 PRO A 192      36.974  20.223 -30.772  1.00 96.34           H  
ATOM   2937  O   PRO A 192      34.195  19.749 -30.058  1.00 96.34           O  
ATOM   2938  CG  PRO A 192      37.622  22.047 -29.843  1.00 96.34           C  
ATOM   2939  HG2 PRO A 192      38.540  21.533 -29.557  1.00 96.34           H  
ATOM   2940  HG3 PRO A 192      37.838  23.060 -30.183  1.00 96.34           H  
ATOM   2941  CD  PRO A 192      36.622  22.101 -28.692  1.00 96.34           C  
ATOM   2942  HD2 PRO A 192      36.827  22.981 -28.083  1.00 96.34           H  
ATOM   2943  HD3 PRO A 192      36.693  21.196 -28.089  1.00 96.34           H  
ATOM   2944  N   VAL A 193      33.967  20.407 -32.199  1.00 95.05           N  
ATOM   2945  H   VAL A 193      34.220  21.103 -32.886  1.00 95.05           H  
ATOM   2946  CA  VAL A 193      32.957  19.387 -32.543  1.00 95.05           C  
ATOM   2947  HA  VAL A 193      32.034  19.628 -32.015  1.00 95.05           H  
ATOM   2948  C   VAL A 193      33.379  17.979 -32.106  1.00 95.05           C  
ATOM   2949  CB  VAL A 193      32.661  19.392 -34.052  1.00 95.05           C  
ATOM   2950  HB  VAL A 193      33.587  19.222 -34.601  1.00 95.05           H  
ATOM   2951  O   VAL A 193      32.564  17.218 -31.584  1.00 95.05           O  
ATOM   2952  CG1 VAL A 193      31.659  18.296 -34.429  1.00 95.05           C  
ATOM   2953 HG11 VAL A 193      31.404  18.383 -35.485  1.00 95.05           H  
ATOM   2954 HG12 VAL A 193      30.751  18.398 -33.834  1.00 95.05           H  
ATOM   2955 HG13 VAL A 193      32.115  17.321 -34.258  1.00 95.05           H  
ATOM   2956  CG2 VAL A 193      32.056  20.717 -34.500  1.00 95.05           C  
ATOM   2957 HG21 VAL A 193      31.105  20.887 -33.995  1.00 95.05           H  
ATOM   2958 HG22 VAL A 193      31.908  20.692 -35.580  1.00 95.05           H  
ATOM   2959 HG23 VAL A 193      32.744  21.533 -34.280  1.00 95.05           H  
ATOM   2960  N   ASP A 194      34.655  17.624 -32.257  1.00 96.30           N  
ATOM   2961  H   ASP A 194      35.273  18.261 -32.738  1.00 96.30           H  
ATOM   2962  CA  ASP A 194      35.162  16.308 -31.849  1.00 96.30           C  
ATOM   2963  HA  ASP A 194      34.511  15.537 -32.260  1.00 96.30           H  
ATOM   2964  C   ASP A 194      35.164  16.111 -30.324  1.00 96.30           C  
ATOM   2965  CB  ASP A 194      36.571  16.097 -32.418  1.00 96.30           C  
ATOM   2966  HB2 ASP A 194      37.006  15.215 -31.948  1.00 96.30           H  
ATOM   2967  HB3 ASP A 194      37.194  16.954 -32.161  1.00 96.30           H  
ATOM   2968  O   ASP A 194      34.944  14.997 -29.841  1.00 96.30           O  
ATOM   2969  CG  ASP A 194      36.591  15.874 -33.935  1.00 96.30           C  
ATOM   2970  OD1 ASP A 194      35.535  15.487 -34.499  1.00 96.30           O  
ATOM   2971  OD2 ASP A 194      37.689  16.050 -34.503  1.00 96.30           O  
ATOM   2972  N   LYS A 195      35.366  17.178 -29.536  1.00 96.58           N  
ATOM   2973  H   LYS A 195      35.398  18.084 -29.982  1.00 96.58           H  
ATOM   2974  CA  LYS A 195      35.201  17.129 -28.074  1.00 96.58           C  
ATOM   2975  HA  LYS A 195      35.700  16.239 -27.690  1.00 96.58           H  
ATOM   2976  C   LYS A 195      33.724  16.957 -27.716  1.00 96.58           C  
ATOM   2977  CB  LYS A 195      35.829  18.372 -27.412  1.00 96.58           C  
ATOM   2978  HB2 LYS A 195      35.279  19.263 -27.715  1.00 96.58           H  
ATOM   2979  HB3 LYS A 195      36.863  18.473 -27.741  1.00 96.58           H  
ATOM   2980  O   LYS A 195      33.406  16.090 -26.906  1.00 96.58           O  
ATOM   2981  CG  LYS A 195      35.802  18.269 -25.876  1.00 96.58           C  
ATOM   2982  HG2 LYS A 195      34.769  18.165 -25.545  1.00 96.58           H  
ATOM   2983  HG3 LYS A 195      36.343  17.375 -25.566  1.00 96.58           H  
ATOM   2984  CD  LYS A 195      36.424  19.490 -25.177  1.00 96.58           C  
ATOM   2985  HD2 LYS A 195      36.045  20.409 -25.623  1.00 96.58           H  
ATOM   2986  HD3 LYS A 195      37.508  19.452 -25.292  1.00 96.58           H  
ATOM   2987  CE  LYS A 195      36.054  19.470 -23.685  1.00 96.58           C  
ATOM   2988  HE2 LYS A 195      36.255  18.476 -23.284  1.00 96.58           H  
ATOM   2989  HE3 LYS A 195      34.984  19.653 -23.590  1.00 96.58           H  
ATOM   2990  NZ  LYS A 195      36.805  20.471 -22.892  1.00 96.58           N  
ATOM   2991  HZ1 LYS A 195      36.449  20.504 -21.948  1.00 96.58           H  
ATOM   2992  HZ2 LYS A 195      36.716  21.395 -23.290  1.00 96.58           H  
ATOM   2993  HZ3 LYS A 195      37.776  20.199 -22.831  1.00 96.58           H  
ATOM   2994  N   LEU A 196      32.829  17.684 -28.385  1.00 95.90           N  
ATOM   2995  H   LEU A 196      33.169  18.378 -29.035  1.00 95.90           H  
ATOM   2996  CA  LEU A 196      31.386  17.581 -28.162  1.00 95.90           C  
ATOM   2997  HA  LEU A 196      31.208  17.762 -27.102  1.00 95.90           H  
ATOM   2998  C   LEU A 196      30.834  16.187 -28.501  1.00 95.90           C  
ATOM   2999  CB  LEU A 196      30.683  18.667 -28.988  1.00 95.90           C  
ATOM   3000  HB2 LEU A 196      30.763  18.420 -30.046  1.00 95.90           H  
ATOM   3001  HB3 LEU A 196      31.194  19.619 -28.842  1.00 95.90           H  
ATOM   3002  O   LEU A 196      30.044  15.632 -27.741  1.00 95.90           O  
ATOM   3003  CG  LEU A 196      29.198  18.846 -28.640  1.00 95.90           C  
ATOM   3004  HG  LEU A 196      28.657  17.940 -28.910  1.00 95.90           H  
ATOM   3005  CD1 LEU A 196      28.933  19.127 -27.162  1.00 95.90           C  
ATOM   3006 HD11 LEU A 196      29.128  18.233 -26.569  1.00 95.90           H  
ATOM   3007 HD12 LEU A 196      27.886  19.397 -27.026  1.00 95.90           H  
ATOM   3008 HD13 LEU A 196      29.555  19.950 -26.811  1.00 95.90           H  
ATOM   3009  CD2 LEU A 196      28.649  20.015 -29.449  1.00 95.90           C  
ATOM   3010 HD21 LEU A 196      27.582  20.100 -29.242  1.00 95.90           H  
ATOM   3011 HD22 LEU A 196      29.143  20.942 -29.161  1.00 95.90           H  
ATOM   3012 HD23 LEU A 196      28.793  19.844 -30.516  1.00 95.90           H  
ATOM   3013  N   LYS A 197      31.296  15.574 -29.600  1.00 96.84           N  
ATOM   3014  H   LYS A 197      31.890  16.113 -30.214  1.00 96.84           H  
ATOM   3015  CA  LYS A 197      30.952  14.189 -29.971  1.00 96.84           C  
ATOM   3016  HA  LYS A 197      29.869  14.101 -30.061  1.00 96.84           H  
ATOM   3017  C   LYS A 197      31.369  13.189 -28.888  1.00 96.84           C  
ATOM   3018  CB  LYS A 197      31.607  13.825 -31.315  1.00 96.84           C  
ATOM   3019  HB2 LYS A 197      32.651  14.141 -31.298  1.00 96.84           H  
ATOM   3020  HB3 LYS A 197      31.586  12.742 -31.440  1.00 96.84           H  
ATOM   3021  O   LYS A 197      30.606  12.277 -28.578  1.00 96.84           O  
ATOM   3022  CG  LYS A 197      30.894  14.455 -32.524  1.00 96.84           C  
ATOM   3023  HG2 LYS A 197      29.915  13.990 -32.643  1.00 96.84           H  
ATOM   3024  HG3 LYS A 197      30.748  15.521 -32.350  1.00 96.84           H  
ATOM   3025  CD  LYS A 197      31.716  14.266 -33.809  1.00 96.84           C  
ATOM   3026  HD2 LYS A 197      31.860  13.204 -34.009  1.00 96.84           H  
ATOM   3027  HD3 LYS A 197      32.691  14.728 -33.656  1.00 96.84           H  
ATOM   3028  CE  LYS A 197      31.026  14.938 -35.007  1.00 96.84           C  
ATOM   3029  HE2 LYS A 197      30.197  14.321 -35.354  1.00 96.84           H  
ATOM   3030  HE3 LYS A 197      30.607  15.882 -34.660  1.00 96.84           H  
ATOM   3031  NZ  LYS A 197      31.980  15.228 -36.111  1.00 96.84           N  
ATOM   3032  HZ1 LYS A 197      32.811  15.673 -35.746  1.00 96.84           H  
ATOM   3033  HZ2 LYS A 197      32.276  14.397 -36.602  1.00 96.84           H  
ATOM   3034  HZ3 LYS A 197      31.591  15.894 -36.763  1.00 96.84           H  
ATOM   3035  N   ARG A 198      32.552  13.367 -28.287  1.00 97.60           N  
ATOM   3036  H   ARG A 198      33.122  14.146 -28.587  1.00 97.60           H  
ATOM   3037  CA  ARG A 198      33.013  12.527 -27.168  1.00 97.60           C  
ATOM   3038  HA  ARG A 198      32.860  11.480 -27.426  1.00 97.60           H  
ATOM   3039  C   ARG A 198      32.179  12.745 -25.901  1.00 97.60           C  
ATOM   3040  CB  ARG A 198      34.510  12.748 -26.904  1.00 97.60           C  
ATOM   3041  HB2 ARG A 198      34.772  12.254 -25.969  1.00 97.60           H  
ATOM   3042  HB3 ARG A 198      34.707  13.815 -26.799  1.00 97.60           H  
ATOM   3043  O   ARG A 198      31.839  11.758 -25.256  1.00 97.60           O  
ATOM   3044  CG  ARG A 198      35.393  12.163 -28.019  1.00 97.60           C  
ATOM   3045  HG2 ARG A 198      35.153  11.107 -28.135  1.00 97.60           H  
ATOM   3046  HG3 ARG A 198      35.185  12.658 -28.968  1.00 97.60           H  
ATOM   3047  CD  ARG A 198      36.891  12.281 -27.695  1.00 97.60           C  
ATOM   3048  HD2 ARG A 198      37.456  11.803 -28.495  1.00 97.60           H  
ATOM   3049  HD3 ARG A 198      37.074  11.735 -26.770  1.00 97.60           H  
ATOM   3050  NE  ARG A 198      37.337  13.685 -27.568  1.00 97.60           N  
ATOM   3051  HE  ARG A 198      36.880  14.354 -28.171  1.00 97.60           H  
ATOM   3052  NH1 ARG A 198      38.843  13.401 -25.845  1.00 97.60           N  
ATOM   3053 HH11 ARG A 198      38.698  12.401 -25.854  1.00 97.60           H  
ATOM   3054 HH12 ARG A 198      39.088  13.865 -24.982  1.00 97.60           H  
ATOM   3055  NH2 ARG A 198      38.321  15.435 -26.469  1.00 97.60           N  
ATOM   3056 HH21 ARG A 198      37.788  16.109 -26.998  1.00 97.60           H  
ATOM   3057 HH22 ARG A 198      38.640  15.691 -25.546  1.00 97.60           H  
ATOM   3058  CZ  ARG A 198      38.171  14.160 -26.657  1.00 97.60           C  
ATOM   3059  N   LEU A 199      31.787  13.985 -25.595  1.00 96.90           N  
ATOM   3060  H   LEU A 199      32.151  14.756 -26.136  1.00 96.90           H  
ATOM   3061  CA  LEU A 199      30.872  14.286 -24.487  1.00 96.90           C  
ATOM   3062  HA  LEU A 199      31.302  13.881 -23.571  1.00 96.90           H  
ATOM   3063  C   LEU A 199      29.507  13.606 -24.686  1.00 96.90           C  
ATOM   3064  CB  LEU A 199      30.744  15.814 -24.324  1.00 96.90           C  
ATOM   3065  HB2 LEU A 199      30.467  16.251 -25.284  1.00 96.90           H  
ATOM   3066  HB3 LEU A 199      31.718  16.216 -24.045  1.00 96.90           H  
ATOM   3067  O   LEU A 199      29.034  12.910 -23.793  1.00 96.90           O  
ATOM   3068  CG  LEU A 199      29.699  16.266 -23.282  1.00 96.90           C  
ATOM   3069  HG  LEU A 199      28.710  15.923 -23.588  1.00 96.90           H  
ATOM   3070  CD1 LEU A 199      29.991  15.738 -21.879  1.00 96.90           C  
ATOM   3071 HD11 LEU A 199      29.988  14.648 -21.861  1.00 96.90           H  
ATOM   3072 HD12 LEU A 199      29.223  16.091 -21.191  1.00 96.90           H  
ATOM   3073 HD13 LEU A 199      30.958  16.112 -21.543  1.00 96.90           H  
ATOM   3074  CD2 LEU A 199      29.670  17.791 -23.211  1.00 96.90           C  
ATOM   3075 HD21 LEU A 199      28.920  18.108 -22.486  1.00 96.90           H  
ATOM   3076 HD22 LEU A 199      30.641  18.175 -22.897  1.00 96.90           H  
ATOM   3077 HD23 LEU A 199      29.410  18.208 -24.184  1.00 96.90           H  
ATOM   3078  N   ILE A 200      28.900  13.726 -25.870  1.00 96.05           N  
ATOM   3079  H   ILE A 200      29.312  14.342 -26.557  1.00 96.05           H  
ATOM   3080  CA  ILE A 200      27.623  13.062 -26.185  1.00 96.05           C  
ATOM   3081  HA  ILE A 200      26.884  13.363 -25.442  1.00 96.05           H  
ATOM   3082  C   ILE A 200      27.743  11.537 -26.087  1.00 96.05           C  
ATOM   3083  CB  ILE A 200      27.121  13.504 -27.575  1.00 96.05           C  
ATOM   3084  HB  ILE A 200      27.959  13.454 -28.270  1.00 96.05           H  
ATOM   3085  O   ILE A 200      26.822  10.889 -25.594  1.00 96.05           O  
ATOM   3086  CG1 ILE A 200      26.606  14.957 -27.497  1.00 96.05           C  
ATOM   3087 HG12 ILE A 200      27.245  15.552 -26.844  1.00 96.05           H  
ATOM   3088 HG13 ILE A 200      25.597  14.975 -27.085  1.00 96.05           H  
ATOM   3089  CG2 ILE A 200      25.996  12.595 -28.113  1.00 96.05           C  
ATOM   3090 HG21 ILE A 200      25.183  12.541 -27.388  1.00 96.05           H  
ATOM   3091 HG22 ILE A 200      26.375  11.590 -28.301  1.00 96.05           H  
ATOM   3092 HG23 ILE A 200      25.606  12.977 -29.056  1.00 96.05           H  
ATOM   3093  CD1 ILE A 200      26.613  15.623 -28.869  1.00 96.05           C  
ATOM   3094 HD11 ILE A 200      27.652  15.675 -29.195  1.00 96.05           H  
ATOM   3095 HD12 ILE A 200      26.216  16.635 -28.791  1.00 96.05           H  
ATOM   3096 HD13 ILE A 200      26.022  15.066 -29.595  1.00 96.05           H  
ATOM   3097  N   SER A 201      28.871  10.958 -26.513  1.00 97.40           N  
ATOM   3098  H   SER A 201      29.577  11.532 -26.951  1.00 97.40           H  
ATOM   3099  CA  SER A 201      29.129   9.525 -26.328  1.00 97.40           C  
ATOM   3100  HA  SER A 201      28.329   8.962 -26.807  1.00 97.40           H  
ATOM   3101  C   SER A 201      29.144   9.146 -24.845  1.00 97.40           C  
ATOM   3102  CB  SER A 201      30.452   9.124 -26.979  1.00 97.40           C  
ATOM   3103  HB2 SER A 201      30.501   9.547 -27.983  1.00 97.40           H  
ATOM   3104  HB3 SER A 201      31.288   9.511 -26.396  1.00 97.40           H  
ATOM   3105  O   SER A 201      28.482   8.189 -24.463  1.00 97.40           O  
ATOM   3106  OG  SER A 201      30.555   7.717 -27.079  1.00 97.40           O  
ATOM   3107  HG  SER A 201      30.361   7.305 -26.234  1.00 97.40           H  
ATOM   3108  N   ALA A 202      29.819   9.927 -23.996  1.00 97.77           N  
ATOM   3109  H   ALA A 202      30.340  10.715 -24.354  1.00 97.77           H  
ATOM   3110  CA  ALA A 202      29.845   9.682 -22.554  1.00 97.77           C  
ATOM   3111  HA  ALA A 202      30.192   8.663 -22.383  1.00 97.77           H  
ATOM   3112  C   ALA A 202      28.446   9.801 -21.916  1.00 97.77           C  
ATOM   3113  CB  ALA A 202      30.848  10.653 -21.917  1.00 97.77           C  
ATOM   3114  HB1 ALA A 202      30.951  10.422 -20.857  1.00 97.77           H  
ATOM   3115  HB2 ALA A 202      31.821  10.548 -22.396  1.00 97.77           H  
ATOM   3116  HB3 ALA A 202      30.504  11.682 -22.021  1.00 97.77           H  
ATOM   3117  O   ALA A 202      28.077   8.998 -21.059  1.00 97.77           O  
ATOM   3118  N   VAL A 203      27.627  10.757 -22.371  1.00 96.86           N  
ATOM   3119  H   VAL A 203      27.999  11.427 -23.028  1.00 96.86           H  
ATOM   3120  CA  VAL A 203      26.217  10.861 -21.958  1.00 96.86           C  
ATOM   3121  HA  VAL A 203      26.172  10.911 -20.870  1.00 96.86           H  
ATOM   3122  C   VAL A 203      25.417   9.629 -22.391  1.00 96.86           C  
ATOM   3123  CB  VAL A 203      25.562  12.129 -22.533  1.00 96.86           C  
ATOM   3124  HB  VAL A 203      25.690  12.145 -23.615  1.00 96.86           H  
ATOM   3125  O   VAL A 203      24.576   9.144 -21.631  1.00 96.86           O  
ATOM   3126  CG1 VAL A 203      24.057  12.170 -22.232  1.00 96.86           C  
ATOM   3127 HG11 VAL A 203      23.884  12.210 -21.157  1.00 96.86           H  
ATOM   3128 HG12 VAL A 203      23.539  11.311 -22.658  1.00 96.86           H  
ATOM   3129 HG13 VAL A 203      23.633  13.052 -22.714  1.00 96.86           H  
ATOM   3130  CG2 VAL A 203      26.177  13.404 -21.948  1.00 96.86           C  
ATOM   3131 HG21 VAL A 203      27.249  13.440 -22.139  1.00 96.86           H  
ATOM   3132 HG22 VAL A 203      25.719  14.283 -22.402  1.00 96.86           H  
ATOM   3133 HG23 VAL A 203      26.016  13.429 -20.870  1.00 96.86           H  
ATOM   3134  N   ALA A 204      25.642   9.121 -23.605  1.00 96.52           N  
ATOM   3135  H   ALA A 204      26.343   9.549 -24.193  1.00 96.52           H  
ATOM   3136  CA  ALA A 204      24.960   7.927 -24.095  1.00 96.52           C  
ATOM   3137  HA  ALA A 204      23.886   8.095 -24.022  1.00 96.52           H  
ATOM   3138  C   ALA A 204      25.285   6.704 -23.222  1.00 96.52           C  
ATOM   3139  CB  ALA A 204      25.308   7.708 -25.572  1.00 96.52           C  
ATOM   3140  HB1 ALA A 204      24.732   6.867 -25.958  1.00 96.52           H  
ATOM   3141  HB2 ALA A 204      26.367   7.478 -25.681  1.00 96.52           H  
ATOM   3142  HB3 ALA A 204      25.074   8.604 -26.148  1.00 96.52           H  
ATOM   3143  O   ALA A 204      24.359   6.004 -22.808  1.00 96.52           O  
ATOM   3144  N   ASP A 205      26.557   6.524 -22.858  1.00 97.63           N  
ATOM   3145  H   ASP A 205      27.267   7.090 -23.299  1.00 97.63           H  
ATOM   3146  CA  ASP A 205      27.008   5.453 -21.962  1.00 97.63           C  
ATOM   3147  HA  ASP A 205      26.705   4.492 -22.378  1.00 97.63           H  
ATOM   3148  C   ASP A 205      26.381   5.585 -20.560  1.00 97.63           C  
ATOM   3149  CB  ASP A 205      28.546   5.473 -21.860  1.00 97.63           C  
ATOM   3150  HB2 ASP A 205      28.864   6.443 -21.478  1.00 97.63           H  
ATOM   3151  HB3 ASP A 205      28.849   4.719 -21.134  1.00 97.63           H  
ATOM   3152  O   ASP A 205      25.894   4.606 -19.987  1.00 97.63           O  
ATOM   3153  CG  ASP A 205      29.289   5.187 -23.175  1.00 97.63           C  
ATOM   3154  OD1 ASP A 205      28.694   4.565 -24.081  1.00 97.63           O  
ATOM   3155  OD2 ASP A 205      30.477   5.576 -23.255  1.00 97.63           O  
ATOM   3156  N   LEU A 206      26.311   6.808 -20.015  1.00 95.77           N  
ATOM   3157  H   LEU A 206      26.771   7.564 -20.502  1.00 95.77           H  
ATOM   3158  CA  LEU A 206      25.647   7.091 -18.736  1.00 95.77           C  
ATOM   3159  HA  LEU A 206      26.118   6.482 -17.964  1.00 95.77           H  
ATOM   3160  C   LEU A 206      24.153   6.734 -18.780  1.00 95.77           C  
ATOM   3161  CB  LEU A 206      25.839   8.584 -18.400  1.00 95.77           C  
ATOM   3162  HB2 LEU A 206      25.343   9.180 -19.166  1.00 95.77           H  
ATOM   3163  HB3 LEU A 206      26.901   8.824 -18.436  1.00 95.77           H  
ATOM   3164  O   LEU A 206      23.612   6.111 -17.861  1.00 95.77           O  
ATOM   3165  CG  LEU A 206      25.276   8.991 -17.025  1.00 95.77           C  
ATOM   3166  HG  LEU A 206      24.257   8.620 -16.914  1.00 95.77           H  
ATOM   3167  CD1 LEU A 206      26.145   8.430 -15.897  1.00 95.77           C  
ATOM   3168 HD11 LEU A 206      26.041   7.346 -15.850  1.00 95.77           H  
ATOM   3169 HD12 LEU A 206      27.190   8.691 -16.067  1.00 95.77           H  
ATOM   3170 HD13 LEU A 206      25.840   8.854 -14.940  1.00 95.77           H  
ATOM   3171  CD2 LEU A 206      25.220  10.511 -16.901  1.00 95.77           C  
ATOM   3172 HD21 LEU A 206      24.777  10.795 -15.946  1.00 95.77           H  
ATOM   3173 HD22 LEU A 206      26.227  10.925 -16.952  1.00 95.77           H  
ATOM   3174 HD23 LEU A 206      24.613  10.934 -17.702  1.00 95.77           H  
ATOM   3175  N   LYS A 207      23.471   7.112 -19.865  1.00 96.64           N  
ATOM   3176  H   LYS A 207      23.978   7.618 -20.578  1.00 96.64           H  
ATOM   3177  CA  LYS A 207      22.054   6.807 -20.067  1.00 96.64           C  
ATOM   3178  HA  LYS A 207      21.504   7.140 -19.187  1.00 96.64           H  
ATOM   3179  C   LYS A 207      21.822   5.304 -20.181  1.00 96.64           C  
ATOM   3180  CB  LYS A 207      21.554   7.581 -21.292  1.00 96.64           C  
ATOM   3181  HB2 LYS A 207      21.698   8.646 -21.106  1.00 96.64           H  
ATOM   3182  HB3 LYS A 207      22.140   7.304 -22.168  1.00 96.64           H  
ATOM   3183  O   LYS A 207      20.877   4.797 -19.575  1.00 96.64           O  
ATOM   3184  CG  LYS A 207      20.072   7.309 -21.570  1.00 96.64           C  
ATOM   3185  HG2 LYS A 207      19.955   6.279 -21.906  1.00 96.64           H  
ATOM   3186  HG3 LYS A 207      19.496   7.456 -20.656  1.00 96.64           H  
ATOM   3187  CD  LYS A 207      19.549   8.245 -22.660  1.00 96.64           C  
ATOM   3188  HD2 LYS A 207      19.696   9.277 -22.340  1.00 96.64           H  
ATOM   3189  HD3 LYS A 207      20.114   8.073 -23.576  1.00 96.64           H  
ATOM   3190  CE  LYS A 207      18.061   7.984 -22.900  1.00 96.64           C  
ATOM   3191  HE2 LYS A 207      17.531   8.119 -21.957  1.00 96.64           H  
ATOM   3192  HE3 LYS A 207      17.937   6.948 -23.214  1.00 96.64           H  
ATOM   3193  NZ  LYS A 207      17.527   8.908 -23.928  1.00 96.64           N  
ATOM   3194  HZ1 LYS A 207      17.653   9.864 -23.627  1.00 96.64           H  
ATOM   3195  HZ2 LYS A 207      18.026   8.789 -24.798  1.00 96.64           H  
ATOM   3196  HZ3 LYS A 207      16.541   8.749 -24.082  1.00 96.64           H  
ATOM   3197  N   GLU A 208      22.666   4.590 -20.921  1.00 97.50           N  
ATOM   3198  H   GLU A 208      23.421   5.065 -21.396  1.00 97.50           H  
ATOM   3199  CA  GLU A 208      22.599   3.131 -21.026  1.00 97.50           C  
ATOM   3200  HA  GLU A 208      21.611   2.855 -21.395  1.00 97.50           H  
ATOM   3201  C   GLU A 208      22.772   2.468 -19.655  1.00 97.50           C  
ATOM   3202  CB  GLU A 208      23.636   2.627 -22.042  1.00 97.50           C  
ATOM   3203  HB2 GLU A 208      23.443   3.118 -22.997  1.00 97.50           H  
ATOM   3204  HB3 GLU A 208      24.642   2.880 -21.707  1.00 97.50           H  
ATOM   3205  O   GLU A 208      21.943   1.637 -19.268  1.00 97.50           O  
ATOM   3206  CG  GLU A 208      23.517   1.104 -22.220  1.00 97.50           C  
ATOM   3207  HG2 GLU A 208      22.475   0.864 -22.430  1.00 97.50           H  
ATOM   3208  HG3 GLU A 208      23.786   0.616 -21.283  1.00 97.50           H  
ATOM   3209  CD  GLU A 208      24.388   0.520 -23.342  1.00 97.50           C  
ATOM   3210  OE1 GLU A 208      24.341  -0.725 -23.485  1.00 97.50           O  
ATOM   3211  OE2 GLU A 208      25.029   1.295 -24.079  1.00 97.50           O  
ATOM   3212  N   LEU A 209      23.773   2.901 -18.879  1.00 96.83           N  
ATOM   3213  H   LEU A 209      24.424   3.565 -19.274  1.00 96.83           H  
ATOM   3214  CA  LEU A 209      24.022   2.416 -17.523  1.00 96.83           C  
ATOM   3215  HA  LEU A 209      24.279   1.359 -17.583  1.00 96.83           H  
ATOM   3216  C   LEU A 209      22.776   2.547 -16.637  1.00 96.83           C  
ATOM   3217  CB  LEU A 209      25.217   3.191 -16.933  1.00 96.83           C  
ATOM   3218  HB2 LEU A 209      26.097   3.002 -17.548  1.00 96.83           H  
ATOM   3219  HB3 LEU A 209      25.007   4.259 -16.990  1.00 96.83           H  
ATOM   3220  O   LEU A 209      22.346   1.567 -16.018  1.00 96.83           O  
ATOM   3221  CG  LEU A 209      25.539   2.851 -15.467  1.00 96.83           C  
ATOM   3222  HG  LEU A 209      24.657   3.001 -14.844  1.00 96.83           H  
ATOM   3223  CD1 LEU A 209      26.003   1.400 -15.317  1.00 96.83           C  
ATOM   3224 HD11 LEU A 209      26.363   1.225 -14.303  1.00 96.83           H  
ATOM   3225 HD12 LEU A 209      25.176   0.722 -15.530  1.00 96.83           H  
ATOM   3226 HD13 LEU A 209      26.816   1.205 -16.016  1.00 96.83           H  
ATOM   3227  CD2 LEU A 209      26.634   3.777 -14.945  1.00 96.83           C  
ATOM   3228 HD21 LEU A 209      26.299   4.812 -15.019  1.00 96.83           H  
ATOM   3229 HD22 LEU A 209      27.539   3.659 -15.540  1.00 96.83           H  
ATOM   3230 HD23 LEU A 209      26.850   3.557 -13.899  1.00 96.83           H  
ATOM   3231  N   TYR A 210      22.168   3.734 -16.582  1.00 97.90           N  
ATOM   3232  H   TYR A 210      22.581   4.510 -17.079  1.00 97.90           H  
ATOM   3233  CA  TYR A 210      21.006   3.966 -15.724  1.00 97.90           C  
ATOM   3234  HA  TYR A 210      21.203   3.494 -14.761  1.00 97.90           H  
ATOM   3235  C   TYR A 210      19.731   3.295 -16.234  1.00 97.90           C  
ATOM   3236  CB  TYR A 210      20.806   5.468 -15.492  1.00 97.90           C  
ATOM   3237  HB2 TYR A 210      20.762   5.972 -16.458  1.00 97.90           H  
ATOM   3238  HB3 TYR A 210      19.848   5.620 -14.994  1.00 97.90           H  
ATOM   3239  O   TYR A 210      18.942   2.807 -15.426  1.00 97.90           O  
ATOM   3240  CG  TYR A 210      21.853   6.129 -14.614  1.00 97.90           C  
ATOM   3241  CD1 TYR A 210      22.282   5.511 -13.421  1.00 97.90           C  
ATOM   3242  HD1 TYR A 210      21.896   4.546 -13.126  1.00 97.90           H  
ATOM   3243  CD2 TYR A 210      22.356   7.397 -14.957  1.00 97.90           C  
ATOM   3244  HD2 TYR A 210      22.037   7.886 -15.866  1.00 97.90           H  
ATOM   3245  CE1 TYR A 210      23.230   6.135 -12.593  1.00 97.90           C  
ATOM   3246  HE1 TYR A 210      23.565   5.645 -11.691  1.00 97.90           H  
ATOM   3247  CE2 TYR A 210      23.276   8.043 -14.112  1.00 97.90           C  
ATOM   3248  HE2 TYR A 210      23.639   9.033 -14.349  1.00 97.90           H  
ATOM   3249  OH  TYR A 210      24.640   8.009 -12.137  1.00 97.90           O  
ATOM   3250  HH  TYR A 210      24.955   7.418 -11.448  1.00 97.90           H  
ATOM   3251  CZ  TYR A 210      23.731   7.405 -12.941  1.00 97.90           C  
ATOM   3252  N   ILE A 211      19.526   3.182 -17.549  1.00 97.92           N  
ATOM   3253  H   ILE A 211      20.197   3.595 -18.181  1.00 97.92           H  
ATOM   3254  CA  ILE A 211      18.416   2.390 -18.102  1.00 97.92           C  
ATOM   3255  HA  ILE A 211      17.483   2.734 -17.654  1.00 97.92           H  
ATOM   3256  C   ILE A 211      18.567   0.917 -17.714  1.00 97.92           C  
ATOM   3257  CB  ILE A 211      18.318   2.578 -19.632  1.00 97.92           C  
ATOM   3258  HB  ILE A 211      19.316   2.482 -20.061  1.00 97.92           H  
ATOM   3259  O   ILE A 211      17.589   0.286 -17.296  1.00 97.92           O  
ATOM   3260  CG1 ILE A 211      17.770   3.990 -19.935  1.00 97.92           C  
ATOM   3261 HG12 ILE A 211      18.335   4.733 -19.372  1.00 97.92           H  
ATOM   3262 HG13 ILE A 211      16.732   4.056 -19.608  1.00 97.92           H  
ATOM   3263  CG2 ILE A 211      17.412   1.511 -20.283  1.00 97.92           C  
ATOM   3264 HG21 ILE A 211      17.839   0.517 -20.153  1.00 97.92           H  
ATOM   3265 HG22 ILE A 211      16.415   1.542 -19.841  1.00 97.92           H  
ATOM   3266 HG23 ILE A 211      17.339   1.678 -21.357  1.00 97.92           H  
ATOM   3267  CD1 ILE A 211      17.846   4.375 -21.416  1.00 97.92           C  
ATOM   3268 HD11 ILE A 211      17.593   5.430 -21.521  1.00 97.92           H  
ATOM   3269 HD12 ILE A 211      18.856   4.206 -21.792  1.00 97.92           H  
ATOM   3270 HD13 ILE A 211      17.136   3.793 -22.004  1.00 97.92           H  
ATOM   3271  N   TYR A 212      19.780   0.370 -17.810  1.00 97.95           N  
ATOM   3272  H   TYR A 212      20.542   0.922 -18.177  1.00 97.95           H  
ATOM   3273  CA  TYR A 212      20.046  -1.008 -17.423  1.00 97.95           C  
ATOM   3274  HA  TYR A 212      19.348  -1.654 -17.957  1.00 97.95           H  
ATOM   3275  C   TYR A 212      19.810  -1.226 -15.925  1.00 97.95           C  
ATOM   3276  CB  TYR A 212      21.463  -1.406 -17.841  1.00 97.95           C  
ATOM   3277  HB2 TYR A 212      21.579  -1.237 -18.912  1.00 97.95           H  
ATOM   3278  HB3 TYR A 212      22.189  -0.774 -17.330  1.00 97.95           H  
ATOM   3279  O   TYR A 212      19.073  -2.145 -15.559  1.00 97.95           O  
ATOM   3280  CG  TYR A 212      21.759  -2.861 -17.542  1.00 97.95           C  
ATOM   3281  CD1 TYR A 212      22.445  -3.215 -16.364  1.00 97.95           C  
ATOM   3282  HD1 TYR A 212      22.786  -2.444 -15.689  1.00 97.95           H  
ATOM   3283  CD2 TYR A 212      21.316  -3.861 -18.428  1.00 97.95           C  
ATOM   3284  HD2 TYR A 212      20.817  -3.580 -19.344  1.00 97.95           H  
ATOM   3285  CE1 TYR A 212      22.705  -4.569 -16.078  1.00 97.95           C  
ATOM   3286  HE1 TYR A 212      23.244  -4.836 -15.181  1.00 97.95           H  
ATOM   3287  CE2 TYR A 212      21.568  -5.216 -18.143  1.00 97.95           C  
ATOM   3288  HE2 TYR A 212      21.264  -5.990 -18.832  1.00 97.95           H  
ATOM   3289  OH  TYR A 212      22.506  -6.880 -16.708  1.00 97.95           O  
ATOM   3290  HH  TYR A 212      23.039  -6.997 -15.918  1.00 97.95           H  
ATOM   3291  CZ  TYR A 212      22.275  -5.569 -16.976  1.00 97.95           C  
ATOM   3292  N   LYS A 213      20.346  -0.355 -15.057  1.00 97.92           N  
ATOM   3293  H   LYS A 213      20.946   0.372 -15.419  1.00 97.92           H  
ATOM   3294  CA  LYS A 213      20.107  -0.425 -13.603  1.00 97.92           C  
ATOM   3295  HA  LYS A 213      20.419  -1.403 -13.238  1.00 97.92           H  
ATOM   3296  C   LYS A 213      18.622  -0.320 -13.262  1.00 97.92           C  
ATOM   3297  CB  LYS A 213      20.911   0.649 -12.853  1.00 97.92           C  
ATOM   3298  HB2 LYS A 213      20.522   0.720 -11.837  1.00 97.92           H  
ATOM   3299  HB3 LYS A 213      20.783   1.620 -13.333  1.00 97.92           H  
ATOM   3300  O   LYS A 213      18.105  -1.176 -12.549  1.00 97.92           O  
ATOM   3301  CG  LYS A 213      22.403   0.295 -12.771  1.00 97.92           C  
ATOM   3302  HG2 LYS A 213      22.506  -0.725 -12.402  1.00 97.92           H  
ATOM   3303  HG3 LYS A 213      22.854   0.355 -13.762  1.00 97.92           H  
ATOM   3304  CD  LYS A 213      23.141   1.237 -11.811  1.00 97.92           C  
ATOM   3305  HD2 LYS A 213      22.682   1.176 -10.825  1.00 97.92           H  
ATOM   3306  HD3 LYS A 213      23.059   2.263 -12.172  1.00 97.92           H  
ATOM   3307  CE  LYS A 213      24.623   0.848 -11.710  1.00 97.92           C  
ATOM   3308  HE2 LYS A 213      25.082   1.025 -12.683  1.00 97.92           H  
ATOM   3309  HE3 LYS A 213      24.695  -0.216 -11.482  1.00 97.92           H  
ATOM   3310  NZ  LYS A 213      25.332   1.633 -10.670  1.00 97.92           N  
ATOM   3311  HZ1 LYS A 213      26.339   1.560 -10.695  1.00 97.92           H  
ATOM   3312  HZ2 LYS A 213      24.996   1.438  -9.737  1.00 97.92           H  
ATOM   3313  HZ3 LYS A 213      25.072   2.606 -10.735  1.00 97.92           H  
ATOM   3314  N   ALA A 214      17.902   0.634 -13.853  1.00 98.44           N  
ATOM   3315  H   ALA A 214      18.382   1.314 -14.426  1.00 98.44           H  
ATOM   3316  CA  ALA A 214      16.459   0.772 -13.667  1.00 98.44           C  
ATOM   3317  HA  ALA A 214      16.260   0.993 -12.618  1.00 98.44           H  
ATOM   3318  C   ALA A 214      15.711  -0.518 -14.032  1.00 98.44           C  
ATOM   3319  CB  ALA A 214      15.958   1.940 -14.522  1.00 98.44           C  
ATOM   3320  HB1 ALA A 214      16.522   2.842 -14.285  1.00 98.44           H  
ATOM   3321  HB2 ALA A 214      14.902   2.119 -14.320  1.00 98.44           H  
ATOM   3322  HB3 ALA A 214      16.091   1.716 -15.580  1.00 98.44           H  
ATOM   3323  O   ALA A 214      14.819  -0.949 -13.304  1.00 98.44           O  
ATOM   3324  N   ARG A 215      16.091  -1.177 -15.135  1.00 98.28           N  
ATOM   3325  H   ARG A 215      16.827  -0.778 -15.700  1.00 98.28           H  
ATOM   3326  CA  ARG A 215      15.495  -2.459 -15.530  1.00 98.28           C  
ATOM   3327  HA  ARG A 215      14.414  -2.334 -15.575  1.00 98.28           H  
ATOM   3328  C   ARG A 215      15.748  -3.554 -14.494  1.00 98.28           C  
ATOM   3329  CB  ARG A 215      16.010  -2.855 -16.918  1.00 98.28           C  
ATOM   3330  HB2 ARG A 215      17.085  -3.031 -16.882  1.00 98.28           H  
ATOM   3331  HB3 ARG A 215      15.816  -2.036 -17.611  1.00 98.28           H  
ATOM   3332  O   ARG A 215      14.819  -4.295 -14.186  1.00 98.28           O  
ATOM   3333  CG  ARG A 215      15.309  -4.120 -17.425  1.00 98.28           C  
ATOM   3334  HG2 ARG A 215      15.550  -4.965 -16.780  1.00 98.28           H  
ATOM   3335  HG3 ARG A 215      14.231  -3.962 -17.421  1.00 98.28           H  
ATOM   3336  CD  ARG A 215      15.770  -4.437 -18.846  1.00 98.28           C  
ATOM   3337  HD2 ARG A 215      16.842  -4.633 -18.833  1.00 98.28           H  
ATOM   3338  HD3 ARG A 215      15.577  -3.569 -19.476  1.00 98.28           H  
ATOM   3339  NE  ARG A 215      15.054  -5.608 -19.382  1.00 98.28           N  
ATOM   3340  HE  ARG A 215      14.430  -6.085 -18.747  1.00 98.28           H  
ATOM   3341  NH1 ARG A 215      15.881  -5.490 -21.520  1.00 98.28           N  
ATOM   3342 HH11 ARG A 215      15.940  -5.852 -22.461  1.00 98.28           H  
ATOM   3343 HH12 ARG A 215      16.431  -4.686 -21.253  1.00 98.28           H  
ATOM   3344  NH2 ARG A 215      14.444  -7.111 -20.977  1.00 98.28           N  
ATOM   3345 HH21 ARG A 215      13.842  -7.574 -20.310  1.00 98.28           H  
ATOM   3346 HH22 ARG A 215      14.506  -7.460 -21.922  1.00 98.28           H  
ATOM   3347  CZ  ARG A 215      15.130  -6.063 -20.619  1.00 98.28           C  
ATOM   3348  N   GLN A 216      16.961  -3.644 -13.950  1.00 98.08           N  
ATOM   3349  H   GLN A 216      17.670  -2.984 -14.234  1.00 98.08           H  
ATOM   3350  CA  GLN A 216      17.264  -4.591 -12.873  1.00 98.08           C  
ATOM   3351  HA  GLN A 216      16.996  -5.596 -13.199  1.00 98.08           H  
ATOM   3352  C   GLN A 216      16.415  -4.302 -11.630  1.00 98.08           C  
ATOM   3353  CB  GLN A 216      18.762  -4.574 -12.524  1.00 98.08           C  
ATOM   3354  HB2 GLN A 216      18.929  -5.253 -11.687  1.00 98.08           H  
ATOM   3355  HB3 GLN A 216      19.053  -3.575 -12.201  1.00 98.08           H  
ATOM   3356  O   GLN A 216      15.780  -5.210 -11.104  1.00 98.08           O  
ATOM   3357  CG  GLN A 216      19.675  -5.002 -13.684  1.00 98.08           C  
ATOM   3358  HG2 GLN A 216      20.709  -4.997 -13.339  1.00 98.08           H  
ATOM   3359  HG3 GLN A 216      19.599  -4.279 -14.496  1.00 98.08           H  
ATOM   3360  CD  GLN A 216      19.363  -6.390 -14.232  1.00 98.08           C  
ATOM   3361  NE2 GLN A 216      19.542  -6.615 -15.513  1.00 98.08           N  
ATOM   3362 HE21 GLN A 216      19.463  -7.581 -15.795  1.00 98.08           H  
ATOM   3363 HE22 GLN A 216      19.985  -5.913 -16.089  1.00 98.08           H  
ATOM   3364  OE1 GLN A 216      18.955  -7.305 -13.540  1.00 98.08           O  
ATOM   3365  N   HIS A 217      16.302  -3.035 -11.223  1.00 98.52           N  
ATOM   3366  H   HIS A 217      16.875  -2.326 -11.657  1.00 98.52           H  
ATOM   3367  CA  HIS A 217      15.468  -2.655 -10.084  1.00 98.52           C  
ATOM   3368  HA  HIS A 217      15.809  -3.225  -9.219  1.00 98.52           H  
ATOM   3369  C   HIS A 217      13.996  -3.025 -10.277  1.00 98.52           C  
ATOM   3370  CB  HIS A 217      15.632  -1.161  -9.789  1.00 98.52           C  
ATOM   3371  HB2 HIS A 217      15.381  -0.585 -10.680  1.00 98.52           H  
ATOM   3372  HB3 HIS A 217      14.939  -0.881  -8.996  1.00 98.52           H  
ATOM   3373  O   HIS A 217      13.382  -3.607  -9.387  1.00 98.52           O  
ATOM   3374  CG  HIS A 217      17.017  -0.790  -9.339  1.00 98.52           C  
ATOM   3375  CD2 HIS A 217      17.791   0.227  -9.822  1.00 98.52           C  
ATOM   3376  HD2 HIS A 217      17.526   0.915 -10.611  1.00 98.52           H  
ATOM   3377  ND1 HIS A 217      17.720  -1.375  -8.313  1.00 98.52           N  
ATOM   3378  HD1 HIS A 217      17.362  -2.083  -7.688  1.00 98.52           H  
ATOM   3379  CE1 HIS A 217      18.893  -0.735  -8.184  1.00 98.52           C  
ATOM   3380  HE1 HIS A 217      19.649  -0.939  -7.441  1.00 98.52           H  
ATOM   3381  NE2 HIS A 217      18.986   0.231  -9.107  1.00 98.52           N  
ATOM   3382  N   LYS A 218      13.433  -2.768 -11.462  1.00 98.57           N  
ATOM   3383  H   LYS A 218      13.980  -2.265 -12.147  1.00 98.57           H  
ATOM   3384  CA  LYS A 218      12.049  -3.149 -11.774  1.00 98.57           C  
ATOM   3385  HA  LYS A 218      11.390  -2.754 -11.000  1.00 98.57           H  
ATOM   3386  C   LYS A 218      11.843  -4.662 -11.770  1.00 98.57           C  
ATOM   3387  CB  LYS A 218      11.639  -2.580 -13.130  1.00 98.57           C  
ATOM   3388  HB2 LYS A 218      10.670  -2.999 -13.401  1.00 98.57           H  
ATOM   3389  HB3 LYS A 218      12.367  -2.880 -13.884  1.00 98.57           H  
ATOM   3390  O   LYS A 218      10.807  -5.123 -11.300  1.00 98.57           O  
ATOM   3391  CG  LYS A 218      11.517  -1.053 -13.104  1.00 98.57           C  
ATOM   3392  HG2 LYS A 218      10.791  -0.748 -12.351  1.00 98.57           H  
ATOM   3393  HG3 LYS A 218      12.472  -0.590 -12.854  1.00 98.57           H  
ATOM   3394  CD  LYS A 218      11.067  -0.585 -14.484  1.00 98.57           C  
ATOM   3395  HD2 LYS A 218      11.780  -0.920 -15.236  1.00 98.57           H  
ATOM   3396  HD3 LYS A 218      10.086  -1.011 -14.696  1.00 98.57           H  
ATOM   3397  CE  LYS A 218      10.977   0.934 -14.515  1.00 98.57           C  
ATOM   3398  HE2 LYS A 218      11.973   1.367 -14.419  1.00 98.57           H  
ATOM   3399  HE3 LYS A 218      10.388   1.289 -13.669  1.00 98.57           H  
ATOM   3400  NZ  LYS A 218      10.346   1.383 -15.771  1.00 98.57           N  
ATOM   3401  HZ1 LYS A 218      10.845   1.099 -16.602  1.00 98.57           H  
ATOM   3402  HZ2 LYS A 218      10.349   2.393 -15.752  1.00 98.57           H  
ATOM   3403  HZ3 LYS A 218       9.359   1.169 -15.800  1.00 98.57           H  
ATOM   3404  N   ASN A 219      12.807  -5.427 -12.282  1.00 98.23           N  
ATOM   3405  H   ASN A 219      13.627  -4.982 -12.669  1.00 98.23           H  
ATOM   3406  CA  ASN A 219      12.756  -6.888 -12.232  1.00 98.23           C  
ATOM   3407  HA  ASN A 219      11.820  -7.235 -12.670  1.00 98.23           H  
ATOM   3408  C   ASN A 219      12.790  -7.397 -10.787  1.00 98.23           C  
ATOM   3409  CB  ASN A 219      13.928  -7.481 -13.022  1.00 98.23           C  
ATOM   3410  HB2 ASN A 219      13.982  -8.549 -12.808  1.00 98.23           H  
ATOM   3411  HB3 ASN A 219      14.861  -7.034 -12.680  1.00 98.23           H  
ATOM   3412  O   ASN A 219      12.054  -8.322 -10.467  1.00 98.23           O  
ATOM   3413  CG  ASN A 219      13.827  -7.335 -14.526  1.00 98.23           C  
ATOM   3414  ND2 ASN A 219      14.915  -7.611 -15.206  1.00 98.23           N  
ATOM   3415 HD21 ASN A 219      14.842  -7.603 -16.214  1.00 98.23           H  
ATOM   3416 HD22 ASN A 219      15.752  -7.864 -14.700  1.00 98.23           H  
ATOM   3417  OD1 ASN A 219      12.806  -7.030 -15.125  1.00 98.23           O  
ATOM   3418  N   ASN A 220      13.598  -6.781  -9.921  1.00 98.04           N  
ATOM   3419  H   ASN A 220      14.245  -6.085 -10.263  1.00 98.04           H  
ATOM   3420  CA  ASN A 220      13.667  -7.156  -8.512  1.00 98.04           C  
ATOM   3421  HA  ASN A 220      13.816  -8.233  -8.439  1.00 98.04           H  
ATOM   3422  C   ASN A 220      12.353  -6.843  -7.789  1.00 98.04           C  
ATOM   3423  CB  ASN A 220      14.855  -6.454  -7.842  1.00 98.04           C  
ATOM   3424  HB2 ASN A 220      14.788  -5.380  -8.018  1.00 98.04           H  
ATOM   3425  HB3 ASN A 220      14.793  -6.626  -6.767  1.00 98.04           H  
ATOM   3426  O   ASN A 220      11.820  -7.720  -7.122  1.00 98.04           O  
ATOM   3427  CG  ASN A 220      16.211  -6.945  -8.317  1.00 98.04           C  
ATOM   3428  ND2 ASN A 220      17.271  -6.493  -7.690  1.00 98.04           N  
ATOM   3429 HD21 ASN A 220      18.135  -6.915  -8.000  1.00 98.04           H  
ATOM   3430 HD22 ASN A 220      17.144  -6.128  -6.757  1.00 98.04           H  
ATOM   3431  OD1 ASN A 220      16.366  -7.757  -9.210  1.00 98.04           O  
ATOM   3432  N   VAL A 221      11.788  -5.645  -7.983  1.00 98.21           N  
ATOM   3433  H   VAL A 221      12.298  -4.953  -8.514  1.00 98.21           H  
ATOM   3434  CA  VAL A 221      10.483  -5.269  -7.405  1.00 98.21           C  
ATOM   3435  HA  VAL A 221      10.544  -5.351  -6.320  1.00 98.21           H  
ATOM   3436  C   VAL A 221       9.369  -6.219  -7.853  1.00 98.21           C  
ATOM   3437  CB  VAL A 221      10.135  -3.810  -7.750  1.00 98.21           C  
ATOM   3438  HB  VAL A 221      10.278  -3.654  -8.820  1.00 98.21           H  
ATOM   3439  O   VAL A 221       8.512  -6.570  -7.053  1.00 98.21           O  
ATOM   3440  CG1 VAL A 221       8.694  -3.422  -7.407  1.00 98.21           C  
ATOM   3441 HG11 VAL A 221       8.522  -3.505  -6.334  1.00 98.21           H  
ATOM   3442 HG12 VAL A 221       8.518  -2.397  -7.735  1.00 98.21           H  
ATOM   3443 HG13 VAL A 221       7.980  -4.059  -7.930  1.00 98.21           H  
ATOM   3444  CG2 VAL A 221      11.046  -2.846  -6.982  1.00 98.21           C  
ATOM   3445 HG21 VAL A 221      10.923  -2.997  -5.909  1.00 98.21           H  
ATOM   3446 HG22 VAL A 221      12.089  -3.022  -7.243  1.00 98.21           H  
ATOM   3447 HG23 VAL A 221      10.786  -1.816  -7.224  1.00 98.21           H  
ATOM   3448  N   LEU A 222       9.395  -6.688  -9.105  1.00 97.25           N  
ATOM   3449  H   LEU A 222      10.128  -6.366  -9.721  1.00 97.25           H  
ATOM   3450  CA  LEU A 222       8.420  -7.659  -9.620  1.00 97.25           C  
ATOM   3451  HA  LEU A 222       7.421  -7.267  -9.435  1.00 97.25           H  
ATOM   3452  C   LEU A 222       8.458  -9.026  -8.920  1.00 97.25           C  
ATOM   3453  CB  LEU A 222       8.649  -7.851 -11.133  1.00 97.25           C  
ATOM   3454  HB2 LEU A 222       9.721  -7.870 -11.332  1.00 97.25           H  
ATOM   3455  HB3 LEU A 222       8.244  -8.813 -11.446  1.00 97.25           H  
ATOM   3456  O   LEU A 222       7.516  -9.797  -9.077  1.00 97.25           O  
ATOM   3457  CG  LEU A 222       7.988  -6.758 -11.977  1.00 97.25           C  
ATOM   3458  HG  LEU A 222       8.200  -5.781 -11.545  1.00 97.25           H  
ATOM   3459  CD1 LEU A 222       8.537  -6.793 -13.408  1.00 97.25           C  
ATOM   3460 HD11 LEU A 222       8.384  -7.783 -13.839  1.00 97.25           H  
ATOM   3461 HD12 LEU A 222       9.606  -6.578 -13.387  1.00 97.25           H  
ATOM   3462 HD13 LEU A 222       8.036  -6.043 -14.020  1.00 97.25           H  
ATOM   3463  CD2 LEU A 222       6.467  -6.955 -12.033  1.00 97.25           C  
ATOM   3464 HD21 LEU A 222       6.181  -7.562 -12.892  1.00 97.25           H  
ATOM   3465 HD22 LEU A 222       6.116  -7.475 -11.142  1.00 97.25           H  
ATOM   3466 HD23 LEU A 222       5.958  -5.992 -12.049  1.00 97.25           H  
ATOM   3467  N   GLN A 223       9.536  -9.343  -8.200  1.00 97.03           N  
ATOM   3468  H   GLN A 223      10.269  -8.656  -8.094  1.00 97.03           H  
ATOM   3469  CA  GLN A 223       9.671 -10.589  -7.442  1.00 97.03           C  
ATOM   3470  HA  GLN A 223       8.982 -11.331  -7.848  1.00 97.03           H  
ATOM   3471  C   GLN A 223       9.289 -10.443  -5.965  1.00 97.03           C  
ATOM   3472  CB  GLN A 223      11.097 -11.139  -7.591  1.00 97.03           C  
ATOM   3473  HB2 GLN A 223      11.825 -10.407  -7.241  1.00 97.03           H  
ATOM   3474  HB3 GLN A 223      11.188 -12.035  -6.976  1.00 97.03           H  
ATOM   3475  O   GLN A 223       9.261 -11.444  -5.251  1.00 97.03           O  
ATOM   3476  CG  GLN A 223      11.396 -11.519  -9.046  1.00 97.03           C  
ATOM   3477  HG2 GLN A 223      11.484 -10.618  -9.653  1.00 97.03           H  
ATOM   3478  HG3 GLN A 223      10.561 -12.104  -9.432  1.00 97.03           H  
ATOM   3479  CD  GLN A 223      12.662 -12.348  -9.217  1.00 97.03           C  
ATOM   3480  NE2 GLN A 223      12.882 -12.888 -10.396  1.00 97.03           N  
ATOM   3481 HE21 GLN A 223      13.725 -13.440 -10.460  1.00 97.03           H  
ATOM   3482 HE22 GLN A 223      12.222 -12.745 -11.147  1.00 97.03           H  
ATOM   3483  OE1 GLN A 223      13.472 -12.558  -8.332  1.00 97.03           O  
ATOM   3484  N   LEU A 224       9.006  -9.224  -5.501  1.00 97.10           N  
ATOM   3485  H   LEU A 224       8.954  -8.451  -6.149  1.00 97.10           H  
ATOM   3486  CA  LEU A 224       8.604  -8.972  -4.120  1.00 97.10           C  
ATOM   3487  HA  LEU A 224       9.177  -9.630  -3.467  1.00 97.10           H  
ATOM   3488  C   LEU A 224       7.128  -9.323  -3.927  1.00 97.10           C  
ATOM   3489  CB  LEU A 224       8.921  -7.520  -3.726  1.00 97.10           C  
ATOM   3490  HB2 LEU A 224       8.292  -6.853  -4.316  1.00 97.10           H  
ATOM   3491  HB3 LEU A 224       8.667  -7.378  -2.675  1.00 97.10           H  
ATOM   3492  O   LEU A 224       6.314  -9.167  -4.836  1.00 97.10           O  
ATOM   3493  CG  LEU A 224      10.395  -7.133  -3.939  1.00 97.10           C  
ATOM   3494  HG  LEU A 224      10.624  -7.199  -5.003  1.00 97.10           H  
ATOM   3495  CD1 LEU A 224      10.631  -5.687  -3.527  1.00 97.10           C  
ATOM   3496 HD11 LEU A 224       9.925  -5.034  -4.041  1.00 97.10           H  
ATOM   3497 HD12 LEU A 224      11.648  -5.389  -3.783  1.00 97.10           H  
ATOM   3498 HD13 LEU A 224      10.493  -5.598  -2.450  1.00 97.10           H  
ATOM   3499  CD2 LEU A 224      11.375  -8.037  -3.186  1.00 97.10           C  
ATOM   3500 HD21 LEU A 224      11.084  -8.128  -2.140  1.00 97.10           H  
ATOM   3501 HD22 LEU A 224      11.383  -9.028  -3.638  1.00 97.10           H  
ATOM   3502 HD23 LEU A 224      12.382  -7.624  -3.244  1.00 97.10           H  
ATOM   3503  N   THR A 225       6.796  -9.817  -2.734  1.00 94.15           N  
ATOM   3504  H   THR A 225       7.509  -9.870  -2.022  1.00 94.15           H  
ATOM   3505  CA  THR A 225       5.455 -10.354  -2.427  1.00 94.15           C  
ATOM   3506  HA  THR A 225       4.808 -10.213  -3.293  1.00 94.15           H  
ATOM   3507  C   THR A 225       4.758  -9.635  -1.280  1.00 94.15           C  
ATOM   3508  CB  THR A 225       5.488 -11.864  -2.159  1.00 94.15           C  
ATOM   3509  HB  THR A 225       4.478 -12.203  -1.928  1.00 94.15           H  
ATOM   3510  O   THR A 225       3.587  -9.897  -1.020  1.00 94.15           O  
ATOM   3511  CG2 THR A 225       5.983 -12.652  -3.372  1.00 94.15           C  
ATOM   3512 HG21 THR A 225       5.913 -13.719  -3.159  1.00 94.15           H  
ATOM   3513 HG22 THR A 225       5.361 -12.420  -4.236  1.00 94.15           H  
ATOM   3514 HG23 THR A 225       7.019 -12.399  -3.598  1.00 94.15           H  
ATOM   3515  OG1 THR A 225       6.327 -12.183  -1.074  1.00 94.15           O  
ATOM   3516  HG1 THR A 225       7.209 -11.841  -1.241  1.00 94.15           H  
ATOM   3517  N   THR A 226       5.445  -8.704  -0.618  1.00 94.19           N  
ATOM   3518  H   THR A 226       6.399  -8.502  -0.880  1.00 94.19           H  
ATOM   3519  CA  THR A 226       4.903  -7.949   0.510  1.00 94.19           C  
ATOM   3520  HA  THR A 226       3.826  -8.107   0.563  1.00 94.19           H  
ATOM   3521  C   THR A 226       5.134  -6.454   0.318  1.00 94.19           C  
ATOM   3522  CB  THR A 226       5.490  -8.421   1.851  1.00 94.19           C  
ATOM   3523  HB  THR A 226       4.887  -7.982   2.645  1.00 94.19           H  
ATOM   3524  O   THR A 226       6.066  -6.029  -0.371  1.00 94.19           O  
ATOM   3525  CG2 THR A 226       5.482  -9.938   2.033  1.00 94.19           C  
ATOM   3526 HG21 THR A 226       4.478 -10.326   1.858  1.00 94.19           H  
ATOM   3527 HG22 THR A 226       6.183 -10.411   1.345  1.00 94.19           H  
ATOM   3528 HG23 THR A 226       5.781 -10.174   3.054  1.00 94.19           H  
ATOM   3529  OG1 THR A 226       6.801  -7.948   2.003  1.00 94.19           O  
ATOM   3530  HG1 THR A 226       7.426  -8.623   1.730  1.00 94.19           H  
ATOM   3531  N   LYS A 227       4.276  -5.641   0.940  1.00 95.20           N  
ATOM   3532  H   LYS A 227       3.526  -6.056   1.476  1.00 95.20           H  
ATOM   3533  CA  LYS A 227       4.442  -4.184   0.991  1.00 95.20           C  
ATOM   3534  HA  LYS A 227       4.470  -3.784  -0.023  1.00 95.20           H  
ATOM   3535  C   LYS A 227       5.770  -3.797   1.649  1.00 95.20           C  
ATOM   3536  CB  LYS A 227       3.244  -3.582   1.740  1.00 95.20           C  
ATOM   3537  HB2 LYS A 227       2.334  -3.780   1.174  1.00 95.20           H  
ATOM   3538  HB3 LYS A 227       3.155  -4.060   2.716  1.00 95.20           H  
ATOM   3539  O   LYS A 227       6.485  -2.957   1.112  1.00 95.20           O  
ATOM   3540  CG  LYS A 227       3.388  -2.070   1.945  1.00 95.20           C  
ATOM   3541  HG2 LYS A 227       4.313  -1.855   2.479  1.00 95.20           H  
ATOM   3542  HG3 LYS A 227       3.421  -1.565   0.979  1.00 95.20           H  
ATOM   3543  CD  LYS A 227       2.235  -1.515   2.780  1.00 95.20           C  
ATOM   3544  HD2 LYS A 227       2.221  -2.011   3.750  1.00 95.20           H  
ATOM   3545  HD3 LYS A 227       1.283  -1.673   2.272  1.00 95.20           H  
ATOM   3546  CE  LYS A 227       2.510  -0.025   2.958  1.00 95.20           C  
ATOM   3547  HE2 LYS A 227       2.368   0.489   2.008  1.00 95.20           H  
ATOM   3548  HE3 LYS A 227       3.555   0.088   3.247  1.00 95.20           H  
ATOM   3549  NZ  LYS A 227       1.672   0.581   4.004  1.00 95.20           N  
ATOM   3550  HZ1 LYS A 227       1.740   1.586   3.935  1.00 95.20           H  
ATOM   3551  HZ2 LYS A 227       0.711   0.288   3.901  1.00 95.20           H  
ATOM   3552  HZ3 LYS A 227       1.990   0.273   4.912  1.00 95.20           H  
ATOM   3553  N   GLU A 228       6.096  -4.430   2.775  1.00 94.93           N  
ATOM   3554  H   GLU A 228       5.474  -5.140   3.136  1.00 94.93           H  
ATOM   3555  CA  GLU A 228       7.308  -4.144   3.549  1.00 94.93           C  
ATOM   3556  HA  GLU A 228       7.298  -3.096   3.851  1.00 94.93           H  
ATOM   3557  C   GLU A 228       8.574  -4.368   2.713  1.00 94.93           C  
ATOM   3558  CB  GLU A 228       7.304  -5.014   4.815  1.00 94.93           C  
ATOM   3559  HB2 GLU A 228       6.378  -4.824   5.357  1.00 94.93           H  
ATOM   3560  HB3 GLU A 228       7.331  -6.065   4.529  1.00 94.93           H  
ATOM   3561  O   GLU A 228       9.440  -3.494   2.668  1.00 94.93           O  
ATOM   3562  CG  GLU A 228       8.492  -4.702   5.741  1.00 94.93           C  
ATOM   3563  HG2 GLU A 228       8.496  -3.631   5.945  1.00 94.93           H  
ATOM   3564  HG3 GLU A 228       9.420  -4.947   5.226  1.00 94.93           H  
ATOM   3565  CD  GLU A 228       8.454  -5.464   7.077  1.00 94.93           C  
ATOM   3566  OE1 GLU A 228       9.280  -5.116   7.954  1.00 94.93           O  
ATOM   3567  OE2 GLU A 228       7.612  -6.378   7.230  1.00 94.93           O  
ATOM   3568  N   ASP A 229       8.645  -5.473   1.964  1.00 96.91           N  
ATOM   3569  H   ASP A 229       7.942  -6.189   2.078  1.00 96.91           H  
ATOM   3570  CA  ASP A 229       9.785  -5.742   1.084  1.00 96.91           C  
ATOM   3571  HA  ASP A 229      10.698  -5.756   1.679  1.00 96.91           H  
ATOM   3572  C   ASP A 229       9.932  -4.660   0.001  1.00 96.91           C  
ATOM   3573  CB  ASP A 229       9.631  -7.098   0.386  1.00 96.91           C  
ATOM   3574  HB2 ASP A 229      10.452  -7.188  -0.325  1.00 96.91           H  
ATOM   3575  HB3 ASP A 229       8.698  -7.107  -0.178  1.00 96.91           H  
ATOM   3576  O   ASP A 229      11.048  -4.238  -0.312  1.00 96.91           O  
ATOM   3577  CG  ASP A 229       9.692  -8.324   1.297  1.00 96.91           C  
ATOM   3578  OD1 ASP A 229      10.523  -8.339   2.225  1.00 96.91           O  
ATOM   3579  OD2 ASP A 229       8.920  -9.270   0.999  1.00 96.91           O  
ATOM   3580  N   ILE A 230       8.818  -4.194  -0.584  1.00 98.20           N  
ATOM   3581  H   ILE A 230       7.934  -4.553  -0.252  1.00 98.20           H  
ATOM   3582  CA  ILE A 230       8.821  -3.137  -1.611  1.00 98.20           C  
ATOM   3583  HA  ILE A 230       9.523  -3.417  -2.396  1.00 98.20           H  
ATOM   3584  C   ILE A 230       9.338  -1.822  -1.019  1.00 98.20           C  
ATOM   3585  CB  ILE A 230       7.420  -2.969  -2.252  1.00 98.20           C  
ATOM   3586  HB  ILE A 230       6.689  -2.815  -1.458  1.00 98.20           H  
ATOM   3587  O   ILE A 230      10.207  -1.176  -1.611  1.00 98.20           O  
ATOM   3588  CG1 ILE A 230       7.020  -4.232  -3.051  1.00 98.20           C  
ATOM   3589 HG12 ILE A 230       7.623  -4.296  -3.957  1.00 98.20           H  
ATOM   3590 HG13 ILE A 230       7.231  -5.121  -2.457  1.00 98.20           H  
ATOM   3591  CG2 ILE A 230       7.382  -1.740  -3.185  1.00 98.20           C  
ATOM   3592 HG21 ILE A 230       7.545  -0.826  -2.614  1.00 98.20           H  
ATOM   3593 HG22 ILE A 230       6.405  -1.648  -3.659  1.00 98.20           H  
ATOM   3594 HG23 ILE A 230       8.152  -1.830  -3.951  1.00 98.20           H  
ATOM   3595  CD1 ILE A 230       5.535  -4.281  -3.439  1.00 98.20           C  
ATOM   3596 HD11 ILE A 230       5.298  -3.508  -4.170  1.00 98.20           H  
ATOM   3597 HD12 ILE A 230       4.915  -4.151  -2.552  1.00 98.20           H  
ATOM   3598 HD13 ILE A 230       5.315  -5.253  -3.880  1.00 98.20           H  
ATOM   3599  N   GLU A 231       8.832  -1.428   0.148  1.00 97.27           N  
ATOM   3600  H   GLU A 231       8.143  -2.013   0.598  1.00 97.27           H  
ATOM   3601  CA  GLU A 231       9.260  -0.209   0.840  1.00 97.27           C  
ATOM   3602  HA  GLU A 231       9.143   0.644   0.172  1.00 97.27           H  
ATOM   3603  C   GLU A 231      10.739  -0.278   1.229  1.00 97.27           C  
ATOM   3604  CB  GLU A 231       8.390   0.023   2.083  1.00 97.27           C  
ATOM   3605  HB2 GLU A 231       8.364  -0.888   2.681  1.00 97.27           H  
ATOM   3606  HB3 GLU A 231       8.837   0.819   2.679  1.00 97.27           H  
ATOM   3607  O   GLU A 231      11.496   0.661   0.964  1.00 97.27           O  
ATOM   3608  CG  GLU A 231       6.963   0.446   1.704  1.00 97.27           C  
ATOM   3609  HG2 GLU A 231       7.027   1.354   1.105  1.00 97.27           H  
ATOM   3610  HG3 GLU A 231       6.502  -0.323   1.085  1.00 97.27           H  
ATOM   3611  CD  GLU A 231       6.066   0.709   2.923  1.00 97.27           C  
ATOM   3612  OE1 GLU A 231       5.071   1.450   2.749  1.00 97.27           O  
ATOM   3613  OE2 GLU A 231       6.337   0.172   4.017  1.00 97.27           O  
ATOM   3614  N   GLN A 232      11.184  -1.411   1.777  1.00 97.81           N  
ATOM   3615  H   GLN A 232      10.517  -2.142   1.980  1.00 97.81           H  
ATOM   3616  CA  GLN A 232      12.579  -1.628   2.140  1.00 97.81           C  
ATOM   3617  HA  GLN A 232      12.880  -0.823   2.810  1.00 97.81           H  
ATOM   3618  C   GLN A 232      13.493  -1.593   0.912  1.00 97.81           C  
ATOM   3619  CB  GLN A 232      12.707  -2.963   2.887  1.00 97.81           C  
ATOM   3620  HB2 GLN A 232      11.973  -2.996   3.693  1.00 97.81           H  
ATOM   3621  HB3 GLN A 232      12.508  -3.789   2.204  1.00 97.81           H  
ATOM   3622  O   GLN A 232      14.580  -1.008   0.970  1.00 97.81           O  
ATOM   3623  CG  GLN A 232      14.107  -3.115   3.499  1.00 97.81           C  
ATOM   3624  HG2 GLN A 232      14.863  -3.103   2.714  1.00 97.81           H  
ATOM   3625  HG3 GLN A 232      14.289  -2.275   4.170  1.00 97.81           H  
ATOM   3626  CD  GLN A 232      14.275  -4.415   4.275  1.00 97.81           C  
ATOM   3627  NE2 GLN A 232      15.004  -4.412   5.368  1.00 97.81           N  
ATOM   3628 HE21 GLN A 232      15.320  -3.543   5.774  1.00 97.81           H  
ATOM   3629 HE22 GLN A 232      14.964  -5.286   5.873  1.00 97.81           H  
ATOM   3630  OE1 GLN A 232      13.813  -5.471   3.902  1.00 97.81           O  
ATOM   3631  N   TYR A 233      13.061  -2.175  -0.208  1.00 98.25           N  
ATOM   3632  H   TYR A 233      12.190  -2.685  -0.180  1.00 98.25           H  
ATOM   3633  CA  TYR A 233      13.816  -2.153  -1.456  1.00 98.25           C  
ATOM   3634  HA  TYR A 233      14.806  -2.568  -1.265  1.00 98.25           H  
ATOM   3635  C   TYR A 233      14.006  -0.726  -1.982  1.00 98.25           C  
ATOM   3636  CB  TYR A 233      13.115  -3.035  -2.495  1.00 98.25           C  
ATOM   3637  HB2 TYR A 233      12.146  -2.609  -2.755  1.00 98.25           H  
ATOM   3638  HB3 TYR A 233      12.940  -4.019  -2.061  1.00 98.25           H  
ATOM   3639  O   TYR A 233      15.121  -0.344  -2.341  1.00 98.25           O  
ATOM   3640  CG  TYR A 233      13.943  -3.213  -3.747  1.00 98.25           C  
ATOM   3641  CD1 TYR A 233      13.777  -2.352  -4.848  1.00 98.25           C  
ATOM   3642  HD1 TYR A 233      13.019  -1.584  -4.818  1.00 98.25           H  
ATOM   3643  CD2 TYR A 233      14.931  -4.212  -3.768  1.00 98.25           C  
ATOM   3644  HD2 TYR A 233      15.049  -4.859  -2.912  1.00 98.25           H  
ATOM   3645  CE1 TYR A 233      14.616  -2.484  -5.970  1.00 98.25           C  
ATOM   3646  HE1 TYR A 233      14.500  -1.824  -6.817  1.00 98.25           H  
ATOM   3647  CE2 TYR A 233      15.782  -4.339  -4.877  1.00 98.25           C  
ATOM   3648  HE2 TYR A 233      16.563  -5.084  -4.860  1.00 98.25           H  
ATOM   3649  OH  TYR A 233      16.490  -3.561  -7.014  1.00 98.25           O  
ATOM   3650  HH  TYR A 233      17.129  -4.267  -6.893  1.00 98.25           H  
ATOM   3651  CZ  TYR A 233      15.630  -3.464  -5.971  1.00 98.25           C  
ATOM   3652  N   LEU A 234      12.940   0.082  -1.993  1.00 98.08           N  
ATOM   3653  H   LEU A 234      12.059  -0.289  -1.667  1.00 98.08           H  
ATOM   3654  CA  LEU A 234      13.001   1.477  -2.437  1.00 98.08           C  
ATOM   3655  HA  LEU A 234      13.504   1.518  -3.403  1.00 98.08           H  
ATOM   3656  C   LEU A 234      13.825   2.359  -1.489  1.00 98.08           C  
ATOM   3657  CB  LEU A 234      11.577   2.038  -2.580  1.00 98.08           C  
ATOM   3658  HB2 LEU A 234      11.046   1.868  -1.644  1.00 98.08           H  
ATOM   3659  HB3 LEU A 234      11.646   3.115  -2.729  1.00 98.08           H  
ATOM   3660  O   LEU A 234      14.568   3.220  -1.959  1.00 98.08           O  
ATOM   3661  CG  LEU A 234      10.750   1.446  -3.734  1.00 98.08           C  
ATOM   3662  HG  LEU A 234      10.652   0.367  -3.614  1.00 98.08           H  
ATOM   3663  CD1 LEU A 234       9.357   2.074  -3.693  1.00 98.08           C  
ATOM   3664 HD11 LEU A 234       9.415   3.149  -3.866  1.00 98.08           H  
ATOM   3665 HD12 LEU A 234       8.721   1.612  -4.448  1.00 98.08           H  
ATOM   3666 HD13 LEU A 234       8.906   1.888  -2.719  1.00 98.08           H  
ATOM   3667  CD2 LEU A 234      11.367   1.723  -5.110  1.00 98.08           C  
ATOM   3668 HD21 LEU A 234      12.303   1.174  -5.215  1.00 98.08           H  
ATOM   3669 HD22 LEU A 234      10.685   1.390  -5.892  1.00 98.08           H  
ATOM   3670 HD23 LEU A 234      11.554   2.791  -5.227  1.00 98.08           H  
ATOM   3671  N   ALA A 235      13.734   2.137  -0.175  1.00 97.52           N  
ATOM   3672  H   ALA A 235      13.062   1.459   0.154  1.00 97.52           H  
ATOM   3673  CA  ALA A 235      14.495   2.890   0.822  1.00 97.52           C  
ATOM   3674  HA  ALA A 235      14.338   3.955   0.653  1.00 97.52           H  
ATOM   3675  C   ALA A 235      16.010   2.629   0.740  1.00 97.52           C  
ATOM   3676  CB  ALA A 235      13.949   2.532   2.209  1.00 97.52           C  
ATOM   3677  HB1 ALA A 235      12.886   2.769   2.260  1.00 97.52           H  
ATOM   3678  HB2 ALA A 235      14.083   1.467   2.401  1.00 97.52           H  
ATOM   3679  HB3 ALA A 235      14.478   3.104   2.971  1.00 97.52           H  
ATOM   3680  O   ALA A 235      16.807   3.516   1.039  1.00 97.52           O  
ATOM   3681  N   ASN A 236      16.408   1.427   0.311  1.00 96.91           N  
ATOM   3682  H   ASN A 236      15.693   0.749   0.092  1.00 96.91           H  
ATOM   3683  CA  ASN A 236      17.808   1.005   0.197  1.00 96.91           C  
ATOM   3684  HA  ASN A 236      18.439   1.753   0.677  1.00 96.91           H  
ATOM   3685  C   ASN A 236      18.293   0.932  -1.263  1.00 96.91           C  
ATOM   3686  CB  ASN A 236      18.003  -0.311   0.964  1.00 96.91           C  
ATOM   3687  HB2 ASN A 236      19.036  -0.644   0.861  1.00 96.91           H  
ATOM   3688  HB3 ASN A 236      17.354  -1.080   0.545  1.00 96.91           H  
ATOM   3689  O   ASN A 236      19.279   0.252  -1.563  1.00 96.91           O  
ATOM   3690  CG  ASN A 236      17.728  -0.152   2.445  1.00 96.91           C  
ATOM   3691  ND2 ASN A 236      16.599  -0.619   2.917  1.00 96.91           N  
ATOM   3692 HD21 ASN A 236      16.402  -0.429   3.889  1.00 96.91           H  
ATOM   3693 HD22 ASN A 236      15.894  -0.934   2.267  1.00 96.91           H  
ATOM   3694  OD1 ASN A 236      18.516   0.402   3.192  1.00 96.91           O  
ATOM   3695  N   LEU A 237      17.601   1.605  -2.187  1.00 94.69           N  
ATOM   3696  H   LEU A 237      16.789   2.130  -1.894  1.00 94.69           H  
ATOM   3697  CA  LEU A 237      17.924   1.563  -3.609  1.00 94.69           C  
ATOM   3698  HA  LEU A 237      17.958   0.512  -3.893  1.00 94.69           H  
ATOM   3699  C   LEU A 237      19.300   2.193  -3.880  1.00 94.69           C  
ATOM   3700  CB  LEU A 237      16.805   2.263  -4.400  1.00 94.69           C  
ATOM   3701  HB2 LEU A 237      15.841   2.027  -3.950  1.00 94.69           H  
ATOM   3702  HB3 LEU A 237      16.947   3.341  -4.325  1.00 94.69           H  
ATOM   3703  O   LEU A 237      19.562   3.335  -3.502  1.00 94.69           O  
ATOM   3704  CG  LEU A 237      16.759   1.850  -5.880  1.00 94.69           C  
ATOM   3705  HG  LEU A 237      17.757   1.898  -6.317  1.00 94.69           H  
ATOM   3706  CD1 LEU A 237      16.198   0.436  -6.024  1.00 94.69           C  
ATOM   3707 HD11 LEU A 237      16.915  -0.296  -5.654  1.00 94.69           H  
ATOM   3708 HD12 LEU A 237      15.983   0.235  -7.074  1.00 94.69           H  
ATOM   3709 HD13 LEU A 237      15.275   0.344  -5.452  1.00 94.69           H  
ATOM   3710  CD2 LEU A 237      15.835   2.771  -6.670  1.00 94.69           C  
ATOM   3711 HD21 LEU A 237      15.864   2.506  -7.727  1.00 94.69           H  
ATOM   3712 HD22 LEU A 237      16.189   3.795  -6.555  1.00 94.69           H  
ATOM   3713 HD23 LEU A 237      14.815   2.699  -6.291  1.00 94.69           H  
ATOM   3714  N   THR A 238      20.178   1.463  -4.571  1.00 93.31           N  
ATOM   3715  H   THR A 238      19.899   0.550  -4.899  1.00 93.31           H  
ATOM   3716  CA  THR A 238      21.529   1.929  -4.931  1.00 93.31           C  
ATOM   3717  HA  THR A 238      21.673   2.931  -4.527  1.00 93.31           H  
ATOM   3718  C   THR A 238      21.689   2.041  -6.446  1.00 93.31           C  
ATOM   3719  CB  THR A 238      22.633   1.055  -4.314  1.00 93.31           C  
ATOM   3720  HB  THR A 238      23.597   1.379  -4.706  1.00 93.31           H  
ATOM   3721  O   THR A 238      21.325   1.123  -7.180  1.00 93.31           O  
ATOM   3722  CG2 THR A 238      22.662   1.162  -2.790  1.00 93.31           C  
ATOM   3723 HG21 THR A 238      21.739   0.774  -2.360  1.00 93.31           H  
ATOM   3724 HG22 THR A 238      23.507   0.595  -2.399  1.00 93.31           H  
ATOM   3725 HG23 THR A 238      22.772   2.206  -2.495  1.00 93.31           H  
ATOM   3726  OG1 THR A 238      22.452  -0.312  -4.597  1.00 93.31           O  
ATOM   3727  HG1 THR A 238      21.825  -0.636  -3.947  1.00 93.31           H  
ATOM   3728  N   TRP A 239      22.231   3.178  -6.902  1.00 93.36           N  
ATOM   3729  H   TRP A 239      22.592   3.833  -6.223  1.00 93.36           H  
ATOM   3730  CA  TRP A 239      22.367   3.556  -8.317  1.00 93.36           C  
ATOM   3731  HA  TRP A 239      21.830   2.830  -8.927  1.00 93.36           H  
ATOM   3732  C   TRP A 239      23.793   3.541  -8.841  1.00 93.36           C  
ATOM   3733  CB  TRP A 239      21.727   4.926  -8.566  1.00 93.36           C  
ATOM   3734  HB2 TRP A 239      22.083   5.327  -9.515  1.00 93.36           H  
ATOM   3735  HB3 TRP A 239      22.040   5.619  -7.785  1.00 93.36           H  
ATOM   3736  O   TRP A 239      24.759   3.309  -8.091  1.00 93.36           O  
ATOM   3737  CG  TRP A 239      20.241   4.899  -8.654  1.00 93.36           C  
ATOM   3738  CD1 TRP A 239      19.391   5.190  -7.648  1.00 93.36           C  
ATOM   3739  HD1 TRP A 239      19.678   5.463  -6.643  1.00 93.36           H  
ATOM   3740  CD2 TRP A 239      19.407   4.523  -9.793  1.00 93.36           C  
ATOM   3741  CE2 TRP A 239      18.042   4.635  -9.399  1.00 93.36           C  
ATOM   3742  CE3 TRP A 239      19.666   4.083 -11.110  1.00 93.36           C  
ATOM   3743  HE3 TRP A 239      20.695   3.967 -11.416  1.00 93.36           H  
ATOM   3744  NE1 TRP A 239      18.093   5.072  -8.093  1.00 93.36           N  
ATOM   3745  HE1 TRP A 239      17.297   5.276  -7.506  1.00 93.36           H  
ATOM   3746  CH2 TRP A 239      17.277   3.875 -11.559  1.00 93.36           C  
ATOM   3747  HH2 TRP A 239      16.459   3.602 -12.209  1.00 93.36           H  
ATOM   3748  CZ2 TRP A 239      16.987   4.319 -10.262  1.00 93.36           C  
ATOM   3749  HZ2 TRP A 239      15.964   4.403  -9.925  1.00 93.36           H  
ATOM   3750  CZ3 TRP A 239      18.612   3.769 -11.991  1.00 93.36           C  
ATOM   3751  HZ3 TRP A 239      18.832   3.430 -12.993  1.00 93.36           H  
ATOM   3752  OXT TRP A 239      23.910   3.694 -10.073  1.00 93.36           O  
TER    3753      TRP A 239                                                       
END   
