# Supplementary material for: Distantly related Alteromonas bacteriophages share tail fibers exhibiting properties of transient chaperone caps
Source: Nat Commun. 2023 Oct 16;14:6517. doi: 10.1038/s41467-023-42114-8 (PMC10579305; doi:10.1038/s41467-023-42114-8)
Supplement: Supplementary file 4 — Source Data [file 41467_2023_42114_MOESM4_ESM.zip › Source_data/Figure_4/Fig4d_GOVbin2917_gp50_monomer.pdb]

ATOM      1  N   MET A   1      23.389  17.549 -13.092  1.00 79.99           N  
ATOM      2  H   MET A   1      24.206  16.978 -12.928  1.00 79.99           H  
ATOM      3  H2  MET A   1      23.326  18.208 -12.329  1.00 79.99           H  
ATOM      4  H3  MET A   1      23.502  18.032 -13.972  1.00 79.99           H  
ATOM      5  CA  MET A   1      22.178  16.698 -13.127  1.00 79.99           C  
ATOM      6  HA  MET A   1      22.133  16.151 -12.186  1.00 79.99           H  
ATOM      7  C   MET A   1      22.299  15.688 -14.257  1.00 79.99           C  
ATOM      8  CB  MET A   1      20.877  17.511 -13.266  1.00 79.99           C  
ATOM      9  HB2 MET A   1      20.776  17.895 -14.282  1.00 79.99           H  
ATOM     10  HB3 MET A   1      20.908  18.354 -12.576  1.00 79.99           H  
ATOM     11  O   MET A   1      22.470  16.100 -15.403  1.00 79.99           O  
ATOM     12  CG  MET A   1      19.659  16.648 -12.911  1.00 79.99           C  
ATOM     13  HG2 MET A   1      19.640  15.764 -13.548  1.00 79.99           H  
ATOM     14  HG3 MET A   1      19.773  16.316 -11.879  1.00 79.99           H  
ATOM     15  SD  MET A   1      18.057  17.483 -13.066  1.00 79.99           S  
ATOM     16  CE  MET A   1      17.051  16.397 -12.010  1.00 79.99           C  
ATOM     17  HE1 MET A   1      17.515  15.415 -11.926  1.00 79.99           H  
ATOM     18  HE2 MET A   1      16.056  16.286 -12.440  1.00 79.99           H  
ATOM     19  HE3 MET A   1      16.963  16.834 -11.015  1.00 79.99           H  
ATOM     20  N   LEU A   2      22.230  14.400 -13.921  1.00 87.02           N  
ATOM     21  H   LEU A   2      22.097  14.135 -12.956  1.00 87.02           H  
ATOM     22  CA  LEU A   2      22.258  13.289 -14.875  1.00 87.02           C  
ATOM     23  HA  LEU A   2      23.129  13.384 -15.523  1.00 87.02           H  
ATOM     24  C   LEU A   2      21.010  13.326 -15.760  1.00 87.02           C  
ATOM     25  CB  LEU A   2      22.356  11.958 -14.106  1.00 87.02           C  
ATOM     26  HB2 LEU A   2      22.357  11.131 -14.816  1.00 87.02           H  
ATOM     27  HB3 LEU A   2      21.472  11.849 -13.478  1.00 87.02           H  
ATOM     28  O   LEU A   2      19.903  13.595 -15.280  1.00 87.02           O  
ATOM     29  CG  LEU A   2      23.608  11.847 -13.217  1.00 87.02           C  
ATOM     30  HG  LEU A   2      23.647  12.720 -12.566  1.00 87.02           H  
ATOM     31  CD1 LEU A   2      23.518  10.619 -12.326  1.00 87.02           C  
ATOM     32 HD11 LEU A   2      22.672  10.709 -11.644  1.00 87.02           H  
ATOM     33 HD12 LEU A   2      23.377   9.728 -12.937  1.00 87.02           H  
ATOM     34 HD13 LEU A   2      24.430  10.503 -11.741  1.00 87.02           H  
ATOM     35  CD2 LEU A   2      24.896  11.793 -14.035  1.00 87.02           C  
ATOM     36 HD21 LEU A   2      25.023  12.694 -14.636  1.00 87.02           H  
ATOM     37 HD22 LEU A   2      25.741  11.706 -13.352  1.00 87.02           H  
ATOM     38 HD23 LEU A   2      24.874  10.916 -14.682  1.00 87.02           H  
ATOM     39  N   LYS A   3      21.189  13.118 -17.065  1.00 87.87           N  
ATOM     40  H   LYS A   3      22.093  12.802 -17.385  1.00 87.87           H  
ATOM     41  CA  LYS A   3      20.079  13.138 -18.026  1.00 87.87           C  
ATOM     42  HA  LYS A   3      19.217  13.633 -17.579  1.00 87.87           H  
ATOM     43  C   LYS A   3      19.603  11.730 -18.361  1.00 87.87           C  
ATOM     44  CB  LYS A   3      20.477  13.921 -19.282  1.00 87.87           C  
ATOM     45  HB2 LYS A   3      21.411  13.517 -19.672  1.00 87.87           H  
ATOM     46  HB3 LYS A   3      19.699  13.789 -20.034  1.00 87.87           H  
ATOM     47  O   LYS A   3      18.445  11.613 -18.761  1.00 87.87           O  
ATOM     48  CG  LYS A   3      20.636  15.423 -19.005  1.00 87.87           C  
ATOM     49  HG2 LYS A   3      21.437  15.583 -18.284  1.00 87.87           H  
ATOM     50  HG3 LYS A   3      19.705  15.819 -18.600  1.00 87.87           H  
ATOM     51  CD  LYS A   3      20.976  16.149 -20.311  1.00 87.87           C  
ATOM     52  HD2 LYS A   3      21.900  15.731 -20.709  1.00 87.87           H  
ATOM     53  HD3 LYS A   3      20.177  15.980 -21.033  1.00 87.87           H  
ATOM     54  CE  LYS A   3      21.152  17.652 -20.078  1.00 87.87           C  
ATOM     55  HE2 LYS A   3      20.219  18.057 -19.685  1.00 87.87           H  
ATOM     56  HE3 LYS A   3      21.928  17.794 -19.326  1.00 87.87           H  
ATOM     57  NZ  LYS A   3      21.527  18.336 -21.340  1.00 87.87           N  
ATOM     58  HZ1 LYS A   3      20.822  18.188 -22.049  1.00 87.87           H  
ATOM     59  HZ2 LYS A   3      22.393  17.955 -21.694  1.00 87.87           H  
ATOM     60  HZ3 LYS A   3      21.648  19.329 -21.198  1.00 87.87           H  
ATOM     61  N   PHE A   4      20.454  10.722 -18.153  1.00 93.17           N  
ATOM     62  H   PHE A   4      21.396  10.962 -17.878  1.00 93.17           H  
ATOM     63  CA  PHE A   4      20.237   9.320 -18.517  1.00 93.17           C  
ATOM     64  HA  PHE A   4      21.162   8.784 -18.305  1.00 93.17           H  
ATOM     65  C   PHE A   4      20.007   9.142 -20.022  1.00 93.17           C  
ATOM     66  CB  PHE A   4      19.161   8.677 -17.636  1.00 93.17           C  
ATOM     67  HB2 PHE A   4      18.194   9.136 -17.842  1.00 93.17           H  
ATOM     68  HB3 PHE A   4      19.090   7.627 -17.917  1.00 93.17           H  
ATOM     69  O   PHE A   4      19.156   8.375 -20.456  1.00 93.17           O  
ATOM     70  CG  PHE A   4      19.447   8.736 -16.151  1.00 93.17           C  
ATOM     71  CD1 PHE A   4      20.380   7.850 -15.583  1.00 93.17           C  
ATOM     72  HD1 PHE A   4      20.895   7.130 -16.201  1.00 93.17           H  
ATOM     73  CD2 PHE A   4      18.785   9.672 -15.335  1.00 93.17           C  
ATOM     74  HD2 PHE A   4      18.070  10.355 -15.770  1.00 93.17           H  
ATOM     75  CE1 PHE A   4      20.644   7.894 -14.204  1.00 93.17           C  
ATOM     76  HE1 PHE A   4      21.368   7.219 -13.772  1.00 93.17           H  
ATOM     77  CE2 PHE A   4      19.054   9.717 -13.957  1.00 93.17           C  
ATOM     78  HE2 PHE A   4      18.557  10.442 -13.330  1.00 93.17           H  
ATOM     79  CZ  PHE A   4      19.979   8.823 -13.389  1.00 93.17           C  
ATOM     80  HZ  PHE A   4      20.190   8.855 -12.330  1.00 93.17           H  
ATOM     81  N   ILE A   5      20.746   9.911 -20.826  1.00 88.53           N  
ATOM     82  H   ILE A   5      21.448  10.493 -20.392  1.00 88.53           H  
ATOM     83  CA  ILE A   5      20.746   9.794 -22.296  1.00 88.53           C  
ATOM     84  HA  ILE A   5      19.833   9.283 -22.602  1.00 88.53           H  
ATOM     85  C   ILE A   5      21.896   8.922 -22.814  1.00 88.53           C  
ATOM     86  CB  ILE A   5      20.752  11.178 -22.977  1.00 88.53           C  
ATOM     87  HB  ILE A   5      20.790  11.019 -24.055  1.00 88.53           H  
ATOM     88  O   ILE A   5      21.989   8.665 -24.006  1.00 88.53           O  
ATOM     89  CG1 ILE A   5      22.002  11.995 -22.575  1.00 88.53           C  
ATOM     90 HG12 ILE A   5      22.894  11.410 -22.796  1.00 88.53           H  
ATOM     91 HG13 ILE A   5      21.990  12.193 -21.503  1.00 88.53           H  
ATOM     92  CG2 ILE A   5      19.429  11.907 -22.680  1.00 88.53           C  
ATOM     93 HG21 ILE A   5      19.342  12.121 -21.614  1.00 88.53           H  
ATOM     94 HG22 ILE A   5      18.603  11.261 -22.977  1.00 88.53           H  
ATOM     95 HG23 ILE A   5      19.363  12.827 -23.260  1.00 88.53           H  
ATOM     96  CD1 ILE A   5      22.133  13.328 -23.318  1.00 88.53           C  
ATOM     97 HD11 ILE A   5      22.082  13.159 -24.394  1.00 88.53           H  
ATOM     98 HD12 ILE A   5      23.095  13.780 -23.076  1.00 88.53           H  
ATOM     99 HD13 ILE A   5      21.340  14.011 -23.016  1.00 88.53           H  
ATOM    100  N   ASN A   6      22.794   8.501 -21.930  1.00 86.92           N  
ATOM    101  H   ASN A   6      22.649   8.699 -20.950  1.00 86.92           H  
ATOM    102  CA  ASN A   6      23.873   7.571 -22.218  1.00 86.92           C  
ATOM    103  HA  ASN A   6      23.588   6.945 -23.063  1.00 86.92           H  
ATOM    104  C   ASN A   6      24.066   6.644 -21.015  1.00 86.92           C  
ATOM    105  CB  ASN A   6      25.146   8.349 -22.601  1.00 86.92           C  
ATOM    106  HB2 ASN A   6      25.955   7.650 -22.812  1.00 86.92           H  
ATOM    107  HB3 ASN A   6      24.943   8.908 -23.515  1.00 86.92           H  
ATOM    108  O   ASN A   6      23.563   6.912 -19.924  1.00 86.92           O  
ATOM    109  CG  ASN A   6      25.630   9.309 -21.527  1.00 86.92           C  
ATOM    110  ND2 ASN A   6      26.103  10.471 -21.902  1.00 86.92           N  
ATOM    111 HD21 ASN A   6      26.459  11.035 -21.143  1.00 86.92           H  
ATOM    112 HD22 ASN A   6      26.247  10.665 -22.883  1.00 86.92           H  
ATOM    113  OD1 ASN A   6      25.587   9.055 -20.341  1.00 86.92           O  
ATOM    114  N   GLU A   7      24.777   5.546 -21.239  1.00 88.21           N  
ATOM    115  H   GLU A   7      25.167   5.386 -22.157  1.00 88.21           H  
ATOM    116  CA  GLU A   7      25.053   4.539 -20.215  1.00 88.21           C  
ATOM    117  HA  GLU A   7      24.111   4.202 -19.782  1.00 88.21           H  
ATOM    118  C   GLU A   7      25.919   5.088 -19.069  1.00 88.21           C  
ATOM    119  CB  GLU A   7      25.701   3.352 -20.925  1.00 88.21           C  
ATOM    120  HB2 GLU A   7      26.714   3.607 -21.234  1.00 88.21           H  
ATOM    121  HB3 GLU A   7      25.115   3.151 -21.823  1.00 88.21           H  
ATOM    122  O   GLU A   7      25.645   4.806 -17.904  1.00 88.21           O  
ATOM    123  CG  GLU A   7      25.724   2.094 -20.059  1.00 88.21           C  
ATOM    124  HG2 GLU A   7      24.756   1.983 -19.571  1.00 88.21           H  
ATOM    125  HG3 GLU A   7      26.490   2.194 -19.290  1.00 88.21           H  
ATOM    126  CD  GLU A   7      25.981   0.870 -20.942  1.00 88.21           C  
ATOM    127  OE1 GLU A   7      27.007   0.199 -20.728  1.00 88.21           O  
ATOM    128  OE2 GLU A   7      25.129   0.637 -21.848  1.00 88.21           O  
ATOM    129  N   ASP A   8      26.879   5.967 -19.382  1.00 91.92           N  
ATOM    130  H   ASP A   8      27.114   6.083 -20.357  1.00 91.92           H  
ATOM    131  CA  ASP A   8      27.771   6.607 -18.403  1.00 91.92           C  
ATOM    132  HA  ASP A   8      28.375   5.841 -17.916  1.00 91.92           H  
ATOM    133  C   ASP A   8      27.022   7.386 -17.313  1.00 91.92           C  
ATOM    134  CB  ASP A   8      28.703   7.608 -19.108  1.00 91.92           C  
ATOM    135  HB2 ASP A   8      28.098   8.332 -19.653  1.00 91.92           H  
ATOM    136  HB3 ASP A   8      29.258   8.156 -18.346  1.00 91.92           H  
ATOM    137  O   ASP A   8      27.516   7.523 -16.195  1.00 91.92           O  
ATOM    138  CG  ASP A   8      29.726   6.997 -20.064  1.00 91.92           C  
ATOM    139  OD1 ASP A   8      29.958   5.774 -20.001  1.00 91.92           O  
ATOM    140  OD2 ASP A   8      30.279   7.798 -20.853  1.00 91.92           O  
ATOM    141  N   ASP A   9      25.843   7.934 -17.617  1.00 94.67           N  
ATOM    142  H   ASP A   9      25.506   7.854 -18.566  1.00 94.67           H  
ATOM    143  CA  ASP A   9      25.020   8.614 -16.620  1.00 94.67           C  
ATOM    144  HA  ASP A   9      25.641   9.339 -16.094  1.00 94.67           H  
ATOM    145  C   ASP A   9      24.499   7.641 -15.551  1.00 94.67           C  
ATOM    146  CB  ASP A   9      23.858   9.361 -17.296  1.00 94.67           C  
ATOM    147  HB2 ASP A   9      23.452   8.750 -18.102  1.00 94.67           H  
ATOM    148  HB3 ASP A   9      23.063   9.488 -16.561  1.00 94.67           H  
ATOM    149  O   ASP A   9      24.393   8.034 -14.393  1.00 94.67           O  
ATOM    150  CG  ASP A   9      24.190  10.761 -17.837  1.00 94.67           C  
ATOM    151  OD1 ASP A   9      25.333  11.263 -17.671  1.00 94.67           O  
ATOM    152  OD2 ASP A   9      23.217  11.409 -18.317  1.00 94.67           O  
ATOM    153  N   PHE A  10      24.213   6.383 -15.899  1.00 95.96           N  
ATOM    154  H   PHE A  10      24.448   6.074 -16.832  1.00 95.96           H  
ATOM    155  CA  PHE A  10      23.786   5.371 -14.927  1.00 95.96           C  
ATOM    156  HA  PHE A  10      23.039   5.806 -14.263  1.00 95.96           H  
ATOM    157  C   PHE A  10      24.951   4.918 -14.046  1.00 95.96           C  
ATOM    158  CB  PHE A  10      23.156   4.166 -15.633  1.00 95.96           C  
ATOM    159  HB2 PHE A  10      23.893   3.701 -16.288  1.00 95.96           H  
ATOM    160  HB3 PHE A  10      22.897   3.439 -14.863  1.00 95.96           H  
ATOM    161  O   PHE A  10      24.774   4.767 -12.842  1.00 95.96           O  
ATOM    162  CG  PHE A  10      21.905   4.458 -16.433  1.00 95.96           C  
ATOM    163  CD1 PHE A  10      20.636   4.196 -15.885  1.00 95.96           C  
ATOM    164  HD1 PHE A  10      20.552   3.797 -14.885  1.00 95.96           H  
ATOM    165  CD2 PHE A  10      22.008   4.962 -17.741  1.00 95.96           C  
ATOM    166  HD2 PHE A  10      22.983   5.166 -18.157  1.00 95.96           H  
ATOM    167  CE1 PHE A  10      19.480   4.427 -16.652  1.00 95.96           C  
ATOM    168  HE1 PHE A  10      18.504   4.216 -16.241  1.00 95.96           H  
ATOM    169  CE2 PHE A  10      20.854   5.190 -18.509  1.00 95.96           C  
ATOM    170  HE2 PHE A  10      20.944   5.565 -19.518  1.00 95.96           H  
ATOM    171  CZ  PHE A  10      19.590   4.905 -17.968  1.00 95.96           C  
ATOM    172  HZ  PHE A  10      18.703   5.044 -18.569  1.00 95.96           H  
ATOM    173  N   LEU A  11      26.147   4.784 -14.625  1.00 93.78           N  
ATOM    174  H   LEU A  11      26.201   4.909 -15.626  1.00 93.78           H  
ATOM    175  CA  LEU A  11      27.364   4.371 -13.915  1.00 93.78           C  
ATOM    176  HA  LEU A  11      27.150   3.471 -13.339  1.00 93.78           H  
ATOM    177  C   LEU A  11      27.873   5.408 -12.903  1.00 93.78           C  
ATOM    178  CB  LEU A  11      28.463   4.068 -14.949  1.00 93.78           C  
ATOM    179  HB2 LEU A  11      29.388   3.845 -14.417  1.00 93.78           H  
ATOM    180  HB3 LEU A  11      28.633   4.965 -15.545  1.00 93.78           H  
ATOM    181  O   LEU A  11      28.686   5.082 -12.044  1.00 93.78           O  
ATOM    182  CG  LEU A  11      28.156   2.893 -15.893  1.00 93.78           C  
ATOM    183  HG  LEU A  11      27.212   3.070 -16.409  1.00 93.78           H  
ATOM    184  CD1 LEU A  11      29.262   2.777 -16.941  1.00 93.78           C  
ATOM    185 HD11 LEU A  11      29.332   3.701 -17.515  1.00 93.78           H  
ATOM    186 HD12 LEU A  11      30.218   2.571 -16.460  1.00 93.78           H  
ATOM    187 HD13 LEU A  11      29.023   1.968 -17.630  1.00 93.78           H  
ATOM    188  CD2 LEU A  11      28.071   1.565 -15.142  1.00 93.78           C  
ATOM    189 HD21 LEU A  11      28.998   1.372 -14.602  1.00 93.78           H  
ATOM    190 HD22 LEU A  11      27.242   1.578 -14.435  1.00 93.78           H  
ATOM    191 HD23 LEU A  11      27.897   0.762 -15.857  1.00 93.78           H  
ATOM    192  N   LYS A  12      27.420   6.663 -12.998  1.00 93.85           N  
ATOM    193  H   LYS A  12      26.794   6.874 -13.762  1.00 93.85           H  
ATOM    194  CA  LYS A  12      27.739   7.712 -12.016  1.00 93.85           C  
ATOM    195  HA  LYS A  12      28.768   7.593 -11.676  1.00 93.85           H  
ATOM    196  C   LYS A  12      26.887   7.633 -10.755  1.00 93.85           C  
ATOM    197  CB  LYS A  12      27.565   9.089 -12.658  1.00 93.85           C  
ATOM    198  HB2 LYS A  12      26.595   9.117 -13.155  1.00 93.85           H  
ATOM    199  HB3 LYS A  12      27.572   9.858 -11.886  1.00 93.85           H  
ATOM    200  O   LYS A  12      27.254   8.244  -9.763  1.00 93.85           O  
ATOM    201  CG  LYS A  12      28.689   9.397 -13.651  1.00 93.85           C  
ATOM    202  HG2 LYS A  12      29.612   9.604 -13.111  1.00 93.85           H  
ATOM    203  HG3 LYS A  12      28.852   8.540 -14.305  1.00 93.85           H  
ATOM    204  CD  LYS A  12      28.287  10.609 -14.487  1.00 93.85           C  
ATOM    205  HD2 LYS A  12      28.286  11.506 -13.869  1.00 93.85           H  
ATOM    206  HD3 LYS A  12      27.283  10.431 -14.873  1.00 93.85           H  
ATOM    207  CE  LYS A  12      29.230  10.765 -15.673  1.00 93.85           C  
ATOM    208  HE2 LYS A  12      30.178  11.183 -15.333  1.00 93.85           H  
ATOM    209  HE3 LYS A  12      29.420   9.771 -16.078  1.00 93.85           H  
ATOM    210  NZ  LYS A  12      28.589  11.602 -16.712  1.00 93.85           N  
ATOM    211  HZ1 LYS A  12      27.708  11.185 -16.978  1.00 93.85           H  
ATOM    212  HZ2 LYS A  12      28.391  12.528 -16.361  1.00 93.85           H  
ATOM    213  HZ3 LYS A  12      29.163  11.633 -17.543  1.00 93.85           H  
ATOM    214  N   VAL A  13      25.732   6.973 -10.797  1.00 95.84           N  
ATOM    215  H   VAL A  13      25.540   6.380 -11.592  1.00 95.84           H  
ATOM    216  CA  VAL A  13      24.807   6.937  -9.661  1.00 95.84           C  
ATOM    217  HA  VAL A  13      24.699   7.943  -9.257  1.00 95.84           H  
ATOM    218  C   VAL A  13      25.378   6.057  -8.554  1.00 95.84           C  
ATOM    219  CB  VAL A  13      23.425   6.445 -10.113  1.00 95.84           C  
ATOM    220  HB  VAL A  13      23.553   5.512 -10.664  1.00 95.84           H  
ATOM    221  O   VAL A  13      25.651   4.882  -8.772  1.00 95.84           O  
ATOM    222  CG1 VAL A  13      22.475   6.183  -8.942  1.00 95.84           C  
ATOM    223 HG11 VAL A  13      21.505   5.857  -9.317  1.00 95.84           H  
ATOM    224 HG12 VAL A  13      22.866   5.367  -8.334  1.00 95.84           H  
ATOM    225 HG13 VAL A  13      22.354   7.083  -8.339  1.00 95.84           H  
ATOM    226  CG2 VAL A  13      22.765   7.479 -11.035  1.00 95.84           C  
ATOM    227 HG21 VAL A  13      21.756   7.157 -11.294  1.00 95.84           H  
ATOM    228 HG22 VAL A  13      23.349   7.569 -11.950  1.00 95.84           H  
ATOM    229 HG23 VAL A  13      22.715   8.444 -10.530  1.00 95.84           H  
ATOM    230  N   ASP A  14      25.486   6.607  -7.346  1.00 94.54           N  
ATOM    231  H   ASP A  14      25.271   7.587  -7.225  1.00 94.54           H  
ATOM    232  CA  ASP A  14      25.996   5.874  -6.183  1.00 94.54           C  
ATOM    233  HA  ASP A  14      26.896   5.325  -6.463  1.00 94.54           H  
ATOM    234  C   ASP A  14      24.971   4.890  -5.625  1.00 94.54           C  
ATOM    235  CB  ASP A  14      26.338   6.849  -5.056  1.00 94.54           C  
ATOM    236  HB2 ASP A  14      26.752   6.290  -4.216  1.00 94.54           H  
ATOM    237  HB3 ASP A  14      25.426   7.338  -4.714  1.00 94.54           H  
ATOM    238  O   ASP A  14      25.309   3.877  -5.015  1.00 94.54           O  
ATOM    239  CG  ASP A  14      27.348   7.897  -5.487  1.00 94.54           C  
ATOM    240  OD1 ASP A  14      28.496   7.528  -5.799  1.00 94.54           O  
ATOM    241  OD2 ASP A  14      26.937   9.074  -5.488  1.00 94.54           O  
ATOM    242  N   THR A  15      23.686   5.218  -5.738  1.00 95.12           N  
ATOM    243  H   THR A  15      23.463   6.085  -6.206  1.00 95.12           H  
ATOM    244  CA  THR A  15      22.615   4.378  -5.207  1.00 95.12           C  
ATOM    245  HA  THR A  15      22.931   3.335  -5.232  1.00 95.12           H  
ATOM    246  C   THR A  15      21.366   4.512  -6.050  1.00 95.12           C  
ATOM    247  CB  THR A  15      22.300   4.747  -3.750  1.00 95.12           C  
ATOM    248  HB  THR A  15      21.975   5.786  -3.697  1.00 95.12           H  
ATOM    249  O   THR A  15      20.802   5.600  -6.148  1.00 95.12           O  
ATOM    250  CG2 THR A  15      21.222   3.852  -3.135  1.00 95.12           C  
ATOM    251 HG21 THR A  15      20.259   4.046  -3.607  1.00 95.12           H  
ATOM    252 HG22 THR A  15      21.492   2.805  -3.277  1.00 95.12           H  
ATOM    253 HG23 THR A  15      21.140   4.063  -2.069  1.00 95.12           H  
ATOM    254  OG1 THR A  15      23.446   4.589  -2.947  1.00 95.12           O  
ATOM    255  HG1 THR A  15      24.175   4.380  -3.536  1.00 95.12           H  
ATOM    256  N   PHE A  16      20.897   3.385  -6.577  1.00 97.52           N  
ATOM    257  H   PHE A  16      21.452   2.546  -6.492  1.00 97.52           H  
ATOM    258  CA  PHE A  16      19.520   3.200  -7.012  1.00 97.52           C  
ATOM    259  HA  PHE A  16      19.045   4.169  -7.169  1.00 97.52           H  
ATOM    260  C   PHE A  16      18.759   2.444  -5.922  1.00 97.52           C  
ATOM    261  CB  PHE A  16      19.496   2.436  -8.336  1.00 97.52           C  
ATOM    262  HB2 PHE A  16      18.463   2.177  -8.569  1.00 97.52           H  
ATOM    263  HB3 PHE A  16      20.052   1.507  -8.217  1.00 97.52           H  
ATOM    264  O   PHE A  16      19.274   1.474  -5.368  1.00 97.52           O  
ATOM    265  CG  PHE A  16      20.073   3.191  -9.511  1.00 97.52           C  
ATOM    266  CD1 PHE A  16      19.310   4.183 -10.155  1.00 97.52           C  
ATOM    267  HD1 PHE A  16      18.318   4.414  -9.798  1.00 97.52           H  
ATOM    268  CD2 PHE A  16      21.361   2.880  -9.982  1.00 97.52           C  
ATOM    269  HD2 PHE A  16      21.953   2.121  -9.492  1.00 97.52           H  
ATOM    270  CE1 PHE A  16      19.831   4.859 -11.273  1.00 97.52           C  
ATOM    271  HE1 PHE A  16      19.246   5.616 -11.774  1.00 97.52           H  
ATOM    272  CE2 PHE A  16      21.874   3.542 -11.108  1.00 97.52           C  
ATOM    273  HE2 PHE A  16      22.861   3.299 -11.472  1.00 97.52           H  
ATOM    274  CZ  PHE A  16      21.109   4.528 -11.755  1.00 97.52           C  
ATOM    275  HZ  PHE A  16      21.516   5.030 -12.620  1.00 97.52           H  
ATOM    276  N   LYS A  17      17.539   2.875  -5.601  1.00 96.29           N  
ATOM    277  H   LYS A  17      17.193   3.705  -6.061  1.00 96.29           H  
ATOM    278  CA  LYS A  17      16.668   2.211  -4.628  1.00 96.29           C  
ATOM    279  HA  LYS A  17      16.994   1.178  -4.508  1.00 96.29           H  
ATOM    280  C   LYS A  17      15.237   2.174  -5.138  1.00 96.29           C  
ATOM    281  CB  LYS A  17      16.772   2.918  -3.267  1.00 96.29           C  
ATOM    282  HB2 LYS A  17      17.815   2.938  -2.952  1.00 96.29           H  
ATOM    283  HB3 LYS A  17      16.412   3.942  -3.364  1.00 96.29           H  
ATOM    284  O   LYS A  17      14.657   3.222  -5.417  1.00 96.29           O  
ATOM    285  CG  LYS A  17      15.943   2.177  -2.210  1.00 96.29           C  
ATOM    286  HG2 LYS A  17      16.336   1.168  -2.088  1.00 96.29           H  
ATOM    287  HG3 LYS A  17      14.909   2.108  -2.550  1.00 96.29           H  
ATOM    288  CD  LYS A  17      15.932   2.887  -0.855  1.00 96.29           C  
ATOM    289  HD2 LYS A  17      15.533   3.893  -0.981  1.00 96.29           H  
ATOM    290  HD3 LYS A  17      16.946   2.930  -0.456  1.00 96.29           H  
ATOM    291  CE  LYS A  17      15.023   2.067   0.065  1.00 96.29           C  
ATOM    292  HE2 LYS A  17      14.053   1.959  -0.421  1.00 96.29           H  
ATOM    293  HE3 LYS A  17      15.442   1.065   0.157  1.00 96.29           H  
ATOM    294  NZ  LYS A  17      14.864   2.686   1.402  1.00 96.29           N  
ATOM    295  HZ1 LYS A  17      15.765   2.805   1.842  1.00 96.29           H  
ATOM    296  HZ2 LYS A  17      14.394   3.576   1.316  1.00 96.29           H  
ATOM    297  HZ3 LYS A  17      14.302   2.081   1.983  1.00 96.29           H  
ATOM    298  N   GLU A  18      14.671   0.980  -5.217  1.00 95.20           N  
ATOM    299  H   GLU A  18      15.203   0.167  -4.942  1.00 95.20           H  
ATOM    300  CA  GLU A  18      13.257   0.789  -5.505  1.00 95.20           C  
ATOM    301  HA  GLU A  18      13.003   1.367  -6.394  1.00 95.20           H  
ATOM    302  C   GLU A  18      12.394   1.298  -4.336  1.00 95.20           C  
ATOM    303  CB  GLU A  18      13.001  -0.685  -5.828  1.00 95.20           C  
ATOM    304  HB2 GLU A  18      13.749  -1.028  -6.543  1.00 95.20           H  
ATOM    305  HB3 GLU A  18      13.108  -1.260  -4.908  1.00 95.20           H  
ATOM    306  O   GLU A  18      12.686   1.087  -3.153  1.00 95.20           O  
ATOM    307  CG  GLU A  18      11.610  -0.914  -6.437  1.00 95.20           C  
ATOM    308  HG2 GLU A  18      11.558  -0.395  -7.394  1.00 95.20           H  
ATOM    309  HG3 GLU A  18      10.859  -0.482  -5.775  1.00 95.20           H  
ATOM    310  CD  GLU A  18      11.274  -2.400  -6.630  1.00 95.20           C  
ATOM    311  OE1 GLU A  18      10.195  -2.668  -7.204  1.00 95.20           O  
ATOM    312  OE2 GLU A  18      12.045  -3.252  -6.128  1.00 95.20           O  
ATOM    313  N   ASN A  19      11.328   2.009  -4.680  1.00 92.89           N  
ATOM    314  H   ASN A  19      11.140   2.117  -5.667  1.00 92.89           H  
ATOM    315  CA  ASN A  19      10.344   2.560  -3.766  1.00 92.89           C  
ATOM    316  HA  ASN A  19      10.757   2.585  -2.757  1.00 92.89           H  
ATOM    317  C   ASN A  19       9.086   1.679  -3.750  1.00 92.89           C  
ATOM    318  CB  ASN A  19      10.008   3.995  -4.202  1.00 92.89           C  
ATOM    319  HB2 ASN A  19       9.272   4.429  -3.525  1.00 92.89           H  
ATOM    320  HB3 ASN A  19       9.551   3.939  -5.190  1.00 92.89           H  
ATOM    321  O   ASN A  19       8.836   0.881  -4.649  1.00 92.89           O  
ATOM    322  CG  ASN A  19      11.195   4.942  -4.271  1.00 92.89           C  
ATOM    323  ND2 ASN A  19      11.266   5.728  -5.319  1.00 92.89           N  
ATOM    324 HD21 ASN A  19      10.576   5.629  -6.049  1.00 92.89           H  
ATOM    325 HD22 ASN A  19      12.036   6.378  -5.388  1.00 92.89           H  
ATOM    326  OD1 ASN A  19      12.028   5.055  -3.378  1.00 92.89           O  
ATOM    327  N   GLU A  20       8.234   1.869  -2.745  1.00 87.87           N  
ATOM    328  H   GLU A  20       8.474   2.526  -2.017  1.00 87.87           H  
ATOM    329  CA  GLU A  20       6.989   1.101  -2.592  1.00 87.87           C  
ATOM    330  HA  GLU A  20       7.221   0.042  -2.477  1.00 87.87           H  
ATOM    331  C   GLU A  20       6.029   1.237  -3.785  1.00 87.87           C  
ATOM    332  CB  GLU A  20       6.252   1.593  -1.348  1.00 87.87           C  
ATOM    333  HB2 GLU A  20       5.958   2.630  -1.510  1.00 87.87           H  
ATOM    334  HB3 GLU A  20       5.350   0.992  -1.233  1.00 87.87           H  
ATOM    335  O   GLU A  20       5.344   0.278  -4.146  1.00 87.87           O  
ATOM    336  CG  GLU A  20       7.069   1.514  -0.051  1.00 87.87           C  
ATOM    337  HG2 GLU A  20       7.991   2.085  -0.165  1.00 87.87           H  
ATOM    338  HG3 GLU A  20       7.335   0.476   0.151  1.00 87.87           H  
ATOM    339  CD  GLU A  20       6.280   2.093   1.126  1.00 87.87           C  
ATOM    340  OE1 GLU A  20       6.897   2.339   2.183  1.00 87.87           O  
ATOM    341  OE2 GLU A  20       5.054   2.298   0.991  1.00 87.87           O  
ATOM    342  N   ASP A  21       6.008   2.419  -4.412  1.00 88.96           N  
ATOM    343  H   ASP A  21       6.677   3.118  -4.124  1.00 88.96           H  
ATOM    344  CA  ASP A  21       5.192   2.729  -5.591  1.00 88.96           C  
ATOM    345  HA  ASP A  21       4.224   2.249  -5.450  1.00 88.96           H  
ATOM    346  C   ASP A  21       5.763   2.152  -6.900  1.00 88.96           C  
ATOM    347  CB  ASP A  21       4.939   4.251  -5.676  1.00 88.96           C  
ATOM    348  HB2 ASP A  21       4.595   4.606  -4.705  1.00 88.96           H  
ATOM    349  HB3 ASP A  21       4.129   4.421  -6.386  1.00 88.96           H  
ATOM    350  O   ASP A  21       5.235   2.433  -7.975  1.00 88.96           O  
ATOM    351  CG  ASP A  21       6.144   5.101  -6.115  1.00 88.96           C  
ATOM    352  OD1 ASP A  21       7.285   4.584  -6.143  1.00 88.96           O  
ATOM    353  OD2 ASP A  21       5.951   6.305  -6.408  1.00 88.96           O  
ATOM    354  N   GLY A  22       6.842   1.367  -6.814  1.00 88.72           N  
ATOM    355  H   GLY A  22       7.238   1.198  -5.901  1.00 88.72           H  
ATOM    356  CA  GLY A  22       7.536   0.768  -7.949  1.00 88.72           C  
ATOM    357  HA2 GLY A  22       6.807   0.381  -8.661  1.00 88.72           H  
ATOM    358  HA3 GLY A  22       8.144  -0.063  -7.592  1.00 88.72           H  
ATOM    359  C   GLY A  22       8.459   1.733  -8.690  1.00 88.72           C  
ATOM    360  O   GLY A  22       9.068   1.342  -9.673  1.00 88.72           O  
ATOM    361  N   SER A  23       8.594   2.994  -8.270  1.00 95.85           N  
ATOM    362  H   SER A  23       8.083   3.286  -7.449  1.00 95.85           H  
ATOM    363  CA  SER A  23       9.594   3.897  -8.850  1.00 95.85           C  
ATOM    364  HA  SER A  23       9.647   3.706  -9.922  1.00 95.85           H  
ATOM    365  C   SER A  23      10.992   3.636  -8.284  1.00 95.85           C  
ATOM    366  CB  SER A  23       9.160   5.350  -8.680  1.00 95.85           C  
ATOM    367  HB2 SER A  23       9.815   5.976  -9.284  1.00 95.85           H  
ATOM    368  HB3 SER A  23       8.140   5.458  -9.049  1.00 95.85           H  
ATOM    369  O   SER A  23      11.138   3.031  -7.228  1.00 95.85           O  
ATOM    370  OG  SER A  23       9.210   5.791  -7.340  1.00 95.85           O  
ATOM    371  HG  SER A  23       8.473   5.380  -6.883  1.00 95.85           H  
ATOM    372  N   VAL A  24      12.039   4.125  -8.950  1.00 97.44           N  
ATOM    373  H   VAL A  24      11.874   4.593  -9.830  1.00 97.44           H  
ATOM    374  CA  VAL A  24      13.424   4.016  -8.472  1.00 97.44           C  
ATOM    375  HA  VAL A  24      13.440   3.424  -7.557  1.00 97.44           H  
ATOM    376  C   VAL A  24      13.964   5.397  -8.128  1.00 97.44           C  
ATOM    377  CB  VAL A  24      14.320   3.268  -9.477  1.00 97.44           C  
ATOM    378  HB  VAL A  24      14.315   3.792 -10.433  1.00 97.44           H  
ATOM    379  O   VAL A  24      14.109   6.259  -8.997  1.00 97.44           O  
ATOM    380  CG1 VAL A  24      15.761   3.192  -8.957  1.00 97.44           C  
ATOM    381 HG11 VAL A  24      16.195   4.190  -8.889  1.00 97.44           H  
ATOM    382 HG12 VAL A  24      16.371   2.595  -9.635  1.00 97.44           H  
ATOM    383 HG13 VAL A  24      15.776   2.719  -7.975  1.00 97.44           H  
ATOM    384  CG2 VAL A  24      13.823   1.833  -9.692  1.00 97.44           C  
ATOM    385 HG21 VAL A  24      12.808   1.830 -10.090  1.00 97.44           H  
ATOM    386 HG22 VAL A  24      14.466   1.312 -10.402  1.00 97.44           H  
ATOM    387 HG23 VAL A  24      13.827   1.284  -8.750  1.00 97.44           H  
ATOM    388  N   THR A  25      14.285   5.612  -6.855  1.00 97.14           N  
ATOM    389  H   THR A  25      14.187   4.836  -6.217  1.00 97.14           H  
ATOM    390  CA  THR A  25      15.056   6.775  -6.406  1.00 97.14           C  
ATOM    391  HA  THR A  25      14.685   7.664  -6.915  1.00 97.14           H  
ATOM    392  C   THR A  25      16.524   6.573  -6.761  1.00 97.14           C  
ATOM    393  CB  THR A  25      14.917   7.000  -4.894  1.00 97.14           C  
ATOM    394  HB  THR A  25      15.275   6.122  -4.356  1.00 97.14           H  
ATOM    395  O   THR A  25      17.058   5.483  -6.570  1.00 97.14           O  
ATOM    396  CG2 THR A  25      15.677   8.236  -4.405  1.00 97.14           C  
ATOM    397 HG21 THR A  25      15.397   9.106  -4.999  1.00 97.14           H  
ATOM    398 HG22 THR A  25      15.432   8.422  -3.359  1.00 97.14           H  
ATOM    399 HG23 THR A  25      16.752   8.074  -4.480  1.00 97.14           H  
ATOM    400  OG1 THR A  25      13.566   7.222  -4.562  1.00 97.14           O  
ATOM    401  HG1 THR A  25      13.274   6.474  -4.035  1.00 97.14           H  
ATOM    402  N   TRP A  26      17.194   7.622  -7.229  1.00 97.20           N  
ATOM    403  H   TRP A  26      16.700   8.493  -7.367  1.00 97.20           H  
ATOM    404  CA  TRP A  26      18.641   7.624  -7.426  1.00 97.20           C  
ATOM    405  HA  TRP A  26      19.040   6.699  -7.009  1.00 97.20           H  
ATOM    406  C   TRP A  26      19.306   8.779  -6.687  1.00 97.20           C  
ATOM    407  CB  TRP A  26      18.990   7.619  -8.912  1.00 97.20           C  
ATOM    408  HB2 TRP A  26      20.073   7.550  -9.014  1.00 97.20           H  
ATOM    409  HB3 TRP A  26      18.555   6.729  -9.368  1.00 97.20           H  
ATOM    410  O   TRP A  26      18.709   9.849  -6.527  1.00 97.20           O  
ATOM    411  CG  TRP A  26      18.538   8.814  -9.675  1.00 97.20           C  
ATOM    412  CD1 TRP A  26      17.356   8.920 -10.312  1.00 97.20           C  
ATOM    413  HD1 TRP A  26      16.612   8.138 -10.329  1.00 97.20           H  
ATOM    414  CD2 TRP A  26      19.228  10.082  -9.871  1.00 97.20           C  
ATOM    415  CE2 TRP A  26      18.386  10.926 -10.655  1.00 97.20           C  
ATOM    416  CE3 TRP A  26      20.472  10.608  -9.466  1.00 97.20           C  
ATOM    417  HE3 TRP A  26      21.140   9.991  -8.883  1.00 97.20           H  
ATOM    418  NE1 TRP A  26      17.269  10.156 -10.919  1.00 97.20           N  
ATOM    419  HE1 TRP A  26      16.490  10.419 -11.506  1.00 97.20           H  
ATOM    420  CH2 TRP A  26      19.996  12.731 -10.576  1.00 97.20           C  
ATOM    421  HH2 TRP A  26      20.294  13.739 -10.825  1.00 97.20           H  
ATOM    422  CZ2 TRP A  26      18.755  12.233 -11.010  1.00 97.20           C  
ATOM    423  HZ2 TRP A  26      18.090  12.846 -11.599  1.00 97.20           H  
ATOM    424  CZ3 TRP A  26      20.851  11.917  -9.811  1.00 97.20           C  
ATOM    425  HZ3 TRP A  26      21.810  12.287  -9.481  1.00 97.20           H  
ATOM    426  N   VAL A  27      20.547   8.563  -6.259  1.00 96.76           N  
ATOM    427  H   VAL A  27      20.941   7.643  -6.395  1.00 96.76           H  
ATOM    428  CA  VAL A  27      21.408   9.570  -5.629  1.00 96.76           C  
ATOM    429  HA  VAL A  27      20.986  10.558  -5.810  1.00 96.76           H  
ATOM    430  C   VAL A  27      22.789   9.518  -6.272  1.00 96.76           C  
ATOM    431  CB  VAL A  27      21.501   9.366  -4.104  1.00 96.76           C  
ATOM    432  HB  VAL A  27      21.948   8.395  -3.894  1.00 96.76           H  
ATOM    433  O   VAL A  27      23.323   8.436  -6.498  1.00 96.76           O  
ATOM    434  CG1 VAL A  27      22.355  10.456  -3.441  1.00 96.76           C  
ATOM    435 HG11 VAL A  27      23.388  10.385  -3.782  1.00 96.76           H  
ATOM    436 HG12 VAL A  27      21.960  11.443  -3.683  1.00 96.76           H  
ATOM    437 HG13 VAL A  27      22.359  10.320  -2.360  1.00 96.76           H  
ATOM    438  CG2 VAL A  27      20.112   9.415  -3.448  1.00 96.76           C  
ATOM    439 HG21 VAL A  27      19.613  10.353  -3.693  1.00 96.76           H  
ATOM    440 HG22 VAL A  27      20.212   9.326  -2.366  1.00 96.76           H  
ATOM    441 HG23 VAL A  27      19.505   8.581  -3.800  1.00 96.76           H  
ATOM    442  N   TRP A  28      23.344  10.688  -6.577  1.00 95.71           N  
ATOM    443  H   TRP A  28      22.841  11.531  -6.338  1.00 95.71           H  
ATOM    444  CA  TRP A  28      24.705  10.851  -7.079  1.00 95.71           C  
ATOM    445  HA  TRP A  28      25.279   9.942  -6.894  1.00 95.71           H  
ATOM    446  C   TRP A  28      25.403  12.009  -6.362  1.00 95.71           C  
ATOM    447  CB  TRP A  28      24.682  11.088  -8.591  1.00 95.71           C  
ATOM    448  HB2 TRP A  28      24.328  10.185  -9.088  1.00 95.71           H  
ATOM    449  HB3 TRP A  28      23.977  11.891  -8.806  1.00 95.71           H  
ATOM    450  O   TRP A  28      24.960  13.153  -6.460  1.00 95.71           O  
ATOM    451  CG  TRP A  28      26.006  11.470  -9.176  1.00 95.71           C  
ATOM    452  CD1 TRP A  28      27.200  10.945  -8.820  1.00 95.71           C  
ATOM    453  HD1 TRP A  28      27.352  10.172  -8.081  1.00 95.71           H  
ATOM    454  CD2 TRP A  28      26.314  12.504 -10.157  1.00 95.71           C  
ATOM    455  CE2 TRP A  28      27.719  12.493 -10.403  1.00 95.71           C  
ATOM    456  CE3 TRP A  28      25.548  13.472 -10.841  1.00 95.71           C  
ATOM    457  HE3 TRP A  28      24.494  13.534 -10.616  1.00 95.71           H  
ATOM    458  NE1 TRP A  28      28.210  11.544  -9.536  1.00 95.71           N  
ATOM    459  HE1 TRP A  28      29.178  11.339  -9.335  1.00 95.71           H  
ATOM    460  CH2 TRP A  28      27.532  14.301 -12.001  1.00 95.71           C  
ATOM    461  HH2 TRP A  28      27.999  15.020 -12.657  1.00 95.71           H  
ATOM    462  CZ2 TRP A  28      28.325  13.358 -11.325  1.00 95.71           C  
ATOM    463  HZ2 TRP A  28      29.397  13.337 -11.451  1.00 95.71           H  
ATOM    464  CZ3 TRP A  28      26.148  14.360 -11.755  1.00 95.71           C  
ATOM    465  HZ3 TRP A  28      25.556  15.125 -12.236  1.00 95.71           H  
ATOM    466  N   ASP A  29      26.487  11.725  -5.660  1.00 94.32           N  
ATOM    467  H   ASP A  29      26.790  10.762  -5.631  1.00 94.32           H  
ATOM    468  CA  ASP A  29      27.394  12.680  -5.046  1.00 94.32           C  
ATOM    469  HA  ASP A  29      26.859  13.609  -4.850  1.00 94.32           H  
ATOM    470  C   ASP A  29      28.554  12.988  -6.006  1.00 94.32           C  
ATOM    471  CB  ASP A  29      27.861  12.119  -3.691  1.00 94.32           C  
ATOM    472  HB2 ASP A  29      26.998  11.703  -3.171  1.00 94.32           H  
ATOM    473  HB3 ASP A  29      28.580  11.315  -3.852  1.00 94.32           H  
ATOM    474  O   ASP A  29      29.291  12.105  -6.443  1.00 94.32           O  
ATOM    475  CG  ASP A  29      28.485  13.190  -2.796  1.00 94.32           C  
ATOM    476  OD1 ASP A  29      29.049  14.162  -3.345  1.00 94.32           O  
ATOM    477  OD2 ASP A  29      28.328  13.083  -1.559  1.00 94.32           O  
ATOM    478  N   GLU A  30      28.728  14.263  -6.361  1.00 92.50           N  
ATOM    479  H   GLU A  30      28.145  14.971  -5.937  1.00 92.50           H  
ATOM    480  CA  GLU A  30      29.843  14.687  -7.215  1.00 92.50           C  
ATOM    481  HA  GLU A  30      29.924  13.986  -8.046  1.00 92.50           H  
ATOM    482  C   GLU A  30      31.208  14.639  -6.494  1.00 92.50           C  
ATOM    483  CB  GLU A  30      29.557  16.085  -7.790  1.00 92.50           C  
ATOM    484  HB2 GLU A  30      30.488  16.488  -8.192  1.00 92.50           H  
ATOM    485  HB3 GLU A  30      29.206  16.736  -6.990  1.00 92.50           H  
ATOM    486  O   GLU A  30      32.245  14.760  -7.151  1.00 92.50           O  
ATOM    487  CG  GLU A  30      28.520  16.081  -8.925  1.00 92.50           C  
ATOM    488  HG2 GLU A  30      28.860  15.374  -9.682  1.00 92.50           H  
ATOM    489  HG3 GLU A  30      27.564  15.733  -8.536  1.00 92.50           H  
ATOM    490  CD  GLU A  30      28.330  17.453  -9.609  1.00 92.50           C  
ATOM    491  OE1 GLU A  30      27.367  17.600 -10.406  1.00 92.50           O  
ATOM    492  OE2 GLU A  30      29.113  18.397  -9.366  1.00 92.50           O  
ATOM    493  N   GLY A  31      31.230  14.454  -5.169  1.00 91.64           N  
ATOM    494  H   GLY A  31      30.347  14.376  -4.687  1.00 91.64           H  
ATOM    495  CA  GLY A  31      32.429  14.381  -4.339  1.00 91.64           C  
ATOM    496  HA2 GLY A  31      32.424  13.423  -3.820  1.00 91.64           H  
ATOM    497  HA3 GLY A  31      33.323  14.428  -4.960  1.00 91.64           H  
ATOM    498  C   GLY A  31      32.509  15.493  -3.289  1.00 91.64           C  
ATOM    499  O   GLY A  31      31.666  16.384  -3.201  1.00 91.64           O  
ATOM    500  N   GLU A  32      33.563  15.463  -2.468  1.00 92.34           N  
ATOM    501  H   GLU A  32      34.248  14.730  -2.591  1.00 92.34           H  
ATOM    502  CA  GLU A  32      33.711  16.372  -1.325  1.00 92.34           C  
ATOM    503  HA  GLU A  32      32.890  16.158  -0.641  1.00 92.34           H  
ATOM    504  C   GLU A  32      33.618  17.857  -1.727  1.00 92.34           C  
ATOM    505  CB  GLU A  32      35.025  16.075  -0.580  1.00 92.34           C  
ATOM    506  HB2 GLU A  32      35.072  15.007  -0.370  1.00 92.34           H  
ATOM    507  HB3 GLU A  32      35.868  16.341  -1.219  1.00 92.34           H  
ATOM    508  O   GLU A  32      34.392  18.362  -2.542  1.00 92.34           O  
ATOM    509  CG  GLU A  32      35.123  16.843   0.752  1.00 92.34           C  
ATOM    510  HG2 GLU A  32      34.264  16.574   1.367  1.00 92.34           H  
ATOM    511  HG3 GLU A  32      35.064  17.912   0.551  1.00 92.34           H  
ATOM    512  CD  GLU A  32      36.415  16.568   1.544  1.00 92.34           C  
ATOM    513  OE1 GLU A  32      36.532  17.140   2.654  1.00 92.34           O  
ATOM    514  OE2 GLU A  32      37.288  15.816   1.054  1.00 92.34           O  
ATOM    515  N   GLY A  33      32.668  18.574  -1.117  1.00 92.99           N  
ATOM    516  H   GLY A  33      32.010  18.075  -0.537  1.00 92.99           H  
ATOM    517  CA  GLY A  33      32.429  19.998  -1.373  1.00 92.99           C  
ATOM    518  HA2 GLY A  33      31.878  20.416  -0.530  1.00 92.99           H  
ATOM    519  HA3 GLY A  33      33.388  20.510  -1.450  1.00 92.99           H  
ATOM    520  C   GLY A  33      31.633  20.299  -2.648  1.00 92.99           C  
ATOM    521  O   GLY A  33      31.388  21.475  -2.931  1.00 92.99           O  
ATOM    522  N   LEU A  34      31.213  19.275  -3.393  1.00 92.84           N  
ATOM    523  H   LEU A  34      31.428  18.333  -3.099  1.00 92.84           H  
ATOM    524  CA  LEU A  34      30.367  19.395  -4.576  1.00 92.84           C  
ATOM    525  HA  LEU A  34      30.356  20.443  -4.878  1.00 92.84           H  
ATOM    526  C   LEU A  34      28.906  19.014  -4.258  1.00 92.84           C  
ATOM    527  CB  LEU A  34      30.978  18.572  -5.726  1.00 92.84           C  
ATOM    528  HB2 LEU A  34      31.020  17.525  -5.424  1.00 92.84           H  
ATOM    529  HB3 LEU A  34      30.326  18.639  -6.597  1.00 92.84           H  
ATOM    530  O   LEU A  34      28.614  18.487  -3.184  1.00 92.84           O  
ATOM    531  CG  LEU A  34      32.383  19.027  -6.159  1.00 92.84           C  
ATOM    532  HG  LEU A  34      33.063  19.008  -5.308  1.00 92.84           H  
ATOM    533  CD1 LEU A  34      32.940  18.094  -7.230  1.00 92.84           C  
ATOM    534 HD11 LEU A  34      32.268  18.057  -8.087  1.00 92.84           H  
ATOM    535 HD12 LEU A  34      33.929  18.426  -7.545  1.00 92.84           H  
ATOM    536 HD13 LEU A  34      33.034  17.094  -6.806  1.00 92.84           H  
ATOM    537  CD2 LEU A  34      32.367  20.443  -6.747  1.00 92.84           C  
ATOM    538 HD21 LEU A  34      31.651  20.489  -7.568  1.00 92.84           H  
ATOM    539 HD22 LEU A  34      32.095  21.161  -5.973  1.00 92.84           H  
ATOM    540 HD23 LEU A  34      33.362  20.695  -7.115  1.00 92.84           H  
ATOM    541  N   PRO A  35      27.942  19.361  -5.131  1.00 92.80           N  
ATOM    542  CA  PRO A  35      26.535  19.070  -4.887  1.00 92.80           C  
ATOM    543  HA  PRO A  35      26.271  19.444  -3.897  1.00 92.80           H  
ATOM    544  C   PRO A  35      26.209  17.575  -4.965  1.00 92.80           C  
ATOM    545  CB  PRO A  35      25.751  19.853  -5.948  1.00 92.80           C  
ATOM    546  HB2 PRO A  35      25.497  19.202  -6.784  1.00 92.80           H  
ATOM    547  HB3 PRO A  35      24.848  20.299  -5.531  1.00 92.80           H  
ATOM    548  O   PRO A  35      26.667  16.872  -5.863  1.00 92.80           O  
ATOM    549  CG  PRO A  35      26.738  20.915  -6.428  1.00 92.80           C  
ATOM    550  HG2 PRO A  35      26.535  21.226  -7.453  1.00 92.80           H  
ATOM    551  HG3 PRO A  35      26.721  21.769  -5.750  1.00 92.80           H  
ATOM    552  CD  PRO A  35      28.076  20.197  -6.313  1.00 92.80           C  
ATOM    553  HD2 PRO A  35      28.231  19.561  -7.185  1.00 92.80           H  
ATOM    554  HD3 PRO A  35      28.881  20.927  -6.232  1.00 92.80           H  
ATOM    555  N   THR A  36      25.292  17.134  -4.107  1.00 94.10           N  
ATOM    556  H   THR A  36      25.050  17.708  -3.312  1.00 94.10           H  
ATOM    557  CA  THR A  36      24.585  15.859  -4.262  1.00 94.10           C  
ATOM    558  HA  THR A  36      25.244  15.149  -4.763  1.00 94.10           H  
ATOM    559  C   THR A  36      23.333  16.055  -5.116  1.00 94.10           C  
ATOM    560  CB  THR A  36      24.196  15.262  -2.904  1.00 94.10           C  
ATOM    561  HB  THR A  36      23.373  15.848  -2.494  1.00 94.10           H  
ATOM    562  O   THR A  36      22.521  16.953  -4.873  1.00 94.10           O  
ATOM    563  CG2 THR A  36      23.743  13.809  -3.010  1.00 94.10           C  
ATOM    564 HG21 THR A  36      23.549  13.415  -2.013  1.00 94.10           H  
ATOM    565 HG22 THR A  36      24.522  13.211  -3.482  1.00 94.10           H  
ATOM    566 HG23 THR A  36      22.829  13.741  -3.601  1.00 94.10           H  
ATOM    567  OG1 THR A  36      25.257  15.329  -1.979  1.00 94.10           O  
ATOM    568  HG1 THR A  36      25.995  14.793  -2.279  1.00 94.10           H  
ATOM    569  N   HIS A  37      23.142  15.186  -6.102  1.00 94.94           N  
ATOM    570  H   HIS A  37      23.838  14.465  -6.222  1.00 94.94           H  
ATOM    571  CA  HIS A  37      21.968  15.127  -6.966  1.00 94.94           C  
ATOM    572  HA  HIS A  37      21.391  16.044  -6.842  1.00 94.94           H  
ATOM    573  C   HIS A  37      21.093  13.948  -6.575  1.00 94.94           C  
ATOM    574  CB  HIS A  37      22.380  15.017  -8.438  1.00 94.94           C  
ATOM    575  HB2 HIS A  37      22.903  14.072  -8.585  1.00 94.94           H  
ATOM    576  HB3 HIS A  37      21.488  15.025  -9.063  1.00 94.94           H  
ATOM    577  O   HIS A  37      21.574  12.915  -6.119  1.00 94.94           O  
ATOM    578  CG  HIS A  37      23.290  16.125  -8.875  1.00 94.94           C  
ATOM    579  CD2 HIS A  37      24.637  16.107  -8.704  1.00 94.94           C  
ATOM    580  HD2 HIS A  37      25.231  15.313  -8.277  1.00 94.94           H  
ATOM    581  ND1 HIS A  37      22.901  17.348  -9.445  1.00 94.94           N  
ATOM    582  CE1 HIS A  37      24.036  18.065  -9.512  1.00 94.94           C  
ATOM    583  HE1 HIS A  37      24.119  19.077  -9.879  1.00 94.94           H  
ATOM    584  NE2 HIS A  37      25.079  17.334  -9.109  1.00 94.94           N  
ATOM    585  HE2 HIS A  37      26.051  17.584  -9.225  1.00 94.94           H  
ATOM    586  N   SER A  38      19.793  14.087  -6.795  1.00 95.54           N  
ATOM    587  H   SER A  38      19.435  14.941  -7.198  1.00 95.54           H  
ATOM    588  CA  SER A  38      18.861  12.977  -6.665  1.00 95.54           C  
ATOM    589  HA  SER A  38      19.382  12.063  -6.952  1.00 95.54           H  
ATOM    590  C   SER A  38      17.689  13.140  -7.617  1.00 95.54           C  
ATOM    591  CB  SER A  38      18.376  12.825  -5.218  1.00 95.54           C  
ATOM    592  HB2 SER A  38      17.652  12.012  -5.159  1.00 95.54           H  
ATOM    593  HB3 SER A  38      19.223  12.576  -4.580  1.00 95.54           H  
ATOM    594  O   SER A  38      17.436  14.223  -8.161  1.00 95.54           O  
ATOM    595  OG  SER A  38      17.778  14.024  -4.757  1.00 95.54           O  
ATOM    596  HG  SER A  38      18.493  14.624  -4.531  1.00 95.54           H  
ATOM    597  N   GLY A  39      16.965  12.052  -7.825  1.00 95.99           N  
ATOM    598  H   GLY A  39      17.256  11.184  -7.397  1.00 95.99           H  
ATOM    599  CA  GLY A  39      15.748  12.058  -8.611  1.00 95.99           C  
ATOM    600  HA2 GLY A  39      15.085  12.841  -8.242  1.00 95.99           H  
ATOM    601  HA3 GLY A  39      15.992  12.270  -9.652  1.00 95.99           H  
ATOM    602  C   GLY A  39      15.020  10.731  -8.527  1.00 95.99           C  
ATOM    603  O   GLY A  39      15.402   9.837  -7.779  1.00 95.99           O  
ATOM    604  N   ILE A  40      13.947  10.628  -9.304  1.00 96.42           N  
ATOM    605  H   ILE A  40      13.709  11.392  -9.920  1.00 96.42           H  
ATOM    606  CA  ILE A  40      13.103   9.438  -9.367  1.00 96.42           C  
ATOM    607  HA  ILE A  40      13.607   8.611  -8.867  1.00 96.42           H  
ATOM    608  C   ILE A  40      12.923   9.065 -10.837  1.00 96.42           C  
ATOM    609  CB  ILE A  40      11.759   9.675  -8.640  1.00 96.42           C  
ATOM    610  HB  ILE A  40      11.247  10.507  -9.123  1.00 96.42           H  
ATOM    611  O   ILE A  40      12.579   9.921 -11.656  1.00 96.42           O  
ATOM    612  CG1 ILE A  40      11.982  10.033  -7.149  1.00 96.42           C  
ATOM    613 HG12 ILE A  40      12.661  10.882  -7.074  1.00 96.42           H  
ATOM    614 HG13 ILE A  40      12.446   9.189  -6.638  1.00 96.42           H  
ATOM    615  CG2 ILE A  40      10.871   8.425  -8.762  1.00 96.42           C  
ATOM    616 HG21 ILE A  40      10.673   8.185  -9.806  1.00 96.42           H  
ATOM    617 HG22 ILE A  40       9.910   8.575  -8.270  1.00 96.42           H  
ATOM    618 HG23 ILE A  40      11.366   7.574  -8.294  1.00 96.42           H  
ATOM    619  CD1 ILE A  40      10.706  10.432  -6.399  1.00 96.42           C  
ATOM    620 HD11 ILE A  40      10.048   9.571  -6.275  1.00 96.42           H  
ATOM    621 HD12 ILE A  40      10.184  11.220  -6.941  1.00 96.42           H  
ATOM    622 HD13 ILE A  40      10.974  10.799  -5.408  1.00 96.42           H  
ATOM    623  N   ILE A  41      13.147   7.796 -11.159  1.00 96.55           N  
ATOM    624  H   ILE A  41      13.437   7.171 -10.420  1.00 96.55           H  
ATOM    625  CA  ILE A  41      12.826   7.177 -12.444  1.00 96.55           C  
ATOM    626  HA  ILE A  41      12.642   7.950 -13.191  1.00 96.55           H  
ATOM    627  C   ILE A  41      11.539   6.377 -12.230  1.00 96.55           C  
ATOM    628  CB  ILE A  41      13.998   6.300 -12.943  1.00 96.55           C  
ATOM    629  HB  ILE A  41      14.153   5.499 -12.220  1.00 96.55           H  
ATOM    630  O   ILE A  41      11.451   5.566 -11.314  1.00 96.55           O  
ATOM    631  CG1 ILE A  41      15.302   7.127 -13.066  1.00 96.55           C  
ATOM    632 HG12 ILE A  41      15.488   7.659 -12.133  1.00 96.55           H  
ATOM    633 HG13 ILE A  41      15.188   7.873 -13.852  1.00 96.55           H  
ATOM    634  CG2 ILE A  41      13.679   5.674 -14.314  1.00 96.55           C  
ATOM    635 HG21 ILE A  41      12.617   5.455 -14.425  1.00 96.55           H  
ATOM    636 HG22 ILE A  41      14.240   4.747 -14.430  1.00 96.55           H  
ATOM    637 HG23 ILE A  41      13.959   6.349 -15.123  1.00 96.55           H  
ATOM    638  CD1 ILE A  41      16.550   6.285 -13.354  1.00 96.55           C  
ATOM    639 HD11 ILE A  41      16.443   5.736 -14.289  1.00 96.55           H  
ATOM    640 HD12 ILE A  41      17.418   6.941 -13.432  1.00 96.55           H  
ATOM    641 HD13 ILE A  41      16.715   5.583 -12.536  1.00 96.55           H  
ATOM    642  N   ARG A  42      10.517   6.640 -13.043  1.00 96.85           N  
ATOM    643  H   ARG A  42      10.692   7.235 -13.841  1.00 96.85           H  
ATOM    644  CA  ARG A  42       9.237   5.918 -13.009  1.00 96.85           C  
ATOM    645  HA  ARG A  42       9.211   5.240 -12.156  1.00 96.85           H  
ATOM    646  C   ARG A  42       9.099   5.045 -14.244  1.00 96.85           C  
ATOM    647  CB  ARG A  42       8.059   6.897 -12.904  1.00 96.85           C  
ATOM    648  HB2 ARG A  42       7.130   6.328 -12.951  1.00 96.85           H  
ATOM    649  HB3 ARG A  42       8.081   7.583 -13.751  1.00 96.85           H  
ATOM    650  O   ARG A  42       9.733   5.329 -15.260  1.00 96.85           O  
ATOM    651  CG  ARG A  42       8.079   7.691 -11.594  1.00 96.85           C  
ATOM    652  HG2 ARG A  42       8.949   8.347 -11.571  1.00 96.85           H  
ATOM    653  HG3 ARG A  42       8.132   6.996 -10.756  1.00 96.85           H  
ATOM    654  CD  ARG A  42       6.806   8.529 -11.468  1.00 96.85           C  
ATOM    655  HD2 ARG A  42       5.946   7.861 -11.519  1.00 96.85           H  
ATOM    656  HD3 ARG A  42       6.753   9.216 -12.313  1.00 96.85           H  
ATOM    657  NE  ARG A  42       6.774   9.240 -10.178  1.00 96.85           N  
ATOM    658  HE  ARG A  42       6.814   8.648  -9.361  1.00 96.85           H  
ATOM    659  NH1 ARG A  42       6.571  11.399 -10.950  1.00 96.85           N  
ATOM    660 HH11 ARG A  42       6.571  11.034 -11.892  1.00 96.85           H  
ATOM    661 HH12 ARG A  42       6.489  12.387 -10.760  1.00 96.85           H  
ATOM    662  NH2 ARG A  42       6.657  10.996  -8.751  1.00 96.85           N  
ATOM    663 HH21 ARG A  42       6.581  11.983  -8.553  1.00 96.85           H  
ATOM    664 HH22 ARG A  42       6.708  10.331  -7.992  1.00 96.85           H  
ATOM    665  CZ  ARG A  42       6.668  10.539  -9.971  1.00 96.85           C  
ATOM    666  N   GLU A  43       8.227   4.049 -14.168  1.00 95.81           N  
ATOM    667  H   GLU A  43       7.787   3.826 -13.287  1.00 95.81           H  
ATOM    668  CA  GLU A  43       7.850   3.251 -15.330  1.00 95.81           C  
ATOM    669  HA  GLU A  43       8.721   2.678 -15.646  1.00 95.81           H  
ATOM    670  C   GLU A  43       7.428   4.142 -16.509  1.00 95.81           C  
ATOM    671  CB  GLU A  43       6.770   2.242 -14.935  1.00 95.81           C  
ATOM    672  HB2 GLU A  43       5.855   2.775 -14.678  1.00 95.81           H  
ATOM    673  HB3 GLU A  43       7.116   1.684 -14.065  1.00 95.81           H  
ATOM    674  O   GLU A  43       6.707   5.132 -16.347  1.00 95.81           O  
ATOM    675  CG  GLU A  43       6.502   1.258 -16.082  1.00 95.81           C  
ATOM    676  HG2 GLU A  43       6.100   1.806 -16.934  1.00 95.81           H  
ATOM    677  HG3 GLU A  43       7.447   0.812 -16.391  1.00 95.81           H  
ATOM    678  CD  GLU A  43       5.515   0.146 -15.710  1.00 95.81           C  
ATOM    679  OE1 GLU A  43       5.462  -0.832 -16.488  1.00 95.81           O  
ATOM    680  OE2 GLU A  43       4.789   0.308 -14.705  1.00 95.81           O  
ATOM    681  N   GLY A  44       7.949   3.823 -17.697  1.00 94.83           N  
ATOM    682  H   GLY A  44       8.525   2.996 -17.759  1.00 94.83           H  
ATOM    683  CA  GLY A  44       7.719   4.589 -18.922  1.00 94.83           C  
ATOM    684  HA2 GLY A  44       8.070   3.997 -19.767  1.00 94.83           H  
ATOM    685  HA3 GLY A  44       6.648   4.759 -19.039  1.00 94.83           H  
ATOM    686  C   GLY A  44       8.430   5.947 -18.982  1.00 94.83           C  
ATOM    687  O   GLY A  44       8.108   6.761 -19.852  1.00 94.83           O  
ATOM    688  N   PHE A  45       9.377   6.238 -18.079  1.00 96.27           N  
ATOM    689  H   PHE A  45       9.569   5.575 -17.341  1.00 96.27           H  
ATOM    690  CA  PHE A  45      10.172   7.463 -18.153  1.00 96.27           C  
ATOM    691  HA  PHE A  45       9.473   8.291 -18.267  1.00 96.27           H  
ATOM    692  C   PHE A  45      11.095   7.451 -19.377  1.00 96.27           C  
ATOM    693  CB  PHE A  45      10.961   7.699 -16.858  1.00 96.27           C  
ATOM    694  HB2 PHE A  45      10.257   7.757 -16.028  1.00 96.27           H  
ATOM    695  HB3 PHE A  45      11.619   6.847 -16.687  1.00 96.27           H  
ATOM    696  O   PHE A  45      12.017   6.643 -19.483  1.00 96.27           O  
ATOM    697  CG  PHE A  45      11.780   8.980 -16.865  1.00 96.27           C  
ATOM    698  CD1 PHE A  45      13.171   8.939 -16.663  1.00 96.27           C  
ATOM    699  HD1 PHE A  45      13.663   7.991 -16.504  1.00 96.27           H  
ATOM    700  CD2 PHE A  45      11.149  10.220 -17.078  1.00 96.27           C  
ATOM    701  HD2 PHE A  45      10.081  10.264 -17.231  1.00 96.27           H  
ATOM    702  CE1 PHE A  45      13.929  10.122 -16.667  1.00 96.27           C  
ATOM    703  HE1 PHE A  45      14.995  10.070 -16.505  1.00 96.27           H  
ATOM    704  CE2 PHE A  45      11.904  11.406 -17.089  1.00 96.27           C  
ATOM    705  HE2 PHE A  45      11.412  12.352 -17.258  1.00 96.27           H  
ATOM    706  CZ  PHE A  45      13.292  11.357 -16.876  1.00 96.27           C  
ATOM    707  HZ  PHE A  45      13.867  12.271 -16.865  1.00 96.27           H  
ATOM    708  N   LYS A  46      10.862   8.403 -20.285  1.00 94.81           N  
ATOM    709  H   LYS A  46      10.069   9.010 -20.127  1.00 94.81           H  
ATOM    710  CA  LYS A  46      11.572   8.534 -21.560  1.00 94.81           C  
ATOM    711  HA  LYS A  46      12.293   7.721 -21.647  1.00 94.81           H  
ATOM    712  C   LYS A  46      12.355   9.837 -21.654  1.00 94.81           C  
ATOM    713  CB  LYS A  46      10.582   8.400 -22.724  1.00 94.81           C  
ATOM    714  HB2 LYS A  46      11.093   8.626 -23.660  1.00 94.81           H  
ATOM    715  HB3 LYS A  46       9.773   9.118 -22.591  1.00 94.81           H  
ATOM    716  O   LYS A  46      11.959  10.873 -21.110  1.00 94.81           O  
ATOM    717  CG  LYS A  46      10.007   6.981 -22.820  1.00 94.81           C  
ATOM    718  HG2 LYS A  46       9.609   6.656 -21.859  1.00 94.81           H  
ATOM    719  HG3 LYS A  46      10.803   6.298 -23.115  1.00 94.81           H  
ATOM    720  CD  LYS A  46       8.891   6.937 -23.860  1.00 94.81           C  
ATOM    721  HD2 LYS A  46       8.064   7.578 -23.552  1.00 94.81           H  
ATOM    722  HD3 LYS A  46       9.289   7.305 -24.805  1.00 94.81           H  
ATOM    723  CE  LYS A  46       8.396   5.499 -24.014  1.00 94.81           C  
ATOM    724  HE2 LYS A  46       7.653   5.282 -23.247  1.00 94.81           H  
ATOM    725  HE3 LYS A  46       9.237   4.823 -23.854  1.00 94.81           H  
ATOM    726  NZ  LYS A  46       7.864   5.287 -25.377  1.00 94.81           N  
ATOM    727  HZ1 LYS A  46       7.153   5.959 -25.626  1.00 94.81           H  
ATOM    728  HZ2 LYS A  46       8.625   5.432 -26.025  1.00 94.81           H  
ATOM    729  HZ3 LYS A  46       7.567   4.330 -25.507  1.00 94.81           H  
ATOM    730  N   ARG A  47      13.447   9.799 -22.410  1.00 94.70           N  
ATOM    731  H   ARG A  47      13.682   8.906 -22.817  1.00 94.70           H  
ATOM    732  CA  ARG A  47      14.244  10.956 -22.826  1.00 94.70           C  
ATOM    733  HA  ARG A  47      13.735  11.873 -22.532  1.00 94.70           H  
ATOM    734  C   ARG A  47      14.357  10.978 -24.342  1.00 94.70           C  
ATOM    735  CB  ARG A  47      15.632  10.885 -22.176  1.00 94.70           C  
ATOM    736  HB2 ARG A  47      16.049   9.892 -22.343  1.00 94.70           H  
ATOM    737  HB3 ARG A  47      16.295  11.604 -22.656  1.00 94.70           H  
ATOM    738  O   ARG A  47      14.282   9.943 -24.987  1.00 94.70           O  
ATOM    739  CG  ARG A  47      15.618  11.159 -20.670  1.00 94.70           C  
ATOM    740  HG2 ARG A  47      14.871  10.537 -20.176  1.00 94.70           H  
ATOM    741  HG3 ARG A  47      16.601  10.885 -20.287  1.00 94.70           H  
ATOM    742  CD  ARG A  47      15.338  12.631 -20.352  1.00 94.70           C  
ATOM    743  HD2 ARG A  47      14.273  12.819 -20.486  1.00 94.70           H  
ATOM    744  HD3 ARG A  47      15.909  13.254 -21.041  1.00 94.70           H  
ATOM    745  NE  ARG A  47      15.746  12.946 -18.975  1.00 94.70           N  
ATOM    746  HE  ARG A  47      16.341  12.255 -18.540  1.00 94.70           H  
ATOM    747  NH1 ARG A  47      14.910  15.076 -18.878  1.00 94.70           N  
ATOM    748 HH11 ARG A  47      14.566  14.943 -19.818  1.00 94.70           H  
ATOM    749 HH12 ARG A  47      14.684  15.903 -18.345  1.00 94.70           H  
ATOM    750  NH2 ARG A  47      15.904  14.192 -17.079  1.00 94.70           N  
ATOM    751 HH21 ARG A  47      15.737  15.040 -16.557  1.00 94.70           H  
ATOM    752 HH22 ARG A  47      16.394  13.423 -16.645  1.00 94.70           H  
ATOM    753  CZ  ARG A  47      15.517  14.065 -18.318  1.00 94.70           C  
ATOM    754  N   TYR A  48      14.569  12.166 -24.891  1.00 92.16           N  
ATOM    755  H   TYR A  48      14.692  12.973 -24.296  1.00 92.16           H  
ATOM    756  CA  TYR A  48      14.812  12.355 -26.315  1.00 92.16           C  
ATOM    757  HA  TYR A  48      14.881  11.383 -26.803  1.00 92.16           H  
ATOM    758  C   TYR A  48      16.147  13.070 -26.485  1.00 92.16           C  
ATOM    759  CB  TYR A  48      13.651  13.112 -26.972  1.00 92.16           C  
ATOM    760  HB2 TYR A  48      13.855  13.198 -28.039  1.00 92.16           H  
ATOM    761  HB3 TYR A  48      13.607  14.123 -26.566  1.00 92.16           H  
ATOM    762  O   TYR A  48      16.448  14.013 -25.746  1.00 92.16           O  
ATOM    763  CG  TYR A  48      12.299  12.445 -26.785  1.00 92.16           C  
ATOM    764  CD1 TYR A  48      11.832  11.506 -27.725  1.00 92.16           C  
ATOM    765  HD1 TYR A  48      12.432  11.253 -28.586  1.00 92.16           H  
ATOM    766  CD2 TYR A  48      11.519  12.751 -25.651  1.00 92.16           C  
ATOM    767  HD2 TYR A  48      11.879  13.471 -24.931  1.00 92.16           H  
ATOM    768  CE1 TYR A  48      10.578  10.889 -27.540  1.00 92.16           C  
ATOM    769  HE1 TYR A  48      10.209  10.158 -28.245  1.00 92.16           H  
ATOM    770  CE2 TYR A  48      10.276  12.122 -25.454  1.00 92.16           C  
ATOM    771  HE2 TYR A  48       9.681  12.355 -24.584  1.00 92.16           H  
ATOM    772  OH  TYR A  48       8.582  10.620 -26.227  1.00 92.16           O  
ATOM    773  HH  TYR A  48       8.184  10.860 -25.387  1.00 92.16           H  
ATOM    774  CZ  TYR A  48       9.800  11.195 -26.406  1.00 92.16           C  
ATOM    775  N   THR A  49      16.945  12.605 -27.434  1.00 92.52           N  
ATOM    776  H   THR A  49      16.617  11.833 -27.995  1.00 92.52           H  
ATOM    777  CA  THR A  49      18.215  13.216 -27.833  1.00 92.52           C  
ATOM    778  HA  THR A  49      18.246  14.246 -27.478  1.00 92.52           H  
ATOM    779  C   THR A  49      18.296  13.264 -29.355  1.00 92.52           C  
ATOM    780  CB  THR A  49      19.399  12.470 -27.198  1.00 92.52           C  
ATOM    781  HB  THR A  49      19.209  12.366 -26.130  1.00 92.52           H  
ATOM    782  O   THR A  49      17.425  12.730 -30.032  1.00 92.52           O  
ATOM    783  CG2 THR A  49      19.656  11.081 -27.777  1.00 92.52           C  
ATOM    784 HG21 THR A  49      20.479  10.603 -27.245  1.00 92.52           H  
ATOM    785 HG22 THR A  49      19.911  11.140 -28.835  1.00 92.52           H  
ATOM    786 HG23 THR A  49      18.767  10.461 -27.663  1.00 92.52           H  
ATOM    787  OG1 THR A  49      20.580  13.220 -27.361  1.00 92.52           O  
ATOM    788  HG1 THR A  49      21.248  12.596 -27.654  1.00 92.52           H  
ATOM    789  N   GLN A  50      19.322  13.912 -29.898  1.00 91.54           N  
ATOM    790  H   GLN A  50      20.054  14.244 -29.287  1.00 91.54           H  
ATOM    791  CA  GLN A  50      19.599  13.888 -31.329  1.00 91.54           C  
ATOM    792  HA  GLN A  50      18.828  13.311 -31.838  1.00 91.54           H  
ATOM    793  C   GLN A  50      20.922  13.196 -31.596  1.00 91.54           C  
ATOM    794  CB  GLN A  50      19.584  15.298 -31.919  1.00 91.54           C  
ATOM    795  HB2 GLN A  50      20.229  15.961 -31.342  1.00 91.54           H  
ATOM    796  HB3 GLN A  50      19.948  15.240 -32.945  1.00 91.54           H  
ATOM    797  O   GLN A  50      21.931  13.505 -30.962  1.00 91.54           O  
ATOM    798  CG  GLN A  50      18.155  15.836 -31.950  1.00 91.54           C  
ATOM    799  HG2 GLN A  50      17.765  15.940 -30.937  1.00 91.54           H  
ATOM    800  HG3 GLN A  50      17.544  15.105 -32.480  1.00 91.54           H  
ATOM    801  CD  GLN A  50      18.022  17.172 -32.661  1.00 91.54           C  
ATOM    802  NE2 GLN A  50      16.838  17.464 -33.144  1.00 91.54           N  
ATOM    803 HE21 GLN A  50      16.721  18.319 -33.669  1.00 91.54           H  
ATOM    804 HE22 GLN A  50      16.105  16.778 -33.040  1.00 91.54           H  
ATOM    805  OE1 GLN A  50      18.952  17.959 -32.783  1.00 91.54           O  
ATOM    806  N   GLU A  51      20.917  12.299 -32.571  1.00 89.78           N  
ATOM    807  H   GLU A  51      20.043  12.089 -33.032  1.00 89.78           H  
ATOM    808  CA  GLU A  51      22.111  11.617 -33.047  1.00 89.78           C  
ATOM    809  HA  GLU A  51      22.984  11.976 -32.502  1.00 89.78           H  
ATOM    810  C   GLU A  51      22.328  11.929 -34.523  1.00 89.78           C  
ATOM    811  CB  GLU A  51      22.012  10.109 -32.806  1.00 89.78           C  
ATOM    812  HB2 GLU A  51      22.877   9.633 -33.268  1.00 89.78           H  
ATOM    813  HB3 GLU A  51      21.108   9.728 -33.280  1.00 89.78           H  
ATOM    814  O   GLU A  51      21.381  12.014 -35.309  1.00 89.78           O  
ATOM    815  CG  GLU A  51      22.003   9.776 -31.306  1.00 89.78           C  
ATOM    816  HG2 GLU A  51      22.891  10.212 -30.848  1.00 89.78           H  
ATOM    817  HG3 GLU A  51      21.126  10.230 -30.843  1.00 89.78           H  
ATOM    818  CD  GLU A  51      21.982   8.268 -31.029  1.00 89.78           C  
ATOM    819  OE1 GLU A  51      22.033   7.921 -29.830  1.00 89.78           O  
ATOM    820  OE2 GLU A  51      21.905   7.484 -32.005  1.00 89.78           O  
ATOM    821  N   GLN A  52      23.589  12.107 -34.910  1.00 91.69           N  
ATOM    822  H   GLN A  52      24.336  11.989 -34.241  1.00 91.69           H  
ATOM    823  CA  GLN A  52      23.932  12.265 -36.314  1.00 91.69           C  
ATOM    824  HA  GLN A  52      23.232  12.968 -36.766  1.00 91.69           H  
ATOM    825  C   GLN A  52      23.799  10.912 -37.019  1.00 91.69           C  
ATOM    826  CB  GLN A  52      25.341  12.851 -36.449  1.00 91.69           C  
ATOM    827  HB2 GLN A  52      25.383  13.809 -35.930  1.00 91.69           H  
ATOM    828  HB3 GLN A  52      26.065  12.173 -35.996  1.00 91.69           H  
ATOM    829  O   GLN A  52      24.545   9.977 -36.735  1.00 91.69           O  
ATOM    830  CG  GLN A  52      25.695  13.063 -37.928  1.00 91.69           C  
ATOM    831  HG2 GLN A  52      25.625  12.116 -38.464  1.00 91.69           H  
ATOM    832  HG3 GLN A  52      24.983  13.756 -38.375  1.00 91.69           H  
ATOM    833  CD  GLN A  52      27.102  13.601 -38.142  1.00 91.69           C  
ATOM    834  NE2 GLN A  52      27.552  13.639 -39.377  1.00 91.69           N  
ATOM    835 HE21 GLN A  52      26.965  13.339 -40.143  1.00 91.69           H  
ATOM    836 HE22 GLN A  52      28.480  14.016 -39.505  1.00 91.69           H  
ATOM    837  OE1 GLN A  52      27.816  13.998 -37.236  1.00 91.69           O  
ATOM    838  N   GLN A  53      22.895  10.831 -37.991  1.00 89.94           N  
ATOM    839  H   GLN A  53      22.304  11.633 -38.156  1.00 89.94           H  
ATOM    840  CA  GLN A  53      22.713   9.659 -38.841  1.00 89.94           C  
ATOM    841  HA  GLN A  53      23.469   8.912 -38.601  1.00 89.94           H  
ATOM    842  C   GLN A  53      22.914  10.039 -40.308  1.00 89.94           C  
ATOM    843  CB  GLN A  53      21.352   9.008 -38.580  1.00 89.94           C  
ATOM    844  HB2 GLN A  53      20.559   9.735 -38.755  1.00 89.94           H  
ATOM    845  HB3 GLN A  53      21.233   8.187 -39.286  1.00 89.94           H  
ATOM    846  O   GLN A  53      21.969  10.336 -41.041  1.00 89.94           O  
ATOM    847  CG  GLN A  53      21.236   8.452 -37.151  1.00 89.94           C  
ATOM    848  HG2 GLN A  53      21.218   9.276 -36.439  1.00 89.94           H  
ATOM    849  HG3 GLN A  53      22.102   7.828 -36.930  1.00 89.94           H  
ATOM    850  CD  GLN A  53      19.980   7.611 -36.948  1.00 89.94           C  
ATOM    851  NE2 GLN A  53      19.726   7.166 -35.738  1.00 89.94           N  
ATOM    852 HE21 GLN A  53      20.332   7.388 -34.961  1.00 89.94           H  
ATOM    853 HE22 GLN A  53      18.877   6.635 -35.603  1.00 89.94           H  
ATOM    854  OE1 GLN A  53      19.218   7.332 -37.866  1.00 89.94           O  
ATOM    855  N   GLY A  54      24.179  10.010 -40.731  1.00 91.86           N  
ATOM    856  H   GLY A  54      24.896   9.807 -40.049  1.00 91.86           H  
ATOM    857  CA  GLY A  54      24.596  10.366 -42.085  1.00 91.86           C  
ATOM    858  HA2 GLY A  54      23.921   9.895 -42.800  1.00 91.86           H  
ATOM    859  HA3 GLY A  54      25.602   9.989 -42.270  1.00 91.86           H  
ATOM    860  C   GLY A  54      24.598  11.874 -42.342  1.00 91.86           C  
ATOM    861  O   GLY A  54      24.711  12.689 -41.418  1.00 91.86           O  
ATOM    862  N   THR A  55      24.498  12.234 -43.616  1.00 93.58           N  
ATOM    863  H   THR A  55      24.444  11.529 -44.337  1.00 93.58           H  
ATOM    864  CA  THR A  55      24.457  13.617 -44.097  1.00 93.58           C  
ATOM    865  HA  THR A  55      24.369  14.286 -43.241  1.00 93.58           H  
ATOM    866  C   THR A  55      23.211  13.845 -44.950  1.00 93.58           C  
ATOM    867  CB  THR A  55      25.751  14.010 -44.841  1.00 93.58           C  
ATOM    868  HB  THR A  55      25.633  15.009 -45.260  1.00 93.58           H  
ATOM    869  O   THR A  55      22.593  12.907 -45.461  1.00 93.58           O  
ATOM    870  CG2 THR A  55      26.947  14.009 -43.888  1.00 93.58           C  
ATOM    871 HG21 THR A  55      26.757  14.690 -43.058  1.00 93.58           H  
ATOM    872 HG22 THR A  55      27.136  13.004 -43.511  1.00 93.58           H  
ATOM    873 HG23 THR A  55      27.828  14.356 -44.430  1.00 93.58           H  
ATOM    874  OG1 THR A  55      26.056  13.104 -45.875  1.00 93.58           O  
ATOM    875  HG1 THR A  55      26.793  13.465 -46.371  1.00 93.58           H  
ATOM    876  N   VAL A  56      22.788  15.102 -45.040  1.00 94.25           N  
ATOM    877  H   VAL A  56      23.325  15.817 -44.570  1.00 94.25           H  
ATOM    878  CA  VAL A  56      21.732  15.571 -45.933  1.00 94.25           C  
ATOM    879  HA  VAL A  56      21.498  14.776 -46.641  1.00 94.25           H  
ATOM    880  C   VAL A  56      22.273  16.747 -46.731  1.00 94.25           C  
ATOM    881  CB  VAL A  56      20.438  15.906 -45.161  1.00 94.25           C  
ATOM    882  HB  VAL A  56      20.146  15.011 -44.612  1.00 94.25           H  
ATOM    883  O   VAL A  56      22.943  17.622 -46.186  1.00 94.25           O  
ATOM    884  CG1 VAL A  56      20.590  17.041 -44.139  1.00 94.25           C  
ATOM    885 HG11 VAL A  56      20.817  17.979 -44.646  1.00 94.25           H  
ATOM    886 HG12 VAL A  56      21.398  16.815 -43.443  1.00 94.25           H  
ATOM    887 HG13 VAL A  56      19.664  17.159 -43.575  1.00 94.25           H  
ATOM    888  CG2 VAL A  56      19.282  16.242 -46.110  1.00 94.25           C  
ATOM    889 HG21 VAL A  56      18.359  16.359 -45.542  1.00 94.25           H  
ATOM    890 HG22 VAL A  56      19.485  17.174 -46.638  1.00 94.25           H  
ATOM    891 HG23 VAL A  56      19.154  15.442 -46.839  1.00 94.25           H  
ATOM    892  N   GLU A  57      21.989  16.755 -48.024  1.00 91.90           N  
ATOM    893  H   GLU A  57      21.473  15.987 -48.430  1.00 91.90           H  
ATOM    894  CA  GLU A  57      22.268  17.891 -48.892  1.00 91.90           C  
ATOM    895  HA  GLU A  57      23.288  18.240 -48.735  1.00 91.90           H  
ATOM    896  C   GLU A  57      21.315  19.041 -48.546  1.00 91.90           C  
ATOM    897  CB  GLU A  57      22.122  17.427 -50.346  1.00 91.90           C  
ATOM    898  HB2 GLU A  57      21.312  16.702 -50.422  1.00 91.90           H  
ATOM    899  HB3 GLU A  57      21.843  18.281 -50.964  1.00 91.90           H  
ATOM    900  O   GLU A  57      20.094  18.917 -48.670  1.00 91.90           O  
ATOM    901  CG  GLU A  57      23.430  16.796 -50.857  1.00 91.90           C  
ATOM    902  HG2 GLU A  57      24.247  17.495 -50.680  1.00 91.90           H  
ATOM    903  HG3 GLU A  57      23.629  15.893 -50.279  1.00 91.90           H  
ATOM    904  CD  GLU A  57      23.397  16.443 -52.354  1.00 91.90           C  
ATOM    905  OE1 GLU A  57      24.446  15.994 -52.866  1.00 91.90           O  
ATOM    906  OE2 GLU A  57      22.324  16.592 -52.983  1.00 91.90           O  
ATOM    907  N   ALA A  58      21.873  20.152 -48.068  1.00 90.32           N  
ATOM    908  H   ALA A  58      22.877  20.182 -47.962  1.00 90.32           H  
ATOM    909  CA  ALA A  58      21.132  21.352 -47.714  1.00 90.32           C  
ATOM    910  HA  ALA A  58      20.066  21.183 -47.871  1.00 90.32           H  
ATOM    911  C   ALA A  58      21.564  22.511 -48.611  1.00 90.32           C  
ATOM    912  CB  ALA A  58      21.343  21.655 -46.227  1.00 90.32           C  
ATOM    913  HB1 ALA A  58      21.026  20.801 -45.628  1.00 90.32           H  
ATOM    914  HB2 ALA A  58      20.765  22.535 -45.944  1.00 90.32           H  
ATOM    915  HB3 ALA A  58      22.400  21.849 -46.048  1.00 90.32           H  
ATOM    916  O   ALA A  58      22.754  22.774 -48.777  1.00 90.32           O  
ATOM    917  N   VAL A  59      20.589  23.226 -49.171  1.00 92.83           N  
ATOM    918  H   VAL A  59      19.628  22.957 -49.011  1.00 92.83           H  
ATOM    919  CA  VAL A  59      20.852  24.461 -49.913  1.00 92.83           C  
ATOM    920  HA  VAL A  59      21.659  24.279 -50.622  1.00 92.83           H  
ATOM    921  C   VAL A  59      21.299  25.528 -48.917  1.00 92.83           C  
ATOM    922  CB  VAL A  59      19.621  24.923 -50.714  1.00 92.83           C  
ATOM    923  HB  VAL A  59      18.802  25.141 -50.028  1.00 92.83           H  
ATOM    924  O   VAL A  59      20.532  25.925 -48.039  1.00 92.83           O  
ATOM    925  CG1 VAL A  59      19.944  26.193 -51.510  1.00 92.83           C  
ATOM    926 HG11 VAL A  59      19.105  26.454 -52.155  1.00 92.83           H  
ATOM    927 HG12 VAL A  59      20.128  27.030 -50.837  1.00 92.83           H  
ATOM    928 HG13 VAL A  59      20.827  26.035 -52.130  1.00 92.83           H  
ATOM    929  CG2 VAL A  59      19.147  23.835 -51.686  1.00 92.83           C  
ATOM    930 HG21 VAL A  59      19.955  23.563 -52.366  1.00 92.83           H  
ATOM    931 HG22 VAL A  59      18.311  24.207 -52.278  1.00 92.83           H  
ATOM    932 HG23 VAL A  59      18.820  22.947 -51.145  1.00 92.83           H  
ATOM    933  N   VAL A  60      22.544  25.980 -49.042  1.00 92.96           N  
ATOM    934  H   VAL A  60      23.113  25.586 -49.777  1.00 92.96           H  
ATOM    935  CA  VAL A  60      23.146  27.003 -48.171  1.00 92.96           C  
ATOM    936  HA  VAL A  60      22.551  27.088 -47.262  1.00 92.96           H  
ATOM    937  C   VAL A  60      23.141  28.394 -48.802  1.00 92.96           C  
ATOM    938  CB  VAL A  60      24.568  26.609 -47.740  1.00 92.96           C  
ATOM    939  HB  VAL A  60      24.971  27.416 -47.127  1.00 92.96           H  
ATOM    940  O   VAL A  60      23.393  29.387 -48.122  1.00 92.96           O  
ATOM    941  CG1 VAL A  60      24.538  25.347 -46.872  1.00 92.96           C  
ATOM    942 HG11 VAL A  60      24.240  24.484 -47.467  1.00 92.96           H  
ATOM    943 HG12 VAL A  60      23.838  25.477 -46.047  1.00 92.96           H  
ATOM    944 HG13 VAL A  60      25.533  25.172 -46.462  1.00 92.96           H  
ATOM    945  CG2 VAL A  60      25.500  26.408 -48.938  1.00 92.96           C  
ATOM    946 HG21 VAL A  60      26.524  26.315 -48.577  1.00 92.96           H  
ATOM    947 HG22 VAL A  60      25.231  25.506 -49.488  1.00 92.96           H  
ATOM    948 HG23 VAL A  60      25.466  27.269 -49.606  1.00 92.96           H  
ATOM    949  N   GLY A  61      22.828  28.486 -50.093  1.00 93.93           N  
ATOM    950  H   GLY A  61      22.651  27.637 -50.611  1.00 93.93           H  
ATOM    951  CA  GLY A  61      22.756  29.744 -50.824  1.00 93.93           C  
ATOM    952  HA2 GLY A  61      21.983  30.376 -50.387  1.00 93.93           H  
ATOM    953  HA3 GLY A  61      23.714  30.259 -50.743  1.00 93.93           H  
ATOM    954  C   GLY A  61      22.441  29.534 -52.298  1.00 93.93           C  
ATOM    955  O   GLY A  61      22.127  28.426 -52.722  1.00 93.93           O  
ATOM    956  N   GLN A  62      22.545  30.610 -53.072  1.00 93.63           N  
ATOM    957  H   GLN A  62      22.873  31.477 -52.669  1.00 93.63           H  
ATOM    958  CA  GLN A  62      22.475  30.581 -54.529  1.00 93.63           C  
ATOM    959  HA  GLN A  62      22.516  29.544 -54.861  1.00 93.63           H  
ATOM    960  C   GLN A  62      23.702  31.289 -55.099  1.00 93.63           C  
ATOM    961  CB  GLN A  62      21.162  31.202 -55.032  1.00 93.63           C  
ATOM    962  HB2 GLN A  62      21.020  32.187 -54.586  1.00 93.63           H  
ATOM    963  HB3 GLN A  62      21.213  31.310 -56.116  1.00 93.63           H  
ATOM    964  O   GLN A  62      24.183  32.255 -54.502  1.00 93.63           O  
ATOM    965  CG  GLN A  62      19.981  30.286 -54.686  1.00 93.63           C  
ATOM    966  HG2 GLN A  62      19.905  30.162 -53.606  1.00 93.63           H  
ATOM    967  HG3 GLN A  62      20.173  29.306 -55.123  1.00 93.63           H  
ATOM    968  CD  GLN A  62      18.632  30.772 -55.193  1.00 93.63           C  
ATOM    969  NE2 GLN A  62      17.702  29.856 -55.344  1.00 93.63           N  
ATOM    970 HE21 GLN A  62      17.972  28.888 -55.242  1.00 93.63           H  
ATOM    971 HE22 GLN A  62      16.856  30.126 -55.823  1.00 93.63           H  
ATOM    972  OE1 GLN A  62      18.372  31.950 -55.414  1.00 93.63           O  
ATOM    973  N   ASP A  63      24.229  30.784 -56.210  1.00 92.96           N  
ATOM    974  H   ASP A  63      23.760  30.009 -56.658  1.00 92.96           H  
ATOM    975  CA  ASP A  63      25.317  31.436 -56.936  1.00 92.96           C  
ATOM    976  HA  ASP A  63      26.030  31.811 -56.202  1.00 92.96           H  
ATOM    977  C   ASP A  63      24.819  32.672 -57.716  1.00 92.96           C  
ATOM    978  CB  ASP A  63      26.076  30.400 -57.795  1.00 92.96           C  
ATOM    979  HB2 ASP A  63      26.401  29.586 -57.146  1.00 92.96           H  
ATOM    980  HB3 ASP A  63      26.973  30.873 -58.193  1.00 92.96           H  
ATOM    981  O   ASP A  63      23.624  32.976 -57.754  1.00 92.96           O  
ATOM    982  CG  ASP A  63      25.287  29.806 -58.971  1.00 92.96           C  
ATOM    983  OD1 ASP A  63      24.256  30.390 -59.360  1.00 92.96           O  
ATOM    984  OD2 ASP A  63      25.733  28.780 -59.528  1.00 92.96           O  
ATOM    985  N   ASP A  64      25.740  33.405 -58.349  1.00 94.08           N  
ATOM    986  H   ASP A  64      26.711  33.138 -58.276  1.00 94.08           H  
ATOM    987  CA  ASP A  64      25.411  34.598 -59.149  1.00 94.08           C  
ATOM    988  HA  ASP A  64      24.871  35.303 -58.517  1.00 94.08           H  
ATOM    989  C   ASP A  64      24.502  34.285 -60.362  1.00 94.08           C  
ATOM    990  CB  ASP A  64      26.712  35.268 -59.634  1.00 94.08           C  
ATOM    991  HB2 ASP A  64      27.304  34.532 -60.178  1.00 94.08           H  
ATOM    992  HB3 ASP A  64      26.453  36.062 -60.334  1.00 94.08           H  
ATOM    993  O   ASP A  64      23.911  35.193 -60.951  1.00 94.08           O  
ATOM    994  CG  ASP A  64      27.576  35.898 -58.530  1.00 94.08           C  
ATOM    995  OD1 ASP A  64      27.014  36.387 -57.524  1.00 94.08           O  
ATOM    996  OD2 ASP A  64      28.812  35.956 -58.732  1.00 94.08           O  
ATOM    997  N   GLU A  65      24.380  33.008 -60.741  1.00 91.35           N  
ATOM    998  H   GLU A  65      24.793  32.300 -60.151  1.00 91.35           H  
ATOM    999  CA  GLU A  65      23.549  32.506 -61.840  1.00 91.35           C  
ATOM   1000  HA  GLU A  65      23.346  33.325 -62.530  1.00 91.35           H  
ATOM   1001  C   GLU A  65      22.172  32.006 -61.353  1.00 91.35           C  
ATOM   1002  CB  GLU A  65      24.330  31.425 -62.616  1.00 91.35           C  
ATOM   1003  HB2 GLU A  65      23.683  31.002 -63.384  1.00 91.35           H  
ATOM   1004  HB3 GLU A  65      24.621  30.629 -61.930  1.00 91.35           H  
ATOM   1005  O   GLU A  65      21.304  31.691 -62.172  1.00 91.35           O  
ATOM   1006  CG  GLU A  65      25.593  31.992 -63.296  1.00 91.35           C  
ATOM   1007  HG2 GLU A  65      25.282  32.733 -64.032  1.00 91.35           H  
ATOM   1008  HG3 GLU A  65      26.206  32.503 -62.554  1.00 91.35           H  
ATOM   1009  CD  GLU A  65      26.472  30.936 -63.992  1.00 91.35           C  
ATOM   1010  OE1 GLU A  65      27.558  31.335 -64.481  1.00 91.35           O  
ATOM   1011  OE2 GLU A  65      26.048  29.763 -64.117  1.00 91.35           O  
ATOM   1012  N   GLY A  66      21.934  32.006 -60.035  1.00 91.12           N  
ATOM   1013  H   GLY A  66      22.716  32.216 -59.431  1.00 91.12           H  
ATOM   1014  CA  GLY A  66      20.693  31.579 -59.391  1.00 91.12           C  
ATOM   1015  HA2 GLY A  66      20.628  32.072 -58.421  1.00 91.12           H  
ATOM   1016  HA3 GLY A  66      19.844  31.890 -59.999  1.00 91.12           H  
ATOM   1017  C   GLY A  66      20.581  30.071 -59.151  1.00 91.12           C  
ATOM   1018  O   GLY A  66      19.490  29.606 -58.819  1.00 91.12           O  
ATOM   1019  N   ASN A  67      21.661  29.301 -59.318  1.00 93.49           N  
ATOM   1020  H   ASN A  67      22.545  29.750 -59.512  1.00 93.49           H  
ATOM   1021  CA  ASN A  67      21.678  27.877 -58.991  1.00 93.49           C  
ATOM   1022  HA  ASN A  67      20.713  27.451 -59.265  1.00 93.49           H  
ATOM   1023  C   ASN A  67      21.887  27.678 -57.489  1.00 93.49           C  
ATOM   1024  CB  ASN A  67      22.766  27.120 -59.765  1.00 93.49           C  
ATOM   1025  HB2 ASN A  67      22.626  26.048 -59.627  1.00 93.49           H  
ATOM   1026  HB3 ASN A  67      23.737  27.372 -59.339  1.00 93.49           H  
ATOM   1027  O   ASN A  67      22.668  28.392 -56.858  1.00 93.49           O  
ATOM   1028  CG  ASN A  67      22.779  27.403 -61.251  1.00 93.49           C  
ATOM   1029  ND2 ASN A  67      23.871  27.950 -61.732  1.00 93.49           N  
ATOM   1030 HD21 ASN A  67      23.906  28.262 -62.692  1.00 93.49           H  
ATOM   1031 HD22 ASN A  67      24.566  28.276 -61.075  1.00 93.49           H  
ATOM   1032  OD1 ASN A  67      21.835  27.101 -61.971  1.00 93.49           O  
ATOM   1033  N   ASP A  68      21.226  26.670 -56.924  1.00 95.17           N  
ATOM   1034  H   ASP A  68      20.585  26.125 -57.484  1.00 95.17           H  
ATOM   1035  CA  ASP A  68      21.379  26.315 -55.517  1.00 95.17           C  
ATOM   1036  HA  ASP A  68      21.200  27.202 -54.910  1.00 95.17           H  
ATOM   1037  C   ASP A  68      22.810  25.827 -55.231  1.00 95.17           C  
ATOM   1038  CB  ASP A  68      20.335  25.258 -55.124  1.00 95.17           C  
ATOM   1039  HB2 ASP A  68      20.386  24.428 -55.828  1.00 95.17           H  
ATOM   1040  HB3 ASP A  68      20.601  24.868 -54.142  1.00 95.17           H  
ATOM   1041  O   ASP A  68      23.300  24.868 -55.830  1.00 95.17           O  
ATOM   1042  CG  ASP A  68      18.886  25.776 -55.059  1.00 95.17           C  
ATOM   1043  OD1 ASP A  68      18.660  27.013 -55.047  1.00 95.17           O  
ATOM   1044  OD2 ASP A  68      17.983  24.910 -55.008  1.00 95.17           O  
ATOM   1045  N   ILE A  69      23.471  26.474 -54.272  1.00 91.66           N  
ATOM   1046  H   ILE A  69      22.997  27.242 -53.819  1.00 91.66           H  
ATOM   1047  CA  ILE A  69      24.711  25.987 -53.669  1.00 91.66           C  
ATOM   1048  HA  ILE A  69      25.290  25.457 -54.425  1.00 91.66           H  
ATOM   1049  C   ILE A  69      24.302  25.008 -52.575  1.00 91.66           C  
ATOM   1050  CB  ILE A  69      25.580  27.138 -53.118  1.00 91.66           C  
ATOM   1051  HB  ILE A  69      25.013  27.661 -52.348  1.00 91.66           H  
ATOM   1052  O   ILE A  69      23.658  25.391 -51.595  1.00 91.66           O  
ATOM   1053  CG1 ILE A  69      25.933  28.145 -54.237  1.00 91.66           C  
ATOM   1054 HG12 ILE A  69      25.020  28.463 -54.740  1.00 91.66           H  
ATOM   1055 HG13 ILE A  69      26.568  27.661 -54.978  1.00 91.66           H  
ATOM   1056  CG2 ILE A  69      26.863  26.565 -52.479  1.00 91.66           C  
ATOM   1057 HG21 ILE A  69      27.448  27.362 -52.020  1.00 91.66           H  
ATOM   1058 HG22 ILE A  69      26.621  25.855 -51.688  1.00 91.66           H  
ATOM   1059 HG23 ILE A  69      27.467  26.061 -53.233  1.00 91.66           H  
ATOM   1060  CD1 ILE A  69      26.627  29.414 -53.729  1.00 91.66           C  
ATOM   1061 HD11 ILE A  69      27.614  29.180 -53.329  1.00 91.66           H  
ATOM   1062 HD12 ILE A  69      26.750  30.111 -54.558  1.00 91.66           H  
ATOM   1063 HD13 ILE A  69      26.018  29.887 -52.959  1.00 91.66           H  
ATOM   1064  N   VAL A  70      24.671  23.745 -52.749  1.00 94.32           N  
ATOM   1065  H   VAL A  70      25.197  23.512 -53.579  1.00 94.32           H  
ATOM   1066  CA  VAL A  70      24.328  22.654 -51.836  1.00 94.32           C  
ATOM   1067  HA  VAL A  70      23.568  22.994 -51.133  1.00 94.32           H  
ATOM   1068  C   VAL A  70      25.565  22.247 -51.040  1.00 94.32           C  
ATOM   1069  CB  VAL A  70      23.739  21.469 -52.620  1.00 94.32           C  
ATOM   1070  HB  VAL A  70      24.505  21.062 -53.280  1.00 94.32           H  
ATOM   1071  O   VAL A  70      26.637  22.062 -51.612  1.00 94.32           O  
ATOM   1072  CG1 VAL A  70      23.262  20.363 -51.685  1.00 94.32           C  
ATOM   1073 HG11 VAL A  70      24.083  19.999 -51.066  1.00 94.32           H  
ATOM   1074 HG12 VAL A  70      22.450  20.720 -51.052  1.00 94.32           H  
ATOM   1075 HG13 VAL A  70      22.918  19.536 -52.306  1.00 94.32           H  
ATOM   1076  CG2 VAL A  70      22.532  21.884 -53.475  1.00 94.32           C  
ATOM   1077 HG21 VAL A  70      22.109  21.010 -53.970  1.00 94.32           H  
ATOM   1078 HG22 VAL A  70      21.772  22.345 -52.844  1.00 94.32           H  
ATOM   1079 HG23 VAL A  70      22.836  22.592 -54.246  1.00 94.32           H  
ATOM   1080  N   GLU A  71      25.413  22.078 -49.728  1.00 93.58           N  
ATOM   1081  H   GLU A  71      24.507  22.260 -49.320  1.00 93.58           H  
ATOM   1082  CA  GLU A  71      26.439  21.509 -48.850  1.00 93.58           C  
ATOM   1083  HA  GLU A  71      27.293  21.189 -49.447  1.00 93.58           H  
ATOM   1084  C   GLU A  71      25.909  20.272 -48.119  1.00 93.58           C  
ATOM   1085  CB  GLU A  71      26.942  22.541 -47.830  1.00 93.58           C  
ATOM   1086  HB2 GLU A  71      26.086  22.973 -47.311  1.00 93.58           H  
ATOM   1087  HB3 GLU A  71      27.553  22.018 -47.095  1.00 93.58           H  
ATOM   1088  O   GLU A  71      24.743  20.217 -47.719  1.00 93.58           O  
ATOM   1089  CG  GLU A  71      27.801  23.650 -48.459  1.00 93.58           C  
ATOM   1090  HG2 GLU A  71      28.651  23.183 -48.957  1.00 93.58           H  
ATOM   1091  HG3 GLU A  71      27.217  24.168 -49.219  1.00 93.58           H  
ATOM   1092  CD  GLU A  71      28.328  24.664 -47.425  1.00 93.58           C  
ATOM   1093  OE1 GLU A  71      28.994  25.635 -47.854  1.00 93.58           O  
ATOM   1094  OE2 GLU A  71      28.077  24.474 -46.209  1.00 93.58           O  
ATOM   1095  N   GLU A  72      26.780  19.286 -47.898  1.00 94.28           N  
ATOM   1096  H   GLU A  72      27.727  19.377 -48.237  1.00 94.28           H  
ATOM   1097  CA  GLU A  72      26.480  18.169 -47.004  1.00 94.28           C  
ATOM   1098  HA  GLU A  72      25.480  17.796 -47.225  1.00 94.28           H  
ATOM   1099  C   GLU A  72      26.497  18.643 -45.547  1.00 94.28           C  
ATOM   1100  CB  GLU A  72      27.469  17.008 -47.182  1.00 94.28           C  
ATOM   1101  HB2 GLU A  72      28.492  17.385 -47.200  1.00 94.28           H  
ATOM   1102  HB3 GLU A  72      27.357  16.372 -46.304  1.00 94.28           H  
ATOM   1103  O   GLU A  72      27.539  19.010 -45.002  1.00 94.28           O  
ATOM   1104  CG  GLU A  72      27.203  16.163 -48.439  1.00 94.28           C  
ATOM   1105  HG2 GLU A  72      27.491  16.741 -49.317  1.00 94.28           H  
ATOM   1106  HG3 GLU A  72      26.135  15.957 -48.501  1.00 94.28           H  
ATOM   1107  CD  GLU A  72      27.957  14.819 -48.414  1.00 94.28           C  
ATOM   1108  OE1 GLU A  72      28.260  14.282 -49.500  1.00 94.28           O  
ATOM   1109  OE2 GLU A  72      28.193  14.290 -47.298  1.00 94.28           O  
ATOM   1110  N   GLN A  73      25.336  18.596 -44.899  1.00 93.16           N  
ATOM   1111  H   GLN A  73      24.514  18.325 -45.418  1.00 93.16           H  
ATOM   1112  CA  GLN A  73      25.169  18.916 -43.484  1.00 93.16           C  
ATOM   1113  HA  GLN A  73      26.101  19.331 -43.102  1.00 93.16           H  
ATOM   1114  C   GLN A  73      24.862  17.638 -42.686  1.00 93.16           C  
ATOM   1115  CB  GLN A  73      24.076  19.987 -43.333  1.00 93.16           C  
ATOM   1116  HB2 GLN A  73      23.164  19.627 -43.810  1.00 93.16           H  
ATOM   1117  HB3 GLN A  73      23.857  20.142 -42.276  1.00 93.16           H  
ATOM   1118  O   GLN A  73      24.244  16.710 -43.220  1.00 93.16           O  
ATOM   1119  CG  GLN A  73      24.470  21.335 -43.971  1.00 93.16           C  
ATOM   1120  HG2 GLN A  73      23.608  22.002 -43.932  1.00 93.16           H  
ATOM   1121  HG3 GLN A  73      24.719  21.188 -45.022  1.00 93.16           H  
ATOM   1122  CD  GLN A  73      25.629  22.045 -43.272  1.00 93.16           C  
ATOM   1123  NE2 GLN A  73      26.355  22.900 -43.961  1.00 93.16           N  
ATOM   1124 HE21 GLN A  73      26.240  23.039 -44.955  1.00 93.16           H  
ATOM   1125 HE22 GLN A  73      27.157  23.322 -43.515  1.00 93.16           H  
ATOM   1126  OE1 GLN A  73      25.876  21.869 -42.085  1.00 93.16           O  
ATOM   1127  N   PRO A  74      25.272  17.538 -41.407  1.00 93.58           N  
ATOM   1128  CA  PRO A  74      24.958  16.382 -40.574  1.00 93.58           C  
ATOM   1129  HA  PRO A  74      25.362  15.477 -41.027  1.00 93.58           H  
ATOM   1130  C   PRO A  74      23.442  16.238 -40.418  1.00 93.58           C  
ATOM   1131  CB  PRO A  74      25.658  16.636 -39.235  1.00 93.58           C  
ATOM   1132  HB2 PRO A  74      26.663  16.216 -39.265  1.00 93.58           H  
ATOM   1133  HB3 PRO A  74      25.100  16.235 -38.388  1.00 93.58           H  
ATOM   1134  O   PRO A  74      22.750  17.162 -39.986  1.00 93.58           O  
ATOM   1135  CG  PRO A  74      25.771  18.157 -39.168  1.00 93.58           C  
ATOM   1136  HG2 PRO A  74      24.837  18.580 -38.797  1.00 93.58           H  
ATOM   1137  HG3 PRO A  74      26.609  18.475 -38.547  1.00 93.58           H  
ATOM   1138  CD  PRO A  74      25.969  18.553 -40.630  1.00 93.58           C  
ATOM   1139  HD2 PRO A  74      25.561  19.549 -40.801  1.00 93.58           H  
ATOM   1140  HD3 PRO A  74      27.030  18.535 -40.881  1.00 93.58           H  
ATOM   1141  N   LYS A  75      22.913  15.057 -40.746  1.00 93.23           N  
ATOM   1142  H   LYS A  75      23.524  14.318 -41.062  1.00 93.23           H  
ATOM   1143  CA  LYS A  75      21.495  14.768 -40.545  1.00 93.23           C  
ATOM   1144  HA  LYS A  75      20.921  15.677 -40.731  1.00 93.23           H  
ATOM   1145  C   LYS A  75      21.274  14.359 -39.093  1.00 93.23           C  
ATOM   1146  CB  LYS A  75      21.032  13.714 -41.551  1.00 93.23           C  
ATOM   1147  HB2 LYS A  75      21.214  14.080 -42.562  1.00 93.23           H  
ATOM   1148  HB3 LYS A  75      21.610  12.802 -41.406  1.00 93.23           H  
ATOM   1149  O   LYS A  75      21.570  13.229 -38.712  1.00 93.23           O  
ATOM   1150  CG  LYS A  75      19.536  13.421 -41.379  1.00 93.23           C  
ATOM   1151  HG2 LYS A  75      18.961  14.328 -41.569  1.00 93.23           H  
ATOM   1152  HG3 LYS A  75      19.338  13.082 -40.362  1.00 93.23           H  
ATOM   1153  CD  LYS A  75      19.101  12.324 -42.348  1.00 93.23           C  
ATOM   1154  HD2 LYS A  75      19.730  11.448 -42.191  1.00 93.23           H  
ATOM   1155  HD3 LYS A  75      19.224  12.676 -43.372  1.00 93.23           H  
ATOM   1156  CE  LYS A  75      17.641  11.969 -42.073  1.00 93.23           C  
ATOM   1157  HE2 LYS A  75      17.022  12.847 -42.259  1.00 93.23           H  
ATOM   1158  HE3 LYS A  75      17.549  11.708 -41.019  1.00 93.23           H  
ATOM   1159  NZ  LYS A  75      17.218  10.832 -42.919  1.00 93.23           N  
ATOM   1160  HZ1 LYS A  75      16.270  10.562 -42.700  1.00 93.23           H  
ATOM   1161  HZ2 LYS A  75      17.290  11.080 -43.895  1.00 93.23           H  
ATOM   1162  HZ3 LYS A  75      17.828  10.046 -42.742  1.00 93.23           H  
ATOM   1163  N   MET A  76      20.744  15.279 -38.299  1.00 93.51           N  
ATOM   1164  H   MET A  76      20.597  16.206 -38.672  1.00 93.51           H  
ATOM   1165  CA  MET A  76      20.351  15.010 -36.917  1.00 93.51           C  
ATOM   1166  HA  MET A  76      21.075  14.332 -36.466  1.00 93.51           H  
ATOM   1167  C   MET A  76      18.985  14.322 -36.892  1.00 93.51           C  
ATOM   1168  CB  MET A  76      20.351  16.313 -36.104  1.00 93.51           C  
ATOM   1169  HB2 MET A  76      19.620  17.004 -36.525  1.00 93.51           H  
ATOM   1170  HB3 MET A  76      20.053  16.091 -35.079  1.00 93.51           H  
ATOM   1171  O   MET A  76      18.031  14.808 -37.498  1.00 93.51           O  
ATOM   1172  CG  MET A  76      21.728  16.995 -36.093  1.00 93.51           C  
ATOM   1173  HG2 MET A  76      21.971  17.306 -37.109  1.00 93.51           H  
ATOM   1174  HG3 MET A  76      21.664  17.897 -35.484  1.00 93.51           H  
ATOM   1175  SD  MET A  76      23.102  15.976 -35.478  1.00 93.51           S  
ATOM   1176  CE  MET A  76      22.752  15.983 -33.698  1.00 93.51           C  
ATOM   1177  HE1 MET A  76      21.763  16.398 -33.508  1.00 93.51           H  
ATOM   1178  HE2 MET A  76      22.801  14.965 -33.311  1.00 93.51           H  
ATOM   1179  HE3 MET A  76      23.494  16.596 -33.186  1.00 93.51           H  
ATOM   1180  N   VAL A  77      18.900  13.180 -36.217  1.00 93.56           N  
ATOM   1181  H   VAL A  77      19.731  12.818 -35.771  1.00 93.56           H  
ATOM   1182  CA  VAL A  77      17.669  12.397 -36.060  1.00 93.56           C  
ATOM   1183  HA  VAL A  77      16.848  12.898 -36.573  1.00 93.56           H  
ATOM   1184  C   VAL A  77      17.318  12.334 -34.581  1.00 93.56           C  
ATOM   1185  CB  VAL A  77      17.826  10.992 -36.674  1.00 93.56           C  
ATOM   1186  HB  VAL A  77      18.660  10.477 -36.197  1.00 93.56           H  
ATOM   1187  O   VAL A  77      18.189  12.061 -33.756  1.00 93.56           O  
ATOM   1188  CG1 VAL A  77      16.562  10.139 -36.505  1.00 93.56           C  
ATOM   1189 HG11 VAL A  77      16.388   9.941 -35.447  1.00 93.56           H  
ATOM   1190 HG12 VAL A  77      16.698   9.176 -36.998  1.00 93.56           H  
ATOM   1191 HG13 VAL A  77      15.695  10.650 -36.923  1.00 93.56           H  
ATOM   1192  CG2 VAL A  77      18.108  11.091 -38.182  1.00 93.56           C  
ATOM   1193 HG21 VAL A  77      17.317  11.661 -38.668  1.00 93.56           H  
ATOM   1194 HG22 VAL A  77      18.166  10.090 -38.609  1.00 93.56           H  
ATOM   1195 HG23 VAL A  77      19.065  11.589 -38.342  1.00 93.56           H  
ATOM   1196  N   ASP A  78      16.052  12.590 -34.254  1.00 93.81           N  
ATOM   1197  H   ASP A  78      15.387  12.835 -34.975  1.00 93.81           H  
ATOM   1198  CA  ASP A  78      15.546  12.438 -32.892  1.00 93.81           C  
ATOM   1199  HA  ASP A  78      16.215  12.967 -32.213  1.00 93.81           H  
ATOM   1200  C   ASP A  78      15.534  10.950 -32.510  1.00 93.81           C  
ATOM   1201  CB  ASP A  78      14.144  13.052 -32.741  1.00 93.81           C  
ATOM   1202  HB2 ASP A  78      13.474  12.579 -33.459  1.00 93.81           H  
ATOM   1203  HB3 ASP A  78      13.777  12.821 -31.741  1.00 93.81           H  
ATOM   1204  O   ASP A  78      14.956  10.112 -33.206  1.00 93.81           O  
ATOM   1205  CG  ASP A  78      14.082  14.577 -32.921  1.00 93.81           C  
ATOM   1206  OD1 ASP A  78      15.088  15.277 -32.656  1.00 93.81           O  
ATOM   1207  OD2 ASP A  78      13.001  15.057 -33.326  1.00 93.81           O  
ATOM   1208  N   VAL A  79      16.172  10.634 -31.389  1.00 93.30           N  
ATOM   1209  H   VAL A  79      16.633  11.381 -30.889  1.00 93.30           H  
ATOM   1210  CA  VAL A  79      16.255   9.296 -30.806  1.00 93.30           C  
ATOM   1211  HA  VAL A  79      15.737   8.590 -31.454  1.00 93.30           H  
ATOM   1212  C   VAL A  79      15.546   9.312 -29.459  1.00 93.30           C  
ATOM   1213  CB  VAL A  79      17.719   8.827 -30.687  1.00 93.30           C  
ATOM   1214  HB  VAL A  79      18.278   9.535 -30.074  1.00 93.30           H  
ATOM   1215  O   VAL A  79      15.823  10.154 -28.601  1.00 93.30           O  
ATOM   1216  CG1 VAL A  79      17.820   7.437 -30.047  1.00 93.30           C  
ATOM   1217 HG11 VAL A  79      17.449   7.459 -29.022  1.00 93.30           H  
ATOM   1218 HG12 VAL A  79      18.865   7.129 -30.014  1.00 93.30           H  
ATOM   1219 HG13 VAL A  79      17.251   6.708 -30.625  1.00 93.30           H  
ATOM   1220  CG2 VAL A  79      18.368   8.757 -32.076  1.00 93.30           C  
ATOM   1221 HG21 VAL A  79      18.465   9.758 -32.495  1.00 93.30           H  
ATOM   1222 HG22 VAL A  79      19.364   8.322 -31.996  1.00 93.30           H  
ATOM   1223 HG23 VAL A  79      17.765   8.142 -32.743  1.00 93.30           H  
ATOM   1224  N   GLU A  80      14.615   8.379 -29.283  1.00 94.11           N  
ATOM   1225  H   GLU A  80      14.483   7.696 -30.015  1.00 94.11           H  
ATOM   1226  CA  GLU A  80      13.940   8.125 -28.014  1.00 94.11           C  
ATOM   1227  HA  GLU A  80      13.883   9.054 -27.446  1.00 94.11           H  
ATOM   1228  C   GLU A  80      14.741   7.107 -27.198  1.00 94.11           C  
ATOM   1229  CB  GLU A  80      12.502   7.642 -28.267  1.00 94.11           C  
ATOM   1230  HB2 GLU A  80      11.987   8.376 -28.887  1.00 94.11           H  
ATOM   1231  HB3 GLU A  80      12.531   6.696 -28.808  1.00 94.11           H  
ATOM   1232  O   GLU A  80      15.167   6.073 -27.708  1.00 94.11           O  
ATOM   1233  CG  GLU A  80      11.713   7.454 -26.963  1.00 94.11           C  
ATOM   1234  HG2 GLU A  80      11.658   8.407 -26.438  1.00 94.11           H  
ATOM   1235  HG3 GLU A  80      12.237   6.753 -26.314  1.00 94.11           H  
ATOM   1236  CD  GLU A  80      10.296   6.922 -27.217  1.00 94.11           C  
ATOM   1237  OE1 GLU A  80      10.032   5.734 -26.921  1.00 94.11           O  
ATOM   1238  OE2 GLU A  80       9.402   7.708 -27.589  1.00 94.11           O  
ATOM   1239  N   ILE A  81      14.911   7.399 -25.914  1.00 93.38           N  
ATOM   1240  H   ILE A  81      14.534   8.273 -25.575  1.00 93.38           H  
ATOM   1241  CA  ILE A  81      15.577   6.544 -24.941  1.00 93.38           C  
ATOM   1242  HA  ILE A  81      15.871   5.606 -25.412  1.00 93.38           H  
ATOM   1243  C   ILE A  81      14.570   6.241 -23.841  1.00 93.38           C  
ATOM   1244  CB  ILE A  81      16.849   7.228 -24.397  1.00 93.38           C  
ATOM   1245  HB  ILE A  81      16.560   8.170 -23.930  1.00 93.38           H  
ATOM   1246  O   ILE A  81      14.140   7.143 -23.115  1.00 93.38           O  
ATOM   1247  CG1 ILE A  81      17.824   7.542 -25.557  1.00 93.38           C  
ATOM   1248 HG12 ILE A  81      17.312   8.103 -26.339  1.00 93.38           H  
ATOM   1249 HG13 ILE A  81      18.181   6.609 -25.994  1.00 93.38           H  
ATOM   1250  CG2 ILE A  81      17.515   6.339 -23.326  1.00 93.38           C  
ATOM   1251 HG21 ILE A  81      17.843   5.399 -23.769  1.00 93.38           H  
ATOM   1252 HG22 ILE A  81      16.823   6.127 -22.511  1.00 93.38           H  
ATOM   1253 HG23 ILE A  81      18.373   6.847 -22.886  1.00 93.38           H  
ATOM   1254  CD1 ILE A  81      19.023   8.387 -25.135  1.00 93.38           C  
ATOM   1255 HD11 ILE A  81      18.683   9.321 -24.689  1.00 93.38           H  
ATOM   1256 HD12 ILE A  81      19.632   7.825 -24.427  1.00 93.38           H  
ATOM   1257 HD13 ILE A  81      19.633   8.607 -26.011  1.00 93.38           H  
ATOM   1258  N   ASP A  82      14.211   4.970 -23.700  1.00 95.79           N  
ATOM   1259  H   ASP A  82      14.579   4.280 -24.340  1.00 95.79           H  
ATOM   1260  CA  ASP A  82      13.451   4.491 -22.551  1.00 95.79           C  
ATOM   1261  HA  ASP A  82      12.718   5.246 -22.270  1.00 95.79           H  
ATOM   1262  C   ASP A  82      14.410   4.302 -21.371  1.00 95.79           C  
ATOM   1263  CB  ASP A  82      12.667   3.226 -22.916  1.00 95.79           C  
ATOM   1264  HB2 ASP A  82      12.196   3.374 -23.888  1.00 95.79           H  
ATOM   1265  HB3 ASP A  82      13.336   2.369 -22.993  1.00 95.79           H  
ATOM   1266  O   ASP A  82      15.119   3.300 -21.262  1.00 95.79           O  
ATOM   1267  CG  ASP A  82      11.575   2.965 -21.876  1.00 95.79           C  
ATOM   1268  OD1 ASP A  82      11.881   3.088 -20.666  1.00 95.79           O  
ATOM   1269  OD2 ASP A  82      10.414   2.770 -22.301  1.00 95.79           O  
ATOM   1270  N   VAL A  83      14.487   5.323 -20.515  1.00 96.47           N  
ATOM   1271  H   VAL A  83      13.817   6.073 -20.617  1.00 96.47           H  
ATOM   1272  CA  VAL A  83      15.397   5.346 -19.363  1.00 96.47           C  
ATOM   1273  HA  VAL A  83      16.415   5.156 -19.704  1.00 96.47           H  
ATOM   1274  C   VAL A  83      15.029   4.248 -18.374  1.00 96.47           C  
ATOM   1275  CB  VAL A  83      15.347   6.714 -18.659  1.00 96.47           C  
ATOM   1276  HB  VAL A  83      14.317   6.925 -18.372  1.00 96.47           H  
ATOM   1277  O   VAL A  83      15.917   3.642 -17.780  1.00 96.47           O  
ATOM   1278  CG1 VAL A  83      16.202   6.765 -17.386  1.00 96.47           C  
ATOM   1279 HG11 VAL A  83      16.211   7.771 -16.968  1.00 96.47           H  
ATOM   1280 HG12 VAL A  83      17.222   6.456 -17.614  1.00 96.47           H  
ATOM   1281 HG13 VAL A  83      15.802   6.086 -16.633  1.00 96.47           H  
ATOM   1282  CG2 VAL A  83      15.814   7.829 -19.598  1.00 96.47           C  
ATOM   1283 HG21 VAL A  83      15.863   8.771 -19.051  1.00 96.47           H  
ATOM   1284 HG22 VAL A  83      16.802   7.584 -19.989  1.00 96.47           H  
ATOM   1285 HG23 VAL A  83      15.120   7.931 -20.432  1.00 96.47           H  
ATOM   1286  N   TRP A  84      13.731   3.988 -18.209  1.00 96.83           N  
ATOM   1287  H   TRP A  84      13.071   4.427 -18.836  1.00 96.83           H  
ATOM   1288  CA  TRP A  84      13.234   2.936 -17.334  1.00 96.83           C  
ATOM   1289  HA  TRP A  84      13.648   3.065 -16.334  1.00 96.83           H  
ATOM   1290  C   TRP A  84      13.678   1.556 -17.820  1.00 96.83           C  
ATOM   1291  CB  TRP A  84      11.711   3.034 -17.250  1.00 96.83           C  
ATOM   1292  HB2 TRP A  84      11.448   3.982 -16.781  1.00 96.83           H  
ATOM   1293  HB3 TRP A  84      11.282   3.033 -18.252  1.00 96.83           H  
ATOM   1294  O   TRP A  84      14.317   0.821 -17.072  1.00 96.83           O  
ATOM   1295  CG  TRP A  84      11.089   1.925 -16.474  1.00 96.83           C  
ATOM   1296  CD1 TRP A  84      10.541   0.802 -16.991  1.00 96.83           C  
ATOM   1297  HD1 TRP A  84      10.476   0.576 -18.045  1.00 96.83           H  
ATOM   1298  CD2 TRP A  84      10.984   1.797 -15.028  1.00 96.83           C  
ATOM   1299  CE2 TRP A  84      10.323   0.570 -14.735  1.00 96.83           C  
ATOM   1300  CE3 TRP A  84      11.362   2.608 -13.940  1.00 96.83           C  
ATOM   1301  HE3 TRP A  84      11.866   3.543 -14.135  1.00 96.83           H  
ATOM   1302  NE1 TRP A  84      10.081   0.001 -15.964  1.00 96.83           N  
ATOM   1303  HE1 TRP A  84       9.607  -0.880 -16.102  1.00 96.83           H  
ATOM   1304  CH2 TRP A  84      10.521   0.959 -12.366  1.00 96.83           C  
ATOM   1305  HH2 TRP A  84      10.424   0.591 -11.355  1.00 96.83           H  
ATOM   1306  CZ2 TRP A  84      10.077   0.155 -13.424  1.00 96.83           C  
ATOM   1307  HZ2 TRP A  84       9.597  -0.792 -13.226  1.00 96.83           H  
ATOM   1308  CZ3 TRP A  84      11.132   2.199 -12.617  1.00 96.83           C  
ATOM   1309  HZ3 TRP A  84      11.460   2.810 -11.789  1.00 96.83           H  
ATOM   1310  N   SER A  85      13.409   1.218 -19.084  1.00 96.35           N  
ATOM   1311  H   SER A  85      12.869   1.848 -19.659  1.00 96.35           H  
ATOM   1312  CA  SER A  85      13.845  -0.063 -19.647  1.00 96.35           C  
ATOM   1313  HA  SER A  85      13.464  -0.872 -19.023  1.00 96.35           H  
ATOM   1314  C   SER A  85      15.366  -0.195 -19.670  1.00 96.35           C  
ATOM   1315  CB  SER A  85      13.314  -0.249 -21.066  1.00 96.35           C  
ATOM   1316  HB2 SER A  85      13.650   0.576 -21.695  1.00 96.35           H  
ATOM   1317  HB3 SER A  85      13.703  -1.182 -21.473  1.00 96.35           H  
ATOM   1318  O   SER A  85      15.877  -1.280 -19.409  1.00 96.35           O  
ATOM   1319  OG  SER A  85      11.903  -0.303 -21.066  1.00 96.35           O  
ATOM   1320  HG  SER A  85      11.615  -0.926 -20.395  1.00 96.35           H  
ATOM   1321  N   LYS A  86      16.100   0.893 -19.944  1.00 95.86           N  
ATOM   1322  H   LYS A  86      15.623   1.749 -20.188  1.00 95.86           H  
ATOM   1323  CA  LYS A  86      17.567   0.875 -19.933  1.00 95.86           C  
ATOM   1324  HA  LYS A  86      17.888   0.022 -20.532  1.00 95.86           H  
ATOM   1325  C   LYS A  86      18.124   0.635 -18.529  1.00 95.86           C  
ATOM   1326  CB  LYS A  86      18.115   2.159 -20.578  1.00 95.86           C  
ATOM   1327  HB2 LYS A  86      17.812   3.014 -19.973  1.00 95.86           H  
ATOM   1328  HB3 LYS A  86      17.664   2.273 -21.564  1.00 95.86           H  
ATOM   1329  O   LYS A  86      19.058  -0.146 -18.412  1.00 95.86           O  
ATOM   1330  CG  LYS A  86      19.647   2.197 -20.745  1.00 95.86           C  
ATOM   1331  HG2 LYS A  86      19.906   3.152 -21.202  1.00 95.86           H  
ATOM   1332  HG3 LYS A  86      20.112   2.166 -19.760  1.00 95.86           H  
ATOM   1333  CD  LYS A  86      20.229   1.064 -21.615  1.00 95.86           C  
ATOM   1334  HD2 LYS A  86      20.084   0.115 -21.099  1.00 95.86           H  
ATOM   1335  HD3 LYS A  86      19.720   1.031 -22.578  1.00 95.86           H  
ATOM   1336  CE  LYS A  86      21.735   1.297 -21.823  1.00 95.86           C  
ATOM   1337  HE2 LYS A  86      22.181   1.489 -20.847  1.00 95.86           H  
ATOM   1338  HE3 LYS A  86      21.885   2.190 -22.430  1.00 95.86           H  
ATOM   1339  NZ  LYS A  86      22.444   0.141 -22.429  1.00 95.86           N  
ATOM   1340  HZ1 LYS A  86      22.182  -0.021 -23.391  1.00 95.86           H  
ATOM   1341  HZ2 LYS A  86      23.442   0.283 -22.367  1.00 95.86           H  
ATOM   1342  HZ3 LYS A  86      22.270  -0.697 -21.893  1.00 95.86           H  
ATOM   1343  N   LEU A  87      17.547   1.230 -17.478  1.00 97.08           N  
ATOM   1344  H   LEU A  87      16.780   1.866 -17.640  1.00 97.08           H  
ATOM   1345  CA  LEU A  87      17.955   0.962 -16.091  1.00 97.08           C  
ATOM   1346  HA  LEU A  87      18.989   1.283 -15.965  1.00 97.08           H  
ATOM   1347  C   LEU A  87      17.898  -0.537 -15.778  1.00 97.08           C  
ATOM   1348  CB  LEU A  87      17.054   1.740 -15.113  1.00 97.08           C  
ATOM   1349  HB2 LEU A  87      17.150   2.811 -15.296  1.00 97.08           H  
ATOM   1350  HB3 LEU A  87      16.016   1.467 -15.304  1.00 97.08           H  
ATOM   1351  O   LEU A  87      18.884  -1.096 -15.313  1.00 97.08           O  
ATOM   1352  CG  LEU A  87      17.346   1.452 -13.626  1.00 97.08           C  
ATOM   1353  HG  LEU A  87      17.242   0.387 -13.421  1.00 97.08           H  
ATOM   1354  CD1 LEU A  87      18.747   1.903 -13.206  1.00 97.08           C  
ATOM   1355 HD11 LEU A  87      18.878   2.967 -13.401  1.00 97.08           H  
ATOM   1356 HD12 LEU A  87      18.891   1.712 -12.143  1.00 97.08           H  
ATOM   1357 HD13 LEU A  87      19.500   1.330 -13.748  1.00 97.08           H  
ATOM   1358  CD2 LEU A  87      16.322   2.188 -12.767  1.00 97.08           C  
ATOM   1359 HD21 LEU A  87      15.321   1.839 -13.018  1.00 97.08           H  
ATOM   1360 HD22 LEU A  87      16.516   1.949 -11.721  1.00 97.08           H  
ATOM   1361 HD23 LEU A  87      16.394   3.264 -12.925  1.00 97.08           H  
ATOM   1362  N   TRP A  88      16.765  -1.181 -16.064  1.00 96.27           N  
ATOM   1363  H   TRP A  88      15.977  -0.655 -16.414  1.00 96.27           H  
ATOM   1364  CA  TRP A  88      16.579  -2.604 -15.776  1.00 96.27           C  
ATOM   1365  HA  TRP A  88      16.916  -2.800 -14.758  1.00 96.27           H  
ATOM   1366  C   TRP A  88      17.421  -3.502 -16.679  1.00 96.27           C  
ATOM   1367  CB  TRP A  88      15.091  -2.946 -15.838  1.00 96.27           C  
ATOM   1368  HB2 TRP A  88      14.684  -2.639 -16.802  1.00 96.27           H  
ATOM   1369  HB3 TRP A  88      14.981  -4.027 -15.754  1.00 96.27           H  
ATOM   1370  O   TRP A  88      18.020  -4.448 -16.192  1.00 96.27           O  
ATOM   1371  CG  TRP A  88      14.306  -2.319 -14.729  1.00 96.27           C  
ATOM   1372  CD1 TRP A  88      13.362  -1.360 -14.854  1.00 96.27           C  
ATOM   1373  HD1 TRP A  88      13.042  -0.924 -15.789  1.00 96.27           H  
ATOM   1374  CD2 TRP A  88      14.422  -2.581 -13.297  1.00 96.27           C  
ATOM   1375  CE2 TRP A  88      13.499  -1.743 -12.607  1.00 96.27           C  
ATOM   1376  CE3 TRP A  88      15.213  -3.447 -12.511  1.00 96.27           C  
ATOM   1377  HE3 TRP A  88      15.904  -4.117 -13.000  1.00 96.27           H  
ATOM   1378  NE1 TRP A  88      12.887  -1.017 -13.604  1.00 96.27           N  
ATOM   1379  HE1 TRP A  88      12.156  -0.337 -13.448  1.00 96.27           H  
ATOM   1380  CH2 TRP A  88      14.152  -2.643 -10.460  1.00 96.27           C  
ATOM   1381  HH2 TRP A  88      14.041  -2.696  -9.387  1.00 96.27           H  
ATOM   1382  CZ2 TRP A  88      13.351  -1.767 -11.213  1.00 96.27           C  
ATOM   1383  HZ2 TRP A  88      12.621  -1.138 -10.725  1.00 96.27           H  
ATOM   1384  CZ3 TRP A  88      15.085  -3.472 -11.109  1.00 96.27           C  
ATOM   1385  HZ3 TRP A  88      15.689  -4.153 -10.528  1.00 96.27           H  
ATOM   1386  N   GLN A  89      17.576  -3.150 -17.961  1.00 95.71           N  
ATOM   1387  H   GLN A  89      17.047  -2.368 -18.321  1.00 95.71           H  
ATOM   1388  CA  GLN A  89      18.513  -3.846 -18.846  1.00 95.71           C  
ATOM   1389  HA  GLN A  89      18.195  -4.884 -18.941  1.00 95.71           H  
ATOM   1390  C   GLN A  89      19.938  -3.851 -18.274  1.00 95.71           C  
ATOM   1391  CB  GLN A  89      18.509  -3.178 -20.231  1.00 95.71           C  
ATOM   1392  HB2 GLN A  89      17.497  -3.181 -20.634  1.00 95.71           H  
ATOM   1393  HB3 GLN A  89      18.840  -2.144 -20.129  1.00 95.71           H  
ATOM   1394  O   GLN A  89      20.604  -4.875 -18.335  1.00 95.71           O  
ATOM   1395  CG  GLN A  89      19.439  -3.911 -21.213  1.00 95.71           C  
ATOM   1396  HG2 GLN A  89      20.435  -4.028 -20.787  1.00 95.71           H  
ATOM   1397  HG3 GLN A  89      19.035  -4.907 -21.393  1.00 95.71           H  
ATOM   1398  CD  GLN A  89      19.630  -3.191 -22.541  1.00 95.71           C  
ATOM   1399  NE2 GLN A  89      19.915  -3.928 -23.592  1.00 95.71           N  
ATOM   1400 HE21 GLN A  89      20.057  -4.920 -23.467  1.00 95.71           H  
ATOM   1401 HE22 GLN A  89      20.085  -3.439 -24.460  1.00 95.71           H  
ATOM   1402  OE1 GLN A  89      19.592  -1.975 -22.674  1.00 95.71           O  
ATOM   1403  N   LEU A  90      20.410  -2.706 -17.768  1.00 95.60           N  
ATOM   1404  H   LEU A  90      19.802  -1.900 -17.746  1.00 95.60           H  
ATOM   1405  CA  LEU A  90      21.747  -2.580 -17.185  1.00 95.60           C  
ATOM   1406  HA  LEU A  90      22.479  -3.054 -17.838  1.00 95.60           H  
ATOM   1407  C   LEU A  90      21.858  -3.287 -15.832  1.00 95.60           C  
ATOM   1408  CB  LEU A  90      22.088  -1.094 -17.004  1.00 95.60           C  
ATOM   1409  HB2 LEU A  90      21.315  -0.632 -16.390  1.00 95.60           H  
ATOM   1410  HB3 LEU A  90      23.025  -1.047 -16.449  1.00 95.60           H  
ATOM   1411  O   LEU A  90      22.910  -3.827 -15.523  1.00 95.60           O  
ATOM   1412  CG  LEU A  90      22.253  -0.281 -18.296  1.00 95.60           C  
ATOM   1413  HG  LEU A  90      21.375  -0.386 -18.934  1.00 95.60           H  
ATOM   1414  CD1 LEU A  90      22.437   1.201 -17.957  1.00 95.60           C  
ATOM   1415 HD11 LEU A  90      22.474   1.801 -18.866  1.00 95.60           H  
ATOM   1416 HD12 LEU A  90      21.599   1.540 -17.347  1.00 95.60           H  
ATOM   1417 HD13 LEU A  90      23.366   1.342 -17.405  1.00 95.60           H  
ATOM   1418  CD2 LEU A  90      23.447  -0.737 -19.115  1.00 95.60           C  
ATOM   1419 HD21 LEU A  90      23.316  -1.770 -19.437  1.00 95.60           H  
ATOM   1420 HD22 LEU A  90      24.349  -0.656 -18.510  1.00 95.60           H  
ATOM   1421 HD23 LEU A  90      23.564  -0.102 -19.994  1.00 95.60           H  
ATOM   1422  N   HIS A  91      20.789  -3.269 -15.035  1.00 95.09           N  
ATOM   1423  H   HIS A  91      19.968  -2.765 -15.337  1.00 95.09           H  
ATOM   1424  CA  HIS A  91      20.728  -3.970 -13.756  1.00 95.09           C  
ATOM   1425  HA  HIS A  91      21.589  -3.676 -13.156  1.00 95.09           H  
ATOM   1426  C   HIS A  91      20.793  -5.496 -13.915  1.00 95.09           C  
ATOM   1427  CB  HIS A  91      19.435  -3.560 -13.043  1.00 95.09           C  
ATOM   1428  HB2 HIS A  91      19.449  -2.487 -12.856  1.00 95.09           H  
ATOM   1429  HB3 HIS A  91      18.587  -3.787 -13.688  1.00 95.09           H  
ATOM   1430  O   HIS A  91      21.442  -6.170 -13.119  1.00 95.09           O  
ATOM   1431  CG  HIS A  91      19.232  -4.279 -11.737  1.00 95.09           C  
ATOM   1432  CD2 HIS A  91      18.234  -5.164 -11.432  1.00 95.09           C  
ATOM   1433  HD2 HIS A  91      17.439  -5.483 -12.090  1.00 95.09           H  
ATOM   1434  ND1 HIS A  91      20.112  -4.268 -10.683  1.00 95.09           N  
ATOM   1435  HD1 HIS A  91      21.071  -3.960 -10.763  1.00 95.09           H  
ATOM   1436  CE1 HIS A  91      19.628  -5.097  -9.741  1.00 95.09           C  
ATOM   1437  HE1 HIS A  91      20.133  -5.357  -8.823  1.00 95.09           H  
ATOM   1438  NE2 HIS A  91      18.466  -5.637 -10.135  1.00 95.09           N  
ATOM   1439  N   ASP A  92      20.140  -6.025 -14.951  1.00 94.28           N  
ATOM   1440  H   ASP A  92      19.551  -5.419 -15.504  1.00 94.28           H  
ATOM   1441  CA  ASP A  92      20.089  -7.459 -15.247  1.00 94.28           C  
ATOM   1442  HA  ASP A  92      20.038  -8.011 -14.309  1.00 94.28           H  
ATOM   1443  C   ASP A  92      21.339  -7.960 -16.002  1.00 94.28           C  
ATOM   1444  CB  ASP A  92      18.812  -7.760 -16.055  1.00 94.28           C  
ATOM   1445  HB2 ASP A  92      18.836  -8.805 -16.364  1.00 94.28           H  
ATOM   1446  HB3 ASP A  92      18.819  -7.152 -16.960  1.00 94.28           H  
ATOM   1447  O   ASP A  92      21.512  -9.168 -16.192  1.00 94.28           O  
ATOM   1448  CG  ASP A  92      17.487  -7.536 -15.308  1.00 94.28           C  
ATOM   1449  OD1 ASP A  92      17.473  -7.565 -14.057  1.00 94.28           O  
ATOM   1450  OD2 ASP A  92      16.456  -7.411 -16.015  1.00 94.28           O  
ATOM   1451  N   ASP A  93      22.213  -7.056 -16.458  1.00 94.11           N  
ATOM   1452  H   ASP A  93      22.057  -6.086 -16.222  1.00 94.11           H  
ATOM   1453  CA  ASP A  93      23.469  -7.398 -17.123  1.00 94.11           C  
ATOM   1454  HA  ASP A  93      23.322  -8.321 -17.684  1.00 94.11           H  
ATOM   1455  C   ASP A  93      24.576  -7.647 -16.089  1.00 94.11           C  
ATOM   1456  CB  ASP A  93      23.852  -6.315 -18.146  1.00 94.11           C  
ATOM   1457  HB2 ASP A  93      22.979  -6.103 -18.763  1.00 94.11           H  
ATOM   1458  HB3 ASP A  93      24.125  -5.394 -17.630  1.00 94.11           H  
ATOM   1459  O   ASP A  93      25.145  -6.720 -15.518  1.00 94.11           O  
ATOM   1460  CG  ASP A  93      25.001  -6.744 -19.072  1.00 94.11           C  
ATOM   1461  OD1 ASP A  93      25.869  -7.554 -18.659  1.00 94.11           O  
ATOM   1462  OD2 ASP A  93      25.011  -6.290 -20.239  1.00 94.11           O  
ATOM   1463  N   GLU A  94      24.939  -8.916 -15.889  1.00 91.75           N  
ATOM   1464  H   GLU A  94      24.372  -9.631 -16.322  1.00 91.75           H  
ATOM   1465  CA  GLU A  94      25.991  -9.330 -14.947  1.00 91.75           C  
ATOM   1466  HA  GLU A  94      25.700  -9.016 -13.944  1.00 91.75           H  
ATOM   1467  C   GLU A  94      27.374  -8.708 -15.229  1.00 91.75           C  
ATOM   1468  CB  GLU A  94      26.141 -10.863 -14.975  1.00 91.75           C  
ATOM   1469  HB2 GLU A  94      26.959 -11.137 -14.308  1.00 91.75           H  
ATOM   1470  HB3 GLU A  94      26.413 -11.166 -15.986  1.00 91.75           H  
ATOM   1471  O   GLU A  94      28.255  -8.748 -14.368  1.00 91.75           O  
ATOM   1472  CG  GLU A  94      24.893 -11.648 -14.534  1.00 91.75           C  
ATOM   1473  HG2 GLU A  94      24.070 -11.413 -15.209  1.00 91.75           H  
ATOM   1474  HG3 GLU A  94      24.616 -11.324 -13.531  1.00 91.75           H  
ATOM   1475  CD  GLU A  94      25.111 -13.177 -14.530  1.00 91.75           C  
ATOM   1476  OE1 GLU A  94      24.197 -13.902 -14.071  1.00 91.75           O  
ATOM   1477  OE2 GLU A  94      26.183 -13.652 -14.981  1.00 91.75           O  
ATOM   1478  N   SER A  95      27.603  -8.162 -16.430  1.00 93.47           N  
ATOM   1479  H   SER A  95      26.828  -8.090 -17.074  1.00 93.47           H  
ATOM   1480  CA  SER A  95      28.857  -7.488 -16.784  1.00 93.47           C  
ATOM   1481  HA  SER A  95      29.664  -7.977 -16.239  1.00 93.47           H  
ATOM   1482  C   SER A  95      28.908  -6.015 -16.366  1.00 93.47           C  
ATOM   1483  CB  SER A  95      29.157  -7.669 -18.274  1.00 93.47           C  
ATOM   1484  HB2 SER A  95      30.194  -7.384 -18.451  1.00 93.47           H  
ATOM   1485  HB3 SER A  95      29.046  -8.723 -18.529  1.00 93.47           H  
ATOM   1486  O   SER A  95      29.971  -5.395 -16.459  1.00 93.47           O  
ATOM   1487  OG  SER A  95      28.337  -6.900 -19.127  1.00 93.47           O  
ATOM   1488  HG  SER A  95      27.415  -7.125 -18.983  1.00 93.47           H  
ATOM   1489  N   ILE A  96      27.790  -5.464 -15.886  1.00 89.87           N  
ATOM   1490  H   ILE A  96      26.968  -6.044 -15.788  1.00 89.87           H  
ATOM   1491  CA  ILE A  96      27.630  -4.058 -15.531  1.00 89.87           C  
ATOM   1492  HA  ILE A  96      28.577  -3.542 -15.690  1.00 89.87           H  
ATOM   1493  C   ILE A  96      27.280  -3.951 -14.044  1.00 89.87           C  
ATOM   1494  CB  ILE A  96      26.580  -3.393 -16.452  1.00 89.87           C  
ATOM   1495  HB  ILE A  96      25.614  -3.872 -16.290  1.00 89.87           H  
ATOM   1496  O   ILE A  96      26.312  -4.523 -13.558  1.00 89.87           O  
ATOM   1497  CG1 ILE A  96      26.983  -3.578 -17.937  1.00 89.87           C  
ATOM   1498 HG12 ILE A  96      27.989  -3.188 -18.093  1.00 89.87           H  
ATOM   1499 HG13 ILE A  96      26.996  -4.643 -18.170  1.00 89.87           H  
ATOM   1500  CG2 ILE A  96      26.454  -1.902 -16.097  1.00 89.87           C  
ATOM   1501 HG21 ILE A  96      25.687  -1.439 -16.719  1.00 89.87           H  
ATOM   1502 HG22 ILE A  96      27.409  -1.404 -16.265  1.00 89.87           H  
ATOM   1503 HG23 ILE A  96      26.148  -1.786 -15.057  1.00 89.87           H  
ATOM   1504  CD1 ILE A  96      26.046  -2.931 -18.956  1.00 89.87           C  
ATOM   1505 HD11 ILE A  96      25.016  -3.205 -18.731  1.00 89.87           H  
ATOM   1506 HD12 ILE A  96      26.176  -1.848 -18.941  1.00 89.87           H  
ATOM   1507 HD13 ILE A  96      26.298  -3.290 -19.954  1.00 89.87           H  
ATOM   1508  N   GLU A  97      28.061  -3.179 -13.289  1.00 87.95           N  
ATOM   1509  H   GLU A  97      28.867  -2.742 -13.714  1.00 87.95           H  
ATOM   1510  CA  GLU A  97      27.860  -3.010 -11.843  1.00 87.95           C  
ATOM   1511  HA  GLU A  97      27.485  -3.951 -11.440  1.00 87.95           H  
ATOM   1512  C   GLU A  97      26.778  -1.958 -11.526  1.00 87.95           C  
ATOM   1513  CB  GLU A  97      29.198  -2.727 -11.133  1.00 87.95           C  
ATOM   1514  HB2 GLU A  97      29.664  -1.849 -11.580  1.00 87.95           H  
ATOM   1515  HB3 GLU A  97      28.990  -2.518 -10.084  1.00 87.95           H  
ATOM   1516  O   GLU A  97      27.038  -0.961 -10.855  1.00 87.95           O  
ATOM   1517  CG  GLU A  97      30.177  -3.914 -11.187  1.00 87.95           C  
ATOM   1518  HG2 GLU A  97      29.669  -4.797 -10.800  1.00 87.95           H  
ATOM   1519  HG3 GLU A  97      30.442  -4.106 -12.227  1.00 87.95           H  
ATOM   1520  CD  GLU A  97      31.470  -3.686 -10.376  1.00 87.95           C  
ATOM   1521  OE1 GLU A  97      32.280  -4.640 -10.291  1.00 87.95           O  
ATOM   1522  OE2 GLU A  97      31.671  -2.575  -9.835  1.00 87.95           O  
ATOM   1523  N   ILE A  98      25.545  -2.162 -12.004  1.00 93.02           N  
ATOM   1524  H   ILE A  98      25.389  -2.989 -12.562  1.00 93.02           H  
ATOM   1525  CA  ILE A  98      24.385  -1.339 -11.627  1.00 93.02           C  
ATOM   1526  HA  ILE A  98      24.727  -0.497 -11.026  1.00 93.02           H  
ATOM   1527  C   ILE A  98      23.460  -2.153 -10.727  1.00 93.02           C  
ATOM   1528  CB  ILE A  98      23.694  -0.721 -12.864  1.00 93.02           C  
ATOM   1529  HB  ILE A  98      23.567  -1.489 -13.627  1.00 93.02           H  
ATOM   1530  O   ILE A  98      22.734  -3.042 -11.161  1.00 93.02           O  
ATOM   1531  CG1 ILE A  98      24.612   0.405 -13.397  1.00 93.02           C  
ATOM   1532 HG12 ILE A  98      24.595   1.236 -12.693  1.00 93.02           H  
ATOM   1533 HG13 ILE A  98      25.639   0.046 -13.451  1.00 93.02           H  
ATOM   1534  CG2 ILE A  98      22.311  -0.132 -12.505  1.00 93.02           C  
ATOM   1535 HG21 ILE A  98      22.406   0.605 -11.708  1.00 93.02           H  
ATOM   1536 HG22 ILE A  98      21.854   0.335 -13.378  1.00 93.02           H  
ATOM   1537 HG23 ILE A  98      21.632  -0.924 -12.191  1.00 93.02           H  
ATOM   1538  CD1 ILE A  98      24.253   0.939 -14.783  1.00 93.02           C  
ATOM   1539 HD11 ILE A  98      23.192   1.179 -14.860  1.00 93.02           H  
ATOM   1540 HD12 ILE A  98      24.841   1.835 -14.980  1.00 93.02           H  
ATOM   1541 HD13 ILE A  98      24.519   0.194 -15.533  1.00 93.02           H  
ATOM   1542  N   ASN A  99      23.456  -1.822  -9.438  1.00 92.74           N  
ATOM   1543  H   ASN A  99      24.074  -1.086  -9.128  1.00 92.74           H  
ATOM   1544  CA  ASN A  99      22.597  -2.478  -8.461  1.00 92.74           C  
ATOM   1545  HA  ASN A  99      22.155  -3.371  -8.904  1.00 92.74           H  
ATOM   1546  C   ASN A  99      21.451  -1.557  -8.032  1.00 92.74           C  
ATOM   1547  CB  ASN A  99      23.451  -2.951  -7.281  1.00 92.74           C  
ATOM   1548  HB2 ASN A  99      23.875  -2.084  -6.774  1.00 92.74           H  
ATOM   1549  HB3 ASN A  99      24.263  -3.580  -7.645  1.00 92.74           H  
ATOM   1550  O   ASN A  99      21.685  -0.494  -7.452  1.00 92.74           O  
ATOM   1551  CG  ASN A  99      22.630  -3.765  -6.300  1.00 92.74           C  
ATOM   1552  ND2 ASN A  99      22.926  -3.678  -5.027  1.00 92.74           N  
ATOM   1553 HD21 ASN A  99      23.669  -3.066  -4.722  1.00 92.74           H  
ATOM   1554 HD22 ASN A  99      22.347  -4.234  -4.414  1.00 92.74           H  
ATOM   1555  OD1 ASN A  99      21.716  -4.488  -6.649  1.00 92.74           O  
ATOM   1556  N   VAL A 100      20.214  -1.990  -8.270  1.00 95.77           N  
ATOM   1557  H   VAL A 100      20.088  -2.875  -8.740  1.00 95.77           H  
ATOM   1558  CA  VAL A 100      19.023  -1.364  -7.698  1.00 95.77           C  
ATOM   1559  HA  VAL A 100      19.227  -0.313  -7.495  1.00 95.77           H  
ATOM   1560  C   VAL A 100      18.733  -2.046  -6.369  1.00 95.77           C  
ATOM   1561  CB  VAL A 100      17.822  -1.423  -8.663  1.00 95.77           C  
ATOM   1562  HB  VAL A 100      17.527  -2.460  -8.821  1.00 95.77           H  
ATOM   1563  O   VAL A 100      18.359  -3.214  -6.324  1.00 95.77           O  
ATOM   1564  CG1 VAL A 100      16.632  -0.649  -8.075  1.00 95.77           C  
ATOM   1565 HG11 VAL A 100      15.802  -0.669  -8.781  1.00 95.77           H  
ATOM   1566 HG12 VAL A 100      16.911   0.385  -7.870  1.00 95.77           H  
ATOM   1567 HG13 VAL A 100      16.298  -1.127  -7.154  1.00 95.77           H  
ATOM   1568  CG2 VAL A 100      18.163  -0.803 -10.028  1.00 95.77           C  
ATOM   1569 HG21 VAL A 100      18.944  -1.384 -10.517  1.00 95.77           H  
ATOM   1570 HG22 VAL A 100      17.282  -0.833 -10.670  1.00 95.77           H  
ATOM   1571 HG23 VAL A 100      18.498   0.228  -9.914  1.00 95.77           H  
ATOM   1572  N   LEU A 101      18.917  -1.320  -5.264  1.00 94.04           N  
ATOM   1573  H   LEU A 101      19.226  -0.363  -5.355  1.00 94.04           H  
ATOM   1574  CA  LEU A 101      18.546  -1.824  -3.948  1.00 94.04           C  
ATOM   1575  HA  LEU A 101      19.083  -2.759  -3.791  1.00 94.04           H  
ATOM   1576  C   LEU A 101      17.037  -2.094  -3.938  1.00 94.04           C  
ATOM   1577  CB  LEU A 101      18.920  -0.827  -2.839  1.00 94.04           C  
ATOM   1578  HB2 LEU A 101      18.428   0.123  -3.049  1.00 94.04           H  
ATOM   1579  HB3 LEU A 101      18.527  -1.203  -1.895  1.00 94.04           H  
ATOM   1580  O   LEU A 101      16.269  -1.167  -4.225  1.00 94.04           O  
ATOM   1581  CG  LEU A 101      20.426  -0.571  -2.680  1.00 94.04           C  
ATOM   1582  HG  LEU A 101      20.839  -0.185  -3.612  1.00 94.04           H  
ATOM   1583  CD1 LEU A 101      20.634   0.477  -1.585  1.00 94.04           C  
ATOM   1584 HD11 LEU A 101      20.275   0.098  -0.628  1.00 94.04           H  
ATOM   1585 HD12 LEU A 101      21.694   0.718  -1.510  1.00 94.04           H  
ATOM   1586 HD13 LEU A 101      20.089   1.384  -1.847  1.00 94.04           H  
ATOM   1587  CD2 LEU A 101      21.191  -1.835  -2.278  1.00 94.04           C  
ATOM   1588 HD21 LEU A 101      20.756  -2.270  -1.378  1.00 94.04           H  
ATOM   1589 HD22 LEU A 101      21.149  -2.560  -3.091  1.00 94.04           H  
ATOM   1590 HD23 LEU A 101      22.237  -1.586  -2.099  1.00 94.04           H  
ATOM   1591  N   PRO A 102      16.602  -3.317  -3.598  1.00 91.15           N  
ATOM   1592  CA  PRO A 102      15.186  -3.624  -3.550  1.00 91.15           C  
ATOM   1593  HA  PRO A 102      14.721  -3.404  -4.511  1.00 91.15           H  
ATOM   1594  C   PRO A 102      14.507  -2.788  -2.466  1.00 91.15           C  
ATOM   1595  CB  PRO A 102      15.097  -5.127  -3.278  1.00 91.15           C  
ATOM   1596  HB2 PRO A 102      14.210  -5.393  -2.703  1.00 91.15           H  
ATOM   1597  HB3 PRO A 102      15.111  -5.666  -4.225  1.00 91.15           H  
ATOM   1598  O   PRO A 102      15.133  -2.339  -1.495  1.00 91.15           O  
ATOM   1599  CG  PRO A 102      16.384  -5.416  -2.507  1.00 91.15           C  
ATOM   1600  HG2 PRO A 102      16.248  -5.155  -1.457  1.00 91.15           H  
ATOM   1601  HG3 PRO A 102      16.694  -6.456  -2.611  1.00 91.15           H  
ATOM   1602  CD  PRO A 102      17.387  -4.459  -3.150  1.00 91.15           C  
ATOM   1603  HD2 PRO A 102      18.140  -4.167  -2.418  1.00 91.15           H  
ATOM   1604  HD3 PRO A 102      17.853  -4.933  -4.013  1.00 91.15           H  
ATOM   1605  N   VAL A 103      13.202  -2.600  -2.625  1.00 91.70           N  
ATOM   1606  H   VAL A 103      12.763  -2.951  -3.464  1.00 91.70           H  
ATOM   1607  CA  VAL A 103      12.372  -1.997  -1.586  1.00 91.70           C  
ATOM   1608  HA  VAL A 103      12.771  -1.001  -1.395  1.00 91.70           H  
ATOM   1609  C   VAL A 103      12.478  -2.805  -0.286  1.00 91.70           C  
ATOM   1610  CB  VAL A 103      10.929  -1.821  -2.083  1.00 91.70           C  
ATOM   1611  HB  VAL A 103      10.958  -1.185  -2.967  1.00 91.70           H  
ATOM   1612  O   VAL A 103      12.582  -4.033  -0.291  1.00 91.70           O  
ATOM   1613  CG1 VAL A 103      10.283  -3.145  -2.495  1.00 91.70           C  
ATOM   1614 HG11 VAL A 103      10.849  -3.606  -3.304  1.00 91.70           H  
ATOM   1615 HG12 VAL A 103      10.241  -3.832  -1.649  1.00 91.70           H  
ATOM   1616 HG13 VAL A 103       9.281  -2.940  -2.874  1.00 91.70           H  
ATOM   1617  CG2 VAL A 103      10.052  -1.110  -1.045  1.00 91.70           C  
ATOM   1618 HG21 VAL A 103       9.920  -1.732  -0.160  1.00 91.70           H  
ATOM   1619 HG22 VAL A 103       9.073  -0.910  -1.481  1.00 91.70           H  
ATOM   1620 HG23 VAL A 103      10.507  -0.159  -0.767  1.00 91.70           H  
ATOM   1621  N   ASP A 104      12.467  -2.102   0.845  1.00 91.63           N  
ATOM   1622  H   ASP A 104      12.301  -1.107   0.790  1.00 91.63           H  
ATOM   1623  CA  ASP A 104      12.531  -2.723   2.165  1.00 91.63           C  
ATOM   1624  HA  ASP A 104      13.395  -3.387   2.198  1.00 91.63           H  
ATOM   1625  C   ASP A 104      11.269  -3.565   2.413  1.00 91.63           C  
ATOM   1626  CB  ASP A 104      12.744  -1.625   3.217  1.00 91.63           C  
ATOM   1627  HB2 ASP A 104      13.635  -1.059   2.944  1.00 91.63           H  
ATOM   1628  HB3 ASP A 104      11.901  -0.936   3.198  1.00 91.63           H  
ATOM   1629  O   ASP A 104      10.156  -3.042   2.522  1.00 91.63           O  
ATOM   1630  CG  ASP A 104      12.930  -2.157   4.641  1.00 91.63           C  
ATOM   1631  OD1 ASP A 104      12.574  -3.329   4.895  1.00 91.63           O  
ATOM   1632  OD2 ASP A 104      13.428  -1.354   5.461  1.00 91.63           O  
ATOM   1633  N   LEU A 105      11.445  -4.885   2.485  1.00 93.77           N  
ATOM   1634  H   LEU A 105      12.382  -5.246   2.372  1.00 93.77           H  
ATOM   1635  CA  LEU A 105      10.344  -5.826   2.653  1.00 93.77           C  
ATOM   1636  HA  LEU A 105       9.612  -5.618   1.872  1.00 93.77           H  
ATOM   1637  C   LEU A 105       9.637  -5.653   4.005  1.00 93.77           C  
ATOM   1638  CB  LEU A 105      10.889  -7.255   2.479  1.00 93.77           C  
ATOM   1639  HB2 LEU A 105      11.526  -7.482   3.334  1.00 93.77           H  
ATOM   1640  HB3 LEU A 105      11.503  -7.299   1.580  1.00 93.77           H  
ATOM   1641  O   LEU A 105       8.422  -5.840   4.081  1.00 93.77           O  
ATOM   1642  CG  LEU A 105       9.788  -8.327   2.373  1.00 93.77           C  
ATOM   1643  HG  LEU A 105       9.086  -8.226   3.201  1.00 93.77           H  
ATOM   1644  CD1 LEU A 105       9.020  -8.229   1.053  1.00 93.77           C  
ATOM   1645 HD11 LEU A 105       9.715  -8.294   0.215  1.00 93.77           H  
ATOM   1646 HD12 LEU A 105       8.300  -9.044   0.982  1.00 93.77           H  
ATOM   1647 HD13 LEU A 105       8.483  -7.282   1.002  1.00 93.77           H  
ATOM   1648  CD2 LEU A 105      10.404  -9.722   2.460  1.00 93.77           C  
ATOM   1649 HD21 LEU A 105      11.089  -9.877   1.626  1.00 93.77           H  
ATOM   1650 HD22 LEU A 105      10.950  -9.824   3.397  1.00 93.77           H  
ATOM   1651 HD23 LEU A 105       9.616 -10.475   2.419  1.00 93.77           H  
ATOM   1652  N   ASP A 106      10.359  -5.272   5.061  1.00 95.30           N  
ATOM   1653  H   ASP A 106      11.318  -4.985   4.929  1.00 95.30           H  
ATOM   1654  CA  ASP A 106       9.765  -5.068   6.385  1.00 95.30           C  
ATOM   1655  HA  ASP A 106       9.134  -5.924   6.629  1.00 95.30           H  
ATOM   1656  C   ASP A 106       8.866  -3.828   6.389  1.00 95.30           C  
ATOM   1657  CB  ASP A 106      10.860  -4.957   7.459  1.00 95.30           C  
ATOM   1658  HB2 ASP A 106      10.395  -4.615   8.384  1.00 95.30           H  
ATOM   1659  HB3 ASP A 106      11.593  -4.207   7.163  1.00 95.30           H  
ATOM   1660  O   ASP A 106       7.774  -3.846   6.968  1.00 95.30           O  
ATOM   1661  CG  ASP A 106      11.568  -6.285   7.764  1.00 95.30           C  
ATOM   1662  OD1 ASP A 106      10.974  -7.355   7.482  1.00 95.30           O  
ATOM   1663  OD2 ASP A 106      12.669  -6.230   8.358  1.00 95.30           O  
ATOM   1664  N   LEU A 107       9.276  -2.781   5.668  1.00 92.96           N  
ATOM   1665  H   LEU A 107      10.176  -2.853   5.216  1.00 92.96           H  
ATOM   1666  CA  LEU A 107       8.460  -1.589   5.446  1.00 92.96           C  
ATOM   1667  HA  LEU A 107       8.175  -1.188   6.419  1.00 92.96           H  
ATOM   1668  C   LEU A 107       7.164  -1.929   4.692  1.00 92.96           C  
ATOM   1669  CB  LEU A 107       9.318  -0.550   4.708  1.00 92.96           C  
ATOM   1670  HB2 LEU A 107       9.646  -0.981   3.763  1.00 92.96           H  
ATOM   1671  HB3 LEU A 107      10.202  -0.338   5.309  1.00 92.96           H  
ATOM   1672  O   LEU A 107       6.078  -1.536   5.125  1.00 92.96           O  
ATOM   1673  CG  LEU A 107       8.600   0.768   4.384  1.00 92.96           C  
ATOM   1674  HG  LEU A 107       7.738   0.554   3.753  1.00 92.96           H  
ATOM   1675  CD1 LEU A 107       8.132   1.502   5.643  1.00 92.96           C  
ATOM   1676 HD11 LEU A 107       7.358   0.917   6.139  1.00 92.96           H  
ATOM   1677 HD12 LEU A 107       7.693   2.456   5.352  1.00 92.96           H  
ATOM   1678 HD13 LEU A 107       8.971   1.664   6.319  1.00 92.96           H  
ATOM   1679  CD2 LEU A 107       9.577   1.668   3.622  1.00 92.96           C  
ATOM   1680 HD21 LEU A 107       9.834   1.190   2.677  1.00 92.96           H  
ATOM   1681 HD22 LEU A 107      10.477   1.834   4.215  1.00 92.96           H  
ATOM   1682 HD23 LEU A 107       9.095   2.621   3.404  1.00 92.96           H  
ATOM   1683  N   LEU A 108       7.251  -2.728   3.622  1.00 95.96           N  
ATOM   1684  H   LEU A 108       8.171  -3.010   3.315  1.00 95.96           H  
ATOM   1685  CA  LEU A 108       6.071  -3.189   2.879  1.00 95.96           C  
ATOM   1686  HA  LEU A 108       5.514  -2.323   2.523  1.00 95.96           H  
ATOM   1687  C   LEU A 108       5.113  -4.002   3.755  1.00 95.96           C  
ATOM   1688  CB  LEU A 108       6.502  -4.055   1.688  1.00 95.96           C  
ATOM   1689  HB2 LEU A 108       5.609  -4.523   1.273  1.00 95.96           H  
ATOM   1690  HB3 LEU A 108       7.153  -4.852   2.048  1.00 95.96           H  
ATOM   1691  O   LEU A 108       3.898  -3.790   3.716  1.00 95.96           O  
ATOM   1692  CG  LEU A 108       7.217  -3.310   0.556  1.00 95.96           C  
ATOM   1693  HG  LEU A 108       8.114  -2.817   0.929  1.00 95.96           H  
ATOM   1694  CD1 LEU A 108       7.609  -4.357  -0.482  1.00 95.96           C  
ATOM   1695 HD11 LEU A 108       6.756  -4.996  -0.711  1.00 95.96           H  
ATOM   1696 HD12 LEU A 108       8.428  -4.966  -0.096  1.00 95.96           H  
ATOM   1697 HD13 LEU A 108       7.935  -3.861  -1.396  1.00 95.96           H  
ATOM   1698  CD2 LEU A 108       6.318  -2.268  -0.113  1.00 95.96           C  
ATOM   1699 HD21 LEU A 108       6.841  -1.825  -0.961  1.00 95.96           H  
ATOM   1700 HD22 LEU A 108       5.397  -2.734  -0.464  1.00 95.96           H  
ATOM   1701 HD23 LEU A 108       6.077  -1.473   0.592  1.00 95.96           H  
ATOM   1702  N   LYS A 109       5.648  -4.915   4.573  1.00 97.88           N  
ATOM   1703  H   LYS A 109       6.649  -5.051   4.539  1.00 97.88           H  
ATOM   1704  CA  LYS A 109       4.849  -5.706   5.517  1.00 97.88           C  
ATOM   1705  HA  LYS A 109       4.070  -6.232   4.966  1.00 97.88           H  
ATOM   1706  C   LYS A 109       4.144  -4.815   6.527  1.00 97.88           C  
ATOM   1707  CB  LYS A 109       5.735  -6.723   6.243  1.00 97.88           C  
ATOM   1708  HB2 LYS A 109       6.642  -6.234   6.599  1.00 97.88           H  
ATOM   1709  HB3 LYS A 109       5.196  -7.118   7.104  1.00 97.88           H  
ATOM   1710  O   LYS A 109       2.971  -5.047   6.814  1.00 97.88           O  
ATOM   1711  CG  LYS A 109       6.103  -7.896   5.333  1.00 97.88           C  
ATOM   1712  HG2 LYS A 109       6.582  -7.529   4.426  1.00 97.88           H  
ATOM   1713  HG3 LYS A 109       5.194  -8.429   5.054  1.00 97.88           H  
ATOM   1714  CD  LYS A 109       7.056  -8.852   6.052  1.00 97.88           C  
ATOM   1715  HD2 LYS A 109       6.593  -9.221   6.968  1.00 97.88           H  
ATOM   1716  HD3 LYS A 109       7.985  -8.335   6.295  1.00 97.88           H  
ATOM   1717  CE  LYS A 109       7.339 -10.012   5.104  1.00 97.88           C  
ATOM   1718  HE2 LYS A 109       7.829  -9.623   4.212  1.00 97.88           H  
ATOM   1719  HE3 LYS A 109       6.393 -10.454   4.792  1.00 97.88           H  
ATOM   1720  NZ  LYS A 109       8.180 -11.055   5.724  1.00 97.88           N  
ATOM   1721  HZ1 LYS A 109       9.043 -10.669   6.081  1.00 97.88           H  
ATOM   1722  HZ2 LYS A 109       7.677 -11.522   6.465  1.00 97.88           H  
ATOM   1723  HZ3 LYS A 109       8.356 -11.759   5.022  1.00 97.88           H  
ATOM   1724  N   GLU A 110       4.819  -3.807   7.072  1.00 97.51           N  
ATOM   1725  H   GLU A 110       5.787  -3.670   6.821  1.00 97.51           H  
ATOM   1726  CA  GLU A 110       4.192  -2.885   8.018  1.00 97.51           C  
ATOM   1727  HA  GLU A 110       3.734  -3.483   8.805  1.00 97.51           H  
ATOM   1728  C   GLU A 110       3.058  -2.094   7.360  1.00 97.51           C  
ATOM   1729  CB  GLU A 110       5.250  -1.982   8.669  1.00 97.51           C  
ATOM   1730  HB2 GLU A 110       5.711  -1.354   7.906  1.00 97.51           H  
ATOM   1731  HB3 GLU A 110       6.027  -2.610   9.104  1.00 97.51           H  
ATOM   1732  O   GLU A 110       1.952  -2.050   7.903  1.00 97.51           O  
ATOM   1733  CG  GLU A 110       4.676  -1.078   9.776  1.00 97.51           C  
ATOM   1734  HG2 GLU A 110       4.020  -0.340   9.314  1.00 97.51           H  
ATOM   1735  HG3 GLU A 110       5.501  -0.533  10.235  1.00 97.51           H  
ATOM   1736  CD  GLU A 110       3.898  -1.825  10.880  1.00 97.51           C  
ATOM   1737  OE1 GLU A 110       2.979  -1.200  11.468  1.00 97.51           O  
ATOM   1738  OE2 GLU A 110       4.177  -3.021  11.144  1.00 97.51           O  
ATOM   1739  N   ASN A 111       3.263  -1.578   6.148  1.00 96.36           N  
ATOM   1740  H   ASN A 111       4.190  -1.623   5.751  1.00 96.36           H  
ATOM   1741  CA  ASN A 111       2.215  -0.870   5.411  1.00 96.36           C  
ATOM   1742  HA  ASN A 111       1.842  -0.059   6.036  1.00 96.36           H  
ATOM   1743  C   ASN A 111       1.014  -1.778   5.109  1.00 96.36           C  
ATOM   1744  CB  ASN A 111       2.824  -0.257   4.142  1.00 96.36           C  
ATOM   1745  HB2 ASN A 111       2.034   0.152   3.513  1.00 96.36           H  
ATOM   1746  HB3 ASN A 111       3.353  -1.024   3.577  1.00 96.36           H  
ATOM   1747  O   ASN A 111      -0.132  -1.392   5.354  1.00 96.36           O  
ATOM   1748  CG  ASN A 111       3.789   0.872   4.463  1.00 96.36           C  
ATOM   1749  ND2 ASN A 111       4.590   1.261   3.512  1.00 96.36           N  
ATOM   1750 HD21 ASN A 111       4.482   1.005   2.541  1.00 96.36           H  
ATOM   1751 HD22 ASN A 111       5.306   1.953   3.681  1.00 96.36           H  
ATOM   1752  OD1 ASN A 111       3.801   1.431   5.550  1.00 96.36           O  
ATOM   1753  N   ALA A 112       1.249  -3.021   4.683  1.00 97.84           N  
ATOM   1754  H   ALA A 112       2.199  -3.283   4.462  1.00 97.84           H  
ATOM   1755  CA  ALA A 112       0.186  -4.004   4.484  1.00 97.84           C  
ATOM   1756  HA  ALA A 112      -0.530  -3.602   3.767  1.00 97.84           H  
ATOM   1757  C   ALA A 112      -0.582  -4.303   5.789  1.00 97.84           C  
ATOM   1758  CB  ALA A 112       0.815  -5.260   3.877  1.00 97.84           C  
ATOM   1759  HB1 ALA A 112       1.276  -5.005   2.923  1.00 97.84           H  
ATOM   1760  HB2 ALA A 112       0.050  -6.017   3.704  1.00 97.84           H  
ATOM   1761  HB3 ALA A 112       1.583  -5.659   4.539  1.00 97.84           H  
ATOM   1762  O   ALA A 112      -1.815  -4.357   5.803  1.00 97.84           O  
ATOM   1763  N   LYS A 113       0.114  -4.420   6.929  1.00 98.58           N  
ATOM   1764  H   LYS A 113       1.121  -4.364   6.872  1.00 98.58           H  
ATOM   1765  CA  LYS A 113      -0.525  -4.580   8.248  1.00 98.58           C  
ATOM   1766  HA  LYS A 113      -1.223  -5.415   8.195  1.00 98.58           H  
ATOM   1767  C   LYS A 113      -1.337  -3.347   8.654  1.00 98.58           C  
ATOM   1768  CB  LYS A 113       0.535  -4.873   9.318  1.00 98.58           C  
ATOM   1769  HB2 LYS A 113       1.293  -4.091   9.277  1.00 98.58           H  
ATOM   1770  HB3 LYS A 113       0.070  -4.828  10.303  1.00 98.58           H  
ATOM   1771  O   LYS A 113      -2.340  -3.505   9.361  1.00 98.58           O  
ATOM   1772  CG  LYS A 113       1.207  -6.246   9.169  1.00 98.58           C  
ATOM   1773  HG2 LYS A 113       1.499  -6.423   8.134  1.00 98.58           H  
ATOM   1774  HG3 LYS A 113       0.525  -7.048   9.451  1.00 98.58           H  
ATOM   1775  CD  LYS A 113       2.442  -6.294  10.069  1.00 98.58           C  
ATOM   1776  HD2 LYS A 113       3.081  -5.445   9.824  1.00 98.58           H  
ATOM   1777  HD3 LYS A 113       2.147  -6.215  11.115  1.00 98.58           H  
ATOM   1778  CE  LYS A 113       3.235  -7.579   9.843  1.00 98.58           C  
ATOM   1779  HE2 LYS A 113       2.690  -8.441  10.228  1.00 98.58           H  
ATOM   1780  HE3 LYS A 113       3.366  -7.722   8.770  1.00 98.58           H  
ATOM   1781  NZ  LYS A 113       4.567  -7.470  10.477  1.00 98.58           N  
ATOM   1782  HZ1 LYS A 113       5.096  -6.701  10.091  1.00 98.58           H  
ATOM   1783  HZ2 LYS A 113       5.110  -8.297  10.273  1.00 98.58           H  
ATOM   1784  HZ3 LYS A 113       4.528  -7.379  11.482  1.00 98.58           H  
ATOM   1785  N   GLN A 114      -0.949  -2.145   8.222  1.00 98.38           N  
ATOM   1786  H   GLN A 114      -0.076  -2.073   7.718  1.00 98.38           H  
ATOM   1787  CA  GLN A 114      -1.751  -0.936   8.417  1.00 98.38           C  
ATOM   1788  HA  GLN A 114      -2.091  -0.927   9.453  1.00 98.38           H  
ATOM   1789  C   GLN A 114      -3.028  -0.955   7.575  1.00 98.38           C  
ATOM   1790  CB  GLN A 114      -0.939   0.347   8.173  1.00 98.38           C  
ATOM   1791  HB2 GLN A 114      -0.506   0.333   7.173  1.00 98.38           H  
ATOM   1792  HB3 GLN A 114      -1.617   1.199   8.226  1.00 98.38           H  
ATOM   1793  O   GLN A 114      -4.087  -0.634   8.111  1.00 98.38           O  
ATOM   1794  CG  GLN A 114       0.184   0.570   9.199  1.00 98.38           C  
ATOM   1795  HG2 GLN A 114       0.664   1.528   8.997  1.00 98.38           H  
ATOM   1796  HG3 GLN A 114       0.946  -0.201   9.082  1.00 98.38           H  
ATOM   1797  CD  GLN A 114      -0.285   0.564  10.652  1.00 98.38           C  
ATOM   1798  NE2 GLN A 114       0.552   0.172  11.584  1.00 98.38           N  
ATOM   1799 HE21 GLN A 114       0.294   0.300  12.552  1.00 98.38           H  
ATOM   1800 HE22 GLN A 114       1.466  -0.190  11.351  1.00 98.38           H  
ATOM   1801  OE1 GLN A 114      -1.426   0.850  10.997  1.00 98.38           O  
ATOM   1802  N   VAL A 115      -2.983  -1.444   6.331  1.00 98.17           N  
ATOM   1803  H   VAL A 115      -2.082  -1.654   5.926  1.00 98.17           H  
ATOM   1804  CA  VAL A 115      -4.202  -1.667   5.530  1.00 98.17           C  
ATOM   1805  HA  VAL A 115      -4.717  -0.712   5.424  1.00 98.17           H  
ATOM   1806  C   VAL A 115      -5.164  -2.614   6.257  1.00 98.17           C  
ATOM   1807  CB  VAL A 115      -3.876  -2.186   4.114  1.00 98.17           C  
ATOM   1808  HB  VAL A 115      -3.319  -3.121   4.176  1.00 98.17           H  
ATOM   1809  O   VAL A 115      -6.348  -2.300   6.404  1.00 98.17           O  
ATOM   1810  CG1 VAL A 115      -5.163  -2.446   3.318  1.00 98.17           C  
ATOM   1811 HG11 VAL A 115      -5.700  -3.300   3.731  1.00 98.17           H  
ATOM   1812 HG12 VAL A 115      -5.802  -1.564   3.340  1.00 98.17           H  
ATOM   1813 HG13 VAL A 115      -4.918  -2.675   2.281  1.00 98.17           H  
ATOM   1814  CG2 VAL A 115      -3.043  -1.168   3.327  1.00 98.17           C  
ATOM   1815 HG21 VAL A 115      -3.589  -0.230   3.224  1.00 98.17           H  
ATOM   1816 HG22 VAL A 115      -2.096  -0.974   3.832  1.00 98.17           H  
ATOM   1817 HG23 VAL A 115      -2.817  -1.562   2.336  1.00 98.17           H  
ATOM   1818  N   VAL A 116      -4.657  -3.725   6.808  1.00 98.66           N  
ATOM   1819  H   VAL A 116      -3.694  -3.950   6.603  1.00 98.66           H  
ATOM   1820  CA  VAL A 116      -5.460  -4.658   7.622  1.00 98.66           C  
ATOM   1821  HA  VAL A 116      -6.293  -5.014   7.016  1.00 98.66           H  
ATOM   1822  C   VAL A 116      -6.059  -3.967   8.852  1.00 98.66           C  
ATOM   1823  CB  VAL A 116      -4.625  -5.881   8.054  1.00 98.66           C  
ATOM   1824  HB  VAL A 116      -3.721  -5.539   8.558  1.00 98.66           H  
ATOM   1825  O   VAL A 116      -7.229  -4.187   9.162  1.00 98.66           O  
ATOM   1826  CG1 VAL A 116      -5.380  -6.804   9.022  1.00 98.66           C  
ATOM   1827 HG11 VAL A 116      -4.759  -7.668   9.257  1.00 98.66           H  
ATOM   1828 HG12 VAL A 116      -5.605  -6.283   9.953  1.00 98.66           H  
ATOM   1829 HG13 VAL A 116      -6.306  -7.147   8.560  1.00 98.66           H  
ATOM   1830  CG2 VAL A 116      -4.213  -6.734   6.853  1.00 98.66           C  
ATOM   1831 HG21 VAL A 116      -3.658  -6.140   6.128  1.00 98.66           H  
ATOM   1832 HG22 VAL A 116      -3.576  -7.554   7.183  1.00 98.66           H  
ATOM   1833 HG23 VAL A 116      -5.095  -7.148   6.363  1.00 98.66           H  
ATOM   1834  N   ASN A 117      -5.294  -3.130   9.564  1.00 98.54           N  
ATOM   1835  H   ASN A 117      -4.352  -2.956   9.245  1.00 98.54           H  
ATOM   1836  CA  ASN A 117      -5.815  -2.365  10.705  1.00 98.54           C  
ATOM   1837  HA  ASN A 117      -6.225  -3.054  11.443  1.00 98.54           H  
ATOM   1838  C   ASN A 117      -6.959  -1.441  10.288  1.00 98.54           C  
ATOM   1839  CB  ASN A 117      -4.712  -1.514  11.352  1.00 98.54           C  
ATOM   1840  HB2 ASN A 117      -4.174  -0.960  10.582  1.00 98.54           H  
ATOM   1841  HB3 ASN A 117      -5.176  -0.774  12.004  1.00 98.54           H  
ATOM   1842  O   ASN A 117      -8.011  -1.466  10.920  1.00 98.54           O  
ATOM   1843  CG  ASN A 117      -3.727  -2.280  12.196  1.00 98.54           C  
ATOM   1844  ND2 ASN A 117      -2.509  -1.792  12.271  1.00 98.54           N  
ATOM   1845 HD21 ASN A 117      -2.291  -0.959  11.744  1.00 98.54           H  
ATOM   1846 HD22 ASN A 117      -1.761  -2.246  12.776  1.00 98.54           H  
ATOM   1847  OD1 ASN A 117      -4.058  -3.257  12.868  1.00 98.54           O  
ATOM   1848  N   SER A 118      -6.772  -0.656   9.227  1.00 98.36           N  
ATOM   1849  H   SER A 118      -5.880  -0.663   8.755  1.00 98.36           H  
ATOM   1850  CA  SER A 118      -7.785   0.288   8.757  1.00 98.36           C  
ATOM   1851  HA  SER A 118      -8.046   0.961   9.573  1.00 98.36           H  
ATOM   1852  C   SER A 118      -9.068  -0.420   8.324  1.00 98.36           C  
ATOM   1853  CB  SER A 118      -7.231   1.119   7.597  1.00 98.36           C  
ATOM   1854  HB2 SER A 118      -6.939   0.463   6.777  1.00 98.36           H  
ATOM   1855  HB3 SER A 118      -8.002   1.803   7.244  1.00 98.36           H  
ATOM   1856  O   SER A 118     -10.161   0.035   8.666  1.00 98.36           O  
ATOM   1857  OG  SER A 118      -6.109   1.867   8.019  1.00 98.36           O  
ATOM   1858  HG  SER A 118      -6.316   2.329   8.835  1.00 98.36           H  
ATOM   1859  N   GLN A 119      -8.964  -1.559   7.632  1.00 98.02           N  
ATOM   1860  H   GLN A 119      -8.048  -1.882   7.355  1.00 98.02           H  
ATOM   1861  CA  GLN A 119     -10.137  -2.350   7.252  1.00 98.02           C  
ATOM   1862  HA  GLN A 119     -10.871  -1.690   6.788  1.00 98.02           H  
ATOM   1863  C   GLN A 119     -10.821  -2.983   8.467  1.00 98.02           C  
ATOM   1864  CB  GLN A 119      -9.754  -3.421   6.231  1.00 98.02           C  
ATOM   1865  HB2 GLN A 119      -8.915  -4.007   6.606  1.00 98.02           H  
ATOM   1866  HB3 GLN A 119     -10.611  -4.084   6.106  1.00 98.02           H  
ATOM   1867  O   GLN A 119     -12.038  -2.868   8.598  1.00 98.02           O  
ATOM   1868  CG  GLN A 119      -9.399  -2.824   4.858  1.00 98.02           C  
ATOM   1869  HG2 GLN A 119     -10.219  -2.196   4.512  1.00 98.02           H  
ATOM   1870  HG3 GLN A 119      -8.505  -2.206   4.939  1.00 98.02           H  
ATOM   1871  CD  GLN A 119      -9.155  -3.906   3.812  1.00 98.02           C  
ATOM   1872  NE2 GLN A 119      -8.718  -3.567   2.621  1.00 98.02           N  
ATOM   1873 HE21 GLN A 119      -8.498  -2.609   2.387  1.00 98.02           H  
ATOM   1874 HE22 GLN A 119      -8.578  -4.325   1.969  1.00 98.02           H  
ATOM   1875  OE1 GLN A 119      -9.362  -5.082   4.044  1.00 98.02           O  
ATOM   1876  N   ARG A 120     -10.057  -3.565   9.404  1.00 98.20           N  
ATOM   1877  H   ARG A 120      -9.065  -3.638   9.231  1.00 98.20           H  
ATOM   1878  CA  ARG A 120     -10.590  -4.072  10.680  1.00 98.20           C  
ATOM   1879  HA  ARG A 120     -11.271  -4.899  10.479  1.00 98.20           H  
ATOM   1880  C   ARG A 120     -11.378  -2.991  11.412  1.00 98.20           C  
ATOM   1881  CB  ARG A 120      -9.438  -4.547  11.577  1.00 98.20           C  
ATOM   1882  HB2 ARG A 120      -8.781  -3.698  11.767  1.00 98.20           H  
ATOM   1883  HB3 ARG A 120      -8.843  -5.299  11.059  1.00 98.20           H  
ATOM   1884  O   ARG A 120     -12.491  -3.241  11.858  1.00 98.20           O  
ATOM   1885  CG  ARG A 120      -9.941  -5.125  12.914  1.00 98.20           C  
ATOM   1886  HG2 ARG A 120     -10.778  -4.545  13.302  1.00 98.20           H  
ATOM   1887  HG3 ARG A 120     -10.294  -6.142  12.745  1.00 98.20           H  
ATOM   1888  CD  ARG A 120      -8.858  -5.126  13.995  1.00 98.20           C  
ATOM   1889  HD2 ARG A 120      -8.030  -5.741  13.641  1.00 98.20           H  
ATOM   1890  HD3 ARG A 120      -9.273  -5.582  14.893  1.00 98.20           H  
ATOM   1891  NE  ARG A 120      -8.390  -3.759  14.316  1.00 98.20           N  
ATOM   1892  HE  ARG A 120      -9.037  -2.990  14.217  1.00 98.20           H  
ATOM   1893  NH1 ARG A 120      -6.170  -4.217  14.638  1.00 98.20           N  
ATOM   1894 HH11 ARG A 120      -5.256  -3.843  14.428  1.00 98.20           H  
ATOM   1895 HH12 ARG A 120      -6.398  -5.196  14.537  1.00 98.20           H  
ATOM   1896  NH2 ARG A 120      -6.868  -2.105  14.599  1.00 98.20           N  
ATOM   1897 HH21 ARG A 120      -5.931  -1.738  14.685  1.00 98.20           H  
ATOM   1898 HH22 ARG A 120      -7.619  -1.452  14.428  1.00 98.20           H  
ATOM   1899  CZ  ARG A 120      -7.152  -3.369  14.528  1.00 98.20           C  
ATOM   1900  N   ASP A 121     -10.793  -1.808  11.568  1.00 98.15           N  
ATOM   1901  H   ASP A 121      -9.857  -1.681  11.211  1.00 98.15           H  
ATOM   1902  CA  ASP A 121     -11.403  -0.723  12.336  1.00 98.15           C  
ATOM   1903  HA  ASP A 121     -11.716  -1.112  13.305  1.00 98.15           H  
ATOM   1904  C   ASP A 121     -12.670  -0.206  11.649  1.00 98.15           C  
ATOM   1905  CB  ASP A 121     -10.364   0.382  12.586  1.00 98.15           C  
ATOM   1906  HB2 ASP A 121      -9.954   0.718  11.634  1.00 98.15           H  
ATOM   1907  HB3 ASP A 121     -10.860   1.228  13.063  1.00 98.15           H  
ATOM   1908  O   ASP A 121     -13.662   0.058  12.326  1.00 98.15           O  
ATOM   1909  CG  ASP A 121      -9.225  -0.090  13.504  1.00 98.15           C  
ATOM   1910  OD1 ASP A 121      -9.381  -1.121  14.206  1.00 98.15           O  
ATOM   1911  OD2 ASP A 121      -8.148   0.539  13.534  1.00 98.15           O  
ATOM   1912  N   SER A 122     -12.674  -0.170  10.313  1.00 97.47           N  
ATOM   1913  H   SER A 122     -11.817  -0.399   9.830  1.00 97.47           H  
ATOM   1914  CA  SER A 122     -13.864   0.141   9.511  1.00 97.47           C  
ATOM   1915  HA  SER A 122     -14.275   1.093   9.845  1.00 97.47           H  
ATOM   1916  C   SER A 122     -14.966  -0.915   9.665  1.00 97.47           C  
ATOM   1917  CB  SER A 122     -13.499   0.271   8.028  1.00 97.47           C  
ATOM   1918  HB2 SER A 122     -14.381   0.601   7.478  1.00 97.47           H  
ATOM   1919  HB3 SER A 122     -13.189  -0.697   7.635  1.00 97.47           H  
ATOM   1920  O   SER A 122     -16.139  -0.569   9.750  1.00 97.47           O  
ATOM   1921  OG  SER A 122     -12.463   1.215   7.829  1.00 97.47           O  
ATOM   1922  HG  SER A 122     -11.640   0.831   8.141  1.00 97.47           H  
ATOM   1923  N   LEU A 123     -14.616  -2.204   9.739  1.00 96.65           N  
ATOM   1924  H   LEU A 123     -13.643  -2.446   9.619  1.00 96.65           H  
ATOM   1925  CA  LEU A 123     -15.579  -3.285   9.980  1.00 96.65           C  
ATOM   1926  HA  LEU A 123     -16.419  -3.180   9.294  1.00 96.65           H  
ATOM   1927  C   LEU A 123     -16.157  -3.222  11.395  1.00 96.65           C  
ATOM   1928  CB  LEU A 123     -14.897  -4.645   9.756  1.00 96.65           C  
ATOM   1929  HB2 LEU A 123     -13.958  -4.663  10.309  1.00 96.65           H  
ATOM   1930  HB3 LEU A 123     -15.530  -5.433  10.164  1.00 96.65           H  
ATOM   1931  O   LEU A 123     -17.364  -3.363  11.578  1.00 96.65           O  
ATOM   1932  CG  LEU A 123     -14.620  -4.960   8.281  1.00 96.65           C  
ATOM   1933  HG  LEU A 123     -14.156  -4.105   7.789  1.00 96.65           H  
ATOM   1934  CD1 LEU A 123     -13.668  -6.144   8.199  1.00 96.65           C  
ATOM   1935 HD11 LEU A 123     -12.727  -5.898   8.690  1.00 96.65           H  
ATOM   1936 HD12 LEU A 123     -14.110  -7.024   8.666  1.00 96.65           H  
ATOM   1937 HD13 LEU A 123     -13.463  -6.350   7.148  1.00 96.65           H  
ATOM   1938  CD2 LEU A 123     -15.898  -5.326   7.523  1.00 96.65           C  
ATOM   1939 HD21 LEU A 123     -15.649  -5.585   6.494  1.00 96.65           H  
ATOM   1940 HD22 LEU A 123     -16.582  -4.477   7.508  1.00 96.65           H  
ATOM   1941 HD23 LEU A 123     -16.386  -6.176   7.998  1.00 96.65           H  
ATOM   1942  N   ILE A 124     -15.309  -2.975  12.397  1.00 97.68           N  
ATOM   1943  H   ILE A 124     -14.328  -2.886  12.172  1.00 97.68           H  
ATOM   1944  CA  ILE A 124     -15.736  -2.852  13.793  1.00 97.68           C  
ATOM   1945  HA  ILE A 124     -16.298  -3.747  14.061  1.00 97.68           H  
ATOM   1946  C   ILE A 124     -16.689  -1.671  13.961  1.00 97.68           C  
ATOM   1947  CB  ILE A 124     -14.521  -2.742  14.741  1.00 97.68           C  
ATOM   1948  HB  ILE A 124     -13.838  -1.991  14.344  1.00 97.68           H  
ATOM   1949  O   ILE A 124     -17.662  -1.816  14.692  1.00 97.68           O  
ATOM   1950  CG1 ILE A 124     -13.795  -4.103  14.805  1.00 97.68           C  
ATOM   1951 HG12 ILE A 124     -13.628  -4.474  13.793  1.00 97.68           H  
ATOM   1952 HG13 ILE A 124     -14.432  -4.827  15.313  1.00 97.68           H  
ATOM   1953  CG2 ILE A 124     -14.938  -2.313  16.166  1.00 97.68           C  
ATOM   1954 HG21 ILE A 124     -14.069  -2.254  16.822  1.00 97.68           H  
ATOM   1955 HG22 ILE A 124     -15.385  -1.319  16.149  1.00 97.68           H  
ATOM   1956 HG23 ILE A 124     -15.663  -3.019  16.571  1.00 97.68           H  
ATOM   1957  CD1 ILE A 124     -12.431  -4.053  15.506  1.00 97.68           C  
ATOM   1958 HD11 ILE A 124     -11.802  -3.299  15.032  1.00 97.68           H  
ATOM   1959 HD12 ILE A 124     -12.539  -3.815  16.564  1.00 97.68           H  
ATOM   1960 HD13 ILE A 124     -11.950  -5.027  15.417  1.00 97.68           H  
ATOM   1961  N   SER A 125     -16.441  -0.531  13.310  1.00 97.83           N  
ATOM   1962  H   SER A 125     -15.613  -0.457  12.737  1.00 97.83           H  
ATOM   1963  CA  SER A 125     -17.302   0.656  13.412  1.00 97.83           C  
ATOM   1964  HA  SER A 125     -17.703   0.705  14.424  1.00 97.83           H  
ATOM   1965  C   SER A 125     -18.507   0.644  12.464  1.00 97.83           C  
ATOM   1966  CB  SER A 125     -16.474   1.922  13.195  1.00 97.83           C  
ATOM   1967  HB2 SER A 125     -15.627   1.918  13.881  1.00 97.83           H  
ATOM   1968  HB3 SER A 125     -17.094   2.794  13.402  1.00 97.83           H  
ATOM   1969  O   SER A 125     -19.458   1.390  12.686  1.00 97.83           O  
ATOM   1970  OG  SER A 125     -16.006   1.990  11.864  1.00 97.83           O  
ATOM   1971  HG  SER A 125     -15.356   2.692  11.789  1.00 97.83           H  
ATOM   1972  N   GLY A 126     -18.491  -0.210  11.435  1.00 96.44           N  
ATOM   1973  H   GLY A 126     -17.637  -0.725  11.276  1.00 96.44           H  
ATOM   1974  CA  GLY A 126     -19.493  -0.267  10.364  1.00 96.44           C  
ATOM   1975  HA2 GLY A 126     -19.625   0.734   9.955  1.00 96.44           H  
ATOM   1976  HA3 GLY A 126     -19.110  -0.912   9.573  1.00 96.44           H  
ATOM   1977  C   GLY A 126     -20.875  -0.796  10.763  1.00 96.44           C  
ATOM   1978  O   GLY A 126     -21.781  -0.822   9.932  1.00 96.44           O  
ATOM   1979  N   GLY A 127     -21.056  -1.189  12.021  1.00 97.26           N  
ATOM   1980  H   GLY A 127     -20.273  -1.133  12.656  1.00 97.26           H  
ATOM   1981  CA  GLY A 127     -22.299  -1.720  12.558  1.00 97.26           C  
ATOM   1982  HA2 GLY A 127     -23.148  -1.387  11.962  1.00 97.26           H  
ATOM   1983  HA3 GLY A 127     -22.415  -1.318  13.564  1.00 97.26           H  
ATOM   1984  C   GLY A 127     -22.330  -3.244  12.645  1.00 97.26           C  
ATOM   1985  O   GLY A 127     -21.510  -3.952  12.062  1.00 97.26           O  
ATOM   1986  N   VAL A 128     -23.313  -3.752  13.386  1.00 97.88           N  
ATOM   1987  H   VAL A 128     -23.936  -3.098  13.838  1.00 97.88           H  
ATOM   1988  CA  VAL A 128     -23.562  -5.186  13.569  1.00 97.88           C  
ATOM   1989  HA  VAL A 128     -22.949  -5.732  12.851  1.00 97.88           H  
ATOM   1990  C   VAL A 128     -25.021  -5.518  13.270  1.00 97.88           C  
ATOM   1991  CB  VAL A 128     -23.120  -5.648  14.973  1.00 97.88           C  
ATOM   1992  HB  VAL A 128     -22.090  -5.326  15.122  1.00 97.88           H  
ATOM   1993  O   VAL A 128     -25.929  -4.805  13.699  1.00 97.88           O  
ATOM   1994  CG1 VAL A 128     -23.964  -5.065  16.115  1.00 97.88           C  
ATOM   1995 HG11 VAL A 128     -24.992  -5.421  16.057  1.00 97.88           H  
ATOM   1996 HG12 VAL A 128     -23.961  -3.976  16.067  1.00 97.88           H  
ATOM   1997 HG13 VAL A 128     -23.543  -5.380  17.070  1.00 97.88           H  
ATOM   1998  CG2 VAL A 128     -23.139  -7.176  15.091  1.00 97.88           C  
ATOM   1999 HG21 VAL A 128     -22.519  -7.612  14.308  1.00 97.88           H  
ATOM   2000 HG22 VAL A 128     -22.733  -7.471  16.058  1.00 97.88           H  
ATOM   2001 HG23 VAL A 128     -24.156  -7.560  15.007  1.00 97.88           H  
ATOM   2002  N   LEU A 129     -25.254  -6.613  12.543  1.00 97.13           N  
ATOM   2003  H   LEU A 129     -24.463  -7.160  12.234  1.00 97.13           H  
ATOM   2004  CA  LEU A 129     -26.592  -7.158  12.327  1.00 97.13           C  
ATOM   2005  HA  LEU A 129     -27.286  -6.327  12.199  1.00 97.13           H  
ATOM   2006  C   LEU A 129     -27.018  -7.973  13.553  1.00 97.13           C  
ATOM   2007  CB  LEU A 129     -26.606  -8.000  11.037  1.00 97.13           C  
ATOM   2008  HB2 LEU A 129     -25.893  -8.816  11.153  1.00 97.13           H  
ATOM   2009  HB3 LEU A 129     -26.272  -7.377  10.208  1.00 97.13           H  
ATOM   2010  O   LEU A 129     -26.377  -8.961  13.909  1.00 97.13           O  
ATOM   2011  CG  LEU A 129     -27.984  -8.597  10.686  1.00 97.13           C  
ATOM   2012  HG  LEU A 129     -28.362  -9.175  11.530  1.00 97.13           H  
ATOM   2013  CD1 LEU A 129     -29.014  -7.525  10.326  1.00 97.13           C  
ATOM   2014 HD11 LEU A 129     -28.626  -6.875   9.542  1.00 97.13           H  
ATOM   2015 HD12 LEU A 129     -29.939  -7.990   9.983  1.00 97.13           H  
ATOM   2016 HD13 LEU A 129     -29.241  -6.922  11.205  1.00 97.13           H  
ATOM   2017  CD2 LEU A 129     -27.852  -9.542   9.493  1.00 97.13           C  
ATOM   2018 HD21 LEU A 129     -27.148 -10.339   9.733  1.00 97.13           H  
ATOM   2019 HD22 LEU A 129     -28.820  -9.986   9.261  1.00 97.13           H  
ATOM   2020 HD23 LEU A 129     -27.489  -8.993   8.625  1.00 97.13           H  
ATOM   2021  N   HIS A 130     -28.128  -7.592  14.174  1.00 97.95           N  
ATOM   2022  H   HIS A 130     -28.585  -6.746  13.866  1.00 97.95           H  
ATOM   2023  CA  HIS A 130     -28.711  -8.296  15.307  1.00 97.95           C  
ATOM   2024  HA  HIS A 130     -28.384  -9.335  15.288  1.00 97.95           H  
ATOM   2025  C   HIS A 130     -30.240  -8.275  15.206  1.00 97.95           C  
ATOM   2026  CB  HIS A 130     -28.201  -7.661  16.605  1.00 97.95           C  
ATOM   2027  HB2 HIS A 130     -27.111  -7.658  16.600  1.00 97.95           H  
ATOM   2028  HB3 HIS A 130     -28.540  -6.626  16.661  1.00 97.95           H  
ATOM   2029  O   HIS A 130     -30.845  -7.227  15.003  1.00 97.95           O  
ATOM   2030  CG  HIS A 130     -28.668  -8.397  17.828  1.00 97.95           C  
ATOM   2031  CD2 HIS A 130     -29.571  -7.955  18.758  1.00 97.95           C  
ATOM   2032  HD2 HIS A 130     -30.075  -7.000  18.753  1.00 97.95           H  
ATOM   2033  ND1 HIS A 130     -28.270  -9.657  18.209  1.00 97.95           N  
ATOM   2034  HD1 HIS A 130     -27.561 -10.219  17.760  1.00 97.95           H  
ATOM   2035  CE1 HIS A 130     -28.916  -9.969  19.344  1.00 97.95           C  
ATOM   2036  HE1 HIS A 130     -28.792 -10.887  19.898  1.00 97.95           H  
ATOM   2037  NE2 HIS A 130     -29.723  -8.964  19.713  1.00 97.95           N  
ATOM   2038  N   ASN A 131     -30.878  -9.444  15.311  1.00 95.65           N  
ATOM   2039  H   ASN A 131     -30.346 -10.256  15.588  1.00 95.65           H  
ATOM   2040  CA  ASN A 131     -32.338  -9.596  15.229  1.00 95.65           C  
ATOM   2041  HA  ASN A 131     -32.539 -10.659  15.092  1.00 95.65           H  
ATOM   2042  C   ASN A 131     -32.991  -8.921  14.003  1.00 95.65           C  
ATOM   2043  CB  ASN A 131     -32.965  -9.197  16.579  1.00 95.65           C  
ATOM   2044  HB2 ASN A 131     -32.678  -8.176  16.832  1.00 95.65           H  
ATOM   2045  HB3 ASN A 131     -34.052  -9.230  16.503  1.00 95.65           H  
ATOM   2046  O   ASN A 131     -34.092  -8.388  14.090  1.00 95.65           O  
ATOM   2047  CG  ASN A 131     -32.569 -10.126  17.710  1.00 95.65           C  
ATOM   2048  ND2 ASN A 131     -32.845  -9.742  18.932  1.00 95.65           N  
ATOM   2049 HD21 ASN A 131     -32.469 -10.300  19.686  1.00 95.65           H  
ATOM   2050 HD22 ASN A 131     -33.252  -8.836  19.116  1.00 95.65           H  
ATOM   2051  OD1 ASN A 131     -32.031 -11.206  17.505  1.00 95.65           O  
ATOM   2052  N   GLY A 132     -32.316  -8.950  12.849  1.00 96.60           N  
ATOM   2053  H   GLY A 132     -31.393  -9.361  12.848  1.00 96.60           H  
ATOM   2054  CA  GLY A 132     -32.818  -8.360  11.601  1.00 96.60           C  
ATOM   2055  HA2 GLY A 132     -33.887  -8.553  11.516  1.00 96.60           H  
ATOM   2056  HA3 GLY A 132     -32.317  -8.835  10.758  1.00 96.60           H  
ATOM   2057  C   GLY A 132     -32.610  -6.848  11.471  1.00 96.60           C  
ATOM   2058  O   GLY A 132     -32.989  -6.285  10.448  1.00 96.60           O  
ATOM   2059  N   TYR A 133     -31.976  -6.209  12.455  1.00 98.01           N  
ATOM   2060  H   TYR A 133     -31.710  -6.721  13.283  1.00 98.01           H  
ATOM   2061  CA  TYR A 133     -31.642  -4.789  12.441  1.00 98.01           C  
ATOM   2062  HA  TYR A 133     -32.033  -4.324  11.536  1.00 98.01           H  
ATOM   2063  C   TYR A 133     -30.131  -4.576  12.475  1.00 98.01           C  
ATOM   2064  CB  TYR A 133     -32.286  -4.104  13.644  1.00 98.01           C  
ATOM   2065  HB2 TYR A 133     -31.877  -4.538  14.556  1.00 98.01           H  
ATOM   2066  HB3 TYR A 133     -31.999  -3.052  13.626  1.00 98.01           H  
ATOM   2067  O   TYR A 133     -29.406  -5.308  13.146  1.00 98.01           O  
ATOM   2068  CG  TYR A 133     -33.795  -4.207  13.686  1.00 98.01           C  
ATOM   2069  CD1 TYR A 133     -34.581  -3.417  12.827  1.00 98.01           C  
ATOM   2070  HD1 TYR A 133     -34.109  -2.730  12.140  1.00 98.01           H  
ATOM   2071  CD2 TYR A 133     -34.408  -5.111  14.574  1.00 98.01           C  
ATOM   2072  HD2 TYR A 133     -33.804  -5.733  15.217  1.00 98.01           H  
ATOM   2073  CE1 TYR A 133     -35.984  -3.520  12.862  1.00 98.01           C  
ATOM   2074  HE1 TYR A 133     -36.582  -2.907  12.204  1.00 98.01           H  
ATOM   2075  CE2 TYR A 133     -35.810  -5.222  14.609  1.00 98.01           C  
ATOM   2076  HE2 TYR A 133     -36.287  -5.919  15.282  1.00 98.01           H  
ATOM   2077  OH  TYR A 133     -37.953  -4.527  13.786  1.00 98.01           O  
ATOM   2078  HH  TYR A 133     -38.352  -3.905  13.173  1.00 98.01           H  
ATOM   2079  CZ  TYR A 133     -36.599  -4.426  13.754  1.00 98.01           C  
ATOM   2080  N   THR A 134     -29.651  -3.547  11.783  1.00 98.16           N  
ATOM   2081  H   THR A 134     -30.284  -2.979  11.238  1.00 98.16           H  
ATOM   2082  CA  THR A 134     -28.251  -3.124  11.881  1.00 98.16           C  
ATOM   2083  HA  THR A 134     -27.638  -3.975  12.177  1.00 98.16           H  
ATOM   2084  C   THR A 134     -28.127  -2.045  12.946  1.00 98.16           C  
ATOM   2085  CB  THR A 134     -27.708  -2.641  10.534  1.00 98.16           C  
ATOM   2086  HB  THR A 134     -28.269  -1.769  10.199  1.00 98.16           H  
ATOM   2087  O   THR A 134     -28.799  -1.018  12.866  1.00 98.16           O  
ATOM   2088  CG2 THR A 134     -26.220  -2.294  10.600  1.00 98.16           C  
ATOM   2089 HG21 THR A 134     -26.057  -1.452  11.273  1.00 98.16           H  
ATOM   2090 HG22 THR A 134     -25.859  -2.013   9.611  1.00 98.16           H  
ATOM   2091 HG23 THR A 134     -25.651  -3.151  10.960  1.00 98.16           H  
ATOM   2092  OG1 THR A 134     -27.841  -3.673   9.584  1.00 98.16           O  
ATOM   2093  HG1 THR A 134     -27.413  -3.377   8.778  1.00 98.16           H  
ATOM   2094  N   PHE A 135     -27.257  -2.258  13.926  1.00 98.36           N  
ATOM   2095  H   PHE A 135     -26.744  -3.128  13.927  1.00 98.36           H  
ATOM   2096  CA  PHE A 135     -26.961  -1.305  14.993  1.00 98.36           C  
ATOM   2097  HA  PHE A 135     -27.687  -0.491  14.982  1.00 98.36           H  
ATOM   2098  C   PHE A 135     -25.577  -0.699  14.795  1.00 98.36           C  
ATOM   2099  CB  PHE A 135     -27.065  -2.010  16.346  1.00 98.36           C  
ATOM   2100  HB2 PHE A 135     -26.743  -1.323  17.128  1.00 98.36           H  
ATOM   2101  HB3 PHE A 135     -26.385  -2.862  16.357  1.00 98.36           H  
ATOM   2102  O   PHE A 135     -24.653  -1.399  14.389  1.00 98.36           O  
ATOM   2103  CG  PHE A 135     -28.468  -2.481  16.666  1.00 98.36           C  
ATOM   2104  CD1 PHE A 135     -29.377  -1.595  17.266  1.00 98.36           C  
ATOM   2105  HD1 PHE A 135     -29.061  -0.585  17.482  1.00 98.36           H  
ATOM   2106  CD2 PHE A 135     -28.875  -3.788  16.346  1.00 98.36           C  
ATOM   2107  HD2 PHE A 135     -28.190  -4.460  15.850  1.00 98.36           H  
ATOM   2108  CE1 PHE A 135     -30.682  -2.018  17.577  1.00 98.36           C  
ATOM   2109  HE1 PHE A 135     -31.380  -1.337  18.041  1.00 98.36           H  
ATOM   2110  CE2 PHE A 135     -30.175  -4.215  16.667  1.00 98.36           C  
ATOM   2111  HE2 PHE A 135     -30.489  -5.220  16.424  1.00 98.36           H  
ATOM   2112  CZ  PHE A 135     -31.079  -3.333  17.283  1.00 98.36           C  
ATOM   2113  HZ  PHE A 135     -32.080  -3.661  17.522  1.00 98.36           H  
ATOM   2114  N   GLN A 136     -25.430   0.591  15.087  1.00 98.26           N  
ATOM   2115  H   GLN A 136     -26.239   1.113  15.395  1.00 98.26           H  
ATOM   2116  CA  GLN A 136     -24.164   1.313  15.010  1.00 98.26           C  
ATOM   2117  HA  GLN A 136     -23.735   1.162  14.020  1.00 98.26           H  
ATOM   2118  C   GLN A 136     -23.169   0.786  16.052  1.00 98.26           C  
ATOM   2119  CB  GLN A 136     -24.379   2.821  15.225  1.00 98.26           C  
ATOM   2120  HB2 GLN A 136     -23.401   3.299  15.156  1.00 98.26           H  
ATOM   2121  HB3 GLN A 136     -24.759   2.989  16.233  1.00 98.26           H  
ATOM   2122  O   GLN A 136     -23.537   0.479  17.187  1.00 98.26           O  
ATOM   2123  CG  GLN A 136     -25.305   3.530  14.223  1.00 98.26           C  
ATOM   2124  HG2 GLN A 136     -25.212   3.076  13.237  1.00 98.26           H  
ATOM   2125  HG3 GLN A 136     -24.971   4.564  14.143  1.00 98.26           H  
ATOM   2126  CD  GLN A 136     -26.776   3.543  14.644  1.00 98.26           C  
ATOM   2127  NE2 GLN A 136     -27.484   4.632  14.448  1.00 98.26           N  
ATOM   2128 HE21 GLN A 136     -27.065   5.474  14.081  1.00 98.26           H  
ATOM   2129 HE22 GLN A 136     -28.470   4.551  14.648  1.00 98.26           H  
ATOM   2130  OE1 GLN A 136     -27.338   2.560  15.102  1.00 98.26           O  
ATOM   2131  N   THR A 137     -21.894   0.707  15.674  1.00 98.26           N  
ATOM   2132  H   THR A 137     -21.654   0.914  14.715  1.00 98.26           H  
ATOM   2133  CA  THR A 137     -20.815   0.192  16.534  1.00 98.26           C  
ATOM   2134  HA  THR A 137     -21.149   0.225  17.571  1.00 98.26           H  
ATOM   2135  C   THR A 137     -19.559   1.059  16.490  1.00 98.26           C  
ATOM   2136  CB  THR A 137     -20.478  -1.269  16.208  1.00 98.26           C  
ATOM   2137  HB  THR A 137     -19.622  -1.592  16.799  1.00 98.26           H  
ATOM   2138  O   THR A 137     -18.465   0.607  16.826  1.00 98.26           O  
ATOM   2139  CG2 THR A 137     -21.634  -2.216  16.507  1.00 98.26           C  
ATOM   2140 HG21 THR A 137     -21.972  -2.057  17.531  1.00 98.26           H  
ATOM   2141 HG22 THR A 137     -22.465  -2.026  15.828  1.00 98.26           H  
ATOM   2142 HG23 THR A 137     -21.299  -3.246  16.384  1.00 98.26           H  
ATOM   2143  OG1 THR A 137     -20.183  -1.395  14.844  1.00 98.26           O  
ATOM   2144  HG1 THR A 137     -19.238  -1.552  14.789  1.00 98.26           H  
ATOM   2145  N   ASP A 138     -19.686   2.330  16.108  1.00 97.98           N  
ATOM   2146  H   ASP A 138     -20.597   2.687  15.857  1.00 97.98           H  
ATOM   2147  CA  ASP A 138     -18.634   3.306  16.377  1.00 97.98           C  
ATOM   2148  HA  ASP A 138     -17.706   2.934  15.943  1.00 97.98           H  
ATOM   2149  C   ASP A 138     -18.414   3.469  17.895  1.00 97.98           C  
ATOM   2150  CB  ASP A 138     -18.967   4.637  15.697  1.00 97.98           C  
ATOM   2151  HB2 ASP A 138     -18.106   5.302  15.766  1.00 97.98           H  
ATOM   2152  HB3 ASP A 138     -19.184   4.468  14.642  1.00 97.98           H  
ATOM   2153  O   ASP A 138     -19.206   3.015  18.727  1.00 97.98           O  
ATOM   2154  CG  ASP A 138     -20.161   5.287  16.381  1.00 97.98           C  
ATOM   2155  OD1 ASP A 138     -19.924   6.022  17.365  1.00 97.98           O  
ATOM   2156  OD2 ASP A 138     -21.300   4.946  15.998  1.00 97.98           O  
ATOM   2157  N   ALA A 139     -17.310   4.112  18.274  1.00 96.59           N  
ATOM   2158  H   ALA A 139     -16.726   4.530  17.564  1.00 96.59           H  
ATOM   2159  CA  ALA A 139     -16.894   4.200  19.671  1.00 96.59           C  
ATOM   2160  HA  ALA A 139     -16.719   3.189  20.040  1.00 96.59           H  
ATOM   2161  C   ALA A 139     -17.954   4.838  20.589  1.00 96.59           C  
ATOM   2162  CB  ALA A 139     -15.576   4.979  19.725  1.00 96.59           C  
ATOM   2163  HB1 ALA A 139     -14.824   4.478  19.116  1.00 96.59           H  
ATOM   2164  HB2 ALA A 139     -15.225   5.029  20.756  1.00 96.59           H  
ATOM   2165  HB3 ALA A 139     -15.727   5.993  19.354  1.00 96.59           H  
ATOM   2166  O   ALA A 139     -18.111   4.391  21.728  1.00 96.59           O  
ATOM   2167  N   THR A 140     -18.682   5.849  20.104  1.00 97.77           N  
ATOM   2168  H   THR A 140     -18.621   6.078  19.122  1.00 97.77           H  
ATOM   2169  CA  THR A 140     -19.752   6.500  20.868  1.00 97.77           C  
ATOM   2170  HA  THR A 140     -19.397   6.708  21.878  1.00 97.77           H  
ATOM   2171  C   THR A 140     -20.945   5.564  21.000  1.00 97.77           C  
ATOM   2172  CB  THR A 140     -20.157   7.832  20.222  1.00 97.77           C  
ATOM   2173  HB  THR A 140     -20.469   7.673  19.190  1.00 97.77           H  
ATOM   2174  O   THR A 140     -21.386   5.310  22.118  1.00 97.77           O  
ATOM   2175  CG2 THR A 140     -21.273   8.544  20.983  1.00 97.77           C  
ATOM   2176 HG21 THR A 140     -21.446   9.530  20.551  1.00 97.77           H  
ATOM   2177 HG22 THR A 140     -21.023   8.637  22.040  1.00 97.77           H  
ATOM   2178 HG23 THR A 140     -22.199   7.976  20.899  1.00 97.77           H  
ATOM   2179  OG1 THR A 140     -19.051   8.711  20.250  1.00 97.77           O  
ATOM   2180  HG1 THR A 140     -19.138   9.210  21.065  1.00 97.77           H  
ATOM   2181  N   SER A 141     -21.385   4.947  19.903  1.00 97.63           N  
ATOM   2182  H   SER A 141     -20.998   5.209  19.007  1.00 97.63           H  
ATOM   2183  CA  SER A 141     -22.497   3.989  19.932  1.00 97.63           C  
ATOM   2184  HA  SER A 141     -23.385   4.501  20.302  1.00 97.63           H  
ATOM   2185  C   SER A 141     -22.227   2.799  20.858  1.00 97.63           C  
ATOM   2186  CB  SER A 141     -22.793   3.483  18.522  1.00 97.63           C  
ATOM   2187  HB2 SER A 141     -23.599   2.751  18.570  1.00 97.63           H  
ATOM   2188  HB3 SER A 141     -21.908   3.010  18.097  1.00 97.63           H  
ATOM   2189  O   SER A 141     -23.100   2.399  21.624  1.00 97.63           O  
ATOM   2190  OG  SER A 141     -23.201   4.560  17.705  1.00 97.63           O  
ATOM   2191  HG  SER A 141     -22.500   4.765  17.083  1.00 97.63           H  
ATOM   2192  N   ILE A 142     -21.003   2.257  20.870  1.00 97.58           N  
ATOM   2193  H   ILE A 142     -20.322   2.610  20.213  1.00 97.58           H  
ATOM   2194  CA  ILE A 142     -20.626   1.189  21.810  1.00 97.58           C  
ATOM   2195  HA  ILE A 142     -21.338   0.370  21.699  1.00 97.58           H  
ATOM   2196  C   ILE A 142     -20.743   1.674  23.260  1.00 97.58           C  
ATOM   2197  CB  ILE A 142     -19.210   0.646  21.502  1.00 97.58           C  
ATOM   2198  HB  ILE A 142     -18.522   1.488  21.425  1.00 97.58           H  
ATOM   2199  O   ILE A 142     -21.259   0.943  24.106  1.00 97.58           O  
ATOM   2200  CG1 ILE A 142     -19.227  -0.109  20.154  1.00 97.58           C  
ATOM   2201 HG12 ILE A 142     -19.604   0.558  19.379  1.00 97.58           H  
ATOM   2202 HG13 ILE A 142     -19.918  -0.949  20.220  1.00 97.58           H  
ATOM   2203  CG2 ILE A 142     -18.707  -0.286  22.628  1.00 97.58           C  
ATOM   2204 HG21 ILE A 142     -17.706  -0.655  22.406  1.00 97.58           H  
ATOM   2205 HG22 ILE A 142     -18.638   0.252  23.574  1.00 97.58           H  
ATOM   2206 HG23 ILE A 142     -19.390  -1.128  22.745  1.00 97.58           H  
ATOM   2207  CD1 ILE A 142     -17.860  -0.629  19.687  1.00 97.58           C  
ATOM   2208 HD11 ILE A 142     -17.968  -1.088  18.705  1.00 97.58           H  
ATOM   2209 HD12 ILE A 142     -17.151   0.197  19.621  1.00 97.58           H  
ATOM   2210 HD13 ILE A 142     -17.481  -1.395  20.364  1.00 97.58           H  
ATOM   2211  N   MET A 143     -20.277   2.889  23.562  1.00 98.00           N  
ATOM   2212  H   MET A 143     -19.936   3.477  22.815  1.00 98.00           H  
ATOM   2213  CA  MET A 143     -20.382   3.463  24.906  1.00 98.00           C  
ATOM   2214  HA  MET A 143     -19.905   2.782  25.611  1.00 98.00           H  
ATOM   2215  C   MET A 143     -21.843   3.622  25.336  1.00 98.00           C  
ATOM   2216  CB  MET A 143     -19.641   4.806  24.944  1.00 98.00           C  
ATOM   2217  HB2 MET A 143     -20.144   5.531  24.303  1.00 98.00           H  
ATOM   2218  HB3 MET A 143     -18.631   4.651  24.567  1.00 98.00           H  
ATOM   2219  O   MET A 143     -22.189   3.243  26.456  1.00 98.00           O  
ATOM   2220  CG  MET A 143     -19.566   5.382  26.362  1.00 98.00           C  
ATOM   2221  HG2 MET A 143     -19.056   4.666  27.006  1.00 98.00           H  
ATOM   2222  HG3 MET A 143     -20.581   5.513  26.740  1.00 98.00           H  
ATOM   2223  SD  MET A 143     -18.725   6.987  26.497  1.00 98.00           S  
ATOM   2224  CE  MET A 143     -17.079   6.573  25.864  1.00 98.00           C  
ATOM   2225  HE1 MET A 143     -16.677   5.723  26.416  1.00 98.00           H  
ATOM   2226  HE2 MET A 143     -16.420   7.432  25.988  1.00 98.00           H  
ATOM   2227  HE3 MET A 143     -17.142   6.326  24.805  1.00 98.00           H  
ATOM   2228  N   ASP A 144     -22.697   4.109  24.439  1.00 97.67           N  
ATOM   2229  H   ASP A 144     -22.334   4.460  23.565  1.00 97.67           H  
ATOM   2230  CA  ASP A 144     -24.121   4.300  24.702  1.00 97.67           C  
ATOM   2231  HA  ASP A 144     -24.235   4.889  25.611  1.00 97.67           H  
ATOM   2232  C   ASP A 144     -24.829   2.958  24.933  1.00 97.67           C  
ATOM   2233  CB  ASP A 144     -24.759   5.085  23.544  1.00 97.67           C  
ATOM   2234  HB2 ASP A 144     -25.836   5.126  23.704  1.00 97.67           H  
ATOM   2235  HB3 ASP A 144     -24.575   4.562  22.605  1.00 97.67           H  
ATOM   2236  O   ASP A 144     -25.578   2.817  25.905  1.00 97.67           O  
ATOM   2237  CG  ASP A 144     -24.268   6.534  23.434  1.00 97.67           C  
ATOM   2238  OD1 ASP A 144     -23.786   7.077  24.455  1.00 97.67           O  
ATOM   2239  OD2 ASP A 144     -24.436   7.112  22.338  1.00 97.67           O  
ATOM   2240  N   ILE A 145     -24.547   1.942  24.104  1.00 97.86           N  
ATOM   2241  H   ILE A 145     -23.951   2.134  23.311  1.00 97.86           H  
ATOM   2242  CA  ILE A 145     -25.074   0.579  24.284  1.00 97.86           C  
ATOM   2243  HA  ILE A 145     -26.163   0.626  24.273  1.00 97.86           H  
ATOM   2244  C   ILE A 145     -24.656   0.041  25.658  1.00 97.86           C  
ATOM   2245  CB  ILE A 145     -24.617  -0.361  23.137  1.00 97.86           C  
ATOM   2246  HB  ILE A 145     -23.533  -0.290  23.048  1.00 97.86           H  
ATOM   2247  O   ILE A 145     -25.493  -0.484  26.392  1.00 97.86           O  
ATOM   2248  CG1 ILE A 145     -25.263   0.039  21.791  1.00 97.86           C  
ATOM   2249 HG12 ILE A 145     -26.327  -0.196  21.810  1.00 97.86           H  
ATOM   2250 HG13 ILE A 145     -25.176   1.117  21.654  1.00 97.86           H  
ATOM   2251  CG2 ILE A 145     -24.989  -1.834  23.410  1.00 97.86           C  
ATOM   2252 HG21 ILE A 145     -26.073  -1.952  23.404  1.00 97.86           H  
ATOM   2253 HG22 ILE A 145     -24.615  -2.168  24.378  1.00 97.86           H  
ATOM   2254 HG23 ILE A 145     -24.558  -2.483  22.647  1.00 97.86           H  
ATOM   2255  CD1 ILE A 145     -24.627  -0.625  20.562  1.00 97.86           C  
ATOM   2256 HD11 ILE A 145     -23.551  -0.449  20.556  1.00 97.86           H  
ATOM   2257 HD12 ILE A 145     -24.826  -1.697  20.557  1.00 97.86           H  
ATOM   2258 HD13 ILE A 145     -25.058  -0.192  19.660  1.00 97.86           H  
ATOM   2259  N   MET A 146     -23.385   0.199  26.049  1.00 97.55           N  
ATOM   2260  H   MET A 146     -22.741   0.661  25.423  1.00 97.55           H  
ATOM   2261  CA  MET A 146     -22.916  -0.247  27.367  1.00 97.55           C  
ATOM   2262  HA  MET A 146     -23.194  -1.293  27.496  1.00 97.55           H  
ATOM   2263  C   MET A 146     -23.591   0.520  28.511  1.00 97.55           C  
ATOM   2264  CB  MET A 146     -21.387  -0.134  27.482  1.00 97.55           C  
ATOM   2265  HB2 MET A 146     -21.078   0.884  27.246  1.00 97.55           H  
ATOM   2266  HB3 MET A 146     -21.108  -0.338  28.516  1.00 97.55           H  
ATOM   2267  O   MET A 146     -23.968  -0.091  29.511  1.00 97.55           O  
ATOM   2268  CG  MET A 146     -20.605  -1.111  26.594  1.00 97.55           C  
ATOM   2269  HG2 MET A 146     -19.546  -0.993  26.826  1.00 97.55           H  
ATOM   2270  HG3 MET A 146     -20.736  -0.837  25.547  1.00 97.55           H  
ATOM   2271  SD  MET A 146     -21.023  -2.867  26.776  1.00 97.55           S  
ATOM   2272  CE  MET A 146     -21.895  -3.105  25.206  1.00 97.55           C  
ATOM   2273  HE1 MET A 146     -21.188  -3.038  24.380  1.00 97.55           H  
ATOM   2274  HE2 MET A 146     -22.372  -4.086  25.194  1.00 97.55           H  
ATOM   2275  HE3 MET A 146     -22.645  -2.322  25.092  1.00 97.55           H  
ATOM   2276  N   GLY A 147     -23.799   1.832  28.368  1.00 97.81           N  
ATOM   2277  H   GLY A 147     -23.464   2.282  27.529  1.00 97.81           H  
ATOM   2278  CA  GLY A 147     -24.519   2.649  29.348  1.00 97.81           C  
ATOM   2279  HA2 GLY A 147     -24.007   2.602  30.309  1.00 97.81           H  
ATOM   2280  HA3 GLY A 147     -24.526   3.682  29.000  1.00 97.81           H  
ATOM   2281  C   GLY A 147     -25.971   2.197  29.534  1.00 97.81           C  
ATOM   2282  O   GLY A 147     -26.441   2.049  30.664  1.00 97.81           O  
ATOM   2283  N   ALA A 148     -26.661   1.893  28.435  1.00 97.50           N  
ATOM   2284  H   ALA A 148     -26.234   2.066  27.536  1.00 97.50           H  
ATOM   2285  CA  ALA A 148     -28.012   1.346  28.458  1.00 97.50           C  
ATOM   2286  HA  ALA A 148     -28.647   2.002  29.055  1.00 97.50           H  
ATOM   2287  C   ALA A 148     -28.067  -0.050  29.095  1.00 97.50           C  
ATOM   2288  CB  ALA A 148     -28.540   1.347  27.029  1.00 97.50           C  
ATOM   2289  HB1 ALA A 148     -29.541   0.917  26.998  1.00 97.50           H  
ATOM   2290  HB2 ALA A 148     -27.868   0.779  26.386  1.00 97.50           H  
ATOM   2291  HB3 ALA A 148     -28.571   2.380  26.684  1.00 97.50           H  
ATOM   2292  O   ALA A 148     -28.905  -0.286  29.963  1.00 97.50           O  
ATOM   2293  N   ILE A 149     -27.131  -0.945  28.767  1.00 98.16           N  
ATOM   2294  H   ILE A 149     -26.488  -0.715  28.023  1.00 98.16           H  
ATOM   2295  CA  ILE A 149     -27.014  -2.254  29.432  1.00 98.16           C  
ATOM   2296  HA  ILE A 149     -27.946  -2.801  29.293  1.00 98.16           H  
ATOM   2297  C   ILE A 149     -26.816  -2.085  30.945  1.00 98.16           C  
ATOM   2298  CB  ILE A 149     -25.868  -3.076  28.805  1.00 98.16           C  
ATOM   2299  HB  ILE A 149     -24.973  -2.455  28.769  1.00 98.16           H  
ATOM   2300  O   ILE A 149     -27.493  -2.748  31.730  1.00 98.16           O  
ATOM   2301  CG1 ILE A 149     -26.243  -3.499  27.371  1.00 98.16           C  
ATOM   2302 HG12 ILE A 149     -26.680  -2.660  26.830  1.00 98.16           H  
ATOM   2303 HG13 ILE A 149     -26.994  -4.288  27.414  1.00 98.16           H  
ATOM   2304  CG2 ILE A 149     -25.554  -4.332  29.644  1.00 98.16           C  
ATOM   2305 HG21 ILE A 149     -26.461  -4.921  29.777  1.00 98.16           H  
ATOM   2306 HG22 ILE A 149     -24.793  -4.942  29.158  1.00 98.16           H  
ATOM   2307 HG23 ILE A 149     -25.163  -4.049  30.622  1.00 98.16           H  
ATOM   2308  CD1 ILE A 149     -25.038  -3.990  26.566  1.00 98.16           C  
ATOM   2309 HD11 ILE A 149     -25.328  -4.107  25.522  1.00 98.16           H  
ATOM   2310 HD12 ILE A 149     -24.687  -4.952  26.941  1.00 98.16           H  
ATOM   2311 HD13 ILE A 149     -24.237  -3.254  26.631  1.00 98.16           H  
ATOM   2312  N   MET A 150     -25.923  -1.182  31.368  1.00 98.09           N  
ATOM   2313  H   MET A 150     -25.385  -0.682  30.675  1.00 98.09           H  
ATOM   2314  CA  MET A 150     -25.648  -0.925  32.786  1.00 98.09           C  
ATOM   2315  HA  MET A 150     -25.397  -1.867  33.274  1.00 98.09           H  
ATOM   2316  C   MET A 150     -26.847  -0.346  33.540  1.00 98.09           C  
ATOM   2317  CB  MET A 150     -24.466   0.040  32.929  1.00 98.09           C  
ATOM   2318  HB2 MET A 150     -24.587   0.883  32.249  1.00 98.09           H  
ATOM   2319  HB3 MET A 150     -24.462   0.425  33.949  1.00 98.09           H  
ATOM   2320  O   MET A 150     -26.995  -0.608  34.732  1.00 98.09           O  
ATOM   2321  CG  MET A 150     -23.120  -0.639  32.668  1.00 98.09           C  
ATOM   2322  HG2 MET A 150     -23.022  -1.496  33.334  1.00 98.09           H  
ATOM   2323  HG3 MET A 150     -23.101  -1.012  31.644  1.00 98.09           H  
ATOM   2324  SD  MET A 150     -21.684   0.445  32.910  1.00 98.09           S  
ATOM   2325  CE  MET A 150     -21.789   0.749  34.694  1.00 98.09           C  
ATOM   2326  HE1 MET A 150     -20.903   1.297  35.017  1.00 98.09           H  
ATOM   2327  HE2 MET A 150     -22.674   1.345  34.918  1.00 98.09           H  
ATOM   2328  HE3 MET A 150     -21.841  -0.201  35.226  1.00 98.09           H  
ATOM   2329  N   SER A 151     -27.699   0.432  32.868  1.00 97.32           N  
ATOM   2330  H   SER A 151     -27.472   0.688  31.917  1.00 97.32           H  
ATOM   2331  CA  SER A 151     -28.920   0.965  33.475  1.00 97.32           C  
ATOM   2332  HA  SER A 151     -28.648   1.467  34.403  1.00 97.32           H  
ATOM   2333  C   SER A 151     -29.932  -0.129  33.838  1.00 97.32           C  
ATOM   2334  CB  SER A 151     -29.550   2.006  32.548  1.00 97.32           C  
ATOM   2335  HB2 SER A 151     -28.782   2.688  32.182  1.00 97.32           H  
ATOM   2336  HB3 SER A 151     -30.279   2.581  33.120  1.00 97.32           H  
ATOM   2337  O   SER A 151     -30.713   0.051  34.771  1.00 97.32           O  
ATOM   2338  OG  SER A 151     -30.211   1.417  31.451  1.00 97.32           O  
ATOM   2339  HG  SER A 151     -29.632   0.840  30.947  1.00 97.32           H  
ATOM   2340  N   GLY A 152     -29.907  -1.264  33.128  1.00 97.06           N  
ATOM   2341  H   GLY A 152     -29.213  -1.358  32.401  1.00 97.06           H  
ATOM   2342  CA  GLY A 152     -30.791  -2.403  33.375  1.00 97.06           C  
ATOM   2343  HA2 GLY A 152     -30.656  -2.743  34.401  1.00 97.06           H  
ATOM   2344  HA3 GLY A 152     -30.509  -3.212  32.701  1.00 97.06           H  
ATOM   2345  C   GLY A 152     -32.281  -2.114  33.162  1.00 97.06           C  
ATOM   2346  O   GLY A 152     -33.109  -2.879  33.653  1.00 97.06           O  
ATOM   2347  N   ILE A 153     -32.631  -1.029  32.465  1.00 96.63           N  
ATOM   2348  H   ILE A 153     -31.901  -0.462  32.058  1.00 96.63           H  
ATOM   2349  CA  ILE A 153     -34.019  -0.667  32.148  1.00 96.63           C  
ATOM   2350  HA  ILE A 153     -34.682  -1.299  32.739  1.00 96.63           H  
ATOM   2351  C   ILE A 153     -34.343  -0.961  30.686  1.00 96.63           C  
ATOM   2352  CB  ILE A 153     -34.354   0.796  32.525  1.00 96.63           C  
ATOM   2353  HB  ILE A 153     -35.418   0.945  32.340  1.00 96.63           H  
ATOM   2354  O   ILE A 153     -33.463  -0.962  29.824  1.00 96.63           O  
ATOM   2355  CG1 ILE A 153     -33.586   1.815  31.658  1.00 96.63           C  
ATOM   2356 HG12 ILE A 153     -33.801   1.635  30.605  1.00 96.63           H  
ATOM   2357 HG13 ILE A 153     -32.520   1.660  31.825  1.00 96.63           H  
ATOM   2358  CG2 ILE A 153     -34.111   1.026  34.028  1.00 96.63           C  
ATOM   2359 HG21 ILE A 153     -33.041   1.056  34.234  1.00 96.63           H  
ATOM   2360 HG22 ILE A 153     -34.562   1.968  34.340  1.00 96.63           H  
ATOM   2361 HG23 ILE A 153     -34.558   0.215  34.603  1.00 96.63           H  
ATOM   2362  CD1 ILE A 153     -33.887   3.288  31.947  1.00 96.63           C  
ATOM   2363 HD11 ILE A 153     -34.960   3.469  31.878  1.00 96.63           H  
ATOM   2364 HD12 ILE A 153     -33.527   3.558  32.939  1.00 96.63           H  
ATOM   2365 HD13 ILE A 153     -33.372   3.907  31.211  1.00 96.63           H  
ATOM   2366  N   ASP A 154     -35.626  -1.170  30.411  1.00 98.12           N  
ATOM   2367  H   ASP A 154     -36.298  -1.206  31.164  1.00 98.12           H  
ATOM   2368  CA  ASP A 154     -36.131  -1.247  29.045  1.00 98.12           C  
ATOM   2369  HA  ASP A 154     -35.516  -1.950  28.484  1.00 98.12           H  
ATOM   2370  C   ASP A 154     -36.026   0.128  28.372  1.00 98.12           C  
ATOM   2371  CB  ASP A 154     -37.577  -1.762  29.033  1.00 98.12           C  
ATOM   2372  HB2 ASP A 154     -38.204  -1.064  29.589  1.00 98.12           H  
ATOM   2373  HB3 ASP A 154     -37.928  -1.779  28.002  1.00 98.12           H  
ATOM   2374  O   ASP A 154     -36.204   1.173  29.007  1.00 98.12           O  
ATOM   2375  CG  ASP A 154     -37.756  -3.170  29.622  1.00 98.12           C  
ATOM   2376  OD1 ASP A 154     -36.747  -3.883  29.855  1.00 98.12           O  
ATOM   2377  OD2 ASP A 154     -38.931  -3.534  29.841  1.00 98.12           O  
ATOM   2378  N   THR A 155     -35.738   0.133  27.075  1.00 97.63           N  
ATOM   2379  H   THR A 155     -35.653  -0.752  26.596  1.00 97.63           H  
ATOM   2380  CA  THR A 155     -35.523   1.355  26.299  1.00 97.63           C  
ATOM   2381  HA  THR A 155     -36.083   2.166  26.764  1.00 97.63           H  
ATOM   2382  C   THR A 155     -36.051   1.211  24.874  1.00 97.63           C  
ATOM   2383  CB  THR A 155     -34.037   1.753  26.342  1.00 97.63           C  
ATOM   2384  HB  THR A 155     -33.711   1.762  27.382  1.00 97.63           H  
ATOM   2385  O   THR A 155     -36.466   0.140  24.442  1.00 97.63           O  
ATOM   2386  CG2 THR A 155     -33.113   0.824  25.553  1.00 97.63           C  
ATOM   2387 HG21 THR A 155     -33.228  -0.198  25.911  1.00 97.63           H  
ATOM   2388 HG22 THR A 155     -32.075   1.124  25.701  1.00 97.63           H  
ATOM   2389 HG23 THR A 155     -33.350   0.857  24.489  1.00 97.63           H  
ATOM   2390  OG1 THR A 155     -33.887   3.057  25.826  1.00 97.63           O  
ATOM   2391  HG1 THR A 155     -32.945   3.239  25.781  1.00 97.63           H  
ATOM   2392  N   THR A 156     -36.062   2.306  24.123  1.00 97.85           N  
ATOM   2393  H   THR A 156     -35.606   3.117  24.515  1.00 97.85           H  
ATOM   2394  CA  THR A 156     -36.214   2.275  22.665  1.00 97.85           C  
ATOM   2395  HA  THR A 156     -36.465   1.270  22.327  1.00 97.85           H  
ATOM   2396  C   THR A 156     -34.878   2.659  22.059  1.00 97.85           C  
ATOM   2397  CB  THR A 156     -37.328   3.214  22.202  1.00 97.85           C  
ATOM   2398  HB  THR A 156     -37.110   4.231  22.528  1.00 97.85           H  
ATOM   2399  O   THR A 156     -34.352   3.729  22.357  1.00 97.85           O  
ATOM   2400  CG2 THR A 156     -37.532   3.197  20.689  1.00 97.85           C  
ATOM   2401 HG21 THR A 156     -36.643   3.574  20.183  1.00 97.85           H  
ATOM   2402 HG22 THR A 156     -38.376   3.839  20.438  1.00 97.85           H  
ATOM   2403 HG23 THR A 156     -37.738   2.181  20.352  1.00 97.85           H  
ATOM   2404  OG1 THR A 156     -38.533   2.785  22.793  1.00 97.85           O  
ATOM   2405  HG1 THR A 156     -38.296   2.418  23.648  1.00 97.85           H  
ATOM   2406  N   TRP A 157     -34.326   1.783  21.227  1.00 97.64           N  
ATOM   2407  H   TRP A 157     -34.835   0.943  20.989  1.00 97.64           H  
ATOM   2408  CA  TRP A 157     -33.050   2.004  20.563  1.00 97.64           C  
ATOM   2409  HA  TRP A 157     -32.533   2.823  21.063  1.00 97.64           H  
ATOM   2410  C   TRP A 157     -33.255   2.413  19.109  1.00 97.64           C  
ATOM   2411  CB  TRP A 157     -32.164   0.764  20.698  1.00 97.64           C  
ATOM   2412  HB2 TRP A 157     -32.343   0.301  21.668  1.00 97.64           H  
ATOM   2413  HB3 TRP A 157     -32.420   0.036  19.928  1.00 97.64           H  
ATOM   2414  O   TRP A 157     -34.221   1.989  18.471  1.00 97.64           O  
ATOM   2415  CG  TRP A 157     -30.712   1.098  20.630  1.00 97.64           C  
ATOM   2416  CD1 TRP A 157     -29.930   1.080  19.532  1.00 97.64           C  
ATOM   2417  HD1 TRP A 157     -30.269   0.799  18.546  1.00 97.64           H  
ATOM   2418  CD2 TRP A 157     -29.885   1.646  21.692  1.00 97.64           C  
ATOM   2419  CE2 TRP A 157     -28.592   1.934  21.165  1.00 97.64           C  
ATOM   2420  CE3 TRP A 157     -30.143   1.996  23.032  1.00 97.64           C  
ATOM   2421  HE3 TRP A 157     -31.126   1.817  23.441  1.00 97.64           H  
ATOM   2422  NE1 TRP A 157     -28.669   1.550  19.844  1.00 97.64           N  
ATOM   2423  HE1 TRP A 157     -27.949   1.703  19.152  1.00 97.64           H  
ATOM   2424  CH2 TRP A 157     -27.883   2.874  23.271  1.00 97.64           C  
ATOM   2425  HH2 TRP A 157     -27.150   3.385  23.877  1.00 97.64           H  
ATOM   2426  CZ2 TRP A 157     -27.594   2.539  21.939  1.00 97.64           C  
ATOM   2427  HZ2 TRP A 157     -26.639   2.796  21.503  1.00 97.64           H  
ATOM   2428  CZ3 TRP A 157     -29.153   2.614  23.810  1.00 97.64           C  
ATOM   2429  HZ3 TRP A 157     -29.387   2.939  24.813  1.00 97.64           H  
ATOM   2430  N   LEU A 158     -32.343   3.230  18.586  1.00 97.59           N  
ATOM   2431  H   LEU A 158     -31.530   3.461  19.139  1.00 97.59           H  
ATOM   2432  CA  LEU A 158     -32.319   3.591  17.173  1.00 97.59           C  
ATOM   2433  HA  LEU A 158     -33.302   3.408  16.737  1.00 97.59           H  
ATOM   2434  C   LEU A 158     -31.334   2.699  16.425  1.00 97.59           C  
ATOM   2435  CB  LEU A 158     -31.991   5.080  16.989  1.00 97.59           C  
ATOM   2436  HB2 LEU A 158     -31.874   5.274  15.923  1.00 97.59           H  
ATOM   2437  HB3 LEU A 158     -31.035   5.286  17.470  1.00 97.59           H  
ATOM   2438  O   LEU A 158     -30.185   2.552  16.834  1.00 97.59           O  
ATOM   2439  CG  LEU A 158     -33.054   6.040  17.548  1.00 97.59           C  
ATOM   2440  HG  LEU A 158     -33.161   5.885  18.622  1.00 97.59           H  
ATOM   2441  CD1 LEU A 158     -32.610   7.484  17.313  1.00 97.59           C  
ATOM   2442 HD11 LEU A 158     -32.506   7.673  16.244  1.00 97.59           H  
ATOM   2443 HD12 LEU A 158     -31.648   7.650  17.797  1.00 97.59           H  
ATOM   2444 HD13 LEU A 158     -33.341   8.172  17.737  1.00 97.59           H  
ATOM   2445  CD2 LEU A 158     -34.420   5.857  16.884  1.00 97.59           C  
ATOM   2446 HD21 LEU A 158     -34.324   5.935  15.801  1.00 97.59           H  
ATOM   2447 HD22 LEU A 158     -34.821   4.876  17.139  1.00 97.59           H  
ATOM   2448 HD23 LEU A 158     -35.109   6.621  17.245  1.00 97.59           H  
ATOM   2449  N   THR A 159     -31.788   2.116  15.325  1.00 97.88           N  
ATOM   2450  H   THR A 159     -32.758   2.239  15.071  1.00 97.88           H  
ATOM   2451  CA  THR A 159     -30.938   1.370  14.392  1.00 97.88           C  
ATOM   2452  HA  THR A 159     -30.229   0.760  14.952  1.00 97.88           H  
ATOM   2453  C   THR A 159     -30.135   2.324  13.504  1.00 97.88           C  
ATOM   2454  CB  THR A 159     -31.799   0.439  13.529  1.00 97.88           C  
ATOM   2455  HB  THR A 159     -31.173  -0.129  12.841  1.00 97.88           H  
ATOM   2456  O   THR A 159     -30.363   3.538  13.488  1.00 97.88           O  
ATOM   2457  CG2 THR A 159     -32.615  -0.527  14.385  1.00 97.88           C  
ATOM   2458 HG21 THR A 159     -33.240  -1.140  13.736  1.00 97.88           H  
ATOM   2459 HG22 THR A 159     -33.265   0.022  15.066  1.00 97.88           H  
ATOM   2460 HG23 THR A 159     -31.943  -1.161  14.964  1.00 97.88           H  
ATOM   2461  OG1 THR A 159     -32.702   1.221  12.797  1.00 97.88           O  
ATOM   2462  HG1 THR A 159     -32.654   0.960  11.875  1.00 97.88           H  
ATOM   2463  N   ALA A 160     -29.217   1.775  12.706  1.00 97.42           N  
ATOM   2464  H   ALA A 160     -29.055   0.781  12.776  1.00 97.42           H  
ATOM   2465  CA  ALA A 160     -28.414   2.533  11.748  1.00 97.42           C  
ATOM   2466  HA  ALA A 160     -27.843   3.293  12.280  1.00 97.42           H  
ATOM   2467  C   ALA A 160     -29.264   3.281  10.704  1.00 97.42           C  
ATOM   2468  CB  ALA A 160     -27.424   1.561  11.096  1.00 97.42           C  
ATOM   2469  HB1 ALA A 160     -26.805   1.095  11.863  1.00 97.42           H  
ATOM   2470  HB2 ALA A 160     -26.780   2.107  10.406  1.00 97.42           H  
ATOM   2471  HB3 ALA A 160     -27.964   0.790  10.548  1.00 97.42           H  
ATOM   2472  O   ALA A 160     -28.881   4.355  10.247  1.00 97.42           O  
ATOM   2473  N   ASP A 161     -30.440   2.749  10.363  1.00 97.40           N  
ATOM   2474  H   ASP A 161     -30.710   1.866  10.771  1.00 97.40           H  
ATOM   2475  CA  ASP A 161     -31.427   3.361   9.469  1.00 97.40           C  
ATOM   2476  HA  ASP A 161     -30.911   4.109   8.866  1.00 97.40           H  
ATOM   2477  C   ASP A 161     -32.544   4.123  10.214  1.00 97.40           C  
ATOM   2478  CB  ASP A 161     -31.956   2.304   8.486  1.00 97.40           C  
ATOM   2479  HB2 ASP A 161     -31.111   1.816   7.999  1.00 97.40           H  
ATOM   2480  HB3 ASP A 161     -32.532   2.809   7.710  1.00 97.40           H  
ATOM   2481  O   ASP A 161     -33.575   4.451   9.627  1.00 97.40           O  
ATOM   2482  CG  ASP A 161     -32.833   1.234   9.142  1.00 97.40           C  
ATOM   2483  OD1 ASP A 161     -32.551   0.868  10.307  1.00 97.40           O  
ATOM   2484  OD2 ASP A 161     -33.789   0.779   8.482  1.00 97.40           O  
ATOM   2485  N   ASN A 162     -32.323   4.461  11.490  1.00 97.07           N  
ATOM   2486  H   ASN A 162     -31.464   4.137  11.911  1.00 97.07           H  
ATOM   2487  CA  ASN A 162     -33.220   5.240  12.354  1.00 97.07           C  
ATOM   2488  HA  ASN A 162     -32.728   5.282  13.326  1.00 97.07           H  
ATOM   2489  C   ASN A 162     -34.591   4.597  12.641  1.00 97.07           C  
ATOM   2490  CB  ASN A 162     -33.339   6.694  11.855  1.00 97.07           C  
ATOM   2491  HB2 ASN A 162     -33.820   6.710  10.877  1.00 97.07           H  
ATOM   2492  HB3 ASN A 162     -33.969   7.258  12.543  1.00 97.07           H  
ATOM   2493  O   ASN A 162     -35.548   5.303  12.976  1.00 97.07           O  
ATOM   2494  CG  ASN A 162     -32.012   7.414  11.796  1.00 97.07           C  
ATOM   2495  ND2 ASN A 162     -31.536   7.739  10.618  1.00 97.07           N  
ATOM   2496 HD21 ASN A 162     -30.591   8.097  10.623  1.00 97.07           H  
ATOM   2497 HD22 ASN A 162     -31.979   7.362   9.793  1.00 97.07           H  
ATOM   2498  OD1 ASN A 162     -31.398   7.713  12.803  1.00 97.07           O  
ATOM   2499  N   GLN A 163     -34.709   3.271  12.558  1.00 97.79           N  
ATOM   2500  H   GLN A 163     -33.889   2.721  12.344  1.00 97.79           H  
ATOM   2501  CA  GLN A 163     -35.882   2.568  13.076  1.00 97.79           C  
ATOM   2502  HA  GLN A 163     -36.774   3.100  12.744  1.00 97.79           H  
ATOM   2503  C   GLN A 163     -35.858   2.583  14.603  1.00 97.79           C  
ATOM   2504  CB  GLN A 163     -35.983   1.121  12.564  1.00 97.79           C  
ATOM   2505  HB2 GLN A 163     -36.901   0.676  12.950  1.00 97.79           H  
ATOM   2506  HB3 GLN A 163     -35.152   0.533  12.955  1.00 97.79           H  
ATOM   2507  O   GLN A 163     -34.820   2.370  15.228  1.00 97.79           O  
ATOM   2508  CG  GLN A 163     -35.991   1.014  11.037  1.00 97.79           C  
ATOM   2509  HG2 GLN A 163     -36.033  -0.036  10.745  1.00 97.79           H  
ATOM   2510  HG3 GLN A 163     -35.058   1.428  10.656  1.00 97.79           H  
ATOM   2511  CD  GLN A 163     -37.159   1.746  10.393  1.00 97.79           C  
ATOM   2512  NE2 GLN A 163     -36.900   2.559   9.396  1.00 97.79           N  
ATOM   2513 HE21 GLN A 163     -35.945   2.629   9.074  1.00 97.79           H  
ATOM   2514 HE22 GLN A 163     -37.674   3.053   8.975  1.00 97.79           H  
ATOM   2515  OE1 GLN A 163     -38.313   1.619  10.782  1.00 97.79           O  
ATOM   2516  N   GLN A 164     -37.022   2.816  15.205  1.00 98.13           N  
ATOM   2517  H   GLN A 164     -37.842   2.930  14.626  1.00 98.13           H  
ATOM   2518  CA  GLN A 164     -37.210   2.723  16.649  1.00 98.13           C  
ATOM   2519  HA  GLN A 164     -36.289   2.996  17.163  1.00 98.13           H  
ATOM   2520  C   GLN A 164     -37.548   1.283  17.020  1.00 98.13           C  
ATOM   2521  CB  GLN A 164     -38.321   3.683  17.090  1.00 98.13           C  
ATOM   2522  HB2 GLN A 164     -38.661   3.405  18.087  1.00 98.13           H  
ATOM   2523  HB3 GLN A 164     -39.168   3.602  16.409  1.00 98.13           H  
ATOM   2524  O   GLN A 164     -38.617   0.783  16.668  1.00 98.13           O  
ATOM   2525  CG  GLN A 164     -37.825   5.131  17.128  1.00 98.13           C  
ATOM   2526  HG2 GLN A 164     -37.061   5.224  17.900  1.00 98.13           H  
ATOM   2527  HG3 GLN A 164     -37.387   5.398  16.166  1.00 98.13           H  
ATOM   2528  CD  GLN A 164     -38.952   6.095  17.458  1.00 98.13           C  
ATOM   2529  NE2 GLN A 164     -39.437   6.852  16.498  1.00 98.13           N  
ATOM   2530 HE21 GLN A 164     -40.187   7.475  16.763  1.00 98.13           H  
ATOM   2531 HE22 GLN A 164     -39.042   6.802  15.570  1.00 98.13           H  
ATOM   2532  OE1 GLN A 164     -39.435   6.182  18.573  1.00 98.13           O  
ATOM   2533  N   VAL A 165     -36.647   0.632  17.748  1.00 97.97           N  
ATOM   2534  H   VAL A 165     -35.777   1.096  17.967  1.00 97.97           H  
ATOM   2535  CA  VAL A 165     -36.813  -0.747  18.204  1.00 97.97           C  
ATOM   2536  HA  VAL A 165     -37.702  -1.179  17.746  1.00 97.97           H  
ATOM   2537  C   VAL A 165     -36.979  -0.736  19.723  1.00 97.97           C  
ATOM   2538  CB  VAL A 165     -35.634  -1.628  17.752  1.00 97.97           C  
ATOM   2539  HB  VAL A 165     -34.708  -1.264  18.196  1.00 97.97           H  
ATOM   2540  O   VAL A 165     -36.052  -0.337  20.430  1.00 97.97           O  
ATOM   2541  CG1 VAL A 165     -35.853  -3.088  18.166  1.00 97.97           C  
ATOM   2542 HG11 VAL A 165     -35.905  -3.172  19.251  1.00 97.97           H  
ATOM   2543 HG12 VAL A 165     -35.015  -3.696  17.824  1.00 97.97           H  
ATOM   2544 HG13 VAL A 165     -36.774  -3.475  17.731  1.00 97.97           H  
ATOM   2545  CG2 VAL A 165     -35.494  -1.606  16.223  1.00 97.97           C  
ATOM   2546 HG21 VAL A 165     -35.298  -0.592  15.874  1.00 97.97           H  
ATOM   2547 HG22 VAL A 165     -36.408  -1.972  15.755  1.00 97.97           H  
ATOM   2548 HG23 VAL A 165     -34.661  -2.240  15.920  1.00 97.97           H  
ATOM   2549  N   PRO A 166     -38.144  -1.136  20.259  1.00 98.00           N  
ATOM   2550  CA  PRO A 166     -38.290  -1.398  21.685  1.00 98.00           C  
ATOM   2551  HA  PRO A 166     -38.036  -0.498  22.244  1.00 98.00           H  
ATOM   2552  C   PRO A 166     -37.367  -2.550  22.095  1.00 98.00           C  
ATOM   2553  CB  PRO A 166     -39.770  -1.734  21.903  1.00 98.00           C  
ATOM   2554  HB2 PRO A 166     -40.145  -1.300  22.830  1.00 98.00           H  
ATOM   2555  HB3 PRO A 166     -39.922  -2.813  21.903  1.00 98.00           H  
ATOM   2556  O   PRO A 166     -37.436  -3.630  21.514  1.00 98.00           O  
ATOM   2557  CG  PRO A 166     -40.462  -1.132  20.679  1.00 98.00           C  
ATOM   2558  HG2 PRO A 166     -40.646  -0.071  20.848  1.00 98.00           H  
ATOM   2559  HG3 PRO A 166     -41.389  -1.652  20.439  1.00 98.00           H  
ATOM   2560  CD  PRO A 166     -39.417  -1.300  19.581  1.00 98.00           C  
ATOM   2561  HD2 PRO A 166     -39.476  -2.302  19.156  1.00 98.00           H  
ATOM   2562  HD3 PRO A 166     -39.564  -0.545  18.808  1.00 98.00           H  
ATOM   2563  N   MET A 167     -36.516  -2.313  23.087  1.00 97.96           N  
ATOM   2564  H   MET A 167     -36.537  -1.407  23.534  1.00 97.96           H  
ATOM   2565  CA  MET A 167     -35.518  -3.256  23.581  1.00 97.96           C  
ATOM   2566  HA  MET A 167     -35.631  -4.224  23.092  1.00 97.96           H  
ATOM   2567  C   MET A 167     -35.723  -3.438  25.081  1.00 97.96           C  
ATOM   2568  CB  MET A 167     -34.102  -2.724  23.300  1.00 97.96           C  
ATOM   2569  HB2 MET A 167     -33.377  -3.396  23.760  1.00 97.96           H  
ATOM   2570  HB3 MET A 167     -33.994  -1.744  23.764  1.00 97.96           H  
ATOM   2571  O   MET A 167     -35.611  -2.479  25.850  1.00 97.96           O  
ATOM   2572  CG  MET A 167     -33.772  -2.588  21.808  1.00 97.96           C  
ATOM   2573  HG2 MET A 167     -32.851  -2.013  21.713  1.00 97.96           H  
ATOM   2574  HG3 MET A 167     -34.564  -2.018  21.322  1.00 97.96           H  
ATOM   2575  SD  MET A 167     -33.556  -4.141  20.900  1.00 97.96           S  
ATOM   2576  CE  MET A 167     -31.890  -4.583  21.457  1.00 97.96           C  
ATOM   2577  HE1 MET A 167     -31.611  -5.555  21.051  1.00 97.96           H  
ATOM   2578  HE2 MET A 167     -31.862  -4.629  22.546  1.00 97.96           H  
ATOM   2579  HE3 MET A 167     -31.179  -3.831  21.115  1.00 97.96           H  
ATOM   2580  N   SER A 168     -36.000  -4.666  25.513  1.00 98.32           N  
ATOM   2581  H   SER A 168     -36.061  -5.427  24.852  1.00 98.32           H  
ATOM   2582  CA  SER A 168     -35.921  -4.986  26.936  1.00 98.32           C  
ATOM   2583  HA  SER A 168     -36.498  -4.237  27.478  1.00 98.32           H  
ATOM   2584  C   SER A 168     -34.472  -4.917  27.424  1.00 98.32           C  
ATOM   2585  CB  SER A 168     -36.540  -6.353  27.238  1.00 98.32           C  
ATOM   2586  HB2 SER A 168     -37.547  -6.397  26.823  1.00 98.32           H  
ATOM   2587  HB3 SER A 168     -36.607  -6.477  28.319  1.00 98.32           H  
ATOM   2588  O   SER A 168     -33.523  -4.983  26.637  1.00 98.32           O  
ATOM   2589  OG  SER A 168     -35.757  -7.400  26.701  1.00 98.32           O  
ATOM   2590  HG  SER A 168     -35.906  -7.403  25.753  1.00 98.32           H  
ATOM   2591  N   SER A 169     -34.274  -4.849  28.739  1.00 97.52           N  
ATOM   2592  H   SER A 169     -35.073  -4.660  29.327  1.00 97.52           H  
ATOM   2593  CA  SER A 169     -32.929  -4.969  29.325  1.00 97.52           C  
ATOM   2594  HA  SER A 169     -32.337  -4.116  28.994  1.00 97.52           H  
ATOM   2595  C   SER A 169     -32.189  -6.245  28.875  1.00 97.52           C  
ATOM   2596  CB  SER A 169     -33.013  -4.922  30.851  1.00 97.52           C  
ATOM   2597  HB2 SER A 169     -32.010  -5.013  31.268  1.00 97.52           H  
ATOM   2598  HB3 SER A 169     -33.430  -3.962  31.156  1.00 97.52           H  
ATOM   2599  O   SER A 169     -30.973  -6.219  28.678  1.00 97.52           O  
ATOM   2600  OG  SER A 169     -33.831  -5.967  31.346  1.00 97.52           O  
ATOM   2601  HG  SER A 169     -34.737  -5.652  31.306  1.00 97.52           H  
ATOM   2602  N   VAL A 170     -32.916  -7.345  28.644  1.00 98.14           N  
ATOM   2603  H   VAL A 170     -33.915  -7.276  28.777  1.00 98.14           H  
ATOM   2604  CA  VAL A 170     -32.369  -8.608  28.119  1.00 98.14           C  
ATOM   2605  HA  VAL A 170     -31.460  -8.850  28.668  1.00 98.14           H  
ATOM   2606  C   VAL A 170     -31.977  -8.474  26.645  1.00 98.14           C  
ATOM   2607  CB  VAL A 170     -33.371  -9.763  28.320  1.00 98.14           C  
ATOM   2608  HB  VAL A 170     -34.316  -9.512  27.838  1.00 98.14           H  
ATOM   2609  O   VAL A 170     -30.901  -8.934  26.264  1.00 98.14           O  
ATOM   2610  CG1 VAL A 170     -32.863 -11.085  27.728  1.00 98.14           C  
ATOM   2611 HG11 VAL A 170     -31.883 -11.327  28.138  1.00 98.14           H  
ATOM   2612 HG12 VAL A 170     -32.788 -11.004  26.643  1.00 98.14           H  
ATOM   2613 HG13 VAL A 170     -33.565 -11.888  27.955  1.00 98.14           H  
ATOM   2614  CG2 VAL A 170     -33.635 -10.000  29.815  1.00 98.14           C  
ATOM   2615 HG21 VAL A 170     -32.702 -10.245  30.322  1.00 98.14           H  
ATOM   2616 HG22 VAL A 170     -34.063  -9.106  30.268  1.00 98.14           H  
ATOM   2617 HG23 VAL A 170     -34.344 -10.819  29.938  1.00 98.14           H  
ATOM   2618  N   ASP A 171     -32.787  -7.799  25.827  1.00 98.15           N  
ATOM   2619  H   ASP A 171     -33.657  -7.432  26.188  1.00 98.15           H  
ATOM   2620  CA  ASP A 171     -32.454  -7.549  24.418  1.00 98.15           C  
ATOM   2621  HA  ASP A 171     -32.246  -8.501  23.931  1.00 98.15           H  
ATOM   2622  C   ASP A 171     -31.199  -6.675  24.294  1.00 98.15           C  
ATOM   2623  CB  ASP A 171     -33.620  -6.883  23.674  1.00 98.15           C  
ATOM   2624  HB2 ASP A 171     -33.329  -6.740  22.633  1.00 98.15           H  
ATOM   2625  HB3 ASP A 171     -33.813  -5.902  24.107  1.00 98.15           H  
ATOM   2626  O   ASP A 171     -30.331  -6.941  23.464  1.00 98.15           O  
ATOM   2627  CG  ASP A 171     -34.895  -7.720  23.694  1.00 98.15           C  
ATOM   2628  OD1 ASP A 171     -34.817  -8.927  23.388  1.00 98.15           O  
ATOM   2629  OD2 ASP A 171     -35.939  -7.152  24.094  1.00 98.15           O  
ATOM   2630  N   MET A 172     -31.045  -5.672  25.164  1.00 98.22           N  
ATOM   2631  H   MET A 172     -31.806  -5.473  25.798  1.00 98.22           H  
ATOM   2632  CA  MET A 172     -29.834  -4.847  25.207  1.00 98.22           C  
ATOM   2633  HA  MET A 172     -29.649  -4.451  24.209  1.00 98.22           H  
ATOM   2634  C   MET A 172     -28.594  -5.667  25.583  1.00 98.22           C  
ATOM   2635  CB  MET A 172     -30.017  -3.674  26.181  1.00 98.22           C  
ATOM   2636  HB2 MET A 172     -30.367  -4.047  27.144  1.00 98.22           H  
ATOM   2637  HB3 MET A 172     -29.052  -3.192  26.342  1.00 98.22           H  
ATOM   2638  O   MET A 172     -27.530  -5.476  24.994  1.00 98.22           O  
ATOM   2639  CG  MET A 172     -31.000  -2.618  25.665  1.00 98.22           C  
ATOM   2640  HG2 MET A 172     -31.995  -3.060  25.627  1.00 98.22           H  
ATOM   2641  HG3 MET A 172     -31.035  -1.805  26.391  1.00 98.22           H  
ATOM   2642  SD  MET A 172     -30.634  -1.905  24.029  1.00 98.22           S  
ATOM   2643  CE  MET A 172     -28.952  -1.280  24.278  1.00 98.22           C  
ATOM   2644  HE1 MET A 172     -28.916  -0.699  25.199  1.00 98.22           H  
ATOM   2645  HE2 MET A 172     -28.255  -2.115  24.348  1.00 98.22           H  
ATOM   2646  HE3 MET A 172     -28.669  -0.644  23.439  1.00 98.22           H  
ATOM   2647  N   GLN A 173     -28.710  -6.609  26.525  1.00 98.37           N  
ATOM   2648  H   GLN A 173     -29.606  -6.734  26.975  1.00 98.37           H  
ATOM   2649  CA  GLN A 173     -27.611  -7.525  26.855  1.00 98.37           C  
ATOM   2650  HA  GLN A 173     -26.724  -6.941  27.100  1.00 98.37           H  
ATOM   2651  C   GLN A 173     -27.243  -8.424  25.668  1.00 98.37           C  
ATOM   2652  CB  GLN A 173     -27.982  -8.393  28.064  1.00 98.37           C  
ATOM   2653  HB2 GLN A 173     -28.970  -8.827  27.911  1.00 98.37           H  
ATOM   2654  HB3 GLN A 173     -27.264  -9.208  28.148  1.00 98.37           H  
ATOM   2655  O   GLN A 173     -26.056  -8.622  25.403  1.00 98.37           O  
ATOM   2656  CG  GLN A 173     -27.966  -7.606  29.378  1.00 98.37           C  
ATOM   2657  HG2 GLN A 173     -28.572  -6.704  29.283  1.00 98.37           H  
ATOM   2658  HG3 GLN A 173     -26.943  -7.301  29.594  1.00 98.37           H  
ATOM   2659  CD  GLN A 173     -28.488  -8.419  30.558  1.00 98.37           C  
ATOM   2660  NE2 GLN A 173     -28.565  -7.825  31.728  1.00 98.37           N  
ATOM   2661 HE21 GLN A 173     -28.389  -6.833  31.802  1.00 98.37           H  
ATOM   2662 HE22 GLN A 173     -28.986  -8.370  32.467  1.00 98.37           H  
ATOM   2663  OE1 GLN A 173     -28.809  -9.594  30.479  1.00 98.37           O  
ATOM   2664  N   ALA A 174     -28.238  -8.938  24.938  1.00 98.41           N  
ATOM   2665  H   ALA A 174     -29.191  -8.751  25.214  1.00 98.41           H  
ATOM   2666  CA  ALA A 174     -28.015  -9.732  23.733  1.00 98.41           C  
ATOM   2667  HA  ALA A 174     -27.357 -10.565  23.981  1.00 98.41           H  
ATOM   2668  C   ALA A 174     -27.322  -8.911  22.629  1.00 98.41           C  
ATOM   2669  CB  ALA A 174     -29.358 -10.305  23.267  1.00 98.41           C  
ATOM   2670  HB1 ALA A 174     -29.822 -10.869  24.076  1.00 98.41           H  
ATOM   2671  HB2 ALA A 174     -30.028  -9.501  22.964  1.00 98.41           H  
ATOM   2672  HB3 ALA A 174     -29.197 -10.966  22.416  1.00 98.41           H  
ATOM   2673  O   ALA A 174     -26.366  -9.394  22.018  1.00 98.41           O  
ATOM   2674  N   LEU A 175     -27.722  -7.648  22.441  1.00 98.42           N  
ATOM   2675  H   LEU A 175     -28.562  -7.337  22.908  1.00 98.42           H  
ATOM   2676  CA  LEU A 175     -27.044  -6.722  21.534  1.00 98.42           C  
ATOM   2677  HA  LEU A 175     -27.034  -7.177  20.544  1.00 98.42           H  
ATOM   2678  C   LEU A 175     -25.585  -6.495  21.956  1.00 98.42           C  
ATOM   2679  CB  LEU A 175     -27.834  -5.401  21.461  1.00 98.42           C  
ATOM   2680  HB2 LEU A 175     -27.945  -4.996  22.467  1.00 98.42           H  
ATOM   2681  HB3 LEU A 175     -28.831  -5.613  21.074  1.00 98.42           H  
ATOM   2682  O   LEU A 175     -24.685  -6.587  21.126  1.00 98.42           O  
ATOM   2683  CG  LEU A 175     -27.170  -4.325  20.580  1.00 98.42           C  
ATOM   2684  HG  LEU A 175     -26.189  -4.077  20.984  1.00 98.42           H  
ATOM   2685  CD1 LEU A 175     -27.002  -4.792  19.133  1.00 98.42           C  
ATOM   2686 HD11 LEU A 175     -27.969  -5.082  18.723  1.00 98.42           H  
ATOM   2687 HD12 LEU A 175     -26.312  -5.634  19.078  1.00 98.42           H  
ATOM   2688 HD13 LEU A 175     -26.588  -3.979  18.536  1.00 98.42           H  
ATOM   2689  CD2 LEU A 175     -28.012  -3.050  20.586  1.00 98.42           C  
ATOM   2690 HD21 LEU A 175     -27.518  -2.277  19.996  1.00 98.42           H  
ATOM   2691 HD22 LEU A 175     -28.994  -3.245  20.155  1.00 98.42           H  
ATOM   2692 HD23 LEU A 175     -28.131  -2.687  21.607  1.00 98.42           H  
ATOM   2693  N   GLY A 176     -25.324  -6.265  23.245  1.00 98.23           N  
ATOM   2694  H   GLY A 176     -26.104  -6.170  23.879  1.00 98.23           H  
ATOM   2695  CA  GLY A 176     -23.961  -6.110  23.763  1.00 98.23           C  
ATOM   2696  HA2 GLY A 176     -23.502  -5.232  23.309  1.00 98.23           H  
ATOM   2697  HA3 GLY A 176     -24.012  -5.968  24.843  1.00 98.23           H  
ATOM   2698  C   GLY A 176     -23.068  -7.326  23.495  1.00 98.23           C  
ATOM   2699  O   GLY A 176     -21.908  -7.167  23.113  1.00 98.23           O  
ATOM   2700  N   GLN A 177     -23.611  -8.540  23.629  1.00 98.37           N  
ATOM   2701  H   GLN A 177     -24.569  -8.604  23.941  1.00 98.37           H  
ATOM   2702  CA  GLN A 177     -22.899  -9.775  23.280  1.00 98.37           C  
ATOM   2703  HA  GLN A 177     -21.936  -9.788  23.790  1.00 98.37           H  
ATOM   2704  C   GLN A 177     -22.612  -9.865  21.777  1.00 98.37           C  
ATOM   2705  CB  GLN A 177     -23.708 -10.998  23.732  1.00 98.37           C  
ATOM   2706  HB2 GLN A 177     -24.723 -10.928  23.342  1.00 98.37           H  
ATOM   2707  HB3 GLN A 177     -23.248 -11.897  23.321  1.00 98.37           H  
ATOM   2708  O   GLN A 177     -21.502 -10.232  21.394  1.00 98.37           O  
ATOM   2709  CG  GLN A 177     -23.760 -11.138  25.259  1.00 98.37           C  
ATOM   2710  HG2 GLN A 177     -22.764 -11.370  25.637  1.00 98.37           H  
ATOM   2711  HG3 GLN A 177     -24.076 -10.195  25.706  1.00 98.37           H  
ATOM   2712  CD  GLN A 177     -24.721 -12.235  25.704  1.00 98.37           C  
ATOM   2713  NE2 GLN A 177     -25.289 -12.127  26.885  1.00 98.37           N  
ATOM   2714 HE21 GLN A 177     -25.965 -12.844  27.108  1.00 98.37           H  
ATOM   2715 HE22 GLN A 177     -25.170 -11.286  27.430  1.00 98.37           H  
ATOM   2716  OE1 GLN A 177     -24.977 -13.213  25.023  1.00 98.37           O  
ATOM   2717  N   ALA A 178     -23.568  -9.482  20.925  1.00 98.23           N  
ATOM   2718  H   ALA A 178     -24.467  -9.206  21.293  1.00 98.23           H  
ATOM   2719  CA  ALA A 178     -23.370  -9.446  19.478  1.00 98.23           C  
ATOM   2720  HA  ALA A 178     -23.046 -10.433  19.148  1.00 98.23           H  
ATOM   2721  C   ALA A 178     -22.272  -8.447  19.073  1.00 98.23           C  
ATOM   2722  CB  ALA A 178     -24.711  -9.133  18.802  1.00 98.23           C  
ATOM   2723  HB1 ALA A 178     -24.592  -9.178  17.719  1.00 98.23           H  
ATOM   2724  HB2 ALA A 178     -25.457  -9.865  19.111  1.00 98.23           H  
ATOM   2725  HB3 ALA A 178     -25.056  -8.137  19.076  1.00 98.23           H  
ATOM   2726  O   ALA A 178     -21.405  -8.781  18.268  1.00 98.23           O  
ATOM   2727  N   VAL A 179     -22.248  -7.255  19.681  1.00 98.34           N  
ATOM   2728  H   VAL A 179     -23.012  -7.031  20.303  1.00 98.34           H  
ATOM   2729  CA  VAL A 179     -21.184  -6.254  19.481  1.00 98.34           C  
ATOM   2730  HA  VAL A 179     -21.116  -6.020  18.419  1.00 98.34           H  
ATOM   2731  C   VAL A 179     -19.819  -6.801  19.915  1.00 98.34           C  
ATOM   2732  CB  VAL A 179     -21.516  -4.955  20.245  1.00 98.34           C  
ATOM   2733  HB  VAL A 179     -21.728  -5.197  21.287  1.00 98.34           H  
ATOM   2734  O   VAL A 179     -18.830  -6.637  19.198  1.00 98.34           O  
ATOM   2735  CG1 VAL A 179     -20.368  -3.937  20.217  1.00 98.34           C  
ATOM   2736 HG11 VAL A 179     -20.683  -3.031  20.734  1.00 98.34           H  
ATOM   2737 HG12 VAL A 179     -20.106  -3.694  19.188  1.00 98.34           H  
ATOM   2738 HG13 VAL A 179     -19.492  -4.330  20.733  1.00 98.34           H  
ATOM   2739  CG2 VAL A 179     -22.744  -4.256  19.651  1.00 98.34           C  
ATOM   2740 HG21 VAL A 179     -22.994  -3.375  20.242  1.00 98.34           H  
ATOM   2741 HG22 VAL A 179     -22.539  -3.953  18.625  1.00 98.34           H  
ATOM   2742 HG23 VAL A 179     -23.608  -4.920  19.645  1.00 98.34           H  
ATOM   2743  N   ALA A 180     -19.750  -7.470  21.070  1.00 97.94           N  
ATOM   2744  H   ALA A 180     -20.585  -7.563  21.630  1.00 97.94           H  
ATOM   2745  CA  ALA A 180     -18.510  -8.064  21.566  1.00 97.94           C  
ATOM   2746  HA  ALA A 180     -17.750  -7.283  21.614  1.00 97.94           H  
ATOM   2747  C   ALA A 180     -17.978  -9.154  20.620  1.00 97.94           C  
ATOM   2748  CB  ALA A 180     -18.742  -8.592  22.986  1.00 97.94           C  
ATOM   2749  HB1 ALA A 180     -17.812  -9.003  23.380  1.00 97.94           H  
ATOM   2750  HB2 ALA A 180     -19.498  -9.377  22.977  1.00 97.94           H  
ATOM   2751  HB3 ALA A 180     -19.079  -7.781  23.632  1.00 97.94           H  
ATOM   2752  O   ALA A 180     -16.806  -9.108  20.244  1.00 97.94           O  
ATOM   2753  N   LEU A 181     -18.846 -10.069  20.176  1.00 97.32           N  
ATOM   2754  H   LEU A 181     -19.790 -10.045  20.535  1.00 97.32           H  
ATOM   2755  CA  LEU A 181     -18.499 -11.138  19.238  1.00 97.32           C  
ATOM   2756  HA  LEU A 181     -17.659 -11.696  19.652  1.00 97.32           H  
ATOM   2757  C   LEU A 181     -18.074 -10.594  17.865  1.00 97.32           C  
ATOM   2758  CB  LEU A 181     -19.712 -12.076  19.110  1.00 97.32           C  
ATOM   2759  HB2 LEU A 181     -20.566 -11.495  18.762  1.00 97.32           H  
ATOM   2760  HB3 LEU A 181     -19.954 -12.471  20.097  1.00 97.32           H  
ATOM   2761  O   LEU A 181     -17.117 -11.090  17.271  1.00 97.32           O  
ATOM   2762  CG  LEU A 181     -19.496 -13.254  18.140  1.00 97.32           C  
ATOM   2763  HG  LEU A 181     -19.259 -12.874  17.146  1.00 97.32           H  
ATOM   2764  CD1 LEU A 181     -18.369 -14.182  18.597  1.00 97.32           C  
ATOM   2765 HD11 LEU A 181     -18.563 -14.547  19.606  1.00 97.32           H  
ATOM   2766 HD12 LEU A 181     -17.415 -13.655  18.590  1.00 97.32           H  
ATOM   2767 HD13 LEU A 181     -18.287 -15.027  17.913  1.00 97.32           H  
ATOM   2768  CD2 LEU A 181     -20.785 -14.066  18.030  1.00 97.32           C  
ATOM   2769 HD21 LEU A 181     -21.053 -14.477  19.003  1.00 97.32           H  
ATOM   2770 HD22 LEU A 181     -20.642 -14.880  17.319  1.00 97.32           H  
ATOM   2771 HD23 LEU A 181     -21.591 -13.426  17.671  1.00 97.32           H  
ATOM   2772  N   HIS A 182     -18.753  -9.556  17.368  1.00 96.57           N  
ATOM   2773  H   HIS A 182     -19.572  -9.236  17.866  1.00 96.57           H  
ATOM   2774  CA  HIS A 182     -18.397  -8.874  16.118  1.00 96.57           C  
ATOM   2775  HA  HIS A 182     -18.431  -9.577  15.286  1.00 96.57           H  
ATOM   2776  C   HIS A 182     -16.978  -8.300  16.176  1.00 96.57           C  
ATOM   2777  CB  HIS A 182     -19.417  -7.759  15.853  1.00 96.57           C  
ATOM   2778  HB2 HIS A 182     -20.401  -8.208  15.716  1.00 96.57           H  
ATOM   2779  HB3 HIS A 182     -19.464  -7.082  16.706  1.00 96.57           H  
ATOM   2780  O   HIS A 182     -16.149  -8.536  15.289  1.00 96.57           O  
ATOM   2781  CG  HIS A 182     -19.083  -6.964  14.621  1.00 96.57           C  
ATOM   2782  CD2 HIS A 182     -18.820  -5.626  14.561  1.00 96.57           C  
ATOM   2783  HD2 HIS A 182     -18.845  -4.921  15.379  1.00 96.57           H  
ATOM   2784  ND1 HIS A 182     -18.968  -7.513  13.348  1.00 96.57           N  
ATOM   2785  CE1 HIS A 182     -18.660  -6.490  12.538  1.00 96.57           C  
ATOM   2786  HE1 HIS A 182     -18.527  -6.568  11.469  1.00 96.57           H  
ATOM   2787  NE2 HIS A 182     -18.564  -5.348  13.236  1.00 96.57           N  
ATOM   2788  HE2 HIS A 182     -18.398  -4.444  12.818  1.00 96.57           H  
ATOM   2789  N   LYS A 183     -16.665  -7.599  17.272  1.00 97.23           N  
ATOM   2790  H   LYS A 183     -17.391  -7.452  17.960  1.00 97.23           H  
ATOM   2791  CA  LYS A 183     -15.329  -7.053  17.513  1.00 97.23           C  
ATOM   2792  HA  LYS A 183     -15.049  -6.449  16.650  1.00 97.23           H  
ATOM   2793  C   LYS A 183     -14.282  -8.157  17.631  1.00 97.23           C  
ATOM   2794  CB  LYS A 183     -15.366  -6.164  18.760  1.00 97.23           C  
ATOM   2795  HB2 LYS A 183     -16.103  -5.376  18.605  1.00 97.23           H  
ATOM   2796  HB3 LYS A 183     -15.667  -6.755  19.625  1.00 97.23           H  
ATOM   2797  O   LYS A 183     -13.223  -8.050  17.019  1.00 97.23           O  
ATOM   2798  CG  LYS A 183     -13.994  -5.533  19.027  1.00 97.23           C  
ATOM   2799  HG2 LYS A 183     -13.259  -6.310  19.239  1.00 97.23           H  
ATOM   2800  HG3 LYS A 183     -13.681  -4.979  18.142  1.00 97.23           H  
ATOM   2801  CD  LYS A 183     -14.059  -4.581  20.219  1.00 97.23           C  
ATOM   2802  HD2 LYS A 183     -14.370  -5.135  21.105  1.00 97.23           H  
ATOM   2803  HD3 LYS A 183     -14.790  -3.800  20.009  1.00 97.23           H  
ATOM   2804  CE  LYS A 183     -12.679  -3.960  20.443  1.00 97.23           C  
ATOM   2805  HE2 LYS A 183     -12.366  -3.480  19.515  1.00 97.23           H  
ATOM   2806  HE3 LYS A 183     -11.970  -4.756  20.666  1.00 97.23           H  
ATOM   2807  NZ  LYS A 183     -12.718  -2.967  21.542  1.00 97.23           N  
ATOM   2808  HZ1 LYS A 183     -13.002  -3.410  22.404  1.00 97.23           H  
ATOM   2809  HZ2 LYS A 183     -13.386  -2.242  21.324  1.00 97.23           H  
ATOM   2810  HZ3 LYS A 183     -11.812  -2.540  21.669  1.00 97.23           H  
ATOM   2811  N   GLU A 184     -14.568  -9.197  18.407  1.00 97.46           N  
ATOM   2812  H   GLU A 184     -15.458  -9.211  18.884  1.00 97.46           H  
ATOM   2813  CA  GLU A 184     -13.675 -10.339  18.603  1.00 97.46           C  
ATOM   2814  HA  GLU A 184     -12.737  -9.997  19.040  1.00 97.46           H  
ATOM   2815  C   GLU A 184     -13.335 -11.014  17.268  1.00 97.46           C  
ATOM   2816  CB  GLU A 184     -14.343 -11.311  19.587  1.00 97.46           C  
ATOM   2817  HB2 GLU A 184     -15.306 -11.630  19.189  1.00 97.46           H  
ATOM   2818  HB3 GLU A 184     -14.505 -10.788  20.530  1.00 97.46           H  
ATOM   2819  O   GLU A 184     -12.160 -11.159  16.928  1.00 97.46           O  
ATOM   2820  CG  GLU A 184     -13.472 -12.541  19.845  1.00 97.46           C  
ATOM   2821  HG2 GLU A 184     -12.490 -12.182  20.154  1.00 97.46           H  
ATOM   2822  HG3 GLU A 184     -13.375 -13.101  18.915  1.00 97.46           H  
ATOM   2823  CD  GLU A 184     -14.028 -13.490  20.915  1.00 97.46           C  
ATOM   2824  OE1 GLU A 184     -13.262 -14.395  21.316  1.00 97.46           O  
ATOM   2825  OE2 GLU A 184     -15.188 -13.299  21.340  1.00 97.46           O  
ATOM   2826  N   THR A 185     -14.358 -11.326  16.471  1.00 96.35           N  
ATOM   2827  H   THR A 185     -15.292 -11.170  16.821  1.00 96.35           H  
ATOM   2828  CA  THR A 185     -14.209 -11.948  15.148  1.00 96.35           C  
ATOM   2829  HA  THR A 185     -13.721 -12.915  15.265  1.00 96.35           H  
ATOM   2830  C   THR A 185     -13.341 -11.088  14.232  1.00 96.35           C  
ATOM   2831  CB  THR A 185     -15.587 -12.176  14.507  1.00 96.35           C  
ATOM   2832  HB  THR A 185     -16.092 -11.220  14.373  1.00 96.35           H  
ATOM   2833  O   THR A 185     -12.394 -11.585  13.621  1.00 96.35           O  
ATOM   2834  CG2 THR A 185     -15.493 -12.882  13.154  1.00 96.35           C  
ATOM   2835 HG21 THR A 185     -14.944 -13.818  13.259  1.00 96.35           H  
ATOM   2836 HG22 THR A 185     -16.498 -13.099  12.793  1.00 96.35           H  
ATOM   2837 HG23 THR A 185     -14.994 -12.243  12.426  1.00 96.35           H  
ATOM   2838  OG1 THR A 185     -16.374 -12.987  15.347  1.00 96.35           O  
ATOM   2839  HG1 THR A 185     -16.693 -12.440  16.069  1.00 96.35           H  
ATOM   2840  N   SER A 186     -13.602  -9.779  14.187  1.00 96.96           N  
ATOM   2841  H   SER A 186     -14.395  -9.429  14.707  1.00 96.96           H  
ATOM   2842  CA  SER A 186     -12.819  -8.834  13.384  1.00 96.96           C  
ATOM   2843  HA  SER A 186     -12.831  -9.157  12.343  1.00 96.96           H  
ATOM   2844  C   SER A 186     -11.355  -8.766  13.839  1.00 96.96           C  
ATOM   2845  CB  SER A 186     -13.452  -7.440  13.454  1.00 96.96           C  
ATOM   2846  HB2 SER A 186     -12.875  -6.757  12.831  1.00 96.96           H  
ATOM   2847  HB3 SER A 186     -13.436  -7.078  14.482  1.00 96.96           H  
ATOM   2848  O   SER A 186     -10.440  -8.756  13.019  1.00 96.96           O  
ATOM   2849  OG  SER A 186     -14.786  -7.464  12.988  1.00 96.96           O  
ATOM   2850  HG  SER A 186     -15.368  -7.816  13.665  1.00 96.96           H  
ATOM   2851  N   VAL A 187     -11.091  -8.761  15.149  1.00 98.10           N  
ATOM   2852  H   VAL A 187     -11.868  -8.807  15.793  1.00 98.10           H  
ATOM   2853  CA  VAL A 187      -9.723  -8.731  15.690  1.00 98.10           C  
ATOM   2854  HA  VAL A 187      -9.174  -7.925  15.203  1.00 98.10           H  
ATOM   2855  C   VAL A 187      -8.959 -10.017  15.372  1.00 98.10           C  
ATOM   2856  CB  VAL A 187      -9.741  -8.448  17.204  1.00 98.10           C  
ATOM   2857  HB  VAL A 187     -10.465  -9.103  17.688  1.00 98.10           H  
ATOM   2858  O   VAL A 187      -7.802  -9.940  14.954  1.00 98.10           O  
ATOM   2859  CG1 VAL A 187      -8.374  -8.664  17.871  1.00 98.10           C  
ATOM   2860 HG11 VAL A 187      -8.419  -8.352  18.914  1.00 98.10           H  
ATOM   2861 HG12 VAL A 187      -7.605  -8.093  17.351  1.00 98.10           H  
ATOM   2862 HG13 VAL A 187      -8.113  -9.722  17.855  1.00 98.10           H  
ATOM   2863  CG2 VAL A 187     -10.136  -6.988  17.470  1.00 98.10           C  
ATOM   2864 HG21 VAL A 187     -11.065  -6.746  16.954  1.00 98.10           H  
ATOM   2865 HG22 VAL A 187     -10.291  -6.844  18.540  1.00 98.10           H  
ATOM   2866 HG23 VAL A 187      -9.353  -6.314  17.123  1.00 98.10           H  
ATOM   2867  N   PHE A 188      -9.578 -11.187  15.531  1.00 97.78           N  
ATOM   2868  H   PHE A 188     -10.520 -11.207  15.895  1.00 97.78           H  
ATOM   2869  CA  PHE A 188      -8.910 -12.455  15.239  1.00 97.78           C  
ATOM   2870  HA  PHE A 188      -7.920 -12.431  15.695  1.00 97.78           H  
ATOM   2871  C   PHE A 188      -8.668 -12.657  13.743  1.00 97.78           C  
ATOM   2872  CB  PHE A 188      -9.679 -13.624  15.858  1.00 97.78           C  
ATOM   2873  HB2 PHE A 188      -9.362 -14.548  15.373  1.00 97.78           H  
ATOM   2874  HB3 PHE A 188     -10.745 -13.504  15.666  1.00 97.78           H  
ATOM   2875  O   PHE A 188      -7.571 -13.073  13.373  1.00 97.78           O  
ATOM   2876  CG  PHE A 188      -9.422 -13.784  17.343  1.00 97.78           C  
ATOM   2877  CD1 PHE A 188      -8.130 -14.106  17.803  1.00 97.78           C  
ATOM   2878  HD1 PHE A 188      -7.324 -14.242  17.096  1.00 97.78           H  
ATOM   2879  CD2 PHE A 188     -10.471 -13.654  18.266  1.00 97.78           C  
ATOM   2880  HD2 PHE A 188     -11.472 -13.450  17.916  1.00 97.78           H  
ATOM   2881  CE1 PHE A 188      -7.887 -14.277  19.177  1.00 97.78           C  
ATOM   2882  HE1 PHE A 188      -6.897 -14.537  19.524  1.00 97.78           H  
ATOM   2883  CE2 PHE A 188     -10.230 -13.842  19.639  1.00 97.78           C  
ATOM   2884  HE2 PHE A 188     -11.044 -13.802  20.349  1.00 97.78           H  
ATOM   2885  CZ  PHE A 188      -8.940 -14.143  20.097  1.00 97.78           C  
ATOM   2886  HZ  PHE A 188      -8.770 -14.303  21.151  1.00 97.78           H  
ATOM   2887  N   LYS A 189      -9.608 -12.267  12.873  1.00 97.48           N  
ATOM   2888  H   LYS A 189     -10.506 -11.966  13.223  1.00 97.48           H  
ATOM   2889  CA  LYS A 189      -9.367 -12.241  11.420  1.00 97.48           C  
ATOM   2890  HA  LYS A 189      -9.067 -13.233  11.083  1.00 97.48           H  
ATOM   2891  C   LYS A 189      -8.207 -11.315  11.059  1.00 97.48           C  
ATOM   2892  CB  LYS A 189     -10.643 -11.835  10.668  1.00 97.48           C  
ATOM   2893  HB2 LYS A 189     -10.373 -11.565   9.647  1.00 97.48           H  
ATOM   2894  HB3 LYS A 189     -11.100 -10.969  11.145  1.00 97.48           H  
ATOM   2895  O   LYS A 189      -7.284 -11.728  10.362  1.00 97.48           O  
ATOM   2896  CG  LYS A 189     -11.653 -12.988  10.607  1.00 97.48           C  
ATOM   2897  HG2 LYS A 189     -11.981 -13.254  11.612  1.00 97.48           H  
ATOM   2898  HG3 LYS A 189     -11.168 -13.854  10.158  1.00 97.48           H  
ATOM   2899  CD  LYS A 189     -12.871 -12.606   9.754  1.00 97.48           C  
ATOM   2900  HD2 LYS A 189     -13.423 -11.799  10.236  1.00 97.48           H  
ATOM   2901  HD3 LYS A 189     -12.534 -12.276   8.771  1.00 97.48           H  
ATOM   2902  CE  LYS A 189     -13.769 -13.835   9.589  1.00 97.48           C  
ATOM   2903  HE2 LYS A 189     -13.167 -14.650   9.187  1.00 97.48           H  
ATOM   2904  HE3 LYS A 189     -14.142 -14.161  10.560  1.00 97.48           H  
ATOM   2905  NZ  LYS A 189     -14.901 -13.611   8.663  1.00 97.48           N  
ATOM   2906  HZ1 LYS A 189     -15.658 -13.085   9.075  1.00 97.48           H  
ATOM   2907  HZ2 LYS A 189     -15.257 -14.523   8.417  1.00 97.48           H  
ATOM   2908  HZ3 LYS A 189     -14.615 -13.176   7.797  1.00 97.48           H  
ATOM   2909  N   ALA A 190      -8.173 -10.107  11.626  1.00 98.40           N  
ATOM   2910  H   ALA A 190      -8.970  -9.807  12.169  1.00 98.40           H  
ATOM   2911  CA  ALA A 190      -7.050  -9.189  11.440  1.00 98.40           C  
ATOM   2912  HA  ALA A 190      -6.984  -8.930  10.384  1.00 98.40           H  
ATOM   2913  C   ALA A 190      -5.717  -9.817  11.863  1.00 98.40           C  
ATOM   2914  CB  ALA A 190      -7.295  -7.915  12.256  1.00 98.40           C  
ATOM   2915  HB1 ALA A 190      -6.596  -7.140  11.941  1.00 98.40           H  
ATOM   2916  HB2 ALA A 190      -8.316  -7.563  12.111  1.00 98.40           H  
ATOM   2917  HB3 ALA A 190      -7.152  -8.114  13.319  1.00 98.40           H  
ATOM   2918  O   ALA A 190      -4.699  -9.606  11.210  1.00 98.40           O  
ATOM   2919  N   ARG A 191      -5.705 -10.582  12.962  1.00 98.26           N  
ATOM   2920  H   ARG A 191      -6.571 -10.713  13.467  1.00 98.26           H  
ATOM   2921  CA  ARG A 191      -4.500 -11.275  13.419  1.00 98.26           C  
ATOM   2922  HA  ARG A 191      -3.704 -10.532  13.470  1.00 98.26           H  
ATOM   2923  C   ARG A 191      -4.026 -12.302  12.394  1.00 98.26           C  
ATOM   2924  CB  ARG A 191      -4.728 -11.897  14.809  1.00 98.26           C  
ATOM   2925  HB2 ARG A 191      -5.559 -12.601  14.763  1.00 98.26           H  
ATOM   2926  HB3 ARG A 191      -4.990 -11.112  15.518  1.00 98.26           H  
ATOM   2927  O   ARG A 191      -2.854 -12.259  12.036  1.00 98.26           O  
ATOM   2928  CG  ARG A 191      -3.502 -12.662  15.328  1.00 98.26           C  
ATOM   2929  HG2 ARG A 191      -3.249 -13.460  14.629  1.00 98.26           H  
ATOM   2930  HG3 ARG A 191      -3.749 -13.129  16.282  1.00 98.26           H  
ATOM   2931  CD  ARG A 191      -2.295 -11.741  15.527  1.00 98.26           C  
ATOM   2932  HD2 ARG A 191      -2.189 -11.067  14.677  1.00 98.26           H  
ATOM   2933  HD3 ARG A 191      -2.453 -11.150  16.429  1.00 98.26           H  
ATOM   2934  NE  ARG A 191      -1.052 -12.508  15.597  1.00 98.26           N  
ATOM   2935  HE  ARG A 191      -0.951 -13.249  14.918  1.00 98.26           H  
ATOM   2936  NH1 ARG A 191       0.107 -11.203  17.095  1.00 98.26           N  
ATOM   2937 HH11 ARG A 191      -0.753 -10.726  17.324  1.00 98.26           H  
ATOM   2938 HH12 ARG A 191       0.990 -10.986  17.535  1.00 98.26           H  
ATOM   2939  NH2 ARG A 191       1.143 -12.819  15.949  1.00 98.26           N  
ATOM   2940 HH21 ARG A 191       2.050 -12.540  16.295  1.00 98.26           H  
ATOM   2941 HH22 ARG A 191       1.100 -13.320  15.073  1.00 98.26           H  
ATOM   2942  CZ  ARG A 191       0.055 -12.176  16.223  1.00 98.26           C  
ATOM   2943  N   VAL A 192      -4.931 -13.138  11.886  1.00 97.83           N  
ATOM   2944  H   VAL A 192      -5.879 -13.085  12.230  1.00 97.83           H  
ATOM   2945  CA  VAL A 192      -4.626 -14.119  10.832  1.00 97.83           C  
ATOM   2946  HA  VAL A 192      -3.856 -14.800  11.195  1.00 97.83           H  
ATOM   2947  C   VAL A 192      -4.054 -13.428   9.593  1.00 97.83           C  
ATOM   2948  CB  VAL A 192      -5.876 -14.949  10.477  1.00 97.83           C  
ATOM   2949  HB  VAL A 192      -6.702 -14.280  10.235  1.00 97.83           H  
ATOM   2950  O   VAL A 192      -3.014 -13.845   9.094  1.00 97.83           O  
ATOM   2951  CG1 VAL A 192      -5.641 -15.874   9.277  1.00 97.83           C  
ATOM   2952 HG11 VAL A 192      -5.483 -15.289   8.371  1.00 97.83           H  
ATOM   2953 HG12 VAL A 192      -4.766 -16.501   9.450  1.00 97.83           H  
ATOM   2954 HG13 VAL A 192      -6.513 -16.508   9.118  1.00 97.83           H  
ATOM   2955  CG2 VAL A 192      -6.295 -15.828  11.664  1.00 97.83           C  
ATOM   2956 HG21 VAL A 192      -5.501 -16.538  11.897  1.00 97.83           H  
ATOM   2957 HG22 VAL A 192      -7.203 -16.376  11.411  1.00 97.83           H  
ATOM   2958 HG23 VAL A 192      -6.495 -15.219  12.545  1.00 97.83           H  
ATOM   2959  N   HIS A 193      -4.657 -12.324   9.141  1.00 98.53           N  
ATOM   2960  H   HIS A 193      -5.546 -12.053   9.537  1.00 98.53           H  
ATOM   2961  CA  HIS A 193      -4.135 -11.575   7.995  1.00 98.53           C  
ATOM   2962  HA  HIS A 193      -4.090 -12.256   7.145  1.00 98.53           H  
ATOM   2963  C   HIS A 193      -2.708 -11.067   8.213  1.00 98.53           C  
ATOM   2964  CB  HIS A 193      -5.068 -10.408   7.652  1.00 98.53           C  
ATOM   2965  HB2 HIS A 193      -5.225  -9.797   8.542  1.00 98.53           H  
ATOM   2966  HB3 HIS A 193      -4.590  -9.791   6.891  1.00 98.53           H  
ATOM   2967  O   HIS A 193      -1.867 -11.175   7.326  1.00 98.53           O  
ATOM   2968  CG  HIS A 193      -6.401 -10.842   7.111  1.00 98.53           C  
ATOM   2969  CD2 HIS A 193      -7.638 -10.466   7.555  1.00 98.53           C  
ATOM   2970  HD2 HIS A 193      -7.848  -9.796   8.376  1.00 98.53           H  
ATOM   2971  ND1 HIS A 193      -6.600 -11.664   6.031  1.00 98.53           N  
ATOM   2972  HD1 HIS A 193      -5.875 -12.024   5.426  1.00 98.53           H  
ATOM   2973  CE1 HIS A 193      -7.919 -11.802   5.837  1.00 98.53           C  
ATOM   2974  HE1 HIS A 193      -8.381 -12.375   5.047  1.00 98.53           H  
ATOM   2975  NE2 HIS A 193      -8.592 -11.097   6.758  1.00 98.53           N  
ATOM   2976  N   LYS A 194      -2.405 -10.542   9.403  1.00 98.65           N  
ATOM   2977  H   LYS A 194      -3.129 -10.512  10.106  1.00 98.65           H  
ATOM   2978  CA  LYS A 194      -1.058 -10.053   9.725  1.00 98.65           C  
ATOM   2979  HA  LYS A 194      -0.713  -9.397   8.925  1.00 98.65           H  
ATOM   2980  C   LYS A 194      -0.030 -11.172   9.823  1.00 98.65           C  
ATOM   2981  CB  LYS A 194      -1.082  -9.285  11.038  1.00 98.65           C  
ATOM   2982  HB2 LYS A 194      -1.515  -9.915  11.814  1.00 98.65           H  
ATOM   2983  HB3 LYS A 194      -0.056  -9.047  11.319  1.00 98.65           H  
ATOM   2984  O   LYS A 194       1.101 -10.964   9.399  1.00 98.65           O  
ATOM   2985  CG  LYS A 194      -1.873  -7.983  10.919  1.00 98.65           C  
ATOM   2986  HG2 LYS A 194      -2.898  -8.169  10.597  1.00 98.65           H  
ATOM   2987  HG3 LYS A 194      -1.418  -7.316  10.188  1.00 98.65           H  
ATOM   2988  CD  LYS A 194      -1.872  -7.329  12.290  1.00 98.65           C  
ATOM   2989  HD2 LYS A 194      -2.371  -7.984  13.004  1.00 98.65           H  
ATOM   2990  HD3 LYS A 194      -0.840  -7.166  12.600  1.00 98.65           H  
ATOM   2991  CE  LYS A 194      -2.599  -5.999  12.209  1.00 98.65           C  
ATOM   2992  HE2 LYS A 194      -2.184  -5.411  11.391  1.00 98.65           H  
ATOM   2993  HE3 LYS A 194      -3.651  -6.175  11.988  1.00 98.65           H  
ATOM   2994  NZ  LYS A 194      -2.427  -5.288  13.488  1.00 98.65           N  
ATOM   2995  HZ1 LYS A 194      -2.924  -4.410  13.423  1.00 98.65           H  
ATOM   2996  HZ2 LYS A 194      -1.449  -5.083  13.635  1.00 98.65           H  
ATOM   2997  HZ3 LYS A 194      -2.791  -5.833  14.256  1.00 98.65           H  
ATOM   2998  N   ASP A 195      -0.413 -12.321  10.375  1.00 98.42           N  
ATOM   2999  H   ASP A 195      -1.354 -12.403  10.732  1.00 98.42           H  
ATOM   3000  CA  ASP A 195       0.458 -13.497  10.438  1.00 98.42           C  
ATOM   3001  HA  ASP A 195       1.420 -13.206  10.860  1.00 98.42           H  
ATOM   3002  C   ASP A 195       0.742 -14.037   9.024  1.00 98.42           C  
ATOM   3003  CB  ASP A 195      -0.166 -14.565  11.359  1.00 98.42           C  
ATOM   3004  HB2 ASP A 195      -1.181 -14.780  11.026  1.00 98.42           H  
ATOM   3005  HB3 ASP A 195       0.418 -15.481  11.267  1.00 98.42           H  
ATOM   3006  O   ASP A 195       1.881 -14.380   8.714  1.00 98.42           O  
ATOM   3007  CG  ASP A 195      -0.189 -14.171  12.849  1.00 98.42           C  
ATOM   3008  OD1 ASP A 195       0.668 -13.385  13.319  1.00 98.42           O  
ATOM   3009  OD2 ASP A 195      -1.058 -14.647  13.614  1.00 98.42           O  
ATOM   3010  N   ASN A 196      -0.253 -14.013   8.128  1.00 98.33           N  
ATOM   3011  H   ASN A 196      -1.186 -13.794   8.444  1.00 98.33           H  
ATOM   3012  CA  ASN A 196      -0.049 -14.356   6.721  1.00 98.33           C  
ATOM   3013  HA  ASN A 196       0.431 -15.332   6.668  1.00 98.33           H  
ATOM   3014  C   ASN A 196       0.897 -13.361   6.035  1.00 98.33           C  
ATOM   3015  CB  ASN A 196      -1.399 -14.441   5.994  1.00 98.33           C  
ATOM   3016  HB2 ASN A 196      -1.970 -13.530   6.176  1.00 98.33           H  
ATOM   3017  HB3 ASN A 196      -1.210 -14.514   4.923  1.00 98.33           H  
ATOM   3018  O   ASN A 196       1.864 -13.799   5.422  1.00 98.33           O  
ATOM   3019  CG  ASN A 196      -2.246 -15.635   6.398  1.00 98.33           C  
ATOM   3020  ND2 ASN A 196      -3.391 -15.792   5.780  1.00 98.33           N  
ATOM   3021 HD21 ASN A 196      -3.904 -16.622   6.043  1.00 98.33           H  
ATOM   3022 HD22 ASN A 196      -3.541 -15.285   4.920  1.00 98.33           H  
ATOM   3023  OD1 ASN A 196      -1.906 -16.471   7.216  1.00 98.33           O  
ATOM   3024  N   ILE A 197       0.682 -12.048   6.190  1.00 98.63           N  
ATOM   3025  H   ILE A 197      -0.151 -11.760   6.683  1.00 98.63           H  
ATOM   3026  CA  ILE A 197       1.569 -11.001   5.642  1.00 98.63           C  
ATOM   3027  HA  ILE A 197       1.592 -11.094   4.556  1.00 98.63           H  
ATOM   3028  C   ILE A 197       3.011 -11.175   6.134  1.00 98.63           C  
ATOM   3029  CB  ILE A 197       1.026  -9.595   5.995  1.00 98.63           C  
ATOM   3030  HB  ILE A 197       0.771  -9.585   7.055  1.00 98.63           H  
ATOM   3031  O   ILE A 197       3.953 -11.026   5.359  1.00 98.63           O  
ATOM   3032  CG1 ILE A 197      -0.246  -9.298   5.171  1.00 98.63           C  
ATOM   3033 HG12 ILE A 197       0.032  -9.065   4.143  1.00 98.63           H  
ATOM   3034 HG13 ILE A 197      -0.878 -10.185   5.143  1.00 98.63           H  
ATOM   3035  CG2 ILE A 197       2.067  -8.483   5.751  1.00 98.63           C  
ATOM   3036 HG21 ILE A 197       2.396  -8.502   4.712  1.00 98.63           H  
ATOM   3037 HG22 ILE A 197       2.935  -8.611   6.398  1.00 98.63           H  
ATOM   3038 HG23 ILE A 197       1.646  -7.502   5.971  1.00 98.63           H  
ATOM   3039  CD1 ILE A 197      -1.088  -8.150   5.740  1.00 98.63           C  
ATOM   3040 HD11 ILE A 197      -1.367  -8.374   6.769  1.00 98.63           H  
ATOM   3041 HD12 ILE A 197      -0.535  -7.211   5.713  1.00 98.63           H  
ATOM   3042 HD13 ILE A 197      -1.991  -8.039   5.140  1.00 98.63           H  
ATOM   3043  N   GLU A 198       3.197 -11.522   7.409  1.00 98.07           N  
ATOM   3044  H   GLU A 198       2.391 -11.621   8.010  1.00 98.07           H  
ATOM   3045  CA  GLU A 198       4.524 -11.761   7.984  1.00 98.07           C  
ATOM   3046  HA  GLU A 198       5.114 -10.852   7.870  1.00 98.07           H  
ATOM   3047  C   GLU A 198       5.275 -12.890   7.266  1.00 98.07           C  
ATOM   3048  CB  GLU A 198       4.371 -12.080   9.481  1.00 98.07           C  
ATOM   3049  HB2 GLU A 198       3.736 -11.327   9.948  1.00 98.07           H  
ATOM   3050  HB3 GLU A 198       3.875 -13.045   9.595  1.00 98.07           H  
ATOM   3051  O   GLU A 198       6.495 -12.816   7.112  1.00 98.07           O  
ATOM   3052  CG  GLU A 198       5.704 -12.138  10.241  1.00 98.07           C  
ATOM   3053  HG2 GLU A 198       6.318 -12.944   9.838  1.00 98.07           H  
ATOM   3054  HG3 GLU A 198       5.490 -12.381  11.281  1.00 98.07           H  
ATOM   3055  CD  GLU A 198       6.471 -10.813  10.194  1.00 98.07           C  
ATOM   3056  OE1 GLU A 198       7.704 -10.838  10.358  1.00 98.07           O  
ATOM   3057  OE2 GLU A 198       5.809  -9.758  10.048  1.00 98.07           O  
ATOM   3058  N   SER A 199       4.550 -13.904   6.786  1.00 97.74           N  
ATOM   3059  H   SER A 199       3.551 -13.876   6.930  1.00 97.74           H  
ATOM   3060  CA  SER A 199       5.121 -15.068   6.101  1.00 97.74           C  
ATOM   3061  HA  SER A 199       6.056 -15.318   6.602  1.00 97.74           H  
ATOM   3062  C   SER A 199       5.480 -14.841   4.626  1.00 97.74           C  
ATOM   3063  CB  SER A 199       4.190 -16.273   6.265  1.00 97.74           C  
ATOM   3064  HB2 SER A 199       3.906 -16.363   7.314  1.00 97.74           H  
ATOM   3065  HB3 SER A 199       4.730 -17.176   5.981  1.00 97.74           H  
ATOM   3066  O   SER A 199       6.170 -15.680   4.050  1.00 97.74           O  
ATOM   3067  OG  SER A 199       3.021 -16.186   5.473  1.00 97.74           O  
ATOM   3068  HG  SER A 199       2.693 -15.284   5.464  1.00 97.74           H  
ATOM   3069  N   LEU A 200       5.049 -13.729   4.019  1.00 98.05           N  
ATOM   3070  H   LEU A 200       4.527 -13.055   4.560  1.00 98.05           H  
ATOM   3071  CA  LEU A 200       5.321 -13.419   2.609  1.00 98.05           C  
ATOM   3072  HA  LEU A 200       5.177 -14.330   2.027  1.00 98.05           H  
ATOM   3073  C   LEU A 200       6.786 -12.998   2.410  1.00 98.05           C  
ATOM   3074  CB  LEU A 200       4.330 -12.361   2.084  1.00 98.05           C  
ATOM   3075  HB2 LEU A 200       4.506 -12.215   1.018  1.00 98.05           H  
ATOM   3076  HB3 LEU A 200       4.535 -11.418   2.590  1.00 98.05           H  
ATOM   3077  O   LEU A 200       7.391 -12.372   3.289  1.00 98.05           O  
ATOM   3078  CG  LEU A 200       2.846 -12.719   2.299  1.00 98.05           C  
ATOM   3079  HG  LEU A 200       2.678 -12.826   3.370  1.00 98.05           H  
ATOM   3080  CD1 LEU A 200       1.932 -11.595   1.830  1.00 98.05           C  
ATOM   3081 HD11 LEU A 200       2.010 -11.494   0.748  1.00 98.05           H  
ATOM   3082 HD12 LEU A 200       2.217 -10.658   2.309  1.00 98.05           H  
ATOM   3083 HD13 LEU A 200       0.899 -11.827   2.091  1.00 98.05           H  
ATOM   3084  CD2 LEU A 200       2.410 -14.016   1.613  1.00 98.05           C  
ATOM   3085 HD21 LEU A 200       2.542 -13.946   0.534  1.00 98.05           H  
ATOM   3086 HD22 LEU A 200       2.993 -14.855   1.994  1.00 98.05           H  
ATOM   3087 HD23 LEU A 200       1.359 -14.205   1.829  1.00 98.05           H  
ATOM   3088  N   ALA A 201       7.364 -13.347   1.260  1.00 95.88           N  
ATOM   3089  H   ALA A 201       6.812 -13.798   0.545  1.00 95.88           H  
ATOM   3090  CA  ALA A 201       8.795 -13.203   0.986  1.00 95.88           C  
ATOM   3091  HA  ALA A 201       9.313 -12.884   1.890  1.00 95.88           H  
ATOM   3092  C   ALA A 201       9.113 -12.157  -0.091  1.00 95.88           C  
ATOM   3093  CB  ALA A 201       9.338 -14.584   0.603  1.00 95.88           C  
ATOM   3094  HB1 ALA A 201       9.147 -15.292   1.408  1.00 95.88           H  
ATOM   3095  HB2 ALA A 201       8.845 -14.933  -0.305  1.00 95.88           H  
ATOM   3096  HB3 ALA A 201      10.412 -14.520   0.425  1.00 95.88           H  
ATOM   3097  O   ALA A 201      10.267 -11.758  -0.233  1.00 95.88           O  
ATOM   3098  N   THR A 202       8.112 -11.706  -0.846  1.00 94.14           N  
ATOM   3099  H   THR A 202       7.209 -12.149  -0.745  1.00 94.14           H  
ATOM   3100  CA  THR A 202       8.304 -10.787  -1.972  1.00 94.14           C  
ATOM   3101  HA  THR A 202       9.288 -10.326  -1.896  1.00 94.14           H  
ATOM   3102  C   THR A 202       7.277  -9.658  -1.978  1.00 94.14           C  
ATOM   3103  CB  THR A 202       8.253 -11.542  -3.309  1.00 94.14           C  
ATOM   3104  HB  THR A 202       8.489 -10.843  -4.110  1.00 94.14           H  
ATOM   3105  O   THR A 202       6.170  -9.799  -1.456  1.00 94.14           O  
ATOM   3106  CG2 THR A 202       9.223 -12.720  -3.391  1.00 94.14           C  
ATOM   3107 HG21 THR A 202       8.928 -13.510  -2.699  1.00 94.14           H  
ATOM   3108 HG22 THR A 202      10.231 -12.384  -3.148  1.00 94.14           H  
ATOM   3109 HG23 THR A 202       9.216 -13.121  -4.404  1.00 94.14           H  
ATOM   3110  OG1 THR A 202       6.961 -12.046  -3.520  1.00 94.14           O  
ATOM   3111  HG1 THR A 202       6.819 -12.723  -2.855  1.00 94.14           H  
ATOM   3112  N   LYS A 203       7.624  -8.538  -2.626  1.00 92.37           N  
ATOM   3113  H   LYS A 203       8.563  -8.459  -2.991  1.00 92.37           H  
ATOM   3114  CA  LYS A 203       6.691  -7.427  -2.868  1.00 92.37           C  
ATOM   3115  HA  LYS A 203       6.358  -7.024  -1.912  1.00 92.37           H  
ATOM   3116  C   LYS A 203       5.434  -7.900  -3.604  1.00 92.37           C  
ATOM   3117  CB  LYS A 203       7.407  -6.317  -3.660  1.00 92.37           C  
ATOM   3118  HB2 LYS A 203       7.717  -6.707  -4.629  1.00 92.37           H  
ATOM   3119  HB3 LYS A 203       8.296  -5.997  -3.117  1.00 92.37           H  
ATOM   3120  O   LYS A 203       4.333  -7.574  -3.183  1.00 92.37           O  
ATOM   3121  CG  LYS A 203       6.495  -5.098  -3.879  1.00 92.37           C  
ATOM   3122  HG2 LYS A 203       6.298  -4.612  -2.924  1.00 92.37           H  
ATOM   3123  HG3 LYS A 203       5.543  -5.427  -4.295  1.00 92.37           H  
ATOM   3124  CD  LYS A 203       7.098  -4.086  -4.860  1.00 92.37           C  
ATOM   3125  HD2 LYS A 203       8.148  -3.911  -4.626  1.00 92.37           H  
ATOM   3126  HD3 LYS A 203       7.053  -4.502  -5.866  1.00 92.37           H  
ATOM   3127  CE  LYS A 203       6.362  -2.738  -4.847  1.00 92.37           C  
ATOM   3128  HE2 LYS A 203       6.685  -2.168  -5.718  1.00 92.37           H  
ATOM   3129  HE3 LYS A 203       6.676  -2.178  -3.966  1.00 92.37           H  
ATOM   3130  NZ  LYS A 203       4.881  -2.863  -4.838  1.00 92.37           N  
ATOM   3131  HZ1 LYS A 203       4.438  -1.959  -4.910  1.00 92.37           H  
ATOM   3132  HZ2 LYS A 203       4.523  -3.313  -4.008  1.00 92.37           H  
ATOM   3133  HZ3 LYS A 203       4.519  -3.484  -5.548  1.00 92.37           H  
ATOM   3134  N   ALA A 204       5.603  -8.702  -4.656  1.00 92.85           N  
ATOM   3135  H   ALA A 204       6.544  -8.940  -4.934  1.00 92.85           H  
ATOM   3136  CA  ALA A 204       4.494  -9.194  -5.471  1.00 92.85           C  
ATOM   3137  HA  ALA A 204       3.958  -8.340  -5.885  1.00 92.85           H  
ATOM   3138  C   ALA A 204       3.483 -10.015  -4.653  1.00 92.85           C  
ATOM   3139  CB  ALA A 204       5.076 -10.018  -6.625  1.00 92.85           C  
ATOM   3140  HB1 ALA A 204       4.263 -10.373  -7.259  1.00 92.85           H  
ATOM   3141  HB2 ALA A 204       5.624 -10.876  -6.237  1.00 92.85           H  
ATOM   3142  HB3 ALA A 204       5.743  -9.398  -7.224  1.00 92.85           H  
ATOM   3143  O   ALA A 204       2.280  -9.831  -4.807  1.00 92.85           O  
ATOM   3144  N   GLU A 205       3.958 -10.876  -3.748  1.00 96.96           N  
ATOM   3145  H   GLU A 205       4.956 -11.009  -3.669  1.00 96.96           H  
ATOM   3146  CA  GLU A 205       3.084 -11.627  -2.841  1.00 96.96           C  
ATOM   3147  HA  GLU A 205       2.337 -12.177  -3.414  1.00 96.96           H  
ATOM   3148  C   GLU A 205       2.328 -10.709  -1.870  1.00 96.96           C  
ATOM   3149  CB  GLU A 205       3.927 -12.613  -2.027  1.00 96.96           C  
ATOM   3150  HB2 GLU A 205       4.765 -12.061  -1.602  1.00 96.96           H  
ATOM   3151  HB3 GLU A 205       3.322 -12.988  -1.201  1.00 96.96           H  
ATOM   3152  O   GLU A 205       1.145 -10.927  -1.620  1.00 96.96           O  
ATOM   3153  CG  GLU A 205       4.427 -13.827  -2.827  1.00 96.96           C  
ATOM   3154  HG2 GLU A 205       3.577 -14.479  -3.029  1.00 96.96           H  
ATOM   3155  HG3 GLU A 205       4.824 -13.501  -3.789  1.00 96.96           H  
ATOM   3156  CD  GLU A 205       5.517 -14.605  -2.070  1.00 96.96           C  
ATOM   3157  OE1 GLU A 205       5.617 -15.832  -2.276  1.00 96.96           O  
ATOM   3158  OE2 GLU A 205       6.288 -13.957  -1.315  1.00 96.96           O  
ATOM   3159  N   ILE A 206       2.991  -9.683  -1.319  1.00 97.59           N  
ATOM   3160  H   ILE A 206       3.958  -9.546  -1.577  1.00 97.59           H  
ATOM   3161  CA  ILE A 206       2.358  -8.711  -0.411  1.00 97.59           C  
ATOM   3162  HA  ILE A 206       1.839  -9.253   0.380  1.00 97.59           H  
ATOM   3163  C   ILE A 206       1.285  -7.907  -1.150  1.00 97.59           C  
ATOM   3164  CB  ILE A 206       3.414  -7.791   0.246  1.00 97.59           C  
ATOM   3165  HB  ILE A 206       4.020  -7.339  -0.539  1.00 97.59           H  
ATOM   3166  O   ILE A 206       0.166  -7.780  -0.648  1.00 97.59           O  
ATOM   3167  CG1 ILE A 206       4.335  -8.607   1.181  1.00 97.59           C  
ATOM   3168 HG12 ILE A 206       3.774  -8.929   2.058  1.00 97.59           H  
ATOM   3169 HG13 ILE A 206       4.686  -9.500   0.664  1.00 97.59           H  
ATOM   3170  CG2 ILE A 206       2.737  -6.660   1.047  1.00 97.59           C  
ATOM   3171 HG21 ILE A 206       3.480  -6.030   1.537  1.00 97.59           H  
ATOM   3172 HG22 ILE A 206       2.169  -6.012   0.380  1.00 97.59           H  
ATOM   3173 HG23 ILE A 206       2.066  -7.084   1.794  1.00 97.59           H  
ATOM   3174  CD1 ILE A 206       5.573  -7.834   1.648  1.00 97.59           C  
ATOM   3175 HD11 ILE A 206       6.099  -7.426   0.785  1.00 97.59           H  
ATOM   3176 HD12 ILE A 206       6.235  -8.515   2.182  1.00 97.59           H  
ATOM   3177 HD13 ILE A 206       5.294  -7.025   2.323  1.00 97.59           H  
ATOM   3178  N   ASP A 207       1.614  -7.391  -2.334  1.00 95.01           N  
ATOM   3179  H   ASP A 207       2.559  -7.516  -2.668  1.00 95.01           H  
ATOM   3180  CA  ASP A 207       0.691  -6.625  -3.169  1.00 95.01           C  
ATOM   3181  HA  ASP A 207       0.345  -5.752  -2.615  1.00 95.01           H  
ATOM   3182  C   ASP A 207      -0.538  -7.472  -3.540  1.00 95.01           C  
ATOM   3183  CB  ASP A 207       1.397  -6.146  -4.449  1.00 95.01           C  
ATOM   3184  HB2 ASP A 207       0.640  -5.734  -5.115  1.00 95.01           H  
ATOM   3185  HB3 ASP A 207       1.838  -7.007  -4.951  1.00 95.01           H  
ATOM   3186  O   ASP A 207      -1.670  -7.008  -3.389  1.00 95.01           O  
ATOM   3187  CG  ASP A 207       2.479  -5.072  -4.273  1.00 95.01           C  
ATOM   3188  OD1 ASP A 207       2.589  -4.413  -3.214  1.00 95.01           O  
ATOM   3189  OD2 ASP A 207       3.214  -4.840  -5.261  1.00 95.01           O  
ATOM   3190  N   ASP A 208      -0.333  -8.728  -3.957  1.00 97.42           N  
ATOM   3191  H   ASP A 208       0.617  -9.050  -4.075  1.00 97.42           H  
ATOM   3192  CA  ASP A 208      -1.417  -9.660  -4.291  1.00 97.42           C  
ATOM   3193  HA  ASP A 208      -2.053  -9.199  -5.047  1.00 97.42           H  
ATOM   3194  C   ASP A 208      -2.297  -9.975  -3.074  1.00 97.42           C  
ATOM   3195  CB  ASP A 208      -0.831 -10.948  -4.886  1.00 97.42           C  
ATOM   3196  HB2 ASP A 208      -0.204 -11.444  -4.144  1.00 97.42           H  
ATOM   3197  HB3 ASP A 208      -0.209 -10.695  -5.745  1.00 97.42           H  
ATOM   3198  O   ASP A 208      -3.528  -9.945  -3.165  1.00 97.42           O  
ATOM   3199  CG  ASP A 208      -1.942 -11.896  -5.349  1.00 97.42           C  
ATOM   3200  OD1 ASP A 208      -2.628 -11.544  -6.336  1.00 97.42           O  
ATOM   3201  OD2 ASP A 208      -2.130 -12.949  -4.699  1.00 97.42           O  
ATOM   3202  N   TYR A 209      -1.687 -10.197  -1.907  1.00 98.15           N  
ATOM   3203  H   TYR A 209      -0.677 -10.231  -1.893  1.00 98.15           H  
ATOM   3204  CA  TYR A 209      -2.422 -10.451  -0.671  1.00 98.15           C  
ATOM   3205  HA  TYR A 209      -3.073 -11.309  -0.835  1.00 98.15           H  
ATOM   3206  C   TYR A 209      -3.305  -9.263  -0.274  1.00 98.15           C  
ATOM   3207  CB  TYR A 209      -1.441 -10.784   0.458  1.00 98.15           C  
ATOM   3208  HB2 TYR A 209      -0.856  -9.901   0.717  1.00 98.15           H  
ATOM   3209  HB3 TYR A 209      -0.748 -11.548   0.106  1.00 98.15           H  
ATOM   3210  O   TYR A 209      -4.459  -9.448   0.113  1.00 98.15           O  
ATOM   3211  CG  TYR A 209      -2.142 -11.312   1.690  1.00 98.15           C  
ATOM   3212  CD1 TYR A 209      -2.571 -10.443   2.714  1.00 98.15           C  
ATOM   3213  HD1 TYR A 209      -2.368  -9.385   2.635  1.00 98.15           H  
ATOM   3214  CD2 TYR A 209      -2.420 -12.688   1.765  1.00 98.15           C  
ATOM   3215  HD2 TYR A 209      -2.100 -13.336   0.963  1.00 98.15           H  
ATOM   3216  CE1 TYR A 209      -3.287 -10.955   3.813  1.00 98.15           C  
ATOM   3217  HE1 TYR A 209      -3.629 -10.298   4.599  1.00 98.15           H  
ATOM   3218  CE2 TYR A 209      -3.147 -13.203   2.848  1.00 98.15           C  
ATOM   3219  HE2 TYR A 209      -3.384 -14.256   2.870  1.00 98.15           H  
ATOM   3220  OH  TYR A 209      -4.336 -12.839   4.870  1.00 98.15           O  
ATOM   3221  HH  TYR A 209      -4.560 -13.759   4.708  1.00 98.15           H  
ATOM   3222  CZ  TYR A 209      -3.586 -12.332   3.864  1.00 98.15           C  
ATOM   3223  N   VAL A 210      -2.779  -8.037  -0.372  1.00 97.19           N  
ATOM   3224  H   VAL A 210      -1.831  -7.957  -0.712  1.00 97.19           H  
ATOM   3225  CA  VAL A 210      -3.524  -6.811  -0.052  1.00 97.19           C  
ATOM   3226  HA  VAL A 210      -4.021  -6.948   0.908  1.00 97.19           H  
ATOM   3227  C   VAL A 210      -4.627  -6.549  -1.080  1.00 97.19           C  
ATOM   3228  CB  VAL A 210      -2.567  -5.609   0.076  1.00 97.19           C  
ATOM   3229  HB  VAL A 210      -1.926  -5.556  -0.804  1.00 97.19           H  
ATOM   3230  O   VAL A 210      -5.737  -6.183  -0.692  1.00 97.19           O  
ATOM   3231  CG1 VAL A 210      -3.320  -4.278   0.214  1.00 97.19           C  
ATOM   3232 HG11 VAL A 210      -2.614  -3.475   0.424  1.00 97.19           H  
ATOM   3233 HG12 VAL A 210      -4.050  -4.354   1.020  1.00 97.19           H  
ATOM   3234 HG13 VAL A 210      -3.832  -4.041  -0.719  1.00 97.19           H  
ATOM   3235  CG2 VAL A 210      -1.692  -5.753   1.329  1.00 97.19           C  
ATOM   3236 HG21 VAL A 210      -1.131  -6.687   1.289  1.00 97.19           H  
ATOM   3237 HG22 VAL A 210      -0.975  -4.932   1.367  1.00 97.19           H  
ATOM   3238 HG23 VAL A 210      -2.309  -5.744   2.228  1.00 97.19           H  
ATOM   3239  N   ALA A 211      -4.359  -6.767  -2.370  1.00 96.81           N  
ATOM   3240  H   ALA A 211      -3.427  -7.055  -2.633  1.00 96.81           H  
ATOM   3241  CA  ALA A 211      -5.339  -6.589  -3.441  1.00 96.81           C  
ATOM   3242  HA  ALA A 211      -5.739  -5.576  -3.386  1.00 96.81           H  
ATOM   3243  C   ALA A 211      -6.526  -7.561  -3.322  1.00 96.81           C  
ATOM   3244  CB  ALA A 211      -4.621  -6.758  -4.784  1.00 96.81           C  
ATOM   3245  HB1 ALA A 211      -4.200  -7.761  -4.859  1.00 96.81           H  
ATOM   3246  HB2 ALA A 211      -5.326  -6.607  -5.601  1.00 96.81           H  
ATOM   3247  HB3 ALA A 211      -3.814  -6.029  -4.868  1.00 96.81           H  
ATOM   3248  O   ALA A 211      -7.662  -7.184  -3.611  1.00 96.81           O  
ATOM   3249  N   ASN A 212      -6.271  -8.786  -2.855  1.00 96.90           N  
ATOM   3250  H   ASN A 212      -5.304  -9.035  -2.704  1.00 96.90           H  
ATOM   3251  CA  ASN A 212      -7.275  -9.840  -2.690  1.00 96.90           C  
ATOM   3252  HA  ASN A 212      -8.176  -9.549  -3.230  1.00 96.90           H  
ATOM   3253  C   ASN A 212      -7.711 -10.046  -1.228  1.00 96.90           C  
ATOM   3254  CB  ASN A 212      -6.757 -11.129  -3.341  1.00 96.90           C  
ATOM   3255  HB2 ASN A 212      -7.489 -11.926  -3.210  1.00 96.90           H  
ATOM   3256  HB3 ASN A 212      -5.831 -11.438  -2.856  1.00 96.90           H  
ATOM   3257  O   ASN A 212      -8.276 -11.088  -0.883  1.00 96.90           O  
ATOM   3258  CG  ASN A 212      -6.527 -10.971  -4.830  1.00 96.90           C  
ATOM   3259  ND2 ASN A 212      -5.286 -10.888  -5.239  1.00 96.90           N  
ATOM   3260 HD21 ASN A 212      -5.048 -10.934  -6.219  1.00 96.90           H  
ATOM   3261 HD22 ASN A 212      -4.524 -10.895  -4.576  1.00 96.90           H  
ATOM   3262  OD1 ASN A 212      -7.464 -10.929  -5.616  1.00 96.90           O  
ATOM   3263  N   LEU A 213      -7.453  -9.070  -0.354  1.00 95.73           N  
ATOM   3264  H   LEU A 213      -6.951  -8.258  -0.683  1.00 95.73           H  
ATOM   3265  CA  LEU A 213      -7.753  -9.167   1.070  1.00 95.73           C  
ATOM   3266  HA  LEU A 213      -7.242 -10.054   1.444  1.00 95.73           H  
ATOM   3267  C   LEU A 213      -9.266  -9.328   1.303  1.00 95.73           C  
ATOM   3268  CB  LEU A 213      -7.167  -7.931   1.774  1.00 95.73           C  
ATOM   3269  HB2 LEU A 213      -7.662  -7.042   1.384  1.00 95.73           H  
ATOM   3270  HB3 LEU A 213      -6.109  -7.860   1.524  1.00 95.73           H  
ATOM   3271  O   LEU A 213     -10.047  -8.399   1.095  1.00 95.73           O  
ATOM   3272  CG  LEU A 213      -7.301  -7.943   3.305  1.00 95.73           C  
ATOM   3273  HG  LEU A 213      -8.354  -7.971   3.585  1.00 95.73           H  
ATOM   3274  CD1 LEU A 213      -6.576  -9.132   3.930  1.00 95.73           C  
ATOM   3275 HD11 LEU A 213      -6.563  -9.019   5.014  1.00 95.73           H  
ATOM   3276 HD12 LEU A 213      -5.558  -9.189   3.546  1.00 95.73           H  
ATOM   3277 HD13 LEU A 213      -7.107 -10.052   3.685  1.00 95.73           H  
ATOM   3278  CD2 LEU A 213      -6.669  -6.680   3.892  1.00 95.73           C  
ATOM   3279 HD21 LEU A 213      -6.946  -6.587   4.942  1.00 95.73           H  
ATOM   3280 HD22 LEU A 213      -5.585  -6.721   3.788  1.00 95.73           H  
ATOM   3281 HD23 LEU A 213      -7.030  -5.807   3.348  1.00 95.73           H  
ATOM   3282  N   SER A 214      -9.677 -10.511   1.765  1.00 94.99           N  
ATOM   3283  H   SER A 214      -8.987 -11.242   1.857  1.00 94.99           H  
ATOM   3284  CA  SER A 214     -11.079 -10.847   2.038  1.00 94.99           C  
ATOM   3285  HA  SER A 214     -11.716 -10.046   1.663  1.00 94.99           H  
ATOM   3286  C   SER A 214     -11.345 -11.013   3.530  1.00 94.99           C  
ATOM   3287  CB  SER A 214     -11.496 -12.124   1.305  1.00 94.99           C  
ATOM   3288  HB2 SER A 214     -10.871 -12.952   1.640  1.00 94.99           H  
ATOM   3289  HB3 SER A 214     -11.366 -11.989   0.231  1.00 94.99           H  
ATOM   3290  O   SER A 214     -10.609 -11.705   4.228  1.00 94.99           O  
ATOM   3291  OG  SER A 214     -12.858 -12.409   1.595  1.00 94.99           O  
ATOM   3292  HG  SER A 214     -12.940 -13.351   1.758  1.00 94.99           H  
ATOM   3293  N   TRP A 215     -12.459 -10.439   3.986  1.00 94.61           N  
ATOM   3294  H   TRP A 215     -12.991  -9.887   3.329  1.00 94.61           H  
ATOM   3295  CA  TRP A 215     -12.983 -10.588   5.350  1.00 94.61           C  
ATOM   3296  HA  TRP A 215     -12.211 -11.028   5.982  1.00 94.61           H  
ATOM   3297  C   TRP A 215     -14.201 -11.514   5.435  1.00 94.61           C  
ATOM   3298  CB  TRP A 215     -13.307  -9.200   5.897  1.00 94.61           C  
ATOM   3299  HB2 TRP A 215     -13.811  -9.303   6.858  1.00 94.61           H  
ATOM   3300  HB3 TRP A 215     -13.989  -8.688   5.219  1.00 94.61           H  
ATOM   3301  O   TRP A 215     -14.716 -11.766   6.530  1.00 94.61           O  
ATOM   3302  CG  TRP A 215     -12.095  -8.359   6.106  1.00 94.61           C  
ATOM   3303  CD1 TRP A 215     -11.469  -7.619   5.167  1.00 94.61           C  
ATOM   3304  HD1 TRP A 215     -11.760  -7.538   4.130  1.00 94.61           H  
ATOM   3305  CD2 TRP A 215     -11.325  -8.192   7.331  1.00 94.61           C  
ATOM   3306  CE2 TRP A 215     -10.243  -7.306   7.058  1.00 94.61           C  
ATOM   3307  CE3 TRP A 215     -11.451  -8.682   8.648  1.00 94.61           C  
ATOM   3308  HE3 TRP A 215     -12.265  -9.351   8.883  1.00 94.61           H  
ATOM   3309  NE1 TRP A 215     -10.376  -7.000   5.726  1.00 94.61           N  
ATOM   3310  HE1 TRP A 215      -9.769  -6.403   5.183  1.00 94.61           H  
ATOM   3311  CH2 TRP A 215      -9.463  -7.444   9.329  1.00 94.61           C  
ATOM   3312  HH2 TRP A 215      -8.729  -7.180  10.075  1.00 94.61           H  
ATOM   3313  CZ2 TRP A 215      -9.321  -6.925   8.036  1.00 94.61           C  
ATOM   3314  HZ2 TRP A 215      -8.510  -6.257   7.786  1.00 94.61           H  
ATOM   3315  CZ3 TRP A 215     -10.528  -8.307   9.639  1.00 94.61           C  
ATOM   3316  HZ3 TRP A 215     -10.635  -8.699  10.640  1.00 94.61           H  
ATOM   3317  N   VAL A 216     -14.670 -12.004   4.287  1.00 84.15           N  
ATOM   3318  H   VAL A 216     -14.116 -11.853   3.457  1.00 84.15           H  
ATOM   3319  CA  VAL A 216     -15.750 -12.992   4.185  1.00 84.15           C  
ATOM   3320  HA  VAL A 216     -16.495 -12.783   4.953  1.00 84.15           H  
ATOM   3321  C   VAL A 216     -15.163 -14.380   4.453  1.00 84.15           C  
ATOM   3322  CB  VAL A 216     -16.440 -12.909   2.808  1.00 84.15           C  
ATOM   3323  HB  VAL A 216     -15.749 -13.239   2.033  1.00 84.15           H  
ATOM   3324  O   VAL A 216     -14.028 -14.636   4.051  1.00 84.15           O  
ATOM   3325  CG1 VAL A 216     -17.698 -13.783   2.755  1.00 84.15           C  
ATOM   3326 HG11 VAL A 216     -18.396 -13.498   3.542  1.00 84.15           H  
ATOM   3327 HG12 VAL A 216     -17.424 -14.831   2.879  1.00 84.15           H  
ATOM   3328 HG13 VAL A 216     -18.180 -13.683   1.783  1.00 84.15           H  
ATOM   3329  CG2 VAL A 216     -16.879 -11.469   2.485  1.00 84.15           C  
ATOM   3330 HG21 VAL A 216     -17.438 -11.455   1.549  1.00 84.15           H  
ATOM   3331 HG22 VAL A 216     -16.005 -10.830   2.361  1.00 84.15           H  
ATOM   3332 HG23 VAL A 216     -17.505 -11.079   3.288  1.00 84.15           H  
ATOM   3333  N   ASP A 217     -15.907 -15.224   5.172  1.00 64.58           N  
ATOM   3334  H   ASP A 217     -16.871 -14.982   5.355  1.00 64.58           H  
ATOM   3335  CA  ASP A 217     -15.536 -16.630   5.416  1.00 64.58           C  
ATOM   3336  HA  ASP A 217     -14.509 -16.669   5.777  1.00 64.58           H  
ATOM   3337  C   ASP A 217     -15.564 -17.483   4.138  1.00 64.58           C  
ATOM   3338  CB  ASP A 217     -16.451 -17.252   6.497  1.00 64.58           C  
ATOM   3339  HB2 ASP A 217     -16.201 -18.308   6.598  1.00 64.58           H  
ATOM   3340  HB3 ASP A 217     -17.485 -17.189   6.158  1.00 64.58           H  
ATOM   3341  O   ASP A 217     -16.393 -17.189   3.243  1.00 64.58           O  
ATOM   3342  CG  ASP A 217     -16.334 -16.609   7.887  1.00 64.58           C  
ATOM   3343  OD1 ASP A 217     -15.213 -16.240   8.312  1.00 64.58           O  
ATOM   3344  OD2 ASP A 217     -17.378 -16.387   8.539  1.00 64.58           O  
ATOM   3345  OXT ASP A 217     -14.769 -18.447   4.106  1.00 64.58           O  
TER    3346      ASP A 217                                                       
END   
