# Supplementary material for: Distantly related Alteromonas bacteriophages share tail fibers exhibiting properties of transient chaperone caps
Source: Nat Commun. 2023 Oct 16;14:6517. doi: 10.1038/s41467-023-42114-8 (PMC10579305; doi:10.1038/s41467-023-42114-8)
Supplement: Supplementary file 4 — Source Data [file 41467_2023_42114_MOESM4_ESM.zip › Source_data/Figure_4/Fig4d_P24_gp45_monomer.pdb]

ATOM      1  N   MET A   1      13.820  18.477 -34.895  1.00 46.29           N  
ATOM      2  H   MET A   1      13.393  17.735 -35.431  1.00 46.29           H  
ATOM      3  H2  MET A   1      14.707  18.717 -35.312  1.00 46.29           H  
ATOM      4  H3  MET A   1      13.222  19.291 -34.891  1.00 46.29           H  
ATOM      5  CA  MET A   1      14.039  18.007 -33.515  1.00 46.29           C  
ATOM      6  HA  MET A   1      14.572  18.760 -32.935  1.00 46.29           H  
ATOM      7  C   MET A   1      14.917  16.779 -33.596  1.00 46.29           C  
ATOM      8  CB  MET A   1      12.718  17.679 -32.802  1.00 46.29           C  
ATOM      9  HB2 MET A   1      12.932  17.091 -31.909  1.00 46.29           H  
ATOM     10  HB3 MET A   1      12.078  17.090 -33.458  1.00 46.29           H  
ATOM     11  O   MET A   1      14.454  15.739 -34.052  1.00 46.29           O  
ATOM     12  CG  MET A   1      11.979  18.944 -32.362  1.00 46.29           C  
ATOM     13  HG2 MET A   1      12.588  19.480 -31.634  1.00 46.29           H  
ATOM     14  HG3 MET A   1      11.823  19.588 -33.228  1.00 46.29           H  
ATOM     15  SD  MET A   1      10.366  18.589 -31.626  1.00 46.29           S  
ATOM     16  CE  MET A   1       9.760  20.276 -31.363  1.00 46.29           C  
ATOM     17  HE1 MET A   1       9.685  20.798 -32.317  1.00 46.29           H  
ATOM     18  HE2 MET A   1       8.776  20.236 -30.895  1.00 46.29           H  
ATOM     19  HE3 MET A   1      10.443  20.812 -30.705  1.00 46.29           H  
ATOM     20  N   SER A   2      16.198  16.926 -33.279  1.00 54.80           N  
ATOM     21  H   SER A   2      16.554  17.798 -32.915  1.00 54.80           H  
ATOM     22  CA  SER A   2      17.149  15.817 -33.208  1.00 54.80           C  
ATOM     23  HA  SER A   2      17.051  15.181 -34.088  1.00 54.80           H  
ATOM     24  C   SER A   2      16.830  14.981 -31.971  1.00 54.80           C  
ATOM     25  CB  SER A   2      18.596  16.348 -33.166  1.00 54.80           C  
ATOM     26  HB2 SER A   2      19.212  15.736 -32.507  1.00 54.80           H  
ATOM     27  HB3 SER A   2      19.010  16.283 -34.173  1.00 54.80           H  
ATOM     28  O   SER A   2      17.160  15.360 -30.854  1.00 54.80           O  
ATOM     29  OG  SER A   2      18.654  17.706 -32.767  1.00 54.80           O  
ATOM     30  HG  SER A   2      18.782  17.789 -31.819  1.00 54.80           H  
ATOM     31  N   HIS A   3      16.146  13.852 -32.151  1.00 75.21           N  
ATOM     32  H   HIS A   3      15.859  13.593 -33.084  1.00 75.21           H  
ATOM     33  CA  HIS A   3      16.068  12.846 -31.097  1.00 75.21           C  
ATOM     34  HA  HIS A   3      15.751  13.319 -30.167  1.00 75.21           H  
ATOM     35  C   HIS A   3      17.475  12.267 -30.904  1.00 75.21           C  
ATOM     36  CB  HIS A   3      15.038  11.775 -31.483  1.00 75.21           C  
ATOM     37  HB2 HIS A   3      14.081  12.259 -31.678  1.00 75.21           H  
ATOM     38  HB3 HIS A   3      15.358  11.284 -32.402  1.00 75.21           H  
ATOM     39  O   HIS A   3      18.020  11.681 -31.839  1.00 75.21           O  
ATOM     40  CG  HIS A   3      14.824  10.730 -30.417  1.00 75.21           C  
ATOM     41  CD2 HIS A   3      15.141   9.400 -30.498  1.00 75.21           C  
ATOM     42  HD2 HIS A   3      15.615   8.917 -31.340  1.00 75.21           H  
ATOM     43  ND1 HIS A   3      14.248  10.931 -29.182  1.00 75.21           N  
ATOM     44  HD1 HIS A   3      13.905  11.807 -28.814  1.00 75.21           H  
ATOM     45  CE1 HIS A   3      14.220   9.751 -28.539  1.00 75.21           C  
ATOM     46  HE1 HIS A   3      13.830   9.599 -27.544  1.00 75.21           H  
ATOM     47  NE2 HIS A   3      14.740   8.779 -29.308  1.00 75.21           N  
ATOM     48  N   LEU A   4      18.075  12.470 -29.727  1.00 87.70           N  
ATOM     49  H   LEU A   4      17.608  13.016 -29.018  1.00 87.70           H  
ATOM     50  CA  LEU A   4      19.377  11.889 -29.406  1.00 87.70           C  
ATOM     51  HA  LEU A   4      20.074  12.111 -30.213  1.00 87.70           H  
ATOM     52  C   LEU A   4      19.235  10.372 -29.325  1.00 87.70           C  
ATOM     53  CB  LEU A   4      19.942  12.466 -28.098  1.00 87.70           C  
ATOM     54  HB2 LEU A   4      20.881  11.956 -27.880  1.00 87.70           H  
ATOM     55  HB3 LEU A   4      19.250  12.242 -27.286  1.00 87.70           H  
ATOM     56  O   LEU A   4      18.400   9.843 -28.588  1.00 87.70           O  
ATOM     57  CG  LEU A   4      20.204  13.981 -28.120  1.00 87.70           C  
ATOM     58  HG  LEU A   4      19.261  14.508 -28.267  1.00 87.70           H  
ATOM     59  CD1 LEU A   4      20.786  14.397 -26.774  1.00 87.70           C  
ATOM     60 HD11 LEU A   4      21.011  15.464 -26.777  1.00 87.70           H  
ATOM     61 HD12 LEU A   4      20.072  14.180 -25.980  1.00 87.70           H  
ATOM     62 HD13 LEU A   4      21.709  13.849 -26.588  1.00 87.70           H  
ATOM     63  CD2 LEU A   4      21.184  14.408 -29.213  1.00 87.70           C  
ATOM     64 HD21 LEU A   4      21.346  15.483 -29.143  1.00 87.70           H  
ATOM     65 HD22 LEU A   4      20.774  14.190 -30.199  1.00 87.70           H  
ATOM     66 HD23 LEU A   4      22.133  13.887 -29.081  1.00 87.70           H  
ATOM     67  N   THR A   5      20.041   9.671 -30.112  1.00 87.21           N  
ATOM     68  H   THR A   5      20.762  10.165 -30.619  1.00 87.21           H  
ATOM     69  CA  THR A   5      20.016   8.205 -30.160  1.00 87.21           C  
ATOM     70  HA  THR A   5      19.052   7.849 -29.798  1.00 87.21           H  
ATOM     71  C   THR A   5      21.075   7.597 -29.250  1.00 87.21           C  
ATOM     72  CB  THR A   5      20.177   7.691 -31.592  1.00 87.21           C  
ATOM     73  HB  THR A   5      20.126   6.603 -31.570  1.00 87.21           H  
ATOM     74  O   THR A   5      20.915   6.444 -28.843  1.00 87.21           O  
ATOM     75  CG2 THR A   5      19.064   8.186 -32.518  1.00 87.21           C  
ATOM     76 HG21 THR A   5      18.092   7.922 -32.103  1.00 87.21           H  
ATOM     77 HG22 THR A   5      19.179   7.716 -33.495  1.00 87.21           H  
ATOM     78 HG23 THR A   5      19.125   9.267 -32.639  1.00 87.21           H  
ATOM     79  OG1 THR A   5      21.427   8.065 -32.123  1.00 87.21           O  
ATOM     80  HG1 THR A   5      21.591   9.001 -31.986  1.00 87.21           H  
ATOM     81  N   PHE A   6      22.113   8.383 -28.922  1.00 92.01           N  
ATOM     82  H   PHE A   6      22.154   9.293 -29.358  1.00 92.01           H  
ATOM     83  CA  PHE A   6      23.328   7.973 -28.208  1.00 92.01           C  
ATOM     84  HA  PHE A   6      24.010   8.822 -28.231  1.00 92.01           H  
ATOM     85  C   PHE A   6      24.091   6.848 -28.908  1.00 92.01           C  
ATOM     86  CB  PHE A   6      23.045   7.688 -26.734  1.00 92.01           C  
ATOM     87  HB2 PHE A   6      23.992   7.454 -26.248  1.00 92.01           H  
ATOM     88  HB3 PHE A   6      22.396   6.817 -26.651  1.00 92.01           H  
ATOM     89  O   PHE A   6      24.884   6.142 -28.292  1.00 92.01           O  
ATOM     90  CG  PHE A   6      22.432   8.852 -25.998  1.00 92.01           C  
ATOM     91  CD1 PHE A   6      23.257   9.862 -25.472  1.00 92.01           C  
ATOM     92  HD1 PHE A   6      24.330   9.795 -25.577  1.00 92.01           H  
ATOM     93  CD2 PHE A   6      21.036   8.948 -25.879  1.00 92.01           C  
ATOM     94  HD2 PHE A   6      20.401   8.190 -26.312  1.00 92.01           H  
ATOM     95  CE1 PHE A   6      22.687  10.963 -24.814  1.00 92.01           C  
ATOM     96  HE1 PHE A   6      23.324  11.743 -24.422  1.00 92.01           H  
ATOM     97  CE2 PHE A   6      20.469  10.058 -25.238  1.00 92.01           C  
ATOM     98  HE2 PHE A   6      19.394  10.152 -25.204  1.00 92.01           H  
ATOM     99  CZ  PHE A   6      21.291  11.061 -24.695  1.00 92.01           C  
ATOM    100  HZ  PHE A   6      20.851  11.923 -24.214  1.00 92.01           H  
ATOM    101  N   VAL A   7      23.838   6.690 -30.207  1.00 87.05           N  
ATOM    102  H   VAL A   7      23.161   7.304 -30.638  1.00 87.05           H  
ATOM    103  CA  VAL A   7      24.624   5.829 -31.083  1.00 87.05           C  
ATOM    104  HA  VAL A   7      24.859   4.904 -30.556  1.00 87.05           H  
ATOM    105  C   VAL A   7      25.946   6.519 -31.417  1.00 87.05           C  
ATOM    106  CB  VAL A   7      23.808   5.497 -32.342  1.00 87.05           C  
ATOM    107  HB  VAL A   7      23.500   6.419 -32.834  1.00 87.05           H  
ATOM    108  O   VAL A   7      27.004   5.903 -31.369  1.00 87.05           O  
ATOM    109  CG1 VAL A   7      24.615   4.665 -33.326  1.00 87.05           C  
ATOM    110 HG11 VAL A   7      24.979   3.773 -32.817  1.00 87.05           H  
ATOM    111 HG12 VAL A   7      25.461   5.239 -33.704  1.00 87.05           H  
ATOM    112 HG13 VAL A   7      23.995   4.383 -34.177  1.00 87.05           H  
ATOM    113  CG2 VAL A   7      22.562   4.674 -31.982  1.00 87.05           C  
ATOM    114 HG21 VAL A   7      21.979   4.480 -32.883  1.00 87.05           H  
ATOM    115 HG22 VAL A   7      21.940   5.215 -31.269  1.00 87.05           H  
ATOM    116 HG23 VAL A   7      22.876   3.727 -31.542  1.00 87.05           H  
ATOM    117  N   GLU A   8      25.894   7.826 -31.669  1.00 86.08           N  
ATOM    118  H   GLU A   8      24.996   8.287 -31.668  1.00 86.08           H  
ATOM    119  CA  GLU A   8      27.076   8.643 -31.915  1.00 86.08           C  
ATOM    120  HA  GLU A   8      27.853   8.024 -32.364  1.00 86.08           H  
ATOM    121  C   GLU A   8      27.624   9.216 -30.608  1.00 86.08           C  
ATOM    122  CB  GLU A   8      26.732   9.775 -32.894  1.00 86.08           C  
ATOM    123  HB2 GLU A   8      27.605  10.416 -33.015  1.00 86.08           H  
ATOM    124  HB3 GLU A   8      25.933  10.384 -32.472  1.00 86.08           H  
ATOM    125  O   GLU A   8      26.881   9.783 -29.805  1.00 86.08           O  
ATOM    126  CG  GLU A   8      26.285   9.262 -34.273  1.00 86.08           C  
ATOM    127  HG2 GLU A   8      25.341   8.726 -34.166  1.00 86.08           H  
ATOM    128  HG3 GLU A   8      26.101  10.124 -34.914  1.00 86.08           H  
ATOM    129  CD  GLU A   8      27.336   8.359 -34.933  1.00 86.08           C  
ATOM    130  OE1 GLU A   8      26.920   7.391 -35.605  1.00 86.08           O  
ATOM    131  OE2 GLU A   8      28.539   8.659 -34.747  1.00 86.08           O  
ATOM    132  N   ALA A   9      28.945   9.164 -30.419  1.00 82.54           N  
ATOM    133  H   ALA A   9      29.509   8.663 -31.091  1.00 82.54           H  
ATOM    134  CA  ALA A   9      29.591   9.747 -29.239  1.00 82.54           C  
ATOM    135  HA  ALA A   9      29.194   9.250 -28.353  1.00 82.54           H  
ATOM    136  C   ALA A   9      29.305  11.257 -29.092  1.00 82.54           C  
ATOM    137  CB  ALA A   9      31.095   9.467 -29.318  1.00 82.54           C  
ATOM    138  HB1 ALA A   9      31.590   9.867 -28.433  1.00 82.54           H  
ATOM    139  HB2 ALA A   9      31.518   9.940 -30.203  1.00 82.54           H  
ATOM    140  HB3 ALA A   9      31.268   8.392 -29.366  1.00 82.54           H  
ATOM    141  O   ALA A   9      29.226  11.757 -27.971  1.00 82.54           O  
ATOM    142  N   SER A  10      29.082  11.954 -30.214  1.00 89.55           N  
ATOM    143  H   SER A  10      29.128  11.453 -31.090  1.00 89.55           H  
ATOM    144  CA  SER A  10      28.712  13.375 -30.242  1.00 89.55           C  
ATOM    145  HA  SER A  10      29.416  13.923 -29.616  1.00 89.55           H  
ATOM    146  C   SER A  10      27.310  13.662 -29.693  1.00 89.55           C  
ATOM    147  CB  SER A  10      28.828  13.939 -31.664  1.00 89.55           C  
ATOM    148  HB2 SER A  10      28.645  15.013 -31.625  1.00 89.55           H  
ATOM    149  HB3 SER A  10      29.840  13.780 -32.036  1.00 89.55           H  
ATOM    150  O   SER A  10      27.022  14.804 -29.346  1.00 89.55           O  
ATOM    151  OG  SER A  10      27.888  13.343 -32.551  1.00 89.55           O  
ATOM    152  HG  SER A  10      28.318  12.621 -33.014  1.00 89.55           H  
ATOM    153  N   ASP A  11      26.422  12.666 -29.573  1.00 93.69           N  
ATOM    154  H   ASP A  11      26.682  11.729 -29.845  1.00 93.69           H  
ATOM    155  CA  ASP A  11      25.099  12.872 -28.965  1.00 93.69           C  
ATOM    156  HA  ASP A  11      24.627  13.735 -29.433  1.00 93.69           H  
ATOM    157  C   ASP A  11      25.209  13.208 -27.472  1.00 93.69           C  
ATOM    158  CB  ASP A  11      24.185  11.648 -29.174  1.00 93.69           C  
ATOM    159  HB2 ASP A  11      23.379  11.699 -28.442  1.00 93.69           H  
ATOM    160  HB3 ASP A  11      24.743  10.736 -28.964  1.00 93.69           H  
ATOM    161  O   ASP A  11      24.415  13.997 -26.967  1.00 93.69           O  
ATOM    162  CG  ASP A  11      23.524  11.555 -30.557  1.00 93.69           C  
ATOM    163  OD1 ASP A  11      23.671  12.510 -31.366  1.00 93.69           O  
ATOM    164  OD2 ASP A  11      22.771  10.564 -30.762  1.00 93.69           O  
ATOM    165  N   PHE A  12      26.219  12.676 -26.776  1.00 95.05           N  
ATOM    166  H   PHE A  12      26.877  12.084 -27.262  1.00 95.05           H  
ATOM    167  CA  PHE A  12      26.458  12.975 -25.361  1.00 95.05           C  
ATOM    168  HA  PHE A  12      25.537  12.807 -24.803  1.00 95.05           H  
ATOM    169  C   PHE A  12      26.857  14.438 -25.136  1.00 95.05           C  
ATOM    170  CB  PHE A  12      27.542  12.039 -24.815  1.00 95.05           C  
ATOM    171  HB2 PHE A  12      28.443  12.137 -25.421  1.00 95.05           H  
ATOM    172  HB3 PHE A  12      27.800  12.365 -23.807  1.00 95.05           H  
ATOM    173  O   PHE A  12      26.458  15.031 -24.140  1.00 95.05           O  
ATOM    174  CG  PHE A  12      27.136  10.581 -24.752  1.00 95.05           C  
ATOM    175  CD1 PHE A  12      26.602  10.054 -23.561  1.00 95.05           C  
ATOM    176  HD1 PHE A  12      26.469  10.689 -22.698  1.00 95.05           H  
ATOM    177  CD2 PHE A  12      27.290   9.746 -25.876  1.00 95.05           C  
ATOM    178  HD2 PHE A  12      27.671  10.146 -26.804  1.00 95.05           H  
ATOM    179  CE1 PHE A  12      26.248   8.696 -23.492  1.00 95.05           C  
ATOM    180  HE1 PHE A  12      25.838   8.288 -22.580  1.00 95.05           H  
ATOM    181  CE2 PHE A  12      26.939   8.387 -25.804  1.00 95.05           C  
ATOM    182  HE2 PHE A  12      27.055   7.749 -26.667  1.00 95.05           H  
ATOM    183  CZ  PHE A  12      26.434   7.860 -24.605  1.00 95.05           C  
ATOM    184  HZ  PHE A  12      26.189   6.810 -24.538  1.00 95.05           H  
ATOM    185  N   GLU A  13      27.593  15.030 -26.079  1.00 91.49           N  
ATOM    186  H   GLU A  13      27.873  14.484 -26.881  1.00 91.49           H  
ATOM    187  CA  GLU A  13      28.054  16.425 -26.022  1.00 91.49           C  
ATOM    188  HA  GLU A  13      28.466  16.638 -25.035  1.00 91.49           H  
ATOM    189  C   GLU A  13      26.920  17.430 -26.273  1.00 91.49           C  
ATOM    190  CB  GLU A  13      29.153  16.635 -27.074  1.00 91.49           C  
ATOM    191  HB2 GLU A  13      29.454  17.682 -27.064  1.00 91.49           H  
ATOM    192  HB3 GLU A  13      28.737  16.407 -28.056  1.00 91.49           H  
ATOM    193  O   GLU A  13      27.008  18.589 -25.873  1.00 91.49           O  
ATOM    194  CG  GLU A  13      30.400  15.765 -26.839  1.00 91.49           C  
ATOM    195  HG2 GLU A  13      30.096  14.726 -26.712  1.00 91.49           H  
ATOM    196  HG3 GLU A  13      30.885  16.088 -25.917  1.00 91.49           H  
ATOM    197  CD  GLU A  13      31.403  15.830 -28.002  1.00 91.49           C  
ATOM    198  OE1 GLU A  13      32.300  14.958 -28.019  1.00 91.49           O  
ATOM    199  OE2 GLU A  13      31.245  16.692 -28.898  1.00 91.49           O  
ATOM    200  N   LYS A  14      25.835  16.991 -26.925  1.00 93.76           N  
ATOM    201  H   LYS A  14      25.836  16.028 -27.227  1.00 93.76           H  
ATOM    202  CA  LYS A  14      24.647  17.819 -27.192  1.00 93.76           C  
ATOM    203  HA  LYS A  14      24.968  18.831 -27.440  1.00 93.76           H  
ATOM    204  C   LYS A  14      23.730  17.947 -25.973  1.00 93.76           C  
ATOM    205  CB  LYS A  14      23.865  17.228 -28.373  1.00 93.76           C  
ATOM    206  HB2 LYS A  14      23.599  16.201 -28.124  1.00 93.76           H  
ATOM    207  HB3 LYS A  14      22.939  17.788 -28.507  1.00 93.76           H  
ATOM    208  O   LYS A  14      22.854  18.814 -25.967  1.00 93.76           O  
ATOM    209  CG  LYS A  14      24.637  17.258 -29.701  1.00 93.76           C  
ATOM    210  HG2 LYS A  14      24.728  18.285 -30.053  1.00 93.76           H  
ATOM    211  HG3 LYS A  14      25.640  16.858 -29.548  1.00 93.76           H  
ATOM    212  CD  LYS A  14      23.908  16.408 -30.750  1.00 93.76           C  
ATOM    213  HD2 LYS A  14      23.582  15.482 -30.278  1.00 93.76           H  
ATOM    214  HD3 LYS A  14      23.030  16.940 -31.117  1.00 93.76           H  
ATOM    215  CE  LYS A  14      24.846  16.047 -31.903  1.00 93.76           C  
ATOM    216  HE2 LYS A  14      25.814  15.791 -31.473  1.00 93.76           H  
ATOM    217  HE3 LYS A  14      24.980  16.911 -32.554  1.00 93.76           H  
ATOM    218  NZ  LYS A  14      24.335  14.871 -32.654  1.00 93.76           N  
ATOM    219  HZ1 LYS A  14      25.020  14.534 -33.315  1.00 93.76           H  
ATOM    220  HZ2 LYS A  14      24.182  14.089 -32.033  1.00 93.76           H  
ATOM    221  HZ3 LYS A  14      23.448  15.050 -33.104  1.00 93.76           H  
ATOM    222  N   VAL A  15      23.870  17.071 -24.976  1.00 96.12           N  
ATOM    223  H   VAL A  15      24.654  16.435 -25.009  1.00 96.12           H  
ATOM    224  CA  VAL A  15      23.013  17.064 -23.786  1.00 96.12           C  
ATOM    225  HA  VAL A  15      21.976  17.149 -24.111  1.00 96.12           H  
ATOM    226  C   VAL A  15      23.315  18.277 -22.907  1.00 96.12           C  
ATOM    227  CB  VAL A  15      23.151  15.744 -23.010  1.00 96.12           C  
ATOM    228  HB  VAL A  15      24.207  15.538 -22.834  1.00 96.12           H  
ATOM    229  O   VAL A  15      24.451  18.516 -22.518  1.00 96.12           O  
ATOM    230  CG1 VAL A  15      22.434  15.799 -21.659  1.00 96.12           C  
ATOM    231 HG11 VAL A  15      22.969  16.481 -20.998  1.00 96.12           H  
ATOM    232 HG12 VAL A  15      21.401  16.125 -21.787  1.00 96.12           H  
ATOM    233 HG13 VAL A  15      22.449  14.818 -21.184  1.00 96.12           H  
ATOM    234  CG2 VAL A  15      22.540  14.593 -23.815  1.00 96.12           C  
ATOM    235 HG21 VAL A  15      21.501  14.820 -24.056  1.00 96.12           H  
ATOM    236 HG22 VAL A  15      23.108  14.448 -24.734  1.00 96.12           H  
ATOM    237 HG23 VAL A  15      22.569  13.669 -23.237  1.00 96.12           H  
ATOM    238  N   GLU A  16      22.270  19.019 -22.543  1.00 95.86           N  
ATOM    239  H   GLU A  16      21.351  18.745 -22.860  1.00 95.86           H  
ATOM    240  CA  GLU A  16      22.369  20.212 -21.691  1.00 95.86           C  
ATOM    241  HA  GLU A  16      23.169  20.860 -22.048  1.00 95.86           H  
ATOM    242  C   GLU A  16      22.662  19.847 -20.233  1.00 95.86           C  
ATOM    243  CB  GLU A  16      21.032  20.970 -21.719  1.00 95.86           C  
ATOM    244  HB2 GLU A  16      21.089  21.811 -21.028  1.00 95.86           H  
ATOM    245  HB3 GLU A  16      20.256  20.295 -21.357  1.00 95.86           H  
ATOM    246  O   GLU A  16      23.368  20.563 -19.526  1.00 95.86           O  
ATOM    247  CG  GLU A  16      20.629  21.509 -23.100  1.00 95.86           C  
ATOM    248  HG2 GLU A  16      20.776  20.731 -23.849  1.00 95.86           H  
ATOM    249  HG3 GLU A  16      21.277  22.348 -23.353  1.00 95.86           H  
ATOM    250  CD  GLU A  16      19.156  21.952 -23.161  1.00 95.86           C  
ATOM    251  OE1 GLU A  16      18.699  22.252 -24.286  1.00 95.86           O  
ATOM    252  OE2 GLU A  16      18.444  21.918 -22.124  1.00 95.86           O  
ATOM    253  N   LYS A  17      22.068  18.747 -19.761  1.00 96.08           N  
ATOM    254  H   LYS A  17      21.522  18.204 -20.416  1.00 96.08           H  
ATOM    255  CA  LYS A  17      22.248  18.239 -18.400  1.00 96.08           C  
ATOM    256  HA  LYS A  17      23.294  18.382 -18.130  1.00 96.08           H  
ATOM    257  C   LYS A  17      21.949  16.749 -18.315  1.00 96.08           C  
ATOM    258  CB  LYS A  17      21.383  19.035 -17.402  1.00 96.08           C  
ATOM    259  HB2 LYS A  17      21.743  20.063 -17.363  1.00 96.08           H  
ATOM    260  HB3 LYS A  17      21.521  18.599 -16.412  1.00 96.08           H  
ATOM    261  O   LYS A  17      20.964  16.285 -18.891  1.00 96.08           O  
ATOM    262  CG  LYS A  17      19.883  19.052 -17.745  1.00 96.08           C  
ATOM    263  HG2 LYS A  17      19.541  18.034 -17.933  1.00 96.08           H  
ATOM    264  HG3 LYS A  17      19.726  19.648 -18.644  1.00 96.08           H  
ATOM    265  CD  LYS A  17      19.040  19.626 -16.605  1.00 96.08           C  
ATOM    266  HD2 LYS A  17      19.267  20.685 -16.476  1.00 96.08           H  
ATOM    267  HD3 LYS A  17      19.279  19.088 -15.688  1.00 96.08           H  
ATOM    268  CE  LYS A  17      17.560  19.429 -16.947  1.00 96.08           C  
ATOM    269  HE2 LYS A  17      17.298  20.092 -17.772  1.00 96.08           H  
ATOM    270  HE3 LYS A  17      17.424  18.404 -17.291  1.00 96.08           H  
ATOM    271  NZ  LYS A  17      16.688  19.662 -15.775  1.00 96.08           N  
ATOM    272  HZ1 LYS A  17      16.764  20.614 -15.446  1.00 96.08           H  
ATOM    273  HZ2 LYS A  17      16.965  19.033 -15.035  1.00 96.08           H  
ATOM    274  HZ3 LYS A  17      15.732  19.433 -16.006  1.00 96.08           H  
ATOM    275  N   PHE A  18      22.743  16.047 -17.512  1.00 98.08           N  
ATOM    276  H   PHE A  18      23.541  16.513 -17.102  1.00 98.08           H  
ATOM    277  CA  PHE A  18      22.455  14.703 -17.019  1.00 98.08           C  
ATOM    278  HA  PHE A  18      21.568  14.316 -17.520  1.00 98.08           H  
ATOM    279  C   PHE A  18      22.197  14.754 -15.510  1.00 98.08           C  
ATOM    280  CB  PHE A  18      23.624  13.763 -17.325  1.00 98.08           C  
ATOM    281  HB2 PHE A  18      23.422  12.801 -16.854  1.00 98.08           H  
ATOM    282  HB3 PHE A  18      24.528  14.167 -16.868  1.00 98.08           H  
ATOM    283  O   PHE A  18      22.910  15.457 -14.791  1.00 98.08           O  
ATOM    284  CG  PHE A  18      23.902  13.517 -18.791  1.00 98.08           C  
ATOM    285  CD1 PHE A  18      23.194  12.515 -19.478  1.00 98.08           C  
ATOM    286  HD1 PHE A  18      22.432  11.946 -18.965  1.00 98.08           H  
ATOM    287  CD2 PHE A  18      24.902  14.251 -19.457  1.00 98.08           C  
ATOM    288  HD2 PHE A  18      25.456  15.017 -18.933  1.00 98.08           H  
ATOM    289  CE1 PHE A  18      23.486  12.240 -20.826  1.00 98.08           C  
ATOM    290  HE1 PHE A  18      22.948  11.467 -21.354  1.00 98.08           H  
ATOM    291  CE2 PHE A  18      25.199  13.973 -20.802  1.00 98.08           C  
ATOM    292  HE2 PHE A  18      25.965  14.535 -21.316  1.00 98.08           H  
ATOM    293  CZ  PHE A  18      24.498  12.963 -21.482  1.00 98.08           C  
ATOM    294  HZ  PHE A  18      24.737  12.753 -22.515  1.00 98.08           H  
ATOM    295  N   TRP A  19      21.216  14.005 -15.006  1.00 97.34           N  
ATOM    296  H   TRP A  19      20.649  13.452 -15.632  1.00 97.34           H  
ATOM    297  CA  TRP A  19      20.983  13.864 -13.565  1.00 97.34           C  
ATOM    298  HA  TRP A  19      21.932  14.017 -13.051  1.00 97.34           H  
ATOM    299  C   TRP A  19      20.512  12.459 -13.202  1.00 97.34           C  
ATOM    300  CB  TRP A  19      20.007  14.930 -13.043  1.00 97.34           C  
ATOM    301  HB2 TRP A  19      20.032  14.903 -11.954  1.00 97.34           H  
ATOM    302  HB3 TRP A  19      20.370  15.913 -13.343  1.00 97.34           H  
ATOM    303  O   TRP A  19      19.811  11.804 -13.971  1.00 97.34           O  
ATOM    304  CG  TRP A  19      18.578  14.804 -13.479  1.00 97.34           C  
ATOM    305  CD1 TRP A  19      17.583  14.231 -12.763  1.00 97.34           C  
ATOM    306  HD1 TRP A  19      17.706  13.781 -11.789  1.00 97.34           H  
ATOM    307  CD2 TRP A  19      17.973  15.221 -14.740  1.00 97.34           C  
ATOM    308  CE2 TRP A  19      16.579  14.913 -14.696  1.00 97.34           C  
ATOM    309  CE3 TRP A  19      18.468  15.797 -15.929  1.00 97.34           C  
ATOM    310  HE3 TRP A  19      19.526  16.001 -16.012  1.00 97.34           H  
ATOM    311  NE1 TRP A  19      16.400  14.298 -13.475  1.00 97.34           N  
ATOM    312  HE1 TRP A  19      15.545  13.858 -13.166  1.00 97.34           H  
ATOM    313  CH2 TRP A  19      16.252  15.715 -16.955  1.00 97.34           C  
ATOM    314  HH2 TRP A  19      15.614  15.854 -17.815  1.00 97.34           H  
ATOM    315  CZ2 TRP A  19      15.720  15.173 -15.774  1.00 97.34           C  
ATOM    316  HZ2 TRP A  19      14.677  14.899 -15.723  1.00 97.34           H  
ATOM    317  CZ3 TRP A  19      17.622  16.017 -17.031  1.00 97.34           C  
ATOM    318  HZ3 TRP A  19      18.037  16.379 -17.960  1.00 97.34           H  
ATOM    319  N   GLN A  20      20.908  11.993 -12.023  1.00 97.42           N  
ATOM    320  H   GLN A  20      21.448  12.601 -11.422  1.00 97.42           H  
ATOM    321  CA  GLN A  20      20.476  10.711 -11.482  1.00 97.42           C  
ATOM    322  HA  GLN A  20      20.351  10.003 -12.301  1.00 97.42           H  
ATOM    323  C   GLN A  20      19.126  10.866 -10.770  1.00 97.42           C  
ATOM    324  CB  GLN A  20      21.575  10.185 -10.553  1.00 97.42           C  
ATOM    325  HB2 GLN A  20      21.693  10.873  -9.716  1.00 97.42           H  
ATOM    326  HB3 GLN A  20      22.514  10.147 -11.105  1.00 97.42           H  
ATOM    327  O   GLN A  20      18.979  11.728  -9.904  1.00 97.42           O  
ATOM    328  CG  GLN A  20      21.263   8.783 -10.016  1.00 97.42           C  
ATOM    329  HG2 GLN A  20      21.063   8.110 -10.850  1.00 97.42           H  
ATOM    330  HG3 GLN A  20      20.376   8.824  -9.384  1.00 97.42           H  
ATOM    331  CD  GLN A  20      22.400   8.226  -9.174  1.00 97.42           C  
ATOM    332  NE2 GLN A  20      22.577   6.923  -9.155  1.00 97.42           N  
ATOM    333 HE21 GLN A  20      21.938   6.321  -9.655  1.00 97.42           H  
ATOM    334 HE22 GLN A  20      23.266   6.551  -8.517  1.00 97.42           H  
ATOM    335  OE1 GLN A  20      23.174   8.945  -8.554  1.00 97.42           O  
ATOM    336  N   GLY A  21      18.151  10.031 -11.127  1.00 94.05           N  
ATOM    337  H   GLY A  21      18.335   9.351 -11.850  1.00 94.05           H  
ATOM    338  CA  GLY A  21      16.888   9.905 -10.403  1.00 94.05           C  
ATOM    339  HA2 GLY A  21      16.135   9.469 -11.059  1.00 94.05           H  
ATOM    340  HA3 GLY A  21      16.543  10.891 -10.091  1.00 94.05           H  
ATOM    341  C   GLY A  21      17.003   9.011  -9.167  1.00 94.05           C  
ATOM    342  O   GLY A  21      17.981   8.282  -8.990  1.00 94.05           O  
ATOM    343  N   ASN A  22      15.974   9.039  -8.318  1.00 88.73           N  
ATOM    344  H   ASN A  22      15.236   9.709  -8.481  1.00 88.73           H  
ATOM    345  CA  ASN A  22      15.886   8.203  -7.110  1.00 88.73           C  
ATOM    346  HA  ASN A  22      16.757   8.379  -6.479  1.00 88.73           H  
ATOM    347  C   ASN A  22      15.869   6.697  -7.432  1.00 88.73           C  
ATOM    348  CB  ASN A  22      14.626   8.592  -6.317  1.00 88.73           C  
ATOM    349  HB2 ASN A  22      13.742   8.446  -6.938  1.00 88.73           H  
ATOM    350  HB3 ASN A  22      14.543   7.924  -5.460  1.00 88.73           H  
ATOM    351  O   ASN A  22      16.270   5.884  -6.613  1.00 88.73           O  
ATOM    352  CG  ASN A  22      14.625  10.017  -5.791  1.00 88.73           C  
ATOM    353  ND2 ASN A  22      13.611  10.382  -5.045  1.00 88.73           N  
ATOM    354 HD21 ASN A  22      13.660  11.310  -4.648  1.00 88.73           H  
ATOM    355 HD22 ASN A  22      12.921   9.702  -4.760  1.00 88.73           H  
ATOM    356  OD1 ASN A  22      15.498  10.828  -6.048  1.00 88.73           O  
ATOM    357  N   ASP A  23      15.445   6.347  -8.645  1.00 88.86           N  
ATOM    358  H   ASP A  23      15.247   7.092  -9.298  1.00 88.86           H  
ATOM    359  CA  ASP A  23      15.437   5.004  -9.234  1.00 88.86           C  
ATOM    360  HA  ASP A  23      15.137   4.287  -8.471  1.00 88.86           H  
ATOM    361  C   ASP A  23      16.816   4.552  -9.762  1.00 88.86           C  
ATOM    362  CB  ASP A  23      14.380   4.996 -10.360  1.00 88.86           C  
ATOM    363  HB2 ASP A  23      13.400   5.160  -9.911  1.00 88.86           H  
ATOM    364  HB3 ASP A  23      14.363   4.014 -10.833  1.00 88.86           H  
ATOM    365  O   ASP A  23      16.937   3.473 -10.342  1.00 88.86           O  
ATOM    366  CG  ASP A  23      14.600   6.070 -11.443  1.00 88.86           C  
ATOM    367  OD1 ASP A  23      15.623   6.792 -11.392  1.00 88.86           O  
ATOM    368  OD2 ASP A  23      13.723   6.229 -12.321  1.00 88.86           O  
ATOM    369  N   GLY A  24      17.854   5.382  -9.616  1.00 88.74           N  
ATOM    370  H   GLY A  24      17.677   6.272  -9.172  1.00 88.74           H  
ATOM    371  CA  GLY A  24      19.196   5.136 -10.144  1.00 88.74           C  
ATOM    372  HA2 GLY A  24      19.466   4.097  -9.952  1.00 88.74           H  
ATOM    373  HA3 GLY A  24      19.895   5.784  -9.615  1.00 88.74           H  
ATOM    374  C   GLY A  24      19.344   5.394 -11.647  1.00 88.74           C  
ATOM    375  O   GLY A  24      20.464   5.335 -12.160  1.00 88.74           O  
ATOM    376  N   ILE A  25      18.256   5.725 -12.348  1.00 95.96           N  
ATOM    377  H   ILE A  25      17.392   5.870 -11.845  1.00 95.96           H  
ATOM    378  CA  ILE A  25      18.250   5.989 -13.788  1.00 95.96           C  
ATOM    379  HA  ILE A  25      18.865   5.232 -14.275  1.00 95.96           H  
ATOM    380  C   ILE A  25      18.894   7.350 -14.062  1.00 95.96           C  
ATOM    381  CB  ILE A  25      16.810   5.870 -14.343  1.00 95.96           C  
ATOM    382  HB  ILE A  25      16.147   6.518 -13.769  1.00 95.96           H  
ATOM    383  O   ILE A  25      18.689   8.310 -13.317  1.00 95.96           O  
ATOM    384  CG1 ILE A  25      16.328   4.404 -14.218  1.00 95.96           C  
ATOM    385 HG12 ILE A  25      16.929   3.785 -14.883  1.00 95.96           H  
ATOM    386 HG13 ILE A  25      16.516   4.041 -13.208  1.00 95.96           H  
ATOM    387  CG2 ILE A  25      16.752   6.345 -15.801  1.00 95.96           C  
ATOM    388 HG21 ILE A  25      17.489   5.815 -16.404  1.00 95.96           H  
ATOM    389 HG22 ILE A  25      16.951   7.416 -15.838  1.00 95.96           H  
ATOM    390 HG23 ILE A  25      15.755   6.194 -16.213  1.00 95.96           H  
ATOM    391  CD1 ILE A  25      14.840   4.149 -14.500  1.00 95.96           C  
ATOM    392 HD11 ILE A  25      14.719   3.139 -14.892  1.00 95.96           H  
ATOM    393 HD12 ILE A  25      14.418   4.874 -15.196  1.00 95.96           H  
ATOM    394 HD13 ILE A  25      14.280   4.194 -13.566  1.00 95.96           H  
ATOM    395  N   ILE A  26      19.664   7.451 -15.149  1.00 97.58           N  
ATOM    396  H   ILE A  26      19.780   6.652 -15.755  1.00 97.58           H  
ATOM    397  CA  ILE A  26      20.211   8.736 -15.588  1.00 97.58           C  
ATOM    398  HA  ILE A  26      20.260   9.404 -14.728  1.00 97.58           H  
ATOM    399  C   ILE A  26      19.257   9.373 -16.583  1.00 97.58           C  
ATOM    400  CB  ILE A  26      21.647   8.617 -16.127  1.00 97.58           C  
ATOM    401  HB  ILE A  26      21.643   7.996 -17.023  1.00 97.58           H  
ATOM    402  O   ILE A  26      19.025   8.857 -17.675  1.00 97.58           O  
ATOM    403  CG1 ILE A  26      22.593   7.960 -15.097  1.00 97.58           C  
ATOM    404 HG12 ILE A  26      22.335   6.906 -14.995  1.00 97.58           H  
ATOM    405 HG13 ILE A  26      23.617   8.010 -15.468  1.00 97.58           H  
ATOM    406  CG2 ILE A  26      22.155  10.021 -16.512  1.00 97.58           C  
ATOM    407 HG21 ILE A  26      21.607  10.389 -17.380  1.00 97.58           H  
ATOM    408 HG22 ILE A  26      23.214   9.994 -16.769  1.00 97.58           H  
ATOM    409 HG23 ILE A  26      22.013  10.722 -15.690  1.00 97.58           H  
ATOM    410  CD1 ILE A  26      22.551   8.567 -13.692  1.00 97.58           C  
ATOM    411 HD11 ILE A  26      21.627   8.276 -13.192  1.00 97.58           H  
ATOM    412 HD12 ILE A  26      22.611   9.654 -13.733  1.00 97.58           H  
ATOM    413 HD13 ILE A  26      23.388   8.181 -13.111  1.00 97.58           H  
ATOM    414  N   TYR A  27      18.716  10.517 -16.207  1.00 97.58           N  
ATOM    415  H   TYR A  27      18.981  10.893 -15.308  1.00 97.58           H  
ATOM    416  CA  TYR A  27      17.893  11.356 -17.055  1.00 97.58           C  
ATOM    417  HA  TYR A  27      17.397  10.740 -17.806  1.00 97.58           H  
ATOM    418  C   TYR A  27      18.761  12.386 -17.769  1.00 97.58           C  
ATOM    419  CB  TYR A  27      16.814  12.012 -16.204  1.00 97.58           C  
ATOM    420  HB2 TYR A  27      16.276  12.734 -16.818  1.00 97.58           H  
ATOM    421  HB3 TYR A  27      17.312  12.539 -15.390  1.00 97.58           H  
ATOM    422  O   TYR A  27      19.814  12.789 -17.269  1.00 97.58           O  
ATOM    423  CG  TYR A  27      15.819  11.036 -15.613  1.00 97.58           C  
ATOM    424  CD1 TYR A  27      14.613  10.775 -16.289  1.00 97.58           C  
ATOM    425  HD1 TYR A  27      14.384  11.293 -17.208  1.00 97.58           H  
ATOM    426  CD2 TYR A  27      16.115  10.361 -14.411  1.00 97.58           C  
ATOM    427  HD2 TYR A  27      17.048  10.546 -13.900  1.00 97.58           H  
ATOM    428  CE1 TYR A  27      13.707   9.834 -15.764  1.00 97.58           C  
ATOM    429  HE1 TYR A  27      12.774   9.624 -16.266  1.00 97.58           H  
ATOM    430  CE2 TYR A  27      15.222   9.397 -13.903  1.00 97.58           C  
ATOM    431  HE2 TYR A  27      15.468   8.829 -13.018  1.00 97.58           H  
ATOM    432  OH  TYR A  27      13.144   8.186 -14.129  1.00 97.58           O  
ATOM    433  HH  TYR A  27      13.474   7.646 -13.407  1.00 97.58           H  
ATOM    434  CZ  TYR A  27      14.012   9.133 -14.577  1.00 97.58           C  
ATOM    435  N   TRP A  28      18.315  12.816 -18.942  1.00 97.17           N  
ATOM    436  H   TRP A  28      17.444  12.447 -19.295  1.00 97.17           H  
ATOM    437  CA  TRP A  28      18.985  13.840 -19.733  1.00 97.17           C  
ATOM    438  HA  TRP A  28      19.639  14.407 -19.072  1.00 97.17           H  
ATOM    439  C   TRP A  28      17.979  14.817 -20.333  1.00 97.17           C  
ATOM    440  CB  TRP A  28      19.856  13.186 -20.808  1.00 97.17           C  
ATOM    441  HB2 TRP A  28      20.346  13.968 -21.388  1.00 97.17           H  
ATOM    442  HB3 TRP A  28      20.632  12.603 -20.311  1.00 97.17           H  
ATOM    443  O   TRP A  28      16.814  14.473 -20.539  1.00 97.17           O  
ATOM    444  CG  TRP A  28      19.139  12.291 -21.763  1.00 97.17           C  
ATOM    445  CD1 TRP A  28      19.060  10.947 -21.662  1.00 97.17           C  
ATOM    446  HD1 TRP A  28      19.520  10.367 -20.875  1.00 97.17           H  
ATOM    447  CD2 TRP A  28      18.390  12.655 -22.961  1.00 97.17           C  
ATOM    448  CE2 TRP A  28      17.872  11.459 -23.540  1.00 97.17           C  
ATOM    449  CE3 TRP A  28      18.101  13.870 -23.619  1.00 97.17           C  
ATOM    450  HE3 TRP A  28      18.489  14.793 -23.216  1.00 97.17           H  
ATOM    451  NE1 TRP A  28      18.321  10.447 -22.714  1.00 97.17           N  
ATOM    452  HE1 TRP A  28      18.194   9.458 -22.876  1.00 97.17           H  
ATOM    453  CH2 TRP A  28      16.823  12.696 -25.336  1.00 97.17           C  
ATOM    454  HH2 TRP A  28      16.227  12.722 -26.237  1.00 97.17           H  
ATOM    455  CZ2 TRP A  28      17.110  11.468 -24.718  1.00 97.17           C  
ATOM    456  HZ2 TRP A  28      16.752  10.543 -25.145  1.00 97.17           H  
ATOM    457  CZ3 TRP A  28      17.310  13.892 -24.783  1.00 97.17           C  
ATOM    458  HZ3 TRP A  28      17.072  14.834 -25.254  1.00 97.17           H  
ATOM    459  N   ARG A  29      18.438  16.037 -20.629  1.00 96.28           N  
ATOM    460  H   ARG A  29      19.404  16.237 -20.409  1.00 96.28           H  
ATOM    461  CA  ARG A  29      17.658  17.063 -21.337  1.00 96.28           C  
ATOM    462  HA  ARG A  29      16.767  16.587 -21.746  1.00 96.28           H  
ATOM    463  C   ARG A  29      18.448  17.638 -22.514  1.00 96.28           C  
ATOM    464  CB  ARG A  29      17.202  18.150 -20.351  1.00 96.28           C  
ATOM    465  HB2 ARG A  29      18.082  18.668 -19.969  1.00 96.28           H  
ATOM    466  HB3 ARG A  29      16.679  17.676 -19.521  1.00 96.28           H  
ATOM    467  O   ARG A  29      19.633  17.927 -22.367  1.00 96.28           O  
ATOM    468  CG  ARG A  29      16.266  19.178 -21.008  1.00 96.28           C  
ATOM    469  HG2 ARG A  29      15.378  18.677 -21.392  1.00 96.28           H  
ATOM    470  HG3 ARG A  29      16.781  19.650 -21.845  1.00 96.28           H  
ATOM    471  CD  ARG A  29      15.843  20.294 -20.050  1.00 96.28           C  
ATOM    472  HD2 ARG A  29      16.740  20.749 -19.630  1.00 96.28           H  
ATOM    473  HD3 ARG A  29      15.332  21.051 -20.645  1.00 96.28           H  
ATOM    474  NE  ARG A  29      14.930  19.827 -18.980  1.00 96.28           N  
ATOM    475  HE  ARG A  29      14.635  18.861 -18.991  1.00 96.28           H  
ATOM    476  NH1 ARG A  29      14.558  21.849 -17.983  1.00 96.28           N  
ATOM    477 HH11 ARG A  29      13.998  22.425 -17.371  1.00 96.28           H  
ATOM    478 HH12 ARG A  29      15.145  22.265 -18.693  1.00 96.28           H  
ATOM    479  NH2 ARG A  29      13.470  20.051 -17.250  1.00 96.28           N  
ATOM    480 HH21 ARG A  29      12.826  20.598 -16.698  1.00 96.28           H  
ATOM    481 HH22 ARG A  29      13.274  19.072 -17.402  1.00 96.28           H  
ATOM    482  CZ  ARG A  29      14.312  20.574 -18.089  1.00 96.28           C  
ATOM    483  N   HIS A  30      17.789  17.809 -23.657  1.00 94.85           N  
ATOM    484  H   HIS A  30      16.823  17.515 -23.690  1.00 94.85           H  
ATOM    485  CA  HIS A  30      18.328  18.451 -24.860  1.00 94.85           C  
ATOM    486  HA  HIS A  30      19.051  19.217 -24.578  1.00 94.85           H  
ATOM    487  C   HIS A  30      17.202  19.123 -25.662  1.00 94.85           C  
ATOM    488  CB  HIS A  30      19.042  17.392 -25.716  1.00 94.85           C  
ATOM    489  HB2 HIS A  30      19.930  17.047 -25.187  1.00 94.85           H  
ATOM    490  HB3 HIS A  30      18.378  16.539 -25.856  1.00 94.85           H  
ATOM    491  O   HIS A  30      16.229  18.461 -26.035  1.00 94.85           O  
ATOM    492  CG  HIS A  30      19.451  17.887 -27.081  1.00 94.85           C  
ATOM    493  CD2 HIS A  30      18.919  17.502 -28.284  1.00 94.85           C  
ATOM    494  HD2 HIS A  30      18.122  16.787 -28.425  1.00 94.85           H  
ATOM    495  ND1 HIS A  30      20.427  18.816 -27.353  1.00 94.85           N  
ATOM    496  HD1 HIS A  30      21.098  19.192 -26.699  1.00 94.85           H  
ATOM    497  CE1 HIS A  30      20.473  18.993 -28.684  1.00 94.85           C  
ATOM    498  HE1 HIS A  30      21.147  19.665 -29.194  1.00 94.85           H  
ATOM    499  NE2 HIS A  30      19.589  18.189 -29.300  1.00 94.85           N  
ATOM    500  N   GLU A  31      17.322  20.425 -25.934  1.00 93.07           N  
ATOM    501  H   GLU A  31      18.081  20.943 -25.515  1.00 93.07           H  
ATOM    502  CA  GLU A  31      16.381  21.210 -26.752  1.00 93.07           C  
ATOM    503  HA  GLU A  31      16.639  22.258 -26.604  1.00 93.07           H  
ATOM    504  C   GLU A  31      14.917  21.077 -26.292  1.00 93.07           C  
ATOM    505  CB  GLU A  31      16.560  20.915 -28.253  1.00 93.07           C  
ATOM    506  HB2 GLU A  31      15.768  21.425 -28.802  1.00 93.07           H  
ATOM    507  HB3 GLU A  31      16.467  19.844 -28.429  1.00 93.07           H  
ATOM    508  O   GLU A  31      13.994  20.898 -27.088  1.00 93.07           O  
ATOM    509  CG  GLU A  31      17.892  21.422 -28.817  1.00 93.07           C  
ATOM    510  HG2 GLU A  31      17.968  22.487 -28.599  1.00 93.07           H  
ATOM    511  HG3 GLU A  31      18.716  20.922 -28.307  1.00 93.07           H  
ATOM    512  CD  GLU A  31      18.008  21.219 -30.341  1.00 93.07           C  
ATOM    513  OE1 GLU A  31      18.961  21.793 -30.915  1.00 93.07           O  
ATOM    514  OE2 GLU A  31      17.124  20.560 -30.954  1.00 93.07           O  
ATOM    515  N   GLY A  32      14.695  21.109 -24.975  1.00 90.66           N  
ATOM    516  H   GLY A  32      15.498  21.244 -24.376  1.00 90.66           H  
ATOM    517  CA  GLY A  32      13.364  20.955 -24.376  1.00 90.66           C  
ATOM    518  HA2 GLY A  32      13.405  21.286 -23.338  1.00 90.66           H  
ATOM    519  HA3 GLY A  32      12.660  21.592 -24.912  1.00 90.66           H  
ATOM    520  C   GLY A  32      12.802  19.527 -24.391  1.00 90.66           C  
ATOM    521  O   GLY A  32      11.719  19.307 -23.854  1.00 90.66           O  
ATOM    522  N   ASN A  33      13.533  18.558 -24.947  1.00 91.39           N  
ATOM    523  H   ASN A  33      14.421  18.803 -25.362  1.00 91.39           H  
ATOM    524  CA  ASN A  33      13.206  17.140 -24.852  1.00 91.39           C  
ATOM    525  HA  ASN A  33      12.135  17.034 -24.677  1.00 91.39           H  
ATOM    526  C   ASN A  33      13.941  16.510 -23.673  1.00 91.39           C  
ATOM    527  CB  ASN A  33      13.539  16.416 -26.164  1.00 91.39           C  
ATOM    528  HB2 ASN A  33      14.614  16.448 -26.342  1.00 91.39           H  
ATOM    529  HB3 ASN A  33      13.239  15.371 -26.085  1.00 91.39           H  
ATOM    530  O   ASN A  33      15.074  16.880 -23.364  1.00 91.39           O  
ATOM    531  CG  ASN A  33      12.805  17.029 -27.334  1.00 91.39           C  
ATOM    532  ND2 ASN A  33      13.479  17.819 -28.133  1.00 91.39           N  
ATOM    533 HD21 ASN A  33      14.409  18.104 -27.860  1.00 91.39           H  
ATOM    534 HD22 ASN A  33      12.929  18.396 -28.754  1.00 91.39           H  
ATOM    535  OD1 ASN A  33      11.619  16.824 -27.525  1.00 91.39           O  
ATOM    536  N   GLU A  34      13.307  15.526 -23.049  1.00 94.13           N  
ATOM    537  H   GLU A  34      12.399  15.231 -23.379  1.00 94.13           H  
ATOM    538  CA  GLU A  34      13.909  14.724 -21.992  1.00 94.13           C  
ATOM    539  HA  GLU A  34      14.960  14.996 -21.895  1.00 94.13           H  
ATOM    540  C   GLU A  34      13.871  13.247 -22.354  1.00 94.13           C  
ATOM    541  CB  GLU A  34      13.233  14.972 -20.636  1.00 94.13           C  
ATOM    542  HB2 GLU A  34      13.692  14.320 -19.894  1.00 94.13           H  
ATOM    543  HB3 GLU A  34      12.171  14.735 -20.706  1.00 94.13           H  
ATOM    544  O   GLU A  34      12.989  12.777 -23.078  1.00 94.13           O  
ATOM    545  CG  GLU A  34      13.412  16.425 -20.186  1.00 94.13           C  
ATOM    546  HG2 GLU A  34      14.465  16.688 -20.284  1.00 94.13           H  
ATOM    547  HG3 GLU A  34      12.840  17.085 -20.839  1.00 94.13           H  
ATOM    548  CD  GLU A  34      12.982  16.664 -18.739  1.00 94.13           C  
ATOM    549  OE1 GLU A  34      13.590  17.578 -18.130  1.00 94.13           O  
ATOM    550  OE2 GLU A  34      12.051  16.008 -18.236  1.00 94.13           O  
ATOM    551  N   GLY A  35      14.830  12.509 -21.818  1.00 94.82           N  
ATOM    552  H   GLY A  35      15.523  12.962 -21.239  1.00 94.82           H  
ATOM    553  CA  GLY A  35      14.858  11.063 -21.904  1.00 94.82           C  
ATOM    554  HA2 GLY A  35      15.315  10.761 -22.846  1.00 94.82           H  
ATOM    555  HA3 GLY A  35      13.841  10.671 -21.871  1.00 94.82           H  
ATOM    556  C   GLY A  35      15.636  10.469 -20.747  1.00 94.82           C  
ATOM    557  O   GLY A  35      16.031  11.163 -19.810  1.00 94.82           O  
ATOM    558  N   CYS A  36      15.848   9.160 -20.811  1.00 95.46           N  
ATOM    559  H   CYS A  36      15.546   8.640 -21.622  1.00 95.46           H  
ATOM    560  CA  CYS A  36      16.621   8.448 -19.811  1.00 95.46           C  
ATOM    561  HA  CYS A  36      17.285   9.160 -19.321  1.00 95.46           H  
ATOM    562  C   CYS A  36      17.522   7.384 -20.438  1.00 95.46           C  
ATOM    563  CB  CYS A  36      15.681   7.881 -18.742  1.00 95.46           C  
ATOM    564  HB2 CYS A  36      15.115   8.693 -18.285  1.00 95.46           H  
ATOM    565  HB3 CYS A  36      16.309   7.434 -17.971  1.00 95.46           H  
ATOM    566  O   CYS A  36      17.247   6.876 -21.525  1.00 95.46           O  
ATOM    567  SG  CYS A  36      14.545   6.619 -19.399  1.00 95.46           S  
ATOM    568  HG  CYS A  36      13.865   7.449 -20.196  1.00 95.46           H  
ATOM    569  N   ILE A  37      18.599   7.061 -19.730  1.00 95.86           N  
ATOM    570  H   ILE A  37      18.760   7.572 -18.874  1.00 95.86           H  
ATOM    571  CA  ILE A  37      19.526   5.968 -19.996  1.00 95.86           C  
ATOM    572  HA  ILE A  37      19.163   5.368 -20.831  1.00 95.86           H  
ATOM    573  C   ILE A  37      19.529   5.117 -18.725  1.00 95.86           C  
ATOM    574  CB  ILE A  37      20.931   6.503 -20.351  1.00 95.86           C  
ATOM    575  HB  ILE A  37      21.306   7.069 -19.498  1.00 95.86           H  
ATOM    576  O   ILE A  37      19.873   5.591 -17.640  1.00 95.86           O  
ATOM    577  CG1 ILE A  37      20.886   7.434 -21.587  1.00 95.86           C  
ATOM    578 HG12 ILE A  37      20.139   8.213 -21.433  1.00 95.86           H  
ATOM    579 HG13 ILE A  37      20.590   6.862 -22.467  1.00 95.86           H  
ATOM    580  CG2 ILE A  37      21.893   5.333 -20.629  1.00 95.86           C  
ATOM    581 HG21 ILE A  37      22.927   5.665 -20.536  1.00 95.86           H  
ATOM    582 HG22 ILE A  37      21.730   4.505 -19.940  1.00 95.86           H  
ATOM    583 HG23 ILE A  37      21.745   4.957 -21.642  1.00 95.86           H  
ATOM    584  CD1 ILE A  37      22.212   8.144 -21.875  1.00 95.86           C  
ATOM    585 HD11 ILE A  37      22.498   8.741 -21.009  1.00 95.86           H  
ATOM    586 HD12 ILE A  37      22.998   7.424 -22.103  1.00 95.86           H  
ATOM    587 HD13 ILE A  37      22.088   8.806 -22.732  1.00 95.86           H  
ATOM    588  N   LYS A  38      19.084   3.868 -18.858  1.00 95.85           N  
ATOM    589  H   LYS A  38      18.894   3.535 -19.793  1.00 95.85           H  
ATOM    590  CA  LYS A  38      19.018   2.895 -17.762  1.00 95.85           C  
ATOM    591  HA  LYS A  38      19.067   3.421 -16.808  1.00 95.85           H  
ATOM    592  C   LYS A  38      20.229   1.970 -17.815  1.00 95.85           C  
ATOM    593  CB  LYS A  38      17.700   2.104 -17.816  1.00 95.85           C  
ATOM    594  HB2 LYS A  38      17.645   1.468 -16.932  1.00 95.85           H  
ATOM    595  HB3 LYS A  38      17.701   1.462 -18.697  1.00 95.85           H  
ATOM    596  O   LYS A  38      20.846   1.823 -18.871  1.00 95.85           O  
ATOM    597  CG  LYS A  38      16.466   3.018 -17.859  1.00 95.85           C  
ATOM    598  HG2 LYS A  38      16.542   3.765 -17.068  1.00 95.85           H  
ATOM    599  HG3 LYS A  38      16.431   3.537 -18.818  1.00 95.85           H  
ATOM    600  CD  LYS A  38      15.167   2.229 -17.677  1.00 95.85           C  
ATOM    601  HD2 LYS A  38      15.068   1.497 -18.479  1.00 95.85           H  
ATOM    602  HD3 LYS A  38      15.202   1.709 -16.720  1.00 95.85           H  
ATOM    603  CE  LYS A  38      13.986   3.206 -17.707  1.00 95.85           C  
ATOM    604  HE2 LYS A  38      14.208   4.034 -17.033  1.00 95.85           H  
ATOM    605  HE3 LYS A  38      13.899   3.624 -18.709  1.00 95.85           H  
ATOM    606  NZ  LYS A  38      12.721   2.552 -17.295  1.00 95.85           N  
ATOM    607  HZ1 LYS A  38      12.815   2.197 -16.354  1.00 95.85           H  
ATOM    608  HZ2 LYS A  38      11.969   3.226 -17.290  1.00 95.85           H  
ATOM    609  HZ3 LYS A  38      12.491   1.787 -17.913  1.00 95.85           H  
ATOM    610  N   GLU A  39      20.533   1.316 -16.702  1.00 95.67           N  
ATOM    611  H   GLU A  39      20.003   1.476 -15.857  1.00 95.67           H  
ATOM    612  CA  GLU A  39      21.547   0.265 -16.684  1.00 95.67           C  
ATOM    613  HA  GLU A  39      22.503   0.714 -16.951  1.00 95.67           H  
ATOM    614  C   GLU A  39      21.240  -0.819 -17.727  1.00 95.67           C  
ATOM    615  CB  GLU A  39      21.692  -0.293 -15.267  1.00 95.67           C  
ATOM    616  HB2 GLU A  39      20.746  -0.728 -14.946  1.00 95.67           H  
ATOM    617  HB3 GLU A  39      21.946   0.533 -14.603  1.00 95.67           H  
ATOM    618  O   GLU A  39      20.091  -1.228 -17.907  1.00 95.67           O  
ATOM    619  CG  GLU A  39      22.800  -1.353 -15.196  1.00 95.67           C  
ATOM    620  HG2 GLU A  39      23.672  -0.986 -15.737  1.00 95.67           H  
ATOM    621  HG3 GLU A  39      22.458  -2.260 -15.694  1.00 95.67           H  
ATOM    622  CD  GLU A  39      23.208  -1.692 -13.758  1.00 95.67           C  
ATOM    623  OE1 GLU A  39      24.363  -2.145 -13.602  1.00 95.67           O  
ATOM    624  OE2 GLU A  39      22.381  -1.488 -12.843  1.00 95.67           O  
ATOM    625  N   GLY A  40      22.272  -1.230 -18.469  1.00 94.73           N  
ATOM    626  H   GLY A  40      23.187  -0.853 -18.268  1.00 94.73           H  
ATOM    627  CA  GLY A  40      22.143  -2.187 -19.568  1.00 94.73           C  
ATOM    628  HA2 GLY A  40      21.574  -3.051 -19.224  1.00 94.73           H  
ATOM    629  HA3 GLY A  40      23.140  -2.521 -19.855  1.00 94.73           H  
ATOM    630  C   GLY A  40      21.459  -1.635 -20.824  1.00 94.73           C  
ATOM    631  O   GLY A  40      21.086  -2.419 -21.695  1.00 94.73           O  
ATOM    632  N   PHE A  41      21.267  -0.315 -20.949  1.00 95.14           N  
ATOM    633  H   PHE A  41      21.515   0.293 -20.182  1.00 95.14           H  
ATOM    634  CA  PHE A  41      20.736   0.280 -22.175  1.00 95.14           C  
ATOM    635  HA  PHE A  41      19.837  -0.276 -22.442  1.00 95.14           H  
ATOM    636  C   PHE A  41      21.734   0.149 -23.333  1.00 95.14           C  
ATOM    637  CB  PHE A  41      20.330   1.740 -21.944  1.00 95.14           C  
ATOM    638  HB2 PHE A  41      21.210   2.309 -21.642  1.00 95.14           H  
ATOM    639  HB3 PHE A  41      19.610   1.772 -21.127  1.00 95.14           H  
ATOM    640  O   PHE A  41      22.850   0.669 -23.274  1.00 95.14           O  
ATOM    641  CG  PHE A  41      19.684   2.400 -23.148  1.00 95.14           C  
ATOM    642  CD1 PHE A  41      20.268   3.529 -23.749  1.00 95.14           C  
ATOM    643  HD1 PHE A  41      21.203   3.915 -23.370  1.00 95.14           H  
ATOM    644  CD2 PHE A  41      18.480   1.890 -23.667  1.00 95.14           C  
ATOM    645  HD2 PHE A  41      18.021   1.022 -23.218  1.00 95.14           H  
ATOM    646  CE1 PHE A  41      19.649   4.165 -24.838  1.00 95.14           C  
ATOM    647  HE1 PHE A  41      20.101   5.042 -25.276  1.00 95.14           H  
ATOM    648  CE2 PHE A  41      17.861   2.515 -24.764  1.00 95.14           C  
ATOM    649  HE2 PHE A  41      16.934   2.121 -25.154  1.00 95.14           H  
ATOM    650  CZ  PHE A  41      18.437   3.661 -25.338  1.00 95.14           C  
ATOM    651  HZ  PHE A  41      17.937   4.160 -26.155  1.00 95.14           H  
ATOM    652  N   LYS A  42      21.299  -0.519 -24.407  1.00 94.89           N  
ATOM    653  H   LYS A  42      20.369  -0.912 -24.373  1.00 94.89           H  
ATOM    654  CA  LYS A  42      22.099  -0.798 -25.605  1.00 94.89           C  
ATOM    655  HA  LYS A  42      23.034  -0.241 -25.540  1.00 94.89           H  
ATOM    656  C   LYS A  42      21.397  -0.353 -26.886  1.00 94.89           C  
ATOM    657  CB  LYS A  42      22.447  -2.290 -25.682  1.00 94.89           C  
ATOM    658  HB2 LYS A  42      21.534  -2.867 -25.831  1.00 94.89           H  
ATOM    659  HB3 LYS A  42      23.087  -2.440 -26.552  1.00 94.89           H  
ATOM    660  O   LYS A  42      20.167  -0.281 -26.946  1.00 94.89           O  
ATOM    661  CG  LYS A  42      23.170  -2.815 -24.433  1.00 94.89           C  
ATOM    662  HG2 LYS A  42      24.001  -2.159 -24.171  1.00 94.89           H  
ATOM    663  HG3 LYS A  42      22.474  -2.877 -23.596  1.00 94.89           H  
ATOM    664  CD  LYS A  42      23.695  -4.205 -24.743  1.00 94.89           C  
ATOM    665  HD2 LYS A  42      24.389  -4.076 -25.573  1.00 94.89           H  
ATOM    666  HD3 LYS A  42      22.874  -4.851 -25.054  1.00 94.89           H  
ATOM    667  CE  LYS A  42      24.464  -4.854 -23.598  1.00 94.89           C  
ATOM    668  HE2 LYS A  42      25.269  -4.183 -23.298  1.00 94.89           H  
ATOM    669  HE3 LYS A  42      23.804  -5.007 -22.744  1.00 94.89           H  
ATOM    670  NZ  LYS A  42      25.016  -6.133 -24.100  1.00 94.89           N  
ATOM    671  HZ1 LYS A  42      24.284  -6.801 -24.296  1.00 94.89           H  
ATOM    672  HZ2 LYS A  42      25.726  -6.507 -23.487  1.00 94.89           H  
ATOM    673  HZ3 LYS A  42      25.432  -5.972 -25.007  1.00 94.89           H  
ATOM    674  N   ARG A  43      22.180  -0.082 -27.929  1.00 92.77           N  
ATOM    675  H   ARG A  43      23.174  -0.205 -27.796  1.00 92.77           H  
ATOM    676  CA  ARG A  43      21.718   0.278 -29.281  1.00 92.77           C  
ATOM    677  HA  ARG A  43      20.675  -0.015 -29.403  1.00 92.77           H  
ATOM    678  C   ARG A  43      22.530  -0.477 -30.329  1.00 92.77           C  
ATOM    679  CB  ARG A  43      21.879   1.792 -29.494  1.00 92.77           C  
ATOM    680  HB2 ARG A  43      21.758   2.009 -30.555  1.00 92.77           H  
ATOM    681  HB3 ARG A  43      22.894   2.077 -29.219  1.00 92.77           H  
ATOM    682  O   ARG A  43      23.684  -0.782 -30.085  1.00 92.77           O  
ATOM    683  CG  ARG A  43      20.896   2.672 -28.711  1.00 92.77           C  
ATOM    684  HG2 ARG A  43      20.920   2.425 -27.650  1.00 92.77           H  
ATOM    685  HG3 ARG A  43      21.224   3.705 -28.828  1.00 92.77           H  
ATOM    686  CD  ARG A  43      19.463   2.548 -29.242  1.00 92.77           C  
ATOM    687  HD2 ARG A  43      19.036   1.607 -28.895  1.00 92.77           H  
ATOM    688  HD3 ARG A  43      19.500   2.549 -30.332  1.00 92.77           H  
ATOM    689  NE  ARG A  43      18.640   3.680 -28.781  1.00 92.77           N  
ATOM    690  HE  ARG A  43      19.063   4.256 -28.067  1.00 92.77           H  
ATOM    691  NH1 ARG A  43      16.925   3.487 -30.294  1.00 92.77           N  
ATOM    692 HH11 ARG A  43      16.062   3.835 -30.687  1.00 92.77           H  
ATOM    693 HH12 ARG A  43      17.397   2.688 -30.693  1.00 92.77           H  
ATOM    694  NH2 ARG A  43      16.895   5.143 -28.796  1.00 92.77           N  
ATOM    695 HH21 ARG A  43      16.046   5.505 -29.206  1.00 92.77           H  
ATOM    696 HH22 ARG A  43      17.360   5.693 -28.088  1.00 92.77           H  
ATOM    697  CZ  ARG A  43      17.492   4.093 -29.287  1.00 92.77           C  
ATOM    698  N   ASN A  44      21.956  -0.724 -31.505  1.00 90.29           N  
ATOM    699  H   ASN A  44      21.026  -0.372 -31.681  1.00 90.29           H  
ATOM    700  CA  ASN A  44      22.680  -1.313 -32.634  1.00 90.29           C  
ATOM    701  HA  ASN A  44      23.661  -1.657 -32.306  1.00 90.29           H  
ATOM    702  C   ASN A  44      22.907  -0.262 -33.728  1.00 90.29           C  
ATOM    703  CB  ASN A  44      21.914  -2.539 -33.165  1.00 90.29           C  
ATOM    704  HB2 ASN A  44      22.406  -2.894 -34.071  1.00 90.29           H  
ATOM    705  HB3 ASN A  44      20.894  -2.250 -33.420  1.00 90.29           H  
ATOM    706  O   ASN A  44      21.957   0.417 -34.121  1.00 90.29           O  
ATOM    707  CG  ASN A  44      21.895  -3.692 -32.180  1.00 90.29           C  
ATOM    708  ND2 ASN A  44      20.853  -4.491 -32.166  1.00 90.29           N  
ATOM    709 HD21 ASN A  44      20.918  -5.247 -31.500  1.00 90.29           H  
ATOM    710 HD22 ASN A  44      20.098  -4.382 -32.827  1.00 90.29           H  
ATOM    711  OD1 ASN A  44      22.805  -3.903 -31.407  1.00 90.29           O  
ATOM    712  N   ILE A  45      24.135  -0.173 -34.240  1.00 88.22           N  
ATOM    713  H   ILE A  45      24.856  -0.751 -33.831  1.00 88.22           H  
ATOM    714  CA  ILE A  45      24.464   0.480 -35.513  1.00 88.22           C  
ATOM    715  HA  ILE A  45      23.792   1.321 -35.677  1.00 88.22           H  
ATOM    716  C   ILE A  45      24.283  -0.544 -36.630  1.00 88.22           C  
ATOM    717  CB  ILE A  45      25.922   0.991 -35.553  1.00 88.22           C  
ATOM    718  HB  ILE A  45      26.587   0.133 -35.453  1.00 88.22           H  
ATOM    719  O   ILE A  45      24.733  -1.679 -36.492  1.00 88.22           O  
ATOM    720  CG1 ILE A  45      26.256   1.996 -34.445  1.00 88.22           C  
ATOM    721 HG12 ILE A  45      25.793   1.704 -33.502  1.00 88.22           H  
ATOM    722 HG13 ILE A  45      25.872   2.966 -34.760  1.00 88.22           H  
ATOM    723  CG2 ILE A  45      26.196   1.675 -36.910  1.00 88.22           C  
ATOM    724 HG21 ILE A  45      25.424   2.410 -37.136  1.00 88.22           H  
ATOM    725 HG22 ILE A  45      27.158   2.188 -36.920  1.00 88.22           H  
ATOM    726 HG23 ILE A  45      26.240   0.933 -37.707  1.00 88.22           H  
ATOM    727  CD1 ILE A  45      27.771   2.126 -34.229  1.00 88.22           C  
ATOM    728 HD11 ILE A  45      28.331   1.968 -35.151  1.00 88.22           H  
ATOM    729 HD12 ILE A  45      28.016   3.130 -33.879  1.00 88.22           H  
ATOM    730 HD13 ILE A  45      28.104   1.383 -33.505  1.00 88.22           H  
ATOM    731  N   ILE A  46      23.674  -0.138 -37.743  1.00 87.30           N  
ATOM    732  H   ILE A  46      23.406   0.834 -37.810  1.00 87.30           H  
ATOM    733  CA  ILE A  46      23.694  -0.911 -38.988  1.00 87.30           C  
ATOM    734  HA  ILE A  46      23.836  -1.968 -38.765  1.00 87.30           H  
ATOM    735  C   ILE A  46      24.896  -0.430 -39.801  1.00 87.30           C  
ATOM    736  CB  ILE A  46      22.369  -0.759 -39.767  1.00 87.30           C  
ATOM    737  HB  ILE A  46      22.254   0.288 -40.048  1.00 87.30           H  
ATOM    738  O   ILE A  46      24.943   0.735 -40.197  1.00 87.30           O  
ATOM    739  CG1 ILE A  46      21.149  -1.173 -38.911  1.00 87.30           C  
ATOM    740 HG12 ILE A  46      21.139  -2.258 -38.807  1.00 87.30           H  
ATOM    741 HG13 ILE A  46      21.218  -0.736 -37.915  1.00 87.30           H  
ATOM    742  CG2 ILE A  46      22.428  -1.612 -41.049  1.00 87.30           C  
ATOM    743 HG21 ILE A  46      22.600  -2.659 -40.800  1.00 87.30           H  
ATOM    744 HG22 ILE A  46      23.238  -1.271 -41.693  1.00 87.30           H  
ATOM    745 HG23 ILE A  46      21.503  -1.522 -41.619  1.00 87.30           H  
ATOM    746  CD1 ILE A  46      19.800  -0.740 -39.495  1.00 87.30           C  
ATOM    747 HD11 ILE A  46      19.791   0.341 -39.642  1.00 87.30           H  
ATOM    748 HD12 ILE A  46      19.612  -1.239 -40.446  1.00 87.30           H  
ATOM    749 HD13 ILE A  46      19.006  -1.008 -38.799  1.00 87.30           H  
ATOM    750  N   ASN A  47      25.864  -1.312 -40.024  1.00 88.56           N  
ATOM    751  H   ASN A  47      25.742  -2.257 -39.691  1.00 88.56           H  
ATOM    752  CA  ASN A  47      27.048  -1.025 -40.827  1.00 88.56           C  
ATOM    753  HA  ASN A  47      27.408  -0.025 -40.583  1.00 88.56           H  
ATOM    754  C   ASN A  47      26.704  -1.056 -42.330  1.00 88.56           C  
ATOM    755  CB  ASN A  47      28.139  -2.044 -40.462  1.00 88.56           C  
ATOM    756  HB2 ASN A  47      29.046  -1.849 -41.034  1.00 88.56           H  
ATOM    757  HB3 ASN A  47      27.771  -3.032 -40.741  1.00 88.56           H  
ATOM    758  O   ASN A  47      25.673  -1.596 -42.736  1.00 88.56           O  
ATOM    759  CG  ASN A  47      28.506  -2.064 -38.986  1.00 88.56           C  
ATOM    760  ND2 ASN A  47      28.616  -3.234 -38.408  1.00 88.56           N  
ATOM    761 HD21 ASN A  47      28.850  -3.274 -37.426  1.00 88.56           H  
ATOM    762 HD22 ASN A  47      28.498  -4.072 -38.960  1.00 88.56           H  
ATOM    763  OD1 ASN A  47      28.707  -1.049 -38.335  1.00 88.56           O  
ATOM    764  N   GLU A  48      27.582  -0.511 -43.177  1.00 90.55           N  
ATOM    765  H   GLU A  48      28.407  -0.065 -42.803  1.00 90.55           H  
ATOM    766  CA  GLU A  48      27.377  -0.457 -44.638  1.00 90.55           C  
ATOM    767  HA  GLU A  48      26.479   0.121 -44.854  1.00 90.55           H  
ATOM    768  C   GLU A  48      27.187  -1.843 -45.284  1.00 90.55           C  
ATOM    769  CB  GLU A  48      28.580   0.230 -45.304  1.00 90.55           C  
ATOM    770  HB2 GLU A  48      28.447   0.179 -46.385  1.00 90.55           H  
ATOM    771  HB3 GLU A  48      29.485  -0.316 -45.040  1.00 90.55           H  
ATOM    772  O   GLU A  48      26.479  -1.973 -46.281  1.00 90.55           O  
ATOM    773  CG  GLU A  48      28.741   1.707 -44.908  1.00 90.55           C  
ATOM    774  HG2 GLU A  48      27.817   2.232 -45.152  1.00 90.55           H  
ATOM    775  HG3 GLU A  48      28.891   1.772 -43.830  1.00 90.55           H  
ATOM    776  CD  GLU A  48      29.921   2.398 -45.618  1.00 90.55           C  
ATOM    777  OE1 GLU A  48      30.024   3.637 -45.478  1.00 90.55           O  
ATOM    778  OE2 GLU A  48      30.710   1.702 -46.299  1.00 90.55           O  
ATOM    779  N   ASP A  49      27.781  -2.887 -44.699  1.00 91.96           N  
ATOM    780  H   ASP A  49      28.277  -2.728 -43.834  1.00 91.96           H  
ATOM    781  CA  ASP A  49      27.661  -4.283 -45.137  1.00 91.96           C  
ATOM    782  HA  ASP A  49      27.591  -4.285 -46.225  1.00 91.96           H  
ATOM    783  C   ASP A  49      26.389  -4.989 -44.618  1.00 91.96           C  
ATOM    784  CB  ASP A  49      28.946  -5.044 -44.758  1.00 91.96           C  
ATOM    785  HB2 ASP A  49      29.809  -4.489 -45.126  1.00 91.96           H  
ATOM    786  HB3 ASP A  49      28.936  -6.010 -45.262  1.00 91.96           H  
ATOM    787  O   ASP A  49      26.183  -6.177 -44.872  1.00 91.96           O  
ATOM    788  CG  ASP A  49      29.112  -5.282 -43.252  1.00 91.96           C  
ATOM    789  OD1 ASP A  49      28.333  -4.713 -42.454  1.00 91.96           O  
ATOM    790  OD2 ASP A  49      30.023  -6.044 -42.873  1.00 91.96           O  
ATOM    791  N   GLY A  50      25.530  -4.268 -43.890  1.00 90.41           N  
ATOM    792  H   GLY A  50      25.773  -3.305 -43.706  1.00 90.41           H  
ATOM    793  CA  GLY A  50      24.312  -4.784 -43.268  1.00 90.41           C  
ATOM    794  HA2 GLY A  50      23.648  -3.943 -43.067  1.00 90.41           H  
ATOM    795  HA3 GLY A  50      23.817  -5.465 -43.961  1.00 90.41           H  
ATOM    796  C   GLY A  50      24.534  -5.528 -41.948  1.00 90.41           C  
ATOM    797  O   GLY A  50      23.558  -5.975 -41.341  1.00 90.41           O  
ATOM    798  N   SER A  51      25.778  -5.664 -41.478  1.00 92.43           N  
ATOM    799  H   SER A  51      26.543  -5.254 -41.994  1.00 92.43           H  
ATOM    800  CA  SER A  51      26.057  -6.214 -40.150  1.00 92.43           C  
ATOM    801  HA  SER A  51      25.450  -7.111 -40.030  1.00 92.43           H  
ATOM    802  C   SER A  51      25.643  -5.235 -39.044  1.00 92.43           C  
ATOM    803  CB  SER A  51      27.521  -6.652 -40.026  1.00 92.43           C  
ATOM    804  HB2 SER A  51      27.651  -7.197 -39.090  1.00 92.43           H  
ATOM    805  HB3 SER A  51      27.776  -7.313 -40.854  1.00 92.43           H  
ATOM    806  O   SER A  51      25.486  -4.035 -39.275  1.00 92.43           O  
ATOM    807  OG  SER A  51      28.394  -5.552 -40.022  1.00 92.43           O  
ATOM    808  HG  SER A  51      28.504  -5.278 -40.936  1.00 92.43           H  
ATOM    809  N   LEU A  52      25.432  -5.753 -37.831  1.00 91.38           N  
ATOM    810  H   LEU A  52      25.644  -6.728 -37.675  1.00 91.38           H  
ATOM    811  CA  LEU A  52      25.067  -4.947 -36.668  1.00 91.38           C  
ATOM    812  HA  LEU A  52      24.814  -3.940 -37.002  1.00 91.38           H  
ATOM    813  C   LEU A  52      26.248  -4.827 -35.707  1.00 91.38           C  
ATOM    814  CB  LEU A  52      23.834  -5.529 -35.955  1.00 91.38           C  
ATOM    815  HB2 LEU A  52      23.636  -4.919 -35.074  1.00 91.38           H  
ATOM    816  HB3 LEU A  52      24.077  -6.534 -35.611  1.00 91.38           H  
ATOM    817  O   LEU A  52      26.808  -5.844 -35.295  1.00 91.38           O  
ATOM    818  CG  LEU A  52      22.552  -5.596 -36.802  1.00 91.38           C  
ATOM    819  HG  LEU A  52      22.712  -6.250 -37.659  1.00 91.38           H  
ATOM    820  CD1 LEU A  52      21.414  -6.177 -35.960  1.00 91.38           C  
ATOM    821 HD11 LEU A  52      21.693  -7.172 -35.614  1.00 91.38           H  
ATOM    822 HD12 LEU A  52      20.512  -6.257 -36.567  1.00 91.38           H  
ATOM    823 HD13 LEU A  52      21.224  -5.537 -35.099  1.00 91.38           H  
ATOM    824  CD2 LEU A  52      22.107  -4.225 -37.302  1.00 91.38           C  
ATOM    825 HD21 LEU A  52      21.136  -4.313 -37.790  1.00 91.38           H  
ATOM    826 HD22 LEU A  52      22.825  -3.866 -38.039  1.00 91.38           H  
ATOM    827 HD23 LEU A  52      22.049  -3.514 -36.478  1.00 91.38           H  
ATOM    828  N   THR A  53      26.565  -3.602 -35.296  1.00 91.63           N  
ATOM    829  H   THR A  53      26.069  -2.823 -35.705  1.00 91.63           H  
ATOM    830  CA  THR A  53      27.481  -3.332 -34.180  1.00 91.63           C  
ATOM    831  HA  THR A  53      28.037  -4.238 -33.934  1.00 91.63           H  
ATOM    832  C   THR A  53      26.666  -2.913 -32.963  1.00 91.63           C  
ATOM    833  CB  THR A  53      28.511  -2.249 -34.532  1.00 91.63           C  
ATOM    834  HB  THR A  53      28.001  -1.302 -34.707  1.00 91.63           H  
ATOM    835  O   THR A  53      25.979  -1.894 -33.005  1.00 91.63           O  
ATOM    836  CG2 THR A  53      29.547  -2.061 -33.426  1.00 91.63           C  
ATOM    837 HG21 THR A  53      30.047  -3.006 -33.216  1.00 91.63           H  
ATOM    838 HG22 THR A  53      29.067  -1.695 -32.518  1.00 91.63           H  
ATOM    839 HG23 THR A  53      30.288  -1.327 -33.744  1.00 91.63           H  
ATOM    840  OG1 THR A  53      29.222  -2.601 -35.695  1.00 91.63           O  
ATOM    841  HG1 THR A  53      29.273  -1.814 -36.242  1.00 91.63           H  
ATOM    842  N   GLU A  54      26.733  -3.681 -31.877  1.00 93.73           N  
ATOM    843  H   GLU A  54      27.328  -4.497 -31.887  1.00 93.73           H  
ATOM    844  CA  GLU A  54      26.096  -3.317 -30.608  1.00 93.73           C  
ATOM    845  HA  GLU A  54      25.125  -2.870 -30.821  1.00 93.73           H  
ATOM    846  C   GLU A  54      26.948  -2.278 -29.863  1.00 93.73           C  
ATOM    847  CB  GLU A  54      25.837  -4.576 -29.755  1.00 93.73           C  
ATOM    848  HB2 GLU A  54      26.790  -5.029 -29.483  1.00 93.73           H  
ATOM    849  HB3 GLU A  54      25.274  -5.294 -30.352  1.00 93.73           H  
ATOM    850  O   GLU A  54      28.154  -2.447 -29.689  1.00 93.73           O  
ATOM    851  CG  GLU A  54      25.038  -4.271 -28.477  1.00 93.73           C  
ATOM    852  HG2 GLU A  54      25.595  -3.561 -27.865  1.00 93.73           H  
ATOM    853  HG3 GLU A  54      24.098  -3.794 -28.752  1.00 93.73           H  
ATOM    854  CD  GLU A  54      24.752  -5.527 -27.633  1.00 93.73           C  
ATOM    855  OE1 GLU A  54      25.594  -5.887 -26.769  1.00 93.73           O  
ATOM    856  OE2 GLU A  54      23.625  -6.063 -27.707  1.00 93.73           O  
ATOM    857  N   ILE A  55      26.302  -1.215 -29.393  1.00 92.30           N  
ATOM    858  H   ILE A  55      25.316  -1.144 -29.599  1.00 92.30           H  
ATOM    859  CA  ILE A  55      26.856  -0.213 -28.491  1.00 92.30           C  
ATOM    860  HA  ILE A  55      27.926  -0.383 -28.373  1.00 92.30           H  
ATOM    861  C   ILE A  55      26.176  -0.361 -27.140  1.00 92.30           C  
ATOM    862  CB  ILE A  55      26.652   1.221 -29.014  1.00 92.30           C  
ATOM    863  HB  ILE A  55      25.580   1.413 -29.062  1.00 92.30           H  
ATOM    864  O   ILE A  55      24.950  -0.260 -27.025  1.00 92.30           O  
ATOM    865  CG1 ILE A  55      27.230   1.393 -30.432  1.00 92.30           C  
ATOM    866 HG12 ILE A  55      26.716   0.726 -31.124  1.00 92.30           H  
ATOM    867 HG13 ILE A  55      28.296   1.164 -30.442  1.00 92.30           H  
ATOM    868  CG2 ILE A  55      27.273   2.242 -28.029  1.00 92.30           C  
ATOM    869 HG21 ILE A  55      26.879   2.116 -27.021  1.00 92.30           H  
ATOM    870 HG22 ILE A  55      28.357   2.129 -28.004  1.00 92.30           H  
ATOM    871 HG23 ILE A  55      27.026   3.264 -28.316  1.00 92.30           H  
ATOM    872  CD1 ILE A  55      27.005   2.829 -30.896  1.00 92.30           C  
ATOM    873 HD11 ILE A  55      27.162   2.931 -31.970  1.00 92.30           H  
ATOM    874 HD12 ILE A  55      25.979   3.123 -30.675  1.00 92.30           H  
ATOM    875 HD13 ILE A  55      27.705   3.503 -30.402  1.00 92.30           H  
ATOM    876  N   ASP A  56      26.991  -0.505 -26.103  1.00 95.18           N  
ATOM    877  H   ASP A  56      27.983  -0.587 -26.274  1.00 95.18           H  
ATOM    878  CA  ASP A  56      26.549  -0.333 -24.728  1.00 95.18           C  
ATOM    879  HA  ASP A  56      25.519  -0.680 -24.646  1.00 95.18           H  
ATOM    880  C   ASP A  56      26.560   1.161 -24.370  1.00 95.18           C  
ATOM    881  CB  ASP A  56      27.386  -1.221 -23.806  1.00 95.18           C  
ATOM    882  HB2 ASP A  56      27.488  -2.204 -24.265  1.00 95.18           H  
ATOM    883  HB3 ASP A  56      28.384  -0.802 -23.680  1.00 95.18           H  
ATOM    884  O   ASP A  56      27.587   1.756 -24.021  1.00 95.18           O  
ATOM    885  CG  ASP A  56      26.701  -1.389 -22.452  1.00 95.18           C  
ATOM    886  OD1 ASP A  56      26.173  -0.381 -21.929  1.00 95.18           O  
ATOM    887  OD2 ASP A  56      26.686  -2.534 -21.949  1.00 95.18           O  
ATOM    888  N   VAL A  57      25.397   1.792 -24.537  1.00 95.51           N  
ATOM    889  H   VAL A  57      24.594   1.235 -24.791  1.00 95.51           H  
ATOM    890  CA  VAL A  57      25.202   3.224 -24.283  1.00 95.51           C  
ATOM    891  HA  VAL A  57      25.939   3.794 -24.850  1.00 95.51           H  
ATOM    892  C   VAL A  57      25.410   3.531 -22.802  1.00 95.51           C  
ATOM    893  CB  VAL A  57      23.793   3.658 -24.726  1.00 95.51           C  
ATOM    894  HB  VAL A  57      23.057   3.050 -24.200  1.00 95.51           H  
ATOM    895  O   VAL A  57      25.981   4.568 -22.468  1.00 95.51           O  
ATOM    896  CG1 VAL A  57      23.513   5.129 -24.403  1.00 95.51           C  
ATOM    897 HG11 VAL A  57      23.536   5.301 -23.327  1.00 95.51           H  
ATOM    898 HG12 VAL A  57      22.530   5.417 -24.774  1.00 95.51           H  
ATOM    899 HG13 VAL A  57      24.275   5.747 -24.879  1.00 95.51           H  
ATOM    900  CG2 VAL A  57      23.586   3.452 -26.232  1.00 95.51           C  
ATOM    901 HG21 VAL A  57      24.351   3.994 -26.788  1.00 95.51           H  
ATOM    902 HG22 VAL A  57      23.654   2.393 -26.483  1.00 95.51           H  
ATOM    903 HG23 VAL A  57      22.605   3.823 -26.527  1.00 95.51           H  
ATOM    904  N   TRP A  58      24.990   2.623 -21.917  1.00 95.88           N  
ATOM    905  H   TRP A  58      24.614   1.752 -22.263  1.00 95.88           H  
ATOM    906  CA  TRP A  58      25.193   2.762 -20.479  1.00 95.88           C  
ATOM    907  HA  TRP A  58      24.779   3.715 -20.149  1.00 95.88           H  
ATOM    908  C   TRP A  58      26.678   2.775 -20.109  1.00 95.88           C  
ATOM    909  CB  TRP A  58      24.458   1.638 -19.748  1.00 95.88           C  
ATOM    910  HB2 TRP A  58      24.768   0.672 -20.148  1.00 95.88           H  
ATOM    911  HB3 TRP A  58      23.389   1.742 -19.931  1.00 95.88           H  
ATOM    912  O   TRP A  58      27.132   3.697 -19.435  1.00 95.88           O  
ATOM    913  CG  TRP A  58      24.692   1.638 -18.274  1.00 95.88           C  
ATOM    914  CD1 TRP A  58      25.450   0.757 -17.586  1.00 95.88           C  
ATOM    915  HD1 TRP A  58      25.988  -0.068 -18.029  1.00 95.88           H  
ATOM    916  CD2 TRP A  58      24.186   2.582 -17.289  1.00 95.88           C  
ATOM    917  CE2 TRP A  58      24.645   2.187 -15.999  1.00 95.88           C  
ATOM    918  CE3 TRP A  58      23.333   3.698 -17.357  1.00 95.88           C  
ATOM    919  HE3 TRP A  58      22.963   4.012 -18.322  1.00 95.88           H  
ATOM    920  NE1 TRP A  58      25.409   1.065 -16.239  1.00 95.88           N  
ATOM    921  HE1 TRP A  58      25.828   0.491 -15.521  1.00 95.88           H  
ATOM    922  CH2 TRP A  58      23.389   3.961 -14.933  1.00 95.88           C  
ATOM    923  HH2 TRP A  58      23.045   4.465 -14.042  1.00 95.88           H  
ATOM    924  CZ2 TRP A  58      24.265   2.865 -14.832  1.00 95.88           C  
ATOM    925  HZ2 TRP A  58      24.601   2.513 -13.868  1.00 95.88           H  
ATOM    926  CZ3 TRP A  58      22.923   4.371 -16.196  1.00 95.88           C  
ATOM    927  HZ3 TRP A  58      22.222   5.188 -16.281  1.00 95.88           H  
ATOM    928  N   GLN A  59      27.463   1.810 -20.590  1.00 96.68           N  
ATOM    929  H   GLN A  59      27.046   1.069 -21.135  1.00 96.68           H  
ATOM    930  CA  GLN A  59      28.905   1.785 -20.317  1.00 96.68           C  
ATOM    931  HA  GLN A  59      29.058   1.860 -19.240  1.00 96.68           H  
ATOM    932  C   GLN A  59      29.626   2.985 -20.937  1.00 96.68           C  
ATOM    933  CB  GLN A  59      29.519   0.470 -20.815  1.00 96.68           C  
ATOM    934  HB2 GLN A  59      30.604   0.528 -20.726  1.00 96.68           H  
ATOM    935  HB3 GLN A  59      29.275   0.335 -21.868  1.00 96.68           H  
ATOM    936  O   GLN A  59      30.527   3.548 -20.318  1.00 96.68           O  
ATOM    937  CG  GLN A  59      29.028  -0.747 -20.016  1.00 96.68           C  
ATOM    938  HG2 GLN A  59      29.472  -1.652 -20.431  1.00 96.68           H  
ATOM    939  HG3 GLN A  59      27.946  -0.833 -20.114  1.00 96.68           H  
ATOM    940  CD  GLN A  59      29.365  -0.675 -18.532  1.00 96.68           C  
ATOM    941  NE2 GLN A  59      28.529  -1.222 -17.678  1.00 96.68           N  
ATOM    942 HE21 GLN A  59      27.725  -1.733 -18.016  1.00 96.68           H  
ATOM    943 HE22 GLN A  59      28.785  -1.162 -16.703  1.00 96.68           H  
ATOM    944  OE1 GLN A  59      30.371  -0.138 -18.103  1.00 96.68           O  
ATOM    945  N   THR A  60      29.194   3.433 -22.118  1.00 95.76           N  
ATOM    946  H   THR A  60      28.468   2.912 -22.589  1.00 95.76           H  
ATOM    947  CA  THR A  60      29.737   4.642 -22.758  1.00 95.76           C  
ATOM    948  HA  THR A  60      30.819   4.534 -22.844  1.00 95.76           H  
ATOM    949  C   THR A  60      29.465   5.894 -21.922  1.00 95.76           C  
ATOM    950  CB  THR A  60      29.162   4.818 -24.170  1.00 95.76           C  
ATOM    951  HB  THR A  60      28.081   4.942 -24.115  1.00 95.76           H  
ATOM    952  O   THR A  60      30.364   6.714 -21.738  1.00 95.76           O  
ATOM    953  CG2 THR A  60      29.769   6.021 -24.894  1.00 95.76           C  
ATOM    954 HG21 THR A  60      29.448   6.012 -25.936  1.00 95.76           H  
ATOM    955 HG22 THR A  60      29.424   6.945 -24.430  1.00 95.76           H  
ATOM    956 HG23 THR A  60      30.857   5.973 -24.850  1.00 95.76           H  
ATOM    957  OG1 THR A  60      29.440   3.679 -24.950  1.00 95.76           O  
ATOM    958  HG1 THR A  60      28.847   2.976 -24.674  1.00 95.76           H  
ATOM    959  N   LEU A  61      28.255   6.026 -21.368  1.00 96.74           N  
ATOM    960  H   LEU A  61      27.557   5.322 -21.564  1.00 96.74           H  
ATOM    961  CA  LEU A  61      27.895   7.104 -20.447  1.00 96.74           C  
ATOM    962  HA  LEU A  61      28.007   8.057 -20.963  1.00 96.74           H  
ATOM    963  C   LEU A  61      28.826   7.120 -19.223  1.00 96.74           C  
ATOM    964  CB  LEU A  61      26.424   6.913 -20.021  1.00 96.74           C  
ATOM    965  HB2 LEU A  61      25.785   6.837 -20.900  1.00 96.74           H  
ATOM    966  HB3 LEU A  61      26.344   5.968 -19.484  1.00 96.74           H  
ATOM    967  O   LEU A  61      29.375   8.167 -18.887  1.00 96.74           O  
ATOM    968  CG  LEU A  61      25.889   8.014 -19.095  1.00 96.74           C  
ATOM    969  HG  LEU A  61      26.624   8.236 -18.321  1.00 96.74           H  
ATOM    970  CD1 LEU A  61      25.560   9.293 -19.862  1.00 96.74           C  
ATOM    971 HD11 LEU A  61      25.282  10.082 -19.162  1.00 96.74           H  
ATOM    972 HD12 LEU A  61      24.737   9.121 -20.556  1.00 96.74           H  
ATOM    973 HD13 LEU A  61      26.433   9.617 -20.428  1.00 96.74           H  
ATOM    974  CD2 LEU A  61      24.617   7.532 -18.403  1.00 96.74           C  
ATOM    975 HD21 LEU A  61      24.269   8.308 -17.721  1.00 96.74           H  
ATOM    976 HD22 LEU A  61      24.826   6.631 -17.828  1.00 96.74           H  
ATOM    977 HD23 LEU A  61      23.841   7.322 -19.140  1.00 96.74           H  
ATOM    978  N   LEU A  62      29.030   5.963 -18.583  1.00 96.50           N  
ATOM    979  H   LEU A  62      28.550   5.140 -18.918  1.00 96.50           H  
ATOM    980  CA  LEU A  62      29.902   5.845 -17.409  1.00 96.50           C  
ATOM    981  HA  LEU A  62      29.598   6.580 -16.664  1.00 96.50           H  
ATOM    982  C   LEU A  62      31.366   6.156 -17.741  1.00 96.50           C  
ATOM    983  CB  LEU A  62      29.786   4.434 -16.808  1.00 96.50           C  
ATOM    984  HB2 LEU A  62      30.522   4.353 -16.008  1.00 96.50           H  
ATOM    985  HB3 LEU A  62      30.052   3.704 -17.572  1.00 96.50           H  
ATOM    986  O   LEU A  62      32.027   6.862 -16.983  1.00 96.50           O  
ATOM    987  CG  LEU A  62      28.409   4.060 -16.231  1.00 96.50           C  
ATOM    988  HG  LEU A  62      27.662   4.048 -17.024  1.00 96.50           H  
ATOM    989  CD1 LEU A  62      28.498   2.658 -15.627  1.00 96.50           C  
ATOM    990 HD11 LEU A  62      27.538   2.384 -15.190  1.00 96.50           H  
ATOM    991 HD12 LEU A  62      29.265   2.629 -14.853  1.00 96.50           H  
ATOM    992 HD13 LEU A  62      28.748   1.943 -16.410  1.00 96.50           H  
ATOM    993  CD2 LEU A  62      27.928   5.029 -15.146  1.00 96.50           C  
ATOM    994 HD21 LEU A  62      28.683   5.112 -14.363  1.00 96.50           H  
ATOM    995 HD22 LEU A  62      27.751   6.011 -15.585  1.00 96.50           H  
ATOM    996 HD23 LEU A  62      26.992   4.662 -14.726  1.00 96.50           H  
ATOM    997  N   ALA A  63      31.864   5.682 -18.885  1.00 96.42           N  
ATOM    998  H   ALA A  63      31.291   5.070 -19.448  1.00 96.42           H  
ATOM    999  CA  ALA A  63      33.224   5.968 -19.333  1.00 96.42           C  
ATOM   1000  HA  ALA A  63      33.920   5.657 -18.554  1.00 96.42           H  
ATOM   1001  C   ALA A  63      33.443   7.471 -19.573  1.00 96.42           C  
ATOM   1002  CB  ALA A  63      33.507   5.144 -20.594  1.00 96.42           C  
ATOM   1003  HB1 ALA A  63      33.382   4.084 -20.377  1.00 96.42           H  
ATOM   1004  HB2 ALA A  63      34.531   5.323 -20.923  1.00 96.42           H  
ATOM   1005  HB3 ALA A  63      32.821   5.431 -21.392  1.00 96.42           H  
ATOM   1006  O   ALA A  63      34.467   8.011 -19.155  1.00 96.42           O  
ATOM   1007  N   LYS A  64      32.466   8.155 -20.185  1.00 96.58           N  
ATOM   1008  H   LYS A  64      31.660   7.640 -20.510  1.00 96.58           H  
ATOM   1009  CA  LYS A  64      32.510   9.607 -20.420  1.00 96.58           C  
ATOM   1010  HA  LYS A  64      33.473   9.868 -20.860  1.00 96.58           H  
ATOM   1011  C   LYS A  64      32.412  10.424 -19.135  1.00 96.58           C  
ATOM   1012  CB  LYS A  64      31.395  10.015 -21.390  1.00 96.58           C  
ATOM   1013  HB2 LYS A  64      31.297  11.100 -21.371  1.00 96.58           H  
ATOM   1014  HB3 LYS A  64      30.448   9.572 -21.084  1.00 96.58           H  
ATOM   1015  O   LYS A  64      33.025  11.482 -19.030  1.00 96.58           O  
ATOM   1016  CG  LYS A  64      31.734   9.605 -22.825  1.00 96.58           C  
ATOM   1017  HG2 LYS A  64      31.841   8.523 -22.897  1.00 96.58           H  
ATOM   1018  HG3 LYS A  64      32.688  10.063 -23.089  1.00 96.58           H  
ATOM   1019  CD  LYS A  64      30.645  10.077 -23.797  1.00 96.58           C  
ATOM   1020  HD2 LYS A  64      30.423  11.131 -23.629  1.00 96.58           H  
ATOM   1021  HD3 LYS A  64      29.740   9.495 -23.620  1.00 96.58           H  
ATOM   1022  CE  LYS A  64      31.105   9.875 -25.245  1.00 96.58           C  
ATOM   1023  HE2 LYS A  64      31.442   8.845 -25.356  1.00 96.58           H  
ATOM   1024  HE3 LYS A  64      30.253  10.035 -25.906  1.00 96.58           H  
ATOM   1025  NZ  LYS A  64      32.202  10.817 -25.611  1.00 96.58           N  
ATOM   1026  HZ1 LYS A  64      32.966  10.836 -24.951  1.00 96.58           H  
ATOM   1027  HZ2 LYS A  64      32.617  10.624 -26.511  1.00 96.58           H  
ATOM   1028  HZ3 LYS A  64      31.892  11.778 -25.623  1.00 96.58           H  
ATOM   1029  N   GLU A  65      31.645   9.959 -18.153  1.00 96.64           N  
ATOM   1030  H   GLU A  65      31.093   9.128 -18.310  1.00 96.64           H  
ATOM   1031  CA  GLU A  65      31.640  10.588 -16.830  1.00 96.64           C  
ATOM   1032  HA  GLU A  65      31.468  11.659 -16.936  1.00 96.64           H  
ATOM   1033  C   GLU A  65      33.004  10.408 -16.149  1.00 96.64           C  
ATOM   1034  CB  GLU A  65      30.515   9.993 -15.978  1.00 96.64           C  
ATOM   1035  HB2 GLU A  65      29.563  10.116 -16.495  1.00 96.64           H  
ATOM   1036  HB3 GLU A  65      30.706   8.927 -15.855  1.00 96.64           H  
ATOM   1037  O   GLU A  65      33.570  11.367 -15.628  1.00 96.64           O  
ATOM   1038  CG  GLU A  65      30.427  10.677 -14.602  1.00 96.64           C  
ATOM   1039  HG2 GLU A  65      31.412  10.733 -14.139  1.00 96.64           H  
ATOM   1040  HG3 GLU A  65      30.055  11.693 -14.738  1.00 96.64           H  
ATOM   1041  CD  GLU A  65      29.519   9.912 -13.644  1.00 96.64           C  
ATOM   1042  OE1 GLU A  65      28.740  10.537 -12.890  1.00 96.64           O  
ATOM   1043  OE2 GLU A  65      29.552   8.664 -13.636  1.00 96.64           O  
ATOM   1044  N   GLN A  66      33.567   9.196 -16.194  1.00 96.65           N  
ATOM   1045  H   GLN A  66      33.049   8.442 -16.621  1.00 96.65           H  
ATOM   1046  CA  GLN A  66      34.858   8.889 -15.581  1.00 96.65           C  
ATOM   1047  HA  GLN A  66      34.806   9.178 -14.531  1.00 96.65           H  
ATOM   1048  C   GLN A  66      36.017   9.672 -16.217  1.00 96.65           C  
ATOM   1049  CB  GLN A  66      35.100   7.374 -15.664  1.00 96.65           C  
ATOM   1050  HB2 GLN A  66      34.234   6.853 -15.255  1.00 96.65           H  
ATOM   1051  HB3 GLN A  66      35.222   7.081 -16.706  1.00 96.65           H  
ATOM   1052  O   GLN A  66      36.939  10.073 -15.504  1.00 96.65           O  
ATOM   1053  CG  GLN A  66      36.342   6.958 -14.863  1.00 96.65           C  
ATOM   1054  HG2 GLN A  66      37.229   7.442 -15.271  1.00 96.65           H  
ATOM   1055  HG3 GLN A  66      36.217   7.284 -13.830  1.00 96.65           H  
ATOM   1056  CD  GLN A  66      36.593   5.456 -14.878  1.00 96.65           C  
ATOM   1057  NE2 GLN A  66      37.290   4.934 -13.893  1.00 96.65           N  
ATOM   1058 HE21 GLN A  66      37.623   5.517 -13.138  1.00 96.65           H  
ATOM   1059 HE22 GLN A  66      37.419   3.933 -13.944  1.00 96.65           H  
ATOM   1060  OE1 GLN A  66      36.206   4.715 -15.762  1.00 96.65           O  
ATOM   1061  N   SER A  67      35.982   9.904 -17.533  1.00 96.93           N  
ATOM   1062  H   SER A  67      35.233   9.506 -18.082  1.00 96.93           H  
ATOM   1063  CA  SER A  67      36.969  10.734 -18.235  1.00 96.93           C  
ATOM   1064  HA  SER A  67      37.960  10.480 -17.859  1.00 96.93           H  
ATOM   1065  C   SER A  67      36.778  12.237 -17.998  1.00 96.93           C  
ATOM   1066  CB  SER A  67      36.958  10.430 -19.739  1.00 96.93           C  
ATOM   1067  HB2 SER A  67      37.778  10.964 -20.219  1.00 96.93           H  
ATOM   1068  HB3 SER A  67      37.095   9.360 -19.897  1.00 96.93           H  
ATOM   1069  O   SER A  67      37.681  13.020 -18.298  1.00 96.93           O  
ATOM   1070  OG  SER A  67      35.745  10.837 -20.330  1.00 96.93           O  
ATOM   1071  HG  SER A  67      35.828  10.763 -21.283  1.00 96.93           H  
ATOM   1072  N   GLY A  68      35.634  12.648 -17.441  1.00 95.43           N  
ATOM   1073  H   GLY A  68      34.948  11.951 -17.188  1.00 95.43           H  
ATOM   1074  CA  GLY A  68      35.261  14.049 -17.253  1.00 95.43           C  
ATOM   1075  HA2 GLY A  68      34.466  14.094 -16.508  1.00 95.43           H  
ATOM   1076  HA3 GLY A  68      36.121  14.609 -16.884  1.00 95.43           H  
ATOM   1077  C   GLY A  68      34.748  14.736 -18.522  1.00 95.43           C  
ATOM   1078  O   GLY A  68      34.595  15.955 -18.522  1.00 95.43           O  
ATOM   1079  N   GLU A  69      34.478  13.984 -19.596  1.00 95.77           N  
ATOM   1080  H   GLU A  69      34.592  12.984 -19.516  1.00 95.77           H  
ATOM   1081  CA  GLU A  69      33.861  14.506 -20.826  1.00 95.77           C  
ATOM   1082  HA  GLU A  69      34.425  15.366 -21.188  1.00 95.77           H  
ATOM   1083  C   GLU A  69      32.418  14.972 -20.598  1.00 95.77           C  
ATOM   1084  CB  GLU A  69      33.847  13.416 -21.907  1.00 95.77           C  
ATOM   1085  HB2 GLU A  69      33.149  13.706 -22.693  1.00 95.77           H  
ATOM   1086  HB3 GLU A  69      33.481  12.486 -21.471  1.00 95.77           H  
ATOM   1087  O   GLU A  69      31.962  15.912 -21.247  1.00 95.77           O  
ATOM   1088  CG  GLU A  69      35.210  13.169 -22.562  1.00 95.77           C  
ATOM   1089  HG2 GLU A  69      35.465  14.020 -23.193  1.00 95.77           H  
ATOM   1090  HG3 GLU A  69      35.979  13.079 -21.795  1.00 95.77           H  
ATOM   1091  CD  GLU A  69      35.151  11.889 -23.405  1.00 95.77           C  
ATOM   1092  OE1 GLU A  69      35.813  10.902 -23.008  1.00 95.77           O  
ATOM   1093  OE2 GLU A  69      34.376  11.844 -24.394  1.00 95.77           O  
ATOM   1094  N   ILE A  70      31.699  14.328 -19.674  1.00 96.13           N  
ATOM   1095  H   ILE A  70      32.152  13.582 -19.166  1.00 96.13           H  
ATOM   1096  CA  ILE A  70      30.358  14.740 -19.249  1.00 96.13           C  
ATOM   1097  HA  ILE A  70      30.172  15.744 -19.633  1.00 96.13           H  
ATOM   1098  C   ILE A  70      30.278  14.838 -17.729  1.00 96.13           C  
ATOM   1099  CB  ILE A  70      29.248  13.824 -19.813  1.00 96.13           C  
ATOM   1100  HB  ILE A  70      28.292  14.256 -19.518  1.00 96.13           H  
ATOM   1101  O   ILE A  70      31.024  14.189 -16.998  1.00 96.13           O  
ATOM   1102  CG1 ILE A  70      29.322  12.406 -19.211  1.00 96.13           C  
ATOM   1103 HG12 ILE A  70      30.270  11.948 -19.495  1.00 96.13           H  
ATOM   1104 HG13 ILE A  70      29.284  12.465 -18.124  1.00 96.13           H  
ATOM   1105  CG2 ILE A  70      29.278  13.812 -21.351  1.00 96.13           C  
ATOM   1106 HG21 ILE A  70      28.375  13.343 -21.741  1.00 96.13           H  
ATOM   1107 HG22 ILE A  70      30.156  13.275 -21.711  1.00 96.13           H  
ATOM   1108 HG23 ILE A  70      29.318  14.834 -21.727  1.00 96.13           H  
ATOM   1109  CD1 ILE A  70      28.183  11.485 -19.642  1.00 96.13           C  
ATOM   1110 HD11 ILE A  70      28.269  11.247 -20.702  1.00 96.13           H  
ATOM   1111 HD12 ILE A  70      27.224  11.964 -19.448  1.00 96.13           H  
ATOM   1112 HD13 ILE A  70      28.240  10.561 -19.067  1.00 96.13           H  
ATOM   1113  N   TYR A  71      29.306  15.610 -17.254  1.00 96.41           N  
ATOM   1114  H   TYR A  71      28.715  16.098 -17.911  1.00 96.41           H  
ATOM   1115  CA  TYR A  71      28.962  15.692 -15.843  1.00 96.41           C  
ATOM   1116  HA  TYR A  71      29.645  15.074 -15.259  1.00 96.41           H  
ATOM   1117  C   TYR A  71      27.545  15.169 -15.615  1.00 96.41           C  
ATOM   1118  CB  TYR A  71      29.125  17.136 -15.364  1.00 96.41           C  
ATOM   1119  HB2 TYR A  71      28.527  17.792 -15.997  1.00 96.41           H  
ATOM   1120  HB3 TYR A  71      30.169  17.429 -15.475  1.00 96.41           H  
ATOM   1121  O   TYR A  71      26.595  15.636 -16.248  1.00 96.41           O  
ATOM   1122  CG  TYR A  71      28.713  17.328 -13.921  1.00 96.41           C  
ATOM   1123  CD1 TYR A  71      27.451  17.872 -13.616  1.00 96.41           C  
ATOM   1124  HD1 TYR A  71      26.783  18.163 -14.414  1.00 96.41           H  
ATOM   1125  CD2 TYR A  71      29.574  16.916 -12.886  1.00 96.41           C  
ATOM   1126  HD2 TYR A  71      30.533  16.481 -13.127  1.00 96.41           H  
ATOM   1127  CE1 TYR A  71      27.055  18.023 -12.274  1.00 96.41           C  
ATOM   1128  HE1 TYR A  71      26.088  18.439 -12.031  1.00 96.41           H  
ATOM   1129  CE2 TYR A  71      29.180  17.060 -11.543  1.00 96.41           C  
ATOM   1130  HE2 TYR A  71      29.839  16.732 -10.753  1.00 96.41           H  
ATOM   1131  OH  TYR A  71      27.530  17.755  -9.942  1.00 96.41           O  
ATOM   1132  HH  TYR A  71      28.200  17.417  -9.344  1.00 96.41           H  
ATOM   1133  CZ  TYR A  71      27.918  17.616 -11.237  1.00 96.41           C  
ATOM   1134  N   ILE A  72      27.404  14.229 -14.682  1.00 97.29           N  
ATOM   1135  H   ILE A  72      28.228  13.887 -14.209  1.00 97.29           H  
ATOM   1136  CA  ILE A  72      26.111  13.745 -14.203  1.00 97.29           C  
ATOM   1137  HA  ILE A  72      25.319  14.118 -14.854  1.00 97.29           H  
ATOM   1138  C   ILE A  72      25.883  14.327 -12.813  1.00 97.29           C  
ATOM   1139  CB  ILE A  72      26.041  12.203 -14.219  1.00 97.29           C  
ATOM   1140  HB  ILE A  72      26.777  11.829 -13.508  1.00 97.29           H  
ATOM   1141  O   ILE A  72      26.659  14.086 -11.888  1.00 97.29           O  
ATOM   1142  CG1 ILE A  72      26.384  11.645 -15.623  1.00 97.29           C  
ATOM   1143 HG12 ILE A  72      27.386  11.969 -15.902  1.00 97.29           H  
ATOM   1144 HG13 ILE A  72      25.687  12.047 -16.359  1.00 97.29           H  
ATOM   1145  CG2 ILE A  72      24.655  11.724 -13.748  1.00 97.29           C  
ATOM   1146 HG21 ILE A  72      24.666  10.639 -13.650  1.00 97.29           H  
ATOM   1147 HG22 ILE A  72      23.889  12.021 -14.465  1.00 97.29           H  
ATOM   1148 HG23 ILE A  72      24.413  12.136 -12.768  1.00 97.29           H  
ATOM   1149  CD1 ILE A  72      26.375  10.117 -15.733  1.00 97.29           C  
ATOM   1150 HD11 ILE A  72      26.768   9.834 -16.709  1.00 97.29           H  
ATOM   1151 HD12 ILE A  72      25.362   9.729 -15.634  1.00 97.29           H  
ATOM   1152 HD13 ILE A  72      27.013   9.686 -14.961  1.00 97.29           H  
ATOM   1153  N   GLN A  73      24.786  15.062 -12.639  1.00 96.86           N  
ATOM   1154  H   GLN A  73      24.198  15.264 -13.435  1.00 96.86           H  
ATOM   1155  CA  GLN A  73      24.344  15.483 -11.317  1.00 96.86           C  
ATOM   1156  HA  GLN A  73      25.194  15.921 -10.794  1.00 96.86           H  
ATOM   1157  C   GLN A  73      23.875  14.248 -10.534  1.00 96.86           C  
ATOM   1158  CB  GLN A  73      23.268  16.566 -11.450  1.00 96.86           C  
ATOM   1159  HB2 GLN A  73      22.390  16.155 -11.949  1.00 96.86           H  
ATOM   1160  HB3 GLN A  73      23.661  17.383 -12.055  1.00 96.86           H  
ATOM   1161  O   GLN A  73      22.743  13.783 -10.682  1.00 96.86           O  
ATOM   1162  CG  GLN A  73      22.867  17.114 -10.072  1.00 96.86           C  
ATOM   1163  HG2 GLN A  73      22.474  16.304  -9.457  1.00 96.86           H  
ATOM   1164  HG3 GLN A  73      23.748  17.521  -9.578  1.00 96.86           H  
ATOM   1165  CD  GLN A  73      21.806  18.206 -10.143  1.00 96.86           C  
ATOM   1166  NE2 GLN A  73      21.319  18.658  -9.008  1.00 96.86           N  
ATOM   1167 HE21 GLN A  73      20.601  19.365  -9.079  1.00 96.86           H  
ATOM   1168 HE22 GLN A  73      21.610  18.252  -8.130  1.00 96.86           H  
ATOM   1169  OE1 GLN A  73      21.391  18.680 -11.188  1.00 96.86           O  
ATOM   1170  N   ARG A  74      24.779  13.685  -9.730  1.00 96.18           N  
ATOM   1171  H   ARG A  74      25.719  14.054  -9.771  1.00 96.18           H  
ATOM   1172  CA  ARG A  74      24.512  12.539  -8.856  1.00 96.18           C  
ATOM   1173  HA  ARG A  74      23.901  11.817  -9.398  1.00 96.18           H  
ATOM   1174  C   ARG A  74      23.689  12.961  -7.642  1.00 96.18           C  
ATOM   1175  CB  ARG A  74      25.839  11.874  -8.439  1.00 96.18           C  
ATOM   1176  HB2 ARG A  74      26.451  12.608  -7.914  1.00 96.18           H  
ATOM   1177  HB3 ARG A  74      25.621  11.066  -7.740  1.00 96.18           H  
ATOM   1178  O   ARG A  74      23.802  14.094  -7.173  1.00 96.18           O  
ATOM   1179  CG  ARG A  74      26.661  11.295  -9.607  1.00 96.18           C  
ATOM   1180  HG2 ARG A  74      27.575  10.860  -9.205  1.00 96.18           H  
ATOM   1181  HG3 ARG A  74      26.941  12.085 -10.305  1.00 96.18           H  
ATOM   1182  CD  ARG A  74      25.880  10.206 -10.350  1.00 96.18           C  
ATOM   1183  HD2 ARG A  74      25.011  10.654 -10.831  1.00 96.18           H  
ATOM   1184  HD3 ARG A  74      25.543   9.474  -9.616  1.00 96.18           H  
ATOM   1185  NE  ARG A  74      26.684   9.532 -11.382  1.00 96.18           N  
ATOM   1186  HE  ARG A  74      27.472  10.020 -11.785  1.00 96.18           H  
ATOM   1187  NH1 ARG A  74      25.392   7.649 -11.559  1.00 96.18           N  
ATOM   1188 HH11 ARG A  74      24.804   7.997 -10.815  1.00 96.18           H  
ATOM   1189 HH12 ARG A  74      25.212   6.766 -12.014  1.00 96.18           H  
ATOM   1190  NH2 ARG A  74      27.151   7.863 -12.866  1.00 96.18           N  
ATOM   1191 HH21 ARG A  74      26.990   6.961 -13.291  1.00 96.18           H  
ATOM   1192 HH22 ARG A  74      28.006   8.342 -13.109  1.00 96.18           H  
ATOM   1193  CZ  ARG A  74      26.415   8.365 -11.932  1.00 96.18           C  
ATOM   1194  N   LEU A  75      22.903  12.028  -7.105  1.00 93.62           N  
ATOM   1195  H   LEU A  75      22.869  11.114  -7.534  1.00 93.62           H  
ATOM   1196  CA  LEU A  75      22.239  12.232  -5.818  1.00 93.62           C  
ATOM   1197  HA  LEU A  75      21.588  13.103  -5.890  1.00 93.62           H  
ATOM   1198  C   LEU A  75      23.291  12.527  -4.742  1.00 93.62           C  
ATOM   1199  CB  LEU A  75      21.400  10.995  -5.449  1.00 93.62           C  
ATOM   1200  HB2 LEU A  75      22.039  10.115  -5.516  1.00 93.62           H  
ATOM   1201  HB3 LEU A  75      21.068  11.087  -4.415  1.00 93.62           H  
ATOM   1202  O   LEU A  75      24.360  11.905  -4.710  1.00 93.62           O  
ATOM   1203  CG  LEU A  75      20.162  10.787  -6.339  1.00 93.62           C  
ATOM   1204  HG  LEU A  75      20.459  10.797  -7.388  1.00 93.62           H  
ATOM   1205  CD1 LEU A  75      19.555   9.424  -6.026  1.00 93.62           C  
ATOM   1206 HD11 LEU A  75      18.700   9.264  -6.683  1.00 93.62           H  
ATOM   1207 HD12 LEU A  75      19.224   9.380  -4.989  1.00 93.62           H  
ATOM   1208 HD13 LEU A  75      20.281   8.633  -6.217  1.00 93.62           H  
ATOM   1209  CD2 LEU A  75      19.092  11.855  -6.106  1.00 93.62           C  
ATOM   1210 HD21 LEU A  75      18.227  11.640  -6.734  1.00 93.62           H  
ATOM   1211 HD22 LEU A  75      18.771  11.854  -5.065  1.00 93.62           H  
ATOM   1212 HD23 LEU A  75      19.465  12.842  -6.380  1.00 93.62           H  
ATOM   1213  N   THR A  76      23.003  13.463  -3.843  1.00 93.46           N  
ATOM   1214  H   THR A  76      22.116  13.945  -3.889  1.00 93.46           H  
ATOM   1215  CA  THR A  76      23.866  13.704  -2.681  1.00 93.46           C  
ATOM   1216  HA  THR A  76      24.902  13.720  -3.018  1.00 93.46           H  
ATOM   1217  C   THR A  76      23.720  12.564  -1.669  1.00 93.46           C  
ATOM   1218  CB  THR A  76      23.578  15.063  -2.028  1.00 93.46           C  
ATOM   1219  HB  THR A  76      24.314  15.236  -1.242  1.00 93.46           H  
ATOM   1220  O   THR A  76      22.775  11.776  -1.739  1.00 93.46           O  
ATOM   1221  CG2 THR A  76      23.652  16.219  -3.024  1.00 93.46           C  
ATOM   1222 HG21 THR A  76      22.839  16.150  -3.747  1.00 93.46           H  
ATOM   1223 HG22 THR A  76      24.605  16.194  -3.552  1.00 93.46           H  
ATOM   1224 HG23 THR A  76      23.568  17.165  -2.490  1.00 93.46           H  
ATOM   1225  OG1 THR A  76      22.300  15.049  -1.449  1.00 93.46           O  
ATOM   1226  HG1 THR A  76      22.088  15.940  -1.162  1.00 93.46           H  
ATOM   1227  N   GLN A  77      24.652  12.455  -0.714  1.00 92.02           N  
ATOM   1228  H   GLN A  77      25.412  13.118  -0.674  1.00 92.02           H  
ATOM   1229  CA  GLN A  77      24.487  11.503   0.392  1.00 92.02           C  
ATOM   1230  HA  GLN A  77      24.362  10.506  -0.029  1.00 92.02           H  
ATOM   1231  C   GLN A  77      23.211  11.803   1.183  1.00 92.02           C  
ATOM   1232  CB  GLN A  77      25.729  11.510   1.298  1.00 92.02           C  
ATOM   1233  HB2 GLN A  77      25.821  12.485   1.777  1.00 92.02           H  
ATOM   1234  HB3 GLN A  77      26.619  11.345   0.691  1.00 92.02           H  
ATOM   1235  O   GLN A  77      22.444  10.892   1.445  1.00 92.02           O  
ATOM   1236  CG  GLN A  77      25.658  10.424   2.387  1.00 92.02           C  
ATOM   1237  HG2 GLN A  77      26.553  10.479   3.007  1.00 92.02           H  
ATOM   1238  HG3 GLN A  77      24.805  10.618   3.038  1.00 92.02           H  
ATOM   1239  CD  GLN A  77      25.557   9.010   1.818  1.00 92.02           C  
ATOM   1240  NE2 GLN A  77      24.693   8.166   2.320  1.00 92.02           N  
ATOM   1241 HE21 GLN A  77      24.022   8.447   3.020  1.00 92.02           H  
ATOM   1242 HE22 GLN A  77      24.643   7.215   1.984  1.00 92.02           H  
ATOM   1243  OE1 GLN A  77      26.237   8.656   0.858  1.00 92.02           O  
ATOM   1244  N   GLU A  78      22.929  13.079   1.443  1.00 92.84           N  
ATOM   1245  H   GLU A  78      23.604  13.792   1.205  1.00 92.84           H  
ATOM   1246  CA  GLU A  78      21.695  13.520   2.098  1.00 92.84           C  
ATOM   1247  HA  GLU A  78      21.641  13.089   3.098  1.00 92.84           H  
ATOM   1248  C   GLU A  78      20.437  13.082   1.333  1.00 92.84           C  
ATOM   1249  CB  GLU A  78      21.764  15.046   2.211  1.00 92.84           C  
ATOM   1250  HB2 GLU A  78      22.677  15.312   2.743  1.00 92.84           H  
ATOM   1251  HB3 GLU A  78      21.819  15.463   1.205  1.00 92.84           H  
ATOM   1252  O   GLU A  78      19.487  12.595   1.939  1.00 92.84           O  
ATOM   1253  CG  GLU A  78      20.569  15.670   2.945  1.00 92.84           C  
ATOM   1254  HG2 GLU A  78      19.647  15.382   2.439  1.00 92.84           H  
ATOM   1255  HG3 GLU A  78      20.541  15.278   3.962  1.00 92.84           H  
ATOM   1256  CD  GLU A  78      20.644  17.204   2.982  1.00 92.84           C  
ATOM   1257  OE1 GLU A  78      19.743  17.807   3.604  1.00 92.84           O  
ATOM   1258  OE2 GLU A  78      21.578  17.771   2.364  1.00 92.84           O  
ATOM   1259  N   ASN A  79      20.421  13.192  -0.003  1.00 92.02           N  
ATOM   1260  H   ASN A  79      21.211  13.609  -0.474  1.00 92.02           H  
ATOM   1261  CA  ASN A  79      19.288  12.704  -0.792  1.00 92.02           C  
ATOM   1262  HA  ASN A  79      18.368  13.109  -0.371  1.00 92.02           H  
ATOM   1263  C   ASN A  79      19.149  11.183  -0.698  1.00 92.02           C  
ATOM   1264  CB  ASN A  79      19.399  13.144  -2.263  1.00 92.02           C  
ATOM   1265  HB2 ASN A  79      18.563  12.706  -2.809  1.00 92.02           H  
ATOM   1266  HB3 ASN A  79      20.326  12.758  -2.686  1.00 92.02           H  
ATOM   1267  O   ASN A  79      18.033  10.698  -0.547  1.00 92.02           O  
ATOM   1268  CG  ASN A  79      19.348  14.640  -2.508  1.00 92.02           C  
ATOM   1269  ND2 ASN A  79      18.772  15.426  -1.625  1.00 92.02           N  
ATOM   1270 HD21 ASN A  79      18.764  16.416  -1.826  1.00 92.02           H  
ATOM   1271 HD22 ASN A  79      18.414  15.054  -0.757  1.00 92.02           H  
ATOM   1272  OD1 ASN A  79      19.823  15.120  -3.524  1.00 92.02           O  
ATOM   1273  N   ARG A  80      20.258  10.434  -0.746  1.00 91.19           N  
ATOM   1274  H   ARG A  80      21.149  10.904  -0.817  1.00 91.19           H  
ATOM   1275  CA  ARG A  80      20.229   8.974  -0.566  1.00 91.19           C  
ATOM   1276  HA  ARG A  80      19.524   8.534  -1.271  1.00 91.19           H  
ATOM   1277  C   ARG A  80      19.712   8.579   0.813  1.00 91.19           C  
ATOM   1278  CB  ARG A  80      21.615   8.363  -0.784  1.00 91.19           C  
ATOM   1279  HB2 ARG A  80      22.356   8.895  -0.188  1.00 91.19           H  
ATOM   1280  HB3 ARG A  80      21.584   7.330  -0.436  1.00 91.19           H  
ATOM   1281  O   ARG A  80      18.868   7.695   0.898  1.00 91.19           O  
ATOM   1282  CG  ARG A  80      22.031   8.358  -2.258  1.00 91.19           C  
ATOM   1283  HG2 ARG A  80      21.238   7.898  -2.848  1.00 91.19           H  
ATOM   1284  HG3 ARG A  80      22.184   9.376  -2.615  1.00 91.19           H  
ATOM   1285  CD  ARG A  80      23.310   7.526  -2.433  1.00 91.19           C  
ATOM   1286  HD2 ARG A  80      23.152   6.544  -1.989  1.00 91.19           H  
ATOM   1287  HD3 ARG A  80      23.487   7.370  -3.497  1.00 91.19           H  
ATOM   1288  NE  ARG A  80      24.491   8.159  -1.805  1.00 91.19           N  
ATOM   1289  HE  ARG A  80      24.731   7.877  -0.865  1.00 91.19           H  
ATOM   1290  NH1 ARG A  80      24.973   9.559  -3.531  1.00 91.19           N  
ATOM   1291 HH11 ARG A  80      24.130   9.227  -3.977  1.00 91.19           H  
ATOM   1292 HH12 ARG A  80      25.338  10.440  -3.862  1.00 91.19           H  
ATOM   1293  NH2 ARG A  80      26.287   9.556  -1.731  1.00 91.19           N  
ATOM   1294 HH21 ARG A  80      26.913  10.199  -2.194  1.00 91.19           H  
ATOM   1295 HH22 ARG A  80      26.484   9.200  -0.806  1.00 91.19           H  
ATOM   1296  CZ  ARG A  80      25.247   9.089  -2.352  1.00 91.19           C  
ATOM   1297  N   ASP A  81      20.174   9.247   1.864  1.00 93.55           N  
ATOM   1298  H   ASP A  81      20.911   9.923   1.723  1.00 93.55           H  
ATOM   1299  CA  ASP A  81      19.744   8.982   3.238  1.00 93.55           C  
ATOM   1300  HA  ASP A  81      19.879   7.923   3.458  1.00 93.55           H  
ATOM   1301  C   ASP A  81      18.256   9.305   3.416  1.00 93.55           C  
ATOM   1302  CB  ASP A  81      20.601   9.796   4.225  1.00 93.55           C  
ATOM   1303  HB2 ASP A  81      20.526  10.854   3.975  1.00 93.55           H  
ATOM   1304  HB3 ASP A  81      20.196   9.659   5.227  1.00 93.55           H  
ATOM   1305  O   ASP A  81      17.518   8.526   4.016  1.00 93.55           O  
ATOM   1306  CG  ASP A  81      22.079   9.386   4.252  1.00 93.55           C  
ATOM   1307  OD1 ASP A  81      22.414   8.260   3.819  1.00 93.55           O  
ATOM   1308  OD2 ASP A  81      22.913  10.208   4.691  1.00 93.55           O  
ATOM   1309  N   SER A  82      17.791  10.410   2.826  1.00 93.60           N  
ATOM   1310  H   SER A  82      18.459  11.028   2.388  1.00 93.60           H  
ATOM   1311  CA  SER A  82      16.376  10.790   2.818  1.00 93.60           C  
ATOM   1312  HA  SER A  82      16.033  10.848   3.851  1.00 93.60           H  
ATOM   1313  C   SER A  82      15.501   9.762   2.090  1.00 93.60           C  
ATOM   1314  CB  SER A  82      16.236  12.174   2.178  1.00 93.60           C  
ATOM   1315  HB2 SER A  82      16.537  12.128   1.132  1.00 93.60           H  
ATOM   1316  HB3 SER A  82      16.887  12.877   2.697  1.00 93.60           H  
ATOM   1317  O   SER A  82      14.454   9.378   2.612  1.00 93.60           O  
ATOM   1318  OG  SER A  82      14.903  12.634   2.256  1.00 93.60           O  
ATOM   1319  HG  SER A  82      14.587  12.494   3.152  1.00 93.60           H  
ATOM   1320  N   ILE A  83      15.942   9.265   0.928  1.00 90.65           N  
ATOM   1321  H   ILE A  83      16.807   9.626   0.551  1.00 90.65           H  
ATOM   1322  CA  ILE A  83      15.253   8.197   0.184  1.00 90.65           C  
ATOM   1323  HA  ILE A  83      14.221   8.500   0.006  1.00 90.65           H  
ATOM   1324  C   ILE A  83      15.200   6.917   1.025  1.00 90.65           C  
ATOM   1325  CB  ILE A  83      15.936   7.958  -1.183  1.00 90.65           C  
ATOM   1326  HB  ILE A  83      17.004   7.825  -1.010  1.00 90.65           H  
ATOM   1327  O   ILE A  83      14.120   6.368   1.225  1.00 90.65           O  
ATOM   1328  CG1 ILE A  83      15.730   9.169  -2.122  1.00 90.65           C  
ATOM   1329 HG12 ILE A  83      14.729   9.134  -2.552  1.00 90.65           H  
ATOM   1330 HG13 ILE A  83      15.803  10.099  -1.558  1.00 90.65           H  
ATOM   1331  CG2 ILE A  83      15.404   6.688  -1.874  1.00 90.65           C  
ATOM   1332 HG21 ILE A  83      15.657   5.797  -1.301  1.00 90.65           H  
ATOM   1333 HG22 ILE A  83      15.849   6.561  -2.862  1.00 90.65           H  
ATOM   1334 HG23 ILE A  83      14.320   6.730  -1.975  1.00 90.65           H  
ATOM   1335  CD1 ILE A  83      16.768   9.224  -3.251  1.00 90.65           C  
ATOM   1336 HD11 ILE A  83      17.774   9.156  -2.837  1.00 90.65           H  
ATOM   1337 HD12 ILE A  83      16.614   8.407  -3.956  1.00 90.65           H  
ATOM   1338 HD13 ILE A  83      16.679  10.175  -3.777  1.00 90.65           H  
ATOM   1339  N   ALA A  84      16.333   6.483   1.583  1.00 91.86           N  
ATOM   1340  H   ALA A  84      17.191   6.981   1.392  1.00 91.86           H  
ATOM   1341  CA  ALA A  84      16.409   5.269   2.395  1.00 91.86           C  
ATOM   1342  HA  ALA A  84      16.044   4.430   1.804  1.00 91.86           H  
ATOM   1343  C   ALA A  84      15.547   5.356   3.667  1.00 91.86           C  
ATOM   1344  CB  ALA A  84      17.881   5.026   2.747  1.00 91.86           C  
ATOM   1345  HB1 ALA A  84      17.970   4.104   3.321  1.00 91.86           H  
ATOM   1346  HB2 ALA A  84      18.464   4.930   1.832  1.00 91.86           H  
ATOM   1347  HB3 ALA A  84      18.269   5.858   3.335  1.00 91.86           H  
ATOM   1348  O   ALA A  84      14.959   4.362   4.097  1.00 91.86           O  
ATOM   1349  N   GLN A  85      15.453   6.539   4.279  1.00 94.51           N  
ATOM   1350  H   GLN A  85      16.013   7.307   3.937  1.00 94.51           H  
ATOM   1351  CA  GLN A  85      14.567   6.772   5.415  1.00 94.51           C  
ATOM   1352  HA  GLN A  85      14.743   5.993   6.157  1.00 94.51           H  
ATOM   1353  C   GLN A  85      13.094   6.694   4.999  1.00 94.51           C  
ATOM   1354  CB  GLN A  85      14.902   8.132   6.044  1.00 94.51           C  
ATOM   1355  HB2 GLN A  85      14.696   8.930   5.330  1.00 94.51           H  
ATOM   1356  HB3 GLN A  85      15.962   8.153   6.295  1.00 94.51           H  
ATOM   1357  O   GLN A  85      12.294   6.076   5.702  1.00 94.51           O  
ATOM   1358  CG  GLN A  85      14.091   8.364   7.326  1.00 94.51           C  
ATOM   1359  HG2 GLN A  85      14.251   7.521   7.998  1.00 94.51           H  
ATOM   1360  HG3 GLN A  85      13.028   8.419   7.092  1.00 94.51           H  
ATOM   1361  CD  GLN A  85      14.480   9.649   8.044  1.00 94.51           C  
ATOM   1362  NE2 GLN A  85      14.362   9.687   9.353  1.00 94.51           N  
ATOM   1363 HE21 GLN A  85      14.639  10.554   9.791  1.00 94.51           H  
ATOM   1364 HE22 GLN A  85      14.034   8.877   9.859  1.00 94.51           H  
ATOM   1365  OE1 GLN A  85      14.876  10.647   7.467  1.00 94.51           O  
ATOM   1366  N   GLN A  86      12.733   7.286   3.859  1.00 93.98           N  
ATOM   1367  H   GLN A  86      13.428   7.782   3.319  1.00 93.98           H  
ATOM   1368  CA  GLN A  86      11.368   7.227   3.345  1.00 93.98           C  
ATOM   1369  HA  GLN A  86      10.702   7.575   4.135  1.00 93.98           H  
ATOM   1370  C   GLN A  86      10.958   5.789   3.003  1.00 93.98           C  
ATOM   1371  CB  GLN A  86      11.238   8.172   2.141  1.00 93.98           C  
ATOM   1372  HB2 GLN A  86      11.589   9.163   2.428  1.00 93.98           H  
ATOM   1373  HB3 GLN A  86      11.864   7.814   1.324  1.00 93.98           H  
ATOM   1374  O   GLN A  86       9.871   5.364   3.386  1.00 93.98           O  
ATOM   1375  CG  GLN A  86       9.791   8.291   1.641  1.00 93.98           C  
ATOM   1376  HG2 GLN A  86       9.458   7.323   1.267  1.00 93.98           H  
ATOM   1377  HG3 GLN A  86       9.757   8.994   0.809  1.00 93.98           H  
ATOM   1378  CD  GLN A  86       8.837   8.781   2.726  1.00 93.98           C  
ATOM   1379  NE2 GLN A  86       7.770   8.072   3.008  1.00 93.98           N  
ATOM   1380 HE21 GLN A  86       7.582   7.200   2.534  1.00 93.98           H  
ATOM   1381 HE22 GLN A  86       7.207   8.374   3.790  1.00 93.98           H  
ATOM   1382  OE1 GLN A  86       9.033   9.809   3.362  1.00 93.98           O  
ATOM   1383  N   GLU A  87      11.846   5.011   2.381  1.00 92.97           N  
ATOM   1384  H   GLU A  87      12.705   5.427   2.051  1.00 92.97           H  
ATOM   1385  CA  GLU A  87      11.613   3.593   2.088  1.00 92.97           C  
ATOM   1386  HA  GLU A  87      10.733   3.496   1.453  1.00 92.97           H  
ATOM   1387  C   GLU A  87      11.349   2.777   3.359  1.00 92.97           C  
ATOM   1388  CB  GLU A  87      12.826   3.007   1.354  1.00 92.97           C  
ATOM   1389  HB2 GLU A  87      13.734   3.295   1.885  1.00 92.97           H  
ATOM   1390  HB3 GLU A  87      12.750   1.920   1.368  1.00 92.97           H  
ATOM   1391  O   GLU A  87      10.432   1.957   3.381  1.00 92.97           O  
ATOM   1392  CG  GLU A  87      12.909   3.461  -0.111  1.00 92.97           C  
ATOM   1393  HG2 GLU A  87      12.877   4.549  -0.159  1.00 92.97           H  
ATOM   1394  HG3 GLU A  87      12.033   3.081  -0.637  1.00 92.97           H  
ATOM   1395  CD  GLU A  87      14.179   2.964  -0.821  1.00 92.97           C  
ATOM   1396  OE1 GLU A  87      14.304   3.256  -2.031  1.00 92.97           O  
ATOM   1397  OE2 GLU A  87      15.015   2.291  -0.171  1.00 92.97           O  
ATOM   1398  N   GLN A  88      12.092   3.023   4.444  1.00 95.34           N  
ATOM   1399  H   GLN A  88      12.847   3.690   4.366  1.00 95.34           H  
ATOM   1400  CA  GLN A  88      11.851   2.360   5.732  1.00 95.34           C  
ATOM   1401  HA  GLN A  88      11.865   1.280   5.586  1.00 95.34           H  
ATOM   1402  C   GLN A  88      10.481   2.719   6.316  1.00 95.34           C  
ATOM   1403  CB  GLN A  88      12.950   2.740   6.730  1.00 95.34           C  
ATOM   1404  HB2 GLN A  88      13.101   3.820   6.719  1.00 95.34           H  
ATOM   1405  HB3 GLN A  88      12.637   2.451   7.734  1.00 95.34           H  
ATOM   1406  O   GLN A  88       9.766   1.844   6.807  1.00 95.34           O  
ATOM   1407  CG  GLN A  88      14.272   2.034   6.421  1.00 95.34           C  
ATOM   1408  HG2 GLN A  88      14.522   2.158   5.367  1.00 95.34           H  
ATOM   1409  HG3 GLN A  88      14.169   0.966   6.616  1.00 95.34           H  
ATOM   1410  CD  GLN A  88      15.403   2.582   7.280  1.00 95.34           C  
ATOM   1411  NE2 GLN A  88      16.466   3.058   6.673  1.00 95.34           N  
ATOM   1412 HE21 GLN A  88      17.184   3.457   7.261  1.00 95.34           H  
ATOM   1413 HE22 GLN A  88      16.443   3.158   5.669  1.00 95.34           H  
ATOM   1414  OE1 GLN A  88      15.352   2.611   8.499  1.00 95.34           O  
ATOM   1415  N   VAL A  89      10.086   3.992   6.237  1.00 95.15           N  
ATOM   1416  H   VAL A  89      10.712   4.659   5.808  1.00 95.15           H  
ATOM   1417  CA  VAL A  89       8.761   4.445   6.688  1.00 95.15           C  
ATOM   1418  HA  VAL A  89       8.614   4.122   7.719  1.00 95.15           H  
ATOM   1419  C   VAL A  89       7.650   3.803   5.857  1.00 95.15           C  
ATOM   1420  CB  VAL A  89       8.671   5.983   6.641  1.00 95.15           C  
ATOM   1421  HB  VAL A  89       8.989   6.341   5.662  1.00 95.15           H  
ATOM   1422  O   VAL A  89       6.630   3.387   6.410  1.00 95.15           O  
ATOM   1423  CG1 VAL A  89       7.246   6.499   6.896  1.00 95.15           C  
ATOM   1424 HG11 VAL A  89       6.605   6.208   6.064  1.00 95.15           H  
ATOM   1425 HG12 VAL A  89       7.261   7.587   6.962  1.00 95.15           H  
ATOM   1426 HG13 VAL A  89       6.866   6.076   7.826  1.00 95.15           H  
ATOM   1427  CG2 VAL A  89       9.579   6.609   7.708  1.00 95.15           C  
ATOM   1428 HG21 VAL A  89       9.240   6.325   8.705  1.00 95.15           H  
ATOM   1429 HG22 VAL A  89      10.605   6.264   7.580  1.00 95.15           H  
ATOM   1430 HG23 VAL A  89       9.570   7.694   7.612  1.00 95.15           H  
ATOM   1431  N   ASP A  90       7.833   3.698   4.544  1.00 95.72           N  
ATOM   1432  H   ASP A  90       8.664   4.100   4.134  1.00 95.72           H  
ATOM   1433  CA  ASP A  90       6.844   3.102   3.648  1.00 95.72           C  
ATOM   1434  HA  ASP A  90       5.865   3.522   3.878  1.00 95.72           H  
ATOM   1435  C   ASP A  90       6.729   1.589   3.869  1.00 95.72           C  
ATOM   1436  CB  ASP A  90       7.175   3.464   2.193  1.00 95.72           C  
ATOM   1437  HB2 ASP A  90       6.514   2.899   1.535  1.00 95.72           H  
ATOM   1438  HB3 ASP A  90       8.203   3.174   1.972  1.00 95.72           H  
ATOM   1439  O   ASP A  90       5.615   1.066   3.937  1.00 95.72           O  
ATOM   1440  CG  ASP A  90       6.980   4.960   1.897  1.00 95.72           C  
ATOM   1441  OD1 ASP A  90       6.259   5.653   2.664  1.00 95.72           O  
ATOM   1442  OD2 ASP A  90       7.535   5.439   0.888  1.00 95.72           O  
ATOM   1443  N   GLN A  91       7.848   0.894   4.096  1.00 96.08           N  
ATOM   1444  H   GLN A  91       8.732   1.375   4.007  1.00 96.08           H  
ATOM   1445  CA  GLN A  91       7.859  -0.520   4.487  1.00 96.08           C  
ATOM   1446  HA  GLN A  91       7.329  -1.105   3.735  1.00 96.08           H  
ATOM   1447  C   GLN A  91       7.153  -0.748   5.825  1.00 96.08           C  
ATOM   1448  CB  GLN A  91       9.303  -1.022   4.590  1.00 96.08           C  
ATOM   1449  HB2 GLN A  91       9.894  -0.308   5.164  1.00 96.08           H  
ATOM   1450  HB3 GLN A  91       9.310  -1.975   5.119  1.00 96.08           H  
ATOM   1451  O   GLN A  91       6.350  -1.674   5.951  1.00 96.08           O  
ATOM   1452  CG  GLN A  91       9.948  -1.235   3.216  1.00 96.08           C  
ATOM   1453  HG2 GLN A  91       9.445  -2.056   2.706  1.00 96.08           H  
ATOM   1454  HG3 GLN A  91       9.828  -0.343   2.602  1.00 96.08           H  
ATOM   1455  CD  GLN A  91      11.433  -1.565   3.320  1.00 96.08           C  
ATOM   1456  NE2 GLN A  91      12.160  -1.502   2.227  1.00 96.08           N  
ATOM   1457 HE21 GLN A  91      11.773  -1.106   1.382  1.00 96.08           H  
ATOM   1458 HE22 GLN A  91      13.153  -1.637   2.350  1.00 96.08           H  
ATOM   1459  OE1 GLN A  91      11.972  -1.904   4.362  1.00 96.08           O  
ATOM   1460  N   PHE A  92       7.406   0.111   6.814  1.00 95.58           N  
ATOM   1461  H   PHE A  92       8.113   0.819   6.674  1.00 95.58           H  
ATOM   1462  CA  PHE A  92       6.724   0.052   8.102  1.00 95.58           C  
ATOM   1463  HA  PHE A  92       6.897  -0.925   8.554  1.00 95.58           H  
ATOM   1464  C   PHE A  92       5.207   0.218   7.941  1.00 95.58           C  
ATOM   1465  CB  PHE A  92       7.308   1.123   9.028  1.00 95.58           C  
ATOM   1466  HB2 PHE A  92       7.300   2.091   8.527  1.00 95.58           H  
ATOM   1467  HB3 PHE A  92       8.346   0.876   9.249  1.00 95.58           H  
ATOM   1468  O   PHE A  92       4.431  -0.599   8.441  1.00 95.58           O  
ATOM   1469  CG  PHE A  92       6.538   1.237  10.322  1.00 95.58           C  
ATOM   1470  CD1 PHE A  92       5.545   2.224  10.469  1.00 95.58           C  
ATOM   1471  HD1 PHE A  92       5.366   2.933   9.675  1.00 95.58           H  
ATOM   1472  CD2 PHE A  92       6.779   0.314  11.355  1.00 95.58           C  
ATOM   1473  HD2 PHE A  92       7.547  -0.438  11.249  1.00 95.58           H  
ATOM   1474  CE1 PHE A  92       4.790   2.285  11.652  1.00 95.58           C  
ATOM   1475  HE1 PHE A  92       4.041   3.050  11.791  1.00 95.58           H  
ATOM   1476  CE2 PHE A  92       6.028   0.379  12.537  1.00 95.58           C  
ATOM   1477  HE2 PHE A  92       6.232  -0.302  13.350  1.00 95.58           H  
ATOM   1478  CZ  PHE A  92       5.034   1.358  12.678  1.00 95.58           C  
ATOM   1479  HZ  PHE A  92       4.471   1.408  13.599  1.00 95.58           H  
ATOM   1480  N   LYS A  93       4.770   1.233   7.185  1.00 95.29           N  
ATOM   1481  H   LYS A  93       5.460   1.850   6.781  1.00 95.29           H  
ATOM   1482  CA  LYS A  93       3.345   1.469   6.911  1.00 95.29           C  
ATOM   1483  HA  LYS A  93       2.809   1.557   7.856  1.00 95.29           H  
ATOM   1484  C   LYS A  93       2.703   0.304   6.163  1.00 95.29           C  
ATOM   1485  CB  LYS A  93       3.176   2.753   6.098  1.00 95.29           C  
ATOM   1486  HB2 LYS A  93       3.872   2.736   5.260  1.00 95.29           H  
ATOM   1487  HB3 LYS A  93       2.163   2.785   5.696  1.00 95.29           H  
ATOM   1488  O   LYS A  93       1.600  -0.089   6.528  1.00 95.29           O  
ATOM   1489  CG  LYS A  93       3.399   4.013   6.940  1.00 95.29           C  
ATOM   1490  HG2 LYS A  93       2.606   4.103   7.683  1.00 95.29           H  
ATOM   1491  HG3 LYS A  93       4.361   3.968   7.451  1.00 95.29           H  
ATOM   1492  CD  LYS A  93       3.372   5.218   6.000  1.00 95.29           C  
ATOM   1493  HD2 LYS A  93       2.406   5.266   5.498  1.00 95.29           H  
ATOM   1494  HD3 LYS A  93       4.152   5.084   5.250  1.00 95.29           H  
ATOM   1495  CE  LYS A  93       3.629   6.517   6.758  1.00 95.29           C  
ATOM   1496  HE2 LYS A  93       2.815   6.693   7.461  1.00 95.29           H  
ATOM   1497  HE3 LYS A  93       4.556   6.403   7.320  1.00 95.29           H  
ATOM   1498  NZ  LYS A  93       3.756   7.633   5.792  1.00 95.29           N  
ATOM   1499  HZ1 LYS A  93       2.900   7.757   5.270  1.00 95.29           H  
ATOM   1500  HZ2 LYS A  93       4.013   8.493   6.255  1.00 95.29           H  
ATOM   1501  HZ3 LYS A  93       4.478   7.404   5.123  1.00 95.29           H  
ATOM   1502  N   ALA A  94       3.383  -0.253   5.162  1.00 96.18           N  
ATOM   1503  H   ALA A  94       4.269   0.151   4.892  1.00 96.18           H  
ATOM   1504  CA  ALA A  94       2.894  -1.402   4.407  1.00 96.18           C  
ATOM   1505  HA  ALA A  94       1.906  -1.170   4.009  1.00 96.18           H  
ATOM   1506  C   ALA A  94       2.749  -2.643   5.301  1.00 96.18           C  
ATOM   1507  CB  ALA A  94       3.844  -1.656   3.232  1.00 96.18           C  
ATOM   1508  HB1 ALA A  94       3.480  -2.500   2.646  1.00 96.18           H  
ATOM   1509  HB2 ALA A  94       3.887  -0.773   2.594  1.00 96.18           H  
ATOM   1510  HB3 ALA A  94       4.845  -1.882   3.598  1.00 96.18           H  
ATOM   1511  O   ALA A  94       1.713  -3.301   5.269  1.00 96.18           O  
ATOM   1512  N   SER A  95       3.739  -2.915   6.155  1.00 96.04           N  
ATOM   1513  H   SER A  95       4.574  -2.348   6.117  1.00 96.04           H  
ATOM   1514  CA  SER A  95       3.686  -4.010   7.132  1.00 96.04           C  
ATOM   1515  HA  SER A  95       3.529  -4.952   6.606  1.00 96.04           H  
ATOM   1516  C   SER A  95       2.538  -3.834   8.130  1.00 96.04           C  
ATOM   1517  CB  SER A  95       5.022  -4.083   7.873  1.00 96.04           C  
ATOM   1518  HB2 SER A  95       5.818  -4.281   7.157  1.00 96.04           H  
ATOM   1519  HB3 SER A  95       5.221  -3.132   8.367  1.00 96.04           H  
ATOM   1520  O   SER A  95       1.808  -4.781   8.424  1.00 96.04           O  
ATOM   1521  OG  SER A  95       4.994  -5.112   8.842  1.00 96.04           O  
ATOM   1522  HG  SER A  95       5.862  -5.173   9.248  1.00 96.04           H  
ATOM   1523  N   ARG A  96       2.327  -2.609   8.626  1.00 95.80           N  
ATOM   1524  H   ARG A  96       2.984  -1.878   8.392  1.00 95.80           H  
ATOM   1525  CA  ARG A  96       1.201  -2.293   9.511  1.00 95.80           C  
ATOM   1526  HA  ARG A  96       1.214  -2.983  10.355  1.00 95.80           H  
ATOM   1527  C   ARG A  96      -0.144  -2.493   8.813  1.00 95.80           C  
ATOM   1528  CB  ARG A  96       1.358  -0.862  10.035  1.00 95.80           C  
ATOM   1529  HB2 ARG A  96       1.277  -0.159   9.206  1.00 95.80           H  
ATOM   1530  HB3 ARG A  96       2.342  -0.753  10.492  1.00 95.80           H  
ATOM   1531  O   ARG A  96      -1.030  -3.114   9.390  1.00 95.80           O  
ATOM   1532  CG  ARG A  96       0.287  -0.563  11.091  1.00 95.80           C  
ATOM   1533  HG2 ARG A  96       0.416  -1.274  11.907  1.00 95.80           H  
ATOM   1534  HG3 ARG A  96      -0.713  -0.675  10.671  1.00 95.80           H  
ATOM   1535  CD  ARG A  96       0.421   0.840  11.671  1.00 95.80           C  
ATOM   1536  HD2 ARG A  96      -0.333   0.958  12.449  1.00 95.80           H  
ATOM   1537  HD3 ARG A  96       1.407   0.928  12.127  1.00 95.80           H  
ATOM   1538  NE  ARG A  96       0.229   1.873  10.638  1.00 95.80           N  
ATOM   1539  HE  ARG A  96      -0.271   1.587   9.809  1.00 95.80           H  
ATOM   1540  NH1 ARG A  96       1.130   3.600  11.840  1.00 95.80           N  
ATOM   1541 HH11 ARG A  96       1.361   4.575  11.970  1.00 95.80           H  
ATOM   1542 HH12 ARG A  96       1.279   2.960  12.607  1.00 95.80           H  
ATOM   1543  NH2 ARG A  96       0.349   3.961   9.769  1.00 95.80           N  
ATOM   1544 HH21 ARG A  96      -0.218   3.623   9.004  1.00 95.80           H  
ATOM   1545 HH22 ARG A  96       0.489   4.950   9.920  1.00 95.80           H  
ATOM   1546  CZ  ARG A  96       0.574   3.137  10.753  1.00 95.80           C  
ATOM   1547  N   GLN A  97      -0.290  -2.000   7.582  1.00 96.17           N  
ATOM   1548  H   GLN A  97       0.474  -1.491   7.161  1.00 96.17           H  
ATOM   1549  CA  GLN A  97      -1.523  -2.179   6.815  1.00 96.17           C  
ATOM   1550  HA  GLN A  97      -2.352  -1.802   7.414  1.00 96.17           H  
ATOM   1551  C   GLN A  97      -1.792  -3.662   6.550  1.00 96.17           C  
ATOM   1552  CB  GLN A  97      -1.462  -1.388   5.500  1.00 96.17           C  
ATOM   1553  HB2 GLN A  97      -1.138  -0.367   5.703  1.00 96.17           H  
ATOM   1554  HB3 GLN A  97      -0.737  -1.848   4.829  1.00 96.17           H  
ATOM   1555  O   GLN A  97      -2.906  -4.120   6.756  1.00 96.17           O  
ATOM   1556  CG  GLN A  97      -2.840  -1.351   4.812  1.00 96.17           C  
ATOM   1557  HG2 GLN A  97      -2.747  -0.842   3.853  1.00 96.17           H  
ATOM   1558  HG3 GLN A  97      -3.185  -2.366   4.611  1.00 96.17           H  
ATOM   1559  CD  GLN A  97      -3.882  -0.608   5.647  1.00 96.17           C  
ATOM   1560  NE2 GLN A  97      -5.053  -1.160   5.868  1.00 96.17           N  
ATOM   1561 HE21 GLN A  97      -5.278  -2.082   5.523  1.00 96.17           H  
ATOM   1562 HE22 GLN A  97      -5.741  -0.624   6.377  1.00 96.17           H  
ATOM   1563  OE1 GLN A  97      -3.618   0.489   6.123  1.00 96.17           O  
ATOM   1564  N   GLN A  98      -0.764  -4.440   6.206  1.00 96.87           N  
ATOM   1565  H   GLN A  98       0.132  -4.015   6.015  1.00 96.87           H  
ATOM   1566  CA  GLN A  98      -0.901  -5.883   6.027  1.00 96.87           C  
ATOM   1567  HA  GLN A  98      -1.656  -6.057   5.260  1.00 96.87           H  
ATOM   1568  C   GLN A  98      -1.379  -6.585   7.310  1.00 96.87           C  
ATOM   1569  CB  GLN A  98       0.441  -6.446   5.538  1.00 96.87           C  
ATOM   1570  HB2 GLN A  98       1.204  -6.289   6.301  1.00 96.87           H  
ATOM   1571  HB3 GLN A  98       0.739  -5.913   4.635  1.00 96.87           H  
ATOM   1572  O   GLN A  98      -2.170  -7.521   7.227  1.00 96.87           O  
ATOM   1573  CG  GLN A  98       0.350  -7.945   5.219  1.00 96.87           C  
ATOM   1574  HG2 GLN A  98      -0.400  -8.105   4.445  1.00 96.87           H  
ATOM   1575  HG3 GLN A  98       0.042  -8.487   6.113  1.00 96.87           H  
ATOM   1576  CD  GLN A  98       1.668  -8.545   4.748  1.00 96.87           C  
ATOM   1577  NE2 GLN A  98       1.798  -9.852   4.808  1.00 96.87           N  
ATOM   1578 HE21 GLN A  98       1.038 -10.418   5.158  1.00 96.87           H  
ATOM   1579 HE22 GLN A  98       2.683 -10.225   4.495  1.00 96.87           H  
ATOM   1580  OE1 GLN A  98       2.599  -7.886   4.318  1.00 96.87           O  
ATOM   1581  N   GLN A  99      -0.929  -6.153   8.492  1.00 96.67           N  
ATOM   1582  H   GLN A  99      -0.263  -5.394   8.513  1.00 96.67           H  
ATOM   1583  CA  GLN A  99      -1.427  -6.695   9.762  1.00 96.67           C  
ATOM   1584  HA  GLN A  99      -1.356  -7.782   9.736  1.00 96.67           H  
ATOM   1585  C   GLN A  99      -2.907  -6.365   9.996  1.00 96.67           C  
ATOM   1586  CB  GLN A  99      -0.576  -6.183  10.932  1.00 96.67           C  
ATOM   1587  HB2 GLN A  99      -0.455  -5.102  10.860  1.00 96.67           H  
ATOM   1588  HB3 GLN A  99      -1.090  -6.403  11.867  1.00 96.67           H  
ATOM   1589  O   GLN A  99      -3.639  -7.236  10.455  1.00 96.67           O  
ATOM   1590  CG  GLN A  99       0.800  -6.855  10.975  1.00 96.67           C  
ATOM   1591  HG2 GLN A  99       1.286  -6.779  10.003  1.00 96.67           H  
ATOM   1592  HG3 GLN A  99       0.678  -7.912  11.212  1.00 96.67           H  
ATOM   1593  CD  GLN A  99       1.682  -6.213  12.035  1.00 96.67           C  
ATOM   1594  NE2 GLN A  99       2.673  -5.442  11.642  1.00 96.67           N  
ATOM   1595 HE21 GLN A  99       3.212  -5.002  12.374  1.00 96.67           H  
ATOM   1596 HE22 GLN A  99       2.826  -5.288  10.656  1.00 96.67           H  
ATOM   1597  OE1 GLN A  99       1.496  -6.379  13.227  1.00 96.67           O  
ATOM   1598  N   LEU A 100      -3.352  -5.149   9.656  1.00 96.41           N  
ATOM   1599  H   LEU A 100      -2.696  -4.488   9.264  1.00 96.41           H  
ATOM   1600  CA  LEU A 100      -4.766  -4.760   9.735  1.00 96.41           C  
ATOM   1601  HA  LEU A 100      -5.148  -5.004  10.727  1.00 96.41           H  
ATOM   1602  C   LEU A 100      -5.627  -5.546   8.741  1.00 96.41           C  
ATOM   1603  CB  LEU A 100      -4.916  -3.247   9.485  1.00 96.41           C  
ATOM   1604  HB2 LEU A 100      -4.396  -2.991   8.562  1.00 96.41           H  
ATOM   1605  HB3 LEU A 100      -5.970  -3.017   9.333  1.00 96.41           H  
ATOM   1606  O   LEU A 100      -6.647  -6.099   9.134  1.00 96.41           O  
ATOM   1607  CG  LEU A 100      -4.388  -2.367  10.625  1.00 96.41           C  
ATOM   1608  HG  LEU A 100      -3.391  -2.709  10.905  1.00 96.41           H  
ATOM   1609  CD1 LEU A 100      -4.266  -0.913  10.173  1.00 96.41           C  
ATOM   1610 HD11 LEU A 100      -3.645  -0.858   9.279  1.00 96.41           H  
ATOM   1611 HD12 LEU A 100      -3.797  -0.325  10.962  1.00 96.41           H  
ATOM   1612 HD13 LEU A 100      -5.250  -0.509   9.934  1.00 96.41           H  
ATOM   1613  CD2 LEU A 100      -5.304  -2.406  11.849  1.00 96.41           C  
ATOM   1614 HD21 LEU A 100      -4.895  -1.767  12.632  1.00 96.41           H  
ATOM   1615 HD22 LEU A 100      -6.300  -2.061  11.572  1.00 96.41           H  
ATOM   1616 HD23 LEU A 100      -5.386  -3.425  12.226  1.00 96.41           H  
ATOM   1617  N   ASP A 101      -5.196  -5.648   7.483  1.00 97.37           N  
ATOM   1618  H   ASP A 101      -4.391  -5.100   7.215  1.00 97.37           H  
ATOM   1619  CA  ASP A 101      -5.954  -6.298   6.405  1.00 97.37           C  
ATOM   1620  HA  ASP A 101      -6.940  -5.839   6.332  1.00 97.37           H  
ATOM   1621  C   ASP A 101      -6.159  -7.805   6.635  1.00 97.37           C  
ATOM   1622  CB  ASP A 101      -5.219  -6.103   5.065  1.00 97.37           C  
ATOM   1623  HB2 ASP A 101      -4.203  -6.485   5.165  1.00 97.37           H  
ATOM   1624  HB3 ASP A 101      -5.720  -6.707   4.308  1.00 97.37           H  
ATOM   1625  O   ASP A 101      -7.091  -8.391   6.094  1.00 97.37           O  
ATOM   1626  CG  ASP A 101      -5.158  -4.664   4.532  1.00 97.37           C  
ATOM   1627  OD1 ASP A 101      -5.817  -3.755   5.088  1.00 97.37           O  
ATOM   1628  OD2 ASP A 101      -4.421  -4.466   3.538  1.00 97.37           O  
ATOM   1629  N   ASN A 102      -5.282  -8.446   7.417  1.00 96.99           N  
ATOM   1630  H   ASN A 102      -4.559  -7.887   7.848  1.00 96.99           H  
ATOM   1631  CA  ASN A 102      -5.362  -9.873   7.756  1.00 96.99           C  
ATOM   1632  HA  ASN A 102      -6.122 -10.344   7.133  1.00 96.99           H  
ATOM   1633  C   ASN A 102      -5.811 -10.114   9.206  1.00 96.99           C  
ATOM   1634  CB  ASN A 102      -4.014 -10.553   7.456  1.00 96.99           C  
ATOM   1635  HB2 ASN A 102      -3.225 -10.063   8.026  1.00 96.99           H  
ATOM   1636  HB3 ASN A 102      -4.065 -11.596   7.767  1.00 96.99           H  
ATOM   1637  O   ASN A 102      -5.686 -11.232   9.713  1.00 96.99           O  
ATOM   1638  CG  ASN A 102      -3.669 -10.547   5.982  1.00 96.99           C  
ATOM   1639  ND2 ASN A 102      -2.864  -9.616   5.536  1.00 96.99           N  
ATOM   1640 HD21 ASN A 102      -2.669  -8.844   6.157  1.00 96.99           H  
ATOM   1641 HD22 ASN A 102      -2.852  -9.513   4.531  1.00 96.99           H  
ATOM   1642  OD1 ASN A 102      -4.087 -11.384   5.203  1.00 96.99           O  
ATOM   1643  N   ALA A 103      -6.263  -9.073   9.906  1.00 98.04           N  
ATOM   1644  H   ALA A 103      -6.392  -8.182   9.450  1.00 98.04           H  
ATOM   1645  CA  ALA A 103      -6.661  -9.193  11.296  1.00 98.04           C  
ATOM   1646  HA  ALA A 103      -5.857  -9.689  11.839  1.00 98.04           H  
ATOM   1647  C   ALA A 103      -7.930 -10.042  11.428  1.00 98.04           C  
ATOM   1648  CB  ALA A 103      -6.846  -7.800  11.893  1.00 98.04           C  
ATOM   1649  HB1 ALA A 103      -7.597  -7.250  11.325  1.00 98.04           H  
ATOM   1650  HB2 ALA A 103      -5.905  -7.251  11.868  1.00 98.04           H  
ATOM   1651  HB3 ALA A 103      -7.192  -7.903  12.922  1.00 98.04           H  
ATOM   1652  O   ALA A 103      -8.916  -9.823  10.729  1.00 98.04           O  
ATOM   1653  N   ILE A 104      -7.915 -10.971  12.383  1.00 98.38           N  
ATOM   1654  H   ILE A 104      -7.072 -11.085  12.927  1.00 98.38           H  
ATOM   1655  CA  ILE A 104      -9.072 -11.770  12.787  1.00 98.38           C  
ATOM   1656  HA  ILE A 104      -9.974 -11.321  12.369  1.00 98.38           H  
ATOM   1657  C   ILE A 104      -9.168 -11.715  14.307  1.00 98.38           C  
ATOM   1658  CB  ILE A 104      -8.969 -13.224  12.264  1.00 98.38           C  
ATOM   1659  HB  ILE A 104      -7.997 -13.620  12.555  1.00 98.38           H  
ATOM   1660  O   ILE A 104      -8.161 -11.866  15.004  1.00 98.38           O  
ATOM   1661  CG1 ILE A 104      -9.068 -13.253  10.721  1.00 98.38           C  
ATOM   1662 HG12 ILE A 104      -8.378 -12.525  10.295  1.00 98.38           H  
ATOM   1663 HG13 ILE A 104     -10.076 -12.970  10.416  1.00 98.38           H  
ATOM   1664  CG2 ILE A 104     -10.057 -14.131  12.880  1.00 98.38           C  
ATOM   1665 HG21 ILE A 104      -9.966 -15.148  12.499  1.00 98.38           H  
ATOM   1666 HG22 ILE A 104      -9.951 -14.184  13.964  1.00 98.38           H  
ATOM   1667 HG23 ILE A 104     -11.046 -13.745  12.631  1.00 98.38           H  
ATOM   1668  CD1 ILE A 104      -8.715 -14.608  10.094  1.00 98.38           C  
ATOM   1669 HD11 ILE A 104      -9.440 -15.372  10.374  1.00 98.38           H  
ATOM   1670 HD12 ILE A 104      -7.716 -14.912  10.409  1.00 98.38           H  
ATOM   1671 HD13 ILE A 104      -8.727 -14.510   9.009  1.00 98.38           H  
ATOM   1672  N   VAL A 105     -10.381 -11.547  14.824  1.00 98.62           N  
ATOM   1673  H   VAL A 105     -11.155 -11.451  14.182  1.00 98.62           H  
ATOM   1674  CA  VAL A 105     -10.679 -11.669  16.256  1.00 98.62           C  
ATOM   1675  HA  VAL A 105      -9.747 -11.845  16.793  1.00 98.62           H  
ATOM   1676  C   VAL A 105     -11.554 -12.886  16.510  1.00 98.62           C  
ATOM   1677  CB  VAL A 105     -11.279 -10.385  16.845  1.00 98.62           C  
ATOM   1678  HB  VAL A 105     -11.498 -10.567  17.897  1.00 98.62           H  
ATOM   1679  O   VAL A 105     -12.326 -13.308  15.652  1.00 98.62           O  
ATOM   1680  CG1 VAL A 105     -10.241  -9.260  16.781  1.00 98.62           C  
ATOM   1681 HG11 VAL A 105      -9.964  -9.046  15.748  1.00 98.62           H  
ATOM   1682 HG12 VAL A 105      -9.346  -9.547  17.334  1.00 98.62           H  
ATOM   1683 HG13 VAL A 105     -10.653  -8.357  17.232  1.00 98.62           H  
ATOM   1684  CG2 VAL A 105     -12.581  -9.961  16.161  1.00 98.62           C  
ATOM   1685 HG21 VAL A 105     -12.926  -9.023  16.595  1.00 98.62           H  
ATOM   1686 HG22 VAL A 105     -12.435  -9.820  15.090  1.00 98.62           H  
ATOM   1687 HG23 VAL A 105     -13.350 -10.717  16.321  1.00 98.62           H  
ATOM   1688  N   THR A 106     -11.400 -13.488  17.687  1.00 98.64           N  
ATOM   1689  H   THR A 106     -10.810 -13.052  18.380  1.00 98.64           H  
ATOM   1690  CA  THR A 106     -12.192 -14.645  18.118  1.00 98.64           C  
ATOM   1691  HA  THR A 106     -12.910 -14.906  17.341  1.00 98.64           H  
ATOM   1692  C   THR A 106     -12.959 -14.271  19.373  1.00 98.64           C  
ATOM   1693  CB  THR A 106     -11.307 -15.874  18.358  1.00 98.64           C  
ATOM   1694  HB  THR A 106     -10.601 -15.660  19.161  1.00 98.64           H  
ATOM   1695  O   THR A 106     -12.348 -13.845  20.351  1.00 98.64           O  
ATOM   1696  CG2 THR A 106     -12.112 -17.124  18.710  1.00 98.64           C  
ATOM   1697 HG21 THR A 106     -12.857 -17.316  17.938  1.00 98.64           H  
ATOM   1698 HG22 THR A 106     -12.612 -16.986  19.669  1.00 98.64           H  
ATOM   1699 HG23 THR A 106     -11.441 -17.979  18.786  1.00 98.64           H  
ATOM   1700  OG1 THR A 106     -10.582 -16.165  17.181  1.00 98.64           O  
ATOM   1701  HG1 THR A 106     -10.540 -15.341  16.691  1.00 98.64           H  
ATOM   1702  N   THR A 107     -14.279 -14.419  19.337  1.00 98.69           N  
ATOM   1703  H   THR A 107     -14.717 -14.793  18.507  1.00 98.69           H  
ATOM   1704  CA  THR A 107     -15.153 -14.080  20.466  1.00 98.69           C  
ATOM   1705  HA  THR A 107     -14.777 -13.186  20.963  1.00 98.69           H  
ATOM   1706  C   THR A 107     -15.198 -15.195  21.506  1.00 98.69           C  
ATOM   1707  CB  THR A 107     -16.580 -13.774  19.990  1.00 98.69           C  
ATOM   1708  HB  THR A 107     -17.184 -13.483  20.849  1.00 98.69           H  
ATOM   1709  O   THR A 107     -14.747 -16.324  21.274  1.00 98.69           O  
ATOM   1710  CG2 THR A 107     -16.616 -12.632  18.981  1.00 98.69           C  
ATOM   1711 HG21 THR A 107     -17.651 -12.450  18.690  1.00 98.69           H  
ATOM   1712 HG22 THR A 107     -16.222 -11.728  19.446  1.00 98.69           H  
ATOM   1713 HG23 THR A 107     -16.034 -12.877  18.093  1.00 98.69           H  
ATOM   1714  OG1 THR A 107     -17.173 -14.914  19.404  1.00 98.69           O  
ATOM   1715  HG1 THR A 107     -18.114 -14.723  19.437  1.00 98.69           H  
ATOM   1716  N   SER A 108     -15.820 -14.912  22.649  1.00 98.18           N  
ATOM   1717  H   SER A 108     -16.070 -13.951  22.835  1.00 98.18           H  
ATOM   1718  CA  SER A 108     -16.138 -15.901  23.681  1.00 98.18           C  
ATOM   1719  HA  SER A 108     -15.201 -16.310  24.058  1.00 98.18           H  
ATOM   1720  C   SER A 108     -16.981 -17.080  23.164  1.00 98.18           C  
ATOM   1721  CB  SER A 108     -16.845 -15.192  24.839  1.00 98.18           C  
ATOM   1722  HB2 SER A 108     -16.220 -14.376  25.202  1.00 98.18           H  
ATOM   1723  HB3 SER A 108     -16.997 -15.907  25.648  1.00 98.18           H  
ATOM   1724  O   SER A 108     -16.851 -18.198  23.672  1.00 98.18           O  
ATOM   1725  OG  SER A 108     -18.104 -14.679  24.454  1.00 98.18           O  
ATOM   1726  HG  SER A 108     -17.980 -13.856  23.977  1.00 98.18           H  
ATOM   1727  N   SER A 109     -17.768 -16.878  22.099  1.00 97.16           N  
ATOM   1728  H   SER A 109     -17.865 -15.931  21.763  1.00 97.16           H  
ATOM   1729  CA  SER A 109     -18.526 -17.936  21.409  1.00 97.16           C  
ATOM   1730  HA  SER A 109     -18.924 -18.612  22.166  1.00 97.16           H  
ATOM   1731  C   SER A 109     -17.679 -18.782  20.448  1.00 97.16           C  
ATOM   1732  CB  SER A 109     -19.722 -17.365  20.640  1.00 97.16           C  
ATOM   1733  HB2 SER A 109     -19.366 -16.865  19.739  1.00 97.16           H  
ATOM   1734  HB3 SER A 109     -20.376 -18.184  20.339  1.00 97.16           H  
ATOM   1735  O   SER A 109     -18.215 -19.666  19.784  1.00 97.16           O  
ATOM   1736  OG  SER A 109     -20.463 -16.454  21.422  1.00 97.16           O  
ATOM   1737  HG  SER A 109     -20.216 -15.586  21.094  1.00 97.16           H  
ATOM   1738  N   SER A 110     -16.364 -18.540  20.374  1.00 97.09           N  
ATOM   1739  H   SER A 110     -16.004 -17.765  20.912  1.00 97.09           H  
ATOM   1740  CA  SER A 110     -15.416 -19.185  19.448  1.00 97.09           C  
ATOM   1741  HA  SER A 110     -14.440 -18.749  19.661  1.00 97.09           H  
ATOM   1742  C   SER A 110     -15.663 -18.902  17.959  1.00 97.09           C  
ATOM   1743  CB  SER A 110     -15.292 -20.691  19.724  1.00 97.09           C  
ATOM   1744  HB2 SER A 110     -16.215 -21.195  19.436  1.00 97.09           H  
ATOM   1745  HB3 SER A 110     -14.473 -21.104  19.136  1.00 97.09           H  
ATOM   1746  O   SER A 110     -15.109 -19.598  17.109  1.00 97.09           O  
ATOM   1747  OG  SER A 110     -15.038 -20.920  21.098  1.00 97.09           O  
ATOM   1748  HG  SER A 110     -15.545 -20.262  21.579  1.00 97.09           H  
ATOM   1749  N   ASN A 111     -16.456 -17.878  17.632  1.00 98.07           N  
ATOM   1750  H   ASN A 111     -16.813 -17.291  18.371  1.00 98.07           H  
ATOM   1751  CA  ASN A 111     -16.638 -17.415  16.258  1.00 98.07           C  
ATOM   1752  HA  ASN A 111     -16.653 -18.273  15.586  1.00 98.07           H  
ATOM   1753  C   ASN A 111     -15.469 -16.515  15.844  1.00 98.07           C  
ATOM   1754  CB  ASN A 111     -17.975 -16.671  16.144  1.00 98.07           C  
ATOM   1755  HB2 ASN A 111     -18.065 -15.975  16.978  1.00 98.07           H  
ATOM   1756  HB3 ASN A 111     -17.996 -16.095  15.219  1.00 98.07           H  
ATOM   1757  O   ASN A 111     -14.968 -15.734  16.655  1.00 98.07           O  
ATOM   1758  CG  ASN A 111     -19.185 -17.582  16.129  1.00 98.07           C  
ATOM   1759  ND2 ASN A 111     -20.306 -17.097  16.603  1.00 98.07           N  
ATOM   1760 HD21 ASN A 111     -21.110 -17.709  16.602  1.00 98.07           H  
ATOM   1761 HD22 ASN A 111     -20.317 -16.169  17.001  1.00 98.07           H  
ATOM   1762  OD1 ASN A 111     -19.160 -18.712  15.671  1.00 98.07           O  
ATOM   1763  N   GLN A 112     -15.058 -16.607  14.578  1.00 98.49           N  
ATOM   1764  H   GLN A 112     -15.524 -17.253  13.957  1.00 98.49           H  
ATOM   1765  CA  GLN A 112     -13.960 -15.820  14.019  1.00 98.49           C  
ATOM   1766  HA  GLN A 112     -13.430 -15.322  14.831  1.00 98.49           H  
ATOM   1767  C   GLN A 112     -14.484 -14.734  13.079  1.00 98.49           C  
ATOM   1768  CB  GLN A 112     -12.950 -16.736  13.316  1.00 98.49           C  
ATOM   1769  HB2 GLN A 112     -13.435 -17.272  12.500  1.00 98.49           H  
ATOM   1770  HB3 GLN A 112     -12.156 -16.117  12.898  1.00 98.49           H  
ATOM   1771  O   GLN A 112     -15.226 -15.017  12.138  1.00 98.49           O  
ATOM   1772  CG  GLN A 112     -12.334 -17.742  14.297  1.00 98.49           C  
ATOM   1773  HG2 GLN A 112     -13.063 -18.513  14.545  1.00 98.49           H  
ATOM   1774  HG3 GLN A 112     -12.069 -17.219  15.216  1.00 98.49           H  
ATOM   1775  CD  GLN A 112     -11.091 -18.416  13.734  1.00 98.49           C  
ATOM   1776  NE2 GLN A 112     -10.012 -18.450  14.487  1.00 98.49           N  
ATOM   1777 HE21 GLN A 112     -10.025 -18.002  15.392  1.00 98.49           H  
ATOM   1778 HE22 GLN A 112      -9.193 -18.857  14.059  1.00 98.49           H  
ATOM   1779  OE1 GLN A 112     -11.039 -18.911  12.623  1.00 98.49           O  
ATOM   1780  N   TYR A 113     -14.077 -13.491  13.316  1.00 98.59           N  
ATOM   1781  H   TYR A 113     -13.443 -13.327  14.085  1.00 98.59           H  
ATOM   1782  CA  TYR A 113     -14.525 -12.326  12.557  1.00 98.59           C  
ATOM   1783  HA  TYR A 113     -15.192 -12.636  11.752  1.00 98.59           H  
ATOM   1784  C   TYR A 113     -13.341 -11.606  11.935  1.00 98.59           C  
ATOM   1785  CB  TYR A 113     -15.302 -11.374  13.470  1.00 98.59           C  
ATOM   1786  HB2 TYR A 113     -15.513 -10.456  12.922  1.00 98.59           H  
ATOM   1787  HB3 TYR A 113     -14.675 -11.102  14.320  1.00 98.59           H  
ATOM   1788  O   TYR A 113     -12.330 -11.391  12.606  1.00 98.59           O  
ATOM   1789  CG  TYR A 113     -16.606 -11.946  13.983  1.00 98.59           C  
ATOM   1790  CD1 TYR A 113     -17.807 -11.642  13.317  1.00 98.59           C  
ATOM   1791  HD1 TYR A 113     -17.790 -10.990  12.456  1.00 98.59           H  
ATOM   1792  CD2 TYR A 113     -16.624 -12.754  15.136  1.00 98.59           C  
ATOM   1793  HD2 TYR A 113     -15.704 -12.976  15.656  1.00 98.59           H  
ATOM   1794  CE1 TYR A 113     -19.025 -12.155  13.792  1.00 98.59           C  
ATOM   1795  HE1 TYR A 113     -19.954 -11.927  13.292  1.00 98.59           H  
ATOM   1796  CE2 TYR A 113     -17.848 -13.234  15.639  1.00 98.59           C  
ATOM   1797  HE2 TYR A 113     -17.874 -13.800  16.559  1.00 98.59           H  
ATOM   1798  OH  TYR A 113     -20.243 -13.377  15.427  1.00 98.59           O  
ATOM   1799  HH  TYR A 113     -20.173 -13.809  16.282  1.00 98.59           H  
ATOM   1800  CZ  TYR A 113     -19.049 -12.938  14.963  1.00 98.59           C  
ATOM   1801  N   ASP A 114     -13.498 -11.195  10.677  1.00 98.33           N  
ATOM   1802  H   ASP A 114     -14.327 -11.448  10.158  1.00 98.33           H  
ATOM   1803  CA  ASP A 114     -12.572 -10.266  10.041  1.00 98.33           C  
ATOM   1804  HA  ASP A 114     -11.574 -10.702  10.035  1.00 98.33           H  
ATOM   1805  C   ASP A 114     -12.546  -8.960  10.851  1.00 98.33           C  
ATOM   1806  CB  ASP A 114     -12.987  -9.999   8.588  1.00 98.33           C  
ATOM   1807  HB2 ASP A 114     -13.991  -9.574   8.587  1.00 98.33           H  
ATOM   1808  HB3 ASP A 114     -12.302  -9.268   8.159  1.00 98.33           H  
ATOM   1809  O   ASP A 114     -13.588  -8.424  11.246  1.00 98.33           O  
ATOM   1810  CG  ASP A 114     -12.972 -11.251   7.708  1.00 98.33           C  
ATOM   1811  OD1 ASP A 114     -11.942 -11.959   7.706  1.00 98.33           O  
ATOM   1812  OD2 ASP A 114     -14.017 -11.509   7.063  1.00 98.33           O  
ATOM   1813  N   ALA A 115     -11.344  -8.465  11.121  1.00 98.19           N  
ATOM   1814  H   ALA A 115     -10.541  -8.972  10.778  1.00 98.19           H  
ATOM   1815  CA  ALA A 115     -11.086  -7.316  11.984  1.00 98.19           C  
ATOM   1816  HA  ALA A 115     -12.039  -6.866  12.263  1.00 98.19           H  
ATOM   1817  C   ALA A 115     -10.303  -6.205  11.268  1.00 98.19           C  
ATOM   1818  CB  ALA A 115     -10.421  -7.817  13.269  1.00 98.19           C  
ATOM   1819  HB1 ALA A 115     -10.213  -6.978  13.935  1.00 98.19           H  
ATOM   1820  HB2 ALA A 115      -9.488  -8.330  13.035  1.00 98.19           H  
ATOM   1821  HB3 ALA A 115     -11.096  -8.513  13.767  1.00 98.19           H  
ATOM   1822  O   ALA A 115      -9.710  -5.342  11.919  1.00 98.19           O  
ATOM   1823  N   ASP A 116     -10.311  -6.212   9.934  1.00 98.23           N  
ATOM   1824  H   ASP A 116     -10.781  -6.965   9.453  1.00 98.23           H  
ATOM   1825  CA  ASP A 116      -9.851  -5.087   9.126  1.00 98.23           C  
ATOM   1826  HA  ASP A 116      -8.860  -4.800   9.477  1.00 98.23           H  
ATOM   1827  C   ASP A 116     -10.783  -3.865   9.282  1.00 98.23           C  
ATOM   1828  CB  ASP A 116      -9.718  -5.526   7.659  1.00 98.23           C  
ATOM   1829  HB2 ASP A 116      -9.178  -4.757   7.107  1.00 98.23           H  
ATOM   1830  HB3 ASP A 116      -9.143  -6.450   7.603  1.00 98.23           H  
ATOM   1831  O   ASP A 116     -11.919  -3.958   9.763  1.00 98.23           O  
ATOM   1832  CG  ASP A 116     -11.090  -5.732   7.023  1.00 98.23           C  
ATOM   1833  OD1 ASP A 116     -11.650  -4.737   6.505  1.00 98.23           O  
ATOM   1834  OD2 ASP A 116     -11.659  -6.836   7.150  1.00 98.23           O  
ATOM   1835  N   GLU A 117     -10.322  -2.692   8.844  1.00 96.94           N  
ATOM   1836  H   GLU A 117      -9.400  -2.667   8.431  1.00 96.94           H  
ATOM   1837  CA  GLU A 117     -11.057  -1.428   8.999  1.00 96.94           C  
ATOM   1838  HA  GLU A 117     -11.214  -1.237  10.061  1.00 96.94           H  
ATOM   1839  C   GLU A 117     -12.441  -1.446   8.326  1.00 96.94           C  
ATOM   1840  CB  GLU A 117     -10.229  -0.273   8.408  1.00 96.94           C  
ATOM   1841  HB2 GLU A 117     -10.828   0.637   8.447  1.00 96.94           H  
ATOM   1842  HB3 GLU A 117     -10.010  -0.491   7.362  1.00 96.94           H  
ATOM   1843  O   GLU A 117     -13.407  -0.859   8.836  1.00 96.94           O  
ATOM   1844  CG  GLU A 117      -8.918  -0.017   9.164  1.00 96.94           C  
ATOM   1845  HG2 GLU A 117      -9.153   0.181  10.210  1.00 96.94           H  
ATOM   1846  HG3 GLU A 117      -8.290  -0.907   9.122  1.00 96.94           H  
ATOM   1847  CD  GLU A 117      -8.150   1.170   8.565  1.00 96.94           C  
ATOM   1848  OE1 GLU A 117      -8.018   2.205   9.262  1.00 96.94           O  
ATOM   1849  OE2 GLU A 117      -7.694   1.042   7.407  1.00 96.94           O  
ATOM   1850  N   GLN A 118     -12.573  -2.135   7.187  1.00 97.69           N  
ATOM   1851  H   GLN A 118     -11.831  -2.762   6.912  1.00 97.69           H  
ATOM   1852  CA  GLN A 118     -13.853  -2.257   6.502  1.00 97.69           C  
ATOM   1853  HA  GLN A 118     -14.299  -1.264   6.455  1.00 97.69           H  
ATOM   1854  C   GLN A 118     -14.802  -3.159   7.294  1.00 97.69           C  
ATOM   1855  CB  GLN A 118     -13.647  -2.773   5.068  1.00 97.69           C  
ATOM   1856  HB2 GLN A 118     -12.840  -2.217   4.591  1.00 97.69           H  
ATOM   1857  HB3 GLN A 118     -13.394  -3.833   5.077  1.00 97.69           H  
ATOM   1858  O   GLN A 118     -15.987  -2.829   7.425  1.00 97.69           O  
ATOM   1859  CG  GLN A 118     -14.930  -2.583   4.258  1.00 97.69           C  
ATOM   1860  HG2 GLN A 118     -15.754  -3.094   4.756  1.00 97.69           H  
ATOM   1861  HG3 GLN A 118     -15.162  -1.518   4.223  1.00 97.69           H  
ATOM   1862  CD  GLN A 118     -14.848  -3.116   2.837  1.00 97.69           C  
ATOM   1863  NE2 GLN A 118     -15.708  -2.658   1.956  1.00 97.69           N  
ATOM   1864 HE21 GLN A 118     -16.219  -1.814   2.172  1.00 97.69           H  
ATOM   1865 HE22 GLN A 118     -15.505  -2.935   1.006  1.00 97.69           H  
ATOM   1866  OE1 GLN A 118     -14.174  -4.054   2.476  1.00 97.69           O  
ATOM   1867  N   SER A 119     -14.301  -4.264   7.838  1.00 97.93           N  
ATOM   1868  H   SER A 119     -13.339  -4.503   7.644  1.00 97.93           H  
ATOM   1869  CA  SER A 119     -15.088  -5.188   8.657  1.00 97.93           C  
ATOM   1870  HA  SER A 119     -15.988  -5.453   8.103  1.00 97.93           H  
ATOM   1871  C   SER A 119     -15.545  -4.557   9.970  1.00 97.93           C  
ATOM   1872  CB  SER A 119     -14.317  -6.483   8.877  1.00 97.93           C  
ATOM   1873  HB2 SER A 119     -13.337  -6.287   9.311  1.00 97.93           H  
ATOM   1874  HB3 SER A 119     -14.890  -7.145   9.526  1.00 97.93           H  
ATOM   1875  O   SER A 119     -16.725  -4.683  10.306  1.00 97.93           O  
ATOM   1876  OG  SER A 119     -14.193  -7.080   7.604  1.00 97.93           O  
ATOM   1877  HG  SER A 119     -13.256  -7.103   7.397  1.00 97.93           H  
ATOM   1878  N   ILE A 120     -14.704  -3.749  10.626  1.00 98.56           N  
ATOM   1879  H   ILE A 120     -13.743  -3.722  10.318  1.00 98.56           H  
ATOM   1880  CA  ILE A 120     -15.101  -2.918  11.780  1.00 98.56           C  
ATOM   1881  HA  ILE A 120     -15.413  -3.573  12.594  1.00 98.56           H  
ATOM   1882  C   ILE A 120     -16.308  -2.039  11.422  1.00 98.56           C  
ATOM   1883  CB  ILE A 120     -13.898  -2.077  12.275  1.00 98.56           C  
ATOM   1884  HB  ILE A 120     -13.450  -1.571  11.420  1.00 98.56           H  
ATOM   1885  O   ILE A 120     -17.333  -2.061  12.109  1.00 98.56           O  
ATOM   1886  CG1 ILE A 120     -12.841  -3.001  12.917  1.00 98.56           C  
ATOM   1887 HG12 ILE A 120     -12.648  -3.853  12.264  1.00 98.56           H  
ATOM   1888 HG13 ILE A 120     -13.237  -3.387  13.856  1.00 98.56           H  
ATOM   1889  CG2 ILE A 120     -14.334  -1.007  13.296  1.00 98.56           C  
ATOM   1890 HG21 ILE A 120     -14.798  -1.483  14.160  1.00 98.56           H  
ATOM   1891 HG22 ILE A 120     -15.039  -0.302  12.855  1.00 98.56           H  
ATOM   1892 HG23 ILE A 120     -13.471  -0.433  13.632  1.00 98.56           H  
ATOM   1893  CD1 ILE A 120     -11.491  -2.327  13.195  1.00 98.56           C  
ATOM   1894 HD11 ILE A 120     -11.584  -1.587  13.989  1.00 98.56           H  
ATOM   1895 HD12 ILE A 120     -11.116  -1.853  12.288  1.00 98.56           H  
ATOM   1896 HD13 ILE A 120     -10.775  -3.085  13.511  1.00 98.56           H  
ATOM   1897  N   SER A 121     -16.247  -1.318  10.297  1.00 98.55           N  
ATOM   1898  H   SER A 121     -15.385  -1.337   9.770  1.00 98.55           H  
ATOM   1899  CA  SER A 121     -17.364  -0.476   9.850  1.00 98.55           C  
ATOM   1900  HA  SER A 121     -17.607   0.218  10.655  1.00 98.55           H  
ATOM   1901  C   SER A 121     -18.631  -1.286   9.535  1.00 98.55           C  
ATOM   1902  CB  SER A 121     -16.944   0.331   8.620  1.00 98.55           C  
ATOM   1903  HB2 SER A 121     -16.762  -0.343   7.783  1.00 98.55           H  
ATOM   1904  HB3 SER A 121     -16.026   0.875   8.837  1.00 98.55           H  
ATOM   1905  O   SER A 121     -19.745  -0.866   9.868  1.00 98.55           O  
ATOM   1906  OG  SER A 121     -17.969   1.250   8.276  1.00 98.55           O  
ATOM   1907  HG  SER A 121     -17.981   1.920   8.962  1.00 98.55           H  
ATOM   1908  N   ARG A 122     -18.496  -2.461   8.907  1.00 98.30           N  
ATOM   1909  H   ARG A 122     -17.561  -2.770   8.683  1.00 98.30           H  
ATOM   1910  CA  ARG A 122     -19.637  -3.347   8.618  1.00 98.30           C  
ATOM   1911  HA  ARG A 122     -20.405  -2.788   8.085  1.00 98.30           H  
ATOM   1912  C   ARG A 122     -20.293  -3.844   9.904  1.00 98.30           C  
ATOM   1913  CB  ARG A 122     -19.198  -4.537   7.756  1.00 98.30           C  
ATOM   1914  HB2 ARG A 122     -20.016  -5.258   7.717  1.00 98.30           H  
ATOM   1915  HB3 ARG A 122     -18.343  -5.023   8.226  1.00 98.30           H  
ATOM   1916  O   ARG A 122     -21.523  -3.815   9.980  1.00 98.30           O  
ATOM   1917  CG  ARG A 122     -18.846  -4.157   6.312  1.00 98.30           C  
ATOM   1918  HG2 ARG A 122     -19.733  -3.782   5.801  1.00 98.30           H  
ATOM   1919  HG3 ARG A 122     -18.080  -3.381   6.300  1.00 98.30           H  
ATOM   1920  CD  ARG A 122     -18.328  -5.408   5.597  1.00 98.30           C  
ATOM   1921  HD2 ARG A 122     -17.568  -5.875   6.223  1.00 98.30           H  
ATOM   1922  HD3 ARG A 122     -19.154  -6.110   5.481  1.00 98.30           H  
ATOM   1923  NE  ARG A 122     -17.718  -5.109   4.287  1.00 98.30           N  
ATOM   1924  HE  ARG A 122     -17.382  -4.168   4.139  1.00 98.30           H  
ATOM   1925  NH1 ARG A 122     -17.638  -7.282   3.559  1.00 98.30           N  
ATOM   1926 HH11 ARG A 122     -18.008  -7.567   4.454  1.00 98.30           H  
ATOM   1927 HH12 ARG A 122     -17.153  -7.983   3.018  1.00 98.30           H  
ATOM   1928  NH2 ARG A 122     -16.596  -5.716   2.384  1.00 98.30           N  
ATOM   1929 HH21 ARG A 122     -16.181  -6.472   1.860  1.00 98.30           H  
ATOM   1930 HH22 ARG A 122     -16.061  -4.859   2.392  1.00 98.30           H  
ATOM   1931  CZ  ARG A 122     -17.330  -6.024   3.414  1.00 98.30           C  
ATOM   1932  N   MET A 123     -19.500  -4.245  10.900  1.00 98.71           N  
ATOM   1933  H   MET A 123     -18.500  -4.249  10.756  1.00 98.71           H  
ATOM   1934  CA  MET A 123     -20.008  -4.685  12.200  1.00 98.71           C  
ATOM   1935  HA  MET A 123     -20.717  -5.500  12.051  1.00 98.71           H  
ATOM   1936  C   MET A 123     -20.766  -3.549  12.887  1.00 98.71           C  
ATOM   1937  CB  MET A 123     -18.871  -5.206  13.089  1.00 98.71           C  
ATOM   1938  HB2 MET A 123     -19.270  -5.345  14.094  1.00 98.71           H  
ATOM   1939  HB3 MET A 123     -18.056  -4.483  13.128  1.00 98.71           H  
ATOM   1940  O   MET A 123     -21.935  -3.726  13.225  1.00 98.71           O  
ATOM   1941  CG  MET A 123     -18.333  -6.559  12.621  1.00 98.71           C  
ATOM   1942  HG2 MET A 123     -19.179  -7.235  12.498  1.00 98.71           H  
ATOM   1943  HG3 MET A 123     -17.845  -6.455  11.651  1.00 98.71           H  
ATOM   1944  SD  MET A 123     -17.184  -7.342  13.777  1.00 98.71           S  
ATOM   1945  CE  MET A 123     -15.653  -6.442  13.421  1.00 98.71           C  
ATOM   1946  HE1 MET A 123     -15.419  -6.513  12.359  1.00 98.71           H  
ATOM   1947  HE2 MET A 123     -15.758  -5.398  13.717  1.00 98.71           H  
ATOM   1948  HE3 MET A 123     -14.840  -6.897  13.987  1.00 98.71           H  
ATOM   1949  N   ALA A 124     -20.180  -2.350  12.969  1.00 98.71           N  
ATOM   1950  H   ALA A 124     -19.211  -2.265  12.697  1.00 98.71           H  
ATOM   1951  CA  ALA A 124     -20.837  -1.175  13.549  1.00 98.71           C  
ATOM   1952  HA  ALA A 124     -21.007  -1.359  14.610  1.00 98.71           H  
ATOM   1953  C   ALA A 124     -22.197  -0.870  12.890  1.00 98.71           C  
ATOM   1954  CB  ALA A 124     -19.891   0.023  13.404  1.00 98.71           C  
ATOM   1955  HB1 ALA A 124     -18.932  -0.205  13.868  1.00 98.71           H  
ATOM   1956  HB2 ALA A 124     -20.322   0.893  13.900  1.00 98.71           H  
ATOM   1957  HB3 ALA A 124     -19.724   0.252  12.352  1.00 98.71           H  
ATOM   1958  O   ALA A 124     -23.198  -0.616  13.568  1.00 98.71           O  
ATOM   1959  N   ASN A 125     -22.262  -0.938  11.557  1.00 98.58           N  
ATOM   1960  H   ASN A 125     -21.407  -1.132  11.055  1.00 98.58           H  
ATOM   1961  CA  ASN A 125     -23.500  -0.717  10.810  1.00 98.58           C  
ATOM   1962  HA  ASN A 125     -23.935   0.231  11.128  1.00 98.58           H  
ATOM   1963  C   ASN A 125     -24.557  -1.801  11.084  1.00 98.58           C  
ATOM   1964  CB  ASN A 125     -23.165  -0.637   9.313  1.00 98.58           C  
ATOM   1965  HB2 ASN A 125     -22.528  -1.476   9.036  1.00 98.58           H  
ATOM   1966  HB3 ASN A 125     -24.086  -0.706   8.734  1.00 98.58           H  
ATOM   1967  O   ASN A 125     -25.743  -1.482  11.220  1.00 98.58           O  
ATOM   1968  CG  ASN A 125     -22.495   0.670   8.928  1.00 98.58           C  
ATOM   1969  ND2 ASN A 125     -21.528   0.632   8.046  1.00 98.58           N  
ATOM   1970 HD21 ASN A 125     -21.026   1.500   7.927  1.00 98.58           H  
ATOM   1971 HD22 ASN A 125     -21.030  -0.240   7.937  1.00 98.58           H  
ATOM   1972  OD1 ASN A 125     -22.865   1.743   9.371  1.00 98.58           O  
ATOM   1973  N   ALA A 126     -24.148  -3.069  11.166  1.00 98.52           N  
ATOM   1974  H   ALA A 126     -23.163  -3.271  11.067  1.00 98.52           H  
ATOM   1975  CA  ALA A 126     -25.044  -4.184  11.464  1.00 98.52           C  
ATOM   1976  HA  ALA A 126     -25.902  -4.133  10.794  1.00 98.52           H  
ATOM   1977  C   ALA A 126     -25.583  -4.118  12.900  1.00 98.52           C  
ATOM   1978  CB  ALA A 126     -24.304  -5.492  11.184  1.00 98.52           C  
ATOM   1979  HB1 ALA A 126     -23.387  -5.533  11.771  1.00 98.52           H  
ATOM   1980  HB2 ALA A 126     -24.935  -6.342  11.446  1.00 98.52           H  
ATOM   1981  HB3 ALA A 126     -24.055  -5.543  10.124  1.00 98.52           H  
ATOM   1982  O   ALA A 126     -26.794  -4.250  13.089  1.00 98.52           O  
ATOM   1983  N   ILE A 127     -24.721  -3.815  13.875  1.00 98.71           N  
ATOM   1984  H   ILE A 127     -23.741  -3.753  13.638  1.00 98.71           H  
ATOM   1985  CA  ILE A 127     -25.081  -3.591  15.283  1.00 98.71           C  
ATOM   1986  HA  ILE A 127     -25.526  -4.500  15.688  1.00 98.71           H  
ATOM   1987  C   ILE A 127     -26.131  -2.479  15.383  1.00 98.71           C  
ATOM   1988  CB  ILE A 127     -23.806  -3.271  16.101  1.00 98.71           C  
ATOM   1989  HB  ILE A 127     -23.252  -2.493  15.576  1.00 98.71           H  
ATOM   1990  O   ILE A 127     -27.226  -2.699  15.905  1.00 98.71           O  
ATOM   1991  CG1 ILE A 127     -22.907  -4.524  16.212  1.00 98.71           C  
ATOM   1992 HG12 ILE A 127     -22.853  -5.032  15.249  1.00 98.71           H  
ATOM   1993 HG13 ILE A 127     -23.339  -5.227  16.925  1.00 98.71           H  
ATOM   1994  CG2 ILE A 127     -24.143  -2.739  17.506  1.00 98.71           C  
ATOM   1995 HG21 ILE A 127     -24.713  -3.479  18.068  1.00 98.71           H  
ATOM   1996 HG22 ILE A 127     -24.706  -1.807  17.456  1.00 98.71           H  
ATOM   1997 HG23 ILE A 127     -23.229  -2.531  18.062  1.00 98.71           H  
ATOM   1998  CD1 ILE A 127     -21.470  -4.199  16.633  1.00 98.71           C  
ATOM   1999 HD11 ILE A 127     -21.440  -3.819  17.655  1.00 98.71           H  
ATOM   2000 HD12 ILE A 127     -21.038  -3.459  15.960  1.00 98.71           H  
ATOM   2001 HD13 ILE A 127     -20.871  -5.108  16.581  1.00 98.71           H  
ATOM   2002  N   LEU A 128     -25.871  -1.309  14.785  1.00 98.62           N  
ATOM   2003  H   LEU A 128     -24.953  -1.173  14.386  1.00 98.62           H  
ATOM   2004  CA  LEU A 128     -26.811  -0.183  14.806  1.00 98.62           C  
ATOM   2005  HA  LEU A 128     -26.986   0.085  15.847  1.00 98.62           H  
ATOM   2006  C   LEU A 128     -28.167  -0.539  14.171  1.00 98.62           C  
ATOM   2007  CB  LEU A 128     -26.161   1.004  14.072  1.00 98.62           C  
ATOM   2008  HB2 LEU A 128     -25.917   0.692  13.056  1.00 98.62           H  
ATOM   2009  HB3 LEU A 128     -25.226   1.254  14.573  1.00 98.62           H  
ATOM   2010  O   LEU A 128     -29.227  -0.130  14.661  1.00 98.62           O  
ATOM   2011  CG  LEU A 128     -27.047   2.262  14.003  1.00 98.62           C  
ATOM   2012  HG  LEU A 128     -27.996   2.025  13.522  1.00 98.62           H  
ATOM   2013  CD1 LEU A 128     -27.337   2.850  15.384  1.00 98.62           C  
ATOM   2014 HD11 LEU A 128     -26.398   3.044  15.903  1.00 98.62           H  
ATOM   2015 HD12 LEU A 128     -27.896   3.782  15.300  1.00 98.62           H  
ATOM   2016 HD13 LEU A 128     -27.914   2.144  15.980  1.00 98.62           H  
ATOM   2017  CD2 LEU A 128     -26.374   3.336  13.149  1.00 98.62           C  
ATOM   2018 HD21 LEU A 128     -26.206   2.953  12.142  1.00 98.62           H  
ATOM   2019 HD22 LEU A 128     -25.406   3.587  13.583  1.00 98.62           H  
ATOM   2020 HD23 LEU A 128     -26.987   4.236  13.105  1.00 98.62           H  
ATOM   2021  N   ALA A 129     -28.157  -1.276  13.058  1.00 98.48           N  
ATOM   2022  H   ALA A 129     -27.266  -1.584  12.696  1.00 98.48           H  
ATOM   2023  CA  ALA A 129     -29.380  -1.710  12.392  1.00 98.48           C  
ATOM   2024  HA  ALA A 129     -30.017  -0.838  12.239  1.00 98.48           H  
ATOM   2025  C   ALA A 129     -30.172  -2.714  13.243  1.00 98.48           C  
ATOM   2026  CB  ALA A 129     -29.019  -2.292  11.021  1.00 98.48           C  
ATOM   2027  HB1 ALA A 129     -28.374  -3.161  11.146  1.00 98.48           H  
ATOM   2028  HB2 ALA A 129     -28.488  -1.545  10.432  1.00 98.48           H  
ATOM   2029  HB3 ALA A 129     -29.926  -2.592  10.496  1.00 98.48           H  
ATOM   2030  O   ALA A 129     -31.402  -2.614  13.306  1.00 98.48           O  
ATOM   2031  N   ALA A 130     -29.486  -3.650  13.900  1.00 98.52           N  
ATOM   2032  H   ALA A 130     -28.481  -3.678  13.805  1.00 98.52           H  
ATOM   2033  CA  ALA A 130     -30.092  -4.650  14.767  1.00 98.52           C  
ATOM   2034  HA  ALA A 130     -30.879  -5.154  14.206  1.00 98.52           H  
ATOM   2035  C   ALA A 130     -30.728  -4.012  16.007  1.00 98.52           C  
ATOM   2036  CB  ALA A 130     -29.025  -5.681  15.130  1.00 98.52           C  
ATOM   2037  HB1 ALA A 130     -28.686  -6.194  14.230  1.00 98.52           H  
ATOM   2038  HB2 ALA A 130     -29.431  -6.414  15.827  1.00 98.52           H  
ATOM   2039  HB3 ALA A 130     -28.173  -5.184  15.593  1.00 98.52           H  
ATOM   2040  O   ALA A 130     -31.916  -4.225  16.261  1.00 98.52           O  
ATOM   2041  N   GLN A 131     -29.995  -3.124  16.684  1.00 98.34           N  
ATOM   2042  H   GLN A 131     -29.021  -3.026  16.437  1.00 98.34           H  
ATOM   2043  CA  GLN A 131     -30.487  -2.350  17.827  1.00 98.34           C  
ATOM   2044  HA  GLN A 131     -30.763  -3.031  18.632  1.00 98.34           H  
ATOM   2045  C   GLN A 131     -31.728  -1.526  17.458  1.00 98.34           C  
ATOM   2046  CB  GLN A 131     -29.370  -1.421  18.321  1.00 98.34           C  
ATOM   2047  HB2 GLN A 131     -29.793  -0.710  19.030  1.00 98.34           H  
ATOM   2048  HB3 GLN A 131     -28.978  -0.861  17.472  1.00 98.34           H  
ATOM   2049  O   GLN A 131     -32.738  -1.563  18.159  1.00 98.34           O  
ATOM   2050  CG  GLN A 131     -28.217  -2.165  19.023  1.00 98.34           C  
ATOM   2051  HG2 GLN A 131     -28.594  -2.629  19.934  1.00 98.34           H  
ATOM   2052  HG3 GLN A 131     -27.825  -2.956  18.384  1.00 98.34           H  
ATOM   2053  CD  GLN A 131     -27.065  -1.231  19.390  1.00 98.34           C  
ATOM   2054  NE2 GLN A 131     -26.101  -1.683  20.160  1.00 98.34           N  
ATOM   2055 HE21 GLN A 131     -25.998  -2.658  20.404  1.00 98.34           H  
ATOM   2056 HE22 GLN A 131     -25.317  -1.077  20.355  1.00 98.34           H  
ATOM   2057  OE1 GLN A 131     -27.028  -0.070  18.991  1.00 98.34           O  
ATOM   2058  N   ARG A 132     -31.710  -0.840  16.305  1.00 98.37           N  
ATOM   2059  H   ARG A 132     -30.844  -0.827  15.786  1.00 98.37           H  
ATOM   2060  CA  ARG A 132     -32.864  -0.059  15.821  1.00 98.37           C  
ATOM   2061  HA  ARG A 132     -33.148   0.648  16.600  1.00 98.37           H  
ATOM   2062  C   ARG A 132     -34.098  -0.921  15.548  1.00 98.37           C  
ATOM   2063  CB  ARG A 132     -32.447   0.698  14.556  1.00 98.37           C  
ATOM   2064  HB2 ARG A 132     -31.535   1.250  14.784  1.00 98.37           H  
ATOM   2065  HB3 ARG A 132     -32.227  -0.019  13.765  1.00 98.37           H  
ATOM   2066  O   ARG A 132     -35.220  -0.449  15.713  1.00 98.37           O  
ATOM   2067  CG  ARG A 132     -33.527   1.683  14.072  1.00 98.37           C  
ATOM   2068  HG2 ARG A 132     -33.671   2.456  14.827  1.00 98.37           H  
ATOM   2069  HG3 ARG A 132     -34.474   1.167  13.918  1.00 98.37           H  
ATOM   2070  CD  ARG A 132     -33.145   2.334  12.741  1.00 98.37           C  
ATOM   2071  HD2 ARG A 132     -33.902   3.077  12.492  1.00 98.37           H  
ATOM   2072  HD3 ARG A 132     -33.136   1.563  11.970  1.00 98.37           H  
ATOM   2073  NE  ARG A 132     -31.818   2.970  12.810  1.00 98.37           N  
ATOM   2074  HE  ARG A 132     -31.291   2.810  13.656  1.00 98.37           H  
ATOM   2075  NH1 ARG A 132     -31.790   3.897  10.714  1.00 98.37           N  
ATOM   2076 HH11 ARG A 132     -31.298   4.417  10.001  1.00 98.37           H  
ATOM   2077 HH12 ARG A 132     -32.741   3.586  10.576  1.00 98.37           H  
ATOM   2078  NH2 ARG A 132     -29.994   4.071  12.036  1.00 98.37           N  
ATOM   2079 HH21 ARG A 132     -29.493   4.556  11.305  1.00 98.37           H  
ATOM   2080 HH22 ARG A 132     -29.503   3.844  12.889  1.00 98.37           H  
ATOM   2081  CZ  ARG A 132     -31.210   3.644  11.856  1.00 98.37           C  
ATOM   2082  N   ARG A 133     -33.900  -2.149  15.067  1.00 98.06           N  
ATOM   2083  H   ARG A 133     -32.944  -2.461  14.969  1.00 98.06           H  
ATOM   2084  CA  ARG A 133     -34.981  -3.094  14.746  1.00 98.06           C  
ATOM   2085  HA  ARG A 133     -35.870  -2.544  14.439  1.00 98.06           H  
ATOM   2086  C   ARG A 133     -35.430  -3.918  15.953  1.00 98.06           C  
ATOM   2087  CB  ARG A 133     -34.531  -4.003  13.596  1.00 98.06           C  
ATOM   2088  HB2 ARG A 133     -33.562  -4.437  13.847  1.00 98.06           H  
ATOM   2089  HB3 ARG A 133     -35.247  -4.816  13.477  1.00 98.06           H  
ATOM   2090  O   ARG A 133     -36.460  -4.576  15.853  1.00 98.06           O  
ATOM   2091  CG  ARG A 133     -34.434  -3.250  12.263  1.00 98.06           C  
ATOM   2092  HG2 ARG A 133     -33.817  -2.359  12.374  1.00 98.06           H  
ATOM   2093  HG3 ARG A 133     -35.434  -2.954  11.945  1.00 98.06           H  
ATOM   2094  CD  ARG A 133     -33.806  -4.168  11.211  1.00 98.06           C  
ATOM   2095  HD2 ARG A 133     -34.415  -5.067  11.121  1.00 98.06           H  
ATOM   2096  HD3 ARG A 133     -32.813  -4.453  11.558  1.00 98.06           H  
ATOM   2097  NE  ARG A 133     -33.700  -3.503   9.898  1.00 98.06           N  
ATOM   2098  HE  ARG A 133     -34.076  -2.568   9.834  1.00 98.06           H  
ATOM   2099  NH1 ARG A 133     -32.611  -5.214   8.827  1.00 98.06           N  
ATOM   2100 HH11 ARG A 133     -32.129  -5.591   8.024  1.00 98.06           H  
ATOM   2101 HH12 ARG A 133     -32.621  -5.744   9.687  1.00 98.06           H  
ATOM   2102  NH2 ARG A 133     -33.063  -3.335   7.715  1.00 98.06           N  
ATOM   2103 HH21 ARG A 133     -32.610  -3.742   6.910  1.00 98.06           H  
ATOM   2104 HH22 ARG A 133     -33.448  -2.402   7.668  1.00 98.06           H  
ATOM   2105  CZ  ARG A 133     -33.128  -4.018   8.824  1.00 98.06           C  
ATOM   2106  N   GLY A 134     -34.681  -3.891  17.055  1.00 97.73           N  
ATOM   2107  H   GLY A 134     -33.830  -3.348  17.050  1.00 97.73           H  
ATOM   2108  CA  GLY A 134     -34.933  -4.730  18.225  1.00 97.73           C  
ATOM   2109  HA2 GLY A 134     -34.242  -4.443  19.017  1.00 97.73           H  
ATOM   2110  HA3 GLY A 134     -35.954  -4.574  18.575  1.00 97.73           H  
ATOM   2111  C   GLY A 134     -34.739  -6.222  17.944  1.00 97.73           C  
ATOM   2112  O   GLY A 134     -35.488  -7.034  18.481  1.00 97.73           O  
ATOM   2113  N   ILE A 135     -33.786  -6.582  17.076  1.00 98.08           N  
ATOM   2114  H   ILE A 135     -33.146  -5.870  16.755  1.00 98.08           H  
ATOM   2115  CA  ILE A 135     -33.455  -7.984  16.769  1.00 98.08           C  
ATOM   2116  HA  ILE A 135     -34.236  -8.622  17.184  1.00 98.08           H  
ATOM   2117  C   ILE A 135     -32.155  -8.392  17.464  1.00 98.08           C  
ATOM   2118  CB  ILE A 135     -33.419  -8.271  15.250  1.00 98.08           C  
ATOM   2119  HB  ILE A 135     -33.196  -9.330  15.122  1.00 98.08           H  
ATOM   2120  O   ILE A 135     -31.230  -7.591  17.570  1.00 98.08           O  
ATOM   2121  CG1 ILE A 135     -32.319  -7.466  14.527  1.00 98.08           C  
ATOM   2122 HG12 ILE A 135     -32.542  -6.404  14.633  1.00 98.08           H  
ATOM   2123 HG13 ILE A 135     -31.358  -7.670  15.000  1.00 98.08           H  
ATOM   2124  CG2 ILE A 135     -34.809  -8.011  14.640  1.00 98.08           C  
ATOM   2125 HG21 ILE A 135     -35.044  -6.948  14.667  1.00 98.08           H  
ATOM   2126 HG22 ILE A 135     -35.563  -8.549  15.215  1.00 98.08           H  
ATOM   2127 HG23 ILE A 135     -34.845  -8.375  13.613  1.00 98.08           H  
ATOM   2128  CD1 ILE A 135     -32.155  -7.789  13.039  1.00 98.08           C  
ATOM   2129 HD11 ILE A 135     -32.008  -8.861  12.907  1.00 98.08           H  
ATOM   2130 HD12 ILE A 135     -33.035  -7.469  12.480  1.00 98.08           H  
ATOM   2131 HD13 ILE A 135     -31.283  -7.263  12.652  1.00 98.08           H  
ATOM   2132  N   SER A 136     -32.088  -9.645  17.911  1.00 97.76           N  
ATOM   2133  H   SER A 136     -32.912 -10.228  17.866  1.00 97.76           H  
ATOM   2134  CA  SER A 136     -30.929 -10.220  18.607  1.00 97.76           C  
ATOM   2135  HA  SER A 136     -30.230  -9.426  18.869  1.00 97.76           H  
ATOM   2136  C   SER A 136     -30.148 -11.237  17.774  1.00 97.76           C  
ATOM   2137  CB  SER A 136     -31.397 -10.872  19.910  1.00 97.76           C  
ATOM   2138  HB2 SER A 136     -31.831 -10.105  20.552  1.00 97.76           H  
ATOM   2139  HB3 SER A 136     -30.552 -11.323  20.429  1.00 97.76           H  
ATOM   2140  O   SER A 136     -29.126 -11.724  18.239  1.00 97.76           O  
ATOM   2141  OG  SER A 136     -32.382 -11.855  19.639  1.00 97.76           O  
ATOM   2142  HG  SER A 136     -31.947 -12.672  19.383  1.00 97.76           H  
ATOM   2143  N   GLU A 137     -30.624 -11.573  16.574  1.00 98.11           N  
ATOM   2144  H   GLU A 137     -31.449 -11.099  16.235  1.00 98.11           H  
ATOM   2145  CA  GLU A 137     -30.002 -12.528  15.652  1.00 98.11           C  
ATOM   2146  HA  GLU A 137     -29.067 -12.899  16.071  1.00 98.11           H  
ATOM   2147  C   GLU A 137     -29.684 -11.833  14.325  1.00 98.11           C  
ATOM   2148  CB  GLU A 137     -30.921 -13.735  15.412  1.00 98.11           C  
ATOM   2149  HB2 GLU A 137     -31.893 -13.373  15.076  1.00 98.11           H  
ATOM   2150  HB3 GLU A 137     -30.485 -14.346  14.622  1.00 98.11           H  
ATOM   2151  O   GLU A 137     -30.495 -11.059  13.802  1.00 98.11           O  
ATOM   2152  CG  GLU A 137     -31.105 -14.611  16.663  1.00 98.11           C  
ATOM   2153  HG2 GLU A 137     -30.130 -14.990  16.969  1.00 98.11           H  
ATOM   2154  HG3 GLU A 137     -31.493 -13.993  17.473  1.00 98.11           H  
ATOM   2155  CD  GLU A 137     -32.067 -15.793  16.441  1.00 98.11           C  
ATOM   2156  OE1 GLU A 137     -32.362 -16.477  17.446  1.00 98.11           O  
ATOM   2157  OE2 GLU A 137     -32.553 -15.976  15.300  1.00 98.11           O  
ATOM   2158  N   ILE A 138     -28.491 -12.091  13.790  1.00 98.02           N  
ATOM   2159  H   ILE A 138     -27.876 -12.724  14.280  1.00 98.02           H  
ATOM   2160  CA  ILE A 138     -27.952 -11.453  12.587  1.00 98.02           C  
ATOM   2161  HA  ILE A 138     -28.767 -10.984  12.036  1.00 98.02           H  
ATOM   2162  C   ILE A 138     -27.332 -12.538  11.701  1.00 98.02           C  
ATOM   2163  CB  ILE A 138     -26.923 -10.356  12.967  1.00 98.02           C  
ATOM   2164  HB  ILE A 138     -26.093 -10.835  13.487  1.00 98.02           H  
ATOM   2165  O   ILE A 138     -26.599 -13.397  12.179  1.00 98.02           O  
ATOM   2166  CG1 ILE A 138     -27.541  -9.300  13.919  1.00 98.02           C  
ATOM   2167 HG12 ILE A 138     -28.346  -8.770  13.410  1.00 98.02           H  
ATOM   2168 HG13 ILE A 138     -27.963  -9.799  14.792  1.00 98.02           H  
ATOM   2169  CG2 ILE A 138     -26.368  -9.670  11.702  1.00 98.02           C  
ATOM   2170 HG21 ILE A 138     -27.170  -9.184  11.147  1.00 98.02           H  
ATOM   2171 HG22 ILE A 138     -25.863 -10.398  11.067  1.00 98.02           H  
ATOM   2172 HG23 ILE A 138     -25.615  -8.930  11.975  1.00 98.02           H  
ATOM   2173  CD1 ILE A 138     -26.536  -8.285  14.472  1.00 98.02           C  
ATOM   2174 HD11 ILE A 138     -25.685  -8.808  14.909  1.00 98.02           H  
ATOM   2175 HD12 ILE A 138     -27.018  -7.700  15.255  1.00 98.02           H  
ATOM   2176 HD13 ILE A 138     -26.197  -7.606  13.689  1.00 98.02           H  
ATOM   2177  N   LYS A 139     -27.600 -12.487  10.391  1.00 97.30           N  
ATOM   2178  H   LYS A 139     -28.188 -11.735  10.062  1.00 97.30           H  
ATOM   2179  CA  LYS A 139     -26.881 -13.297   9.397  1.00 97.30           C  
ATOM   2180  HA  LYS A 139     -26.665 -14.277   9.823  1.00 97.30           H  
ATOM   2181  C   LYS A 139     -25.543 -12.635   9.083  1.00 97.30           C  
ATOM   2182  CB  LYS A 139     -27.718 -13.457   8.118  1.00 97.30           C  
ATOM   2183  HB2 LYS A 139     -27.087 -13.863   7.327  1.00 97.30           H  
ATOM   2184  HB3 LYS A 139     -28.051 -12.471   7.793  1.00 97.30           H  
ATOM   2185  O   LYS A 139     -25.537 -11.494   8.617  1.00 97.30           O  
ATOM   2186  CG  LYS A 139     -28.948 -14.363   8.275  1.00 97.30           C  
ATOM   2187  HG2 LYS A 139     -29.553 -14.270   7.374  1.00 97.30           H  
ATOM   2188  HG3 LYS A 139     -29.545 -14.031   9.124  1.00 97.30           H  
ATOM   2189  CD  LYS A 139     -28.567 -15.837   8.457  1.00 97.30           C  
ATOM   2190  HD2 LYS A 139     -28.024 -15.954   9.395  1.00 97.30           H  
ATOM   2191  HD3 LYS A 139     -27.920 -16.158   7.641  1.00 97.30           H  
ATOM   2192  CE  LYS A 139     -29.837 -16.696   8.473  1.00 97.30           C  
ATOM   2193  HE2 LYS A 139     -30.517 -16.269   9.210  1.00 97.30           H  
ATOM   2194  HE3 LYS A 139     -30.306 -16.669   7.490  1.00 97.30           H  
ATOM   2195  NZ  LYS A 139     -29.531 -18.085   8.879  1.00 97.30           N  
ATOM   2196  HZ1 LYS A 139     -28.723 -18.482   8.422  1.00 97.30           H  
ATOM   2197  HZ2 LYS A 139     -29.297 -18.057   9.861  1.00 97.30           H  
ATOM   2198  HZ3 LYS A 139     -30.331 -18.701   8.873  1.00 97.30           H  
ATOM   2199  N   TRP A 140     -24.443 -13.344   9.303  1.00 97.69           N  
ATOM   2200  H   TRP A 140     -24.530 -14.254   9.733  1.00 97.69           H  
ATOM   2201  CA  TRP A 140     -23.090 -12.818   9.129  1.00 97.69           C  
ATOM   2202  HA  TRP A 140     -23.127 -11.918   8.515  1.00 97.69           H  
ATOM   2203  C   TRP A 140     -22.163 -13.816   8.421  1.00 97.69           C  
ATOM   2204  CB  TRP A 140     -22.542 -12.426  10.503  1.00 97.69           C  
ATOM   2205  HB2 TRP A 140     -23.289 -11.836  11.033  1.00 97.69           H  
ATOM   2206  HB3 TRP A 140     -22.346 -13.324  11.089  1.00 97.69           H  
ATOM   2207  O   TRP A 140     -22.305 -15.019   8.599  1.00 97.69           O  
ATOM   2208  CG  TRP A 140     -21.300 -11.611  10.411  1.00 97.69           C  
ATOM   2209  CD1 TRP A 140     -20.042 -12.097  10.414  1.00 97.69           C  
ATOM   2210  HD1 TRP A 140     -19.777 -13.140  10.511  1.00 97.69           H  
ATOM   2211  CD2 TRP A 140     -21.173 -10.172  10.220  1.00 97.69           C  
ATOM   2212  CE2 TRP A 140     -19.787  -9.859  10.096  1.00 97.69           C  
ATOM   2213  CE3 TRP A 140     -22.092  -9.104  10.118  1.00 97.69           C  
ATOM   2214  HE3 TRP A 140     -23.147  -9.312  10.216  1.00 97.69           H  
ATOM   2215  NE1 TRP A 140     -19.149 -11.073  10.193  1.00 97.69           N  
ATOM   2216  HE1 TRP A 140     -18.162 -11.233  10.047  1.00 97.69           H  
ATOM   2217  CH2 TRP A 140     -20.264  -7.516   9.810  1.00 97.69           C  
ATOM   2218  HH2 TRP A 140     -19.911  -6.505   9.673  1.00 97.69           H  
ATOM   2219  CZ2 TRP A 140     -19.328  -8.555   9.893  1.00 97.69           C  
ATOM   2220  HZ2 TRP A 140     -18.268  -8.361   9.822  1.00 97.69           H  
ATOM   2221  CZ3 TRP A 140     -21.640  -7.786   9.916  1.00 97.69           C  
ATOM   2222  HZ3 TRP A 140     -22.347  -6.972   9.854  1.00 97.69           H  
ATOM   2223  N   SER A 141     -21.207 -13.327   7.631  1.00 97.13           N  
ATOM   2224  H   SER A 141     -21.058 -12.328   7.634  1.00 97.13           H  
ATOM   2225  CA  SER A 141     -20.151 -14.150   7.020  1.00 97.13           C  
ATOM   2226  HA  SER A 141     -20.491 -15.178   6.891  1.00 97.13           H  
ATOM   2227  C   SER A 141     -18.937 -14.128   7.945  1.00 97.13           C  
ATOM   2228  CB  SER A 141     -19.793 -13.591   5.639  1.00 97.13           C  
ATOM   2229  HB2 SER A 141     -20.706 -13.506   5.049  1.00 97.13           H  
ATOM   2230  HB3 SER A 141     -19.359 -12.597   5.751  1.00 97.13           H  
ATOM   2231  O   SER A 141     -18.326 -13.075   8.107  1.00 97.13           O  
ATOM   2232  OG  SER A 141     -18.889 -14.413   4.929  1.00 97.13           O  
ATOM   2233  HG  SER A 141     -18.129 -14.616   5.480  1.00 97.13           H  
ATOM   2234  N   LEU A 142     -18.620 -15.255   8.580  1.00 98.03           N  
ATOM   2235  H   LEU A 142     -19.095 -16.105   8.313  1.00 98.03           H  
ATOM   2236  CA  LEU A 142     -17.449 -15.379   9.456  1.00 98.03           C  
ATOM   2237  HA  LEU A 142     -17.356 -14.486  10.073  1.00 98.03           H  
ATOM   2238  C   LEU A 142     -16.158 -15.483   8.629  1.00 98.03           C  
ATOM   2239  CB  LEU A 142     -17.620 -16.599  10.378  1.00 98.03           C  
ATOM   2240  HB2 LEU A 142     -17.727 -17.483   9.750  1.00 98.03           H  
ATOM   2241  HB3 LEU A 142     -16.708 -16.736  10.959  1.00 98.03           H  
ATOM   2242  O   LEU A 142     -16.206 -15.905   7.469  1.00 98.03           O  
ATOM   2243  CG  LEU A 142     -18.809 -16.544  11.352  1.00 98.03           C  
ATOM   2244  HG  LEU A 142     -19.735 -16.407  10.793  1.00 98.03           H  
ATOM   2245  CD1 LEU A 142     -18.904 -17.864  12.117  1.00 98.03           C  
ATOM   2246 HD11 LEU A 142     -19.741 -17.838  12.815  1.00 98.03           H  
ATOM   2247 HD12 LEU A 142     -19.023 -18.694  11.420  1.00 98.03           H  
ATOM   2248 HD13 LEU A 142     -17.986 -18.027  12.681  1.00 98.03           H  
ATOM   2249  CD2 LEU A 142     -18.676 -15.416  12.374  1.00 98.03           C  
ATOM   2250 HD21 LEU A 142     -18.663 -14.444  11.882  1.00 98.03           H  
ATOM   2251 HD22 LEU A 142     -17.742 -15.527  12.925  1.00 98.03           H  
ATOM   2252 HD23 LEU A 142     -19.508 -15.444  13.078  1.00 98.03           H  
ATOM   2253  N   ALA A 143     -15.019 -15.147   9.234  1.00 97.47           N  
ATOM   2254  H   ALA A 143     -15.051 -14.904  10.214  1.00 97.47           H  
ATOM   2255  CA  ALA A 143     -13.709 -15.128   8.571  1.00 97.47           C  
ATOM   2256  HA  ALA A 143     -13.731 -14.422   7.741  1.00 97.47           H  
ATOM   2257  C   ALA A 143     -13.291 -16.505   8.019  1.00 97.47           C  
ATOM   2258  CB  ALA A 143     -12.676 -14.646   9.594  1.00 97.47           C  
ATOM   2259  HB1 ALA A 143     -12.614 -15.339  10.433  1.00 97.47           H  
ATOM   2260  HB2 ALA A 143     -12.949 -13.654   9.953  1.00 97.47           H  
ATOM   2261  HB3 ALA A 143     -11.701 -14.573   9.111  1.00 97.47           H  
ATOM   2262  O   ALA A 143     -12.591 -16.613   7.014  1.00 97.47           O  
ATOM   2263  N   ASP A 144     -13.742 -17.577   8.669  1.00 95.65           N  
ATOM   2264  H   ASP A 144     -14.338 -17.447   9.475  1.00 95.65           H  
ATOM   2265  CA  ASP A 144     -13.449 -18.965   8.315  1.00 95.65           C  
ATOM   2266  HA  ASP A 144     -12.506 -18.989   7.768  1.00 95.65           H  
ATOM   2267  C   ASP A 144     -14.509 -19.598   7.395  1.00 95.65           C  
ATOM   2268  CB  ASP A 144     -13.247 -19.768   9.609  1.00 95.65           C  
ATOM   2269  HB2 ASP A 144     -12.501 -19.266  10.225  1.00 95.65           H  
ATOM   2270  HB3 ASP A 144     -12.850 -20.748   9.346  1.00 95.65           H  
ATOM   2271  O   ASP A 144     -14.375 -20.756   6.983  1.00 95.65           O  
ATOM   2272  CG  ASP A 144     -14.529 -19.956  10.435  1.00 95.65           C  
ATOM   2273  OD1 ASP A 144     -15.431 -19.086  10.355  1.00 95.65           O  
ATOM   2274  OD2 ASP A 144     -14.608 -20.990  11.134  1.00 95.65           O  
ATOM   2275  N   THR A 145     -15.562 -18.855   7.037  1.00 91.94           N  
ATOM   2276  H   THR A 145     -15.585 -17.895   7.351  1.00 91.94           H  
ATOM   2277  CA  THR A 145     -16.631 -19.370   6.176  1.00 91.94           C  
ATOM   2278  HA  THR A 145     -16.650 -20.448   6.339  1.00 91.94           H  
ATOM   2279  C   THR A 145     -16.354 -19.117   4.691  1.00 91.94           C  
ATOM   2280  CB  THR A 145     -18.034 -18.898   6.574  1.00 91.94           C  
ATOM   2281  HB  THR A 145     -18.737 -19.293   5.841  1.00 91.94           H  
ATOM   2282  O   THR A 145     -15.872 -18.049   4.311  1.00 91.94           O  
ATOM   2283  CG2 THR A 145     -18.456 -19.463   7.928  1.00 91.94           C  
ATOM   2284 HG21 THR A 145     -18.668 -20.527   7.825  1.00 91.94           H  
ATOM   2285 HG22 THR A 145     -17.654 -19.349   8.658  1.00 91.94           H  
ATOM   2286 HG23 THR A 145     -19.353 -18.953   8.280  1.00 91.94           H  
ATOM   2287  OG1 THR A 145     -18.195 -17.502   6.581  1.00 91.94           O  
ATOM   2288  HG1 THR A 145     -17.359 -17.092   6.815  1.00 91.94           H  
ATOM   2289  N   PRO A 146     -16.679 -20.075   3.799  1.00 90.73           N  
ATOM   2290  CA  PRO A 146     -16.565 -19.856   2.362  1.00 90.73           C  
ATOM   2291  HA  PRO A 146     -15.516 -19.675   2.126  1.00 90.73           H  
ATOM   2292  C   PRO A 146     -17.410 -18.670   1.885  1.00 90.73           C  
ATOM   2293  CB  PRO A 146     -17.025 -21.157   1.699  1.00 90.73           C  
ATOM   2294  HB2 PRO A 146     -18.088 -21.103   1.460  1.00 90.73           H  
ATOM   2295  HB3 PRO A 146     -16.446 -21.379   0.802  1.00 90.73           H  
ATOM   2296  O   PRO A 146     -18.486 -18.397   2.417  1.00 90.73           O  
ATOM   2297  CG  PRO A 146     -16.811 -22.210   2.784  1.00 90.73           C  
ATOM   2298  HG2 PRO A 146     -15.773 -22.540   2.772  1.00 90.73           H  
ATOM   2299  HG3 PRO A 146     -17.486 -23.058   2.668  1.00 90.73           H  
ATOM   2300  CD  PRO A 146     -17.084 -21.444   4.075  1.00 90.73           C  
ATOM   2301  HD2 PRO A 146     -18.147 -21.467   4.314  1.00 90.73           H  
ATOM   2302  HD3 PRO A 146     -16.500 -21.886   4.882  1.00 90.73           H  
ATOM   2303  N   THR A 147     -16.975 -18.021   0.803  1.00 89.25           N  
ATOM   2304  H   THR A 147     -16.068 -18.256   0.426  1.00 89.25           H  
ATOM   2305  CA  THR A 147     -17.706 -16.903   0.194  1.00 89.25           C  
ATOM   2306  HA  THR A 147     -17.657 -16.058   0.881  1.00 89.25           H  
ATOM   2307  C   THR A 147     -19.178 -17.246  -0.056  1.00 89.25           C  
ATOM   2308  CB  THR A 147     -17.062 -16.497  -1.138  1.00 89.25           C  
ATOM   2309  HB  THR A 147     -17.173 -17.312  -1.854  1.00 89.25           H  
ATOM   2310  O   THR A 147     -19.498 -18.226  -0.729  1.00 89.25           O  
ATOM   2311  CG2 THR A 147     -17.680 -15.233  -1.736  1.00 89.25           C  
ATOM   2312 HG21 THR A 147     -17.641 -14.419  -1.013  1.00 89.25           H  
ATOM   2313 HG22 THR A 147     -18.715 -15.419  -2.025  1.00 89.25           H  
ATOM   2314 HG23 THR A 147     -17.119 -14.948  -2.627  1.00 89.25           H  
ATOM   2315  OG1 THR A 147     -15.686 -16.249  -0.966  1.00 89.25           O  
ATOM   2316  HG1 THR A 147     -15.560 -15.707  -0.184  1.00 89.25           H  
ATOM   2317  N   GLY A 148     -20.076 -16.397   0.449  1.00 90.82           N  
ATOM   2318  H   GLY A 148     -19.745 -15.688   1.087  1.00 90.82           H  
ATOM   2319  CA  GLY A 148     -21.525 -16.535   0.277  1.00 90.82           C  
ATOM   2320  HA2 GLY A 148     -21.976 -15.543   0.309  1.00 90.82           H  
ATOM   2321  HA3 GLY A 148     -21.735 -16.976  -0.698  1.00 90.82           H  
ATOM   2322  C   GLY A 148     -22.221 -17.394   1.337  1.00 90.82           C  
ATOM   2323  O   GLY A 148     -23.451 -17.465   1.331  1.00 90.82           O  
ATOM   2324  N   VAL A 149     -21.474 -18.014   2.254  1.00 94.95           N  
ATOM   2325  H   VAL A 149     -20.470 -17.906   2.230  1.00 94.95           H  
ATOM   2326  CA  VAL A 149     -22.035 -18.684   3.431  1.00 94.95           C  
ATOM   2327  HA  VAL A 149     -22.980 -19.148   3.151  1.00 94.95           H  
ATOM   2328  C   VAL A 149     -22.324 -17.642   4.513  1.00 94.95           C  
ATOM   2329  CB  VAL A 149     -21.099 -19.803   3.926  1.00 94.95           C  
ATOM   2330  HB  VAL A 149     -20.125 -19.379   4.172  1.00 94.95           H  
ATOM   2331  O   VAL A 149     -21.528 -16.742   4.749  1.00 94.95           O  
ATOM   2332  CG1 VAL A 149     -21.649 -20.509   5.172  1.00 94.95           C  
ATOM   2333 HG11 VAL A 149     -21.680 -19.814   6.011  1.00 94.95           H  
ATOM   2334 HG12 VAL A 149     -20.985 -21.326   5.454  1.00 94.95           H  
ATOM   2335 HG13 VAL A 149     -22.648 -20.901   4.983  1.00 94.95           H  
ATOM   2336  CG2 VAL A 149     -20.914 -20.868   2.833  1.00 94.95           C  
ATOM   2337 HG21 VAL A 149     -20.271 -21.666   3.202  1.00 94.95           H  
ATOM   2338 HG22 VAL A 149     -20.435 -20.424   1.960  1.00 94.95           H  
ATOM   2339 HG23 VAL A 149     -21.880 -21.283   2.543  1.00 94.95           H  
ATOM   2340  N   MET A 150     -23.490 -17.753   5.152  1.00 96.57           N  
ATOM   2341  H   MET A 150     -24.074 -18.553   4.951  1.00 96.57           H  
ATOM   2342  CA  MET A 150     -23.907 -16.882   6.252  1.00 96.57           C  
ATOM   2343  HA  MET A 150     -23.087 -16.218   6.529  1.00 96.57           H  
ATOM   2344  C   MET A 150     -24.268 -17.729   7.471  1.00 96.57           C  
ATOM   2345  CB  MET A 150     -25.111 -16.021   5.843  1.00 96.57           C  
ATOM   2346  HB2 MET A 150     -25.454 -15.468   6.718  1.00 96.57           H  
ATOM   2347  HB3 MET A 150     -25.919 -16.679   5.522  1.00 96.57           H  
ATOM   2348  O   MET A 150     -25.088 -18.646   7.368  1.00 96.57           O  
ATOM   2349  CG  MET A 150     -24.831 -15.016   4.721  1.00 96.57           C  
ATOM   2350  HG2 MET A 150     -24.373 -15.527   3.875  1.00 96.57           H  
ATOM   2351  HG3 MET A 150     -25.790 -14.613   4.394  1.00 96.57           H  
ATOM   2352  SD  MET A 150     -23.783 -13.622   5.210  1.00 96.57           S  
ATOM   2353  CE  MET A 150     -24.075 -12.501   3.821  1.00 96.57           C  
ATOM   2354  HE1 MET A 150     -25.130 -12.228   3.786  1.00 96.57           H  
ATOM   2355  HE2 MET A 150     -23.473 -11.602   3.954  1.00 96.57           H  
ATOM   2356  HE3 MET A 150     -23.789 -12.993   2.891  1.00 96.57           H  
ATOM   2357  N   THR A 151     -23.711 -17.373   8.618  1.00 96.31           N  
ATOM   2358  H   THR A 151     -23.044 -16.615   8.597  1.00 96.31           H  
ATOM   2359  CA  THR A 151     -23.951 -17.965   9.935  1.00 96.31           C  
ATOM   2360  HA  THR A 151     -24.387 -18.957   9.810  1.00 96.31           H  
ATOM   2361  C   THR A 151     -24.928 -17.096  10.724  1.00 96.31           C  
ATOM   2362  CB  THR A 151     -22.615 -18.131  10.677  1.00 96.31           C  
ATOM   2363  HB  THR A 151     -22.150 -17.155  10.822  1.00 96.31           H  
ATOM   2364  O   THR A 151     -24.912 -15.871  10.607  1.00 96.31           O  
ATOM   2365  CG2 THR A 151     -22.754 -18.833  12.025  1.00 96.31           C  
ATOM   2366 HG21 THR A 151     -23.262 -18.179  12.734  1.00 96.31           H  
ATOM   2367 HG22 THR A 151     -21.768 -19.058  12.431  1.00 96.31           H  
ATOM   2368 HG23 THR A 151     -23.313 -19.762  11.914  1.00 96.31           H  
ATOM   2369  OG1 THR A 151     -21.762 -18.939   9.899  1.00 96.31           O  
ATOM   2370  HG1 THR A 151     -20.901 -18.931  10.323  1.00 96.31           H  
ATOM   2371  N   ASP A 152     -25.807 -17.721  11.509  1.00 97.09           N  
ATOM   2372  H   ASP A 152     -25.744 -18.724  11.612  1.00 97.09           H  
ATOM   2373  CA  ASP A 152     -26.600 -17.005  12.511  1.00 97.09           C  
ATOM   2374  HA  ASP A 152     -26.967 -16.067  12.094  1.00 97.09           H  
ATOM   2375  C   ASP A 152     -25.714 -16.681  13.712  1.00 97.09           C  
ATOM   2376  CB  ASP A 152     -27.813 -17.837  12.954  1.00 97.09           C  
ATOM   2377  HB2 ASP A 152     -27.487 -18.830  13.264  1.00 97.09           H  
ATOM   2378  HB3 ASP A 152     -28.287 -17.349  13.806  1.00 97.09           H  
ATOM   2379  O   ASP A 152     -25.232 -17.588  14.390  1.00 97.09           O  
ATOM   2380  CG  ASP A 152     -28.839 -17.953  11.839  1.00 97.09           C  
ATOM   2381  OD1 ASP A 152     -29.277 -16.912  11.305  1.00 97.09           O  
ATOM   2382  OD2 ASP A 152     -29.119 -19.069  11.344  1.00 97.09           O  
ATOM   2383  N   VAL A 153     -25.509 -15.393  13.972  1.00 98.19           N  
ATOM   2384  H   VAL A 153     -25.913 -14.704  13.354  1.00 98.19           H  
ATOM   2385  CA  VAL A 153     -24.767 -14.899  15.135  1.00 98.19           C  
ATOM   2386  HA  VAL A 153     -24.456 -15.751  15.739  1.00 98.19           H  
ATOM   2387  C   VAL A 153     -25.682 -14.055  16.009  1.00 98.19           C  
ATOM   2388  CB  VAL A 153     -23.475 -14.153  14.746  1.00 98.19           C  
ATOM   2389  HB  VAL A 153     -22.928 -13.942  15.665  1.00 98.19           H  
ATOM   2390  O   VAL A 153     -26.666 -13.473  15.537  1.00 98.19           O  
ATOM   2391  CG1 VAL A 153     -22.592 -15.040  13.855  1.00 98.19           C  
ATOM   2392 HG11 VAL A 153     -22.351 -15.965  14.378  1.00 98.19           H  
ATOM   2393 HG12 VAL A 153     -21.663 -14.519  13.624  1.00 98.19           H  
ATOM   2394 HG13 VAL A 153     -23.095 -15.271  12.916  1.00 98.19           H  
ATOM   2395  CG2 VAL A 153     -23.721 -12.819  14.031  1.00 98.19           C  
ATOM   2396 HG21 VAL A 153     -24.246 -12.987  13.091  1.00 98.19           H  
ATOM   2397 HG22 VAL A 153     -22.761 -12.345  13.827  1.00 98.19           H  
ATOM   2398 HG23 VAL A 153     -24.299 -12.151  14.670  1.00 98.19           H  
ATOM   2399  N   THR A 154     -25.375 -13.989  17.301  1.00 98.49           N  
ATOM   2400  H   THR A 154     -24.505 -14.394  17.615  1.00 98.49           H  
ATOM   2401  CA  THR A 154     -26.126 -13.116  18.206  1.00 98.49           C  
ATOM   2402  HA  THR A 154     -27.168 -13.125  17.889  1.00 98.49           H  
ATOM   2403  C   THR A 154     -25.626 -11.678  18.090  1.00 98.49           C  
ATOM   2404  CB  THR A 154     -26.124 -13.596  19.663  1.00 98.49           C  
ATOM   2405  HB  THR A 154     -26.878 -13.019  20.199  1.00 98.49           H  
ATOM   2406  O   THR A 154     -24.459 -11.444  17.781  1.00 98.49           O  
ATOM   2407  CG2 THR A 154     -26.469 -15.078  19.813  1.00 98.49           C  
ATOM   2408 HG21 THR A 154     -27.418 -15.283  19.317  1.00 98.49           H  
ATOM   2409 HG22 THR A 154     -25.691 -15.701  19.372  1.00 98.49           H  
ATOM   2410 HG23 THR A 154     -26.560 -15.321  20.871  1.00 98.49           H  
ATOM   2411  OG1 THR A 154     -24.892 -13.364  20.294  1.00 98.49           O  
ATOM   2412  HG1 THR A 154     -24.253 -14.016  19.997  1.00 98.49           H  
ATOM   2413  N   LEU A 155     -26.495 -10.705  18.371  1.00 98.58           N  
ATOM   2414  H   LEU A 155     -27.459 -10.959  18.531  1.00 98.58           H  
ATOM   2415  CA  LEU A 155     -26.102  -9.297  18.460  1.00 98.58           C  
ATOM   2416  HA  LEU A 155     -25.723  -8.981  17.488  1.00 98.58           H  
ATOM   2417  C   LEU A 155     -24.959  -9.103  19.469  1.00 98.58           C  
ATOM   2418  CB  LEU A 155     -27.338  -8.449  18.815  1.00 98.58           C  
ATOM   2419  HB2 LEU A 155     -28.046  -8.506  17.987  1.00 98.58           H  
ATOM   2420  HB3 LEU A 155     -27.810  -8.877  19.699  1.00 98.58           H  
ATOM   2421  O   LEU A 155     -24.003  -8.413  19.151  1.00 98.58           O  
ATOM   2422  CG  LEU A 155     -27.032  -6.966  19.113  1.00 98.58           C  
ATOM   2423  HG  LEU A 155     -26.392  -6.896  19.993  1.00 98.58           H  
ATOM   2424  CD1 LEU A 155     -26.359  -6.252  17.941  1.00 98.58           C  
ATOM   2425 HD11 LEU A 155     -25.368  -6.672  17.767  1.00 98.58           H  
ATOM   2426 HD12 LEU A 155     -26.229  -5.201  18.197  1.00 98.58           H  
ATOM   2427 HD13 LEU A 155     -26.966  -6.350  17.041  1.00 98.58           H  
ATOM   2428  CD2 LEU A 155     -28.340  -6.232  19.417  1.00 98.58           C  
ATOM   2429 HD21 LEU A 155     -28.837  -6.714  20.259  1.00 98.58           H  
ATOM   2430 HD22 LEU A 155     -28.107  -5.206  19.699  1.00 98.58           H  
ATOM   2431 HD23 LEU A 155     -28.995  -6.242  18.545  1.00 98.58           H  
ATOM   2432  N   ALA A 156     -25.029  -9.762  20.630  1.00 98.61           N  
ATOM   2433  H   ALA A 156     -25.820 -10.365  20.804  1.00 98.61           H  
ATOM   2434  CA  ALA A 156     -23.995  -9.667  21.660  1.00 98.61           C  
ATOM   2435  HA  ALA A 156     -23.852  -8.619  21.922  1.00 98.61           H  
ATOM   2436  C   ALA A 156     -22.634 -10.211  21.186  1.00 98.61           C  
ATOM   2437  CB  ALA A 156     -24.490 -10.421  22.900  1.00 98.61           C  
ATOM   2438  HB1 ALA A 156     -24.647 -11.473  22.663  1.00 98.61           H  
ATOM   2439  HB2 ALA A 156     -23.738 -10.342  23.685  1.00 98.61           H  
ATOM   2440  HB3 ALA A 156     -25.419  -9.975  23.256  1.00 98.61           H  
ATOM   2441  O   ALA A 156     -21.602  -9.618  21.475  1.00 98.61           O  
ATOM   2442  N   ASP A 157     -22.631 -11.306  20.419  1.00 98.66           N  
ATOM   2443  H   ASP A 157     -23.511 -11.755  20.208  1.00 98.66           H  
ATOM   2444  CA  ASP A 157     -21.405 -11.872  19.842  1.00 98.66           C  
ATOM   2445  HA  ASP A 157     -20.669 -12.007  20.634  1.00 98.66           H  
ATOM   2446  C   ASP A 157     -20.787 -10.929  18.794  1.00 98.66           C  
ATOM   2447  CB  ASP A 157     -21.740 -13.248  19.243  1.00 98.66           C  
ATOM   2448  HB2 ASP A 157     -22.310 -13.819  19.976  1.00 98.66           H  
ATOM   2449  HB3 ASP A 157     -22.363 -13.122  18.358  1.00 98.66           H  
ATOM   2450  O   ASP A 157     -19.574 -10.749  18.753  1.00 98.66           O  
ATOM   2451  CG  ASP A 157     -20.502 -14.074  18.897  1.00 98.66           C  
ATOM   2452  OD1 ASP A 157     -19.721 -14.383  19.822  1.00 98.66           O  
ATOM   2453  OD2 ASP A 157     -20.396 -14.538  17.740  1.00 98.66           O  
ATOM   2454  N   LEU A 158     -21.621 -10.264  17.985  1.00 98.63           N  
ATOM   2455  H   LEU A 158     -22.612 -10.444  18.067  1.00 98.63           H  
ATOM   2456  CA  LEU A 158     -21.156  -9.268  17.016  1.00 98.63           C  
ATOM   2457  HA  LEU A 158     -20.308  -9.703  16.487  1.00 98.63           H  
ATOM   2458  C   LEU A 158     -20.656  -7.976  17.693  1.00 98.63           C  
ATOM   2459  CB  LEU A 158     -22.292  -8.984  16.014  1.00 98.63           C  
ATOM   2460  HB2 LEU A 158     -23.048  -8.380  16.515  1.00 98.63           H  
ATOM   2461  HB3 LEU A 158     -22.754  -9.929  15.726  1.00 98.63           H  
ATOM   2462  O   LEU A 158     -19.719  -7.352  17.199  1.00 98.63           O  
ATOM   2463  CG  LEU A 158     -21.824  -8.260  14.738  1.00 98.63           C  
ATOM   2464  HG  LEU A 158     -21.281  -7.349  14.992  1.00 98.63           H  
ATOM   2465  CD1 LEU A 158     -20.942  -9.155  13.866  1.00 98.63           C  
ATOM   2466 HD11 LEU A 158     -21.426 -10.118  13.706  1.00 98.63           H  
ATOM   2467 HD12 LEU A 158     -20.756  -8.685  12.900  1.00 98.63           H  
ATOM   2468 HD13 LEU A 158     -19.980  -9.315  14.354  1.00 98.63           H  
ATOM   2469  CD2 LEU A 158     -23.036  -7.866  13.893  1.00 98.63           C  
ATOM   2470 HD21 LEU A 158     -23.680  -7.203  14.472  1.00 98.63           H  
ATOM   2471 HD22 LEU A 158     -23.585  -8.763  13.606  1.00 98.63           H  
ATOM   2472 HD23 LEU A 158     -22.691  -7.348  12.998  1.00 98.63           H  
ATOM   2473  N   GLU A 159     -21.268  -7.572  18.811  1.00 98.79           N  
ATOM   2474  H   GLU A 159     -22.053  -8.113  19.146  1.00 98.79           H  
ATOM   2475  CA  GLU A 159     -20.813  -6.450  19.645  1.00 98.79           C  
ATOM   2476  HA  GLU A 159     -20.677  -5.571  19.016  1.00 98.79           H  
ATOM   2477  C   GLU A 159     -19.433  -6.742  20.255  1.00 98.79           C  
ATOM   2478  CB  GLU A 159     -21.870  -6.112  20.721  1.00 98.79           C  
ATOM   2479  HB2 GLU A 159     -21.414  -5.476  21.480  1.00 98.79           H  
ATOM   2480  HB3 GLU A 159     -22.200  -7.034  21.201  1.00 98.79           H  
ATOM   2481  O   GLU A 159     -18.531  -5.916  20.106  1.00 98.79           O  
ATOM   2482  CG  GLU A 159     -23.086  -5.362  20.134  1.00 98.79           C  
ATOM   2483  HG2 GLU A 159     -23.451  -5.896  19.257  1.00 98.79           H  
ATOM   2484  HG3 GLU A 159     -22.740  -4.389  19.786  1.00 98.79           H  
ATOM   2485  CD  GLU A 159     -24.273  -5.151  21.101  1.00 98.79           C  
ATOM   2486  OE1 GLU A 159     -25.099  -4.242  20.808  1.00 98.79           O  
ATOM   2487  OE2 GLU A 159     -24.424  -5.911  22.085  1.00 98.79           O  
ATOM   2488  N   GLU A 160     -19.228  -7.936  20.826  1.00 98.82           N  
ATOM   2489  H   GLU A 160     -20.011  -8.565  20.931  1.00 98.82           H  
ATOM   2490  CA  GLU A 160     -17.915  -8.385  21.319  1.00 98.82           C  
ATOM   2491  HA  GLU A 160     -17.566  -7.685  22.078  1.00 98.82           H  
ATOM   2492  C   GLU A 160     -16.870  -8.402  20.191  1.00 98.82           C  
ATOM   2493  CB  GLU A 160     -18.049  -9.784  21.961  1.00 98.82           C  
ATOM   2494  HB2 GLU A 160     -18.822  -9.749  22.729  1.00 98.82           H  
ATOM   2495  HB3 GLU A 160     -18.355 -10.498  21.197  1.00 98.82           H  
ATOM   2496  O   GLU A 160     -15.772  -7.867  20.347  1.00 98.82           O  
ATOM   2497  CG  GLU A 160     -16.735 -10.267  22.605  1.00 98.82           C  
ATOM   2498  HG2 GLU A 160     -15.939 -10.214  21.862  1.00 98.82           H  
ATOM   2499  HG3 GLU A 160     -16.478  -9.591  23.422  1.00 98.82           H  
ATOM   2500  CD  GLU A 160     -16.768 -11.711  23.140  1.00 98.82           C  
ATOM   2501  OE1 GLU A 160     -15.704 -12.214  23.564  1.00 98.82           O  
ATOM   2502  OE2 GLU A 160     -17.807 -12.407  23.100  1.00 98.82           O  
ATOM   2503  N   ALA A 161     -17.213  -8.963  19.025  1.00 98.79           N  
ATOM   2504  H   ALA A 161     -18.110  -9.421  18.953  1.00 98.79           H  
ATOM   2505  CA  ALA A 161     -16.316  -8.988  17.869  1.00 98.79           C  
ATOM   2506  HA  ALA A 161     -15.413  -9.535  18.140  1.00 98.79           H  
ATOM   2507  C   ALA A 161     -15.896  -7.576  17.432  1.00 98.79           C  
ATOM   2508  CB  ALA A 161     -17.011  -9.721  16.719  1.00 98.79           C  
ATOM   2509  HB1 ALA A 161     -17.302 -10.723  17.034  1.00 98.79           H  
ATOM   2510  HB2 ALA A 161     -17.903  -9.178  16.408  1.00 98.79           H  
ATOM   2511  HB3 ALA A 161     -16.328  -9.793  15.872  1.00 98.79           H  
ATOM   2512  O   ALA A 161     -14.723  -7.334  17.142  1.00 98.79           O  
ATOM   2513  N   HIS A 162     -16.833  -6.626  17.415  1.00 98.84           N  
ATOM   2514  H   HIS A 162     -17.777  -6.880  17.668  1.00 98.84           H  
ATOM   2515  CA  HIS A 162     -16.541  -5.238  17.073  1.00 98.84           C  
ATOM   2516  HA  HIS A 162     -16.020  -5.220  16.116  1.00 98.84           H  
ATOM   2517  C   HIS A 162     -15.618  -4.566  18.100  1.00 98.84           C  
ATOM   2518  CB  HIS A 162     -17.862  -4.481  16.918  1.00 98.84           C  
ATOM   2519  HB2 HIS A 162     -18.447  -4.593  17.831  1.00 98.84           H  
ATOM   2520  HB3 HIS A 162     -18.431  -4.930  16.103  1.00 98.84           H  
ATOM   2521  O   HIS A 162     -14.677  -3.878  17.702  1.00 98.84           O  
ATOM   2522  CG  HIS A 162     -17.679  -3.012  16.646  1.00 98.84           C  
ATOM   2523  CD2 HIS A 162     -17.346  -2.419  15.459  1.00 98.84           C  
ATOM   2524  HD2 HIS A 162     -17.172  -2.931  14.524  1.00 98.84           H  
ATOM   2525  ND1 HIS A 162     -17.737  -2.021  17.594  1.00 98.84           N  
ATOM   2526  HD1 HIS A 162     -17.852  -2.176  18.585  1.00 98.84           H  
ATOM   2527  CE1 HIS A 162     -17.451  -0.856  16.992  1.00 98.84           C  
ATOM   2528  HE1 HIS A 162     -17.376   0.095  17.499  1.00 98.84           H  
ATOM   2529  NE2 HIS A 162     -17.226  -1.041  15.682  1.00 98.84           N  
ATOM   2530  N   GLU A 163     -15.851  -4.771  19.399  1.00 98.74           N  
ATOM   2531  H   GLU A 163     -16.624  -5.362  19.669  1.00 98.74           H  
ATOM   2532  CA  GLU A 163     -14.982  -4.255  20.468  1.00 98.74           C  
ATOM   2533  HA  GLU A 163     -14.915  -3.170  20.387  1.00 98.74           H  
ATOM   2534  C   GLU A 163     -13.552  -4.790  20.328  1.00 98.74           C  
ATOM   2535  CB  GLU A 163     -15.569  -4.602  21.848  1.00 98.74           C  
ATOM   2536  HB2 GLU A 163     -14.813  -4.403  22.608  1.00 98.74           H  
ATOM   2537  HB3 GLU A 163     -15.824  -5.661  21.880  1.00 98.74           H  
ATOM   2538  O   GLU A 163     -12.607  -4.002  20.219  1.00 98.74           O  
ATOM   2539  CG  GLU A 163     -16.812  -3.756  22.168  1.00 98.74           C  
ATOM   2540  HG2 GLU A 163     -17.540  -3.859  21.362  1.00 98.74           H  
ATOM   2541  HG3 GLU A 163     -16.512  -2.708  22.191  1.00 98.74           H  
ATOM   2542  CD  GLU A 163     -17.493  -4.107  23.505  1.00 98.74           C  
ATOM   2543  OE1 GLU A 163     -18.528  -3.457  23.792  1.00 98.74           O  
ATOM   2544  OE2 GLU A 163     -16.973  -4.958  24.261  1.00 98.74           O  
ATOM   2545  N   LEU A 164     -13.401  -6.112  20.206  1.00 98.79           N  
ATOM   2546  H   LEU A 164     -14.224  -6.692  20.289  1.00 98.79           H  
ATOM   2547  CA  LEU A 164     -12.104  -6.763  20.013  1.00 98.79           C  
ATOM   2548  HA  LEU A 164     -11.458  -6.524  20.858  1.00 98.79           H  
ATOM   2549  C   LEU A 164     -11.395  -6.267  18.747  1.00 98.79           C  
ATOM   2550  CB  LEU A 164     -12.313  -8.285  19.928  1.00 98.79           C  
ATOM   2551  HB2 LEU A 164     -13.061  -8.487  19.161  1.00 98.79           H  
ATOM   2552  HB3 LEU A 164     -11.377  -8.745  19.609  1.00 98.79           H  
ATOM   2553  O   LEU A 164     -10.181  -6.059  18.754  1.00 98.79           O  
ATOM   2554  CG  LEU A 164     -12.751  -8.960  21.239  1.00 98.79           C  
ATOM   2555  HG  LEU A 164     -13.627  -8.458  21.649  1.00 98.79           H  
ATOM   2556  CD1 LEU A 164     -13.111 -10.420  20.949  1.00 98.79           C  
ATOM   2557 HD11 LEU A 164     -13.926 -10.455  20.225  1.00 98.79           H  
ATOM   2558 HD12 LEU A 164     -13.452 -10.899  21.866  1.00 98.79           H  
ATOM   2559 HD13 LEU A 164     -12.248 -10.959  20.560  1.00 98.79           H  
ATOM   2560  CD2 LEU A 164     -11.638  -8.938  22.289  1.00 98.79           C  
ATOM   2561 HD21 LEU A 164     -11.972  -9.474  23.178  1.00 98.79           H  
ATOM   2562 HD22 LEU A 164     -10.734  -9.404  21.897  1.00 98.79           H  
ATOM   2563 HD23 LEU A 164     -11.422  -7.910  22.581  1.00 98.79           H  
ATOM   2564  N   ALA A 165     -12.130  -6.063  17.651  1.00 98.64           N  
ATOM   2565  H   ALA A 165     -13.114  -6.290  17.679  1.00 98.64           H  
ATOM   2566  CA  ALA A 165     -11.551  -5.587  16.400  1.00 98.64           C  
ATOM   2567  HA  ALA A 165     -10.699  -6.218  16.151  1.00 98.64           H  
ATOM   2568  C   ALA A 165     -11.026  -4.146  16.521  1.00 98.64           C  
ATOM   2569  CB  ALA A 165     -12.592  -5.742  15.291  1.00 98.64           C  
ATOM   2570  HB1 ALA A 165     -12.878  -6.790  15.208  1.00 98.64           H  
ATOM   2571  HB2 ALA A 165     -13.476  -5.144  15.516  1.00 98.64           H  
ATOM   2572  HB3 ALA A 165     -12.161  -5.423  14.342  1.00 98.64           H  
ATOM   2573  O   ALA A 165      -9.925  -3.850  16.050  1.00 98.64           O  
ATOM   2574  N   VAL A 166     -11.761  -3.261  17.203  1.00 98.53           N  
ATOM   2575  H   VAL A 166     -12.638  -3.572  17.595  1.00 98.53           H  
ATOM   2576  CA  VAL A 166     -11.314  -1.883  17.473  1.00 98.53           C  
ATOM   2577  HA  VAL A 166     -11.008  -1.430  16.530  1.00 98.53           H  
ATOM   2578  C   VAL A 166     -10.089  -1.866  18.390  1.00 98.53           C  
ATOM   2579  CB  VAL A 166     -12.465  -1.042  18.061  1.00 98.53           C  
ATOM   2580  HB  VAL A 166     -12.912  -1.569  18.904  1.00 98.53           H  
ATOM   2581  O   VAL A 166      -9.152  -1.105  18.132  1.00 98.53           O  
ATOM   2582  CG1 VAL A 166     -12.001   0.341  18.544  1.00 98.53           C  
ATOM   2583 HG11 VAL A 166     -11.475   0.861  17.743  1.00 98.53           H  
ATOM   2584 HG12 VAL A 166     -12.863   0.928  18.860  1.00 98.53           H  
ATOM   2585 HG13 VAL A 166     -11.338   0.232  19.403  1.00 98.53           H  
ATOM   2586  CG2 VAL A 166     -13.545  -0.797  16.998  1.00 98.53           C  
ATOM   2587 HG21 VAL A 166     -13.907  -1.745  16.600  1.00 98.53           H  
ATOM   2588 HG22 VAL A 166     -13.139  -0.207  16.176  1.00 98.53           H  
ATOM   2589 HG23 VAL A 166     -14.391  -0.274  17.443  1.00 98.53           H  
ATOM   2590  N   GLU A 167     -10.055  -2.710  19.422  1.00 98.03           N  
ATOM   2591  H   GLU A 167     -10.864  -3.284  19.610  1.00 98.03           H  
ATOM   2592  CA  GLU A 167      -8.893  -2.853  20.308  1.00 98.03           C  
ATOM   2593  HA  GLU A 167      -8.632  -1.881  20.726  1.00 98.03           H  
ATOM   2594  C   GLU A 167      -7.662  -3.374  19.560  1.00 98.03           C  
ATOM   2595  CB  GLU A 167      -9.222  -3.808  21.461  1.00 98.03           C  
ATOM   2596  HB2 GLU A 167      -9.654  -4.726  21.060  1.00 98.03           H  
ATOM   2597  HB3 GLU A 167      -8.293  -4.057  21.974  1.00 98.03           H  
ATOM   2598  O   GLU A 167      -6.567  -2.819  19.697  1.00 98.03           O  
ATOM   2599  CG  GLU A 167     -10.182  -3.184  22.481  1.00 98.03           C  
ATOM   2600  HG2 GLU A 167      -9.715  -2.281  22.877  1.00 98.03           H  
ATOM   2601  HG3 GLU A 167     -11.105  -2.883  21.986  1.00 98.03           H  
ATOM   2602  CD  GLU A 167     -10.509  -4.129  23.648  1.00 98.03           C  
ATOM   2603  OE1 GLU A 167     -11.217  -3.657  24.565  1.00 98.03           O  
ATOM   2604  OE2 GLU A 167      -9.981  -5.266  23.674  1.00 98.03           O  
ATOM   2605  N   ASN A 168      -7.842  -4.395  18.720  1.00 97.40           N  
ATOM   2606  H   ASN A 168      -8.751  -4.835  18.690  1.00 97.40           H  
ATOM   2607  CA  ASN A 168      -6.778  -4.944  17.888  1.00 97.40           C  
ATOM   2608  HA  ASN A 168      -5.954  -5.256  18.529  1.00 97.40           H  
ATOM   2609  C   ASN A 168      -6.228  -3.891  16.916  1.00 97.40           C  
ATOM   2610  CB  ASN A 168      -7.315  -6.179  17.155  1.00 97.40           C  
ATOM   2611  HB2 ASN A 168      -8.188  -5.913  16.559  1.00 97.40           H  
ATOM   2612  HB3 ASN A 168      -7.613  -6.937  17.879  1.00 97.40           H  
ATOM   2613  O   ASN A 168      -5.015  -3.694  16.837  1.00 97.40           O  
ATOM   2614  CG  ASN A 168      -6.242  -6.764  16.264  1.00 97.40           C  
ATOM   2615  ND2 ASN A 168      -6.365  -6.605  14.969  1.00 97.40           N  
ATOM   2616 HD21 ASN A 168      -5.624  -6.982  14.395  1.00 97.40           H  
ATOM   2617 HD22 ASN A 168      -7.178  -6.155  14.576  1.00 97.40           H  
ATOM   2618  OD1 ASN A 168      -5.258  -7.316  16.722  1.00 97.40           O  
ATOM   2619  N   MET A 169      -7.112  -3.154  16.237  1.00 97.46           N  
ATOM   2620  H   MET A 169      -8.095  -3.367  16.332  1.00 97.46           H  
ATOM   2621  CA  MET A 169      -6.718  -2.030  15.394  1.00 97.46           C  
ATOM   2622  HA  MET A 169      -6.070  -2.408  14.603  1.00 97.46           H  
ATOM   2623  C   MET A 169      -5.910  -1.011  16.210  1.00 97.46           C  
ATOM   2624  CB  MET A 169      -7.971  -1.419  14.744  1.00 97.46           C  
ATOM   2625  HB2 MET A 169      -8.677  -1.131  15.524  1.00 97.46           H  
ATOM   2626  HB3 MET A 169      -8.445  -2.172  14.115  1.00 97.46           H  
ATOM   2627  O   MET A 169      -4.778  -0.696  15.846  1.00 97.46           O  
ATOM   2628  CG  MET A 169      -7.647  -0.194  13.884  1.00 97.46           C  
ATOM   2629  HG2 MET A 169      -7.179   0.564  14.513  1.00 97.46           H  
ATOM   2630  HG3 MET A 169      -6.941  -0.491  13.109  1.00 97.46           H  
ATOM   2631  SD  MET A 169      -9.064   0.590  13.079  1.00 97.46           S  
ATOM   2632  CE  MET A 169      -9.883   1.316  14.521  1.00 97.46           C  
ATOM   2633  HE1 MET A 169     -10.212   0.526  15.195  1.00 97.46           H  
ATOM   2634  HE2 MET A 169     -10.751   1.887  14.191  1.00 97.46           H  
ATOM   2635  HE3 MET A 169      -9.191   1.977  15.043  1.00 97.46           H  
ATOM   2636  N   ALA A 170      -6.425  -0.540  17.349  1.00 96.77           N  
ATOM   2637  H   ALA A 170      -7.333  -0.867  17.644  1.00 96.77           H  
ATOM   2638  CA  ALA A 170      -5.719   0.421  18.199  1.00 96.77           C  
ATOM   2639  HA  ALA A 170      -5.566   1.336  17.628  1.00 96.77           H  
ATOM   2640  C   ALA A 170      -4.331  -0.083  18.643  1.00 96.77           C  
ATOM   2641  CB  ALA A 170      -6.609   0.747  19.403  1.00 96.77           C  
ATOM   2642  HB1 ALA A 170      -7.570   1.131  19.060  1.00 96.77           H  
ATOM   2643  HB2 ALA A 170      -6.125   1.500  20.025  1.00 96.77           H  
ATOM   2644  HB3 ALA A 170      -6.780  -0.151  19.997  1.00 96.77           H  
ATOM   2645  O   ALA A 170      -3.375   0.699  18.674  1.00 96.77           O  
ATOM   2646  N   SER A 171      -4.196  -1.382  18.929  1.00 96.39           N  
ATOM   2647  H   SER A 171      -5.026  -1.958  18.919  1.00 96.39           H  
ATOM   2648  CA  SER A 171      -2.913  -2.017  19.243  1.00 96.39           C  
ATOM   2649  HA  SER A 171      -2.465  -1.487  20.084  1.00 96.39           H  
ATOM   2650  C   SER A 171      -1.935  -1.936  18.068  1.00 96.39           C  
ATOM   2651  CB  SER A 171      -3.134  -3.475  19.655  1.00 96.39           C  
ATOM   2652  HB2 SER A 171      -3.475  -4.058  18.799  1.00 96.39           H  
ATOM   2653  HB3 SER A 171      -3.891  -3.526  20.437  1.00 96.39           H  
ATOM   2654  O   SER A 171      -0.818  -1.449  18.244  1.00 96.39           O  
ATOM   2655  OG  SER A 171      -1.923  -4.020  20.138  1.00 96.39           O  
ATOM   2656  HG  SER A 171      -1.751  -3.654  21.008  1.00 96.39           H  
ATOM   2657  N   ILE A 172      -2.372  -2.301  16.858  1.00 95.09           N  
ATOM   2658  H   ILE A 172      -3.308  -2.674  16.784  1.00 95.09           H  
ATOM   2659  CA  ILE A 172      -1.548  -2.253  15.639  1.00 95.09           C  
ATOM   2660  HA  ILE A 172      -0.640  -2.829  15.816  1.00 95.09           H  
ATOM   2661  C   ILE A 172      -1.110  -0.816  15.313  1.00 95.09           C  
ATOM   2662  CB  ILE A 172      -2.313  -2.910  14.464  1.00 95.09           C  
ATOM   2663  HB  ILE A 172      -3.299  -2.453  14.384  1.00 95.09           H  
ATOM   2664  O   ILE A 172       0.037  -0.578  14.931  1.00 95.09           O  
ATOM   2665  CG1 ILE A 172      -2.484  -4.428  14.691  1.00 95.09           C  
ATOM   2666 HG12 ILE A 172      -1.530  -4.930  14.530  1.00 95.09           H  
ATOM   2667 HG13 ILE A 172      -2.782  -4.619  15.722  1.00 95.09           H  
ATOM   2668  CG2 ILE A 172      -1.555  -2.676  13.147  1.00 95.09           C  
ATOM   2669 HG21 ILE A 172      -1.920  -3.331  12.357  1.00 95.09           H  
ATOM   2670 HG22 ILE A 172      -0.496  -2.892  13.290  1.00 95.09           H  
ATOM   2671 HG23 ILE A 172      -1.696  -1.644  12.826  1.00 95.09           H  
ATOM   2672  CD1 ILE A 172      -3.547  -5.069  13.789  1.00 95.09           C  
ATOM   2673 HD11 ILE A 172      -4.516  -4.610  13.987  1.00 95.09           H  
ATOM   2674 HD12 ILE A 172      -3.295  -4.963  12.734  1.00 95.09           H  
ATOM   2675 HD13 ILE A 172      -3.612  -6.133  14.019  1.00 95.09           H  
ATOM   2676  N   TRP A 173      -1.993   0.166  15.502  1.00 92.33           N  
ATOM   2677  H   TRP A 173      -2.931  -0.089  15.779  1.00 92.33           H  
ATOM   2678  CA  TRP A 173      -1.676   1.582  15.292  1.00 92.33           C  
ATOM   2679  HA  TRP A 173      -1.143   1.683  14.346  1.00 92.33           H  
ATOM   2680  C   TRP A 173      -0.748   2.178  16.358  1.00 92.33           C  
ATOM   2681  CB  TRP A 173      -2.975   2.385  15.181  1.00 92.33           C  
ATOM   2682  HB2 TRP A 173      -2.750   3.439  15.346  1.00 92.33           H  
ATOM   2683  HB3 TRP A 173      -3.663   2.077  15.968  1.00 92.33           H  
ATOM   2684  O   TRP A 173      -0.105   3.190  16.083  1.00 92.33           O  
ATOM   2685  CG  TRP A 173      -3.660   2.287  13.852  1.00 92.33           C  
ATOM   2686  CD1 TRP A 173      -4.653   1.433  13.524  1.00 92.33           C  
ATOM   2687  HD1 TRP A 173      -5.091   0.701  14.185  1.00 92.33           H  
ATOM   2688  CD2 TRP A 173      -3.446   3.091  12.654  1.00 92.33           C  
ATOM   2689  CE2 TRP A 173      -4.355   2.652  11.645  1.00 92.33           C  
ATOM   2690  CE3 TRP A 173      -2.594   4.168  12.325  1.00 92.33           C  
ATOM   2691  HE3 TRP A 173      -1.917   4.540  13.080  1.00 92.33           H  
ATOM   2692  NE1 TRP A 173      -5.076   1.650  12.234  1.00 92.33           N  
ATOM   2693  HE1 TRP A 173      -5.847   1.168  11.795  1.00 92.33           H  
ATOM   2694  CH2 TRP A 173      -3.561   4.305  10.080  1.00 92.33           C  
ATOM   2695  HH2 TRP A 173      -3.627   4.778   9.111  1.00 92.33           H  
ATOM   2696  CZ2 TRP A 173      -4.415   3.233  10.375  1.00 92.33           C  
ATOM   2697  HZ2 TRP A 173      -5.136   2.876   9.655  1.00 92.33           H  
ATOM   2698  CZ3 TRP A 173      -2.659   4.776  11.054  1.00 92.33           C  
ATOM   2699  HZ3 TRP A 173      -2.033   5.629  10.834  1.00 92.33           H  
ATOM   2700  N   SER A 174      -0.659   1.564  17.541  1.00 92.04           N  
ATOM   2701  H   SER A 174      -1.212   0.731  17.685  1.00 92.04           H  
ATOM   2702  CA  SER A 174       0.222   2.008  18.635  1.00 92.04           C  
ATOM   2703  HA  SER A 174       0.265   3.097  18.631  1.00 92.04           H  
ATOM   2704  C   SER A 174       1.663   1.504  18.503  1.00 92.04           C  
ATOM   2705  CB  SER A 174      -0.341   1.567  19.987  1.00 92.04           C  
ATOM   2706  HB2 SER A 174       0.322   1.915  20.780  1.00 92.04           H  
ATOM   2707  HB3 SER A 174      -0.393   0.479  20.028  1.00 92.04           H  
ATOM   2708  O   SER A 174       2.529   1.917  19.277  1.00 92.04           O  
ATOM   2709  OG  SER A 174      -1.628   2.113  20.201  1.00 92.04           O  
ATOM   2710  HG  SER A 174      -2.240   1.659  19.618  1.00 92.04           H  
ATOM   2711  N   ILE A 175       1.928   0.607  17.550  1.00 82.25           N  
ATOM   2712  H   ILE A 175       1.173   0.305  16.950  1.00 82.25           H  
ATOM   2713  CA  ILE A 175       3.284   0.177  17.209  1.00 82.25           C  
ATOM   2714  HA  ILE A 175       3.804  -0.083  18.130  1.00 82.25           H  
ATOM   2715  C   ILE A 175       3.997   1.377  16.569  1.00 82.25           C  
ATOM   2716  CB  ILE A 175       3.254  -1.077  16.301  1.00 82.25           C  
ATOM   2717  HB  ILE A 175       2.749  -0.817  15.371  1.00 82.25           H  
ATOM   2718  O   ILE A 175       3.481   1.966  15.618  1.00 82.25           O  
ATOM   2719  CG1 ILE A 175       2.478  -2.232  16.983  1.00 82.25           C  
ATOM   2720 HG12 ILE A 175       1.487  -1.880  17.270  1.00 82.25           H  
ATOM   2721 HG13 ILE A 175       2.999  -2.537  17.890  1.00 82.25           H  
ATOM   2722  CG2 ILE A 175       4.689  -1.527  15.967  1.00 82.25           C  
ATOM   2723 HG21 ILE A 175       4.671  -2.350  15.253  1.00 82.25           H  
ATOM   2724 HG22 ILE A 175       5.207  -1.843  16.873  1.00 82.25           H  
ATOM   2725 HG23 ILE A 175       5.249  -0.710  15.512  1.00 82.25           H  
ATOM   2726  CD1 ILE A 175       2.254  -3.465  16.099  1.00 82.25           C  
ATOM   2727 HD11 ILE A 175       1.589  -4.160  16.612  1.00 82.25           H  
ATOM   2728 HD12 ILE A 175       3.198  -3.971  15.899  1.00 82.25           H  
ATOM   2729 HD13 ILE A 175       1.792  -3.167  15.157  1.00 82.25           H  
ATOM   2730  N   ASN A 176       5.162   1.734  17.117  1.00 65.01           N  
ATOM   2731  H   ASN A 176       5.558   1.122  17.816  1.00 65.01           H  
ATOM   2732  CA  ASN A 176       6.038   2.815  16.653  1.00 65.01           C  
ATOM   2733  HA  ASN A 176       5.558   3.363  15.843  1.00 65.01           H  
ATOM   2734  C   ASN A 176       7.334   2.253  16.073  1.00 65.01           C  
ATOM   2735  CB  ASN A 176       6.348   3.788  17.809  1.00 65.01           C  
ATOM   2736  HB2 ASN A 176       7.114   4.485  17.468  1.00 65.01           H  
ATOM   2737  HB3 ASN A 176       6.764   3.215  18.638  1.00 65.01           H  
ATOM   2738  O   ASN A 176       7.834   1.257  16.646  1.00 65.01           O  
ATOM   2739  CG  ASN A 176       5.175   4.619  18.292  1.00 65.01           C  
ATOM   2740  ND2 ASN A 176       5.098   4.862  19.580  1.00 65.01           N  
ATOM   2741 HD21 ASN A 176       5.706   4.354  20.206  1.00 65.01           H  
ATOM   2742 HD22 ASN A 176       4.232   5.297  19.865  1.00 65.01           H  
ATOM   2743  OD1 ASN A 176       4.349   5.122  17.553  1.00 65.01           O  
ATOM   2744  OXT ASN A 176       7.819   2.892  15.120  1.00 65.01           O  
TER    2745      ASN A 176                                                       
END   
