# Supplementary material for: Distantly related Alteromonas bacteriophages share tail fibers exhibiting properties of transient chaperone caps
Source: Nat Commun. 2023 Oct 16;14:6517. doi: 10.1038/s41467-023-42114-8 (PMC10579305; doi:10.1038/s41467-023-42114-8)
Supplement: Supplementary file 4 — Source Data [file 41467_2023_42114_MOESM4_ESM.zip › Source_data/Figure_4/Fig4d_V22_gp27_monomer.pdb]

ATOM      1  N   MET A   1      14.367  -6.609 -32.858  1.00 75.64           N  
ATOM      2  H   MET A   1      13.393  -6.750 -33.086  1.00 75.64           H  
ATOM      3  H2  MET A   1      14.947  -7.321 -33.277  1.00 75.64           H  
ATOM      4  H3  MET A   1      14.626  -5.709 -33.237  1.00 75.64           H  
ATOM      5  CA  MET A   1      14.528  -6.597 -31.389  1.00 75.64           C  
ATOM      6  HA  MET A   1      13.888  -5.808 -30.996  1.00 75.64           H  
ATOM      7  C   MET A   1      15.964  -6.252 -31.049  1.00 75.64           C  
ATOM      8  CB  MET A   1      14.109  -7.921 -30.720  1.00 75.64           C  
ATOM      9  HB2 MET A   1      13.133  -8.216 -31.105  1.00 75.64           H  
ATOM     10  HB3 MET A   1      14.827  -8.708 -30.950  1.00 75.64           H  
ATOM     11  O   MET A   1      16.862  -7.005 -31.427  1.00 75.64           O  
ATOM     12  CG  MET A   1      13.992  -7.751 -29.198  1.00 75.64           C  
ATOM     13  HG2 MET A   1      13.281  -6.948 -29.005  1.00 75.64           H  
ATOM     14  HG3 MET A   1      14.956  -7.452 -28.785  1.00 75.64           H  
ATOM     15  SD  MET A   1      13.431  -9.234 -28.314  1.00 75.64           S  
ATOM     16  CE  MET A   1      12.387  -8.450 -27.048  1.00 75.64           C  
ATOM     17  HE1 MET A   1      11.964  -9.214 -26.396  1.00 75.64           H  
ATOM     18  HE2 MET A   1      11.574  -7.901 -27.524  1.00 75.64           H  
ATOM     19  HE3 MET A   1      12.980  -7.756 -26.453  1.00 75.64           H  
ATOM     20  N   LEU A   2      16.159  -5.124 -30.365  1.00 86.39           N  
ATOM     21  H   LEU A   2      15.378  -4.537 -30.110  1.00 86.39           H  
ATOM     22  CA  LEU A   2      17.463  -4.696 -29.863  1.00 86.39           C  
ATOM     23  HA  LEU A   2      18.156  -4.603 -30.700  1.00 86.39           H  
ATOM     24  C   LEU A   2      18.029  -5.744 -28.904  1.00 86.39           C  
ATOM     25  CB  LEU A   2      17.334  -3.326 -29.172  1.00 86.39           C  
ATOM     26  HB2 LEU A   2      18.280  -3.083 -28.687  1.00 86.39           H  
ATOM     27  HB3 LEU A   2      16.578  -3.393 -28.391  1.00 86.39           H  
ATOM     28  O   LEU A   2      17.312  -6.295 -28.061  1.00 86.39           O  
ATOM     29  CG  LEU A   2      16.973  -2.171 -30.125  1.00 86.39           C  
ATOM     30  HG  LEU A   2      16.066  -2.429 -30.673  1.00 86.39           H  
ATOM     31  CD1 LEU A   2      16.698  -0.913 -29.316  1.00 86.39           C  
ATOM     32 HD11 LEU A   2      16.505  -0.071 -29.980  1.00 86.39           H  
ATOM     33 HD12 LEU A   2      15.828  -1.057 -28.675  1.00 86.39           H  
ATOM     34 HD13 LEU A   2      17.563  -0.670 -28.698  1.00 86.39           H  
ATOM     35  CD2 LEU A   2      18.088  -1.882 -31.126  1.00 86.39           C  
ATOM     36 HD21 LEU A   2      19.010  -1.624 -30.603  1.00 86.39           H  
ATOM     37 HD22 LEU A   2      18.264  -2.728 -31.790  1.00 86.39           H  
ATOM     38 HD23 LEU A   2      17.793  -1.031 -31.740  1.00 86.39           H  
ATOM     39  N   LYS A   3      19.310  -6.068 -29.079  1.00 86.35           N  
ATOM     40  H   LYS A   3      19.850  -5.539 -29.748  1.00 86.35           H  
ATOM     41  CA  LYS A   3      19.985  -7.088 -28.271  1.00 86.35           C  
ATOM     42  HA  LYS A   3      19.235  -7.701 -27.771  1.00 86.35           H  
ATOM     43  C   LYS A   3      20.798  -6.477 -27.136  1.00 86.35           C  
ATOM     44  CB  LYS A   3      20.822  -8.014 -29.163  1.00 86.35           C  
ATOM     45  HB2 LYS A   3      21.485  -7.414 -29.786  1.00 86.35           H  
ATOM     46  HB3 LYS A   3      21.431  -8.655 -28.526  1.00 86.35           H  
ATOM     47  O   LYS A   3      21.039  -7.210 -26.180  1.00 86.35           O  
ATOM     48  CG  LYS A   3      19.933  -8.901 -30.049  1.00 86.35           C  
ATOM     49  HG2 LYS A   3      19.243  -9.465 -29.421  1.00 86.35           H  
ATOM     50  HG3 LYS A   3      19.360  -8.278 -30.736  1.00 86.35           H  
ATOM     51  CD  LYS A   3      20.799  -9.876 -30.852  1.00 86.35           C  
ATOM     52  HD2 LYS A   3      21.489  -9.300 -31.470  1.00 86.35           H  
ATOM     53  HD3 LYS A   3      21.376 -10.494 -30.164  1.00 86.35           H  
ATOM     54  CE  LYS A   3      19.926 -10.763 -31.744  1.00 86.35           C  
ATOM     55  HE2 LYS A   3      19.329 -10.118 -32.388  1.00 86.35           H  
ATOM     56  HE3 LYS A   3      19.246 -11.334 -31.112  1.00 86.35           H  
ATOM     57  NZ  LYS A   3      20.768 -11.672 -32.562  1.00 86.35           N  
ATOM     58  HZ1 LYS A   3      20.198 -12.255 -33.159  1.00 86.35           H  
ATOM     59  HZ2 LYS A   3      21.388 -11.128 -33.145  1.00 86.35           H  
ATOM     60  HZ3 LYS A   3      21.340 -12.257 -31.970  1.00 86.35           H  
ATOM     61  N   PHE A   4      21.137  -5.187 -27.217  1.00 92.21           N  
ATOM     62  H   PHE A   4      20.965  -4.701 -28.086  1.00 92.21           H  
ATOM     63  CA  PHE A   4      22.031  -4.479 -26.298  1.00 92.21           C  
ATOM     64  HA  PHE A   4      22.235  -3.500 -26.731  1.00 92.21           H  
ATOM     65  C   PHE A   4      23.387  -5.175 -26.203  1.00 92.21           C  
ATOM     66  CB  PHE A   4      21.368  -4.227 -24.939  1.00 92.21           C  
ATOM     67  HB2 PHE A   4      22.073  -3.671 -24.321  1.00 92.21           H  
ATOM     68  HB3 PHE A   4      21.176  -5.178 -24.443  1.00 92.21           H  
ATOM     69  O   PHE A   4      23.850  -5.512 -25.121  1.00 92.21           O  
ATOM     70  CG  PHE A   4      20.086  -3.431 -25.011  1.00 92.21           C  
ATOM     71  CD1 PHE A   4      20.132  -2.028 -25.099  1.00 92.21           C  
ATOM     72  HD1 PHE A   4      21.079  -1.509 -25.115  1.00 92.21           H  
ATOM     73  CD2 PHE A   4      18.847  -4.095 -24.994  1.00 92.21           C  
ATOM     74  HD2 PHE A   4      18.812  -5.173 -24.939  1.00 92.21           H  
ATOM     75  CE1 PHE A   4      18.938  -1.291 -25.160  1.00 92.21           C  
ATOM     76  HE1 PHE A   4      18.974  -0.214 -25.230  1.00 92.21           H  
ATOM     77  CE2 PHE A   4      17.657  -3.355 -25.064  1.00 92.21           C  
ATOM     78  HE2 PHE A   4      16.707  -3.867 -25.077  1.00 92.21           H  
ATOM     79  CZ  PHE A   4      17.699  -1.952 -25.139  1.00 92.21           C  
ATOM     80  HZ  PHE A   4      16.785  -1.380 -25.195  1.00 92.21           H  
ATOM     81  N   ILE A   5      23.976  -5.476 -27.362  1.00 86.81           N  
ATOM     82  H   ILE A   5      23.526  -5.126 -28.195  1.00 86.81           H  
ATOM     83  CA  ILE A   5      25.339  -6.033 -27.478  1.00 86.81           C  
ATOM     84  HA  ILE A   5      25.692  -6.322 -26.488  1.00 86.81           H  
ATOM     85  C   ILE A   5      26.341  -4.983 -27.977  1.00 86.81           C  
ATOM     86  CB  ILE A   5      25.358  -7.306 -28.351  1.00 86.81           C  
ATOM     87  HB  ILE A   5      26.399  -7.607 -28.469  1.00 86.81           H  
ATOM     88  O   ILE A   5      27.551  -5.125 -27.778  1.00 86.81           O  
ATOM     89  CG1 ILE A   5      24.779  -7.048 -29.760  1.00 86.81           C  
ATOM     90 HG12 ILE A   5      25.323  -6.222 -30.219  1.00 86.81           H  
ATOM     91 HG13 ILE A   5      23.731  -6.755 -29.685  1.00 86.81           H  
ATOM     92  CG2 ILE A   5      24.637  -8.448 -27.611  1.00 86.81           C  
ATOM     93 HG21 ILE A   5      23.588  -8.197 -27.455  1.00 86.81           H  
ATOM     94 HG22 ILE A   5      24.723  -9.382 -28.167  1.00 86.81           H  
ATOM     95 HG23 ILE A   5      25.118  -8.590 -26.643  1.00 86.81           H  
ATOM     96  CD1 ILE A   5      24.884  -8.249 -30.706  1.00 86.81           C  
ATOM     97 HD11 ILE A   5      24.566  -7.947 -31.704  1.00 86.81           H  
ATOM     98 HD12 ILE A   5      25.917  -8.595 -30.752  1.00 86.81           H  
ATOM     99 HD13 ILE A   5      24.240  -9.061 -30.367  1.00 86.81           H  
ATOM    100  N   ASP A   6      25.828  -3.919 -28.596  1.00 85.97           N  
ATOM    101  H   ASP A   6      24.825  -3.848 -28.689  1.00 85.97           H  
ATOM    102  CA  ASP A   6      26.565  -2.733 -29.013  1.00 85.97           C  
ATOM    103  HA  ASP A   6      27.625  -2.869 -28.799  1.00 85.97           H  
ATOM    104  C   ASP A   6      26.068  -1.516 -28.221  1.00 85.97           C  
ATOM    105  CB  ASP A   6      26.410  -2.547 -30.528  1.00 85.97           C  
ATOM    106  HB2 ASP A   6      25.415  -2.162 -30.752  1.00 85.97           H  
ATOM    107  HB3 ASP A   6      26.519  -3.513 -31.020  1.00 85.97           H  
ATOM    108  O   ASP A   6      24.891  -1.434 -27.876  1.00 85.97           O  
ATOM    109  CG  ASP A   6      27.473  -1.595 -31.072  1.00 85.97           C  
ATOM    110  OD1 ASP A   6      27.389  -0.383 -30.777  1.00 85.97           O  
ATOM    111  OD2 ASP A   6      28.418  -2.089 -31.719  1.00 85.97           O  
ATOM    112  N   GLU A   7      26.954  -0.567 -27.926  1.00 84.21           N  
ATOM    113  H   GLU A   7      27.837  -0.566 -28.417  1.00 84.21           H  
ATOM    114  CA  GLU A   7      26.578   0.659 -27.210  1.00 84.21           C  
ATOM    115  HA  GLU A   7      26.044   0.392 -26.298  1.00 84.21           H  
ATOM    116  C   GLU A   7      25.628   1.533 -28.046  1.00 84.21           C  
ATOM    117  CB  GLU A   7      27.832   1.446 -26.805  1.00 84.21           C  
ATOM    118  HB2 GLU A   7      28.403   1.703 -27.697  1.00 84.21           H  
ATOM    119  HB3 GLU A   7      27.514   2.365 -26.312  1.00 84.21           H  
ATOM    120  O   GLU A   7      24.774   2.224 -27.495  1.00 84.21           O  
ATOM    121  CG  GLU A   7      28.719   0.648 -25.834  1.00 84.21           C  
ATOM    122  HG2 GLU A   7      28.099   0.289 -25.013  1.00 84.21           H  
ATOM    123  HG3 GLU A   7      29.123  -0.223 -26.351  1.00 84.21           H  
ATOM    124  CD  GLU A   7      29.887   1.461 -25.256  1.00 84.21           C  
ATOM    125  OE1 GLU A   7      30.488   0.969 -24.272  1.00 84.21           O  
ATOM    126  OE2 GLU A   7      30.173   2.567 -25.751  1.00 84.21           O  
ATOM    127  N   ASN A   8      25.695   1.432 -29.378  1.00 89.65           N  
ATOM    128  H   ASN A   8      26.390   0.823 -29.785  1.00 89.65           H  
ATOM    129  CA  ASN A   8      24.774   2.123 -30.274  1.00 89.65           C  
ATOM    130  HA  ASN A   8      24.753   3.179 -30.002  1.00 89.65           H  
ATOM    131  C   ASN A   8      23.334   1.607 -30.160  1.00 89.65           C  
ATOM    132  CB  ASN A   8      25.276   2.003 -31.718  1.00 89.65           C  
ATOM    133  HB2 ASN A   8      25.355   0.951 -31.992  1.00 89.65           H  
ATOM    134  HB3 ASN A   8      24.552   2.473 -32.384  1.00 89.65           H  
ATOM    135  O   ASN A   8      22.413   2.366 -30.451  1.00 89.65           O  
ATOM    136  CG  ASN A   8      26.605   2.698 -31.930  1.00 89.65           C  
ATOM    137  ND2 ASN A   8      27.625   1.976 -32.317  1.00 89.65           N  
ATOM    138 HD21 ASN A   8      28.509   2.465 -32.312  1.00 89.65           H  
ATOM    139 HD22 ASN A   8      27.582   0.992 -32.096  1.00 89.65           H  
ATOM    140  OD1 ASN A   8      26.755   3.891 -31.747  1.00 89.65           O  
ATOM    141  N   ASP A   9      23.110   0.368 -29.693  1.00 93.19           N  
ATOM    142  H   ASP A   9      23.897  -0.203 -29.418  1.00 93.19           H  
ATOM    143  CA  ASP A   9      21.751  -0.148 -29.467  1.00 93.19           C  
ATOM    144  HA  ASP A   9      21.197  -0.123 -30.405  1.00 93.19           H  
ATOM    145  C   ASP A   9      20.998   0.726 -28.452  1.00 93.19           C  
ATOM    146  CB  ASP A   9      21.761  -1.595 -28.929  1.00 93.19           C  
ATOM    147  HB2 ASP A   9      22.396  -1.642 -28.045  1.00 93.19           H  
ATOM    148  HB3 ASP A   9      20.751  -1.831 -28.595  1.00 93.19           H  
ATOM    149  O   ASP A   9      19.783   0.884 -28.555  1.00 93.19           O  
ATOM    150  CG  ASP A   9      22.160  -2.705 -29.912  1.00 93.19           C  
ATOM    151  OD1 ASP A   9      22.150  -2.476 -31.138  1.00 93.19           O  
ATOM    152  OD2 ASP A   9      22.364  -3.854 -29.428  1.00 93.19           O  
ATOM    153  N   PHE A  10      21.711   1.317 -27.485  1.00 95.36           N  
ATOM    154  H   PHE A  10      22.717   1.223 -27.489  1.00 95.36           H  
ATOM    155  CA  PHE A  10      21.088   2.144 -26.458  1.00 95.36           C  
ATOM    156  HA  PHE A  10      20.230   1.586 -26.083  1.00 95.36           H  
ATOM    157  C   PHE A  10      20.583   3.476 -27.010  1.00 95.36           C  
ATOM    158  CB  PHE A  10      22.049   2.409 -25.296  1.00 95.36           C  
ATOM    159  HB2 PHE A  10      21.559   3.102 -24.611  1.00 95.36           H  
ATOM    160  HB3 PHE A  10      22.947   2.903 -25.669  1.00 95.36           H  
ATOM    161  O   PHE A  10      19.581   3.991 -26.516  1.00 95.36           O  
ATOM    162  CG  PHE A  10      22.446   1.188 -24.501  1.00 95.36           C  
ATOM    163  CD1 PHE A  10      21.843   0.921 -23.258  1.00 95.36           C  
ATOM    164  HD1 PHE A  10      21.075   1.577 -22.876  1.00 95.36           H  
ATOM    165  CD2 PHE A  10      23.436   0.322 -24.996  1.00 95.36           C  
ATOM    166  HD2 PHE A  10      23.881   0.509 -25.962  1.00 95.36           H  
ATOM    167  CE1 PHE A  10      22.257  -0.192 -22.505  1.00 95.36           C  
ATOM    168  HE1 PHE A  10      21.811  -0.393 -21.542  1.00 95.36           H  
ATOM    169  CE2 PHE A  10      23.846  -0.789 -24.249  1.00 95.36           C  
ATOM    170  HE2 PHE A  10      24.609  -1.445 -24.642  1.00 95.36           H  
ATOM    171  CZ  PHE A  10      23.267  -1.037 -22.996  1.00 95.36           C  
ATOM    172  HZ  PHE A  10      23.603  -1.879 -22.409  1.00 95.36           H  
ATOM    173  N   LEU A  11      21.263   4.002 -28.033  1.00 93.30           N  
ATOM    174  H   LEU A  11      22.038   3.469 -28.400  1.00 93.30           H  
ATOM    175  CA  LEU A  11      20.935   5.261 -28.706  1.00 93.30           C  
ATOM    176  HA  LEU A  11      20.641   6.002 -27.962  1.00 93.30           H  
ATOM    177  C   LEU A  11      19.753   5.122 -29.674  1.00 93.30           C  
ATOM    178  CB  LEU A  11      22.176   5.759 -29.472  1.00 93.30           C  
ATOM    179  HB2 LEU A  11      22.453   5.000 -30.204  1.00 93.30           H  
ATOM    180  HB3 LEU A  11      21.903   6.658 -30.025  1.00 93.30           H  
ATOM    181  O   LEU A  11      19.188   6.130 -30.084  1.00 93.30           O  
ATOM    182  CG  LEU A  11      23.405   6.081 -28.605  1.00 93.30           C  
ATOM    183  HG  LEU A  11      23.647   5.228 -27.971  1.00 93.30           H  
ATOM    184  CD1 LEU A  11      24.606   6.367 -29.508  1.00 93.30           C  
ATOM    185 HD11 LEU A  11      24.403   7.230 -30.143  1.00 93.30           H  
ATOM    186 HD12 LEU A  11      24.814   5.501 -30.137  1.00 93.30           H  
ATOM    187 HD13 LEU A  11      25.485   6.567 -28.895  1.00 93.30           H  
ATOM    188  CD2 LEU A  11      23.178   7.314 -27.730  1.00 93.30           C  
ATOM    189 HD21 LEU A  11      24.053   7.479 -27.101  1.00 93.30           H  
ATOM    190 HD22 LEU A  11      23.007   8.193 -28.351  1.00 93.30           H  
ATOM    191 HD23 LEU A  11      22.310   7.167 -27.087  1.00 93.30           H  
ATOM    192  N   LEU A  12      19.394   3.891 -30.054  1.00 93.77           N  
ATOM    193  H   LEU A  12      19.932   3.108 -29.710  1.00 93.77           H  
ATOM    194  CA  LEU A  12      18.230   3.622 -30.899  1.00 93.77           C  
ATOM    195  HA  LEU A  12      18.147   4.399 -31.659  1.00 93.77           H  
ATOM    196  C   LEU A  12      16.916   3.666 -30.116  1.00 93.77           C  
ATOM    197  CB  LEU A  12      18.392   2.252 -31.584  1.00 93.77           C  
ATOM    198  HB2 LEU A  12      17.466   2.017 -32.108  1.00 93.77           H  
ATOM    199  HB3 LEU A  12      18.534   1.494 -30.814  1.00 93.77           H  
ATOM    200  O   LEU A  12      15.866   3.844 -30.715  1.00 93.77           O  
ATOM    201  CG  LEU A  12      19.553   2.169 -32.589  1.00 93.77           C  
ATOM    202  HG  LEU A  12      20.489   2.430 -32.096  1.00 93.77           H  
ATOM    203  CD1 LEU A  12      19.674   0.742 -33.124  1.00 93.77           C  
ATOM    204 HD11 LEU A  12      20.503   0.684 -33.830  1.00 93.77           H  
ATOM    205 HD12 LEU A  12      19.884   0.064 -32.297  1.00 93.77           H  
ATOM    206 HD13 LEU A  12      18.748   0.449 -33.618  1.00 93.77           H  
ATOM    207  CD2 LEU A  12      19.358   3.103 -33.786  1.00 93.77           C  
ATOM    208 HD21 LEU A  12      19.386   4.140 -33.452  1.00 93.77           H  
ATOM    209 HD22 LEU A  12      18.397   2.903 -34.260  1.00 93.77           H  
ATOM    210 HD23 LEU A  12      20.163   2.953 -34.506  1.00 93.77           H  
ATOM    211  N   VAL A  13      16.953   3.472 -28.798  1.00 96.08           N  
ATOM    212  H   VAL A  13      17.855   3.422 -28.346  1.00 96.08           H  
ATOM    213  CA  VAL A  13      15.747   3.446 -27.965  1.00 96.08           C  
ATOM    214  HA  VAL A  13      15.003   2.806 -28.439  1.00 96.08           H  
ATOM    215  C   VAL A  13      15.146   4.845 -27.852  1.00 96.08           C  
ATOM    216  CB  VAL A  13      16.078   2.872 -26.584  1.00 96.08           C  
ATOM    217  HB  VAL A  13      16.945   3.410 -26.198  1.00 96.08           H  
ATOM    218  O   VAL A  13      15.808   5.778 -27.404  1.00 96.08           O  
ATOM    219  CG1 VAL A  13      14.934   3.024 -25.580  1.00 96.08           C  
ATOM    220 HG11 VAL A  13      14.035   2.533 -25.951  1.00 96.08           H  
ATOM    221 HG12 VAL A  13      15.218   2.588 -24.622  1.00 96.08           H  
ATOM    222 HG13 VAL A  13      14.741   4.081 -25.398  1.00 96.08           H  
ATOM    223  CG2 VAL A  13      16.421   1.380 -26.688  1.00 96.08           C  
ATOM    224 HG21 VAL A  13      16.588   0.966 -25.693  1.00 96.08           H  
ATOM    225 HG22 VAL A  13      15.598   0.846 -27.163  1.00 96.08           H  
ATOM    226 HG23 VAL A  13      17.331   1.253 -27.274  1.00 96.08           H  
ATOM    227  N   ASP A  14      13.857   4.964 -28.169  1.00 95.03           N  
ATOM    228  H   ASP A  14      13.371   4.167 -28.554  1.00 95.03           H  
ATOM    229  CA  ASP A  14      13.120   6.229 -28.098  1.00 95.03           C  
ATOM    230  HA  ASP A  14      13.701   7.020 -28.572  1.00 95.03           H  
ATOM    231  C   ASP A  14      12.802   6.637 -26.664  1.00 95.03           C  
ATOM    232  CB  ASP A  14      11.780   6.090 -28.822  1.00 95.03           C  
ATOM    233  HB2 ASP A  14      11.255   7.045 -28.785  1.00 95.03           H  
ATOM    234  HB3 ASP A  14      11.164   5.353 -28.307  1.00 95.03           H  
ATOM    235  O   ASP A  14      12.704   7.818 -26.332  1.00 95.03           O  
ATOM    236  CG  ASP A  14      11.954   5.684 -30.273  1.00 95.03           C  
ATOM    237  OD1 ASP A  14      12.469   6.508 -31.055  1.00 95.03           O  
ATOM    238  OD2 ASP A  14      11.553   4.541 -30.568  1.00 95.03           O  
ATOM    239  N   THR A  15      12.540   5.661 -25.797  1.00 95.74           N  
ATOM    240  H   THR A  15      12.601   4.709 -26.128  1.00 95.74           H  
ATOM    241  CA  THR A  15      12.155   5.931 -24.413  1.00 95.74           C  
ATOM    242  HA  THR A  15      12.607   6.871 -24.096  1.00 95.74           H  
ATOM    243  C   THR A  15      12.652   4.839 -23.496  1.00 95.74           C  
ATOM    244  CB  THR A  15      10.631   6.068 -24.276  1.00 95.74           C  
ATOM    245  HB  THR A  15      10.151   5.132 -24.561  1.00 95.74           H  
ATOM    246  O   THR A  15      12.356   3.665 -23.710  1.00 95.74           O  
ATOM    247  CG2 THR A  15      10.204   6.448 -22.857  1.00 95.74           C  
ATOM    248 HG21 THR A  15       9.137   6.671 -22.848  1.00 95.74           H  
ATOM    249 HG22 THR A  15      10.394   5.623 -22.171  1.00 95.74           H  
ATOM    250 HG23 THR A  15      10.757   7.329 -22.530  1.00 95.74           H  
ATOM    251  OG1 THR A  15      10.158   7.095 -25.111  1.00 95.74           O  
ATOM    252  HG1 THR A  15      10.902   7.396 -25.639  1.00 95.74           H  
ATOM    253  N   TYR A  16      13.325   5.256 -22.428  1.00 97.68           N  
ATOM    254  H   TYR A  16      13.548   6.239 -22.358  1.00 97.68           H  
ATOM    255  CA  TYR A  16      13.542   4.464 -21.228  1.00 97.68           C  
ATOM    256  HA  TYR A  16      13.290   3.421 -21.417  1.00 97.68           H  
ATOM    257  C   TYR A  16      12.647   5.008 -20.117  1.00 97.68           C  
ATOM    258  CB  TYR A  16      15.011   4.539 -20.822  1.00 97.68           C  
ATOM    259  HB2 TYR A  16      15.136   4.043 -19.859  1.00 97.68           H  
ATOM    260  HB3 TYR A  16      15.290   5.585 -20.698  1.00 97.68           H  
ATOM    261  O   TYR A  16      12.580   6.221 -19.921  1.00 97.68           O  
ATOM    262  CG  TYR A  16      15.954   3.912 -21.817  1.00 97.68           C  
ATOM    263  CD1 TYR A  16      16.161   2.520 -21.815  1.00 97.68           C  
ATOM    264  HD1 TYR A  16      15.643   1.896 -21.102  1.00 97.68           H  
ATOM    265  CD2 TYR A  16      16.626   4.736 -22.739  1.00 97.68           C  
ATOM    266  HD2 TYR A  16      16.456   5.803 -22.743  1.00 97.68           H  
ATOM    267  CE1 TYR A  16      17.061   1.947 -22.732  1.00 97.68           C  
ATOM    268  HE1 TYR A  16      17.244   0.883 -22.747  1.00 97.68           H  
ATOM    269  CE2 TYR A  16      17.523   4.170 -23.656  1.00 97.68           C  
ATOM    270  HE2 TYR A  16      18.035   4.795 -24.373  1.00 97.68           H  
ATOM    271  OH  TYR A  16      18.598   2.241 -24.535  1.00 97.68           O  
ATOM    272  HH  TYR A  16      18.886   2.918 -25.151  1.00 97.68           H  
ATOM    273  CZ  TYR A  16      17.743   2.779 -23.642  1.00 97.68           C  
ATOM    274  N   LYS A  17      11.963   4.129 -19.388  1.00 96.85           N  
ATOM    275  H   LYS A  17      12.047   3.151 -19.626  1.00 96.85           H  
ATOM    276  CA  LYS A  17      11.128   4.491 -18.240  1.00 96.85           C  
ATOM    277  HA  LYS A  17      11.408   5.486 -17.895  1.00 96.85           H  
ATOM    278  C   LYS A  17      11.382   3.533 -17.089  1.00 96.85           C  
ATOM    279  CB  LYS A  17       9.648   4.521 -18.656  1.00 96.85           C  
ATOM    280  HB2 LYS A  17       9.353   3.537 -19.019  1.00 96.85           H  
ATOM    281  HB3 LYS A  17       9.520   5.247 -19.459  1.00 96.85           H  
ATOM    282  O   LYS A  17      11.211   2.324 -17.244  1.00 96.85           O  
ATOM    283  CG  LYS A  17       8.756   4.917 -17.470  1.00 96.85           C  
ATOM    284  HG2 LYS A  17       9.074   5.889 -17.092  1.00 96.85           H  
ATOM    285  HG3 LYS A  17       8.874   4.175 -16.680  1.00 96.85           H  
ATOM    286  CD  LYS A  17       7.268   4.973 -17.825  1.00 96.85           C  
ATOM    287  HD2 LYS A  17       6.949   4.003 -18.206  1.00 96.85           H  
ATOM    288  HD3 LYS A  17       7.104   5.744 -18.579  1.00 96.85           H  
ATOM    289  CE  LYS A  17       6.504   5.312 -16.538  1.00 96.85           C  
ATOM    290  HE2 LYS A  17       6.898   6.250 -16.146  1.00 96.85           H  
ATOM    291  HE3 LYS A  17       6.723   4.544 -15.796  1.00 96.85           H  
ATOM    292  NZ  LYS A  17       5.039   5.426 -16.754  1.00 96.85           N  
ATOM    293  HZ1 LYS A  17       4.587   5.704 -15.895  1.00 96.85           H  
ATOM    294  HZ2 LYS A  17       4.652   4.543 -17.055  1.00 96.85           H  
ATOM    295  HZ3 LYS A  17       4.842   6.143 -17.438  1.00 96.85           H  
ATOM    296  N   GLU A  18      11.752   4.079 -15.943  1.00 96.23           N  
ATOM    297  H   GLU A  18      11.858   5.081 -15.885  1.00 96.23           H  
ATOM    298  CA  GLU A  18      11.851   3.327 -14.702  1.00 96.23           C  
ATOM    299  HA  GLU A  18      12.458   2.440 -14.882  1.00 96.23           H  
ATOM    300  C   GLU A  18      10.457   2.874 -14.235  1.00 96.23           C  
ATOM    301  CB  GLU A  18      12.573   4.177 -13.654  1.00 96.23           C  
ATOM    302  HB2 GLU A  18      13.445   4.641 -14.115  1.00 96.23           H  
ATOM    303  HB3 GLU A  18      11.897   4.962 -13.314  1.00 96.23           H  
ATOM    304  O   GLU A  18       9.461   3.602 -14.315  1.00 96.23           O  
ATOM    305  CG  GLU A  18      13.053   3.336 -12.464  1.00 96.23           C  
ATOM    306  HG2 GLU A  18      12.199   2.823 -12.022  1.00 96.23           H  
ATOM    307  HG3 GLU A  18      13.749   2.580 -12.830  1.00 96.23           H  
ATOM    308  CD  GLU A  18      13.735   4.180 -11.377  1.00 96.23           C  
ATOM    309  OE1 GLU A  18      14.261   3.562 -10.426  1.00 96.23           O  
ATOM    310  OE2 GLU A  18      13.683   5.429 -11.476  1.00 96.23           O  
ATOM    311  N   ASN A  19      10.386   1.636 -13.764  1.00 94.78           N  
ATOM    312  H   ASN A  19      11.246   1.109 -13.706  1.00 94.78           H  
ATOM    313  CA  ASN A  19       9.201   1.015 -13.202  1.00 94.78           C  
ATOM    314  HA  ASN A  19       8.318   1.587 -13.489  1.00 94.78           H  
ATOM    315  C   ASN A  19       9.294   1.004 -11.671  1.00 94.78           C  
ATOM    316  CB  ASN A  19       9.072  -0.412 -13.757  1.00 94.78           C  
ATOM    317  HB2 ASN A  19       9.924  -0.986 -13.393  1.00 94.78           H  
ATOM    318  HB3 ASN A  19       8.167  -0.881 -13.371  1.00 94.78           H  
ATOM    319  O   ASN A  19      10.370   1.098 -11.091  1.00 94.78           O  
ATOM    320  CG  ASN A  19       9.035  -0.495 -15.274  1.00 94.78           C  
ATOM    321  ND2 ASN A  19       9.841  -1.357 -15.846  1.00 94.78           N  
ATOM    322 HD21 ASN A  19       9.849  -1.423 -16.854  1.00 94.78           H  
ATOM    323 HD22 ASN A  19      10.475  -1.887 -15.266  1.00 94.78           H  
ATOM    324  OD1 ASN A  19       8.254   0.146 -15.967  1.00 94.78           O  
ATOM    325  N   GLU A  20       8.160   0.812 -11.003  1.00 89.11           N  
ATOM    326  H   GLU A  20       7.291   0.735 -11.512  1.00 89.11           H  
ATOM    327  CA  GLU A  20       8.105   0.770  -9.537  1.00 89.11           C  
ATOM    328  HA  GLU A  20       8.461   1.720  -9.138  1.00 89.11           H  
ATOM    329  C   GLU A  20       8.981  -0.337  -8.916  1.00 89.11           C  
ATOM    330  CB  GLU A  20       6.637   0.584  -9.144  1.00 89.11           C  
ATOM    331  HB2 GLU A  20       6.048   1.370  -9.617  1.00 89.11           H  
ATOM    332  HB3 GLU A  20       6.292  -0.382  -9.511  1.00 89.11           H  
ATOM    333  O   GLU A  20       9.513  -0.160  -7.823  1.00 89.11           O  
ATOM    334  CG  GLU A  20       6.431   0.660  -7.628  1.00 89.11           C  
ATOM    335  HG2 GLU A  20       7.000  -0.133  -7.142  1.00 89.11           H  
ATOM    336  HG3 GLU A  20       6.805   1.621  -7.274  1.00 89.11           H  
ATOM    337  CD  GLU A  20       4.969   0.501  -7.217  1.00 89.11           C  
ATOM    338  OE1 GLU A  20       4.698   0.727  -6.015  1.00 89.11           O  
ATOM    339  OE2 GLU A  20       4.111   0.192  -8.079  1.00 89.11           O  
ATOM    340  N   ASP A  21       9.174  -1.458  -9.619  1.00 90.91           N  
ATOM    341  H   ASP A  21       8.807  -1.501 -10.559  1.00 90.91           H  
ATOM    342  CA  ASP A  21      10.041  -2.560  -9.178  1.00 90.91           C  
ATOM    343  HA  ASP A  21       9.911  -2.658  -8.100  1.00 90.91           H  
ATOM    344  C   ASP A  21      11.544  -2.287  -9.393  1.00 90.91           C  
ATOM    345  CB  ASP A  21       9.583  -3.895  -9.810  1.00 90.91           C  
ATOM    346  HB2 ASP A  21       8.501  -3.982  -9.710  1.00 90.91           H  
ATOM    347  HB3 ASP A  21      10.027  -4.710  -9.238  1.00 90.91           H  
ATOM    348  O   ASP A  21      12.362  -3.191  -9.216  1.00 90.91           O  
ATOM    349  CG  ASP A  21       9.959  -4.093 -11.289  1.00 90.91           C  
ATOM    350  OD1 ASP A  21      10.296  -3.101 -11.974  1.00 90.91           O  
ATOM    351  OD2 ASP A  21       9.904  -5.250 -11.789  1.00 90.91           O  
ATOM    352  N   GLY A  22      11.904  -1.070  -9.813  1.00 91.64           N  
ATOM    353  H   GLY A  22      11.180  -0.376  -9.936  1.00 91.64           H  
ATOM    354  CA  GLY A  22      13.265  -0.647 -10.129  1.00 91.64           C  
ATOM    355  HA2 GLY A  22      13.307   0.442 -10.115  1.00 91.64           H  
ATOM    356  HA3 GLY A  22      13.948  -1.027  -9.368  1.00 91.64           H  
ATOM    357  C   GLY A  22      13.765  -1.115 -11.495  1.00 91.64           C  
ATOM    358  O   GLY A  22      14.877  -0.783 -11.876  1.00 91.64           O  
ATOM    359  N   SER A  23      12.998  -1.886 -12.272  1.00 96.93           N  
ATOM    360  H   SER A  23      12.070  -2.121 -11.950  1.00 96.93           H  
ATOM    361  CA  SER A  23      13.401  -2.227 -13.642  1.00 96.93           C  
ATOM    362  HA  SER A  23      14.469  -2.442 -13.639  1.00 96.93           H  
ATOM    363  C   SER A  23      13.187  -1.058 -14.608  1.00 96.93           C  
ATOM    364  CB  SER A  23      12.697  -3.497 -14.111  1.00 96.93           C  
ATOM    365  HB2 SER A  23      12.848  -4.281 -13.369  1.00 96.93           H  
ATOM    366  HB3 SER A  23      13.149  -3.818 -15.050  1.00 96.93           H  
ATOM    367  O   SER A  23      12.415  -0.149 -14.327  1.00 96.93           O  
ATOM    368  OG  SER A  23      11.314  -3.315 -14.317  1.00 96.93           O  
ATOM    369  HG  SER A  23      10.915  -3.227 -13.449  1.00 96.93           H  
ATOM    370  N   VAL A  24      13.820  -1.091 -15.783  1.00 97.97           N  
ATOM    371  H   VAL A  24      14.457  -1.853 -15.966  1.00 97.97           H  
ATOM    372  CA  VAL A  24      13.636  -0.067 -16.822  1.00 97.97           C  
ATOM    373  HA  VAL A  24      12.974   0.711 -16.442  1.00 97.97           H  
ATOM    374  C   VAL A  24      12.957  -0.672 -18.044  1.00 97.97           C  
ATOM    375  CB  VAL A  24      14.955   0.640 -17.179  1.00 97.97           C  
ATOM    376  HB  VAL A  24      15.678  -0.090 -17.544  1.00 97.97           H  
ATOM    377  O   VAL A  24      13.503  -1.558 -18.704  1.00 97.97           O  
ATOM    378  CG1 VAL A  24      14.707   1.691 -18.266  1.00 97.97           C  
ATOM    379 HG11 VAL A  24      13.900   2.357 -17.962  1.00 97.97           H  
ATOM    380 HG12 VAL A  24      14.446   1.209 -19.209  1.00 97.97           H  
ATOM    381 HG13 VAL A  24      15.603   2.293 -18.416  1.00 97.97           H  
ATOM    382  CG2 VAL A  24      15.546   1.357 -15.958  1.00 97.97           C  
ATOM    383 HG21 VAL A  24      15.752   0.651 -15.154  1.00 97.97           H  
ATOM    384 HG22 VAL A  24      14.849   2.107 -15.587  1.00 97.97           H  
ATOM    385 HG23 VAL A  24      16.481   1.848 -16.227  1.00 97.97           H  
ATOM    386  N   SER A  25      11.763  -0.183 -18.362  1.00 97.42           N  
ATOM    387  H   SER A  25      11.413   0.581 -17.801  1.00 97.42           H  
ATOM    388  CA  SER A  25      11.075  -0.464 -19.621  1.00 97.42           C  
ATOM    389  HA  SER A  25      11.179  -1.522 -19.860  1.00 97.42           H  
ATOM    390  C   SER A  25      11.682   0.366 -20.749  1.00 97.42           C  
ATOM    391  CB  SER A  25       9.585  -0.140 -19.507  1.00 97.42           C  
ATOM    392  HB2 SER A  25       9.111  -0.288 -20.477  1.00 97.42           H  
ATOM    393  HB3 SER A  25       9.460   0.901 -19.209  1.00 97.42           H  
ATOM    394  O   SER A  25      12.012   1.533 -20.544  1.00 97.42           O  
ATOM    395  OG  SER A  25       8.960  -0.986 -18.560  1.00 97.42           O  
ATOM    396  HG  SER A  25       8.605  -0.436 -17.857  1.00 97.42           H  
ATOM    397  N   TRP A  26      11.782  -0.205 -21.947  1.00 97.40           N  
ATOM    398  H   TRP A  26      11.511  -1.172 -22.054  1.00 97.40           H  
ATOM    399  CA  TRP A  26      12.219   0.520 -23.138  1.00 97.40           C  
ATOM    400  HA  TRP A  26      12.169   1.585 -22.911  1.00 97.40           H  
ATOM    401  C   TRP A  26      11.306   0.279 -24.335  1.00 97.40           C  
ATOM    402  CB  TRP A  26      13.675   0.197 -23.470  1.00 97.40           C  
ATOM    403  HB2 TRP A  26      14.300   0.471 -22.619  1.00 97.40           H  
ATOM    404  HB3 TRP A  26      13.977   0.812 -24.317  1.00 97.40           H  
ATOM    405  O   TRP A  26      10.695  -0.789 -24.452  1.00 97.40           O  
ATOM    406  CG  TRP A  26      13.944  -1.223 -23.834  1.00 97.40           C  
ATOM    407  CD1 TRP A  26      14.323  -2.183 -22.969  1.00 97.40           C  
ATOM    408  HD1 TRP A  26      14.477  -2.013 -21.913  1.00 97.40           H  
ATOM    409  CD2 TRP A  26      13.837  -1.865 -25.139  1.00 97.40           C  
ATOM    410  CE2 TRP A  26      14.157  -3.246 -24.980  1.00 97.40           C  
ATOM    411  CE3 TRP A  26      13.493  -1.430 -26.436  1.00 97.40           C  
ATOM    412  HE3 TRP A  26      13.260  -0.388 -26.598  1.00 97.40           H  
ATOM    413  NE1 TRP A  26      14.477  -3.377 -23.642  1.00 97.40           N  
ATOM    414  HE1 TRP A  26      14.834  -4.210 -23.196  1.00 97.40           H  
ATOM    415  CH2 TRP A  26      13.767  -3.689 -27.326  1.00 97.40           C  
ATOM    416  HH2 TRP A  26      13.731  -4.371 -28.162  1.00 97.40           H  
ATOM    417  CZ2 TRP A  26      14.129  -4.153 -26.051  1.00 97.40           C  
ATOM    418  HZ2 TRP A  26      14.384  -5.191 -25.895  1.00 97.40           H  
ATOM    419  CZ3 TRP A  26      13.453  -2.332 -27.514  1.00 97.40           C  
ATOM    420  HZ3 TRP A  26      13.175  -1.966 -28.491  1.00 97.40           H  
ATOM    421  N   VAL A  27      11.242   1.267 -25.227  1.00 96.80           N  
ATOM    422  H   VAL A  27      11.761   2.112 -25.032  1.00 96.80           H  
ATOM    423  CA  VAL A  27      10.516   1.212 -26.502  1.00 96.80           C  
ATOM    424  HA  VAL A  27      10.265   0.174 -26.722  1.00 96.80           H  
ATOM    425  C   VAL A  27      11.416   1.727 -27.623  1.00 96.80           C  
ATOM    426  CB  VAL A  27       9.199   2.011 -26.439  1.00 96.80           C  
ATOM    427  HB  VAL A  27       9.418   3.055 -26.213  1.00 96.80           H  
ATOM    428  O   VAL A  27      12.100   2.731 -27.447  1.00 96.80           O  
ATOM    429  CG1 VAL A  27       8.430   1.945 -27.765  1.00 96.80           C  
ATOM    430 HG11 VAL A  27       7.475   2.462 -27.671  1.00 96.80           H  
ATOM    431 HG12 VAL A  27       8.993   2.444 -28.554  1.00 96.80           H  
ATOM    432 HG13 VAL A  27       8.255   0.907 -28.048  1.00 96.80           H  
ATOM    433  CG2 VAL A  27       8.269   1.458 -25.347  1.00 96.80           C  
ATOM    434 HG21 VAL A  27       7.327   2.005 -25.355  1.00 96.80           H  
ATOM    435 HG22 VAL A  27       8.078   0.399 -25.523  1.00 96.80           H  
ATOM    436 HG23 VAL A  27       8.728   1.587 -24.367  1.00 96.80           H  
ATOM    437  N   TYR A  28      11.416   1.019 -28.750  1.00 95.67           N  
ATOM    438  H   TYR A  28      10.813   0.210 -28.800  1.00 95.67           H  
ATOM    439  CA  TYR A  28      12.069   1.418 -29.993  1.00 95.67           C  
ATOM    440  HA  TYR A  28      12.352   2.469 -29.936  1.00 95.67           H  
ATOM    441  C   TYR A  28      11.108   1.228 -31.173  1.00 95.67           C  
ATOM    442  CB  TYR A  28      13.351   0.602 -30.202  1.00 95.67           C  
ATOM    443  HB2 TYR A  28      14.089   0.901 -29.457  1.00 95.67           H  
ATOM    444  HB3 TYR A  28      13.114  -0.451 -30.047  1.00 95.67           H  
ATOM    445  O   TYR A  28      10.713   0.097 -31.465  1.00 95.67           O  
ATOM    446  CG  TYR A  28      13.960   0.747 -31.585  1.00 95.67           C  
ATOM    447  CD1 TYR A  28      14.355  -0.394 -32.313  1.00 95.67           C  
ATOM    448  HD1 TYR A  28      14.230  -1.377 -31.882  1.00 95.67           H  
ATOM    449  CD2 TYR A  28      14.079   2.021 -32.170  1.00 95.67           C  
ATOM    450  HD2 TYR A  28      13.750   2.907 -31.648  1.00 95.67           H  
ATOM    451  CE1 TYR A  28      14.892  -0.254 -33.607  1.00 95.67           C  
ATOM    452  HE1 TYR A  28      15.184  -1.115 -34.190  1.00 95.67           H  
ATOM    453  CE2 TYR A  28      14.609   2.166 -33.460  1.00 95.67           C  
ATOM    454  HE2 TYR A  28      14.669   3.154 -33.891  1.00 95.67           H  
ATOM    455  OH  TYR A  28      15.538   1.177 -35.426  1.00 95.67           O  
ATOM    456  HH  TYR A  28      15.460   2.095 -35.696  1.00 95.67           H  
ATOM    457  CZ  TYR A  28      15.023   1.030 -34.179  1.00 95.67           C  
ATOM    458  N   ASP A  29      10.742   2.306 -31.849  1.00 94.80           N  
ATOM    459  H   ASP A  29      11.104   3.198 -31.543  1.00 94.80           H  
ATOM    460  CA  ASP A  29       9.962   2.327 -33.079  1.00 94.80           C  
ATOM    461  HA  ASP A  29       9.397   1.399 -33.159  1.00 94.80           H  
ATOM    462  C   ASP A  29      10.898   2.419 -34.296  1.00 94.80           C  
ATOM    463  CB  ASP A  29       8.945   3.482 -33.013  1.00 94.80           C  
ATOM    464  HB2 ASP A  29       8.448   3.450 -32.043  1.00 94.80           H  
ATOM    465  HB3 ASP A  29       9.466   4.436 -33.095  1.00 94.80           H  
ATOM    466  O   ASP A  29      11.653   3.375 -34.464  1.00 94.80           O  
ATOM    467  CG  ASP A  29       7.869   3.393 -34.099  1.00 94.80           C  
ATOM    468  OD1 ASP A  29       8.048   2.592 -35.045  1.00 94.80           O  
ATOM    469  OD2 ASP A  29       6.824   4.064 -33.944  1.00 94.80           O  
ATOM    470  N   GLU A  30      10.853   1.413 -35.173  1.00 93.78           N  
ATOM    471  H   GLU A  30      10.171   0.680 -35.039  1.00 93.78           H  
ATOM    472  CA  GLU A  30      11.640   1.421 -36.412  1.00 93.78           C  
ATOM    473  HA  GLU A  30      12.656   1.735 -36.173  1.00 93.78           H  
ATOM    474  C   GLU A  30      11.116   2.440 -37.448  1.00 93.78           C  
ATOM    475  CB  GLU A  30      11.704   0.001 -37.004  1.00 93.78           C  
ATOM    476  HB2 GLU A  30      12.103   0.069 -38.016  1.00 93.78           H  
ATOM    477  HB3 GLU A  30      10.695  -0.409 -37.051  1.00 93.78           H  
ATOM    478  O   GLU A  30      11.799   2.710 -38.439  1.00 93.78           O  
ATOM    479  CG  GLU A  30      12.600  -0.963 -36.208  1.00 93.78           C  
ATOM    480  HG2 GLU A  30      13.593  -0.518 -36.133  1.00 93.78           H  
ATOM    481  HG3 GLU A  30      12.201  -1.077 -35.200  1.00 93.78           H  
ATOM    482  CD  GLU A  30      12.759  -2.355 -36.852  1.00 93.78           C  
ATOM    483  OE1 GLU A  30      13.281  -3.273 -36.165  1.00 93.78           O  
ATOM    484  OE2 GLU A  30      12.359  -2.569 -38.017  1.00 93.78           O  
ATOM    485  N   GLY A  31       9.931   3.023 -37.230  1.00 92.79           N  
ATOM    486  H   GLY A  31       9.408   2.743 -36.412  1.00 92.79           H  
ATOM    487  CA  GLY A  31       9.316   4.040 -38.079  1.00 92.79           C  
ATOM    488  HA2 GLY A  31      10.028   4.381 -38.830  1.00 92.79           H  
ATOM    489  HA3 GLY A  31       9.052   4.890 -37.450  1.00 92.79           H  
ATOM    490  C   GLY A  31       8.046   3.563 -38.789  1.00 92.79           C  
ATOM    491  O   GLY A  31       7.578   2.437 -38.626  1.00 92.79           O  
ATOM    492  N   GLU A  32       7.461   4.442 -39.609  1.00 93.46           N  
ATOM    493  H   GLU A  32       7.896   5.344 -39.738  1.00 93.46           H  
ATOM    494  CA  GLU A  32       6.156   4.202 -40.239  1.00 93.46           C  
ATOM    495  HA  GLU A  32       5.428   4.113 -39.433  1.00 93.46           H  
ATOM    496  C   GLU A  32       6.121   2.896 -41.054  1.00 93.46           C  
ATOM    497  CB  GLU A  32       5.747   5.410 -41.100  1.00 93.46           C  
ATOM    498  HB2 GLU A  32       5.834   6.314 -40.496  1.00 93.46           H  
ATOM    499  HB3 GLU A  32       6.426   5.492 -41.949  1.00 93.46           H  
ATOM    500  O   GLU A  32       6.886   2.694 -41.998  1.00 93.46           O  
ATOM    501  CG  GLU A  32       4.296   5.294 -41.605  1.00 93.46           C  
ATOM    502  HG2 GLU A  32       3.639   5.189 -40.741  1.00 93.46           H  
ATOM    503  HG3 GLU A  32       4.199   4.390 -42.206  1.00 93.46           H  
ATOM    504  CD  GLU A  32       3.825   6.491 -42.452  1.00 93.46           C  
ATOM    505  OE1 GLU A  32       2.621   6.498 -42.804  1.00 93.46           O  
ATOM    506  OE2 GLU A  32       4.648   7.381 -42.767  1.00 93.46           O  
ATOM    507  N   GLY A  33       5.188   2.008 -40.696  1.00 93.47           N  
ATOM    508  H   GLY A  33       4.657   2.200 -39.859  1.00 93.47           H  
ATOM    509  CA  GLY A  33       5.002   0.715 -41.358  1.00 93.47           C  
ATOM    510  HA2 GLY A  33       3.999   0.350 -41.139  1.00 93.47           H  
ATOM    511  HA3 GLY A  33       5.094   0.852 -42.435  1.00 93.47           H  
ATOM    512  C   GLY A  33       5.998  -0.373 -40.939  1.00 93.47           C  
ATOM    513  O   GLY A  33       5.924  -1.481 -41.476  1.00 93.47           O  
ATOM    514  N   LEU A  34       6.891  -0.091 -39.987  1.00 93.81           N  
ATOM    515  H   LEU A  34       6.896   0.832 -39.576  1.00 93.81           H  
ATOM    516  CA  LEU A  34       7.845  -1.043 -39.424  1.00 93.81           C  
ATOM    517  HA  LEU A  34       7.806  -1.954 -40.023  1.00 93.81           H  
ATOM    518  C   LEU A  34       7.459  -1.449 -37.986  1.00 93.81           C  
ATOM    519  CB  LEU A  34       9.268  -0.461 -39.529  1.00 93.81           C  
ATOM    520  HB2 LEU A  34       9.970  -1.150 -39.059  1.00 93.81           H  
ATOM    521  HB3 LEU A  34       9.303   0.477 -38.975  1.00 93.81           H  
ATOM    522  O   LEU A  34       6.566  -0.852 -37.383  1.00 93.81           O  
ATOM    523  CG  LEU A  34       9.756  -0.211 -40.966  1.00 93.81           C  
ATOM    524  HG  LEU A  34       9.082   0.477 -41.476  1.00 93.81           H  
ATOM    525  CD1 LEU A  34      11.150   0.411 -40.947  1.00 93.81           C  
ATOM    526 HD11 LEU A  34      11.100   1.370 -40.431  1.00 93.81           H  
ATOM    527 HD12 LEU A  34      11.502   0.585 -41.963  1.00 93.81           H  
ATOM    528 HD13 LEU A  34      11.845  -0.239 -40.417  1.00 93.81           H  
ATOM    529  CD2 LEU A  34       9.845  -1.509 -41.779  1.00 93.81           C  
ATOM    530 HD21 LEU A  34       8.846  -1.917 -41.934  1.00 93.81           H  
ATOM    531 HD22 LEU A  34      10.285  -1.298 -42.754  1.00 93.81           H  
ATOM    532 HD23 LEU A  34      10.465  -2.230 -41.246  1.00 93.81           H  
ATOM    533  N   PRO A  35       8.044  -2.532 -37.442  1.00 93.88           N  
ATOM    534  CA  PRO A  35       7.708  -3.005 -36.104  1.00 93.88           C  
ATOM    535  HA  PRO A  35       6.626  -3.120 -36.042  1.00 93.88           H  
ATOM    536  C   PRO A  35       8.182  -2.064 -34.991  1.00 93.88           C  
ATOM    537  CB  PRO A  35       8.370  -4.383 -35.968  1.00 93.88           C  
ATOM    538  HB2 PRO A  35       9.326  -4.289 -35.452  1.00 93.88           H  
ATOM    539  HB3 PRO A  35       7.725  -5.087 -35.442  1.00 93.88           H  
ATOM    540  O   PRO A  35       9.317  -1.594 -35.000  1.00 93.88           O  
ATOM    541  CG  PRO A  35       8.628  -4.817 -37.409  1.00 93.88           C  
ATOM    542  HG2 PRO A  35       7.726  -5.263 -37.828  1.00 93.88           H  
ATOM    543  HG3 PRO A  35       9.473  -5.500 -37.483  1.00 93.88           H  
ATOM    544  CD  PRO A  35       8.914  -3.492 -38.103  1.00 93.88           C  
ATOM    545  HD2 PRO A  35       9.953  -3.207 -37.935  1.00 93.88           H  
ATOM    546  HD3 PRO A  35       8.717  -3.585 -39.171  1.00 93.88           H  
ATOM    547  N   THR A  36       7.361  -1.926 -33.952  1.00 94.38           N  
ATOM    548  H   THR A  36       6.401  -2.224 -34.045  1.00 94.38           H  
ATOM    549  CA  THR A  36       7.785  -1.398 -32.650  1.00 94.38           C  
ATOM    550  HA  THR A  36       8.594  -0.683 -32.803  1.00 94.38           H  
ATOM    551  C   THR A  36       8.297  -2.537 -31.768  1.00 94.38           C  
ATOM    552  CB  THR A  36       6.638  -0.667 -31.941  1.00 94.38           C  
ATOM    553  HB  THR A  36       5.919  -1.409 -31.592  1.00 94.38           H  
ATOM    554  O   THR A  36       7.654  -3.584 -31.637  1.00 94.38           O  
ATOM    555  CG2 THR A  36       7.107   0.144 -30.735  1.00 94.38           C  
ATOM    556 HG21 THR A  36       7.869   0.860 -31.042  1.00 94.38           H  
ATOM    557 HG22 THR A  36       6.263   0.687 -30.312  1.00 94.38           H  
ATOM    558 HG23 THR A  36       7.521  -0.516 -29.973  1.00 94.38           H  
ATOM    559  OG1 THR A  36       5.954   0.197 -32.818  1.00 94.38           O  
ATOM    560  HG1 THR A  36       6.564   0.833 -33.198  1.00 94.38           H  
ATOM    561  N   HIS A  37       9.443  -2.333 -31.125  1.00 95.23           N  
ATOM    562  H   HIS A  37       9.897  -1.442 -31.264  1.00 95.23           H  
ATOM    563  CA  HIS A  37      10.038  -3.249 -30.157  1.00 95.23           C  
ATOM    564  HA  HIS A  37       9.487  -4.189 -30.176  1.00 95.23           H  
ATOM    565  C   HIS A  37       9.940  -2.669 -28.755  1.00 95.23           C  
ATOM    566  CB  HIS A  37      11.502  -3.545 -30.506  1.00 95.23           C  
ATOM    567  HB2 HIS A  37      11.892  -4.292 -29.814  1.00 95.23           H  
ATOM    568  HB3 HIS A  37      12.081  -2.628 -30.389  1.00 95.23           H  
ATOM    569  O   HIS A  37      10.016  -1.461 -28.554  1.00 95.23           O  
ATOM    570  CG  HIS A  37      11.689  -4.038 -31.910  1.00 95.23           C  
ATOM    571  CD2 HIS A  37      11.898  -3.220 -32.973  1.00 95.23           C  
ATOM    572  HD2 HIS A  37      11.970  -2.142 -32.965  1.00 95.23           H  
ATOM    573  ND1 HIS A  37      11.572  -5.366 -32.355  1.00 95.23           N  
ATOM    574  CE1 HIS A  37      11.594  -5.277 -33.699  1.00 95.23           C  
ATOM    575  HE1 HIS A  37      11.462  -6.098 -34.388  1.00 95.23           H  
ATOM    576  NE2 HIS A  37      11.848  -4.022 -34.077  1.00 95.23           N  
ATOM    577  HE2 HIS A  37      12.032  -3.704 -35.018  1.00 95.23           H  
ATOM    578  N   SER A  38       9.838  -3.549 -27.768  1.00 95.85           N  
ATOM    579  H   SER A  38       9.746  -4.533 -27.975  1.00 95.85           H  
ATOM    580  CA  SER A  38       9.896  -3.161 -26.366  1.00 95.85           C  
ATOM    581  HA  SER A  38      10.527  -2.276 -26.282  1.00 95.85           H  
ATOM    582  C   SER A  38      10.528  -4.255 -25.524  1.00 95.85           C  
ATOM    583  CB  SER A  38       8.494  -2.810 -25.848  1.00 95.85           C  
ATOM    584  HB2 SER A  38       8.073  -2.017 -26.466  1.00 95.85           H  
ATOM    585  HB3 SER A  38       8.563  -2.445 -24.824  1.00 95.85           H  
ATOM    586  O   SER A  38      10.572  -5.428 -25.914  1.00 95.85           O  
ATOM    587  OG  SER A  38       7.639  -3.944 -25.892  1.00 95.85           O  
ATOM    588  HG  SER A  38       7.998  -4.621 -25.314  1.00 95.85           H  
ATOM    589  N   GLY A  39      10.968  -3.892 -24.329  1.00 96.15           N  
ATOM    590  H   GLY A  39      10.940  -2.915 -24.074  1.00 96.15           H  
ATOM    591  CA  GLY A  39      11.482  -4.847 -23.362  1.00 96.15           C  
ATOM    592  HA2 GLY A  39      12.431  -5.245 -23.720  1.00 96.15           H  
ATOM    593  HA3 GLY A  39      10.778  -5.673 -23.259  1.00 96.15           H  
ATOM    594  C   GLY A  39      11.689  -4.226 -21.993  1.00 96.15           C  
ATOM    595  O   GLY A  39      11.332  -3.077 -21.753  1.00 96.15           O  
ATOM    596  N   VAL A  40      12.265  -5.021 -21.096  1.00 96.73           N  
ATOM    597  H   VAL A  40      12.557  -5.946 -21.376  1.00 96.73           H  
ATOM    598  CA  VAL A  40      12.576  -4.616 -19.725  1.00 96.73           C  
ATOM    599  HA  VAL A  40      12.478  -3.534 -19.638  1.00 96.73           H  
ATOM    600  C   VAL A  40      14.022  -4.991 -19.426  1.00 96.73           C  
ATOM    601  CB  VAL A  40      11.601  -5.254 -18.716  1.00 96.73           C  
ATOM    602  HB  VAL A  40      11.676  -6.339 -18.781  1.00 96.73           H  
ATOM    603  O   VAL A  40      14.435  -6.124 -19.682  1.00 96.73           O  
ATOM    604  CG1 VAL A  40      11.927  -4.834 -17.280  1.00 96.73           C  
ATOM    605 HG11 VAL A  40      11.193  -5.244 -16.587  1.00 96.73           H  
ATOM    606 HG12 VAL A  40      11.906  -3.747 -17.200  1.00 96.73           H  
ATOM    607 HG13 VAL A  40      12.914  -5.191 -16.989  1.00 96.73           H  
ATOM    608  CG2 VAL A  40      10.147  -4.853 -19.001  1.00 96.73           C  
ATOM    609 HG21 VAL A  40       9.486  -5.267 -18.239  1.00 96.73           H  
ATOM    610 HG22 VAL A  40       9.829  -5.225 -19.975  1.00 96.73           H  
ATOM    611 HG23 VAL A  40      10.055  -3.767 -18.990  1.00 96.73           H  
ATOM    612  N   ILE A  41      14.781  -4.044 -18.886  1.00 97.00           N  
ATOM    613  H   ILE A  41      14.356  -3.142 -18.727  1.00 97.00           H  
ATOM    614  CA  ILE A  41      16.138  -4.218 -18.372  1.00 97.00           C  
ATOM    615  HA  ILE A  41      16.552  -5.159 -18.735  1.00 97.00           H  
ATOM    616  C   ILE A  41      16.022  -4.282 -16.848  1.00 97.00           C  
ATOM    617  CB  ILE A  41      17.054  -3.070 -18.857  1.00 97.00           C  
ATOM    618  HB  ILE A  41      16.642  -2.133 -18.483  1.00 97.00           H  
ATOM    619  O   ILE A  41      15.398  -3.425 -16.227  1.00 97.00           O  
ATOM    620  CG1 ILE A  41      17.105  -3.016 -20.404  1.00 97.00           C  
ATOM    621 HG12 ILE A  41      17.653  -3.879 -20.783  1.00 97.00           H  
ATOM    622 HG13 ILE A  41      16.095  -3.067 -20.812  1.00 97.00           H  
ATOM    623  CG2 ILE A  41      18.490  -3.225 -18.320  1.00 97.00           C  
ATOM    624 HG21 ILE A  41      18.995  -2.259 -18.348  1.00 97.00           H  
ATOM    625 HG22 ILE A  41      18.503  -3.589 -17.293  1.00 97.00           H  
ATOM    626 HG23 ILE A  41      19.061  -3.929 -18.925  1.00 97.00           H  
ATOM    627  CD1 ILE A  41      17.740  -1.737 -20.960  1.00 97.00           C  
ATOM    628 HD11 ILE A  41      17.150  -0.874 -20.652  1.00 97.00           H  
ATOM    629 HD12 ILE A  41      18.765  -1.622 -20.606  1.00 97.00           H  
ATOM    630 HD13 ILE A  41      17.750  -1.783 -22.049  1.00 97.00           H  
ATOM    631  N   ARG A  42      16.588  -5.325 -16.243  1.00 96.87           N  
ATOM    632  H   ARG A  42      17.175  -5.930 -16.799  1.00 96.87           H  
ATOM    633  CA  ARG A  42      16.607  -5.528 -14.787  1.00 96.87           C  
ATOM    634  HA  ARG A  42      16.055  -4.730 -14.290  1.00 96.87           H  
ATOM    635  C   ARG A  42      18.036  -5.435 -14.276  1.00 96.87           C  
ATOM    636  CB  ARG A  42      15.974  -6.882 -14.422  1.00 96.87           C  
ATOM    637  HB2 ARG A  42      16.053  -7.026 -13.344  1.00 96.87           H  
ATOM    638  HB3 ARG A  42      16.526  -7.682 -14.914  1.00 96.87           H  
ATOM    639  O   ARG A  42      18.968  -5.646 -15.050  1.00 96.87           O  
ATOM    640  CG  ARG A  42      14.493  -6.958 -14.821  1.00 96.87           C  
ATOM    641  HG2 ARG A  42      14.399  -6.872 -15.903  1.00 96.87           H  
ATOM    642  HG3 ARG A  42      13.962  -6.128 -14.355  1.00 96.87           H  
ATOM    643  CD  ARG A  42      13.862  -8.282 -14.370  1.00 96.87           C  
ATOM    644  HD2 ARG A  42      14.379  -9.103 -14.866  1.00 96.87           H  
ATOM    645  HD3 ARG A  42      13.999  -8.399 -13.295  1.00 96.87           H  
ATOM    646  NE  ARG A  42      12.424  -8.333 -14.707  1.00 96.87           N  
ATOM    647  HE  ARG A  42      12.170  -8.784 -15.574  1.00 96.87           H  
ATOM    648  NH1 ARG A  42      11.628  -7.122 -12.906  1.00 96.87           N  
ATOM    649 HH11 ARG A  42      10.910  -6.530 -12.511  1.00 96.87           H  
ATOM    650 HH12 ARG A  42      12.548  -7.025 -12.502  1.00 96.87           H  
ATOM    651  NH2 ARG A  42      10.222  -7.758 -14.484  1.00 96.87           N  
ATOM    652 HH21 ARG A  42       9.989  -8.127 -15.395  1.00 96.87           H  
ATOM    653 HH22 ARG A  42       9.563  -7.200 -13.960  1.00 96.87           H  
ATOM    654  CZ  ARG A  42      11.442  -7.749 -14.031  1.00 96.87           C  
ATOM    655  N   GLU A  43      18.196  -5.179 -12.984  1.00 96.60           N  
ATOM    656  H   GLU A  43      17.397  -4.953 -12.409  1.00 96.60           H  
ATOM    657  CA  GLU A  43      19.507  -5.199 -12.341  1.00 96.60           C  
ATOM    658  HA  GLU A  43      20.096  -4.377 -12.747  1.00 96.60           H  
ATOM    659  C   GLU A  43      20.265  -6.503 -12.637  1.00 96.60           C  
ATOM    660  CB  GLU A  43      19.351  -4.936 -10.842  1.00 96.60           C  
ATOM    661  HB2 GLU A  43      18.770  -4.024 -10.708  1.00 96.60           H  
ATOM    662  HB3 GLU A  43      18.818  -5.769 -10.382  1.00 96.60           H  
ATOM    663  O   GLU A  43      19.700  -7.600 -12.610  1.00 96.60           O  
ATOM    664  CG  GLU A  43      20.721  -4.756 -10.173  1.00 96.60           C  
ATOM    665  HG2 GLU A  43      21.284  -4.001 -10.722  1.00 96.60           H  
ATOM    666  HG3 GLU A  43      21.274  -5.693 -10.236  1.00 96.60           H  
ATOM    667  CD  GLU A  43      20.624  -4.344  -8.700  1.00 96.60           C  
ATOM    668  OE1 GLU A  43      21.663  -3.874  -8.185  1.00 96.60           O  
ATOM    669  OE2 GLU A  43      19.550  -4.553  -8.095  1.00 96.60           O  
ATOM    670  N   GLY A  44      21.546  -6.369 -12.994  1.00 95.28           N  
ATOM    671  H   GLY A  44      21.949  -5.443 -12.989  1.00 95.28           H  
ATOM    672  CA  GLY A  44      22.408  -7.489 -13.375  1.00 95.28           C  
ATOM    673  HA2 GLY A  44      23.439  -7.134 -13.405  1.00 95.28           H  
ATOM    674  HA3 GLY A  44      22.333  -8.268 -12.617  1.00 95.28           H  
ATOM    675  C   GLY A  44      22.093  -8.113 -14.739  1.00 95.28           C  
ATOM    676  O   GLY A  44      22.601  -9.196 -15.044  1.00 95.28           O  
ATOM    677  N   PHE A  45      21.258  -7.483 -15.575  1.00 95.61           N  
ATOM    678  H   PHE A  45      20.805  -6.634 -15.266  1.00 95.61           H  
ATOM    679  CA  PHE A  45      20.990  -7.976 -16.923  1.00 95.61           C  
ATOM    680  HA  PHE A  45      20.746  -9.035 -16.832  1.00 95.61           H  
ATOM    681  C   PHE A  45      22.232  -7.853 -17.812  1.00 95.61           C  
ATOM    682  CB  PHE A  45      19.776  -7.273 -17.542  1.00 95.61           C  
ATOM    683  HB2 PHE A  45      18.915  -7.433 -16.893  1.00 95.61           H  
ATOM    684  HB3 PHE A  45      19.972  -6.202 -17.588  1.00 95.61           H  
ATOM    685  O   PHE A  45      22.634  -6.760 -18.208  1.00 95.61           O  
ATOM    686  CG  PHE A  45      19.408  -7.783 -18.925  1.00 95.61           C  
ATOM    687  CD1 PHE A  45      19.284  -6.890 -20.005  1.00 95.61           C  
ATOM    688  HD1 PHE A  45      19.471  -5.837 -19.859  1.00 95.61           H  
ATOM    689  CD2 PHE A  45      19.172  -9.156 -19.130  1.00 95.61           C  
ATOM    690  HD2 PHE A  45      19.257  -9.850 -18.307  1.00 95.61           H  
ATOM    691  CE1 PHE A  45      18.910  -7.358 -21.276  1.00 95.61           C  
ATOM    692  HE1 PHE A  45      18.806  -6.656 -22.089  1.00 95.61           H  
ATOM    693  CE2 PHE A  45      18.807  -9.628 -20.402  1.00 95.61           C  
ATOM    694  HE2 PHE A  45      18.621 -10.682 -20.547  1.00 95.61           H  
ATOM    695  CZ  PHE A  45      18.661  -8.727 -21.469  1.00 95.61           C  
ATOM    696  HZ  PHE A  45      18.339  -9.086 -22.435  1.00 95.61           H  
ATOM    697  N   LYS A  46      22.813  -9.003 -18.160  1.00 94.65           N  
ATOM    698  H   LYS A  46      22.449  -9.848 -17.742  1.00 94.65           H  
ATOM    699  CA  LYS A  46      24.026  -9.113 -18.974  1.00 94.65           C  
ATOM    700  HA  LYS A  46      24.416  -8.113 -19.165  1.00 94.65           H  
ATOM    701  C   LYS A  46      23.754  -9.748 -20.330  1.00 94.65           C  
ATOM    702  CB  LYS A  46      25.101  -9.891 -18.207  1.00 94.65           C  
ATOM    703  HB2 LYS A  46      24.699 -10.854 -17.892  1.00 94.65           H  
ATOM    704  HB3 LYS A  46      25.950 -10.069 -18.867  1.00 94.65           H  
ATOM    705  O   LYS A  46      22.900 -10.628 -20.471  1.00 94.65           O  
ATOM    706  CG  LYS A  46      25.593  -9.107 -16.986  1.00 94.65           C  
ATOM    707  HG2 LYS A  46      24.766  -8.844 -16.327  1.00 94.65           H  
ATOM    708  HG3 LYS A  46      26.074  -8.192 -17.333  1.00 94.65           H  
ATOM    709  CD  LYS A  46      26.613  -9.931 -16.207  1.00 94.65           C  
ATOM    710  HD2 LYS A  46      26.126 -10.779 -15.726  1.00 94.65           H  
ATOM    711  HD3 LYS A  46      27.359 -10.300 -16.911  1.00 94.65           H  
ATOM    712  CE  LYS A  46      27.274  -9.038 -15.156  1.00 94.65           C  
ATOM    713  HE2 LYS A  46      26.723  -9.088 -14.216  1.00 94.65           H  
ATOM    714  HE3 LYS A  46      27.227  -8.005 -15.499  1.00 94.65           H  
ATOM    715  NZ  LYS A  46      28.691  -9.424 -14.993  1.00 94.65           N  
ATOM    716  HZ1 LYS A  46      29.125  -9.430 -15.905  1.00 94.65           H  
ATOM    717  HZ2 LYS A  46      29.185  -8.738 -14.440  1.00 94.65           H  
ATOM    718  HZ3 LYS A  46      28.795 -10.359 -14.625  1.00 94.65           H  
ATOM    719  N   ARG A  47      24.526  -9.336 -21.331  1.00 93.79           N  
ATOM    720  H   ARG A  47      25.201  -8.613 -21.126  1.00 93.79           H  
ATOM    721  CA  ARG A  47      24.521  -9.904 -22.681  1.00 93.79           C  
ATOM    722  HA  ARG A  47      23.897 -10.797 -22.690  1.00 93.79           H  
ATOM    723  C   ARG A  47      25.922 -10.336 -23.076  1.00 93.79           C  
ATOM    724  CB  ARG A  47      23.962  -8.877 -23.671  1.00 93.79           C  
ATOM    725  HB2 ARG A  47      24.466  -7.923 -23.516  1.00 93.79           H  
ATOM    726  HB3 ARG A  47      24.174  -9.202 -24.689  1.00 93.79           H  
ATOM    727  O   ARG A  47      26.899  -9.664 -22.773  1.00 93.79           O  
ATOM    728  CG  ARG A  47      22.457  -8.649 -23.530  1.00 93.79           C  
ATOM    729  HG2 ARG A  47      22.188  -8.461 -22.490  1.00 93.79           H  
ATOM    730  HG3 ARG A  47      22.213  -7.755 -24.104  1.00 93.79           H  
ATOM    731  CD  ARG A  47      21.660  -9.846 -24.061  1.00 93.79           C  
ATOM    732  HD2 ARG A  47      21.641 -10.620 -23.294  1.00 93.79           H  
ATOM    733  HD3 ARG A  47      22.153 -10.228 -24.955  1.00 93.79           H  
ATOM    734  NE  ARG A  47      20.294  -9.438 -24.419  1.00 93.79           N  
ATOM    735  HE  ARG A  47      20.167  -8.439 -24.502  1.00 93.79           H  
ATOM    736  NH1 ARG A  47      19.463 -11.505 -24.933  1.00 93.79           N  
ATOM    737 HH11 ARG A  47      20.363 -11.886 -24.678  1.00 93.79           H  
ATOM    738 HH12 ARG A  47      18.682 -12.103 -25.161  1.00 93.79           H  
ATOM    739  NH2 ARG A  47      18.137  -9.709 -25.072  1.00 93.79           N  
ATOM    740 HH21 ARG A  47      17.361 -10.290 -25.358  1.00 93.79           H  
ATOM    741 HH22 ARG A  47      18.017  -8.709 -25.007  1.00 93.79           H  
ATOM    742  CZ  ARG A  47      19.306 -10.217 -24.804  1.00 93.79           C  
ATOM    743  N   PHE A  48      25.982 -11.451 -23.791  1.00 90.33           N  
ATOM    744  H   PHE A  48      25.118 -11.912 -24.041  1.00 90.33           H  
ATOM    745  CA  PHE A  48      27.206 -12.032 -24.323  1.00 90.33           C  
ATOM    746  HA  PHE A  48      28.065 -11.416 -24.060  1.00 90.33           H  
ATOM    747  C   PHE A  48      27.091 -12.098 -25.838  1.00 90.33           C  
ATOM    748  CB  PHE A  48      27.416 -13.432 -23.736  1.00 90.33           C  
ATOM    749  HB2 PHE A  48      28.284 -13.882 -24.216  1.00 90.33           H  
ATOM    750  HB3 PHE A  48      26.555 -14.057 -23.973  1.00 90.33           H  
ATOM    751  O   PHE A  48      26.064 -12.540 -26.362  1.00 90.33           O  
ATOM    752  CG  PHE A  48      27.631 -13.438 -22.240  1.00 90.33           C  
ATOM    753  CD1 PHE A  48      28.940 -13.418 -21.733  1.00 90.33           C  
ATOM    754  HD1 PHE A  48      29.790 -13.398 -22.399  1.00 90.33           H  
ATOM    755  CD2 PHE A  48      26.533 -13.457 -21.356  1.00 90.33           C  
ATOM    756  HD2 PHE A  48      25.525 -13.469 -21.742  1.00 90.33           H  
ATOM    757  CE1 PHE A  48      29.147 -13.439 -20.349  1.00 90.33           C  
ATOM    758  HE1 PHE A  48      30.155 -13.436 -19.961  1.00 90.33           H  
ATOM    759  CE2 PHE A  48      26.745 -13.436 -19.966  1.00 90.33           C  
ATOM    760  HE2 PHE A  48      25.907 -13.422 -19.285  1.00 90.33           H  
ATOM    761  CZ  PHE A  48      28.056 -13.426 -19.464  1.00 90.33           C  
ATOM    762  HZ  PHE A  48      28.240 -13.395 -18.400  1.00 90.33           H  
ATOM    763  N   THR A  49      28.139 -11.681 -26.537  1.00 88.15           N  
ATOM    764  H   THR A  49      28.925 -11.277 -26.048  1.00 88.15           H  
ATOM    765  CA  THR A  49      28.268 -11.883 -27.976  1.00 88.15           C  
ATOM    766  HA  THR A  49      27.511 -12.601 -28.293  1.00 88.15           H  
ATOM    767  C   THR A  49      29.624 -12.497 -28.283  1.00 88.15           C  
ATOM    768  CB  THR A  49      27.989 -10.588 -28.752  1.00 88.15           C  
ATOM    769  HB  THR A  49      27.098 -10.127 -28.326  1.00 88.15           H  
ATOM    770  O   THR A  49      30.639 -12.055 -27.756  1.00 88.15           O  
ATOM    771  CG2 THR A  49      29.112  -9.560 -28.743  1.00 88.15           C  
ATOM    772 HG21 THR A  49      30.017  -9.962 -29.199  1.00 88.15           H  
ATOM    773 HG22 THR A  49      28.797  -8.670 -29.287  1.00 88.15           H  
ATOM    774 HG23 THR A  49      29.313  -9.280 -27.709  1.00 88.15           H  
ATOM    775  OG1 THR A  49      27.703 -10.896 -30.093  1.00 88.15           O  
ATOM    776  HG1 THR A  49      28.535 -10.846 -30.570  1.00 88.15           H  
ATOM    777  N   GLN A  50      29.621 -13.515 -29.136  1.00 88.23           N  
ATOM    778  H   GLN A  50      28.744 -13.803 -29.546  1.00 88.23           H  
ATOM    779  CA  GLN A  50      30.823 -14.134 -29.679  1.00 88.23           C  
ATOM    780  HA  GLN A  50      31.702 -13.807 -29.123  1.00 88.23           H  
ATOM    781  C   GLN A  50      30.971 -13.687 -31.129  1.00 88.23           C  
ATOM    782  CB  GLN A  50      30.722 -15.654 -29.528  1.00 88.23           C  
ATOM    783  HB2 GLN A  50      29.793 -16.014 -29.972  1.00 88.23           H  
ATOM    784  HB3 GLN A  50      30.706 -15.887 -28.463  1.00 88.23           H  
ATOM    785  O   GLN A  50      30.033 -13.804 -31.923  1.00 88.23           O  
ATOM    786  CG  GLN A  50      31.901 -16.381 -30.186  1.00 88.23           C  
ATOM    787  HG2 GLN A  50      32.821 -15.815 -30.040  1.00 88.23           H  
ATOM    788  HG3 GLN A  50      31.730 -16.465 -31.259  1.00 88.23           H  
ATOM    789  CD  GLN A  50      32.067 -17.771 -29.598  1.00 88.23           C  
ATOM    790  NE2 GLN A  50      33.083 -17.974 -28.798  1.00 88.23           N  
ATOM    791 HE21 GLN A  50      33.094 -18.832 -28.266  1.00 88.23           H  
ATOM    792 HE22 GLN A  50      33.494 -17.137 -28.410  1.00 88.23           H  
ATOM    793  OE1 GLN A  50      31.268 -18.672 -29.818  1.00 88.23           O  
ATOM    794  N   TYR A  51      32.131 -13.144 -31.465  1.00 84.94           N  
ATOM    795  H   TYR A  51      32.865 -13.104 -30.772  1.00 84.94           H  
ATOM    796  CA  TYR A  51      32.444 -12.662 -32.799  1.00 84.94           C  
ATOM    797  HA  TYR A  51      31.507 -12.346 -33.258  1.00 84.94           H  
ATOM    798  C   TYR A  51      33.062 -13.776 -33.660  1.00 84.94           C  
ATOM    799  CB  TYR A  51      33.342 -11.427 -32.700  1.00 84.94           C  
ATOM    800  HB2 TYR A  51      33.680 -11.137 -33.695  1.00 84.94           H  
ATOM    801  HB3 TYR A  51      34.226 -11.694 -32.120  1.00 84.94           H  
ATOM    802  O   TYR A  51      33.624 -14.740 -33.136  1.00 84.94           O  
ATOM    803  CG  TYR A  51      32.667 -10.231 -32.056  1.00 84.94           C  
ATOM    804  CD1 TYR A  51      31.756  -9.443 -32.788  1.00 84.94           C  
ATOM    805  HD1 TYR A  51      31.540  -9.691 -33.817  1.00 84.94           H  
ATOM    806  CD2 TYR A  51      32.962  -9.901 -30.722  1.00 84.94           C  
ATOM    807  HD2 TYR A  51      33.675 -10.492 -30.166  1.00 84.94           H  
ATOM    808  CE1 TYR A  51      31.144  -8.324 -32.188  1.00 84.94           C  
ATOM    809  HE1 TYR A  51      30.453  -7.714 -32.752  1.00 84.94           H  
ATOM    810  CE2 TYR A  51      32.364  -8.779 -30.127  1.00 84.94           C  
ATOM    811  HE2 TYR A  51      32.624  -8.508 -29.114  1.00 84.94           H  
ATOM    812  OH  TYR A  51      30.881  -6.902 -30.262  1.00 84.94           O  
ATOM    813  HH  TYR A  51      30.297  -6.433 -30.863  1.00 84.94           H  
ATOM    814  CZ  TYR A  51      31.453  -7.986 -30.852  1.00 84.94           C  
ATOM    815  N   PRO A  52      32.988 -13.668 -35.002  1.00 87.96           N  
ATOM    816  CA  PRO A  52      33.536 -14.681 -35.909  1.00 87.96           C  
ATOM    817  HA  PRO A  52      33.024 -15.625 -35.723  1.00 87.96           H  
ATOM    818  C   PRO A  52      35.048 -14.917 -35.783  1.00 87.96           C  
ATOM    819  CB  PRO A  52      33.198 -14.185 -37.318  1.00 87.96           C  
ATOM    820  HB2 PRO A  52      34.008 -13.566 -37.702  1.00 87.96           H  
ATOM    821  HB3 PRO A  52      32.999 -15.013 -37.997  1.00 87.96           H  
ATOM    822  O   PRO A  52      35.536 -15.959 -36.213  1.00 87.96           O  
ATOM    823  CG  PRO A  52      31.962 -13.315 -37.108  1.00 87.96           C  
ATOM    824  HG2 PRO A  52      31.852 -12.569 -37.895  1.00 87.96           H  
ATOM    825  HG3 PRO A  52      31.075 -13.945 -37.044  1.00 87.96           H  
ATOM    826  CD  PRO A  52      32.234 -12.672 -35.754  1.00 87.96           C  
ATOM    827  HD2 PRO A  52      32.842 -11.777 -35.882  1.00 87.96           H  
ATOM    828  HD3 PRO A  52      31.284 -12.423 -35.281  1.00 87.96           H  
ATOM    829  N   ASP A  53      35.789 -13.963 -35.219  1.00 90.94           N  
ATOM    830  H   ASP A  53      35.329 -13.170 -34.794  1.00 90.94           H  
ATOM    831  CA  ASP A  53      37.222 -14.086 -34.933  1.00 90.94           C  
ATOM    832  HA  ASP A  53      37.683 -14.655 -35.740  1.00 90.94           H  
ATOM    833  C   ASP A  53      37.520 -14.867 -33.636  1.00 90.94           C  
ATOM    834  CB  ASP A  53      37.863 -12.687 -34.938  1.00 90.94           C  
ATOM    835  HB2 ASP A  53      37.640 -12.205 -35.890  1.00 90.94           H  
ATOM    836  HB3 ASP A  53      38.945 -12.800 -34.873  1.00 90.94           H  
ATOM    837  O   ASP A  53      38.685 -15.063 -33.289  1.00 90.94           O  
ATOM    838  CG  ASP A  53      37.398 -11.771 -33.801  1.00 90.94           C  
ATOM    839  OD1 ASP A  53      36.530 -12.192 -33.001  1.00 90.94           O  
ATOM    840  OD2 ASP A  53      37.890 -10.628 -33.755  1.00 90.94           O  
ATOM    841  N   GLY A  54      36.479 -15.340 -32.942  1.00 87.23           N  
ATOM    842  H   GLY A  54      35.552 -15.085 -33.253  1.00 87.23           H  
ATOM    843  CA  GLY A  54      36.568 -16.076 -31.684  1.00 87.23           C  
ATOM    844  HA2 GLY A  54      35.661 -16.667 -31.562  1.00 87.23           H  
ATOM    845  HA3 GLY A  54      37.425 -16.748 -31.716  1.00 87.23           H  
ATOM    846  C   GLY A  54      36.707 -15.189 -30.447  1.00 87.23           C  
ATOM    847  O   GLY A  54      36.851 -15.725 -29.350  1.00 87.23           O  
ATOM    848  N   SER A  55      36.683 -13.862 -30.595  1.00 88.34           N  
ATOM    849  H   SER A  55      36.550 -13.469 -31.516  1.00 88.34           H  
ATOM    850  CA  SER A  55      36.617 -12.954 -29.453  1.00 88.34           C  
ATOM    851  HA  SER A  55      37.270 -13.346 -28.673  1.00 88.34           H  
ATOM    852  C   SER A  55      35.201 -12.905 -28.881  1.00 88.34           C  
ATOM    853  CB  SER A  55      37.142 -11.559 -29.813  1.00 88.34           C  
ATOM    854  HB2 SER A  55      38.144 -11.648 -30.233  1.00 88.34           H  
ATOM    855  HB3 SER A  55      37.202 -10.964 -28.901  1.00 88.34           H  
ATOM    856  O   SER A  55      34.216 -12.956 -29.618  1.00 88.34           O  
ATOM    857  OG  SER A  55      36.314 -10.879 -30.728  1.00 88.34           O  
ATOM    858  HG  SER A  55      36.410 -11.290 -31.590  1.00 88.34           H  
ATOM    859  N   ASP A  56      35.098 -12.775 -27.562  1.00 88.80           N  
ATOM    860  H   ASP A  56      35.937 -12.718 -27.003  1.00 88.80           H  
ATOM    861  CA  ASP A  56      33.823 -12.623 -26.869  1.00 88.80           C  
ATOM    862  HA  ASP A  56      33.006 -12.703 -27.586  1.00 88.80           H  
ATOM    863  C   ASP A  56      33.752 -11.236 -26.229  1.00 88.80           C  
ATOM    864  CB  ASP A  56      33.619 -13.734 -25.824  1.00 88.80           C  
ATOM    865  HB2 ASP A  56      32.701 -13.523 -25.277  1.00 88.80           H  
ATOM    866  HB3 ASP A  56      34.444 -13.700 -25.112  1.00 88.80           H  
ATOM    867  O   ASP A  56      34.751 -10.701 -25.739  1.00 88.80           O  
ATOM    868  CG  ASP A  56      33.509 -15.157 -26.395  1.00 88.80           C  
ATOM    869  OD1 ASP A  56      33.231 -15.328 -27.602  1.00 88.80           O  
ATOM    870  OD2 ASP A  56      33.662 -16.107 -25.597  1.00 88.80           O  
ATOM    871  N   LYS A  57      32.552 -10.660 -26.201  1.00 88.23           N  
ATOM    872  H   LYS A  57      31.794 -11.148 -26.657  1.00 88.23           H  
ATOM    873  CA  LYS A  57      32.248  -9.428 -25.476  1.00 88.23           C  
ATOM    874  HA  LYS A  57      33.095  -9.183 -24.836  1.00 88.23           H  
ATOM    875  C   LYS A  57      31.045  -9.657 -24.574  1.00 88.23           C  
ATOM    876  CB  LYS A  57      32.084  -8.276 -26.477  1.00 88.23           C  
ATOM    877  HB2 LYS A  57      33.022  -8.186 -27.024  1.00 88.23           H  
ATOM    878  HB3 LYS A  57      31.288  -8.521 -27.180  1.00 88.23           H  
ATOM    879  O   LYS A  57      29.970 -10.050 -25.030  1.00 88.23           O  
ATOM    880  CG  LYS A  57      31.790  -6.914 -25.835  1.00 88.23           C  
ATOM    881  HG2 LYS A  57      30.885  -6.979 -25.231  1.00 88.23           H  
ATOM    882  HG3 LYS A  57      32.625  -6.632 -25.193  1.00 88.23           H  
ATOM    883  CD  LYS A  57      31.586  -5.842 -26.918  1.00 88.23           C  
ATOM    884  HD2 LYS A  57      30.713  -6.111 -27.513  1.00 88.23           H  
ATOM    885  HD3 LYS A  57      32.461  -5.804 -27.568  1.00 88.23           H  
ATOM    886  CE  LYS A  57      31.362  -4.469 -26.271  1.00 88.23           C  
ATOM    887  HE2 LYS A  57      30.593  -4.574 -25.506  1.00 88.23           H  
ATOM    888  HE3 LYS A  57      32.281  -4.156 -25.774  1.00 88.23           H  
ATOM    889  NZ  LYS A  57      30.932  -3.450 -27.264  1.00 88.23           N  
ATOM    890  HZ1 LYS A  57      30.788  -2.557 -26.814  1.00 88.23           H  
ATOM    891  HZ2 LYS A  57      31.614  -3.338 -28.000  1.00 88.23           H  
ATOM    892  HZ3 LYS A  57      30.053  -3.728 -27.677  1.00 88.23           H  
ATOM    893  N   GLU A  58      31.248  -9.400 -23.288  1.00 91.94           N  
ATOM    894  H   GLU A  58      32.162  -9.073 -23.010  1.00 91.94           H  
ATOM    895  CA  GLU A  58      30.184  -9.265 -22.298  1.00 91.94           C  
ATOM    896  HA  GLU A  58      29.292  -9.781 -22.654  1.00 91.94           H  
ATOM    897  C   GLU A  58      29.863  -7.777 -22.136  1.00 91.94           C  
ATOM    898  CB  GLU A  58      30.593  -9.917 -20.960  1.00 91.94           C  
ATOM    899  HB2 GLU A  58      31.459  -9.391 -20.559  1.00 91.94           H  
ATOM    900  HB3 GLU A  58      30.878 -10.952 -21.147  1.00 91.94           H  
ATOM    901  O   GLU A  58      30.765  -6.938 -22.096  1.00 91.94           O  
ATOM    902  CG  GLU A  58      29.463  -9.896 -19.910  1.00 91.94           C  
ATOM    903  HG2 GLU A  58      28.621 -10.479 -20.285  1.00 91.94           H  
ATOM    904  HG3 GLU A  58      29.116  -8.871 -19.780  1.00 91.94           H  
ATOM    905  CD  GLU A  58      29.894 -10.438 -18.531  1.00 91.94           C  
ATOM    906  OE1 GLU A  58      29.753  -9.706 -17.519  1.00 91.94           O  
ATOM    907  OE2 GLU A  58      30.307 -11.610 -18.430  1.00 91.94           O  
ATOM    908  N   ILE A  59      28.581  -7.455 -22.032  1.00 92.55           N  
ATOM    909  H   ILE A  59      27.894  -8.191 -22.114  1.00 92.55           H  
ATOM    910  CA  ILE A  59      28.104  -6.140 -21.625  1.00 92.55           C  
ATOM    911  HA  ILE A  59      28.946  -5.579 -21.218  1.00 92.55           H  
ATOM    912  C   ILE A  59      27.095  -6.313 -20.496  1.00 92.55           C  
ATOM    913  CB  ILE A  59      27.577  -5.339 -22.832  1.00 92.55           C  
ATOM    914  HB  ILE A  59      28.405  -5.250 -23.535  1.00 92.55           H  
ATOM    915  O   ILE A  59      26.138  -7.086 -20.598  1.00 92.55           O  
ATOM    916  CG1 ILE A  59      27.160  -3.911 -22.421  1.00 92.55           C  
ATOM    917 HG12 ILE A  59      26.285  -3.951 -21.771  1.00 92.55           H  
ATOM    918 HG13 ILE A  59      27.975  -3.450 -21.864  1.00 92.55           H  
ATOM    919  CG2 ILE A  59      26.435  -6.057 -23.557  1.00 92.55           C  
ATOM    920 HG21 ILE A  59      25.525  -6.006 -22.960  1.00 92.55           H  
ATOM    921 HG22 ILE A  59      26.693  -7.097 -23.761  1.00 92.55           H  
ATOM    922 HG23 ILE A  59      26.265  -5.566 -24.515  1.00 92.55           H  
ATOM    923  CD1 ILE A  59      26.836  -3.011 -23.620  1.00 92.55           C  
ATOM    924 HD11 ILE A  59      26.629  -2.001 -23.266  1.00 92.55           H  
ATOM    925 HD12 ILE A  59      25.952  -3.374 -24.144  1.00 92.55           H  
ATOM    926 HD13 ILE A  59      27.682  -2.981 -24.306  1.00 92.55           H  
ATOM    927  N   ASP A  60      27.325  -5.588 -19.408  1.00 95.29           N  
ATOM    928  H   ASP A  60      28.133  -4.981 -19.386  1.00 95.29           H  
ATOM    929  CA  ASP A  60      26.329  -5.394 -18.367  1.00 95.29           C  
ATOM    930  HA  ASP A  60      25.741  -6.304 -18.243  1.00 95.29           H  
ATOM    931  C   ASP A  60      25.384  -4.290 -18.834  1.00 95.29           C  
ATOM    932  CB  ASP A  60      27.024  -5.105 -17.034  1.00 95.29           C  
ATOM    933  HB2 ASP A  60      27.481  -4.116 -17.053  1.00 95.29           H  
ATOM    934  HB3 ASP A  60      27.820  -5.836 -16.894  1.00 95.29           H  
ATOM    935  O   ASP A  60      25.703  -3.104 -18.777  1.00 95.29           O  
ATOM    936  CG  ASP A  60      26.045  -5.223 -15.864  1.00 95.29           C  
ATOM    937  OD1 ASP A  60      24.909  -4.709 -15.983  1.00 95.29           O  
ATOM    938  OD2 ASP A  60      26.425  -5.902 -14.883  1.00 95.29           O  
ATOM    939  N   VAL A  61      24.250  -4.702 -19.402  1.00 96.12           N  
ATOM    940  H   VAL A  61      24.009  -5.680 -19.327  1.00 96.12           H  
ATOM    941  CA  VAL A  61      23.288  -3.797 -20.039  1.00 96.12           C  
ATOM    942  HA  VAL A  61      23.814  -3.200 -20.784  1.00 96.12           H  
ATOM    943  C   VAL A  61      22.702  -2.842 -19.009  1.00 96.12           C  
ATOM    944  CB  VAL A  61      22.160  -4.593 -20.721  1.00 96.12           C  
ATOM    945  HB  VAL A  61      21.651  -5.193 -19.967  1.00 96.12           H  
ATOM    946  O   VAL A  61      22.494  -1.670 -19.307  1.00 96.12           O  
ATOM    947  CG1 VAL A  61      21.104  -3.699 -21.382  1.00 96.12           C  
ATOM    948 HG11 VAL A  61      21.569  -3.050 -22.124  1.00 96.12           H  
ATOM    949 HG12 VAL A  61      20.341  -4.307 -21.868  1.00 96.12           H  
ATOM    950 HG13 VAL A  61      20.616  -3.073 -20.634  1.00 96.12           H  
ATOM    951  CG2 VAL A  61      22.712  -5.543 -21.789  1.00 96.12           C  
ATOM    952 HG21 VAL A  61      23.371  -6.282 -21.335  1.00 96.12           H  
ATOM    953 HG22 VAL A  61      21.887  -6.062 -22.277  1.00 96.12           H  
ATOM    954 HG23 VAL A  61      23.273  -4.975 -22.532  1.00 96.12           H  
ATOM    955  N   TRP A  62      22.463  -3.337 -17.794  1.00 96.85           N  
ATOM    956  H   TRP A  62      22.779  -4.275 -17.592  1.00 96.85           H  
ATOM    957  CA  TRP A  62      21.975  -2.526 -16.688  1.00 96.85           C  
ATOM    958  HA  TRP A  62      21.072  -1.997 -16.990  1.00 96.85           H  
ATOM    959  C   TRP A  62      22.994  -1.463 -16.279  1.00 96.85           C  
ATOM    960  CB  TRP A  62      21.641  -3.442 -15.513  1.00 96.85           C  
ATOM    961  HB2 TRP A  62      20.811  -4.086 -15.806  1.00 96.85           H  
ATOM    962  HB3 TRP A  62      22.494  -4.083 -15.290  1.00 96.85           H  
ATOM    963  O   TRP A  62      22.670  -0.277 -16.279  1.00 96.85           O  
ATOM    964  CG  TRP A  62      21.267  -2.703 -14.274  1.00 96.85           C  
ATOM    965  CD1 TRP A  62      22.102  -2.406 -13.252  1.00 96.85           C  
ATOM    966  HD1 TRP A  62      23.146  -2.676 -13.204  1.00 96.85           H  
ATOM    967  CD2 TRP A  62      19.978  -2.118 -13.927  1.00 96.85           C  
ATOM    968  CE2 TRP A  62      20.103  -1.498 -12.650  1.00 96.85           C  
ATOM    969  CE3 TRP A  62      18.716  -2.063 -14.552  1.00 96.85           C  
ATOM    970  HE3 TRP A  62      18.584  -2.519 -15.522  1.00 96.85           H  
ATOM    971  NE1 TRP A  62      21.412  -1.702 -12.285  1.00 96.85           N  
ATOM    972  HE1 TRP A  62      21.817  -1.398 -11.411  1.00 96.85           H  
ATOM    973  CH2 TRP A  62      17.816  -0.751 -12.711  1.00 96.85           C  
ATOM    974  HH2 TRP A  62      17.028  -0.155 -12.274  1.00 96.85           H  
ATOM    975  CZ2 TRP A  62      19.040  -0.833 -12.037  1.00 96.85           C  
ATOM    976  HZ2 TRP A  62      19.169  -0.351 -11.079  1.00 96.85           H  
ATOM    977  CZ3 TRP A  62      17.640  -1.388 -13.951  1.00 96.85           C  
ATOM    978  HZ3 TRP A  62      16.684  -1.325 -14.449  1.00 96.85           H  
ATOM    979  N   ALA A  63      24.229  -1.869 -15.971  1.00 96.61           N  
ATOM    980  H   ALA A  63      24.448  -2.855 -16.003  1.00 96.61           H  
ATOM    981  CA  ALA A  63      25.264  -0.929 -15.556  1.00 96.61           C  
ATOM    982  HA  ALA A  63      24.904  -0.375 -14.689  1.00 96.61           H  
ATOM    983  C   ALA A  63      25.567   0.094 -16.660  1.00 96.61           C  
ATOM    984  CB  ALA A  63      26.517  -1.708 -15.148  1.00 96.61           C  
ATOM    985  HB1 ALA A  63      26.266  -2.448 -14.388  1.00 96.61           H  
ATOM    986  HB2 ALA A  63      27.257  -1.017 -14.745  1.00 96.61           H  
ATOM    987  HB3 ALA A  63      26.939  -2.208 -16.020  1.00 96.61           H  
ATOM    988  O   ALA A  63      25.692   1.283 -16.372  1.00 96.61           O  
ATOM    989  N   LYS A  64      25.613  -0.346 -17.926  1.00 95.81           N  
ATOM    990  H   LYS A  64      25.517  -1.337 -18.097  1.00 95.81           H  
ATOM    991  CA  LYS A  64      25.881   0.545 -19.056  1.00 95.81           C  
ATOM    992  HA  LYS A  64      26.759   1.131 -18.782  1.00 95.81           H  
ATOM    993  C   LYS A  64      24.756   1.551 -19.292  1.00 95.81           C  
ATOM    994  CB  LYS A  64      26.190  -0.269 -20.324  1.00 95.81           C  
ATOM    995  HB2 LYS A  64      25.294  -0.809 -20.629  1.00 95.81           H  
ATOM    996  HB3 LYS A  64      26.968  -1.000 -20.101  1.00 95.81           H  
ATOM    997  O   LYS A  64      25.050   2.705 -19.583  1.00 95.81           O  
ATOM    998  CG  LYS A  64      26.665   0.613 -21.494  1.00 95.81           C  
ATOM    999  HG2 LYS A  64      25.904   1.357 -21.728  1.00 95.81           H  
ATOM   1000  HG3 LYS A  64      26.793  -0.011 -22.378  1.00 95.81           H  
ATOM   1001  CD  LYS A  64      28.003   1.312 -21.203  1.00 95.81           C  
ATOM   1002  HD2 LYS A  64      28.780   0.564 -21.049  1.00 95.81           H  
ATOM   1003  HD3 LYS A  64      27.922   1.928 -20.307  1.00 95.81           H  
ATOM   1004  CE  LYS A  64      28.391   2.243 -22.350  1.00 95.81           C  
ATOM   1005  HE2 LYS A  64      28.291   1.710 -23.295  1.00 95.81           H  
ATOM   1006  HE3 LYS A  64      27.699   3.085 -22.350  1.00 95.81           H  
ATOM   1007  NZ  LYS A  64      29.781   2.740 -22.212  1.00 95.81           N  
ATOM   1008  HZ1 LYS A  64      29.987   3.062 -21.277  1.00 95.81           H  
ATOM   1009  HZ2 LYS A  64      29.950   3.511 -22.842  1.00 95.81           H  
ATOM   1010  HZ3 LYS A  64      30.424   2.013 -22.492  1.00 95.81           H  
ATOM   1011  N   LEU A  65      23.488   1.157 -19.143  1.00 97.27           N  
ATOM   1012  H   LEU A  65      23.298   0.191 -18.915  1.00 97.27           H  
ATOM   1013  CA  LEU A  65      22.366   2.095 -19.245  1.00 97.27           C  
ATOM   1014  HA  LEU A  65      22.362   2.524 -20.247  1.00 97.27           H  
ATOM   1015  C   LEU A  65      22.523   3.250 -18.248  1.00 97.27           C  
ATOM   1016  CB  LEU A  65      21.040   1.351 -19.006  1.00 97.27           C  
ATOM   1017  HB2 LEU A  65      21.097   0.837 -18.046  1.00 97.27           H  
ATOM   1018  HB3 LEU A  65      20.902   0.598 -19.781  1.00 97.27           H  
ATOM   1019  O   LEU A  65      22.387   4.408 -18.631  1.00 97.27           O  
ATOM   1020  CG  LEU A  65      19.807   2.274 -18.980  1.00 97.27           C  
ATOM   1021  HG  LEU A  65      19.916   3.023 -18.195  1.00 97.27           H  
ATOM   1022  CD1 LEU A  65      19.579   2.982 -20.317  1.00 97.27           C  
ATOM   1023 HD11 LEU A  65      20.403   3.665 -20.522  1.00 97.27           H  
ATOM   1024 HD12 LEU A  65      18.664   3.572 -20.271  1.00 97.27           H  
ATOM   1025 HD13 LEU A  65      19.496   2.254 -21.124  1.00 97.27           H  
ATOM   1026  CD2 LEU A  65      18.571   1.444 -18.654  1.00 97.27           C  
ATOM   1027 HD21 LEU A  65      18.390   0.713 -19.441  1.00 97.27           H  
ATOM   1028 HD22 LEU A  65      17.722   2.123 -18.572  1.00 97.27           H  
ATOM   1029 HD23 LEU A  65      18.708   0.941 -17.696  1.00 97.27           H  
ATOM   1030  N   TRP A  66      22.835   2.939 -16.989  1.00 96.55           N  
ATOM   1031  H   TRP A  66      22.914   1.965 -16.733  1.00 96.55           H  
ATOM   1032  CA  TRP A  66      23.003   3.952 -15.949  1.00 96.55           C  
ATOM   1033  HA  TRP A  66      22.183   4.666 -16.029  1.00 96.55           H  
ATOM   1034  C   TRP A  66      24.295   4.761 -16.095  1.00 96.55           C  
ATOM   1035  CB  TRP A  66      22.902   3.295 -14.573  1.00 96.55           C  
ATOM   1036  HB2 TRP A  66      23.219   4.016 -13.820  1.00 96.55           H  
ATOM   1037  HB3 TRP A  66      23.582   2.443 -14.524  1.00 96.55           H  
ATOM   1038  O   TRP A  66      24.300   5.943 -15.770  1.00 96.55           O  
ATOM   1039  CG  TRP A  66      21.516   2.860 -14.218  1.00 96.55           C  
ATOM   1040  CD1 TRP A  66      21.090   1.586 -14.074  1.00 96.55           C  
ATOM   1041  HD1 TRP A  66      21.707   0.709 -14.197  1.00 96.55           H  
ATOM   1042  CD2 TRP A  66      20.347   3.700 -13.966  1.00 96.55           C  
ATOM   1043  CE2 TRP A  66      19.240   2.858 -13.655  1.00 96.55           C  
ATOM   1044  CE3 TRP A  66      20.115   5.091 -13.962  1.00 96.55           C  
ATOM   1045  HE3 TRP A  66      20.934   5.757 -14.187  1.00 96.55           H  
ATOM   1046  NE1 TRP A  66      19.748   1.583 -13.748  1.00 96.55           N  
ATOM   1047  HE1 TRP A  66      19.225   0.741 -13.552  1.00 96.55           H  
ATOM   1048  CH2 TRP A  66      17.776   4.755 -13.333  1.00 96.55           C  
ATOM   1049  HH2 TRP A  66      16.811   5.165 -13.072  1.00 96.55           H  
ATOM   1050  CZ2 TRP A  66      17.972   3.364 -13.336  1.00 96.55           C  
ATOM   1051  HZ2 TRP A  66      17.159   2.700 -13.078  1.00 96.55           H  
ATOM   1052  CZ3 TRP A  66      18.843   5.614 -13.654  1.00 96.55           C  
ATOM   1053  HZ3 TRP A  66      18.683   6.682 -13.646  1.00 96.55           H  
ATOM   1054  N   GLU A  67      25.375   4.168 -16.609  1.00 96.01           N  
ATOM   1055  H   GLU A  67      25.348   3.174 -16.785  1.00 96.01           H  
ATOM   1056  CA  GLU A  67      26.574   4.913 -17.017  1.00 96.01           C  
ATOM   1057  HA  GLU A  67      26.992   5.432 -16.154  1.00 96.01           H  
ATOM   1058  C   GLU A  67      26.215   5.977 -18.064  1.00 96.01           C  
ATOM   1059  CB  GLU A  67      27.625   3.929 -17.560  1.00 96.01           C  
ATOM   1060  HB2 GLU A  67      27.829   3.177 -16.797  1.00 96.01           H  
ATOM   1061  HB3 GLU A  67      27.205   3.422 -18.428  1.00 96.01           H  
ATOM   1062  O   GLU A  67      26.499   7.151 -17.853  1.00 96.01           O  
ATOM   1063  CG  GLU A  67      28.959   4.572 -17.982  1.00 96.01           C  
ATOM   1064  HG2 GLU A  67      28.763   5.472 -18.565  1.00 96.01           H  
ATOM   1065  HG3 GLU A  67      29.517   4.857 -17.091  1.00 96.01           H  
ATOM   1066  CD  GLU A  67      29.798   3.605 -18.839  1.00 96.01           C  
ATOM   1067  OE1 GLU A  67      30.402   4.038 -19.848  1.00 96.01           O  
ATOM   1068  OE2 GLU A  67      29.789   2.384 -18.570  1.00 96.01           O  
ATOM   1069  N   LEU A  68      25.531   5.579 -19.145  1.00 95.47           N  
ATOM   1070  H   LEU A  68      25.305   4.599 -19.229  1.00 95.47           H  
ATOM   1071  CA  LEU A  68      25.132   6.479 -20.233  1.00 95.47           C  
ATOM   1072  HA  LEU A  68      26.005   7.039 -20.567  1.00 95.47           H  
ATOM   1073  C   LEU A  68      24.100   7.521 -19.789  1.00 95.47           C  
ATOM   1074  CB  LEU A  68      24.567   5.651 -21.403  1.00 95.47           C  
ATOM   1075  HB2 LEU A  68      23.751   5.037 -21.025  1.00 95.47           H  
ATOM   1076  HB3 LEU A  68      24.150   6.342 -22.136  1.00 95.47           H  
ATOM   1077  O   LEU A  68      24.148   8.651 -20.253  1.00 95.47           O  
ATOM   1078  CG  LEU A  68      25.589   4.745 -22.113  1.00 95.47           C  
ATOM   1079  HG  LEU A  68      26.093   4.114 -21.380  1.00 95.47           H  
ATOM   1080  CD1 LEU A  68      24.879   3.834 -23.118  1.00 95.47           C  
ATOM   1081 HD11 LEU A  68      25.595   3.143 -23.563  1.00 95.47           H  
ATOM   1082 HD12 LEU A  68      24.427   4.428 -23.912  1.00 95.47           H  
ATOM   1083 HD13 LEU A  68      24.107   3.258 -22.607  1.00 95.47           H  
ATOM   1084  CD2 LEU A  68      26.663   5.532 -22.865  1.00 95.47           C  
ATOM   1085 HD21 LEU A  68      27.242   6.138 -22.168  1.00 95.47           H  
ATOM   1086 HD22 LEU A  68      27.343   4.854 -23.381  1.00 95.47           H  
ATOM   1087 HD23 LEU A  68      26.201   6.184 -23.607  1.00 95.47           H  
ATOM   1088  N   HIS A  69      23.182   7.157 -18.892  1.00 95.33           N  
ATOM   1089  H   HIS A  69      23.151   6.190 -18.605  1.00 95.33           H  
ATOM   1090  CA  HIS A  69      22.210   8.088 -18.319  1.00 95.33           C  
ATOM   1091  HA  HIS A  69      21.661   8.570 -19.128  1.00 95.33           H  
ATOM   1092  C   HIS A  69      22.864   9.203 -17.491  1.00 95.33           C  
ATOM   1093  CB  HIS A  69      21.234   7.293 -17.446  1.00 95.33           C  
ATOM   1094  HB2 HIS A  69      20.653   6.621 -18.078  1.00 95.33           H  
ATOM   1095  HB3 HIS A  69      21.808   6.690 -16.742  1.00 95.33           H  
ATOM   1096  O   HIS A  69      22.386  10.333 -17.493  1.00 95.33           O  
ATOM   1097  CG  HIS A  69      20.293   8.159 -16.649  1.00 95.33           C  
ATOM   1098  CD2 HIS A  69      20.296   8.330 -15.292  1.00 95.33           C  
ATOM   1099  HD2 HIS A  69      20.976   7.869 -14.591  1.00 95.33           H  
ATOM   1100  ND1 HIS A  69      19.369   9.035 -17.164  1.00 95.33           N  
ATOM   1101  HD1 HIS A  69      19.441   9.440 -18.087  1.00 95.33           H  
ATOM   1102  CE1 HIS A  69      18.774   9.656 -16.129  1.00 95.33           C  
ATOM   1103  HE1 HIS A  69      18.061  10.463 -16.207  1.00 95.33           H  
ATOM   1104  NE2 HIS A  69      19.298   9.248 -14.967  1.00 95.33           N  
ATOM   1105  N   ASN A  70      23.942   8.881 -16.774  1.00 94.83           N  
ATOM   1106  H   ASN A  70      24.303   7.940 -16.841  1.00 94.83           H  
ATOM   1107  CA  ASN A  70      24.651   9.829 -15.915  1.00 94.83           C  
ATOM   1108  HA  ASN A  70      23.942  10.566 -15.537  1.00 94.83           H  
ATOM   1109  C   ASN A  70      25.735  10.628 -16.660  1.00 94.83           C  
ATOM   1110  CB  ASN A  70      25.235   9.059 -14.722  1.00 94.83           C  
ATOM   1111  HB2 ASN A  70      25.832   8.226 -15.091  1.00 94.83           H  
ATOM   1112  HB3 ASN A  70      25.891   9.721 -14.158  1.00 94.83           H  
ATOM   1113  O   ASN A  70      26.355  11.511 -16.065  1.00 94.83           O  
ATOM   1114  CG  ASN A  70      24.173   8.562 -13.759  1.00 94.83           C  
ATOM   1115  ND2 ASN A  70      24.270   7.337 -13.309  1.00 94.83           N  
ATOM   1116 HD21 ASN A  70      23.494   7.047 -12.731  1.00 94.83           H  
ATOM   1117 HD22 ASN A  70      24.783   6.690 -13.890  1.00 94.83           H  
ATOM   1118  OD1 ASN A  70      23.257   9.255 -13.363  1.00 94.83           O  
ATOM   1119  N   ASP A  71      25.993  10.319 -17.932  1.00 94.62           N  
ATOM   1120  H   ASP A  71      25.441   9.605 -18.385  1.00 94.62           H  
ATOM   1121  CA  ASP A  71      26.938  11.057 -18.763  1.00 94.62           C  
ATOM   1122  HA  ASP A  71      27.726  11.460 -18.127  1.00 94.62           H  
ATOM   1123  C   ASP A  71      26.236  12.236 -19.451  1.00 94.62           C  
ATOM   1124  CB  ASP A  71      27.618  10.112 -19.766  1.00 94.62           C  
ATOM   1125  HB2 ASP A  71      28.018   9.257 -19.220  1.00 94.62           H  
ATOM   1126  HB3 ASP A  71      26.882   9.741 -20.479  1.00 94.62           H  
ATOM   1127  O   ASP A  71      25.458  12.066 -20.387  1.00 94.62           O  
ATOM   1128  CG  ASP A  71      28.774  10.780 -20.527  1.00 94.62           C  
ATOM   1129  OD1 ASP A  71      28.901  12.029 -20.485  1.00 94.62           O  
ATOM   1130  OD2 ASP A  71      29.560  10.033 -21.151  1.00 94.62           O  
ATOM   1131  N   GLU A  72      26.560  13.459 -19.024  1.00 92.24           N  
ATOM   1132  H   GLU A  72      27.187  13.527 -18.236  1.00 92.24           H  
ATOM   1133  CA  GLU A  72      26.010  14.699 -19.590  1.00 92.24           C  
ATOM   1134  HA  GLU A  72      24.926  14.684 -19.473  1.00 92.24           H  
ATOM   1135  C   GLU A  72      26.298  14.879 -21.095  1.00 92.24           C  
ATOM   1136  CB  GLU A  72      26.580  15.912 -18.832  1.00 92.24           C  
ATOM   1137  HB2 GLU A  72      27.665  15.908 -18.935  1.00 92.24           H  
ATOM   1138  HB3 GLU A  72      26.197  16.818 -19.302  1.00 92.24           H  
ATOM   1139  O   GLU A  72      25.659  15.703 -21.754  1.00 92.24           O  
ATOM   1140  CG  GLU A  72      26.215  15.962 -17.337  1.00 92.24           C  
ATOM   1141  HG2 GLU A  72      26.625  15.083 -16.841  1.00 92.24           H  
ATOM   1142  HG3 GLU A  72      25.129  15.931 -17.245  1.00 92.24           H  
ATOM   1143  CD  GLU A  72      26.747  17.225 -16.627  1.00 92.24           C  
ATOM   1144  OE1 GLU A  72      26.378  17.431 -15.448  1.00 92.24           O  
ATOM   1145  OE2 GLU A  72      27.523  17.996 -17.244  1.00 92.24           O  
ATOM   1146  N   GLN A  73      27.264  14.142 -21.658  1.00 93.28           N  
ATOM   1147  H   GLN A  73      27.734  13.453 -21.089  1.00 93.28           H  
ATOM   1148  CA  GLN A  73      27.598  14.193 -23.085  1.00 93.28           C  
ATOM   1149  HA  GLN A  73      27.404  15.202 -23.448  1.00 93.28           H  
ATOM   1150  C   GLN A  73      26.738  13.253 -23.940  1.00 93.28           C  
ATOM   1151  CB  GLN A  73      29.091  13.898 -23.294  1.00 93.28           C  
ATOM   1152  HB2 GLN A  73      29.310  12.874 -22.992  1.00 93.28           H  
ATOM   1153  HB3 GLN A  73      29.319  13.999 -24.355  1.00 93.28           H  
ATOM   1154  O   GLN A  73      26.767  13.357 -25.170  1.00 93.28           O  
ATOM   1155  CG  GLN A  73      29.978  14.867 -22.501  1.00 93.28           C  
ATOM   1156  HG2 GLN A  73      29.814  14.706 -21.436  1.00 93.28           H  
ATOM   1157  HG3 GLN A  73      29.695  15.892 -22.740  1.00 93.28           H  
ATOM   1158  CD  GLN A  73      31.467  14.705 -22.773  1.00 93.28           C  
ATOM   1159  NE2 GLN A  73      32.299  15.315 -21.957  1.00 93.28           N  
ATOM   1160 HE21 GLN A  73      31.920  15.700 -21.104  1.00 93.28           H  
ATOM   1161 HE22 GLN A  73      33.271  15.074 -22.088  1.00 93.28           H  
ATOM   1162  OE1 GLN A  73      31.941  14.097 -23.719  1.00 93.28           O  
ATOM   1163  N   VAL A  74      25.968  12.355 -23.320  1.00 89.68           N  
ATOM   1164  H   VAL A  74      25.940  12.357 -22.310  1.00 89.68           H  
ATOM   1165  CA  VAL A  74      25.139  11.360 -24.002  1.00 89.68           C  
ATOM   1166  HA  VAL A  74      25.368  11.381 -25.067  1.00 89.68           H  
ATOM   1167  C   VAL A  74      23.661  11.707 -23.833  1.00 89.68           C  
ATOM   1168  CB  VAL A  74      25.457   9.940 -23.500  1.00 89.68           C  
ATOM   1169  HB  VAL A  74      25.239   9.870 -22.434  1.00 89.68           H  
ATOM   1170  O   VAL A  74      23.162  11.935 -22.739  1.00 89.68           O  
ATOM   1171  CG1 VAL A  74      24.612   8.902 -24.250  1.00 89.68           C  
ATOM   1172 HG11 VAL A  74      24.882   7.904 -23.904  1.00 89.68           H  
ATOM   1173 HG12 VAL A  74      24.783   8.975 -25.324  1.00 89.68           H  
ATOM   1174 HG13 VAL A  74      23.555   9.048 -24.028  1.00 89.68           H  
ATOM   1175  CG2 VAL A  74      26.933   9.583 -23.732  1.00 89.68           C  
ATOM   1176 HG21 VAL A  74      27.573  10.257 -23.164  1.00 89.68           H  
ATOM   1177 HG22 VAL A  74      27.130   8.572 -23.375  1.00 89.68           H  
ATOM   1178 HG23 VAL A  74      27.184   9.658 -24.790  1.00 89.68           H  
ATOM   1179  N   SER A  75      22.910  11.709 -24.934  1.00 89.11           N  
ATOM   1180  H   SER A  75      23.348  11.520 -25.825  1.00 89.11           H  
ATOM   1181  CA  SER A  75      21.471  11.993 -24.927  1.00 89.11           C  
ATOM   1182  HA  SER A  75      21.275  12.729 -24.148  1.00 89.11           H  
ATOM   1183  C   SER A  75      20.625  10.760 -24.579  1.00 89.11           C  
ATOM   1184  CB  SER A  75      21.060  12.630 -26.258  1.00 89.11           C  
ATOM   1185  HB2 SER A  75      21.665  13.521 -26.430  1.00 89.11           H  
ATOM   1186  HB3 SER A  75      20.010  12.920 -26.214  1.00 89.11           H  
ATOM   1187  O   SER A  75      19.706  10.412 -25.320  1.00 89.11           O  
ATOM   1188  OG  SER A  75      21.257  11.719 -27.320  1.00 89.11           O  
ATOM   1189  HG  SER A  75      20.670  10.979 -27.150  1.00 89.11           H  
ATOM   1190  N   ILE A  76      20.942  10.071 -23.481  1.00 93.71           N  
ATOM   1191  H   ILE A  76      21.681  10.432 -22.895  1.00 93.71           H  
ATOM   1192  CA  ILE A  76      20.138   8.965 -22.945  1.00 93.71           C  
ATOM   1193  HA  ILE A  76      19.292   8.776 -23.607  1.00 93.71           H  
ATOM   1194  C   ILE A  76      19.567   9.405 -21.604  1.00 93.71           C  
ATOM   1195  CB  ILE A  76      20.952   7.653 -22.865  1.00 93.71           C  
ATOM   1196  HB  ILE A  76      21.930   7.870 -22.435  1.00 93.71           H  
ATOM   1197  O   ILE A  76      20.297   9.742 -20.681  1.00 93.71           O  
ATOM   1198  CG1 ILE A  76      21.127   7.099 -24.298  1.00 93.71           C  
ATOM   1199 HG12 ILE A  76      21.470   7.897 -24.956  1.00 93.71           H  
ATOM   1200 HG13 ILE A  76      20.161   6.758 -24.670  1.00 93.71           H  
ATOM   1201  CG2 ILE A  76      20.248   6.607 -21.972  1.00 93.71           C  
ATOM   1202 HG21 ILE A  76      19.254   6.381 -22.356  1.00 93.71           H  
ATOM   1203 HG22 ILE A  76      20.834   5.688 -21.921  1.00 93.71           H  
ATOM   1204 HG23 ILE A  76      20.171   6.972 -20.948  1.00 93.71           H  
ATOM   1205  CD1 ILE A  76      22.129   5.949 -24.416  1.00 93.71           C  
ATOM   1206 HD11 ILE A  76      23.132   6.324 -24.209  1.00 93.71           H  
ATOM   1207 HD12 ILE A  76      21.889   5.144 -23.722  1.00 93.71           H  
ATOM   1208 HD13 ILE A  76      22.108   5.551 -25.430  1.00 93.71           H  
ATOM   1209  N   ASN A  77      18.243   9.378 -21.483  1.00 93.75           N  
ATOM   1210  H   ASN A  77      17.684   9.070 -22.266  1.00 93.75           H  
ATOM   1211  CA  ASN A  77      17.561   9.720 -20.244  1.00 93.75           C  
ATOM   1212  HA  ASN A  77      18.290   9.797 -19.438  1.00 93.75           H  
ATOM   1213  C   ASN A  77      16.567   8.622 -19.871  1.00 93.75           C  
ATOM   1214  CB  ASN A  77      16.896  11.095 -20.386  1.00 93.75           C  
ATOM   1215  HB2 ASN A  77      17.643  11.833 -20.681  1.00 93.75           H  
ATOM   1216  HB3 ASN A  77      16.122  11.047 -21.151  1.00 93.75           H  
ATOM   1217  O   ASN A  77      15.674   8.301 -20.657  1.00 93.75           O  
ATOM   1218  CG  ASN A  77      16.296  11.539 -19.068  1.00 93.75           C  
ATOM   1219  ND2 ASN A  77      15.096  12.065 -19.064  1.00 93.75           N  
ATOM   1220 HD21 ASN A  77      14.741  12.296 -18.147  1.00 93.75           H  
ATOM   1221 HD22 ASN A  77      14.565  12.145 -19.920  1.00 93.75           H  
ATOM   1222  OD1 ASN A  77      16.887  11.403 -18.018  1.00 93.75           O  
ATOM   1223  N   VAL A  78      16.708   8.072 -18.667  1.00 96.42           N  
ATOM   1224  H   VAL A  78      17.433   8.409 -18.050  1.00 96.42           H  
ATOM   1225  CA  VAL A  78      15.698   7.196 -18.080  1.00 96.42           C  
ATOM   1226  HA  VAL A  78      15.205   6.629 -18.869  1.00 96.42           H  
ATOM   1227  C   VAL A  78      14.653   8.087 -17.427  1.00 96.42           C  
ATOM   1228  CB  VAL A  78      16.313   6.184 -17.096  1.00 96.42           C  
ATOM   1229  HB  VAL A  78      16.763   6.711 -16.255  1.00 96.42           H  
ATOM   1230  O   VAL A  78      14.938   8.792 -16.463  1.00 96.42           O  
ATOM   1231  CG1 VAL A  78      15.228   5.235 -16.572  1.00 96.42           C  
ATOM   1232 HG11 VAL A  78      14.701   4.758 -17.398  1.00 96.42           H  
ATOM   1233 HG12 VAL A  78      14.518   5.794 -15.962  1.00 96.42           H  
ATOM   1234 HG13 VAL A  78      15.682   4.475 -15.936  1.00 96.42           H  
ATOM   1235  CG2 VAL A  78      17.398   5.334 -17.776  1.00 96.42           C  
ATOM   1236 HG21 VAL A  78      17.793   4.611 -17.062  1.00 96.42           H  
ATOM   1237 HG22 VAL A  78      16.993   4.809 -18.640  1.00 96.42           H  
ATOM   1238 HG23 VAL A  78      18.226   5.969 -18.094  1.00 96.42           H  
ATOM   1239  N   LEU A  79      13.437   8.087 -17.973  1.00 94.39           N  
ATOM   1240  H   LEU A  79      13.257   7.497 -18.773  1.00 94.39           H  
ATOM   1241  CA  LEU A  79      12.321   8.777 -17.342  1.00 94.39           C  
ATOM   1242  HA  LEU A  79      12.613   9.819 -17.209  1.00 94.39           H  
ATOM   1243  C   LEU A  79      12.071   8.139 -15.972  1.00 94.39           C  
ATOM   1244  CB  LEU A  79      11.055   8.705 -18.211  1.00 94.39           C  
ATOM   1245  HB2 LEU A  79      10.808   7.657 -18.377  1.00 94.39           H  
ATOM   1246  HB3 LEU A  79      10.233   9.153 -17.654  1.00 94.39           H  
ATOM   1247  O   LEU A  79      11.948   6.911 -15.906  1.00 94.39           O  
ATOM   1248  CG  LEU A  79      11.168   9.407 -19.574  1.00 94.39           C  
ATOM   1249  HG  LEU A  79      11.985   8.972 -20.150  1.00 94.39           H  
ATOM   1250  CD1 LEU A  79       9.865   9.199 -20.346  1.00 94.39           C  
ATOM   1251 HD11 LEU A  79       9.035   9.667 -19.816  1.00 94.39           H  
ATOM   1252 HD12 LEU A  79       9.956   9.636 -21.340  1.00 94.39           H  
ATOM   1253 HD13 LEU A  79       9.674   8.131 -20.451  1.00 94.39           H  
ATOM   1254  CD2 LEU A  79      11.403  10.914 -19.434  1.00 94.39           C  
ATOM   1255 HD21 LEU A  79      11.397  11.376 -20.421  1.00 94.39           H  
ATOM   1256 HD22 LEU A  79      12.378  11.092 -18.979  1.00 94.39           H  
ATOM   1257 HD23 LEU A  79      10.624  11.360 -18.816  1.00 94.39           H  
ATOM   1258  N   PRO A  80      11.973   8.939 -14.899  1.00 92.50           N  
ATOM   1259  CA  PRO A  80      11.716   8.404 -13.574  1.00 92.50           C  
ATOM   1260  HA  PRO A  80      12.481   7.674 -13.308  1.00 92.50           H  
ATOM   1261  C   PRO A  80      10.346   7.724 -13.524  1.00 92.50           C  
ATOM   1262  CB  PRO A  80      11.808   9.605 -12.628  1.00 92.50           C  
ATOM   1263  HB2 PRO A  80      12.842   9.732 -12.306  1.00 92.50           H  
ATOM   1264  HB3 PRO A  80      11.153   9.506 -11.763  1.00 92.50           H  
ATOM   1265  O   PRO A  80       9.475   7.949 -14.379  1.00 92.50           O  
ATOM   1266  CG  PRO A  80      11.403  10.782 -13.514  1.00 92.50           C  
ATOM   1267  HG2 PRO A  80      11.813  11.724 -13.150  1.00 92.50           H  
ATOM   1268  HG3 PRO A  80      10.316  10.833 -13.582  1.00 92.50           H  
ATOM   1269  CD  PRO A  80      11.986  10.396 -14.871  1.00 92.50           C  
ATOM   1270  HD2 PRO A  80      11.378  10.820 -15.670  1.00 92.50           H  
ATOM   1271  HD3 PRO A  80      13.016  10.746 -14.946  1.00 92.50           H  
ATOM   1272  N   VAL A  81      10.141   6.914 -12.486  1.00 94.05           N  
ATOM   1273  H   VAL A  81      10.917   6.719 -11.868  1.00 94.05           H  
ATOM   1274  CA  VAL A  81       8.823   6.352 -12.176  1.00 94.05           C  
ATOM   1275  HA  VAL A  81       8.560   5.670 -12.985  1.00 94.05           H  
ATOM   1276  C   VAL A  81       7.792   7.480 -12.121  1.00 94.05           C  
ATOM   1277  CB  VAL A  81       8.822   5.560 -10.855  1.00 94.05           C  
ATOM   1278  HB  VAL A  81       8.984   6.246 -10.023  1.00 94.05           H  
ATOM   1279  O   VAL A  81       8.062   8.569 -11.614  1.00 94.05           O  
ATOM   1280  CG1 VAL A  81       7.484   4.832 -10.647  1.00 94.05           C  
ATOM   1281 HG11 VAL A  81       7.535   4.215  -9.750  1.00 94.05           H  
ATOM   1282 HG12 VAL A  81       6.676   5.551 -10.510  1.00 94.05           H  
ATOM   1283 HG13 VAL A  81       7.272   4.190 -11.502  1.00 94.05           H  
ATOM   1284  CG2 VAL A  81       9.927   4.501 -10.823  1.00 94.05           C  
ATOM   1285 HG21 VAL A  81       9.866   3.911  -9.908  1.00 94.05           H  
ATOM   1286 HG22 VAL A  81       9.837   3.836 -11.682  1.00 94.05           H  
ATOM   1287 HG23 VAL A  81      10.909   4.974 -10.843  1.00 94.05           H  
ATOM   1288  N   ASP A  82       6.599   7.214 -12.653  1.00 93.31           N  
ATOM   1289  H   ASP A  82       6.425   6.274 -12.979  1.00 93.31           H  
ATOM   1290  CA  ASP A  82       5.500   8.175 -12.632  1.00 93.31           C  
ATOM   1291  HA  ASP A  82       5.798   9.062 -13.191  1.00 93.31           H  
ATOM   1292  C   ASP A  82       5.195   8.592 -11.187  1.00 93.31           C  
ATOM   1293  CB  ASP A  82       4.280   7.555 -13.325  1.00 93.31           C  
ATOM   1294  HB2 ASP A  82       3.953   6.678 -12.767  1.00 93.31           H  
ATOM   1295  HB3 ASP A  82       4.585   7.220 -14.316  1.00 93.31           H  
ATOM   1296  O   ASP A  82       4.762   7.779 -10.367  1.00 93.31           O  
ATOM   1297  CG  ASP A  82       3.097   8.516 -13.482  1.00 93.31           C  
ATOM   1298  OD1 ASP A  82       3.033   9.535 -12.759  1.00 93.31           O  
ATOM   1299  OD2 ASP A  82       2.267   8.198 -14.361  1.00 93.31           O  
ATOM   1300  N   ILE A  83       5.421   9.869 -10.875  1.00 94.82           N  
ATOM   1301  H   ILE A  83       5.823  10.473 -11.577  1.00 94.82           H  
ATOM   1302  CA  ILE A  83       5.232  10.388  -9.523  1.00 94.82           C  
ATOM   1303  HA  ILE A  83       5.847   9.774  -8.866  1.00 94.82           H  
ATOM   1304  C   ILE A  83       3.783  10.234  -9.051  1.00 94.82           C  
ATOM   1305  CB  ILE A  83       5.729  11.848  -9.438  1.00 94.82           C  
ATOM   1306  HB  ILE A  83       6.726  11.884  -9.877  1.00 94.82           H  
ATOM   1307  O   ILE A  83       3.545  10.015  -7.864  1.00 94.82           O  
ATOM   1308  CG1 ILE A  83       5.852  12.355  -7.986  1.00 94.82           C  
ATOM   1309 HG12 ILE A  83       4.878  12.332  -7.497  1.00 94.82           H  
ATOM   1310 HG13 ILE A  83       6.190  13.391  -8.009  1.00 94.82           H  
ATOM   1311  CG2 ILE A  83       4.836  12.816 -10.239  1.00 94.82           C  
ATOM   1312 HG21 ILE A  83       5.294  13.805 -10.245  1.00 94.82           H  
ATOM   1313 HG22 ILE A  83       4.734  12.476 -11.269  1.00 94.82           H  
ATOM   1314 HG23 ILE A  83       3.848  12.892  -9.784  1.00 94.82           H  
ATOM   1315  CD1 ILE A  83       6.850  11.560  -7.136  1.00 94.82           C  
ATOM   1316 HD11 ILE A  83       6.994  12.070  -6.184  1.00 94.82           H  
ATOM   1317 HD12 ILE A  83       6.469  10.559  -6.935  1.00 94.82           H  
ATOM   1318 HD13 ILE A  83       7.810  11.493  -7.648  1.00 94.82           H  
ATOM   1319  N   GLN A  84       2.804  10.272  -9.962  1.00 95.98           N  
ATOM   1320  H   GLN A  84       3.040  10.311 -10.943  1.00 95.98           H  
ATOM   1321  CA  GLN A  84       1.407  10.082  -9.590  1.00 95.98           C  
ATOM   1322  HA  GLN A  84       1.211  10.727  -8.733  1.00 95.98           H  
ATOM   1323  C   GLN A  84       1.136   8.644  -9.150  1.00 95.98           C  
ATOM   1324  CB  GLN A  84       0.486  10.493 -10.749  1.00 95.98           C  
ATOM   1325  HB2 GLN A  84       0.794  11.468 -11.127  1.00 95.98           H  
ATOM   1326  HB3 GLN A  84       0.567   9.769 -11.559  1.00 95.98           H  
ATOM   1327  O   GLN A  84       0.424   8.435  -8.169  1.00 95.98           O  
ATOM   1328  CG  GLN A  84      -0.979  10.576 -10.286  1.00 95.98           C  
ATOM   1329  HG2 GLN A  84      -1.322   9.592  -9.966  1.00 95.98           H  
ATOM   1330  HG3 GLN A  84      -1.602  10.891 -11.123  1.00 95.98           H  
ATOM   1331  CD  GLN A  84      -1.155  11.577  -9.148  1.00 95.98           C  
ATOM   1332  NE2 GLN A  84      -1.837  11.243  -8.074  1.00 95.98           N  
ATOM   1333 HE21 GLN A  84      -2.171  10.300  -7.938  1.00 95.98           H  
ATOM   1334 HE22 GLN A  84      -1.872  11.966  -7.370  1.00 95.98           H  
ATOM   1335  OE1 GLN A  84      -0.638  12.683  -9.182  1.00 95.98           O  
ATOM   1336  N   LEU A  85       1.757   7.663  -9.813  1.00 94.47           N  
ATOM   1337  H   LEU A  85       2.385   7.920 -10.561  1.00 94.47           H  
ATOM   1338  CA  LEU A  85       1.688   6.261  -9.400  1.00 94.47           C  
ATOM   1339  HA  LEU A  85       0.640   5.963  -9.369  1.00 94.47           H  
ATOM   1340  C   LEU A  85       2.259   6.083  -7.987  1.00 94.47           C  
ATOM   1341  CB  LEU A  85       2.430   5.395 -10.435  1.00 94.47           C  
ATOM   1342  HB2 LEU A  85       3.457   5.751 -10.521  1.00 94.47           H  
ATOM   1343  HB3 LEU A  85       1.949   5.514 -11.406  1.00 94.47           H  
ATOM   1344  O   LEU A  85       1.626   5.454  -7.140  1.00 94.47           O  
ATOM   1345  CG  LEU A  85       2.500   3.899 -10.083  1.00 94.47           C  
ATOM   1346  HG  LEU A  85       2.966   3.769  -9.106  1.00 94.47           H  
ATOM   1347  CD1 LEU A  85       1.114   3.253 -10.068  1.00 94.47           C  
ATOM   1348 HD11 LEU A  85       0.609   3.413 -11.021  1.00 94.47           H  
ATOM   1349 HD12 LEU A  85       1.217   2.185  -9.877  1.00 94.47           H  
ATOM   1350 HD13 LEU A  85       0.521   3.678  -9.258  1.00 94.47           H  
ATOM   1351  CD2 LEU A  85       3.368   3.176 -11.115  1.00 94.47           C  
ATOM   1352 HD21 LEU A  85       4.368   3.609 -11.112  1.00 94.47           H  
ATOM   1353 HD22 LEU A  85       2.927   3.265 -12.107  1.00 94.47           H  
ATOM   1354 HD23 LEU A  85       3.450   2.126 -10.837  1.00 94.47           H  
ATOM   1355  N   LEU A  86       3.417   6.690  -7.709  1.00 96.39           N  
ATOM   1356  H   LEU A  86       3.879   7.193  -8.453  1.00 96.39           H  
ATOM   1357  CA  LEU A  86       4.048   6.636  -6.387  1.00 96.39           C  
ATOM   1358  HA  LEU A  86       4.193   5.592  -6.108  1.00 96.39           H  
ATOM   1359  C   LEU A  86       3.158   7.258  -5.301  1.00 96.39           C  
ATOM   1360  CB  LEU A  86       5.413   7.342  -6.438  1.00 96.39           C  
ATOM   1361  HB2 LEU A  86       5.264   8.369  -6.772  1.00 96.39           H  
ATOM   1362  HB3 LEU A  86       5.814   7.384  -5.425  1.00 96.39           H  
ATOM   1363  O   LEU A  86       2.955   6.656  -4.243  1.00 96.39           O  
ATOM   1364  CG  LEU A  86       6.458   6.674  -7.348  1.00 96.39           C  
ATOM   1365  HG  LEU A  86       6.075   6.594  -8.365  1.00 96.39           H  
ATOM   1366  CD1 LEU A  86       7.713   7.544  -7.369  1.00 96.39           C  
ATOM   1367 HD11 LEU A  86       8.041   7.747  -6.349  1.00 96.39           H  
ATOM   1368 HD12 LEU A  86       8.510   7.044  -7.919  1.00 96.39           H  
ATOM   1369 HD13 LEU A  86       7.495   8.488  -7.868  1.00 96.39           H  
ATOM   1370  CD2 LEU A  86       6.839   5.276  -6.854  1.00 96.39           C  
ATOM   1371 HD21 LEU A  86       5.993   4.597  -6.965  1.00 96.39           H  
ATOM   1372 HD22 LEU A  86       7.667   4.886  -7.446  1.00 96.39           H  
ATOM   1373 HD23 LEU A  86       7.134   5.316  -5.806  1.00 96.39           H  
ATOM   1374  N   ARG A  87       2.570   8.431  -5.572  1.00 97.98           N  
ATOM   1375  H   ARG A  87       2.798   8.877  -6.449  1.00 97.98           H  
ATOM   1376  CA  ARG A  87       1.615   9.086  -4.664  1.00 97.98           C  
ATOM   1377  HA  ARG A  87       2.095   9.245  -3.698  1.00 97.98           H  
ATOM   1378  C   ARG A  87       0.399   8.205  -4.412  1.00 97.98           C  
ATOM   1379  CB  ARG A  87       1.172  10.439  -5.240  1.00 97.98           C  
ATOM   1380  HB2 ARG A  87       0.855  10.299  -6.274  1.00 97.98           H  
ATOM   1381  HB3 ARG A  87       0.318  10.808  -4.673  1.00 97.98           H  
ATOM   1382  O   ARG A  87      -0.013   8.049  -3.265  1.00 97.98           O  
ATOM   1383  CG  ARG A  87       2.276  11.503  -5.181  1.00 97.98           C  
ATOM   1384  HG2 ARG A  87       2.471  11.773  -4.143  1.00 97.98           H  
ATOM   1385  HG3 ARG A  87       3.196  11.116  -5.618  1.00 97.98           H  
ATOM   1386  CD  ARG A  87       1.835  12.742  -5.965  1.00 97.98           C  
ATOM   1387  HD2 ARG A  87       0.946  13.170  -5.503  1.00 97.98           H  
ATOM   1388  HD3 ARG A  87       1.581  12.428  -6.978  1.00 97.98           H  
ATOM   1389  NE  ARG A  87       2.899  13.758  -6.015  1.00 97.98           N  
ATOM   1390  HE  ARG A  87       3.541  13.819  -5.238  1.00 97.98           H  
ATOM   1391  NH1 ARG A  87       2.352  14.707  -8.037  1.00 97.98           N  
ATOM   1392 HH11 ARG A  87       1.510  14.149  -8.071  1.00 97.98           H  
ATOM   1393 HH12 ARG A  87       2.534  15.435  -8.713  1.00 97.98           H  
ATOM   1394  NH2 ARG A  87       4.108  15.461  -6.875  1.00 97.98           N  
ATOM   1395 HH21 ARG A  87       4.673  15.410  -6.039  1.00 97.98           H  
ATOM   1396 HH22 ARG A  87       4.318  16.242  -7.480  1.00 97.98           H  
ATOM   1397  CZ  ARG A  87       3.109  14.638  -6.976  1.00 97.98           C  
ATOM   1398  N   ASP A  88      -0.179   7.615  -5.451  1.00 97.97           N  
ATOM   1399  H   ASP A  88       0.186   7.793  -6.376  1.00 97.97           H  
ATOM   1400  CA  ASP A  88      -1.369   6.778  -5.318  1.00 97.97           C  
ATOM   1401  HA  ASP A  88      -2.130   7.342  -4.778  1.00 97.97           H  
ATOM   1402  C   ASP A  88      -1.088   5.527  -4.477  1.00 97.97           C  
ATOM   1403  CB  ASP A  88      -1.936   6.445  -6.705  1.00 97.97           C  
ATOM   1404  HB2 ASP A  88      -2.687   5.664  -6.590  1.00 97.97           H  
ATOM   1405  HB3 ASP A  88      -1.142   6.057  -7.343  1.00 97.97           H  
ATOM   1406  O   ASP A  88      -1.872   5.213  -3.574  1.00 97.97           O  
ATOM   1407  CG  ASP A  88      -2.612   7.648  -7.387  1.00 97.97           C  
ATOM   1408  OD1 ASP A  88      -2.856   8.688  -6.714  1.00 97.97           O  
ATOM   1409  OD2 ASP A  88      -2.981   7.500  -8.571  1.00 97.97           O  
ATOM   1410  N   ASN A  89       0.063   4.881  -4.673  1.00 96.80           N  
ATOM   1411  H   ASN A  89       0.649   5.165  -5.445  1.00 96.80           H  
ATOM   1412  CA  ASN A  89       0.489   3.740  -3.863  1.00 96.80           C  
ATOM   1413  HA  ASN A  89      -0.308   2.996  -3.865  1.00 96.80           H  
ATOM   1414  C   ASN A  89       0.715   4.135  -2.398  1.00 96.80           C  
ATOM   1415  CB  ASN A  89       1.734   3.108  -4.507  1.00 96.80           C  
ATOM   1416  HB2 ASN A  89       2.490   3.872  -4.688  1.00 96.80           H  
ATOM   1417  HB3 ASN A  89       2.157   2.359  -3.839  1.00 96.80           H  
ATOM   1418  O   ASN A  89       0.186   3.486  -1.491  1.00 96.80           O  
ATOM   1419  CG  ASN A  89       1.411   2.417  -5.823  1.00 96.80           C  
ATOM   1420  ND2 ASN A  89       2.409   2.035  -6.566  1.00 96.80           N  
ATOM   1421 HD21 ASN A  89       3.329   1.911  -6.167  1.00 96.80           H  
ATOM   1422 HD22 ASN A  89       2.237   1.470  -7.385  1.00 96.80           H  
ATOM   1423  OD1 ASN A  89       0.263   2.178  -6.172  1.00 96.80           O  
ATOM   1424  N   ALA A  90       1.390   5.256  -2.139  1.00 98.15           N  
ATOM   1425  H   ALA A  90       1.827   5.747  -2.906  1.00 98.15           H  
ATOM   1426  CA  ALA A  90       1.569   5.777  -0.785  1.00 98.15           C  
ATOM   1427  HA  ALA A  90       2.069   5.019  -0.183  1.00 98.15           H  
ATOM   1428  C   ALA A  90       0.226   6.103  -0.101  1.00 98.15           C  
ATOM   1429  CB  ALA A  90       2.489   6.994  -0.874  1.00 98.15           C  
ATOM   1430  HB1 ALA A  90       2.641   7.426   0.116  1.00 98.15           H  
ATOM   1431  HB2 ALA A  90       3.454   6.679  -1.270  1.00 98.15           H  
ATOM   1432  HB3 ALA A  90       2.066   7.745  -1.541  1.00 98.15           H  
ATOM   1433  O   ALA A  90       0.010   5.778   1.070  1.00 98.15           O  
ATOM   1434  N   LYS A  91      -0.749   6.657  -0.831  1.00 98.68           N  
ATOM   1435  H   LYS A  91      -0.528   6.927  -1.779  1.00 98.68           H  
ATOM   1436  CA  LYS A  91      -2.106   6.888  -0.303  1.00 98.68           C  
ATOM   1437  HA  LYS A  91      -2.016   7.432   0.638  1.00 98.68           H  
ATOM   1438  C   LYS A  91      -2.849   5.583   0.009  1.00 98.68           C  
ATOM   1439  CB  LYS A  91      -2.917   7.732  -1.290  1.00 98.68           C  
ATOM   1440  HB2 LYS A  91      -3.951   7.777  -0.950  1.00 98.68           H  
ATOM   1441  HB3 LYS A  91      -2.903   7.232  -2.258  1.00 98.68           H  
ATOM   1442  O   LYS A  91      -3.704   5.588   0.901  1.00 98.68           O  
ATOM   1443  CG  LYS A  91      -2.400   9.172  -1.451  1.00 98.68           C  
ATOM   1444  HG2 LYS A  91      -2.548   9.755  -0.542  1.00 98.68           H  
ATOM   1445  HG3 LYS A  91      -1.330   9.181  -1.654  1.00 98.68           H  
ATOM   1446  CD  LYS A  91      -3.151   9.820  -2.611  1.00 98.68           C  
ATOM   1447  HD2 LYS A  91      -4.208   9.922  -2.364  1.00 98.68           H  
ATOM   1448  HD3 LYS A  91      -3.050   9.178  -3.487  1.00 98.68           H  
ATOM   1449  CE  LYS A  91      -2.568  11.186  -2.955  1.00 98.68           C  
ATOM   1450  HE2 LYS A  91      -1.482  11.101  -3.001  1.00 98.68           H  
ATOM   1451  HE3 LYS A  91      -2.807  11.920  -2.185  1.00 98.68           H  
ATOM   1452  NZ  LYS A  91      -3.068  11.609  -4.280  1.00 98.68           N  
ATOM   1453  HZ1 LYS A  91      -2.832  10.934  -4.993  1.00 98.68           H  
ATOM   1454  HZ2 LYS A  91      -4.057  11.814  -4.301  1.00 98.68           H  
ATOM   1455  HZ3 LYS A  91      -2.579  12.449  -4.556  1.00 98.68           H  
ATOM   1456  N   GLN A  92      -2.547   4.475  -0.677  1.00 98.55           N  
ATOM   1457  H   GLN A  92      -1.869   4.539  -1.423  1.00 98.55           H  
ATOM   1458  CA  GLN A  92      -3.066   3.151  -0.307  1.00 98.55           C  
ATOM   1459  HA  GLN A  92      -4.129   3.254  -0.090  1.00 98.55           H  
ATOM   1460  C   GLN A  92      -2.435   2.614   0.979  1.00 98.55           C  
ATOM   1461  CB  GLN A  92      -2.900   2.114  -1.431  1.00 98.55           C  
ATOM   1462  HB2 GLN A  92      -3.230   1.146  -1.053  1.00 98.55           H  
ATOM   1463  HB3 GLN A  92      -1.847   2.016  -1.696  1.00 98.55           H  
ATOM   1464  O   GLN A  92      -3.141   1.993   1.779  1.00 98.55           O  
ATOM   1465  CG  GLN A  92      -3.705   2.416  -2.700  1.00 98.55           C  
ATOM   1466  HG2 GLN A  92      -3.566   1.597  -3.405  1.00 98.55           H  
ATOM   1467  HG3 GLN A  92      -3.308   3.316  -3.169  1.00 98.55           H  
ATOM   1468  CD  GLN A  92      -5.201   2.604  -2.469  1.00 98.55           C  
ATOM   1469  NE2 GLN A  92      -5.874   3.295  -3.359  1.00 98.55           N  
ATOM   1470 HE21 GLN A  92      -6.881   3.297  -3.279  1.00 98.55           H  
ATOM   1471 HE22 GLN A  92      -5.384   3.635  -4.175  1.00 98.55           H  
ATOM   1472  OE1 GLN A  92      -5.806   2.186  -1.490  1.00 98.55           O  
ATOM   1473  N   VAL A  93      -1.159   2.915   1.239  1.00 98.31           N  
ATOM   1474  H   VAL A  93      -0.608   3.368   0.524  1.00 98.31           H  
ATOM   1475  CA  VAL A  93      -0.536   2.626   2.541  1.00 98.31           C  
ATOM   1476  HA  VAL A  93      -0.653   1.562   2.746  1.00 98.31           H  
ATOM   1477  C   VAL A  93      -1.269   3.380   3.653  1.00 98.31           C  
ATOM   1478  CB  VAL A  93       0.977   2.931   2.546  1.00 98.31           C  
ATOM   1479  HB  VAL A  93       1.153   3.986   2.335  1.00 98.31           H  
ATOM   1480  O   VAL A  93      -1.682   2.761   4.633  1.00 98.31           O  
ATOM   1481  CG1 VAL A  93       1.584   2.616   3.918  1.00 98.31           C  
ATOM   1482 HG11 VAL A  93       1.212   3.314   4.667  1.00 98.31           H  
ATOM   1483 HG12 VAL A  93       1.340   1.595   4.212  1.00 98.31           H  
ATOM   1484 HG13 VAL A  93       2.668   2.717   3.873  1.00 98.31           H  
ATOM   1485  CG2 VAL A  93       1.713   2.089   1.498  1.00 98.31           C  
ATOM   1486 HG21 VAL A  93       1.353   2.323   0.496  1.00 98.31           H  
ATOM   1487 HG22 VAL A  93       1.567   1.026   1.692  1.00 98.31           H  
ATOM   1488 HG23 VAL A  93       2.779   2.313   1.527  1.00 98.31           H  
ATOM   1489  N   VAL A  94      -1.554   4.676   3.462  1.00 98.73           N  
ATOM   1490  H   VAL A  94      -1.136   5.133   2.665  1.00 98.73           H  
ATOM   1491  CA  VAL A  94      -2.344   5.477   4.421  1.00 98.73           C  
ATOM   1492  HA  VAL A  94      -1.825   5.473   5.380  1.00 98.73           H  
ATOM   1493  C   VAL A  94      -3.735   4.880   4.653  1.00 98.73           C  
ATOM   1494  CB  VAL A  94      -2.482   6.941   3.957  1.00 98.73           C  
ATOM   1495  HB  VAL A  94      -2.918   6.964   2.958  1.00 98.73           H  
ATOM   1496  O   VAL A  94      -4.176   4.780   5.797  1.00 98.73           O  
ATOM   1497  CG1 VAL A  94      -3.384   7.770   4.882  1.00 98.73           C  
ATOM   1498 HG11 VAL A  94      -3.407   8.804   4.538  1.00 98.73           H  
ATOM   1499 HG12 VAL A  94      -2.988   7.749   5.898  1.00 98.73           H  
ATOM   1500 HG13 VAL A  94      -4.403   7.385   4.880  1.00 98.73           H  
ATOM   1501  CG2 VAL A  94      -1.129   7.648   3.907  1.00 98.73           C  
ATOM   1502 HG21 VAL A  94      -0.693   7.680   4.905  1.00 98.73           H  
ATOM   1503 HG22 VAL A  94      -0.445   7.129   3.236  1.00 98.73           H  
ATOM   1504 HG23 VAL A  94      -1.259   8.669   3.548  1.00 98.73           H  
ATOM   1505  N   ASN A  95      -4.444   4.474   3.591  1.00 98.64           N  
ATOM   1506  H   ASN A  95      -4.033   4.579   2.674  1.00 98.64           H  
ATOM   1507  CA  ASN A  95      -5.746   3.808   3.728  1.00 98.64           C  
ATOM   1508  HA  ASN A  95      -6.442   4.470   4.243  1.00 98.64           H  
ATOM   1509  C   ASN A  95      -5.644   2.537   4.575  1.00 98.64           C  
ATOM   1510  CB  ASN A  95      -6.309   3.429   2.348  1.00 98.64           C  
ATOM   1511  HB2 ASN A  95      -7.112   2.705   2.484  1.00 98.64           H  
ATOM   1512  HB3 ASN A  95      -5.533   2.937   1.761  1.00 98.64           H  
ATOM   1513  O   ASN A  95      -6.446   2.346   5.484  1.00 98.64           O  
ATOM   1514  CG  ASN A  95      -6.887   4.576   1.560  1.00 98.64           C  
ATOM   1515  ND2 ASN A  95      -6.849   4.475   0.251  1.00 98.64           N  
ATOM   1516 HD21 ASN A  95      -7.235   5.189  -0.350  1.00 98.64           H  
ATOM   1517 HD22 ASN A  95      -6.430   3.651  -0.157  1.00 98.64           H  
ATOM   1518  OD1 ASN A  95      -7.455   5.527   2.095  1.00 98.64           O  
ATOM   1519  N   SER A  96      -4.650   1.698   4.289  1.00 98.32           N  
ATOM   1520  H   SER A  96      -4.019   1.933   3.537  1.00 98.32           H  
ATOM   1521  CA  SER A  96      -4.465   0.419   4.972  1.00 98.32           C  
ATOM   1522  HA  SER A  96      -5.391  -0.153   4.905  1.00 98.32           H  
ATOM   1523  C   SER A  96      -4.147   0.611   6.456  1.00 98.32           C  
ATOM   1524  CB  SER A  96      -3.357  -0.388   4.290  1.00 98.32           C  
ATOM   1525  HB2 SER A  96      -2.404   0.131   4.386  1.00 98.32           H  
ATOM   1526  HB3 SER A  96      -3.279  -1.361   4.775  1.00 98.32           H  
ATOM   1527  O   SER A  96      -4.734  -0.064   7.300  1.00 98.32           O  
ATOM   1528  OG  SER A  96      -3.657  -0.579   2.919  1.00 98.32           O  
ATOM   1529  HG  SER A  96      -3.464   0.234   2.447  1.00 98.32           H  
ATOM   1530  N   GLN A  97      -3.279   1.573   6.795  1.00 98.18           N  
ATOM   1531  H   GLN A  97      -2.817   2.093   6.063  1.00 98.18           H  
ATOM   1532  CA  GLN A  97      -2.977   1.908   8.189  1.00 98.18           C  
ATOM   1533  HA  GLN A  97      -2.690   0.999   8.718  1.00 98.18           H  
ATOM   1534  C   GLN A  97      -4.204   2.476   8.913  1.00 98.18           C  
ATOM   1535  CB  GLN A  97      -1.808   2.897   8.266  1.00 98.18           C  
ATOM   1536  HB2 GLN A  97      -1.728   3.241   9.297  1.00 98.18           H  
ATOM   1537  HB3 GLN A  97      -2.017   3.759   7.632  1.00 98.18           H  
ATOM   1538  O   GLN A  97      -4.537   2.000   9.997  1.00 98.18           O  
ATOM   1539  CG  GLN A  97      -0.459   2.278   7.858  1.00 98.18           C  
ATOM   1540  HG2 GLN A  97      -0.259   1.405   8.479  1.00 98.18           H  
ATOM   1541  HG3 GLN A  97      -0.497   1.958   6.817  1.00 98.18           H  
ATOM   1542  CD  GLN A  97       0.697   3.261   8.028  1.00 98.18           C  
ATOM   1543  NE2 GLN A  97       1.875   2.966   7.529  1.00 98.18           N  
ATOM   1544 HE21 GLN A  97       2.594   3.661   7.675  1.00 98.18           H  
ATOM   1545 HE22 GLN A  97       2.050   2.106   7.030  1.00 98.18           H  
ATOM   1546  OE1 GLN A  97       0.564   4.316   8.617  1.00 98.18           O  
ATOM   1547  N   ARG A  98      -4.934   3.416   8.292  1.00 98.16           N  
ATOM   1548  H   ARG A  98      -4.594   3.778   7.412  1.00 98.16           H  
ATOM   1549  CA  ARG A  98      -6.196   3.948   8.835  1.00 98.16           C  
ATOM   1550  HA  ARG A  98      -5.984   4.486   9.759  1.00 98.16           H  
ATOM   1551  C   ARG A  98      -7.170   2.824   9.164  1.00 98.16           C  
ATOM   1552  CB  ARG A  98      -6.858   4.889   7.818  1.00 98.16           C  
ATOM   1553  HB2 ARG A  98      -6.154   5.655   7.493  1.00 98.16           H  
ATOM   1554  HB3 ARG A  98      -7.122   4.307   6.935  1.00 98.16           H  
ATOM   1555  O   ARG A  98      -7.726   2.795  10.256  1.00 98.16           O  
ATOM   1556  CG  ARG A  98      -8.114   5.565   8.401  1.00 98.16           C  
ATOM   1557  HG2 ARG A  98      -8.695   4.860   8.995  1.00 98.16           H  
ATOM   1558  HG3 ARG A  98      -7.798   6.375   9.059  1.00 98.16           H  
ATOM   1559  CD  ARG A  98      -9.043   6.127   7.322  1.00 98.16           C  
ATOM   1560  HD2 ARG A  98      -9.907   6.570   7.817  1.00 98.16           H  
ATOM   1561  HD3 ARG A  98      -8.507   6.912   6.788  1.00 98.16           H  
ATOM   1562  NE  ARG A  98      -9.501   5.078   6.385  1.00 98.16           N  
ATOM   1563  HE  ARG A  98      -9.625   4.142   6.743  1.00 98.16           H  
ATOM   1564  NH1 ARG A  98      -9.374   6.264   4.427  1.00 98.16           N  
ATOM   1565 HH11 ARG A  98      -9.194   6.180   3.437  1.00 98.16           H  
ATOM   1566 HH12 ARG A  98      -9.173   7.086   4.978  1.00 98.16           H  
ATOM   1567  NH2 ARG A  98      -9.777   4.073   4.378  1.00 98.16           N  
ATOM   1568 HH21 ARG A  98      -9.826   3.205   4.891  1.00 98.16           H  
ATOM   1569 HH22 ARG A  98      -9.720   4.020   3.371  1.00 98.16           H  
ATOM   1570  CZ  ARG A  98      -9.558   5.145   5.073  1.00 98.16           C  
ATOM   1571  N   ASP A  99      -7.403   1.925   8.214  1.00 97.82           N  
ATOM   1572  H   ASP A  99      -6.927   2.021   7.329  1.00 97.82           H  
ATOM   1573  CA  ASP A  99      -8.399   0.866   8.363  1.00 97.82           C  
ATOM   1574  HA  ASP A  99      -9.325   1.307   8.730  1.00 97.82           H  
ATOM   1575  C   ASP A  99      -7.958  -0.158   9.417  1.00 97.82           C  
ATOM   1576  CB  ASP A  99      -8.692   0.234   6.990  1.00 97.82           C  
ATOM   1577  HB2 ASP A  99      -9.356  -0.618   7.135  1.00 97.82           H  
ATOM   1578  HB3 ASP A  99      -7.761  -0.129   6.554  1.00 97.82           H  
ATOM   1579  O   ASP A  99      -8.784  -0.620  10.204  1.00 97.82           O  
ATOM   1580  CG  ASP A  99      -9.369   1.214   6.015  1.00 97.82           C  
ATOM   1581  OD1 ASP A  99      -9.892   2.273   6.449  1.00 97.82           O  
ATOM   1582  OD2 ASP A  99      -9.396   0.954   4.794  1.00 97.82           O  
ATOM   1583  N   SER A 100      -6.655  -0.443   9.515  1.00 97.10           N  
ATOM   1584  H   SER A 100      -6.021  -0.056   8.831  1.00 97.10           H  
ATOM   1585  CA  SER A 100      -6.098  -1.243  10.610  1.00 97.10           C  
ATOM   1586  HA  SER A 100      -6.590  -2.216  10.616  1.00 97.10           H  
ATOM   1587  C   SER A 100      -6.326  -0.593  11.976  1.00 97.10           C  
ATOM   1588  CB  SER A 100      -4.600  -1.469  10.396  1.00 97.10           C  
ATOM   1589  HB2 SER A 100      -4.061  -0.526  10.498  1.00 97.10           H  
ATOM   1590  HB3 SER A 100      -4.431  -1.865   9.395  1.00 97.10           H  
ATOM   1591  O   SER A 100      -6.690  -1.291  12.917  1.00 97.10           O  
ATOM   1592  OG  SER A 100      -4.116  -2.401  11.345  1.00 97.10           O  
ATOM   1593  HG  SER A 100      -4.372  -2.118  12.226  1.00 97.10           H  
ATOM   1594  N   LEU A 101      -6.135   0.725  12.097  1.00 96.78           N  
ATOM   1595  H   LEU A 101      -5.797   1.238  11.295  1.00 96.78           H  
ATOM   1596  CA  LEU A 101      -6.350   1.460  13.347  1.00 96.78           C  
ATOM   1597  HA  LEU A 101      -5.853   0.932  14.161  1.00 96.78           H  
ATOM   1598  C   LEU A 101      -7.835   1.520  13.717  1.00 96.78           C  
ATOM   1599  CB  LEU A 101      -5.748   2.869  13.223  1.00 96.78           C  
ATOM   1600  HB2 LEU A 101      -6.077   3.469  14.071  1.00 96.78           H  
ATOM   1601  HB3 LEU A 101      -6.134   3.332  12.315  1.00 96.78           H  
ATOM   1602  O   LEU A 101      -8.185   1.215  14.851  1.00 96.78           O  
ATOM   1603  CG  LEU A 101      -4.212   2.895  13.184  1.00 96.78           C  
ATOM   1604  HG  LEU A 101      -3.840   2.154  12.476  1.00 96.78           H  
ATOM   1605  CD1 LEU A 101      -3.744   4.273  12.730  1.00 96.78           C  
ATOM   1606 HD11 LEU A 101      -2.656   4.281  12.670  1.00 96.78           H  
ATOM   1607 HD12 LEU A 101      -4.141   4.492  11.739  1.00 96.78           H  
ATOM   1608 HD13 LEU A 101      -4.070   5.037  13.435  1.00 96.78           H  
ATOM   1609  CD2 LEU A 101      -3.598   2.605  14.554  1.00 96.78           C  
ATOM   1610 HD21 LEU A 101      -3.861   1.599  14.882  1.00 96.78           H  
ATOM   1611 HD22 LEU A 101      -2.512   2.674  14.489  1.00 96.78           H  
ATOM   1612 HD23 LEU A 101      -3.956   3.329  15.287  1.00 96.78           H  
ATOM   1613  N   ILE A 102      -8.716   1.806  12.749  1.00 97.07           N  
ATOM   1614  H   ILE A 102      -8.351   2.041  11.837  1.00 97.07           H  
ATOM   1615  CA  ILE A 102     -10.173   1.809  12.955  1.00 97.07           C  
ATOM   1616  HA  ILE A 102     -10.411   2.539  13.729  1.00 97.07           H  
ATOM   1617  C   ILE A 102     -10.647   0.452  13.468  1.00 97.07           C  
ATOM   1618  CB  ILE A 102     -10.929   2.184  11.655  1.00 97.07           C  
ATOM   1619  HB  ILE A 102     -10.507   1.603  10.835  1.00 97.07           H  
ATOM   1620  O   ILE A 102     -11.510   0.416  14.337  1.00 97.07           O  
ATOM   1621  CG1 ILE A 102     -10.750   3.686  11.346  1.00 97.07           C  
ATOM   1622 HG12 ILE A 102      -9.692   3.940  11.404  1.00 97.07           H  
ATOM   1623 HG13 ILE A 102     -11.277   4.274  12.097  1.00 97.07           H  
ATOM   1624  CG2 ILE A 102     -12.438   1.859  11.743  1.00 97.07           C  
ATOM   1625 HG21 ILE A 102     -12.879   2.365  12.602  1.00 97.07           H  
ATOM   1626 HG22 ILE A 102     -12.956   2.152  10.830  1.00 97.07           H  
ATOM   1627 HG23 ILE A 102     -12.592   0.785  11.849  1.00 97.07           H  
ATOM   1628  CD1 ILE A 102     -11.227   4.110   9.951  1.00 97.07           C  
ATOM   1629 HD11 ILE A 102     -10.705   3.526   9.192  1.00 97.07           H  
ATOM   1630 HD12 ILE A 102     -11.003   5.166   9.805  1.00 97.07           H  
ATOM   1631 HD13 ILE A 102     -12.301   3.967   9.834  1.00 97.07           H  
ATOM   1632  N   ASN A 103     -10.106  -0.649  12.944  1.00 96.74           N  
ATOM   1633  H   ASN A 103      -9.423  -0.542  12.207  1.00 96.74           H  
ATOM   1634  CA  ASN A 103     -10.481  -2.004  13.350  1.00 96.74           C  
ATOM   1635  HA  ASN A 103     -11.545  -2.024  13.586  1.00 96.74           H  
ATOM   1636  C   ASN A 103      -9.743  -2.483  14.618  1.00 96.74           C  
ATOM   1637  CB  ASN A 103     -10.231  -2.946  12.162  1.00 96.74           C  
ATOM   1638  HB2 ASN A 103      -9.182  -2.877  11.874  1.00 96.74           H  
ATOM   1639  HB3 ASN A 103     -10.428  -3.971  12.475  1.00 96.74           H  
ATOM   1640  O   ASN A 103     -10.089  -3.533  15.157  1.00 96.74           O  
ATOM   1641  CG  ASN A 103     -11.110  -2.661  10.954  1.00 96.74           C  
ATOM   1642  ND2 ASN A 103     -10.638  -2.980   9.773  1.00 96.74           N  
ATOM   1643 HD21 ASN A 103      -9.653  -3.189   9.696  1.00 96.74           H  
ATOM   1644 HD22 ASN A 103     -11.193  -2.683   8.983  1.00 96.74           H  
ATOM   1645  OD1 ASN A 103     -12.235  -2.194  11.033  1.00 96.74           O  
ATOM   1646  N   GLY A 104      -8.736  -1.737  15.089  1.00 95.93           N  
ATOM   1647  H   GLY A 104      -8.520  -0.873  14.613  1.00 95.93           H  
ATOM   1648  CA  GLY A 104      -7.861  -2.100  16.209  1.00 95.93           C  
ATOM   1649  HA2 GLY A 104      -6.974  -1.468  16.169  1.00 95.93           H  
ATOM   1650  HA3 GLY A 104      -7.551  -3.139  16.100  1.00 95.93           H  
ATOM   1651  C   GLY A 104      -8.484  -1.935  17.598  1.00 95.93           C  
ATOM   1652  O   GLY A 104      -7.886  -2.350  18.589  1.00 95.93           O  
ATOM   1653  N   GLY A 105      -9.690  -1.378  17.675  1.00 96.60           N  
ATOM   1654  H   GLY A 105     -10.110  -1.036  16.823  1.00 96.60           H  
ATOM   1655  CA  GLY A 105     -10.425  -1.150  18.910  1.00 96.60           C  
ATOM   1656  HA2 GLY A 105     -10.047  -1.792  19.706  1.00 96.60           H  
ATOM   1657  HA3 GLY A 105     -11.466  -1.418  18.727  1.00 96.60           H  
ATOM   1658  C   GLY A 105     -10.377   0.297  19.393  1.00 96.60           C  
ATOM   1659  O   GLY A 105      -9.562   1.105  18.956  1.00 96.60           O  
ATOM   1660  N   VAL A 106     -11.266   0.625  20.331  1.00 97.48           N  
ATOM   1661  H   VAL A 106     -11.904  -0.097  20.635  1.00 97.48           H  
ATOM   1662  CA  VAL A 106     -11.325   1.938  20.983  1.00 97.48           C  
ATOM   1663  HA  VAL A 106     -10.461   2.516  20.652  1.00 97.48           H  
ATOM   1664  C   VAL A 106     -11.218   1.800  22.497  1.00 97.48           C  
ATOM   1665  CB  VAL A 106     -12.575   2.727  20.546  1.00 97.48           C  
ATOM   1666  HB  VAL A 106     -12.623   2.710  19.458  1.00 97.48           H  
ATOM   1667  O   VAL A 106     -11.851   0.932  23.102  1.00 97.48           O  
ATOM   1668  CG1 VAL A 106     -13.890   2.153  21.089  1.00 97.48           C  
ATOM   1669 HG11 VAL A 106     -14.719   2.774  20.750  1.00 97.48           H  
ATOM   1670 HG12 VAL A 106     -14.027   1.133  20.730  1.00 97.48           H  
ATOM   1671 HG13 VAL A 106     -13.898   2.157  22.179  1.00 97.48           H  
ATOM   1672  CG2 VAL A 106     -12.485   4.198  20.968  1.00 97.48           C  
ATOM   1673 HG21 VAL A 106     -12.525   4.293  22.053  1.00 97.48           H  
ATOM   1674 HG22 VAL A 106     -11.555   4.630  20.598  1.00 97.48           H  
ATOM   1675 HG23 VAL A 106     -13.317   4.753  20.536  1.00 97.48           H  
ATOM   1676  N   SER A 107     -10.443   2.685  23.120  1.00 96.96           N  
ATOM   1677  H   SER A 107      -9.912   3.339  22.563  1.00 96.96           H  
ATOM   1678  CA  SER A 107     -10.383   2.808  24.577  1.00 96.96           C  
ATOM   1679  HA  SER A 107     -10.391   1.808  25.010  1.00 96.96           H  
ATOM   1680  C   SER A 107     -11.588   3.588  25.102  1.00 96.96           C  
ATOM   1681  CB  SER A 107      -9.083   3.482  25.015  1.00 96.96           C  
ATOM   1682  HB2 SER A 107      -8.936   4.402  24.449  1.00 96.96           H  
ATOM   1683  HB3 SER A 107      -9.133   3.718  26.078  1.00 96.96           H  
ATOM   1684  O   SER A 107     -11.818   4.732  24.715  1.00 96.96           O  
ATOM   1685  OG  SER A 107      -8.009   2.593  24.792  1.00 96.96           O  
ATOM   1686  HG  SER A 107      -7.188   3.084  24.709  1.00 96.96           H  
ATOM   1687  N   PHE A 108     -12.339   2.991  26.022  1.00 97.77           N  
ATOM   1688  H   PHE A 108     -12.116   2.036  26.266  1.00 97.77           H  
ATOM   1689  CA  PHE A 108     -13.493   3.600  26.674  1.00 97.77           C  
ATOM   1690  HA  PHE A 108     -13.365   4.683  26.690  1.00 97.77           H  
ATOM   1691  C   PHE A 108     -13.605   3.102  28.120  1.00 97.77           C  
ATOM   1692  CB  PHE A 108     -14.747   3.279  25.854  1.00 97.77           C  
ATOM   1693  HB2 PHE A 108     -14.855   2.197  25.784  1.00 97.77           H  
ATOM   1694  HB3 PHE A 108     -14.617   3.660  24.841  1.00 97.77           H  
ATOM   1695  O   PHE A 108     -13.580   1.901  28.375  1.00 97.77           O  
ATOM   1696  CG  PHE A 108     -16.017   3.865  26.426  1.00 97.77           C  
ATOM   1697  CD1 PHE A 108     -16.913   3.054  27.147  1.00 97.77           C  
ATOM   1698  HD1 PHE A 108     -16.707   2.002  27.281  1.00 97.77           H  
ATOM   1699  CD2 PHE A 108     -16.294   5.232  26.250  1.00 97.77           C  
ATOM   1700  HD2 PHE A 108     -15.611   5.854  25.690  1.00 97.77           H  
ATOM   1701  CE1 PHE A 108     -18.081   3.612  27.693  1.00 97.77           C  
ATOM   1702  HE1 PHE A 108     -18.767   2.993  28.251  1.00 97.77           H  
ATOM   1703  CE2 PHE A 108     -17.462   5.790  26.797  1.00 97.77           C  
ATOM   1704  HE2 PHE A 108     -17.675   6.839  26.654  1.00 97.77           H  
ATOM   1705  CZ  PHE A 108     -18.352   4.980  27.523  1.00 97.77           C  
ATOM   1706  HZ  PHE A 108     -19.246   5.408  27.952  1.00 97.77           H  
ATOM   1707  N   ASN A 109     -13.710   4.022  29.084  1.00 95.71           N  
ATOM   1708  H   ASN A 109     -13.805   4.990  28.811  1.00 95.71           H  
ATOM   1709  CA  ASN A 109     -13.832   3.711  30.518  1.00 95.71           C  
ATOM   1710  HA  ASN A 109     -13.613   4.629  31.065  1.00 95.71           H  
ATOM   1711  C   ASN A 109     -12.795   2.697  31.050  1.00 95.71           C  
ATOM   1712  CB  ASN A 109     -15.291   3.331  30.837  1.00 95.71           C  
ATOM   1713  HB2 ASN A 109     -15.354   2.945  31.854  1.00 95.71           H  
ATOM   1714  HB3 ASN A 109     -15.623   2.544  30.160  1.00 95.71           H  
ATOM   1715  O   ASN A 109     -13.126   1.817  31.838  1.00 95.71           O  
ATOM   1716  CG  ASN A 109     -16.241   4.505  30.761  1.00 95.71           C  
ATOM   1717  ND2 ASN A 109     -17.524   4.247  30.833  1.00 95.71           N  
ATOM   1718 HD21 ASN A 109     -18.140   5.041  30.729  1.00 95.71           H  
ATOM   1719 HD22 ASN A 109     -17.843   3.290  30.875  1.00 95.71           H  
ATOM   1720  OD1 ASN A 109     -15.860   5.661  30.677  1.00 95.71           O  
ATOM   1721  N   GLY A 110     -11.535   2.818  30.620  1.00 96.43           N  
ATOM   1722  H   GLY A 110     -11.325   3.535  29.940  1.00 96.43           H  
ATOM   1723  CA  GLY A 110     -10.446   1.939  31.068  1.00 96.43           C  
ATOM   1724  HA2 GLY A 110      -9.492   2.427  30.868  1.00 96.43           H  
ATOM   1725  HA3 GLY A 110     -10.531   1.781  32.143  1.00 96.43           H  
ATOM   1726  C   GLY A 110     -10.411   0.560  30.401  1.00 96.43           C  
ATOM   1727  O   GLY A 110      -9.550  -0.246  30.739  1.00 96.43           O  
ATOM   1728  N   HIS A 111     -11.296   0.300  29.438  1.00 97.53           N  
ATOM   1729  H   HIS A 111     -11.996   0.994  29.215  1.00 97.53           H  
ATOM   1730  CA  HIS A 111     -11.338  -0.933  28.659  1.00 97.53           C  
ATOM   1731  HA  HIS A 111     -10.550  -1.609  28.992  1.00 97.53           H  
ATOM   1732  C   HIS A 111     -11.118  -0.653  27.173  1.00 97.53           C  
ATOM   1733  CB  HIS A 111     -12.683  -1.618  28.887  1.00 97.53           C  
ATOM   1734  HB2 HIS A 111     -13.485  -0.939  28.597  1.00 97.53           H  
ATOM   1735  HB3 HIS A 111     -12.734  -2.495  28.242  1.00 97.53           H  
ATOM   1736  O   HIS A 111     -11.418   0.436  26.692  1.00 97.53           O  
ATOM   1737  CG  HIS A 111     -12.897  -2.043  30.314  1.00 97.53           C  
ATOM   1738  CD2 HIS A 111     -13.731  -1.453  31.225  1.00 97.53           C  
ATOM   1739  HD2 HIS A 111     -14.358  -0.591  31.046  1.00 97.53           H  
ATOM   1740  ND1 HIS A 111     -12.257  -3.077  30.957  1.00 97.53           N  
ATOM   1741  HD1 HIS A 111     -11.565  -3.696  30.559  1.00 97.53           H  
ATOM   1742  CE1 HIS A 111     -12.704  -3.114  32.222  1.00 97.53           C  
ATOM   1743  HE1 HIS A 111     -12.384  -3.826  32.969  1.00 97.53           H  
ATOM   1744  NE2 HIS A 111     -13.612  -2.149  32.433  1.00 97.53           N  
ATOM   1745  N   THR A 112     -10.623  -1.645  26.433  1.00 97.75           N  
ATOM   1746  H   THR A 112     -10.438  -2.534  26.875  1.00 97.75           H  
ATOM   1747  CA  THR A 112     -10.565  -1.594  24.965  1.00 97.75           C  
ATOM   1748  HA  THR A 112     -10.671  -0.564  24.624  1.00 97.75           H  
ATOM   1749  C   THR A 112     -11.713  -2.413  24.393  1.00 97.75           C  
ATOM   1750  CB  THR A 112      -9.219  -2.100  24.440  1.00 97.75           C  
ATOM   1751  HB  THR A 112      -9.077  -3.139  24.740  1.00 97.75           H  
ATOM   1752  O   THR A 112     -11.890  -3.569  24.770  1.00 97.75           O  
ATOM   1753  CG2 THR A 112      -9.096  -1.987  22.921  1.00 97.75           C  
ATOM   1754 HG21 THR A 112      -9.268  -0.957  22.608  1.00 97.75           H  
ATOM   1755 HG22 THR A 112      -9.815  -2.641  22.427  1.00 97.75           H  
ATOM   1756 HG23 THR A 112      -8.093  -2.284  22.615  1.00 97.75           H  
ATOM   1757  OG1 THR A 112      -8.193  -1.316  24.998  1.00 97.75           O  
ATOM   1758  HG1 THR A 112      -8.440  -1.094  25.898  1.00 97.75           H  
ATOM   1759  N   PHE A 113     -12.487  -1.833  23.484  1.00 97.93           N  
ATOM   1760  H   PHE A 113     -12.285  -0.878  23.223  1.00 97.93           H  
ATOM   1761  CA  PHE A 113     -13.611  -2.486  22.816  1.00 97.93           C  
ATOM   1762  HA  PHE A 113     -13.803  -3.460  23.266  1.00 97.93           H  
ATOM   1763  C   PHE A 113     -13.301  -2.706  21.344  1.00 97.93           C  
ATOM   1764  CB  PHE A 113     -14.867  -1.633  22.984  1.00 97.93           C  
ATOM   1765  HB2 PHE A 113     -14.668  -0.625  22.621  1.00 97.93           H  
ATOM   1766  HB3 PHE A 113     -15.664  -2.051  22.369  1.00 97.93           H  
ATOM   1767  O   PHE A 113     -12.734  -1.828  20.702  1.00 97.93           O  
ATOM   1768  CG  PHE A 113     -15.343  -1.572  24.417  1.00 97.93           C  
ATOM   1769  CD1 PHE A 113     -16.191  -2.576  24.905  1.00 97.93           C  
ATOM   1770  HD1 PHE A 113     -16.469  -3.385  24.246  1.00 97.93           H  
ATOM   1771  CD2 PHE A 113     -14.908  -0.547  25.273  1.00 97.93           C  
ATOM   1772  HD2 PHE A 113     -14.217   0.199  24.909  1.00 97.93           H  
ATOM   1773  CE1 PHE A 113     -16.648  -2.537  26.235  1.00 97.93           C  
ATOM   1774  HE1 PHE A 113     -17.297  -3.314  26.613  1.00 97.93           H  
ATOM   1775  CE2 PHE A 113     -15.363  -0.507  26.602  1.00 97.93           C  
ATOM   1776  HE2 PHE A 113     -15.026   0.278  27.262  1.00 97.93           H  
ATOM   1777  CZ  PHE A 113     -16.239  -1.494  27.082  1.00 97.93           C  
ATOM   1778  HZ  PHE A 113     -16.581  -1.465  28.107  1.00 97.93           H  
ATOM   1779  N   GLN A 114     -13.691  -3.861  20.812  1.00 97.72           N  
ATOM   1780  H   GLN A 114     -14.154  -4.538  21.400  1.00 97.72           H  
ATOM   1781  CA  GLN A 114     -13.532  -4.201  19.403  1.00 97.72           C  
ATOM   1782  HA  GLN A 114     -12.480  -4.100  19.137  1.00 97.72           H  
ATOM   1783  C   GLN A 114     -14.351  -3.257  18.515  1.00 97.72           C  
ATOM   1784  CB  GLN A 114     -13.970  -5.650  19.132  1.00 97.72           C  
ATOM   1785  HB2 GLN A 114     -15.037  -5.743  19.337  1.00 97.72           H  
ATOM   1786  HB3 GLN A 114     -13.819  -5.839  18.070  1.00 97.72           H  
ATOM   1787  O   GLN A 114     -15.487  -2.899  18.833  1.00 97.72           O  
ATOM   1788  CG  GLN A 114     -13.223  -6.748  19.906  1.00 97.72           C  
ATOM   1789  HG2 GLN A 114     -12.182  -6.463  20.054  1.00 97.72           H  
ATOM   1790  HG3 GLN A 114     -13.236  -7.648  19.290  1.00 97.72           H  
ATOM   1791  CD  GLN A 114     -13.855  -7.096  21.253  1.00 97.72           C  
ATOM   1792  NE2 GLN A 114     -13.735  -8.325  21.703  1.00 97.72           N  
ATOM   1793 HE21 GLN A 114     -14.016  -8.470  22.662  1.00 97.72           H  
ATOM   1794 HE22 GLN A 114     -13.263  -9.038  21.167  1.00 97.72           H  
ATOM   1795  OE1 GLN A 114     -14.407  -6.265  21.957  1.00 97.72           O  
ATOM   1796  N   THR A 115     -13.778  -2.888  17.374  1.00 97.56           N  
ATOM   1797  H   THR A 115     -12.815  -3.146  17.211  1.00 97.56           H  
ATOM   1798  CA  THR A 115     -14.378  -1.958  16.405  1.00 97.56           C  
ATOM   1799  HA  THR A 115     -15.437  -1.838  16.631  1.00 97.56           H  
ATOM   1800  C   THR A 115     -14.325  -2.488  14.975  1.00 97.56           C  
ATOM   1801  CB  THR A 115     -13.723  -0.576  16.495  1.00 97.56           C  
ATOM   1802  HB  THR A 115     -14.052   0.055  15.669  1.00 97.56           H  
ATOM   1803  O   THR A 115     -14.513  -1.734  14.023  1.00 97.56           O  
ATOM   1804  CG2 THR A 115     -14.062   0.134  17.800  1.00 97.56           C  
ATOM   1805 HG21 THR A 115     -15.145   0.160  17.918  1.00 97.56           H  
ATOM   1806 HG22 THR A 115     -13.668   1.150  17.773  1.00 97.56           H  
ATOM   1807 HG23 THR A 115     -13.626  -0.398  18.646  1.00 97.56           H  
ATOM   1808  OG1 THR A 115     -12.333  -0.731  16.456  1.00 97.56           O  
ATOM   1809  HG1 THR A 115     -12.026  -0.251  15.684  1.00 97.56           H  
ATOM   1810  N   ASP A 116     -14.116  -3.794  14.797  1.00 96.27           N  
ATOM   1811  H   ASP A 116     -13.988  -4.391  15.601  1.00 96.27           H  
ATOM   1812  CA  ASP A 116     -14.343  -4.433  13.505  1.00 96.27           C  
ATOM   1813  HA  ASP A 116     -13.741  -3.911  12.762  1.00 96.27           H  
ATOM   1814  C   ASP A 116     -15.821  -4.320  13.085  1.00 96.27           C  
ATOM   1815  CB  ASP A 116     -13.877  -5.893  13.547  1.00 96.27           C  
ATOM   1816  HB2 ASP A 116     -12.860  -5.945  13.936  1.00 96.27           H  
ATOM   1817  HB3 ASP A 116     -13.870  -6.293  12.533  1.00 96.27           H  
ATOM   1818  O   ASP A 116     -16.719  -4.041  13.887  1.00 96.27           O  
ATOM   1819  CG  ASP A 116     -14.809  -6.739  14.408  1.00 96.27           C  
ATOM   1820  OD1 ASP A 116     -15.830  -7.220  13.860  1.00 96.27           O  
ATOM   1821  OD2 ASP A 116     -14.554  -6.826  15.628  1.00 96.27           O  
ATOM   1822  N   ALA A 117     -16.089  -4.559  11.801  1.00 95.13           N  
ATOM   1823  H   ALA A 117     -15.318  -4.784  11.189  1.00 95.13           H  
ATOM   1824  CA  ALA A 117     -17.418  -4.382  11.223  1.00 95.13           C  
ATOM   1825  HA  ALA A 117     -17.690  -3.330  11.309  1.00 95.13           H  
ATOM   1826  C   ALA A 117     -18.523  -5.195  11.927  1.00 95.13           C  
ATOM   1827  CB  ALA A 117     -17.332  -4.749   9.738  1.00 95.13           C  
ATOM   1828  HB1 ALA A 117     -17.056  -5.798   9.631  1.00 95.13           H  
ATOM   1829  HB2 ALA A 117     -16.586  -4.126   9.244  1.00 95.13           H  
ATOM   1830  HB3 ALA A 117     -18.301  -4.586   9.266  1.00 95.13           H  
ATOM   1831  O   ALA A 117     -19.659  -4.720  12.016  1.00 95.13           O  
ATOM   1832  N   THR A 118     -18.210  -6.393  12.433  1.00 96.32           N  
ATOM   1833  H   THR A 118     -17.235  -6.643  12.518  1.00 96.32           H  
ATOM   1834  CA  THR A 118     -19.181  -7.231  13.152  1.00 96.32           C  
ATOM   1835  HA  THR A 118     -20.120  -7.247  12.598  1.00 96.32           H  
ATOM   1836  C   THR A 118     -19.461  -6.632  14.523  1.00 96.32           C  
ATOM   1837  CB  THR A 118     -18.694  -8.680  13.305  1.00 96.32           C  
ATOM   1838  HB  THR A 118     -17.850  -8.718  13.993  1.00 96.32           H  
ATOM   1839  O   THR A 118     -20.621  -6.404  14.864  1.00 96.32           O  
ATOM   1840  CG2 THR A 118     -19.789  -9.603  13.834  1.00 96.32           C  
ATOM   1841 HG21 THR A 118     -20.660  -9.567  13.179  1.00 96.32           H  
ATOM   1842 HG22 THR A 118     -19.412 -10.624  13.882  1.00 96.32           H  
ATOM   1843 HG23 THR A 118     -20.086  -9.298  14.838  1.00 96.32           H  
ATOM   1844  OG1 THR A 118     -18.283  -9.187  12.054  1.00 96.32           O  
ATOM   1845  HG1 THR A 118     -17.341  -9.005  12.019  1.00 96.32           H  
ATOM   1846  N   SER A 119     -18.406  -6.274  15.257  1.00 95.64           N  
ATOM   1847  H   SER A 119     -17.482  -6.499  14.915  1.00 95.64           H  
ATOM   1848  CA  SER A 119     -18.511  -5.653  16.581  1.00 95.64           C  
ATOM   1849  HA  SER A 119     -19.042  -6.335  17.245  1.00 95.64           H  
ATOM   1850  C   SER A 119     -19.286  -4.334  16.554  1.00 95.64           C  
ATOM   1851  CB  SER A 119     -17.111  -5.434  17.155  1.00 95.64           C  
ATOM   1852  HB2 SER A 119     -16.509  -4.837  16.470  1.00 95.64           H  
ATOM   1853  HB3 SER A 119     -17.188  -4.916  18.111  1.00 95.64           H  
ATOM   1854  O   SER A 119     -20.139  -4.100  17.411  1.00 95.64           O  
ATOM   1855  OG  SER A 119     -16.503  -6.691  17.363  1.00 95.64           O  
ATOM   1856  HG  SER A 119     -15.802  -6.803  16.716  1.00 95.64           H  
ATOM   1857  N   ILE A 120     -19.076  -3.499  15.530  1.00 96.36           N  
ATOM   1858  H   ILE A 120     -18.337  -3.727  14.880  1.00 96.36           H  
ATOM   1859  CA  ILE A 120     -19.859  -2.270  15.328  1.00 96.36           C  
ATOM   1860  HA  ILE A 120     -19.821  -1.684  16.246  1.00 96.36           H  
ATOM   1861  C   ILE A 120     -21.337  -2.596  15.079  1.00 96.36           C  
ATOM   1862  CB  ILE A 120     -19.253  -1.417  14.187  1.00 96.36           C  
ATOM   1863  HB  ILE A 120     -19.096  -2.058  13.320  1.00 96.36           H  
ATOM   1864  O   ILE A 120     -22.212  -1.953  15.661  1.00 96.36           O  
ATOM   1865  CG1 ILE A 120     -17.890  -0.847  14.643  1.00 96.36           C  
ATOM   1866 HG12 ILE A 120     -17.243  -1.669  14.948  1.00 96.36           H  
ATOM   1867 HG13 ILE A 120     -18.043  -0.210  15.514  1.00 96.36           H  
ATOM   1868  CG2 ILE A 120     -20.204  -0.271  13.773  1.00 96.36           C  
ATOM   1869 HG21 ILE A 120     -19.771   0.312  12.960  1.00 96.36           H  
ATOM   1870 HG22 ILE A 120     -21.151  -0.665  13.404  1.00 96.36           H  
ATOM   1871 HG23 ILE A 120     -20.396   0.380  14.626  1.00 96.36           H  
ATOM   1872  CD1 ILE A 120     -17.137  -0.044  13.573  1.00 96.36           C  
ATOM   1873 HD11 ILE A 120     -17.679   0.865  13.311  1.00 96.36           H  
ATOM   1874 HD12 ILE A 120     -16.168   0.256  13.971  1.00 96.36           H  
ATOM   1875 HD13 ILE A 120     -16.984  -0.658  12.686  1.00 96.36           H  
ATOM   1876  N   MET A 121     -21.644  -3.590  14.239  1.00 97.01           N  
ATOM   1877  H   MET A 121     -20.893  -4.125  13.826  1.00 97.01           H  
ATOM   1878  CA  MET A 121     -23.029  -3.972  13.947  1.00 97.01           C  
ATOM   1879  HA  MET A 121     -23.558  -3.089  13.587  1.00 97.01           H  
ATOM   1880  C   MET A 121     -23.758  -4.471  15.197  1.00 97.01           C  
ATOM   1881  CB  MET A 121     -23.051  -5.042  12.848  1.00 97.01           C  
ATOM   1882  HB2 MET A 121     -22.593  -5.961  13.214  1.00 97.01           H  
ATOM   1883  HB3 MET A 121     -22.470  -4.676  12.001  1.00 97.01           H  
ATOM   1884  O   MET A 121     -24.903  -4.081  15.443  1.00 97.01           O  
ATOM   1885  CG  MET A 121     -24.483  -5.346  12.384  1.00 97.01           C  
ATOM   1886  HG2 MET A 121     -25.083  -5.626  13.250  1.00 97.01           H  
ATOM   1887  HG3 MET A 121     -24.906  -4.435  11.961  1.00 97.01           H  
ATOM   1888  SD  MET A 121     -24.652  -6.680  11.162  1.00 97.01           S  
ATOM   1889  CE  MET A 121     -23.501  -6.107   9.880  1.00 97.01           C  
ATOM   1890  HE1 MET A 121     -23.746  -5.084   9.592  1.00 97.01           H  
ATOM   1891  HE2 MET A 121     -22.479  -6.144  10.257  1.00 97.01           H  
ATOM   1892  HE3 MET A 121     -23.575  -6.757   9.008  1.00 97.01           H  
ATOM   1893  N   ASP A 122     -23.104  -5.303  16.001  1.00 95.81           N  
ATOM   1894  H   ASP A 122     -22.186  -5.629  15.733  1.00 95.81           H  
ATOM   1895  CA  ASP A 122     -23.683  -5.810  17.241  1.00 95.81           C  
ATOM   1896  HA  ASP A 122     -24.686  -6.186  17.034  1.00 95.81           H  
ATOM   1897  C   ASP A 122     -23.857  -4.692  18.271  1.00 95.81           C  
ATOM   1898  CB  ASP A 122     -22.844  -6.983  17.762  1.00 95.81           C  
ATOM   1899  HB2 ASP A 122     -23.182  -7.234  18.767  1.00 95.81           H  
ATOM   1900  HB3 ASP A 122     -21.797  -6.687  17.817  1.00 95.81           H  
ATOM   1901  O   ASP A 122     -24.903  -4.610  18.920  1.00 95.81           O  
ATOM   1902  CG  ASP A 122     -22.997  -8.237  16.885  1.00 95.81           C  
ATOM   1903  OD1 ASP A 122     -24.065  -8.388  16.221  1.00 95.81           O  
ATOM   1904  OD2 ASP A 122     -22.070  -9.071  16.919  1.00 95.81           O  
ATOM   1905  N   MET A 123     -22.896  -3.769  18.369  1.00 95.62           N  
ATOM   1906  H   MET A 123     -22.042  -3.906  17.847  1.00 95.62           H  
ATOM   1907  CA  MET A 123     -23.010  -2.588  19.225  1.00 95.62           C  
ATOM   1908  HA  MET A 123     -23.160  -2.913  20.255  1.00 95.62           H  
ATOM   1909  C   MET A 123     -24.213  -1.728  18.829  1.00 95.62           C  
ATOM   1910  CB  MET A 123     -21.700  -1.801  19.151  1.00 95.62           C  
ATOM   1911  HB2 MET A 123     -21.566  -1.392  18.149  1.00 95.62           H  
ATOM   1912  HB3 MET A 123     -20.879  -2.488  19.361  1.00 95.62           H  
ATOM   1913  O   MET A 123     -25.010  -1.345  19.686  1.00 95.62           O  
ATOM   1914  CG  MET A 123     -21.647  -0.661  20.168  1.00 95.62           C  
ATOM   1915  HG2 MET A 123     -22.509  -0.010  20.027  1.00 95.62           H  
ATOM   1916  HG3 MET A 123     -21.695  -1.086  21.171  1.00 95.62           H  
ATOM   1917  SD  MET A 123     -20.153   0.353  20.050  1.00 95.62           S  
ATOM   1918  CE  MET A 123     -18.869  -0.911  20.300  1.00 95.62           C  
ATOM   1919  HE1 MET A 123     -17.906  -0.427  20.466  1.00 95.62           H  
ATOM   1920  HE2 MET A 123     -18.792  -1.548  19.419  1.00 95.62           H  
ATOM   1921  HE3 MET A 123     -19.114  -1.522  21.169  1.00 95.62           H  
ATOM   1922  N   MET A 124     -24.411  -1.487  17.529  1.00 96.07           N  
ATOM   1923  H   MET A 124     -23.716  -1.817  16.874  1.00 96.07           H  
ATOM   1924  CA  MET A 124     -25.586  -0.773  17.023  1.00 96.07           C  
ATOM   1925  HA  MET A 124     -25.629   0.209  17.492  1.00 96.07           H  
ATOM   1926  C   MET A 124     -26.893  -1.497  17.373  1.00 96.07           C  
ATOM   1927  CB  MET A 124     -25.490  -0.587  15.503  1.00 96.07           C  
ATOM   1928  HB2 MET A 124     -25.267  -1.542  15.027  1.00 96.07           H  
ATOM   1929  HB3 MET A 124     -26.458  -0.243  15.138  1.00 96.07           H  
ATOM   1930  O   MET A 124     -27.862  -0.845  17.757  1.00 96.07           O  
ATOM   1931  CG  MET A 124     -24.431   0.439  15.090  1.00 96.07           C  
ATOM   1932  HG2 MET A 124     -24.686   1.408  15.521  1.00 96.07           H  
ATOM   1933  HG3 MET A 124     -23.465   0.141  15.498  1.00 96.07           H  
ATOM   1934  SD  MET A 124     -24.253   0.625  13.292  1.00 96.07           S  
ATOM   1935  CE  MET A 124     -25.819   1.444  12.888  1.00 96.07           C  
ATOM   1936  HE1 MET A 124     -26.655   0.778  13.105  1.00 96.07           H  
ATOM   1937  HE2 MET A 124     -25.830   1.696  11.828  1.00 96.07           H  
ATOM   1938  HE3 MET A 124     -25.916   2.357  13.476  1.00 96.07           H  
ATOM   1939  N   ARG A 125     -26.939  -2.834  17.282  1.00 96.63           N  
ATOM   1940  H   ARG A 125     -26.105  -3.314  16.974  1.00 96.63           H  
ATOM   1941  CA  ARG A 125     -28.116  -3.628  17.684  1.00 96.63           C  
ATOM   1942  HA  ARG A 125     -28.999  -3.263  17.160  1.00 96.63           H  
ATOM   1943  C   ARG A 125     -28.429  -3.472  19.170  1.00 96.63           C  
ATOM   1944  CB  ARG A 125     -27.906  -5.109  17.353  1.00 96.63           C  
ATOM   1945  HB2 ARG A 125     -28.676  -5.696  17.854  1.00 96.63           H  
ATOM   1946  HB3 ARG A 125     -26.940  -5.434  17.739  1.00 96.63           H  
ATOM   1947  O   ARG A 125     -29.591  -3.275  19.512  1.00 96.63           O  
ATOM   1948  CG  ARG A 125     -27.986  -5.406  15.853  1.00 96.63           C  
ATOM   1949  HG2 ARG A 125     -27.366  -4.710  15.287  1.00 96.63           H  
ATOM   1950  HG3 ARG A 125     -29.020  -5.314  15.522  1.00 96.63           H  
ATOM   1951  CD  ARG A 125     -27.485  -6.832  15.624  1.00 96.63           C  
ATOM   1952  HD2 ARG A 125     -28.027  -7.514  16.280  1.00 96.63           H  
ATOM   1953  HD3 ARG A 125     -26.428  -6.871  15.888  1.00 96.63           H  
ATOM   1954  NE  ARG A 125     -27.659  -7.261  14.229  1.00 96.63           N  
ATOM   1955  HE  ARG A 125     -28.233  -6.683  13.632  1.00 96.63           H  
ATOM   1956  NH1 ARG A 125     -26.284  -9.103  14.380  1.00 96.63           N  
ATOM   1957 HH11 ARG A 125     -25.786  -9.867  13.945  1.00 96.63           H  
ATOM   1958 HH12 ARG A 125     -25.812  -8.737  15.195  1.00 96.63           H  
ATOM   1959  NH2 ARG A 125     -27.376  -8.674  12.478  1.00 96.63           N  
ATOM   1960 HH21 ARG A 125     -26.858  -9.440  12.071  1.00 96.63           H  
ATOM   1961 HH22 ARG A 125     -27.914  -8.049  11.895  1.00 96.63           H  
ATOM   1962  CZ  ARG A 125     -27.109  -8.344  13.712  1.00 96.63           C  
ATOM   1963  N   ALA A 126     -27.415  -3.520  20.031  1.00 95.58           N  
ATOM   1964  H   ALA A 126     -26.489  -3.712  19.678  1.00 95.58           H  
ATOM   1965  CA  ALA A 126     -27.590  -3.341  21.470  1.00 95.58           C  
ATOM   1966  HA  ALA A 126     -28.349  -4.038  21.823  1.00 95.58           H  
ATOM   1967  C   ALA A 126     -28.074  -1.927  21.822  1.00 95.58           C  
ATOM   1968  CB  ALA A 126     -26.270  -3.688  22.153  1.00 95.58           C  
ATOM   1969  HB1 ALA A 126     -25.471  -3.046  21.784  1.00 95.58           H  
ATOM   1970  HB2 ALA A 126     -26.367  -3.567  23.232  1.00 95.58           H  
ATOM   1971  HB3 ALA A 126     -26.035  -4.727  21.925  1.00 95.58           H  
ATOM   1972  O   ALA A 126     -29.022  -1.781  22.592  1.00 95.58           O  
ATOM   1973  N   ILE A 127     -27.502  -0.898  21.187  1.00 96.89           N  
ATOM   1974  H   ILE A 127     -26.707  -1.086  20.593  1.00 96.89           H  
ATOM   1975  CA  ILE A 127     -27.951   0.494  21.337  1.00 96.89           C  
ATOM   1976  HA  ILE A 127     -27.905   0.766  22.392  1.00 96.89           H  
ATOM   1977  C   ILE A 127     -29.419   0.644  20.907  1.00 96.89           C  
ATOM   1978  CB  ILE A 127     -27.014   1.441  20.547  1.00 96.89           C  
ATOM   1979  HB  ILE A 127     -26.912   1.060  19.531  1.00 96.89           H  
ATOM   1980  O   ILE A 127     -30.213   1.258  21.615  1.00 96.89           O  
ATOM   1981  CG1 ILE A 127     -25.614   1.497  21.200  1.00 96.89           C  
ATOM   1982 HG12 ILE A 127     -25.282   0.489  21.450  1.00 96.89           H  
ATOM   1983 HG13 ILE A 127     -25.675   2.060  22.131  1.00 96.89           H  
ATOM   1984  CG2 ILE A 127     -27.612   2.859  20.470  1.00 96.89           C  
ATOM   1985 HG21 ILE A 127     -27.879   3.193  21.473  1.00 96.89           H  
ATOM   1986 HG22 ILE A 127     -26.905   3.560  20.028  1.00 96.89           H  
ATOM   1987 HG23 ILE A 127     -28.508   2.860  19.849  1.00 96.89           H  
ATOM   1988  CD1 ILE A 127     -24.536   2.124  20.305  1.00 96.89           C  
ATOM   1989 HD11 ILE A 127     -24.721   3.188  20.160  1.00 96.89           H  
ATOM   1990 HD12 ILE A 127     -24.515   1.619  19.339  1.00 96.89           H  
ATOM   1991 HD13 ILE A 127     -23.562   2.007  20.781  1.00 96.89           H  
ATOM   1992  N   MET A 128     -29.812   0.056  19.771  1.00 97.41           N  
ATOM   1993  H   MET A 128     -29.120  -0.421  19.213  1.00 97.41           H  
ATOM   1994  CA  MET A 128     -31.196   0.125  19.280  1.00 97.41           C  
ATOM   1995  HA  MET A 128     -31.520   1.166  19.283  1.00 97.41           H  
ATOM   1996  C   MET A 128     -32.192  -0.643  20.154  1.00 97.41           C  
ATOM   1997  CB  MET A 128     -31.281  -0.414  17.848  1.00 97.41           C  
ATOM   1998  HB2 MET A 128     -30.766  -1.373  17.792  1.00 97.41           H  
ATOM   1999  HB3 MET A 128     -32.329  -0.574  17.596  1.00 97.41           H  
ATOM   2000  O   MET A 128     -33.353  -0.246  20.232  1.00 97.41           O  
ATOM   2001  CG  MET A 128     -30.701   0.558  16.817  1.00 97.41           C  
ATOM   2002  HG2 MET A 128     -29.637   0.702  17.003  1.00 97.41           H  
ATOM   2003  HG3 MET A 128     -31.194   1.522  16.944  1.00 97.41           H  
ATOM   2004  SD  MET A 128     -30.940   0.035  15.093  1.00 97.41           S  
ATOM   2005  CE  MET A 128     -29.892  -1.441  15.035  1.00 97.41           C  
ATOM   2006  HE1 MET A 128     -29.911  -1.858  14.028  1.00 97.41           H  
ATOM   2007  HE2 MET A 128     -28.868  -1.174  15.295  1.00 97.41           H  
ATOM   2008  HE3 MET A 128     -30.268  -2.187  15.735  1.00 97.41           H  
ATOM   2009  N   ALA A 129     -31.767  -1.728  20.807  1.00 96.75           N  
ATOM   2010  H   ALA A 129     -30.815  -2.039  20.676  1.00 96.75           H  
ATOM   2011  CA  ALA A 129     -32.622  -2.471  21.730  1.00 96.75           C  
ATOM   2012  HA  ALA A 129     -33.553  -2.716  21.220  1.00 96.75           H  
ATOM   2013  C   ALA A 129     -32.992  -1.640  22.971  1.00 96.75           C  
ATOM   2014  CB  ALA A 129     -31.918  -3.779  22.108  1.00 96.75           C  
ATOM   2015  HB1 ALA A 129     -31.691  -4.351  21.209  1.00 96.75           H  
ATOM   2016  HB2 ALA A 129     -30.992  -3.565  22.641  1.00 96.75           H  
ATOM   2017  HB3 ALA A 129     -32.571  -4.370  22.751  1.00 96.75           H  
ATOM   2018  O   ALA A 129     -34.036  -1.881  23.574  1.00 96.75           O  
ATOM   2019  N   GLY A 130     -32.166  -0.654  23.337  1.00 96.32           N  
ATOM   2020  H   GLY A 130     -31.324  -0.499  22.800  1.00 96.32           H  
ATOM   2021  CA  GLY A 130     -32.462   0.280  24.421  1.00 96.32           C  
ATOM   2022  HA2 GLY A 130     -33.443   0.724  24.251  1.00 96.32           H  
ATOM   2023  HA3 GLY A 130     -31.713   1.072  24.397  1.00 96.32           H  
ATOM   2024  C   GLY A 130     -32.458  -0.356  25.813  1.00 96.32           C  
ATOM   2025  O   GLY A 130     -33.076   0.186  26.728  1.00 96.32           O  
ATOM   2026  N   ILE A 131     -31.793  -1.504  25.970  1.00 92.88           N  
ATOM   2027  H   ILE A 131     -31.242  -1.833  25.190  1.00 92.88           H  
ATOM   2028  CA  ILE A 131     -31.715  -2.272  27.217  1.00 92.88           C  
ATOM   2029  HA  ILE A 131     -32.315  -1.769  27.975  1.00 92.88           H  
ATOM   2030  C   ILE A 131     -30.286  -2.307  27.755  1.00 92.88           C  
ATOM   2031  CB  ILE A 131     -32.286  -3.701  27.054  1.00 92.88           C  
ATOM   2032  HB  ILE A 131     -32.184  -4.202  28.017  1.00 92.88           H  
ATOM   2033  O   ILE A 131     -29.320  -2.184  27.004  1.00 92.88           O  
ATOM   2034  CG1 ILE A 131     -31.503  -4.532  26.010  1.00 92.88           C  
ATOM   2035 HG12 ILE A 131     -30.446  -4.535  26.275  1.00 92.88           H  
ATOM   2036 HG13 ILE A 131     -31.602  -4.072  25.027  1.00 92.88           H  
ATOM   2037  CG2 ILE A 131     -33.790  -3.637  26.735  1.00 92.88           C  
ATOM   2038 HG21 ILE A 131     -33.944  -3.269  25.720  1.00 92.88           H  
ATOM   2039 HG22 ILE A 131     -34.239  -4.626  26.830  1.00 92.88           H  
ATOM   2040 HG23 ILE A 131     -34.287  -2.962  27.432  1.00 92.88           H  
ATOM   2041  CD1 ILE A 131     -31.949  -5.996  25.916  1.00 92.88           C  
ATOM   2042 HD11 ILE A 131     -32.963  -6.060  25.521  1.00 92.88           H  
ATOM   2043 HD12 ILE A 131     -31.907  -6.460  26.902  1.00 92.88           H  
ATOM   2044 HD13 ILE A 131     -31.280  -6.532  25.244  1.00 92.88           H  
ATOM   2045  N   ASP A 132     -30.163  -2.518  29.062  1.00 96.59           N  
ATOM   2046  H   ASP A 132     -30.992  -2.583  29.635  1.00 96.59           H  
ATOM   2047  CA  ASP A 132     -28.878  -2.806  29.691  1.00 96.59           C  
ATOM   2048  HA  ASP A 132     -28.152  -2.062  29.362  1.00 96.59           H  
ATOM   2049  C   ASP A 132     -28.374  -4.190  29.249  1.00 96.59           C  
ATOM   2050  CB  ASP A 132     -29.001  -2.711  31.219  1.00 96.59           C  
ATOM   2051  HB2 ASP A 132     -29.764  -3.412  31.557  1.00 96.59           H  
ATOM   2052  HB3 ASP A 132     -28.050  -3.014  31.659  1.00 96.59           H  
ATOM   2053  O   ASP A 132     -29.156  -5.125  29.057  1.00 96.59           O  
ATOM   2054  CG  ASP A 132     -29.342  -1.308  31.745  1.00 96.59           C  
ATOM   2055  OD1 ASP A 132     -29.331  -0.327  30.959  1.00 96.59           O  
ATOM   2056  OD2 ASP A 132     -29.582  -1.207  32.967  1.00 96.59           O  
ATOM   2057  N   THR A 133     -27.060  -4.325  29.087  1.00 96.13           N  
ATOM   2058  H   THR A 133     -26.464  -3.541  29.310  1.00 96.13           H  
ATOM   2059  CA  THR A 133     -26.414  -5.560  28.627  1.00 96.13           C  
ATOM   2060  HA  THR A 133     -27.033  -6.408  28.920  1.00 96.13           H  
ATOM   2061  C   THR A 133     -25.049  -5.739  29.279  1.00 96.13           C  
ATOM   2062  CB  THR A 133     -26.303  -5.580  27.091  1.00 96.13           C  
ATOM   2063  HB  THR A 133     -27.296  -5.397  26.678  1.00 96.13           H  
ATOM   2064  O   THR A 133     -24.444  -4.787  29.757  1.00 96.13           O  
ATOM   2065  CG2 THR A 133     -25.341  -4.542  26.509  1.00 96.13           C  
ATOM   2066 HG21 THR A 133     -25.655  -3.544  26.813  1.00 96.13           H  
ATOM   2067 HG22 THR A 133     -25.366  -4.594  25.421  1.00 96.13           H  
ATOM   2068 HG23 THR A 133     -24.323  -4.714  26.859  1.00 96.13           H  
ATOM   2069  OG1 THR A 133     -25.883  -6.855  26.654  1.00 96.13           O  
ATOM   2070  HG1 THR A 133     -24.949  -6.814  26.439  1.00 96.13           H  
ATOM   2071  N   THR A 134     -24.518  -6.956  29.263  1.00 96.40           N  
ATOM   2072  H   THR A 134     -25.045  -7.695  28.819  1.00 96.40           H  
ATOM   2073  CA  THR A 134     -23.092  -7.190  29.515  1.00 96.40           C  
ATOM   2074  HA  THR A 134     -22.681  -6.386  30.125  1.00 96.40           H  
ATOM   2075  C   THR A 134     -22.369  -7.198  28.174  1.00 96.40           C  
ATOM   2076  CB  THR A 134     -22.874  -8.500  30.276  1.00 96.40           C  
ATOM   2077  HB  THR A 134     -23.253  -9.335  29.686  1.00 96.40           H  
ATOM   2078  O   THR A 134     -22.774  -7.925  27.268  1.00 96.40           O  
ATOM   2079  CG2 THR A 134     -21.407  -8.745  30.614  1.00 96.40           C  
ATOM   2080 HG21 THR A 134     -20.822  -8.848  29.700  1.00 96.40           H  
ATOM   2081 HG22 THR A 134     -21.015  -7.914  31.200  1.00 96.40           H  
ATOM   2082 HG23 THR A 134     -21.317  -9.670  31.184  1.00 96.40           H  
ATOM   2083  OG1 THR A 134     -23.560  -8.453  31.507  1.00 96.40           O  
ATOM   2084  HG1 THR A 134     -23.364  -9.272  31.969  1.00 96.40           H  
ATOM   2085  N   TRP A 135     -21.321  -6.390  28.036  1.00 96.20           N  
ATOM   2086  H   TRP A 135     -21.032  -5.827  28.822  1.00 96.20           H  
ATOM   2087  CA  TRP A 135     -20.498  -6.317  26.830  1.00 96.20           C  
ATOM   2088  HA  TRP A 135     -20.997  -6.865  26.031  1.00 96.20           H  
ATOM   2089  C   TRP A 135     -19.137  -6.972  27.055  1.00 96.20           C  
ATOM   2090  CB  TRP A 135     -20.365  -4.863  26.370  1.00 96.20           C  
ATOM   2091  HB2 TRP A 135     -19.561  -4.371  26.918  1.00 96.20           H  
ATOM   2092  HB3 TRP A 135     -21.292  -4.335  26.594  1.00 96.20           H  
ATOM   2093  O   TRP A 135     -18.606  -6.931  28.164  1.00 96.20           O  
ATOM   2094  CG  TRP A 135     -20.138  -4.741  24.901  1.00 96.20           C  
ATOM   2095  CD1 TRP A 135     -18.950  -4.645  24.271  1.00 96.20           C  
ATOM   2096  HD1 TRP A 135     -17.996  -4.649  24.776  1.00 96.20           H  
ATOM   2097  CD2 TRP A 135     -21.128  -4.860  23.846  1.00 96.20           C  
ATOM   2098  CE2 TRP A 135     -20.470  -4.786  22.583  1.00 96.20           C  
ATOM   2099  CE3 TRP A 135     -22.513  -5.110  23.855  1.00 96.20           C  
ATOM   2100  HE3 TRP A 135     -23.023  -5.203  24.803  1.00 96.20           H  
ATOM   2101  NE1 TRP A 135     -19.138  -4.631  22.902  1.00 96.20           N  
ATOM   2102  HE1 TRP A 135     -18.374  -4.659  22.242  1.00 96.20           H  
ATOM   2103  CH2 TRP A 135     -22.535  -5.234  21.426  1.00 96.20           C  
ATOM   2104  HH2 TRP A 135     -23.073  -5.469  20.519  1.00 96.20           H  
ATOM   2105  CZ2 TRP A 135     -21.162  -4.942  21.375  1.00 96.20           C  
ATOM   2106  HZ2 TRP A 135     -20.635  -4.922  20.433  1.00 96.20           H  
ATOM   2107  CZ3 TRP A 135     -23.206  -5.312  22.655  1.00 96.20           C  
ATOM   2108  HZ3 TRP A 135     -24.248  -5.596  22.684  1.00 96.20           H  
ATOM   2109  N   LEU A 136     -18.575  -7.575  26.008  1.00 96.09           N  
ATOM   2110  H   LEU A 136     -19.018  -7.488  25.105  1.00 96.09           H  
ATOM   2111  CA  LEU A 136     -17.227  -8.138  26.044  1.00 96.09           C  
ATOM   2112  HA  LEU A 136     -16.944  -8.327  27.079  1.00 96.09           H  
ATOM   2113  C   LEU A 136     -16.225  -7.128  25.492  1.00 96.09           C  
ATOM   2114  CB  LEU A 136     -17.170  -9.472  25.283  1.00 96.09           C  
ATOM   2115  HB2 LEU A 136     -17.566  -9.316  24.279  1.00 96.09           H  
ATOM   2116  HB3 LEU A 136     -16.126  -9.769  25.180  1.00 96.09           H  
ATOM   2117  O   LEU A 136     -16.455  -6.521  24.449  1.00 96.09           O  
ATOM   2118  CG  LEU A 136     -17.939 -10.619  25.962  1.00 96.09           C  
ATOM   2119  HG  LEU A 136     -18.974 -10.320  26.130  1.00 96.09           H  
ATOM   2120  CD1 LEU A 136     -17.936 -11.848  25.053  1.00 96.09           C  
ATOM   2121 HD11 LEU A 136     -16.911 -12.174  24.872  1.00 96.09           H  
ATOM   2122 HD12 LEU A 136     -18.498 -12.657  25.518  1.00 96.09           H  
ATOM   2123 HD13 LEU A 136     -18.401 -11.597  24.100  1.00 96.09           H  
ATOM   2124  CD2 LEU A 136     -17.317 -11.027  27.301  1.00 96.09           C  
ATOM   2125 HD21 LEU A 136     -16.269 -11.293  27.160  1.00 96.09           H  
ATOM   2126 HD22 LEU A 136     -17.853 -11.884  27.710  1.00 96.09           H  
ATOM   2127 HD23 LEU A 136     -17.380 -10.201  28.009  1.00 96.09           H  
ATOM   2128  N   THR A 137     -15.117  -6.953  26.199  1.00 96.70           N  
ATOM   2129  H   THR A 137     -15.019  -7.437  27.080  1.00 96.70           H  
ATOM   2130  CA  THR A 137     -13.969  -6.162  25.746  1.00 96.70           C  
ATOM   2131  HA  THR A 137     -14.318  -5.281  25.206  1.00 96.70           H  
ATOM   2132  C   THR A 137     -13.082  -6.975  24.799  1.00 96.70           C  
ATOM   2133  CB  THR A 137     -13.153  -5.693  26.955  1.00 96.70           C  
ATOM   2134  HB  THR A 137     -12.294  -5.102  26.637  1.00 96.70           H  
ATOM   2135  O   THR A 137     -13.263  -8.186  24.628  1.00 96.70           O  
ATOM   2136  CG2 THR A 137     -13.990  -4.880  27.939  1.00 96.70           C  
ATOM   2137 HG21 THR A 137     -14.348  -3.974  27.450  1.00 96.70           H  
ATOM   2138 HG22 THR A 137     -14.845  -5.462  28.281  1.00 96.70           H  
ATOM   2139 HG23 THR A 137     -13.380  -4.622  28.804  1.00 96.70           H  
ATOM   2140  OG1 THR A 137     -12.699  -6.830  27.631  1.00 96.70           O  
ATOM   2141  HG1 THR A 137     -11.756  -6.730  27.781  1.00 96.70           H  
ATOM   2142  N   ALA A 138     -12.075  -6.324  24.212  1.00 96.10           N  
ATOM   2143  H   ALA A 138     -11.985  -5.333  24.386  1.00 96.10           H  
ATOM   2144  CA  ALA A 138     -11.073  -6.949  23.349  1.00 96.10           C  
ATOM   2145  HA  ALA A 138     -11.562  -7.389  22.479  1.00 96.10           H  
ATOM   2146  C   ALA A 138     -10.306  -8.092  24.041  1.00 96.10           C  
ATOM   2147  CB  ALA A 138     -10.136  -5.847  22.844  1.00 96.10           C  
ATOM   2148  HB1 ALA A 138      -9.402  -6.276  22.161  1.00 96.10           H  
ATOM   2149  HB2 ALA A 138      -9.614  -5.385  23.682  1.00 96.10           H  
ATOM   2150  HB3 ALA A 138     -10.710  -5.089  22.311  1.00 96.10           H  
ATOM   2151  O   ALA A 138      -9.942  -9.072  23.396  1.00 96.10           O  
ATOM   2152  N   ASP A 139     -10.113  -8.003  25.358  1.00 96.70           N  
ATOM   2153  H   ASP A 139     -10.434  -7.175  25.839  1.00 96.70           H  
ATOM   2154  CA  ASP A 139      -9.478  -9.016  26.206  1.00 96.70           C  
ATOM   2155  HA  ASP A 139      -8.885  -9.665  25.562  1.00 96.70           H  
ATOM   2156  C   ASP A 139     -10.486  -9.942  26.920  1.00 96.70           C  
ATOM   2157  CB  ASP A 139      -8.484  -8.333  27.164  1.00 96.70           C  
ATOM   2158  HB2 ASP A 139      -7.786  -7.736  26.578  1.00 96.70           H  
ATOM   2159  HB3 ASP A 139      -7.906  -9.104  27.674  1.00 96.70           H  
ATOM   2160  O   ASP A 139     -10.144 -10.614  27.894  1.00 96.70           O  
ATOM   2161  CG  ASP A 139      -9.140  -7.426  28.212  1.00 96.70           C  
ATOM   2162  OD1 ASP A 139     -10.203  -6.832  27.908  1.00 96.70           O  
ATOM   2163  OD2 ASP A 139      -8.581  -7.309  29.320  1.00 96.70           O  
ATOM   2164  N   ASN A 140     -11.724 -10.021  26.416  1.00 96.03           N  
ATOM   2165  H   ASN A 140     -11.944  -9.418  25.636  1.00 96.03           H  
ATOM   2166  CA  ASN A 140     -12.810 -10.871  26.923  1.00 96.03           C  
ATOM   2167  HA  ASN A 140     -13.687 -10.623  26.324  1.00 96.03           H  
ATOM   2168  C   ASN A 140     -13.242 -10.590  28.377  1.00 96.03           C  
ATOM   2169  CB  ASN A 140     -12.502 -12.361  26.670  1.00 96.03           C  
ATOM   2170  HB2 ASN A 140     -13.321 -12.968  27.055  1.00 96.03           H  
ATOM   2171  HB3 ASN A 140     -11.597 -12.647  27.207  1.00 96.03           H  
ATOM   2172  O   ASN A 140     -13.831 -11.460  29.026  1.00 96.03           O  
ATOM   2173  CG  ASN A 140     -12.370 -12.699  25.203  1.00 96.03           C  
ATOM   2174  ND2 ASN A 140     -11.215 -13.143  24.768  1.00 96.03           N  
ATOM   2175 HD21 ASN A 140     -10.413 -13.109  25.381  1.00 96.03           H  
ATOM   2176 HD22 ASN A 140     -11.139 -13.244  23.766  1.00 96.03           H  
ATOM   2177  OD1 ASN A 140     -13.308 -12.594  24.435  1.00 96.03           O  
ATOM   2178  N   GLN A 141     -13.002  -9.386  28.900  1.00 97.11           N  
ATOM   2179  H   GLN A 141     -12.573  -8.679  28.319  1.00 97.11           H  
ATOM   2180  CA  GLN A 141     -13.599  -8.955  30.163  1.00 97.11           C  
ATOM   2181  HA  GLN A 141     -13.506  -9.773  30.878  1.00 97.11           H  
ATOM   2182  C   GLN A 141     -15.087  -8.671  29.960  1.00 97.11           C  
ATOM   2183  CB  GLN A 141     -12.893  -7.728  30.765  1.00 97.11           C  
ATOM   2184  HB2 GLN A 141     -13.373  -7.478  31.711  1.00 97.11           H  
ATOM   2185  HB3 GLN A 141     -13.017  -6.866  30.109  1.00 97.11           H  
ATOM   2186  O   GLN A 141     -15.498  -8.071  28.968  1.00 97.11           O  
ATOM   2187  CG  GLN A 141     -11.398  -7.953  31.019  1.00 97.11           C  
ATOM   2188  HG2 GLN A 141     -10.917  -8.234  30.083  1.00 97.11           H  
ATOM   2189  HG3 GLN A 141     -10.945  -7.023  31.362  1.00 97.11           H  
ATOM   2190  CD  GLN A 141     -11.139  -9.030  32.061  1.00 97.11           C  
ATOM   2191  NE2 GLN A 141     -10.398 -10.060  31.720  1.00 97.11           N  
ATOM   2192 HE21 GLN A 141     -10.219 -10.760  32.426  1.00 97.11           H  
ATOM   2193 HE22 GLN A 141      -9.991 -10.074  30.796  1.00 97.11           H  
ATOM   2194  OE1 GLN A 141     -11.626  -8.990  33.181  1.00 97.11           O  
ATOM   2195  N   GLN A 142     -15.902  -9.098  30.922  1.00 97.38           N  
ATOM   2196  H   GLN A 142     -15.490  -9.536  31.734  1.00 97.38           H  
ATOM   2197  CA  GLN A 142     -17.332  -8.811  30.947  1.00 97.38           C  
ATOM   2198  HA  GLN A 142     -17.710  -8.722  29.928  1.00 97.38           H  
ATOM   2199  C   GLN A 142     -17.573  -7.481  31.656  1.00 97.38           C  
ATOM   2200  CB  GLN A 142     -18.077  -9.955  31.643  1.00 97.38           C  
ATOM   2201  HB2 GLN A 142     -19.080  -9.619  31.908  1.00 97.38           H  
ATOM   2202  HB3 GLN A 142     -17.560 -10.225  32.564  1.00 97.38           H  
ATOM   2203  O   GLN A 142     -17.349  -7.367  32.861  1.00 97.38           O  
ATOM   2204  CG  GLN A 142     -18.193 -11.183  30.735  1.00 97.38           C  
ATOM   2205  HG2 GLN A 142     -18.772 -10.920  29.850  1.00 97.38           H  
ATOM   2206  HG3 GLN A 142     -17.199 -11.502  30.420  1.00 97.38           H  
ATOM   2207  CD  GLN A 142     -18.900 -12.330  31.438  1.00 97.38           C  
ATOM   2208  NE2 GLN A 142     -18.232 -13.439  31.671  1.00 97.38           N  
ATOM   2209 HE21 GLN A 142     -18.743 -14.175  32.136  1.00 97.38           H  
ATOM   2210 HE22 GLN A 142     -17.272 -13.523  31.367  1.00 97.38           H  
ATOM   2211  OE1 GLN A 142     -20.062 -12.254  31.801  1.00 97.38           O  
ATOM   2212  N   VAL A 143     -18.064  -6.493  30.916  1.00 97.52           N  
ATOM   2213  H   VAL A 143     -18.184  -6.652  29.925  1.00 97.52           H  
ATOM   2214  CA  VAL A 143     -18.373  -5.157  31.426  1.00 97.52           C  
ATOM   2215  HA  VAL A 143     -18.014  -5.068  32.452  1.00 97.52           H  
ATOM   2216  C   VAL A 143     -19.889  -4.960  31.399  1.00 97.52           C  
ATOM   2217  CB  VAL A 143     -17.632  -4.074  30.621  1.00 97.52           C  
ATOM   2218  HB  VAL A 143     -17.939  -4.117  29.576  1.00 97.52           H  
ATOM   2219  O   VAL A 143     -20.479  -4.934  30.317  1.00 97.52           O  
ATOM   2220  CG1 VAL A 143     -17.929  -2.675  31.174  1.00 97.52           C  
ATOM   2221 HG11 VAL A 143     -18.991  -2.446  31.082  1.00 97.52           H  
ATOM   2222 HG12 VAL A 143     -17.635  -2.613  32.222  1.00 97.52           H  
ATOM   2223 HG13 VAL A 143     -17.372  -1.931  30.606  1.00 97.52           H  
ATOM   2224  CG2 VAL A 143     -16.114  -4.285  30.700  1.00 97.52           C  
ATOM   2225 HG21 VAL A 143     -15.605  -3.525  30.106  1.00 97.52           H  
ATOM   2226 HG22 VAL A 143     -15.843  -5.265  30.309  1.00 97.52           H  
ATOM   2227 HG23 VAL A 143     -15.774  -4.212  31.733  1.00 97.52           H  
ATOM   2228  N   PRO A 144     -20.557  -4.831  32.559  1.00 97.34           N  
ATOM   2229  CA  PRO A 144     -21.952  -4.410  32.610  1.00 97.34           C  
ATOM   2230  HA  PRO A 144     -22.556  -5.108  32.030  1.00 97.34           H  
ATOM   2231  C   PRO A 144     -22.102  -2.994  32.043  1.00 97.34           C  
ATOM   2232  CB  PRO A 144     -22.366  -4.492  34.084  1.00 97.34           C  
ATOM   2233  HB2 PRO A 144     -22.258  -3.521  34.567  1.00 97.34           H  
ATOM   2234  HB3 PRO A 144     -23.387  -4.857  34.192  1.00 97.34           H  
ATOM   2235  O   PRO A 144     -21.462  -2.055  32.514  1.00 97.34           O  
ATOM   2236  CG  PRO A 144     -21.353  -5.464  34.688  1.00 97.34           C  
ATOM   2237  HG2 PRO A 144     -21.208  -5.290  35.755  1.00 97.34           H  
ATOM   2238  HG3 PRO A 144     -21.673  -6.489  34.504  1.00 97.34           H  
ATOM   2239  CD  PRO A 144     -20.085  -5.174  33.890  1.00 97.34           C  
ATOM   2240  HD2 PRO A 144     -19.443  -6.055  33.877  1.00 97.34           H  
ATOM   2241  HD3 PRO A 144     -19.557  -4.322  34.319  1.00 97.34           H  
ATOM   2242  N   MET A 145     -22.960  -2.842  31.041  1.00 97.11           N  
ATOM   2243  H   MET A 145     -23.456  -3.655  30.706  1.00 97.11           H  
ATOM   2244  CA  MET A 145     -23.192  -1.604  30.310  1.00 97.11           C  
ATOM   2245  HA  MET A 145     -22.606  -0.797  30.750  1.00 97.11           H  
ATOM   2246  C   MET A 145     -24.668  -1.230  30.392  1.00 97.11           C  
ATOM   2247  CB  MET A 145     -22.759  -1.767  28.846  1.00 97.11           C  
ATOM   2248  HB2 MET A 145     -23.262  -2.633  28.415  1.00 97.11           H  
ATOM   2249  HB3 MET A 145     -23.067  -0.881  28.291  1.00 97.11           H  
ATOM   2250  O   MET A 145     -25.546  -1.988  29.977  1.00 97.11           O  
ATOM   2251  CG  MET A 145     -21.244  -1.945  28.691  1.00 97.11           C  
ATOM   2252  HG2 MET A 145     -20.911  -2.749  29.348  1.00 97.11           H  
ATOM   2253  HG3 MET A 145     -21.034  -2.253  27.667  1.00 97.11           H  
ATOM   2254  SD  MET A 145     -20.255  -0.467  29.049  1.00 97.11           S  
ATOM   2255  CE  MET A 145     -20.548   0.422  27.502  1.00 97.11           C  
ATOM   2256  HE1 MET A 145     -20.010   1.371  27.505  1.00 97.11           H  
ATOM   2257  HE2 MET A 145     -20.200  -0.183  26.665  1.00 97.11           H  
ATOM   2258  HE3 MET A 145     -21.615   0.607  27.380  1.00 97.11           H  
ATOM   2259  N   THR A 146     -24.947  -0.031  30.898  1.00 97.58           N  
ATOM   2260  H   THR A 146     -24.193   0.569  31.199  1.00 97.58           H  
ATOM   2261  CA  THR A 146     -26.292   0.538  30.776  1.00 97.58           C  
ATOM   2262  HA  THR A 146     -27.004  -0.232  31.072  1.00 97.58           H  
ATOM   2263  C   THR A 146     -26.568   0.913  29.324  1.00 97.58           C  
ATOM   2264  CB  THR A 146     -26.507   1.755  31.685  1.00 97.58           C  
ATOM   2265  HB  THR A 146     -27.538   2.093  31.582  1.00 97.58           H  
ATOM   2266  O   THR A 146     -25.628   1.144  28.558  1.00 97.58           O  
ATOM   2267  CG2 THR A 146     -26.250   1.440  33.158  1.00 97.58           C  
ATOM   2268 HG21 THR A 146     -26.889   0.610  33.458  1.00 97.58           H  
ATOM   2269 HG22 THR A 146     -26.501   2.306  33.771  1.00 97.58           H  
ATOM   2270 HG23 THR A 146     -25.208   1.164  33.319  1.00 97.58           H  
ATOM   2271  OG1 THR A 146     -25.645   2.817  31.335  1.00 97.58           O  
ATOM   2272  HG1 THR A 146     -25.541   3.350  32.127  1.00 97.58           H  
ATOM   2273  N   ASN A 147     -27.837   1.072  28.942  1.00 95.69           N  
ATOM   2274  H   ASN A 147     -28.564   0.729  29.554  1.00 95.69           H  
ATOM   2275  CA  ASN A 147     -28.180   1.612  27.621  1.00 95.69           C  
ATOM   2276  HA  ASN A 147     -27.865   0.901  26.857  1.00 95.69           H  
ATOM   2277  C   ASN A 147     -27.448   2.947  27.343  1.00 95.69           C  
ATOM   2278  CB  ASN A 147     -29.705   1.780  27.537  1.00 95.69           C  
ATOM   2279  HB2 ASN A 147     -30.048   2.424  28.347  1.00 95.69           H  
ATOM   2280  HB3 ASN A 147     -30.184   0.807  27.642  1.00 95.69           H  
ATOM   2281  O   ASN A 147     -26.847   3.139  26.289  1.00 95.69           O  
ATOM   2282  CG  ASN A 147     -30.124   2.376  26.205  1.00 95.69           C  
ATOM   2283  ND2 ASN A 147     -31.138   3.206  26.185  1.00 95.69           N  
ATOM   2284 HD21 ASN A 147     -31.717   3.313  27.005  1.00 95.69           H  
ATOM   2285 HD22 ASN A 147     -31.399   3.538  25.267  1.00 95.69           H  
ATOM   2286  OD1 ASN A 147     -29.552   2.120  25.164  1.00 95.69           O  
ATOM   2287  N   ALA A 148     -27.404   3.847  28.332  1.00 97.53           N  
ATOM   2288  H   ALA A 148     -27.860   3.620  29.205  1.00 97.53           H  
ATOM   2289  CA  ALA A 148     -26.656   5.102  28.224  1.00 97.53           C  
ATOM   2290  HA  ALA A 148     -27.003   5.637  27.340  1.00 97.53           H  
ATOM   2291  C   ALA A 148     -25.140   4.877  28.052  1.00 97.53           C  
ATOM   2292  CB  ALA A 148     -26.959   5.956  29.460  1.00 97.53           C  
ATOM   2293  HB1 ALA A 148     -28.030   6.151  29.523  1.00 97.53           H  
ATOM   2294  HB2 ALA A 148     -26.630   5.439  30.362  1.00 97.53           H  
ATOM   2295  HB3 ALA A 148     -26.431   6.906  29.382  1.00 97.53           H  
ATOM   2296  O   ALA A 148     -24.498   5.585  27.278  1.00 97.53           O  
ATOM   2297  N   GLY A 149     -24.573   3.877  28.734  1.00 97.67           N  
ATOM   2298  H   GLY A 149     -25.153   3.308  29.334  1.00 97.67           H  
ATOM   2299  CA  GLY A 149     -23.178   3.470  28.567  1.00 97.67           C  
ATOM   2300  HA2 GLY A 149     -22.523   4.319  28.766  1.00 97.67           H  
ATOM   2301  HA3 GLY A 149     -22.955   2.676  29.279  1.00 97.67           H  
ATOM   2302  C   GLY A 149     -22.883   2.943  27.163  1.00 97.67           C  
ATOM   2303  O   GLY A 149     -21.867   3.312  26.580  1.00 97.67           O  
ATOM   2304  N   MET A 150     -23.785   2.142  26.587  1.00 97.73           N  
ATOM   2305  H   MET A 150     -24.589   1.857  27.127  1.00 97.73           H  
ATOM   2306  CA  MET A 150     -23.661   1.655  25.208  1.00 97.73           C  
ATOM   2307  HA  MET A 150     -22.682   1.191  25.085  1.00 97.73           H  
ATOM   2308  C   MET A 150     -23.727   2.798  24.191  1.00 97.73           C  
ATOM   2309  CB  MET A 150     -24.748   0.610  24.905  1.00 97.73           C  
ATOM   2310  HB2 MET A 150     -25.727   1.003  25.181  1.00 97.73           H  
ATOM   2311  HB3 MET A 150     -24.763   0.416  23.832  1.00 97.73           H  
ATOM   2312  O   MET A 150     -22.925   2.833  23.260  1.00 97.73           O  
ATOM   2313  CG  MET A 150     -24.524  -0.723  25.627  1.00 97.73           C  
ATOM   2314  HG2 MET A 150     -24.634  -0.557  26.699  1.00 97.73           H  
ATOM   2315  HG3 MET A 150     -25.310  -1.413  25.323  1.00 97.73           H  
ATOM   2316  SD  MET A 150     -22.915  -1.519  25.328  1.00 97.73           S  
ATOM   2317  CE  MET A 150     -22.996  -1.811  23.541  1.00 97.73           C  
ATOM   2318  HE1 MET A 150     -22.080  -2.304  23.216  1.00 97.73           H  
ATOM   2319  HE2 MET A 150     -23.094  -0.864  23.010  1.00 97.73           H  
ATOM   2320  HE3 MET A 150     -23.847  -2.452  23.314  1.00 97.73           H  
ATOM   2321  N   VAL A 151     -24.623   3.772  24.388  1.00 98.17           N  
ATOM   2322  H   VAL A 151     -25.293   3.659  25.135  1.00 98.17           H  
ATOM   2323  CA  VAL A 151     -24.685   4.985  23.551  1.00 98.17           C  
ATOM   2324  HA  VAL A 151     -24.805   4.686  22.510  1.00 98.17           H  
ATOM   2325  C   VAL A 151     -23.379   5.780  23.639  1.00 98.17           C  
ATOM   2326  CB  VAL A 151     -25.889   5.864  23.946  1.00 98.17           C  
ATOM   2327  HB  VAL A 151     -25.870   6.041  25.021  1.00 98.17           H  
ATOM   2328  O   VAL A 151     -22.853   6.209  22.612  1.00 98.17           O  
ATOM   2329  CG1 VAL A 151     -25.889   7.224  23.233  1.00 98.17           C  
ATOM   2330 HG11 VAL A 151     -25.046   7.829  23.568  1.00 98.17           H  
ATOM   2331 HG12 VAL A 151     -25.819   7.081  22.154  1.00 98.17           H  
ATOM   2332 HG13 VAL A 151     -26.805   7.766  23.466  1.00 98.17           H  
ATOM   2333  CG2 VAL A 151     -27.213   5.180  23.588  1.00 98.17           C  
ATOM   2334 HG21 VAL A 151     -27.253   4.169  23.994  1.00 98.17           H  
ATOM   2335 HG22 VAL A 151     -28.047   5.747  24.002  1.00 98.17           H  
ATOM   2336 HG23 VAL A 151     -27.320   5.128  22.504  1.00 98.17           H  
ATOM   2337  N   ALA A 152     -22.827   5.949  24.843  1.00 98.22           N  
ATOM   2338  H   ALA A 152     -23.309   5.591  25.656  1.00 98.22           H  
ATOM   2339  CA  ALA A 152     -21.555   6.641  25.038  1.00 98.22           C  
ATOM   2340  HA  ALA A 152     -21.622   7.623  24.570  1.00 98.22           H  
ATOM   2341  C   ALA A 152     -20.379   5.905  24.368  1.00 98.22           C  
ATOM   2342  CB  ALA A 152     -21.341   6.845  26.541  1.00 98.22           C  
ATOM   2343  HB1 ALA A 152     -20.398   7.366  26.707  1.00 98.22           H  
ATOM   2344  HB2 ALA A 152     -22.155   7.443  26.950  1.00 98.22           H  
ATOM   2345  HB3 ALA A 152     -21.319   5.881  27.048  1.00 98.22           H  
ATOM   2346  O   ALA A 152     -19.555   6.550  23.720  1.00 98.22           O  
ATOM   2347  N   LEU A 153     -20.341   4.568  24.445  1.00 97.85           N  
ATOM   2348  H   LEU A 153     -21.018   4.097  25.028  1.00 97.85           H  
ATOM   2349  CA  LEU A 153     -19.361   3.751  23.724  1.00 97.85           C  
ATOM   2350  HA  LEU A 153     -18.366   4.092  24.007  1.00 97.85           H  
ATOM   2351  C   LEU A 153     -19.494   3.929  22.204  1.00 97.85           C  
ATOM   2352  CB  LEU A 153     -19.512   2.277  24.149  1.00 97.85           C  
ATOM   2353  HB2 LEU A 153     -20.545   1.968  23.992  1.00 97.85           H  
ATOM   2354  HB3 LEU A 153     -19.295   2.199  25.214  1.00 97.85           H  
ATOM   2355  O   LEU A 153     -18.496   4.172  21.531  1.00 97.85           O  
ATOM   2356  CG  LEU A 153     -18.599   1.303  23.379  1.00 97.85           C  
ATOM   2357  HG  LEU A 153     -18.836   1.352  22.316  1.00 97.85           H  
ATOM   2358  CD1 LEU A 153     -17.115   1.620  23.552  1.00 97.85           C  
ATOM   2359 HD11 LEU A 153     -16.849   1.564  24.608  1.00 97.85           H  
ATOM   2360 HD12 LEU A 153     -16.523   0.895  22.994  1.00 97.85           H  
ATOM   2361 HD13 LEU A 153     -16.885   2.611  23.162  1.00 97.85           H  
ATOM   2362  CD2 LEU A 153     -18.846  -0.127  23.858  1.00 97.85           C  
ATOM   2363 HD21 LEU A 153     -18.591  -0.219  24.914  1.00 97.85           H  
ATOM   2364 HD22 LEU A 153     -19.893  -0.395  23.710  1.00 97.85           H  
ATOM   2365 HD23 LEU A 153     -18.223  -0.819  23.291  1.00 97.85           H  
ATOM   2366  N   GLY A 154     -20.716   3.891  21.664  1.00 97.45           N  
ATOM   2367  H   GLY A 154     -21.497   3.654  22.258  1.00 97.45           H  
ATOM   2368  CA  GLY A 154     -20.962   4.150  20.242  1.00 97.45           C  
ATOM   2369  HA2 GLY A 154     -22.033   4.083  20.052  1.00 97.45           H  
ATOM   2370  HA3 GLY A 154     -20.450   3.397  19.643  1.00 97.45           H  
ATOM   2371  C   GLY A 154     -20.481   5.538  19.798  1.00 97.45           C  
ATOM   2372  O   GLY A 154     -19.892   5.677  18.727  1.00 97.45           O  
ATOM   2373  N   GLY A 155     -20.658   6.554  20.648  1.00 97.93           N  
ATOM   2374  H   GLY A 155     -21.173   6.377  21.499  1.00 97.93           H  
ATOM   2375  CA  GLY A 155     -20.098   7.890  20.436  1.00 97.93           C  
ATOM   2376  HA2 GLY A 155     -20.419   8.538  21.251  1.00 97.93           H  
ATOM   2377  HA3 GLY A 155     -20.471   8.296  19.495  1.00 97.93           H  
ATOM   2378  C   GLY A 155     -18.566   7.899  20.397  1.00 97.93           C  
ATOM   2379  O   GLY A 155     -17.984   8.528  19.516  1.00 97.93           O  
ATOM   2380  N   ALA A 156     -17.909   7.156  21.294  1.00 97.92           N  
ATOM   2381  H   ALA A 156     -18.439   6.661  21.997  1.00 97.92           H  
ATOM   2382  CA  ALA A 156     -16.452   7.017  21.301  1.00 97.92           C  
ATOM   2383  HA  ALA A 156     -16.011   8.013  21.318  1.00 97.92           H  
ATOM   2384  C   ALA A 156     -15.930   6.314  20.035  1.00 97.92           C  
ATOM   2385  CB  ALA A 156     -16.025   6.285  22.580  1.00 97.92           C  
ATOM   2386  HB1 ALA A 156     -16.422   5.270  22.593  1.00 97.92           H  
ATOM   2387  HB2 ALA A 156     -16.391   6.826  23.452  1.00 97.92           H  
ATOM   2388  HB3 ALA A 156     -14.937   6.235  22.623  1.00 97.92           H  
ATOM   2389  O   ALA A 156     -14.963   6.781  19.435  1.00 97.92           O  
ATOM   2390  N   VAL A 157     -16.600   5.249  19.578  1.00 97.70           N  
ATOM   2391  H   VAL A 157     -17.363   4.896  20.137  1.00 97.70           H  
ATOM   2392  CA  VAL A 157     -16.278   4.571  18.308  1.00 97.70           C  
ATOM   2393  HA  VAL A 157     -15.244   4.230  18.342  1.00 97.70           H  
ATOM   2394  C   VAL A 157     -16.401   5.537  17.126  1.00 97.70           C  
ATOM   2395  CB  VAL A 157     -17.190   3.346  18.086  1.00 97.70           C  
ATOM   2396  HB  VAL A 157     -18.234   3.654  18.153  1.00 97.70           H  
ATOM   2397  O   VAL A 157     -15.509   5.592  16.276  1.00 97.70           O  
ATOM   2398  CG1 VAL A 157     -16.972   2.697  16.711  1.00 97.70           C  
ATOM   2399 HG11 VAL A 157     -17.573   1.791  16.634  1.00 97.70           H  
ATOM   2400 HG12 VAL A 157     -15.921   2.440  16.581  1.00 97.70           H  
ATOM   2401 HG13 VAL A 157     -17.280   3.373  15.913  1.00 97.70           H  
ATOM   2402  CG2 VAL A 157     -16.938   2.259  19.133  1.00 97.70           C  
ATOM   2403 HG21 VAL A 157     -15.906   1.916  19.065  1.00 97.70           H  
ATOM   2404 HG22 VAL A 157     -17.605   1.416  18.955  1.00 97.70           H  
ATOM   2405 HG23 VAL A 157     -17.122   2.636  20.139  1.00 97.70           H  
ATOM   2406  N   ALA A 158     -17.483   6.319  17.071  1.00 97.36           N  
ATOM   2407  H   ALA A 158     -18.188   6.225  17.788  1.00 97.36           H  
ATOM   2408  CA  ALA A 158     -17.704   7.289  16.002  1.00 97.36           C  
ATOM   2409  HA  ALA A 158     -17.653   6.765  15.047  1.00 97.36           H  
ATOM   2410  C   ALA A 158     -16.617   8.376  15.978  1.00 97.36           C  
ATOM   2411  CB  ALA A 158     -19.112   7.879  16.147  1.00 97.36           C  
ATOM   2412  HB1 ALA A 158     -19.300   8.578  15.332  1.00 97.36           H  
ATOM   2413  HB2 ALA A 158     -19.854   7.081  16.114  1.00 97.36           H  
ATOM   2414  HB3 ALA A 158     -19.201   8.409  17.095  1.00 97.36           H  
ATOM   2415  O   ALA A 158     -16.025   8.611  14.924  1.00 97.36           O  
ATOM   2416  N   ALA A 159     -16.302   8.970  17.133  1.00 97.33           N  
ATOM   2417  H   ALA A 159     -16.830   8.731  17.960  1.00 97.33           H  
ATOM   2418  CA  ALA A 159     -15.262   9.992  17.261  1.00 97.33           C  
ATOM   2419  HA  ALA A 159     -15.483  10.810  16.575  1.00 97.33           H  
ATOM   2420  C   ALA A 159     -13.865   9.453  16.910  1.00 97.33           C  
ATOM   2421  CB  ALA A 159     -15.300  10.532  18.696  1.00 97.33           C  
ATOM   2422  HB1 ALA A 159     -14.546  11.310  18.812  1.00 97.33           H  
ATOM   2423  HB2 ALA A 159     -16.282  10.959  18.902  1.00 97.33           H  
ATOM   2424  HB3 ALA A 159     -15.101   9.729  19.406  1.00 97.33           H  
ATOM   2425  O   ALA A 159     -13.086  10.125  16.234  1.00 97.33           O  
ATOM   2426  N   HIS A 160     -13.553   8.219  17.320  1.00 96.28           N  
ATOM   2427  H   HIS A 160     -14.205   7.724  17.910  1.00 96.28           H  
ATOM   2428  CA  HIS A 160     -12.289   7.567  16.985  1.00 96.28           C  
ATOM   2429  HA  HIS A 160     -11.467   8.198  17.323  1.00 96.28           H  
ATOM   2430  C   HIS A 160     -12.131   7.380  15.471  1.00 96.28           C  
ATOM   2431  CB  HIS A 160     -12.212   6.228  17.727  1.00 96.28           C  
ATOM   2432  HB2 HIS A 160     -13.058   5.600  17.450  1.00 96.28           H  
ATOM   2433  HB3 HIS A 160     -12.265   6.413  18.800  1.00 96.28           H  
ATOM   2434  O   HIS A 160     -11.121   7.782  14.889  1.00 96.28           O  
ATOM   2435  CG  HIS A 160     -10.937   5.489  17.435  1.00 96.28           C  
ATOM   2436  CD2 HIS A 160     -10.810   4.320  16.734  1.00 96.28           C  
ATOM   2437  HD2 HIS A 160     -11.611   3.736  16.305  1.00 96.28           H  
ATOM   2438  ND1 HIS A 160      -9.669   5.893  17.792  1.00 96.28           N  
ATOM   2439  HD1 HIS A 160      -9.421   6.721  18.315  1.00 96.28           H  
ATOM   2440  CE1 HIS A 160      -8.800   4.984  17.323  1.00 96.28           C  
ATOM   2441  HE1 HIS A 160      -7.728   5.017  17.447  1.00 96.28           H  
ATOM   2442  NE2 HIS A 160      -9.452   4.019  16.664  1.00 96.28           N  
ATOM   2443  N   LYS A 161     -13.165   6.844  14.810  1.00 97.05           N  
ATOM   2444  H   LYS A 161     -13.968   6.547  15.344  1.00 97.05           H  
ATOM   2445  CA  LYS A 161     -13.179   6.691  13.352  1.00 97.05           C  
ATOM   2446  HA  LYS A 161     -12.309   6.102  13.059  1.00 97.05           H  
ATOM   2447  C   LYS A 161     -13.052   8.035  12.638  1.00 97.05           C  
ATOM   2448  CB  LYS A 161     -14.458   5.952  12.942  1.00 97.05           C  
ATOM   2449  HB2 LYS A 161     -14.448   4.962  13.397  1.00 97.05           H  
ATOM   2450  HB3 LYS A 161     -15.328   6.495  13.311  1.00 97.05           H  
ATOM   2451  O   LYS A 161     -12.302   8.137  11.670  1.00 97.05           O  
ATOM   2452  CG  LYS A 161     -14.555   5.816  11.417  1.00 97.05           C  
ATOM   2453  HG2 LYS A 161     -13.645   5.348  11.043  1.00 97.05           H  
ATOM   2454  HG3 LYS A 161     -14.663   6.800  10.961  1.00 97.05           H  
ATOM   2455  CD  LYS A 161     -15.761   4.965  11.026  1.00 97.05           C  
ATOM   2456  HD2 LYS A 161     -15.653   3.974  11.465  1.00 97.05           H  
ATOM   2457  HD3 LYS A 161     -16.670   5.432  11.406  1.00 97.05           H  
ATOM   2458  CE  LYS A 161     -15.820   4.862   9.501  1.00 97.05           C  
ATOM   2459  HE2 LYS A 161     -15.940   5.863   9.087  1.00 97.05           H  
ATOM   2460  HE3 LYS A 161     -14.868   4.464   9.149  1.00 97.05           H  
ATOM   2461  NZ  LYS A 161     -16.931   3.979   9.076  1.00 97.05           N  
ATOM   2462  HZ1 LYS A 161     -16.953   3.898   8.069  1.00 97.05           H  
ATOM   2463  HZ2 LYS A 161     -17.813   4.344   9.406  1.00 97.05           H  
ATOM   2464  HZ3 LYS A 161     -16.799   3.058   9.468  1.00 97.05           H  
ATOM   2465  N   GLU A 162     -13.790   9.044  13.089  1.00 97.49           N  
ATOM   2466  H   GLU A 162     -14.400   8.886  13.878  1.00 97.49           H  
ATOM   2467  CA  GLU A 162     -13.752  10.388  12.513  1.00 97.49           C  
ATOM   2468  HA  GLU A 162     -14.014  10.330  11.457  1.00 97.49           H  
ATOM   2469  C   GLU A 162     -12.341  10.988  12.591  1.00 97.49           C  
ATOM   2470  CB  GLU A 162     -14.804  11.255  13.218  1.00 97.49           C  
ATOM   2471  HB2 GLU A 162     -14.573  11.319  14.281  1.00 97.49           H  
ATOM   2472  HB3 GLU A 162     -15.777  10.779  13.096  1.00 97.49           H  
ATOM   2473  O   GLU A 162     -11.806  11.412  11.566  1.00 97.49           O  
ATOM   2474  CG  GLU A 162     -14.869  12.665  12.625  1.00 97.49           C  
ATOM   2475  HG2 GLU A 162     -13.936  13.182  12.848  1.00 97.49           H  
ATOM   2476  HG3 GLU A 162     -14.966  12.571  11.543  1.00 97.49           H  
ATOM   2477  CD  GLU A 162     -16.037  13.502  13.167  1.00 97.49           C  
ATOM   2478  OE1 GLU A 162     -16.422  14.461  12.459  1.00 97.49           O  
ATOM   2479  OE2 GLU A 162     -16.548  13.178  14.262  1.00 97.49           O  
ATOM   2480  N   SER A 163     -11.700  10.920  13.763  1.00 97.06           N  
ATOM   2481  H   SER A 163     -12.202  10.561  14.562  1.00 97.06           H  
ATOM   2482  CA  SER A 163     -10.317  11.372  13.958  1.00 97.06           C  
ATOM   2483  HA  SER A 163     -10.271  12.447  13.780  1.00 97.06           H  
ATOM   2484  C   SER A 163      -9.353  10.699  12.974  1.00 97.06           C  
ATOM   2485  CB  SER A 163      -9.888  11.113  15.407  1.00 97.06           C  
ATOM   2486  HB2 SER A 163      -9.966  10.049  15.633  1.00 97.06           H  
ATOM   2487  HB3 SER A 163     -10.545  11.667  16.077  1.00 97.06           H  
ATOM   2488  O   SER A 163      -8.628  11.380  12.246  1.00 97.06           O  
ATOM   2489  OG  SER A 163      -8.552  11.537  15.600  1.00 97.06           O  
ATOM   2490  HG  SER A 163      -8.377  11.622  16.540  1.00 97.06           H  
ATOM   2491  N   LEU A 164      -9.408   9.369  12.850  1.00 97.98           N  
ATOM   2492  H   LEU A 164     -10.028   8.856  13.460  1.00 97.98           H  
ATOM   2493  CA  LEU A 164      -8.550   8.625  11.922  1.00 97.98           C  
ATOM   2494  HA  LEU A 164      -7.512   8.901  12.111  1.00 97.98           H  
ATOM   2495  C   LEU A 164      -8.823   8.968  10.451  1.00 97.98           C  
ATOM   2496  CB  LEU A 164      -8.725   7.119  12.171  1.00 97.98           C  
ATOM   2497  HB2 LEU A 164      -9.788   6.879  12.135  1.00 97.98           H  
ATOM   2498  HB3 LEU A 164      -8.232   6.571  11.368  1.00 97.98           H  
ATOM   2499  O   LEU A 164      -7.895   9.033   9.647  1.00 97.98           O  
ATOM   2500  CG  LEU A 164      -8.143   6.627  13.509  1.00 97.98           C  
ATOM   2501  HG  LEU A 164      -8.567   7.192  14.339  1.00 97.98           H  
ATOM   2502  CD1 LEU A 164      -8.501   5.158  13.676  1.00 97.98           C  
ATOM   2503 HD11 LEU A 164      -9.582   5.046  13.768  1.00 97.98           H  
ATOM   2504 HD12 LEU A 164      -8.125   4.584  12.830  1.00 97.98           H  
ATOM   2505 HD13 LEU A 164      -8.043   4.770  14.586  1.00 97.98           H  
ATOM   2506  CD2 LEU A 164      -6.619   6.744  13.554  1.00 97.98           C  
ATOM   2507 HD21 LEU A 164      -6.243   6.289  14.470  1.00 97.98           H  
ATOM   2508 HD22 LEU A 164      -6.176   6.234  12.699  1.00 97.98           H  
ATOM   2509 HD23 LEU A 164      -6.320   7.792  13.557  1.00 97.98           H  
ATOM   2510  N   VAL A 165     -10.074   9.225  10.063  1.00 98.13           N  
ATOM   2511  H   VAL A 165     -10.808   9.175  10.755  1.00 98.13           H  
ATOM   2512  CA  VAL A 165     -10.396   9.654   8.693  1.00 98.13           C  
ATOM   2513  HA  VAL A 165      -9.927   8.960   7.996  1.00 98.13           H  
ATOM   2514  C   VAL A 165      -9.798  11.028   8.386  1.00 98.13           C  
ATOM   2515  CB  VAL A 165     -11.916   9.620   8.447  1.00 98.13           C  
ATOM   2516  HB  VAL A 165     -12.434  10.100   9.277  1.00 98.13           H  
ATOM   2517  O   VAL A 165      -9.234  11.209   7.303  1.00 98.13           O  
ATOM   2518  CG1 VAL A 165     -12.325  10.326   7.146  1.00 98.13           C  
ATOM   2519 HG11 VAL A 165     -13.391  10.182   6.968  1.00 98.13           H  
ATOM   2520 HG12 VAL A 165     -12.148  11.398   7.234  1.00 98.13           H  
ATOM   2521 HG13 VAL A 165     -11.755   9.932   6.305  1.00 98.13           H  
ATOM   2522  CG2 VAL A 165     -12.397   8.165   8.333  1.00 98.13           C  
ATOM   2523 HG21 VAL A 165     -13.485   8.146   8.280  1.00 98.13           H  
ATOM   2524 HG22 VAL A 165     -11.980   7.698   7.441  1.00 98.13           H  
ATOM   2525 HG23 VAL A 165     -12.084   7.596   9.209  1.00 98.13           H  
ATOM   2526  N   PHE A 166      -9.867  11.978   9.320  1.00 97.79           N  
ATOM   2527  H   PHE A 166     -10.344  11.784  10.189  1.00 97.79           H  
ATOM   2528  CA  PHE A 166      -9.263  13.298   9.134  1.00 97.79           C  
ATOM   2529  HA  PHE A 166      -9.541  13.664   8.146  1.00 97.79           H  
ATOM   2530  C   PHE A 166      -7.732  13.249   9.143  1.00 97.79           C  
ATOM   2531  CB  PHE A 166      -9.812  14.285  10.167  1.00 97.79           C  
ATOM   2532  HB2 PHE A 166      -9.152  15.152  10.206  1.00 97.79           H  
ATOM   2533  HB3 PHE A 166      -9.803  13.824  11.155  1.00 97.79           H  
ATOM   2534  O   PHE A 166      -7.114  13.865   8.276  1.00 97.79           O  
ATOM   2535  CG  PHE A 166     -11.202  14.788   9.831  1.00 97.79           C  
ATOM   2536  CD1 PHE A 166     -11.401  15.584   8.685  1.00 97.79           C  
ATOM   2537  HD1 PHE A 166     -10.561  15.838   8.056  1.00 97.79           H  
ATOM   2538  CD2 PHE A 166     -12.293  14.493  10.667  1.00 97.79           C  
ATOM   2539  HD2 PHE A 166     -12.146  13.913  11.566  1.00 97.79           H  
ATOM   2540  CE1 PHE A 166     -12.683  16.065   8.368  1.00 97.79           C  
ATOM   2541  HE1 PHE A 166     -12.829  16.685   7.495  1.00 97.79           H  
ATOM   2542  CE2 PHE A 166     -13.573  14.983  10.353  1.00 97.79           C  
ATOM   2543  HE2 PHE A 166     -14.407  14.791  11.011  1.00 97.79           H  
ATOM   2544  CZ  PHE A 166     -13.771  15.761   9.203  1.00 97.79           C  
ATOM   2545  HZ  PHE A 166     -14.757  16.143   8.982  1.00 97.79           H  
ATOM   2546  N   LYS A 167      -7.111  12.449  10.017  1.00 97.98           N  
ATOM   2547  H   LYS A 167      -7.659  12.006  10.741  1.00 97.98           H  
ATOM   2548  CA  LYS A 167      -5.656  12.212   9.981  1.00 97.98           C  
ATOM   2549  HA  LYS A 167      -5.130  13.164  10.063  1.00 97.98           H  
ATOM   2550  C   LYS A 167      -5.217  11.603   8.652  1.00 97.98           C  
ATOM   2551  CB  LYS A 167      -5.226  11.318  11.154  1.00 97.98           C  
ATOM   2552  HB2 LYS A 167      -5.855  10.429  11.196  1.00 97.98           H  
ATOM   2553  HB3 LYS A 167      -4.195  11.002  10.992  1.00 97.98           H  
ATOM   2554  O   LYS A 167      -4.313  12.116   7.999  1.00 97.98           O  
ATOM   2555  CG  LYS A 167      -5.297  12.071  12.489  1.00 97.98           C  
ATOM   2556  HG2 LYS A 167      -4.703  12.982  12.412  1.00 97.98           H  
ATOM   2557  HG3 LYS A 167      -6.328  12.350  12.708  1.00 97.98           H  
ATOM   2558  CD  LYS A 167      -4.742  11.223  13.639  1.00 97.98           C  
ATOM   2559  HD2 LYS A 167      -5.282  10.279  13.712  1.00 97.98           H  
ATOM   2560  HD3 LYS A 167      -3.687  11.020  13.451  1.00 97.98           H  
ATOM   2561  CE  LYS A 167      -4.894  11.998  14.952  1.00 97.98           C  
ATOM   2562  HE2 LYS A 167      -5.921  11.908  15.306  1.00 97.98           H  
ATOM   2563  HE3 LYS A 167      -4.701  13.055  14.770  1.00 97.98           H  
ATOM   2564  NZ  LYS A 167      -3.953  11.538  15.996  1.00 97.98           N  
ATOM   2565  HZ1 LYS A 167      -3.014  11.866  15.817  1.00 97.98           H  
ATOM   2566  HZ2 LYS A 167      -4.174  11.975  16.880  1.00 97.98           H  
ATOM   2567  HZ3 LYS A 167      -3.882  10.534  16.084  1.00 97.98           H  
ATOM   2568  N   ALA A 168      -5.938  10.590   8.172  1.00 98.58           N  
ATOM   2569  H   ALA A 168      -6.652  10.188   8.763  1.00 98.58           H  
ATOM   2570  CA  ALA A 168      -5.689  10.007   6.857  1.00 98.58           C  
ATOM   2571  HA  ALA A 168      -4.680   9.593   6.847  1.00 98.58           H  
ATOM   2572  C   ALA A 168      -5.787  11.049   5.737  1.00 98.58           C  
ATOM   2573  CB  ALA A 168      -6.698   8.883   6.609  1.00 98.58           C  
ATOM   2574  HB1 ALA A 168      -7.701   9.296   6.514  1.00 98.58           H  
ATOM   2575  HB2 ALA A 168      -6.435   8.351   5.695  1.00 98.58           H  
ATOM   2576  HB3 ALA A 168      -6.687   8.187   7.448  1.00 98.58           H  
ATOM   2577  O   ALA A 168      -5.044  10.973   4.762  1.00 98.58           O  
ATOM   2578  N   ARG A 169      -6.707  12.015   5.847  1.00 98.36           N  
ATOM   2579  H   ARG A 169      -7.293  12.034   6.669  1.00 98.36           H  
ATOM   2580  CA  ARG A 169      -6.813  13.097   4.869  1.00 98.36           C  
ATOM   2581  HA  ARG A 169      -6.834  12.633   3.883  1.00 98.36           H  
ATOM   2582  C   ARG A 169      -5.565  13.978   4.875  1.00 98.36           C  
ATOM   2583  CB  ARG A 169      -8.108  13.899   5.089  1.00 98.36           C  
ATOM   2584  HB2 ARG A 169      -8.965  13.233   4.986  1.00 98.36           H  
ATOM   2585  HB3 ARG A 169      -8.124  14.314   6.096  1.00 98.36           H  
ATOM   2586  O   ARG A 169      -5.005  14.186   3.804  1.00 98.36           O  
ATOM   2587  CG  ARG A 169      -8.257  15.069   4.110  1.00 98.36           C  
ATOM   2588  HG2 ARG A 169      -7.442  15.777   4.261  1.00 98.36           H  
ATOM   2589  HG3 ARG A 169      -9.193  15.590   4.315  1.00 98.36           H  
ATOM   2590  CD  ARG A 169      -8.261  14.589   2.657  1.00 98.36           C  
ATOM   2591  HD2 ARG A 169      -9.158  14.000   2.466  1.00 98.36           H  
ATOM   2592  HD3 ARG A 169      -7.386  13.968   2.468  1.00 98.36           H  
ATOM   2593  NE  ARG A 169      -8.145  15.719   1.744  1.00 98.36           N  
ATOM   2594  HE  ARG A 169      -7.267  16.215   1.795  1.00 98.36           H  
ATOM   2595  NH1 ARG A 169     -10.123  15.546   0.590  1.00 98.36           N  
ATOM   2596 HH11 ARG A 169     -10.461  14.914   1.302  1.00 98.36           H  
ATOM   2597 HH12 ARG A 169     -10.700  15.871  -0.173  1.00 98.36           H  
ATOM   2598  NH2 ARG A 169      -8.497  16.959  -0.068  1.00 98.36           N  
ATOM   2599 HH21 ARG A 169      -7.523  17.195   0.053  1.00 98.36           H  
ATOM   2600 HH22 ARG A 169      -8.998  17.259  -0.893  1.00 98.36           H  
ATOM   2601  CZ  ARG A 169      -8.935  16.069   0.762  1.00 98.36           C  
ATOM   2602  N   VAL A 170      -5.102  14.399   6.051  1.00 97.95           N  
ATOM   2603  H   VAL A 170      -5.619  14.156   6.884  1.00 97.95           H  
ATOM   2604  CA  VAL A 170      -3.865  15.183   6.203  1.00 97.95           C  
ATOM   2605  HA  VAL A 170      -3.966  16.113   5.643  1.00 97.95           H  
ATOM   2606  C   VAL A 170      -2.670  14.440   5.605  1.00 97.95           C  
ATOM   2607  CB  VAL A 170      -3.613  15.536   7.682  1.00 97.95           C  
ATOM   2608  HB  VAL A 170      -3.622  14.625   8.281  1.00 97.95           H  
ATOM   2609  O   VAL A 170      -1.939  15.015   4.806  1.00 97.95           O  
ATOM   2610  CG1 VAL A 170      -2.262  16.231   7.894  1.00 97.95           C  
ATOM   2611 HG11 VAL A 170      -2.183  17.106   7.249  1.00 97.95           H  
ATOM   2612 HG12 VAL A 170      -1.443  15.549   7.667  1.00 97.95           H  
ATOM   2613 HG13 VAL A 170      -2.161  16.538   8.935  1.00 97.95           H  
ATOM   2614  CG2 VAL A 170      -4.710  16.472   8.207  1.00 97.95           C  
ATOM   2615 HG21 VAL A 170      -5.690  16.003   8.120  1.00 97.95           H  
ATOM   2616 HG22 VAL A 170      -4.529  16.694   9.259  1.00 97.95           H  
ATOM   2617 HG23 VAL A 170      -4.707  17.403   7.639  1.00 97.95           H  
ATOM   2618  N   HIS A 171      -2.509  13.145   5.896  1.00 98.63           N  
ATOM   2619  H   HIS A 171      -3.087  12.728   6.612  1.00 98.63           H  
ATOM   2620  CA  HIS A 171      -1.416  12.359   5.318  1.00 98.63           C  
ATOM   2621  HA  HIS A 171      -0.477  12.844   5.584  1.00 98.63           H  
ATOM   2622  C   HIS A 171      -1.453  12.320   3.789  1.00 98.63           C  
ATOM   2623  CB  HIS A 171      -1.419  10.934   5.883  1.00 98.63           C  
ATOM   2624  HB2 HIS A 171      -0.679  10.340   5.347  1.00 98.63           H  
ATOM   2625  HB3 HIS A 171      -2.400  10.487   5.722  1.00 98.63           H  
ATOM   2626  O   HIS A 171      -0.420  12.447   3.139  1.00 98.63           O  
ATOM   2627  CG  HIS A 171      -1.084  10.862   7.346  1.00 98.63           C  
ATOM   2628  CD2 HIS A 171      -1.815  10.249   8.326  1.00 98.63           C  
ATOM   2629  HD2 HIS A 171      -2.744   9.715   8.194  1.00 98.63           H  
ATOM   2630  ND1 HIS A 171       0.029  11.393   7.951  1.00 98.63           N  
ATOM   2631  HD1 HIS A 171       0.784  11.876   7.483  1.00 98.63           H  
ATOM   2632  CE1 HIS A 171      -0.042  11.135   9.266  1.00 98.63           C  
ATOM   2633  HE1 HIS A 171       0.685  11.429  10.008  1.00 98.63           H  
ATOM   2634  NE2 HIS A 171      -1.160  10.448   9.538  1.00 98.63           N  
ATOM   2635  N   LYS A 172      -2.641  12.175   3.194  1.00 98.72           N  
ATOM   2636  H   LYS A 172      -3.461  12.114   3.781  1.00 98.72           H  
ATOM   2637  CA  LYS A 172      -2.789  12.153   1.733  1.00 98.72           C  
ATOM   2638  HA  LYS A 172      -2.052  11.470   1.309  1.00 98.72           H  
ATOM   2639  C   LYS A 172      -2.523  13.507   1.092  1.00 98.72           C  
ATOM   2640  CB  LYS A 172      -4.190  11.694   1.356  1.00 98.72           C  
ATOM   2641  HB2 LYS A 172      -4.918  12.322   1.870  1.00 98.72           H  
ATOM   2642  HB3 LYS A 172      -4.324  11.822   0.282  1.00 98.72           H  
ATOM   2643  O   LYS A 172      -1.951  13.532   0.009  1.00 98.72           O  
ATOM   2644  CG  LYS A 172      -4.418  10.225   1.708  1.00 98.72           C  
ATOM   2645  HG2 LYS A 172      -3.787   9.574   1.104  1.00 98.72           H  
ATOM   2646  HG3 LYS A 172      -4.179  10.027   2.753  1.00 98.72           H  
ATOM   2647  CD  LYS A 172      -5.878   9.913   1.436  1.00 98.72           C  
ATOM   2648  HD2 LYS A 172      -6.505  10.542   2.068  1.00 98.72           H  
ATOM   2649  HD3 LYS A 172      -6.095  10.109   0.386  1.00 98.72           H  
ATOM   2650  CE  LYS A 172      -6.131   8.451   1.755  1.00 98.72           C  
ATOM   2651  HE2 LYS A 172      -5.949   8.281   2.816  1.00 98.72           H  
ATOM   2652  HE3 LYS A 172      -5.429   7.831   1.197  1.00 98.72           H  
ATOM   2653  NZ  LYS A 172      -7.519   8.120   1.392  1.00 98.72           N  
ATOM   2654  HZ1 LYS A 172      -7.667   7.142   1.598  1.00 98.72           H  
ATOM   2655  HZ2 LYS A 172      -7.657   8.262   0.402  1.00 98.72           H  
ATOM   2656  HZ3 LYS A 172      -8.165   8.687   1.922  1.00 98.72           H  
ATOM   2657  N   ASP A 173      -2.948  14.592   1.735  1.00 98.51           N  
ATOM   2658  H   ASP A 173      -3.437  14.484   2.612  1.00 98.51           H  
ATOM   2659  CA  ASP A 173      -2.681  15.948   1.256  1.00 98.51           C  
ATOM   2660  HA  ASP A 173      -2.960  16.018   0.204  1.00 98.51           H  
ATOM   2661  C   ASP A 173      -1.171  16.252   1.337  1.00 98.51           C  
ATOM   2662  CB  ASP A 173      -3.532  16.968   2.041  1.00 98.51           C  
ATOM   2663  HB2 ASP A 173      -3.344  16.837   3.107  1.00 98.51           H  
ATOM   2664  HB3 ASP A 173      -3.199  17.969   1.769  1.00 98.51           H  
ATOM   2665  O   ASP A 173      -0.610  16.808   0.396  1.00 98.51           O  
ATOM   2666  CG  ASP A 173      -5.054  16.895   1.783  1.00 98.51           C  
ATOM   2667  OD1 ASP A 173      -5.530  16.450   0.710  1.00 98.51           O  
ATOM   2668  OD2 ASP A 173      -5.847  17.307   2.659  1.00 98.51           O  
ATOM   2669  N   ASN A 174      -0.485  15.791   2.391  1.00 98.37           N  
ATOM   2670  H   ASN A 174      -0.996  15.415   3.177  1.00 98.37           H  
ATOM   2671  CA  ASN A 174       0.973  15.884   2.482  1.00 98.37           C  
ATOM   2672  HA  ASN A 174       1.265  16.924   2.334  1.00 98.37           H  
ATOM   2673  C   ASN A 174       1.660  15.071   1.378  1.00 98.37           C  
ATOM   2674  CB  ASN A 174       1.454  15.435   3.869  1.00 98.37           C  
ATOM   2675  HB2 ASN A 174       1.020  14.464   4.107  1.00 98.37           H  
ATOM   2676  HB3 ASN A 174       2.537  15.324   3.833  1.00 98.37           H  
ATOM   2677  O   ASN A 174       2.507  15.622   0.686  1.00 98.37           O  
ATOM   2678  CG  ASN A 174       1.126  16.407   4.987  1.00 98.37           C  
ATOM   2679  ND2 ASN A 174       1.643  16.155   6.164  1.00 98.37           N  
ATOM   2680 HD21 ASN A 174       1.471  16.871   6.856  1.00 98.37           H  
ATOM   2681 HD22 ASN A 174       2.429  15.522   6.193  1.00 98.37           H  
ATOM   2682  OD1 ASN A 174       0.464  17.417   4.847  1.00 98.37           O  
ATOM   2683  N   ILE A 175       1.269  13.810   1.159  1.00 98.72           N  
ATOM   2684  H   ILE A 175       0.587  13.408   1.787  1.00 98.72           H  
ATOM   2685  CA  ILE A 175       1.822  12.963   0.082  1.00 98.72           C  
ATOM   2686  HA  ILE A 175       2.896  12.864   0.235  1.00 98.72           H  
ATOM   2687  C   ILE A 175       1.634  13.611  -1.293  1.00 98.72           C  
ATOM   2688  CB  ILE A 175       1.187  11.553   0.124  1.00 98.72           C  
ATOM   2689  HB  ILE A 175       0.109  11.670   0.235  1.00 98.72           H  
ATOM   2690  O   ILE A 175       2.536  13.563  -2.123  1.00 98.72           O  
ATOM   2691  CG1 ILE A 175       1.732  10.767   1.336  1.00 98.72           C  
ATOM   2692 HG12 ILE A 175       1.767  11.423   2.206  1.00 98.72           H  
ATOM   2693 HG13 ILE A 175       2.752  10.441   1.132  1.00 98.72           H  
ATOM   2694  CG2 ILE A 175       1.440  10.744  -1.165  1.00 98.72           C  
ATOM   2695 HG21 ILE A 175       0.981  11.230  -2.026  1.00 98.72           H  
ATOM   2696 HG22 ILE A 175       1.003   9.748  -1.089  1.00 98.72           H  
ATOM   2697 HG23 ILE A 175       2.511  10.652  -1.342  1.00 98.72           H  
ATOM   2698  CD1 ILE A 175       0.876   9.551   1.710  1.00 98.72           C  
ATOM   2699 HD11 ILE A 175      -0.151   9.870   1.890  1.00 98.72           H  
ATOM   2700 HD12 ILE A 175       0.887   8.806   0.915  1.00 98.72           H  
ATOM   2701 HD13 ILE A 175       1.276   9.099   2.618  1.00 98.72           H  
ATOM   2702  N   GLU A 176       0.479  14.232  -1.540  1.00 98.12           N  
ATOM   2703  H   GLU A 176      -0.232  14.248  -0.822  1.00 98.12           H  
ATOM   2704  CA  GLU A 176       0.202  14.915  -2.808  1.00 98.12           C  
ATOM   2705  HA  GLU A 176       0.334  14.198  -3.617  1.00 98.12           H  
ATOM   2706  C   GLU A 176       1.174  16.070  -3.085  1.00 98.12           C  
ATOM   2707  CB  GLU A 176      -1.255  15.411  -2.796  1.00 98.12           C  
ATOM   2708  HB2 GLU A 176      -1.910  14.590  -2.503  1.00 98.12           H  
ATOM   2709  HB3 GLU A 176      -1.359  16.197  -2.048  1.00 98.12           H  
ATOM   2710  O   GLU A 176       1.451  16.371  -4.242  1.00 98.12           O  
ATOM   2711  CG  GLU A 176      -1.747  15.962  -4.145  1.00 98.12           C  
ATOM   2712  HG2 GLU A 176      -2.762  16.332  -3.998  1.00 98.12           H  
ATOM   2713  HG3 GLU A 176      -1.136  16.815  -4.443  1.00 98.12           H  
ATOM   2714  CD  GLU A 176      -1.777  14.913  -5.267  1.00 98.12           C  
ATOM   2715  OE1 GLU A 176      -2.076  15.280  -6.417  1.00 98.12           O  
ATOM   2716  OE2 GLU A 176      -1.644  13.703  -4.967  1.00 98.12           O  
ATOM   2717  N   SER A 177       1.722  16.687  -2.035  1.00 97.58           N  
ATOM   2718  H   SER A 177       1.463  16.371  -1.111  1.00 97.58           H  
ATOM   2719  CA  SER A 177       2.684  17.788  -2.146  1.00 97.58           C  
ATOM   2720  HA  SER A 177       2.420  18.371  -3.028  1.00 97.58           H  
ATOM   2721  C   SER A 177       4.143  17.358  -2.356  1.00 97.58           C  
ATOM   2722  CB  SER A 177       2.542  18.722  -0.939  1.00 97.58           C  
ATOM   2723  HB2 SER A 177       1.486  18.947  -0.788  1.00 97.58           H  
ATOM   2724  HB3 SER A 177       3.060  19.656  -1.154  1.00 97.58           H  
ATOM   2725  O   SER A 177       4.996  18.226  -2.515  1.00 97.58           O  
ATOM   2726  OG  SER A 177       3.073  18.184   0.258  1.00 97.58           O  
ATOM   2727  HG  SER A 177       2.902  17.240   0.294  1.00 97.58           H  
ATOM   2728  N   LEU A 178       4.447  16.054  -2.342  1.00 97.73           N  
ATOM   2729  H   LEU A 178       3.695  15.385  -2.262  1.00 97.73           H  
ATOM   2730  CA  LEU A 178       5.814  15.528  -2.474  1.00 97.73           C  
ATOM   2731  HA  LEU A 178       6.522  16.285  -2.137  1.00 97.73           H  
ATOM   2732  C   LEU A 178       6.136  15.209  -3.935  1.00 97.73           C  
ATOM   2733  CB  LEU A 178       5.994  14.272  -1.603  1.00 97.73           C  
ATOM   2734  HB2 LEU A 178       7.025  13.926  -1.686  1.00 97.73           H  
ATOM   2735  HB3 LEU A 178       5.344  13.494  -2.003  1.00 97.73           H  
ATOM   2736  O   LEU A 178       5.328  14.576  -4.615  1.00 97.73           O  
ATOM   2737  CG  LEU A 178       5.653  14.467  -0.119  1.00 97.73           C  
ATOM   2738  HG  LEU A 178       4.632  14.842  -0.050  1.00 97.73           H  
ATOM   2739  CD1 LEU A 178       5.689  13.137   0.623  1.00 97.73           C  
ATOM   2740 HD11 LEU A 178       5.296  13.273   1.630  1.00 97.73           H  
ATOM   2741 HD12 LEU A 178       6.718  12.785   0.684  1.00 97.73           H  
ATOM   2742 HD13 LEU A 178       5.083  12.397   0.098  1.00 97.73           H  
ATOM   2743  CD2 LEU A 178       6.574  15.452   0.600  1.00 97.73           C  
ATOM   2744 HD21 LEU A 178       6.548  16.423   0.107  1.00 97.73           H  
ATOM   2745 HD22 LEU A 178       7.598  15.078   0.612  1.00 97.73           H  
ATOM   2746 HD23 LEU A 178       6.235  15.579   1.628  1.00 97.73           H  
ATOM   2747  N   ASP A 179       7.318  15.606  -4.409  1.00 94.82           N  
ATOM   2748  H   ASP A 179       7.915  16.143  -3.797  1.00 94.82           H  
ATOM   2749  CA  ASP A 179       7.703  15.538  -5.830  1.00 94.82           C  
ATOM   2750  HA  ASP A 179       6.826  15.310  -6.435  1.00 94.82           H  
ATOM   2751  C   ASP A 179       8.719  14.440  -6.164  1.00 94.82           C  
ATOM   2752  CB  ASP A 179       8.228  16.908  -6.280  1.00 94.82           C  
ATOM   2753  HB2 ASP A 179       9.011  17.237  -5.597  1.00 94.82           H  
ATOM   2754  HB3 ASP A 179       8.667  16.817  -7.274  1.00 94.82           H  
ATOM   2755  O   ASP A 179       8.973  14.175  -7.340  1.00 94.82           O  
ATOM   2756  CG  ASP A 179       7.118  17.958  -6.362  1.00 94.82           C  
ATOM   2757  OD1 ASP A 179       6.042  17.628  -6.925  1.00 94.82           O  
ATOM   2758  OD2 ASP A 179       7.372  19.095  -5.905  1.00 94.82           O  
ATOM   2759  N   THR A 180       9.291  13.777  -5.158  1.00 93.21           N  
ATOM   2760  H   THR A 180       9.048  14.017  -4.208  1.00 93.21           H  
ATOM   2761  CA  THR A 180      10.288  12.726  -5.372  1.00 93.21           C  
ATOM   2762  HA  THR A 180      10.339  12.507  -6.439  1.00 93.21           H  
ATOM   2763  C   THR A 180       9.898  11.426  -4.687  1.00 93.21           C  
ATOM   2764  CB  THR A 180      11.704  13.159  -4.962  1.00 93.21           C  
ATOM   2765  HB  THR A 180      12.398  12.461  -5.431  1.00 93.21           H  
ATOM   2766  O   THR A 180       9.197  11.413  -3.673  1.00 93.21           O  
ATOM   2767  CG2 THR A 180      12.088  14.566  -5.420  1.00 93.21           C  
ATOM   2768 HG21 THR A 180      11.922  14.662  -6.493  1.00 93.21           H  
ATOM   2769 HG22 THR A 180      11.493  15.311  -4.891  1.00 93.21           H  
ATOM   2770 HG23 THR A 180      13.141  14.740  -5.201  1.00 93.21           H  
ATOM   2771  OG1 THR A 180      11.896  13.049  -3.578  1.00 93.21           O  
ATOM   2772  HG1 THR A 180      11.680  13.889  -3.166  1.00 93.21           H  
ATOM   2773  N   LYS A 181      10.388  10.307  -5.234  1.00 92.62           N  
ATOM   2774  H   LYS A 181      10.925  10.381  -6.086  1.00 92.62           H  
ATOM   2775  CA  LYS A 181      10.218   8.989  -4.615  1.00 92.62           C  
ATOM   2776  HA  LYS A 181       9.152   8.783  -4.518  1.00 92.62           H  
ATOM   2777  C   LYS A 181      10.791   8.961  -3.195  1.00 92.62           C  
ATOM   2778  CB  LYS A 181      10.871   7.911  -5.495  1.00 92.62           C  
ATOM   2779  HB2 LYS A 181      10.512   7.998  -6.520  1.00 92.62           H  
ATOM   2780  HB3 LYS A 181      11.953   8.041  -5.494  1.00 92.62           H  
ATOM   2781  O   LYS A 181      10.135   8.442  -2.302  1.00 92.62           O  
ATOM   2782  CG  LYS A 181      10.518   6.520  -4.954  1.00 92.62           C  
ATOM   2783  HG2 LYS A 181       9.444   6.362  -5.051  1.00 92.62           H  
ATOM   2784  HG3 LYS A 181      10.781   6.478  -3.897  1.00 92.62           H  
ATOM   2785  CD  LYS A 181      11.267   5.386  -5.659  1.00 92.62           C  
ATOM   2786  HD2 LYS A 181      12.328   5.468  -5.423  1.00 92.62           H  
ATOM   2787  HD3 LYS A 181      11.149   5.476  -6.739  1.00 92.62           H  
ATOM   2788  CE  LYS A 181      10.763   3.999  -5.221  1.00 92.62           C  
ATOM   2789  HE2 LYS A 181      11.540   3.268  -5.445  1.00 92.62           H  
ATOM   2790  HE3 LYS A 181       9.892   3.746  -5.826  1.00 92.62           H  
ATOM   2791  NZ  LYS A 181      10.386   3.924  -3.781  1.00 92.62           N  
ATOM   2792  HZ1 LYS A 181       9.626   4.537  -3.520  1.00 92.62           H  
ATOM   2793  HZ2 LYS A 181      10.145   2.994  -3.470  1.00 92.62           H  
ATOM   2794  HZ3 LYS A 181      11.102   4.273  -3.160  1.00 92.62           H  
ATOM   2795  N   ALA A 182      11.980   9.533  -3.005  1.00 93.96           N  
ATOM   2796  H   ALA A 182      12.423  10.009  -3.778  1.00 93.96           H  
ATOM   2797  CA  ALA A 182      12.651   9.564  -1.709  1.00 93.96           C  
ATOM   2798  HA  ALA A 182      12.793   8.542  -1.357  1.00 93.96           H  
ATOM   2799  C   ALA A 182      11.806  10.292  -0.656  1.00 93.96           C  
ATOM   2800  CB  ALA A 182      14.027  10.215  -1.887  1.00 93.96           C  
ATOM   2801  HB1 ALA A 182      13.916  11.239  -2.243  1.00 93.96           H  
ATOM   2802  HB2 ALA A 182      14.625   9.641  -2.595  1.00 93.96           H  
ATOM   2803  HB3 ALA A 182      14.539  10.235  -0.924  1.00 93.96           H  
ATOM   2804  O   ALA A 182      11.572   9.743   0.415  1.00 93.96           O  
ATOM   2805  N   ASP A 183      11.260  11.465  -0.992  1.00 97.05           N  
ATOM   2806  H   ASP A 183      11.507  11.893  -1.873  1.00 97.05           H  
ATOM   2807  CA  ASP A 183      10.421  12.223  -0.060  1.00 97.05           C  
ATOM   2808  HA  ASP A 183      10.981  12.392   0.860  1.00 97.05           H  
ATOM   2809  C   ASP A 183       9.134  11.462   0.302  1.00 97.05           C  
ATOM   2810  CB  ASP A 183      10.046  13.584  -0.661  1.00 97.05           C  
ATOM   2811  HB2 ASP A 183       9.467  13.424  -1.570  1.00 97.05           H  
ATOM   2812  HB3 ASP A 183       9.413  14.103   0.058  1.00 97.05           H  
ATOM   2813  O   ASP A 183       8.708  11.469   1.459  1.00 97.05           O  
ATOM   2814  CG  ASP A 183      11.232  14.497  -0.966  1.00 97.05           C  
ATOM   2815  OD1 ASP A 183      12.159  14.586  -0.136  1.00 97.05           O  
ATOM   2816  OD2 ASP A 183      11.196  15.106  -2.063  1.00 97.05           O  
ATOM   2817  N   ILE A 184       8.510  10.788  -0.674  1.00 97.98           N  
ATOM   2818  H   ILE A 184       8.912  10.822  -1.600  1.00 97.98           H  
ATOM   2819  CA  ILE A 184       7.312   9.964  -0.446  1.00 97.98           C  
ATOM   2820  HA  ILE A 184       6.573  10.562   0.085  1.00 97.98           H  
ATOM   2821  C   ILE A 184       7.635   8.778   0.466  1.00 97.98           C  
ATOM   2822  CB  ILE A 184       6.689   9.504  -1.786  1.00 97.98           C  
ATOM   2823  HB  ILE A 184       7.469   9.052  -2.398  1.00 97.98           H  
ATOM   2824  O   ILE A 184       6.897   8.534   1.423  1.00 97.98           O  
ATOM   2825  CG1 ILE A 184       6.097  10.714  -2.541  1.00 97.98           C  
ATOM   2826 HG12 ILE A 184       5.233  11.093  -1.996  1.00 97.98           H  
ATOM   2827 HG13 ILE A 184       6.839  11.511  -2.586  1.00 97.98           H  
ATOM   2828  CG2 ILE A 184       5.584   8.453  -1.556  1.00 97.98           C  
ATOM   2829 HG21 ILE A 184       4.819   8.858  -0.893  1.00 97.98           H  
ATOM   2830 HG22 ILE A 184       6.007   7.552  -1.111  1.00 97.98           H  
ATOM   2831 HG23 ILE A 184       5.133   8.152  -2.502  1.00 97.98           H  
ATOM   2832  CD1 ILE A 184       5.672  10.403  -3.981  1.00 97.98           C  
ATOM   2833 HD11 ILE A 184       5.400  11.336  -4.476  1.00 97.98           H  
ATOM   2834 HD12 ILE A 184       4.806   9.741  -3.997  1.00 97.98           H  
ATOM   2835 HD13 ILE A 184       6.500   9.941  -4.518  1.00 97.98           H  
ATOM   2836  N   ASP A 185       8.715   8.050   0.183  1.00 96.15           N  
ATOM   2837  H   ASP A 185       9.284   8.312  -0.609  1.00 96.15           H  
ATOM   2838  CA  ASP A 185       9.141   6.901   0.982  1.00 96.15           C  
ATOM   2839  HA  ASP A 185       8.331   6.172   1.021  1.00 96.15           H  
ATOM   2840  C   ASP A 185       9.460   7.329   2.425  1.00 96.15           C  
ATOM   2841  CB  ASP A 185      10.373   6.230   0.352  1.00 96.15           C  
ATOM   2842  HB2 ASP A 185      10.760   5.505   1.067  1.00 96.15           H  
ATOM   2843  HB3 ASP A 185      11.147   6.982   0.202  1.00 96.15           H  
ATOM   2844  O   ASP A 185       8.977   6.703   3.372  1.00 96.15           O  
ATOM   2845  CG  ASP A 185      10.150   5.482  -0.971  1.00 96.15           C  
ATOM   2846  OD1 ASP A 185       9.008   5.167  -1.382  1.00 96.15           O  
ATOM   2847  OD2 ASP A 185      11.170   5.121  -1.605  1.00 96.15           O  
ATOM   2848  N   ASP A 186      10.196   8.431   2.602  1.00 98.18           N  
ATOM   2849  H   ASP A 186      10.601   8.874   1.789  1.00 98.18           H  
ATOM   2850  CA  ASP A 186      10.548   8.985   3.913  1.00 98.18           C  
ATOM   2851  HA  ASP A 186      11.041   8.214   4.504  1.00 98.18           H  
ATOM   2852  C   ASP A 186       9.304   9.426   4.688  1.00 98.18           C  
ATOM   2853  CB  ASP A 186      11.510  10.178   3.750  1.00 98.18           C  
ATOM   2854  HB2 ASP A 186      11.472  10.770   4.664  1.00 98.18           H  
ATOM   2855  HB3 ASP A 186      11.170  10.817   2.935  1.00 98.18           H  
ATOM   2856  O   ASP A 186       9.158   9.113   5.876  1.00 98.18           O  
ATOM   2857  CG  ASP A 186      12.978   9.788   3.530  1.00 98.18           C  
ATOM   2858  OD1 ASP A 186      13.308   8.584   3.646  1.00 98.18           O  
ATOM   2859  OD2 ASP A 186      13.795  10.721   3.361  1.00 98.18           O  
ATOM   2860  N   TYR A 187       8.361  10.103   4.024  1.00 98.46           N  
ATOM   2861  H   TYR A 187       8.540  10.360   3.064  1.00 98.46           H  
ATOM   2862  CA  TYR A 187       7.088  10.470   4.637  1.00 98.46           C  
ATOM   2863  HA  TYR A 187       7.293  11.076   5.519  1.00 98.46           H  
ATOM   2864  C   TYR A 187       6.317   9.230   5.092  1.00 98.46           C  
ATOM   2865  CB  TYR A 187       6.241  11.295   3.660  1.00 98.46           C  
ATOM   2866  HB2 TYR A 187       5.978  10.688   2.794  1.00 98.46           H  
ATOM   2867  HB3 TYR A 187       6.836  12.138   3.307  1.00 98.46           H  
ATOM   2868  O   TYR A 187       5.803   9.189   6.210  1.00 98.46           O  
ATOM   2869  CG  TYR A 187       4.980  11.829   4.310  1.00 98.46           C  
ATOM   2870  CD1 TYR A 187       3.772  11.107   4.244  1.00 98.46           C  
ATOM   2871  HD1 TYR A 187       3.731  10.188   3.678  1.00 98.46           H  
ATOM   2872  CD2 TYR A 187       5.054  13.015   5.061  1.00 98.46           C  
ATOM   2873  HD2 TYR A 187       5.993  13.544   5.120  1.00 98.46           H  
ATOM   2874  CE1 TYR A 187       2.640  11.567   4.945  1.00 98.46           C  
ATOM   2875  HE1 TYR A 187       1.714  11.012   4.910  1.00 98.46           H  
ATOM   2876  CE2 TYR A 187       3.934  13.473   5.773  1.00 98.46           C  
ATOM   2877  HE2 TYR A 187       4.030  14.353   6.392  1.00 98.46           H  
ATOM   2878  OH  TYR A 187       1.666  13.156   6.453  1.00 98.46           O  
ATOM   2879  HH  TYR A 187       1.837  13.959   6.949  1.00 98.46           H  
ATOM   2880  CZ  TYR A 187       2.730  12.741   5.721  1.00 98.46           C  
ATOM   2881  N   VAL A 188       6.256   8.191   4.253  1.00 97.96           N  
ATOM   2882  H   VAL A 188       6.730   8.263   3.365  1.00 97.96           H  
ATOM   2883  CA  VAL A 188       5.546   6.954   4.586  1.00 97.96           C  
ATOM   2884  HA  VAL A 188       4.566   7.261   4.953  1.00 97.96           H  
ATOM   2885  C   VAL A 188       6.201   6.205   5.744  1.00 97.96           C  
ATOM   2886  CB  VAL A 188       5.341   6.065   3.344  1.00 97.96           C  
ATOM   2887  HB  VAL A 188       6.288   5.957   2.816  1.00 97.96           H  
ATOM   2888  O   VAL A 188       5.492   5.681   6.603  1.00 97.96           O  
ATOM   2889  CG1 VAL A 188       4.818   4.663   3.691  1.00 97.96           C  
ATOM   2890 HG11 VAL A 188       4.609   4.114   2.773  1.00 97.96           H  
ATOM   2891 HG12 VAL A 188       3.912   4.735   4.292  1.00 97.96           H  
ATOM   2892 HG13 VAL A 188       5.578   4.110   4.244  1.00 97.96           H  
ATOM   2893  CG2 VAL A 188       4.306   6.692   2.397  1.00 97.96           C  
ATOM   2894 HG21 VAL A 188       4.599   7.710   2.142  1.00 97.96           H  
ATOM   2895 HG22 VAL A 188       4.269   6.112   1.475  1.00 97.96           H  
ATOM   2896 HG23 VAL A 188       3.319   6.709   2.860  1.00 97.96           H  
ATOM   2897  N   ALA A 189       7.531   6.184   5.801  1.00 97.51           N  
ATOM   2898  H   ALA A 189       8.051   6.602   5.042  1.00 97.51           H  
ATOM   2899  CA  ALA A 189       8.290   5.530   6.861  1.00 97.51           C  
ATOM   2900  HA  ALA A 189       7.911   4.516   6.989  1.00 97.51           H  
ATOM   2901  C   ALA A 189       8.175   6.240   8.221  1.00 97.51           C  
ATOM   2902  CB  ALA A 189       9.751   5.452   6.404  1.00 97.51           C  
ATOM   2903  HB1 ALA A 189       9.817   4.908   5.462  1.00 97.51           H  
ATOM   2904  HB2 ALA A 189      10.346   4.937   7.158  1.00 97.51           H  
ATOM   2905  HB3 ALA A 189      10.151   6.456   6.258  1.00 97.51           H  
ATOM   2906  O   ALA A 189       8.335   5.598   9.259  1.00 97.51           O  
ATOM   2907  N   THR A 190       7.909   7.549   8.222  1.00 97.04           N  
ATOM   2908  H   THR A 190       7.837   8.013   7.328  1.00 97.04           H  
ATOM   2909  CA  THR A 190       7.948   8.388   9.432  1.00 97.04           C  
ATOM   2910  HA  THR A 190       8.276   7.779  10.274  1.00 97.04           H  
ATOM   2911  C   THR A 190       6.594   8.956   9.855  1.00 97.04           C  
ATOM   2912  CB  THR A 190       8.971   9.522   9.286  1.00 97.04           C  
ATOM   2913  HB  THR A 190       8.970  10.111  10.203  1.00 97.04           H  
ATOM   2914  O   THR A 190       6.513   9.599  10.904  1.00 97.04           O  
ATOM   2915  CG2 THR A 190      10.393   9.007   9.060  1.00 97.04           C  
ATOM   2916 HG21 THR A 190      10.458   8.445   8.128  1.00 97.04           H  
ATOM   2917 HG22 THR A 190      11.078   9.854   9.007  1.00 97.04           H  
ATOM   2918 HG23 THR A 190      10.685   8.363   9.889  1.00 97.04           H  
ATOM   2919  OG1 THR A 190       8.634  10.371   8.217  1.00 97.04           O  
ATOM   2920  HG1 THR A 190       8.879   9.929   7.401  1.00 97.04           H  
ATOM   2921  N   MET A 191       5.521   8.726   9.088  1.00 96.35           N  
ATOM   2922  H   MET A 191       5.654   8.268   8.197  1.00 96.35           H  
ATOM   2923  CA  MET A 191       4.193   9.237   9.433  1.00 96.35           C  
ATOM   2924  HA  MET A 191       4.293  10.320   9.503  1.00 96.35           H  
ATOM   2925  C   MET A 191       3.726   8.730  10.806  1.00 96.35           C  
ATOM   2926  CB  MET A 191       3.153   8.957   8.331  1.00 96.35           C  
ATOM   2927  HB2 MET A 191       2.271   9.558   8.552  1.00 96.35           H  
ATOM   2928  HB3 MET A 191       3.539   9.291   7.368  1.00 96.35           H  
ATOM   2929  O   MET A 191       3.870   7.554  11.138  1.00 96.35           O  
ATOM   2930  CG  MET A 191       2.695   7.495   8.215  1.00 96.35           C  
ATOM   2931  HG2 MET A 191       3.537   6.871   7.915  1.00 96.35           H  
ATOM   2932  HG3 MET A 191       2.356   7.154   9.194  1.00 96.35           H  
ATOM   2933  SD  MET A 191       1.304   7.241   7.072  1.00 96.35           S  
ATOM   2934  CE  MET A 191       2.199   7.141   5.515  1.00 96.35           C  
ATOM   2935  HE1 MET A 191       1.506   6.953   4.696  1.00 96.35           H  
ATOM   2936  HE2 MET A 191       2.722   8.081   5.340  1.00 96.35           H  
ATOM   2937  HE3 MET A 191       2.899   6.308   5.584  1.00 96.35           H  
ATOM   2938  N   SER A 192       3.124   9.624  11.591  1.00 95.93           N  
ATOM   2939  H   SER A 192       3.016  10.570  11.254  1.00 95.93           H  
ATOM   2940  CA  SER A 192       2.549   9.304  12.898  1.00 95.93           C  
ATOM   2941  HA  SER A 192       2.760   8.262  13.140  1.00 95.93           H  
ATOM   2942  C   SER A 192       1.036   9.487  12.894  1.00 95.93           C  
ATOM   2943  CB  SER A 192       3.183  10.149  14.003  1.00 95.93           C  
ATOM   2944  HB2 SER A 192       2.991  11.206  13.817  1.00 95.93           H  
ATOM   2945  HB3 SER A 192       4.259   9.973  14.025  1.00 95.93           H  
ATOM   2946  O   SER A 192       0.523  10.451  12.329  1.00 95.93           O  
ATOM   2947  OG  SER A 192       2.612   9.771  15.242  1.00 95.93           O  
ATOM   2948  HG  SER A 192       3.017  10.276  15.951  1.00 95.93           H  
ATOM   2949  N   TRP A 193       0.347   8.569  13.571  1.00 96.19           N  
ATOM   2950  H   TRP A 193       0.880   7.844  14.030  1.00 96.19           H  
ATOM   2951  CA  TRP A 193      -1.097   8.611  13.821  1.00 96.19           C  
ATOM   2952  HA  TRP A 193      -1.557   9.312  13.126  1.00 96.19           H  
ATOM   2953  C   TRP A 193      -1.444   9.098  15.231  1.00 96.19           C  
ATOM   2954  CB  TRP A 193      -1.684   7.224  13.561  1.00 96.19           C  
ATOM   2955  HB2 TRP A 193      -1.149   6.483  14.156  1.00 96.19           H  
ATOM   2956  HB3 TRP A 193      -2.726   7.210  13.882  1.00 96.19           H  
ATOM   2957  O   TRP A 193      -2.625   9.168  15.588  1.00 96.19           O  
ATOM   2958  CG  TRP A 193      -1.651   6.825  12.127  1.00 96.19           C  
ATOM   2959  CD1 TRP A 193      -0.610   6.247  11.489  1.00 96.19           C  
ATOM   2960  HD1 TRP A 193       0.340   5.997  11.938  1.00 96.19           H  
ATOM   2961  CD2 TRP A 193      -2.688   7.011  11.121  1.00 96.19           C  
ATOM   2962  CE2 TRP A 193      -2.201   6.506   9.881  1.00 96.19           C  
ATOM   2963  CE3 TRP A 193      -3.988   7.557  11.134  1.00 96.19           C  
ATOM   2964  HE3 TRP A 193      -4.373   7.956  12.061  1.00 96.19           H  
ATOM   2965  NE1 TRP A 193      -0.935   6.054  10.165  1.00 96.19           N  
ATOM   2966  HE1 TRP A 193      -0.292   5.644   9.502  1.00 96.19           H  
ATOM   2967  CH2 TRP A 193      -4.232   7.123   8.746  1.00 96.19           C  
ATOM   2968  HH2 TRP A 193      -4.787   7.212   7.823  1.00 96.19           H  
ATOM   2969  CZ2 TRP A 193      -2.956   6.549   8.706  1.00 96.19           C  
ATOM   2970  HZ2 TRP A 193      -2.533   6.177   7.784  1.00 96.19           H  
ATOM   2971  CZ3 TRP A 193      -4.757   7.608   9.958  1.00 96.19           C  
ATOM   2972  HZ3 TRP A 193      -5.742   8.049   9.986  1.00 96.19           H  
ATOM   2973  N   GLU A 194      -0.432   9.424  16.032  1.00 88.55           N  
ATOM   2974  H   GLU A 194       0.505   9.405  15.656  1.00 88.55           H  
ATOM   2975  CA  GLU A 194      -0.594  10.036  17.350  1.00 88.55           C  
ATOM   2976  HA  GLU A 194      -1.430   9.556  17.859  1.00 88.55           H  
ATOM   2977  C   GLU A 194      -0.970  11.524  17.213  1.00 88.55           C  
ATOM   2978  CB  GLU A 194       0.659   9.774  18.208  1.00 88.55           C  
ATOM   2979  HB2 GLU A 194       1.527  10.233  17.736  1.00 88.55           H  
ATOM   2980  HB3 GLU A 194       0.511  10.226  19.188  1.00 88.55           H  
ATOM   2981  O   GLU A 194      -1.093  12.041  16.097  1.00 88.55           O  
ATOM   2982  CG  GLU A 194       0.895   8.259  18.391  1.00 88.55           C  
ATOM   2983  HG2 GLU A 194       1.110   7.810  17.421  1.00 88.55           H  
ATOM   2984  HG3 GLU A 194      -0.025   7.813  18.768  1.00 88.55           H  
ATOM   2985  CD  GLU A 194       2.044   7.905  19.349  1.00 88.55           C  
ATOM   2986  OE1 GLU A 194       2.110   6.716  19.740  1.00 88.55           O  
ATOM   2987  OE2 GLU A 194       2.853   8.799  19.683  1.00 88.55           O  
ATOM   2988  N   ASP A 195      -1.308  12.170  18.328  1.00 67.07           N  
ATOM   2989  H   ASP A 195      -1.032  11.760  19.209  1.00 67.07           H  
ATOM   2990  CA  ASP A 195      -1.608  13.611  18.381  1.00 67.07           C  
ATOM   2991  HA  ASP A 195      -2.009  13.942  17.423  1.00 67.07           H  
ATOM   2992  C   ASP A 195      -0.338  14.445  18.604  1.00 67.07           C  
ATOM   2993  CB  ASP A 195      -2.670  13.908  19.465  1.00 67.07           C  
ATOM   2994  HB2 ASP A 195      -2.325  13.495  20.413  1.00 67.07           H  
ATOM   2995  HB3 ASP A 195      -2.738  14.989  19.589  1.00 67.07           H  
ATOM   2996  O   ASP A 195       0.577  13.955  19.308  1.00 67.07           O  
ATOM   2997  CG  ASP A 195      -4.092  13.391  19.174  1.00 67.07           C  
ATOM   2998  OD1 ASP A 195      -4.476  13.241  17.986  1.00 67.07           O  
ATOM   2999  OD2 ASP A 195      -4.835  13.129  20.148  1.00 67.07           O  
ATOM   3000  OXT ASP A 195      -0.324  15.578  18.075  1.00 67.07           O  
TER    3001      ASP A 195                                                       
END   
