# Supplementary material for: Distantly related Alteromonas bacteriophages share tail fibers exhibiting properties of transient chaperone caps
Source: Nat Commun. 2023 Oct 16;14:6517. doi: 10.1038/s41467-023-42114-8 (PMC10579305; doi:10.1038/s41467-023-42114-8)
Supplement: Supplementary file 4 — Source Data [file 41467_2023_42114_MOESM4_ESM.zip › Source_data/Figure_6/Fig6d_A5_TF_heterohexamer.pdb]

ATOM      1  N   GLY A   1      -2.271 -79.253 -31.101  1.00 47.97           N  
ATOM      5  CA  GLY A   1      -2.487 -79.114 -29.643  1.00 47.97           C  
ATOM      8  C   GLY A   1      -1.610 -77.995 -29.122  1.00 47.97           C  
ATOM      9  O   GLY A   1      -0.651 -77.657 -29.797  1.00 47.97           O  
ATOM     10  N   THR A   2      -1.915 -77.423 -27.959  1.00 67.09           N  
ATOM     12  CA  THR A   2      -1.248 -76.212 -27.427  1.00 67.09           C  
ATOM     14  C   THR A   2      -0.172 -76.495 -26.372  1.00 67.09           C  
ATOM     15  CB  THR A   2      -2.298 -75.249 -26.854  1.00 67.09           C  
ATOM     17  O   THR A   2       0.376 -75.574 -25.778  1.00 67.09           O  
ATOM     18  CG2 THR A   2      -3.194 -74.665 -27.946  1.00 67.09           C  
ATOM     22  OG1 THR A   2      -3.123 -75.972 -25.969  1.00 67.09           O  
ATOM     24  N   SER A   3       0.158 -77.763 -26.107  1.00 72.00           N  
ATOM     26  CA  SER A   3       1.295 -78.114 -25.242  1.00 72.00           C  
ATOM     28  C   SER A   3       2.629 -77.762 -25.910  1.00 72.00           C  
ATOM     29  CB  SER A   3       1.279 -79.600 -24.870  1.00 72.00           C  
ATOM     32  O   SER A   3       2.732 -77.843 -27.136  1.00 72.00           O  
ATOM     33  OG  SER A   3      -0.027 -80.012 -24.506  1.00 72.00           O  
ATOM     35  N   ALA A   4       3.641 -77.425 -25.106  1.00 72.24           N  
ATOM     37  CA  ALA A   4       4.986 -77.097 -25.578  1.00 72.24           C  
ATOM     39  C   ALA A   4       5.557 -78.187 -26.503  1.00 72.24           C  
ATOM     40  CB  ALA A   4       5.888 -76.872 -24.359  1.00 72.24           C  
ATOM     44  O   ALA A   4       5.344 -79.381 -26.274  1.00 72.24           O  
ATOM     45  N   GLY A   5       6.257 -77.770 -27.558  1.00 75.03           N  
ATOM     47  CA  GLY A   5       6.844 -78.672 -28.555  1.00 75.03           C  
ATOM     50  C   GLY A   5       5.868 -79.208 -29.612  1.00 75.03           C  
ATOM     51  O   GLY A   5       6.301 -79.833 -30.578  1.00 75.03           O  
ATOM     52  N   ASN A   6       4.557 -78.961 -29.491  1.00 78.71           N  
ATOM     54  CA  ASN A   6       3.642 -79.199 -30.610  1.00 78.71           C  
ATOM     56  C   ASN A   6       3.918 -78.209 -31.746  1.00 78.71           C  
ATOM     57  CB  ASN A   6       2.182 -79.097 -30.157  1.00 78.71           C  
ATOM     60  O   ASN A   6       4.396 -77.102 -31.520  1.00 78.71           O  
ATOM     61  CG  ASN A   6       1.731 -80.280 -29.329  1.00 78.71           C  
ATOM     62  ND2 ASN A   6       0.972 -80.031 -28.293  1.00 78.71           N  
ATOM     65  OD1 ASN A   6       1.986 -81.433 -29.624  1.00 78.71           O  
ATOM     66  N   VAL A   7       3.554 -78.587 -32.969  1.00 78.97           N  
ATOM     68  CA  VAL A   7       3.602 -77.682 -34.121  1.00 78.97           C  
ATOM     70  C   VAL A   7       2.582 -76.559 -33.933  1.00 78.97           C  
ATOM     71  CB  VAL A   7       3.347 -78.461 -35.420  1.00 78.97           C  
ATOM     73  O   VAL A   7       1.406 -76.835 -33.683  1.00 78.97           O  
ATOM     74  CG1 VAL A   7       3.288 -77.520 -36.619  1.00 78.97           C  
ATOM     78  CG2 VAL A   7       4.461 -79.494 -35.652  1.00 78.97           C  
ATOM     82  N   MET A   8       3.032 -75.309 -34.042  1.00 81.70           N  
ATOM     84  CA  MET A   8       2.163 -74.143 -33.944  1.00 81.70           C  
ATOM     86  C   MET A   8       1.399 -73.939 -35.259  1.00 81.70           C  
ATOM     87  CB  MET A   8       2.981 -72.908 -33.533  1.00 81.70           C  
ATOM     90  O   MET A   8       1.978 -73.958 -36.347  1.00 81.70           O  
ATOM     91  CG  MET A   8       2.057 -71.770 -33.087  1.00 81.70           C  
ATOM     94  SD  MET A   8       2.878 -70.238 -32.585  1.00 81.70           S  
ATOM     95  CE  MET A   8       3.675 -70.724 -31.039  1.00 81.70           C  
ATOM     99  N   GLU A   9       0.086 -73.750 -35.157  1.00 81.49           N  
ATOM    101  CA  GLU A   9      -0.778 -73.413 -36.288  1.00 81.49           C  
ATOM    103  C   GLU A   9      -0.910 -71.891 -36.417  1.00 81.49           C  
ATOM    104  CB  GLU A   9      -2.157 -74.072 -36.124  1.00 81.49           C  
ATOM    107  O   GLU A   9      -0.915 -71.171 -35.419  1.00 81.49           O  
ATOM    108  CG  GLU A   9      -2.104 -75.605 -36.275  1.00 81.49           C  
ATOM    111  CD  GLU A   9      -3.428 -76.305 -35.920  1.00 81.49           C  
ATOM    112  OE1 GLU A   9      -3.384 -77.538 -35.681  1.00 81.49           O  
ATOM    113  OE2 GLU A   9      -4.473 -75.621 -35.844  1.00 81.49           O  
ATOM    114  N   VAL A  10      -1.065 -71.387 -37.640  1.00 79.19           N  
ATOM    116  CA  VAL A  10      -1.415 -69.985 -37.881  1.00 79.19           C  
ATOM    118  C   VAL A  10      -2.737 -69.656 -37.177  1.00 79.19           C  
ATOM    119  CB  VAL A  10      -1.485 -69.683 -39.385  1.00 79.19           C  
ATOM    121  O   VAL A  10      -3.751 -70.306 -37.443  1.00 79.19           O  
ATOM    122  CG1 VAL A  10      -1.926 -68.238 -39.609  1.00 79.19           C  
ATOM    126  CG2 VAL A  10      -0.115 -69.870 -40.058  1.00 79.19           C  
ATOM    130  N   GLY A  11      -2.715 -68.646 -36.300  1.00 81.49           N  
ATOM    132  CA  GLY A  11      -3.814 -68.239 -35.418  1.00 81.49           C  
ATOM    135  C   GLY A  11      -3.717 -68.771 -33.983  1.00 81.49           C  
ATOM    136  O   GLY A  11      -4.459 -68.312 -33.114  1.00 81.49           O  
ATOM    137  N   ALA A  12      -2.808 -69.708 -33.691  1.00 80.75           N  
ATOM    139  CA  ALA A  12      -2.606 -70.191 -32.328  1.00 80.75           C  
ATOM    141  C   ALA A  12      -2.160 -69.043 -31.406  1.00 80.75           C  
ATOM    142  CB  ALA A  12      -1.599 -71.344 -32.334  1.00 80.75           C  
ATOM    146  O   ALA A  12      -1.260 -68.277 -31.745  1.00 80.75           O  
ATOM    147  N   PHE A  13      -2.798 -68.927 -30.234  1.00 84.10           N  
ATOM    149  CA  PHE A  13      -2.558 -67.841 -29.267  1.00 84.10           C  
ATOM    151  C   PHE A  13      -2.746 -66.429 -29.860  1.00 84.10           C  
ATOM    152  CB  PHE A  13      -1.193 -68.034 -28.586  1.00 84.10           C  
ATOM    155  O   PHE A  13      -2.183 -65.461 -29.360  1.00 84.10           O  
ATOM    156  CG  PHE A  13      -0.935 -69.445 -28.102  1.00 84.10           C  
ATOM    157  CD1 PHE A  13      -1.373 -69.840 -26.826  1.00 84.10           C  
ATOM    159  CD2 PHE A  13      -0.251 -70.361 -28.926  1.00 84.10           C  
ATOM    161  CE1 PHE A  13      -1.105 -71.140 -26.364  1.00 84.10           C  
ATOM    163  CE2 PHE A  13       0.006 -71.665 -28.468  1.00 84.10           C  
ATOM    165  CZ  PHE A  13      -0.403 -72.046 -27.178  1.00 84.10           C  
ATOM    167  N   GLY A  14      -3.514 -66.323 -30.949  1.00 84.72           N  
ATOM    169  CA  GLY A  14      -3.789 -65.085 -31.679  1.00 84.72           C  
ATOM    172  C   GLY A  14      -2.746 -64.705 -32.725  1.00 84.72           C  
ATOM    173  O   GLY A  14      -3.043 -63.904 -33.604  1.00 84.72           O  
ATOM    174  N   PHE A  15      -1.551 -65.298 -32.712  1.00 84.42           N  
ATOM    176  CA  PHE A  15      -0.472 -64.920 -33.625  1.00 84.42           C  
ATOM    178  C   PHE A  15      -0.742 -65.373 -35.065  1.00 84.42           C  
ATOM    179  CB  PHE A  15       0.858 -65.465 -33.096  1.00 84.42           C  
ATOM    182  O   PHE A  15      -1.077 -66.530 -35.327  1.00 84.42           O  
ATOM    183  CG  PHE A  15       1.225 -64.944 -31.720  1.00 84.42           C  
ATOM    184  CD1 PHE A  15       1.349 -63.560 -31.495  1.00 84.42           C  
ATOM    186  CD2 PHE A  15       1.411 -65.838 -30.651  1.00 84.42           C  
ATOM    188  CE1 PHE A  15       1.678 -63.069 -30.221  1.00 84.42           C  
ATOM    190  CE2 PHE A  15       1.718 -65.347 -29.370  1.00 84.42           C  
ATOM    192  CZ  PHE A  15       1.847 -63.963 -29.154  1.00 84.42           C  
ATOM    194  N   GLY A  16      -0.598 -64.460 -36.028  1.00 79.08           N  
ATOM    196  CA  GLY A  16      -0.842 -64.719 -37.450  1.00 79.08           C  
ATOM    199  C   GLY A  16      -2.308 -64.903 -37.846  1.00 79.08           C  
ATOM    200  O   GLY A  16      -2.620 -65.178 -39.007  1.00 79.08           O  
ATOM    201  N   GLY A  17      -3.223 -64.766 -36.894  1.00 77.77           N  
ATOM    203  CA  GLY A  17      -4.648 -64.924 -37.111  1.00 77.77           C  
ATOM    206  C   GLY A  17      -5.443 -63.802 -36.473  1.00 77.77           C  
ATOM    207  O   GLY A  17      -4.928 -62.722 -36.187  1.00 77.77           O  
ATOM    208  N   ILE A  18      -6.715 -64.113 -36.285  1.00 71.95           N  
ATOM    210  CA  ILE A  18      -7.625 -63.382 -35.419  1.00 71.95           C  
ATOM    212  C   ILE A  18      -7.373 -63.863 -33.993  1.00 71.95           C  
ATOM    213  CB  ILE A  18      -9.062 -63.661 -35.899  1.00 71.95           C  
ATOM    215  O   ILE A  18      -7.241 -65.073 -33.773  1.00 71.95           O  
ATOM    216  CG1 ILE A  18      -9.320 -62.866 -37.198  1.00 71.95           C  
ATOM    219  CG2 ILE A  18     -10.078 -63.383 -34.785  1.00 71.95           C  
ATOM    223  CD1 ILE A  18     -10.582 -63.303 -37.952  1.00 71.95           C  
ATOM    227  N   SER A  19      -7.306 -62.942 -33.036  1.00 68.53           N  
ATOM    229  CA  SER A  19      -7.175 -63.321 -31.635  1.00 68.53           C  
ATOM    231  C   SER A  19      -8.299 -64.258 -31.199  1.00 68.53           C  
ATOM    232  CB  SER A  19      -7.139 -62.108 -30.725  1.00 68.53           C  
ATOM    235  O   SER A  19      -9.469 -63.986 -31.479  1.00 68.53           O  
ATOM    236  OG  SER A  19      -5.812 -61.635 -30.763  1.00 68.53           O  
ATOM    238  N   PRO A  20      -7.973 -65.375 -30.524  1.00 57.64           N  
ATOM    239  CA  PRO A  20      -8.985 -66.232 -29.937  1.00 57.64           C  
ATOM    241  C   PRO A  20      -9.849 -65.407 -28.981  1.00 57.64           C  
ATOM    242  CB  PRO A  20      -8.225 -67.365 -29.238  1.00 57.64           C  
ATOM    245  O   PRO A  20      -9.328 -64.605 -28.206  1.00 57.64           O  
ATOM    246  CG  PRO A  20      -6.846 -66.767 -28.967  1.00 57.64           C  
ATOM    249  CD  PRO A  20      -6.649 -65.839 -30.155  1.00 57.64           C  
ATOM    252  N   ALA A  21     -11.164 -65.614 -29.082  1.00 49.25           N  
ATOM    254  CA  ALA A  21     -12.175 -64.793 -28.428  1.00 49.25           C  
ATOM    256  C   ALA A  21     -11.971 -64.680 -26.913  1.00 49.25           C  
ATOM    257  CB  ALA A  21     -13.562 -65.357 -28.764  1.00 49.25           C  
ATOM    261  O   ALA A  21     -11.689 -63.614 -26.390  1.00 49.25           O  
ATOM    262  N   GLN A  22     -12.146 -65.784 -26.191  1.00 51.45           N  
ATOM    264  CA  GLN A  22     -12.158 -65.727 -24.739  1.00 51.45           C  
ATOM    266  C   GLN A  22     -10.775 -66.052 -24.192  1.00 51.45           C  
ATOM    267  CB  GLN A  22     -13.286 -66.602 -24.171  1.00 51.45           C  
ATOM    270  O   GLN A  22     -10.181 -67.083 -24.533  1.00 51.45           O  
ATOM    271  CG  GLN A  22     -14.668 -66.089 -24.610  1.00 51.45           C  
ATOM    274  CD  GLN A  22     -15.755 -66.460 -23.609  1.00 51.45           C  
ATOM    275  NE2 GLN A  22     -16.549 -65.508 -23.170  1.00 51.45           N  
ATOM    278  OE1 GLN A  22     -15.907 -67.605 -23.207  1.00 51.45           O  
ATOM    279  N   SER A  23     -10.303 -65.214 -23.267  1.00 57.83           N  
ATOM    281  CA  SER A  23      -9.438 -65.714 -22.206  1.00 57.83           C  
ATOM    283  C   SER A  23     -10.081 -66.973 -21.602  1.00 57.83           C  
ATOM    284  CB  SER A  23      -9.248 -64.649 -21.130  1.00 57.83           C  
ATOM    287  O   SER A  23     -11.305 -67.134 -21.672  1.00 57.83           O  
ATOM    288  OG  SER A  23     -10.449 -64.423 -20.452  1.00 57.83           O  
ATOM    290  N   PRO A  24      -9.314 -67.915 -21.043  1.00 58.53           N  
ATOM    291  CA  PRO A  24      -9.915 -69.071 -20.389  1.00 58.53           C  
ATOM    293  C   PRO A  24     -11.019 -68.615 -19.417  1.00 58.53           C  
ATOM    294  CB  PRO A  24      -8.747 -69.800 -19.728  1.00 58.53           C  
ATOM    297  O   PRO A  24     -10.843 -67.661 -18.668  1.00 58.53           O  
ATOM    298  CG  PRO A  24      -7.559 -69.403 -20.608  1.00 58.53           C  
ATOM    301  CD  PRO A  24      -7.869 -67.952 -20.955  1.00 58.53           C  
ATOM    304  N   ASN A  25     -12.206 -69.220 -19.524  1.00 67.55           N  
ATOM    306  CA  ASN A  25     -13.409 -68.862 -18.754  1.00 67.55           C  
ATOM    308  C   ASN A  25     -13.944 -67.421 -18.930  1.00 67.55           C  
ATOM    309  CB  ASN A  25     -13.183 -69.215 -17.273  1.00 67.55           C  
ATOM    312  O   ASN A  25     -14.822 -67.012 -18.172  1.00 67.55           O  
ATOM    313  CG  ASN A  25     -12.617 -70.604 -17.069  1.00 67.55           C  
ATOM    314  ND2 ASN A  25     -11.642 -70.736 -16.204  1.00 67.55           N  
ATOM    317  OD1 ASN A  25     -13.033 -71.576 -17.689  1.00 67.55           O  
ATOM    318  N   GLY A  26     -13.455 -66.651 -19.907  1.00 75.64           N  
ATOM    320  CA  GLY A  26     -13.782 -65.230 -20.052  1.00 75.64           C  
ATOM    323  C   GLY A  26     -13.178 -64.348 -18.954  1.00 75.64           C  
ATOM    324  O   GLY A  26     -13.620 -63.219 -18.773  1.00 75.64           O  
ATOM    325  N   ASP A  27     -12.187 -64.839 -18.204  1.00 84.30           N  
ATOM    327  CA  ASP A  27     -11.472 -64.077 -17.180  1.00 84.30           C  
ATOM    329  C   ASP A  27     -10.014 -63.816 -17.594  1.00 84.30           C  
ATOM    330  CB  ASP A  27     -11.582 -64.831 -15.845  1.00 84.30           C  
ATOM    333  O   ASP A  27      -9.282 -64.750 -17.927  1.00 84.30           O  
ATOM    334  CG  ASP A  27     -11.141 -63.969 -14.664  1.00 84.30           C  
ATOM    335  OD1 ASP A  27     -10.328 -63.037 -14.878  1.00 84.30           O  
ATOM    336  OD2 ASP A  27     -11.665 -64.138 -13.545  1.00 84.30           O  
ATOM    337  N   LEU A  28      -9.568 -62.554 -17.609  1.00 89.96           N  
ATOM    339  CA  LEU A  28      -8.170 -62.220 -17.908  1.00 89.96           C  
ATOM    341  C   LEU A  28      -7.189 -62.835 -16.900  1.00 89.96           C  
ATOM    342  CB  LEU A  28      -7.982 -60.693 -17.930  1.00 89.96           C  
ATOM    345  O   LEU A  28      -6.022 -63.030 -17.237  1.00 89.96           O  
ATOM    346  CG  LEU A  28      -8.666 -59.961 -19.093  1.00 89.96           C  
ATOM    348  CD1 LEU A  28      -8.367 -58.464 -18.998  1.00 89.96           C  
ATOM    352  CD2 LEU A  28      -8.177 -60.462 -20.452  1.00 89.96           C  
ATOM    356  N   ASN A  29      -7.631 -63.133 -15.678  1.00 87.50           N  
ATOM    358  CA  ASN A  29      -6.790 -63.729 -14.645  1.00 87.50           C  
ATOM    360  C   ASN A  29      -6.421 -65.190 -14.939  1.00 87.50           C  
ATOM    361  CB  ASN A  29      -7.495 -63.626 -13.285  1.00 87.50           C  
ATOM    364  O   ASN A  29      -5.424 -65.656 -14.394  1.00 87.50           O  
ATOM    365  CG  ASN A  29      -7.670 -62.215 -12.757  1.00 87.50           C  
ATOM    366  ND2 ASN A  29      -8.260 -62.098 -11.593  1.00 87.50           N  
ATOM    369  OD1 ASN A  29      -7.272 -61.211 -13.336  1.00 87.50           O  
ATOM    370  N   ASP A  30      -7.180 -65.873 -15.801  1.00 85.26           N  
ATOM    372  CA  ASP A  30      -7.007 -67.297 -16.115  1.00 85.26           C  
ATOM    374  C   ASP A  30      -6.142 -67.529 -17.370  1.00 85.26           C  
ATOM    375  CB  ASP A  30      -8.386 -67.960 -16.268  1.00 85.26           C  
ATOM    378  O   ASP A  30      -5.982 -68.658 -17.834  1.00 85.26           O  
ATOM    379  CG  ASP A  30      -9.235 -68.056 -14.995  1.00 85.26           C  
ATOM    380  OD1 ASP A  30      -8.710 -67.803 -13.889  1.00 85.26           O  
ATOM    381  OD2 ASP A  30     -10.406 -68.488 -15.133  1.00 85.26           O  
ATOM    382  N   ILE A  31      -5.588 -66.468 -17.967  1.00 86.22           N  
ATOM    384  CA  ILE A  31      -4.655 -66.598 -19.090  1.00 86.22           C  
ATOM    386  C   ILE A  31      -3.305 -67.104 -18.569  1.00 86.22           C  
ATOM    387  CB  ILE A  31      -4.497 -65.274 -19.866  1.00 86.22           C  
ATOM    389  O   ILE A  31      -2.694 -66.471 -17.717  1.00 86.22           O  
ATOM    390  CG1 ILE A  31      -5.851 -64.745 -20.386  1.00 86.22           C  
ATOM    393  CG2 ILE A  31      -3.541 -65.520 -21.044  1.00 86.22           C  
ATOM    397  CD1 ILE A  31      -5.798 -63.356 -21.037  1.00 86.22           C  
ATOM    401  N   GLU A  32      -2.812 -68.208 -19.134  1.00 77.83           N  
ATOM    403  CA  GLU A  32      -1.568 -68.861 -18.683  1.00 77.83           C  
ATOM    405  C   GLU A  32      -0.403 -68.773 -19.683  1.00 77.83           C  
ATOM    406  CB  GLU A  32      -1.844 -70.354 -18.467  1.00 77.83           C  
ATOM    409  O   GLU A  32       0.718 -69.174 -19.374  1.00 77.83           O  
ATOM    410  CG  GLU A  32      -2.864 -70.699 -17.374  1.00 77.83           C  
ATOM    413  CD  GLU A  32      -3.095 -72.221 -17.281  1.00 77.83           C  
ATOM    414  OE1 GLU A  32      -3.781 -72.661 -16.332  1.00 77.83           O  
ATOM    415  OE2 GLU A  32      -2.603 -72.963 -18.173  1.00 77.83           O  
ATOM    416  N   ARG A  33      -0.658 -68.385 -20.937  1.00 82.48           N  
ATOM    418  CA  ARG A  33       0.313 -68.512 -22.037  1.00 82.48           C  
ATOM    420  C   ARG A  33       0.489 -67.204 -22.773  1.00 82.48           C  
ATOM    421  CB  ARG A  33      -0.115 -69.612 -23.023  1.00 82.48           C  
ATOM    424  O   ARG A  33      -0.490 -66.504 -23.035  1.00 82.48           O  
ATOM    425  CG  ARG A  33      -0.075 -71.029 -22.442  1.00 82.48           C  
ATOM    428  CD  ARG A  33       1.348 -71.419 -22.027  1.00 82.48           C  
ATOM    431  NE  ARG A  33       1.520 -72.881 -22.035  1.00 82.48           N  
ATOM    433  NH1 ARG A  33       1.348 -73.231 -19.763  1.00 82.48           N  
ATOM    436  NH2 ARG A  33       1.579 -74.965 -21.150  1.00 82.48           N  
ATOM    439  CZ  ARG A  33       1.483 -73.676 -20.981  1.00 82.48           C  
ATOM    440  N   THR A  34       1.723 -66.936 -23.190  1.00 86.82           N  
ATOM    442  CA  THR A  34       2.036 -65.764 -24.005  1.00 86.82           C  
ATOM    444  C   THR A  34       1.222 -65.768 -25.298  1.00 86.82           C  
ATOM    445  CB  THR A  34       3.531 -65.694 -24.299  1.00 86.82           C  
ATOM    447  O   THR A  34       1.309 -66.715 -26.086  1.00 86.82           O  
ATOM    448  CG2 THR A  34       3.923 -64.526 -25.203  1.00 86.82           C  
ATOM    452  OG1 THR A  34       4.212 -65.525 -23.079  1.00 86.82           O  
ATOM    454  N   GLY A  35       0.432 -64.718 -25.512  1.00 86.37           N  
ATOM    456  CA  GLY A  35      -0.565 -64.659 -26.578  1.00 86.37           C  
ATOM    459  C   GLY A  35      -1.325 -63.339 -26.614  1.00 86.37           C  
ATOM    460  O   GLY A  35      -1.228 -62.529 -25.692  1.00 86.37           O  
ATOM    461  N   VAL A  36      -2.098 -63.149 -27.680  1.00 89.27           N  
ATOM    463  CA  VAL A  36      -3.010 -62.016 -27.860  1.00 89.27           C  
ATOM    465  C   VAL A  36      -4.443 -62.530 -27.792  1.00 89.27           C  
ATOM    466  CB  VAL A  36      -2.767 -61.285 -29.192  1.00 89.27           C  
ATOM    468  O   VAL A  36      -4.856 -63.315 -28.647  1.00 89.27           O  
ATOM    469  CG1 VAL A  36      -3.584 -59.989 -29.235  1.00 89.27           C  
ATOM    473  CG2 VAL A  36      -1.294 -60.915 -29.395  1.00 89.27           C  
ATOM    477  N   TYR A  37      -5.205 -62.061 -26.813  1.00 88.92           N  
ATOM    479  CA  TYR A  37      -6.564 -62.509 -26.510  1.00 88.92           C  
ATOM    481  C   TYR A  37      -7.552 -61.369 -26.761  1.00 88.92           C  
ATOM    482  CB  TYR A  37      -6.608 -63.016 -25.060  1.00 88.92           C  
ATOM    485  O   TYR A  37      -7.233 -60.212 -26.488  1.00 88.92           O  
ATOM    486  CG  TYR A  37      -5.616 -64.136 -24.781  1.00 88.92           C  
ATOM    487  CD1 TYR A  37      -6.024 -65.480 -24.879  1.00 88.92           C  
ATOM    489  CD2 TYR A  37      -4.274 -63.833 -24.468  1.00 88.92           C  
ATOM    491  CE1 TYR A  37      -5.095 -66.518 -24.664  1.00 88.92           C  
ATOM    493  CE2 TYR A  37      -3.341 -64.868 -24.267  1.00 88.92           C  
ATOM    495  OH  TYR A  37      -2.859 -67.211 -24.124  1.00 88.92           O  
ATOM    497  CZ  TYR A  37      -3.752 -66.212 -24.358  1.00 88.92           C  
ATOM    498  N   ASP A  38      -8.726 -61.671 -27.309  1.00 81.76           N  
ATOM    500  CA  ASP A  38      -9.785 -60.669 -27.460  1.00 81.76           C  
ATOM    502  C   ASP A  38     -10.409 -60.341 -26.092  1.00 81.76           C  
ATOM    503  CB  ASP A  38     -10.785 -61.151 -28.521  1.00 81.76           C  
ATOM    506  O   ASP A  38     -10.387 -61.142 -25.156  1.00 81.76           O  
ATOM    507  CG  ASP A  38     -12.023 -60.271 -28.740  1.00 81.76           C  
ATOM    508  OD1 ASP A  38     -11.901 -59.022 -28.746  1.00 81.76           O  
ATOM    509  OD2 ASP A  38     -13.103 -60.832 -29.054  1.00 81.76           O  
ATOM    510  N   VAL A  39     -10.906 -59.114 -25.970  1.00 81.61           N  
ATOM    512  CA  VAL A  39     -11.610 -58.614 -24.789  1.00 81.61           C  
ATOM    514  C   VAL A  39     -12.910 -57.992 -25.264  1.00 81.61           C  
ATOM    515  CB  VAL A  39     -10.753 -57.619 -23.984  1.00 81.61           C  
ATOM    517  O   VAL A  39     -12.925 -57.124 -26.143  1.00 81.61           O  
ATOM    518  CG1 VAL A  39     -11.484 -57.076 -22.748  1.00 81.61           C  
ATOM    522  CG2 VAL A  39      -9.460 -58.299 -23.519  1.00 81.61           C  
ATOM    526  N   ASP A  40     -14.005 -58.450 -24.678  1.00 71.36           N  
ATOM    528  CA  ASP A  40     -15.359 -57.993 -24.954  1.00 71.36           C  
ATOM    530  C   ASP A  40     -16.111 -57.622 -23.663  1.00 71.36           C  
ATOM    531  CB  ASP A  40     -16.078 -59.055 -25.803  1.00 71.36           C  
ATOM    534  O   ASP A  40     -15.585 -57.698 -22.549  1.00 71.36           O  
ATOM    535  CG  ASP A  40     -16.353 -60.385 -25.087  1.00 71.36           C  
ATOM    536  OD1 ASP A  40     -16.293 -60.431 -23.834  1.00 71.36           O  
ATOM    537  OD2 ASP A  40     -16.709 -61.333 -25.819  1.00 71.36           O  
ATOM    538  N   GLY A  41     -17.380 -57.228 -23.808  1.00 68.66           N  
ATOM    540  CA  GLY A  41     -18.233 -56.818 -22.691  1.00 68.66           C  
ATOM    543  C   GLY A  41     -18.402 -57.864 -21.582  1.00 68.66           C  
ATOM    544  O   GLY A  41     -18.684 -57.482 -20.446  1.00 68.66           O  
ATOM    545  N   ALA A  42     -18.213 -59.154 -21.884  1.00 63.06           N  
ATOM    547  CA  ALA A  42     -18.353 -60.251 -20.928  1.00 63.06           C  
ATOM    549  C   ALA A  42     -17.036 -60.598 -20.216  1.00 63.06           C  
ATOM    550  CB  ALA A  42     -18.928 -61.461 -21.674  1.00 63.06           C  
ATOM    554  O   ALA A  42     -17.047 -61.360 -19.248  1.00 63.06           O  
ATOM    555  N   THR A  43     -15.912 -60.043 -20.670  1.00 76.28           N  
ATOM    557  CA  THR A  43     -14.593 -60.362 -20.125  1.00 76.28           C  
ATOM    559  C   THR A  43     -14.416 -59.772 -18.713  1.00 76.28           C  
ATOM    560  CB  THR A  43     -13.493 -59.906 -21.087  1.00 76.28           C  
ATOM    562  O   THR A  43     -14.678 -58.587 -18.466  1.00 76.28           O  
ATOM    563  CG2 THR A  43     -12.120 -60.396 -20.629  1.00 76.28           C  
ATOM    567  OG1 THR A  43     -13.701 -60.424 -22.389  1.00 76.28           O  
ATOM    569  N   LEU A  44     -13.973 -60.595 -17.759  1.00 85.37           N  
ATOM    571  CA  LEU A  44     -13.773 -60.226 -16.353  1.00 85.37           C  
ATOM    573  C   LEU A  44     -12.372 -59.643 -16.087  1.00 85.37           C  
ATOM    574  CB  LEU A  44     -14.066 -61.437 -15.443  1.00 85.37           C  
ATOM    577  O   LEU A  44     -11.430 -59.853 -16.848  1.00 85.37           O  
ATOM    578  CG  LEU A  44     -15.493 -62.011 -15.536  1.00 85.37           C  
ATOM    580  CD1 LEU A  44     -15.600 -63.252 -14.650  1.00 85.37           C  
ATOM    584  CD2 LEU A  44     -16.551 -61.004 -15.070  1.00 85.37           C  
ATOM    588  N   ASN A  45     -12.240 -58.921 -14.966  1.00 87.30           N  
ATOM    590  CA  ASN A  45     -10.986 -58.333 -14.464  1.00 87.30           C  
ATOM    592  C   ASN A  45     -10.318 -57.273 -15.369  1.00 87.30           C  
ATOM    593  CB  ASN A  45     -10.050 -59.450 -13.967  1.00 87.30           C  
ATOM    596  O   ASN A  45      -9.115 -57.030 -15.270  1.00 87.30           O  
ATOM    597  CG  ASN A  45     -10.629 -60.142 -12.753  1.00 87.30           C  
ATOM    598  ND2 ASN A  45     -10.990 -61.388 -12.841  1.00 87.30           N  
ATOM    601  OD1 ASN A  45     -10.786 -59.547 -11.702  1.00 87.30           O  
ATOM    602  N   THR A  46     -11.103 -56.581 -16.197  1.00 80.83           N  
ATOM    604  CA  THR A  46     -10.695 -55.343 -16.885  1.00 80.83           C  
ATOM    606  C   THR A  46     -10.671 -54.144 -15.915  1.00 80.83           C  
ATOM    607  CB  THR A  46     -11.640 -55.032 -18.060  1.00 80.83           C  
ATOM    609  O   THR A  46     -11.421 -54.149 -14.933  1.00 80.83           O  
ATOM    610  CG2 THR A  46     -11.683 -56.160 -19.090  1.00 80.83           C  
ATOM    614  OG1 THR A  46     -12.952 -54.800 -17.582  1.00 80.83           O  
ATOM    616  N   PRO A  47      -9.886 -53.084 -16.182  1.00 87.79           N  
ATOM    617  CA  PRO A  47      -9.962 -51.839 -15.421  1.00 87.79           C  
ATOM    619  C   PRO A  47     -11.373 -51.227 -15.504  1.00 87.79           C  
ATOM    620  CB  PRO A  47      -8.934 -50.875 -16.028  1.00 87.79           C  
ATOM    623  O   PRO A  47     -11.996 -51.312 -16.564  1.00 87.79           O  
ATOM    624  CG  PRO A  47      -8.206 -51.657 -17.119  1.00 87.79           C  
ATOM    627  CD  PRO A  47      -8.986 -52.953 -17.310  1.00 87.79           C  
ATOM    630  N   PRO A  48     -11.880 -50.559 -14.452  1.00 77.08           N  
ATOM    631  CA  PRO A  48     -13.161 -49.847 -14.513  1.00 77.08           C  
ATOM    633  C   PRO A  48     -13.203 -48.753 -15.590  1.00 77.08           C  
ATOM    634  CB  PRO A  48     -13.362 -49.251 -13.116  1.00 77.08           C  
ATOM    637  O   PRO A  48     -14.232 -48.568 -16.232  1.00 77.08           O  
ATOM    638  CG  PRO A  48     -12.534 -50.161 -12.211  1.00 77.08           C  
ATOM    641  CD  PRO A  48     -11.351 -50.543 -13.097  1.00 77.08           C  
ATOM    644  N   ALA A  49     -12.076 -48.068 -15.816  1.00 75.35           N  
ATOM    646  CA  ALA A  49     -11.930 -47.024 -16.833  1.00 75.35           C  
ATOM    648  C   ALA A  49     -11.838 -47.568 -18.272  1.00 75.35           C  
ATOM    649  CB  ALA A  49     -10.694 -46.191 -16.473  1.00 75.35           C  
ATOM    653  O   ALA A  49     -11.934 -46.796 -19.223  1.00 75.35           O  
ATOM    654  N   PHE A  50     -11.678 -48.887 -18.448  1.00 78.20           N  
ATOM    656  CA  PHE A  50     -11.664 -49.541 -19.756  1.00 78.20           C  
ATOM    658  C   PHE A  50     -13.093 -49.706 -20.280  1.00 78.20           C  
ATOM    659  CB  PHE A  50     -10.922 -50.876 -19.651  1.00 78.20           C  
ATOM    662  O   PHE A  50     -13.671 -50.795 -20.245  1.00 78.20           O  
ATOM    663  CG  PHE A  50     -10.593 -51.472 -20.997  1.00 78.20           C  
ATOM    664  CD1 PHE A  50     -11.303 -52.572 -21.513  1.00 78.20           C  
ATOM    666  CD2 PHE A  50      -9.556 -50.896 -21.738  1.00 78.20           C  
ATOM    668  CE1 PHE A  50     -10.978 -53.080 -22.786  1.00 78.20           C  
ATOM    670  CE2 PHE A  50      -9.221 -51.404 -22.992  1.00 78.20           C  
ATOM    672  CZ  PHE A  50      -9.939 -52.484 -23.522  1.00 78.20           C  
ATOM    674  N   ASN A  51     -13.696 -48.595 -20.694  1.00 66.92           N  
ATOM    676  CA  ASN A  51     -15.096 -48.538 -21.080  1.00 66.92           C  
ATOM    678  C   ASN A  51     -15.254 -47.828 -22.435  1.00 66.92           C  
ATOM    679  CB  ASN A  51     -15.892 -47.841 -19.967  1.00 66.92           C  
ATOM    682  O   ASN A  51     -14.807 -46.691 -22.571  1.00 66.92           O  
ATOM    683  CG  ASN A  51     -17.395 -47.944 -20.167  1.00 66.92           C  
ATOM    684  ND2 ASN A  51     -18.159 -47.068 -19.566  1.00 66.92           N  
ATOM    687  OD1 ASN A  51     -17.915 -48.822 -20.835  1.00 66.92           O  
ATOM    688  N   PRO A  52     -15.926 -48.444 -23.424  1.00 64.21           N  
ATOM    689  CA  PRO A  52     -16.451 -49.814 -23.438  1.00 64.21           C  
ATOM    691  C   PRO A  52     -15.349 -50.877 -23.453  1.00 64.21           C  
ATOM    692  CB  PRO A  52     -17.364 -49.889 -24.660  1.00 64.21           C  
ATOM    695  O   PRO A  52     -14.260 -50.657 -23.976  1.00 64.21           O  
ATOM    696  CG  PRO A  52     -16.766 -48.846 -25.592  1.00 64.21           C  
ATOM    699  CD  PRO A  52     -16.207 -47.772 -24.674  1.00 64.21           C  
ATOM    702  N   LYS A  53     -15.659 -52.058 -22.903  1.00 69.28           N  
ATOM    704  CA  LYS A  53     -14.735 -53.197 -22.763  1.00 69.28           C  
ATOM    706  C   LYS A  53     -14.468 -53.926 -24.088  1.00 69.28           C  
ATOM    707  CB  LYS A  53     -15.245 -54.181 -21.701  1.00 69.28           C  
ATOM    710  O   LYS A  53     -14.604 -55.137 -24.176  1.00 69.28           O  
ATOM    711  CG  LYS A  53     -15.398 -53.602 -20.294  1.00 69.28           C  
ATOM    714  CD  LYS A  53     -15.871 -54.736 -19.387  1.00 69.28           C  
ATOM    717  CE  LYS A  53     -16.028 -54.258 -17.949  1.00 69.28           C  
ATOM    720  NZ  LYS A  53     -16.130 -55.444 -17.072  1.00 69.28           N  
ATOM    724  N   ASN A  54     -14.116 -53.203 -25.140  1.00 76.57           N  
ATOM    726  CA  ASN A  54     -13.791 -53.755 -26.449  1.00 76.57           C  
ATOM    728  C   ASN A  54     -12.299 -53.565 -26.677  1.00 76.57           C  
ATOM    729  CB  ASN A  54     -14.633 -53.050 -27.517  1.00 76.57           C  
ATOM    732  O   ASN A  54     -11.836 -52.439 -26.842  1.00 76.57           O  
ATOM    733  CG  ASN A  54     -16.074 -53.514 -27.519  1.00 76.57           C  
ATOM    734  ND2 ASN A  54     -16.535 -54.062 -28.618  1.00 76.57           N  
ATOM    737  OD1 ASN A  54     -16.828 -53.362 -26.576  1.00 76.57           O  
ATOM    738  N   GLY A  55     -11.547 -54.659 -26.666  1.00 84.81           N  
ATOM    740  CA  GLY A  55     -10.100 -54.584 -26.601  1.00 84.81           C  
ATOM    743  C   GLY A  55      -9.360 -55.802 -27.093  1.00 84.81           C  
ATOM    744  O   GLY A  55      -9.946 -56.743 -27.623  1.00 84.81           O  
ATOM    745  N   MET A  56      -8.054 -55.741 -26.875  1.00 87.33           N  
ATOM    747  CA  MET A  56      -7.102 -56.826 -27.047  1.00 87.33           C  
ATOM    749  C   MET A  56      -6.228 -56.873 -25.792  1.00 87.33           C  
ATOM    750  CB  MET A  56      -6.229 -56.572 -28.287  1.00 87.33           C  
ATOM    753  O   MET A  56      -5.763 -55.833 -25.328  1.00 87.33           O  
ATOM    754  CG  MET A  56      -7.020 -56.304 -29.576  1.00 87.33           C  
ATOM    757  SD  MET A  56      -8.019 -57.673 -30.210  1.00 87.33           S  
ATOM    758  CE  MET A  56      -6.684 -58.782 -30.672  1.00 87.33           C  
ATOM    762  N   CYS A  57      -5.970 -58.058 -25.250  1.00 90.73           N  
ATOM    764  CA  CYS A  57      -5.014 -58.257 -24.169  1.00 90.73           C  
ATOM    766  C   CYS A  57      -3.784 -59.002 -24.696  1.00 90.73           C  
ATOM    767  CB  CYS A  57      -5.700 -58.976 -23.002  1.00 90.73           C  
ATOM    770  O   CYS A  57      -3.895 -60.141 -25.151  1.00 90.73           O  
ATOM    771  SG  CYS A  57      -4.530 -59.134 -21.619  1.00 90.73           S  
ATOM    773  N   LEU A  58      -2.607 -58.377 -24.617  1.00 89.09           N  
ATOM    775  CA  LEU A  58      -1.332 -59.076 -24.759  1.00 89.09           C  
ATOM    777  C   LEU A  58      -0.914 -59.569 -23.375  1.00 89.09           C  
ATOM    778  CB  LEU A  58      -0.289 -58.159 -25.420  1.00 89.09           C  
ATOM    781  O   LEU A  58      -0.605 -58.778 -22.484  1.00 89.09           O  
ATOM    782  CG  LEU A  58       1.140 -58.726 -25.495  1.00 89.09           C  
ATOM    784  CD1 LEU A  58       1.222 -59.989 -26.354  1.00 89.09           C  
ATOM    788  CD2 LEU A  58       2.073 -57.689 -26.122  1.00 89.09           C  
ATOM    792  N   HIS A  59      -0.908 -60.885 -23.202  1.00 88.38           N  
ATOM    794  CA  HIS A  59      -0.415 -61.530 -21.993  1.00 88.38           C  
ATOM    796  C   HIS A  59       0.995 -62.060 -22.260  1.00 88.38           C  
ATOM    797  CB  HIS A  59      -1.412 -62.614 -21.576  1.00 88.38           C  
ATOM    800  O   HIS A  59       1.215 -62.734 -23.268  1.00 88.38           O  
ATOM    801  CG  HIS A  59      -1.015 -63.364 -20.333  1.00 88.38           C  
ATOM    802  CD2 HIS A  59      -0.122 -64.398 -20.284  1.00 88.38           C  
ATOM    804  ND1 HIS A  59      -1.520 -63.209 -19.058  1.00 88.38           N  
ATOM    806  CE1 HIS A  59      -0.955 -64.139 -18.273  1.00 88.38           C  
ATOM    808  NE2 HIS A  59      -0.082 -64.874 -18.977  1.00 88.38           N  
ATOM    809  N   LEU A  60       1.941 -61.761 -21.369  1.00 88.16           N  
ATOM    811  CA  LEU A  60       3.340 -62.185 -21.439  1.00 88.16           C  
ATOM    813  C   LEU A  60       3.653 -63.040 -20.206  1.00 88.16           C  
ATOM    814  CB  LEU A  60       4.254 -60.944 -21.503  1.00 88.16           C  
ATOM    817  O   LEU A  60       3.726 -62.513 -19.097  1.00 88.16           O  
ATOM    818  CG  LEU A  60       3.963 -59.946 -22.636  1.00 88.16           C  
ATOM    820  CD1 LEU A  60       4.951 -58.785 -22.544  1.00 88.16           C  
ATOM    824  CD2 LEU A  60       4.104 -60.581 -24.018  1.00 88.16           C  
ATOM    828  N   SER A  61       3.823 -64.348 -20.396  1.00 80.32           N  
ATOM    830  CA  SER A  61       3.969 -65.322 -19.308  1.00 80.32           C  
ATOM    832  C   SER A  61       5.418 -65.787 -19.135  1.00 80.32           C  
ATOM    833  CB  SER A  61       3.056 -66.525 -19.559  1.00 80.32           C  
ATOM    836  O   SER A  61       6.060 -66.246 -20.086  1.00 80.32           O  
ATOM    837  OG  SER A  61       3.274 -67.528 -18.590  1.00 80.32           O  
ATOM    839  N   ARG A  62       5.906 -65.743 -17.889  1.00 71.95           N  
ATOM    841  CA  ARG A  62       7.078 -66.504 -17.425  1.00 71.95           C  
ATOM    843  C   ARG A  62       6.660 -67.823 -16.779  1.00 71.95           C  
ATOM    844  CB  ARG A  62       7.871 -65.660 -16.422  1.00 71.95           C  
ATOM    847  O   ARG A  62       7.355 -68.823 -16.898  1.00 71.95           O  
ATOM    848  CG  ARG A  62       9.175 -66.357 -16.006  1.00 71.95           C  
ATOM    851  CD  ARG A  62       9.802 -65.607 -14.841  1.00 71.95           C  
ATOM    854  NE  ARG A  62      11.212 -65.973 -14.690  1.00 71.95           N  
ATOM    856  NH1 ARG A  62      11.642 -65.179 -12.583  1.00 71.95           N  
ATOM    859  NH2 ARG A  62      13.307 -65.874 -13.925  1.00 71.95           N  
ATOM    862  CZ  ARG A  62      12.042 -65.677 -13.718  1.00 71.95           C  
ATOM    863  N   THR A  63       5.549 -67.829 -16.057  1.00 75.31           N  
ATOM    865  CA  THR A  63       4.924 -69.046 -15.532  1.00 75.31           C  
ATOM    867  C   THR A  63       3.414 -68.866 -15.540  1.00 75.31           C  
ATOM    868  CB  THR A  63       5.388 -69.410 -14.103  1.00 75.31           C  
ATOM    870  O   THR A  63       2.893 -67.793 -15.842  1.00 75.31           O  
ATOM    871  CG2 THR A  63       6.901 -69.418 -13.886  1.00 75.31           C  
ATOM    875  OG1 THR A  63       4.835 -68.533 -13.153  1.00 75.31           O  
ATOM    877  N   ASP A  64       2.719 -69.911 -15.125  1.00 69.65           N  
ATOM    879  CA  ASP A  64       1.278 -69.975 -14.913  1.00 69.65           C  
ATOM    881  C   ASP A  64       0.763 -68.849 -13.981  1.00 69.65           C  
ATOM    882  CB  ASP A  64       0.927 -71.362 -14.312  1.00 69.65           C  
ATOM    885  O   ASP A  64      -0.417 -68.518 -14.005  1.00 69.65           O  
ATOM    886  CG  ASP A  64       1.799 -72.589 -14.690  1.00 69.65           C  
ATOM    887  OD1 ASP A  64       2.691 -72.508 -15.573  1.00 69.65           O  
ATOM    888  OD2 ASP A  64       1.617 -73.640 -14.037  1.00 69.65           O  
ATOM    889  N   THR A  65       1.637 -68.254 -13.155  1.00 75.57           N  
ATOM    891  CA  THR A  65       1.293 -67.214 -12.165  1.00 75.57           C  
ATOM    893  C   THR A  65       2.191 -65.975 -12.207  1.00 75.57           C  
ATOM    894  CB  THR A  65       1.332 -67.785 -10.739  1.00 75.57           C  
ATOM    896  O   THR A  65       1.961 -65.043 -11.442  1.00 75.57           O  
ATOM    897  CG2 THR A  65       0.414 -68.990 -10.545  1.00 75.57           C  
ATOM    901  OG1 THR A  65       2.651 -68.175 -10.402  1.00 75.57           O  
ATOM    903  N   LEU A  66       3.241 -65.972 -13.035  1.00 78.60           N  
ATOM    905  CA  LEU A  66       4.165 -64.849 -13.207  1.00 78.60           C  
ATOM    907  C   LEU A  66       3.974 -64.272 -14.605  1.00 78.60           C  
ATOM    908  CB  LEU A  66       5.627 -65.281 -12.985  1.00 78.60           C  
ATOM    911  O   LEU A  66       4.410 -64.881 -15.589  1.00 78.60           O  
ATOM    912  CG  LEU A  66       5.968 -65.845 -11.597  1.00 78.60           C  
ATOM    914  CD1 LEU A  66       7.461 -66.173 -11.531  1.00 78.60           C  
ATOM    918  CD2 LEU A  66       5.670 -64.867 -10.479  1.00 78.60           C  
ATOM    922  N   ALA A  67       3.323 -63.117 -14.695  1.00 86.54           N  
ATOM    924  CA  ALA A  67       2.967 -62.527 -15.975  1.00 86.54           C  
ATOM    926  C   ALA A  67       2.801 -61.007 -15.911  1.00 86.54           C  
ATOM    927  CB  ALA A  67       1.681 -63.192 -16.483  1.00 86.54           C  
ATOM    931  O   ALA A  67       2.465 -60.432 -14.876  1.00 86.54           O  
ATOM    932  N   THR A  68       2.961 -60.376 -17.070  1.00 90.00           N  
ATOM    934  CA  THR A  68       2.537 -58.996 -17.314  1.00 90.00           C  
ATOM    936  C   THR A  68       1.409 -59.015 -18.335  1.00 90.00           C  
ATOM    937  CB  THR A  68       3.704 -58.109 -17.775  1.00 90.00           C  
ATOM    939  O   THR A  68       1.457 -59.761 -19.316  1.00 90.00           O  
ATOM    940  CG2 THR A  68       3.281 -56.653 -17.968  1.00 90.00           C  
ATOM    944  OG1 THR A  68       4.744 -58.155 -16.822  1.00 90.00           O  
ATOM    946  N   GLN A  69       0.386 -58.196 -18.109  1.00 90.36           N  
ATOM    948  CA  GLN A  69      -0.697 -57.983 -19.059  1.00 90.36           C  
ATOM    950  C   GLN A  69      -0.718 -56.539 -19.523  1.00 90.36           C  
ATOM    951  CB  GLN A  69      -2.044 -58.384 -18.454  1.00 90.36           C  
ATOM    954  O   GLN A  69      -0.673 -55.612 -18.717  1.00 90.36           O  
ATOM    955  CG  GLN A  69      -2.255 -59.888 -18.625  1.00 90.36           C  
ATOM    958  CD  GLN A  69      -3.543 -60.387 -17.995  1.00 90.36           C  
ATOM    959  NE2 GLN A  69      -4.002 -61.545 -18.405  1.00 90.36           N  
ATOM    962  OE1 GLN A  69      -4.146 -59.769 -17.134  1.00 90.36           O  
ATOM    963  N   LEU A  70      -0.836 -56.376 -20.834  1.00 92.07           N  
ATOM    965  CA  LEU A  70      -1.123 -55.118 -21.496  1.00 92.07           C  
ATOM    967  C   LEU A  70      -2.528 -55.220 -22.078  1.00 92.07           C  
ATOM    968  CB  LEU A  70      -0.071 -54.875 -22.581  1.00 92.07           C  
ATOM    971  O   LEU A  70      -2.846 -56.195 -22.763  1.00 92.07           O  
ATOM    972  CG  LEU A  70       1.332 -54.622 -22.009  1.00 92.07           C  
ATOM    974  CD1 LEU A  70       2.413 -54.809 -23.065  1.00 92.07           C  
ATOM    978  CD2 LEU A  70       1.420 -53.216 -21.424  1.00 92.07           C  
ATOM    982  N   LEU A  71      -3.372 -54.242 -21.783  1.00 91.26           N  
ATOM    984  CA  LEU A  71      -4.731 -54.162 -22.296  1.00 91.26           C  
ATOM    986  C   LEU A  71      -4.844 -52.937 -23.192  1.00 91.26           C  
ATOM    987  CB  LEU A  71      -5.709 -54.136 -21.117  1.00 91.26           C  
ATOM    990  O   LEU A  71      -4.514 -51.829 -22.779  1.00 91.26           O  
ATOM    991  CG  LEU A  71      -7.188 -54.071 -21.522  1.00 91.26           C  
ATOM    993  CD1 LEU A  71      -7.652 -55.363 -22.189  1.00 91.26           C  
ATOM    997  CD2 LEU A  71      -8.030 -53.861 -20.271  1.00 91.26           C  
ATOM   1001  N   TYR A  72      -5.320 -53.145 -24.411  1.00 90.46           N  
ATOM   1003  CA  TYR A  72      -5.447 -52.106 -25.420  1.00 90.46           C  
ATOM   1005  C   TYR A  72      -6.908 -51.965 -25.820  1.00 90.46           C  
ATOM   1006  CB  TYR A  72      -4.579 -52.451 -26.630  1.00 90.46           C  
ATOM   1009  O   TYR A  72      -7.564 -52.961 -26.134  1.00 90.46           O  
ATOM   1010  CG  TYR A  72      -3.196 -52.978 -26.308  1.00 90.46           C  
ATOM   1011  CD1 TYR A  72      -2.180 -52.099 -25.908  1.00 90.46           C  
ATOM   1013  CD2 TYR A  72      -2.921 -54.351 -26.413  1.00 90.46           C  
ATOM   1015  CE1 TYR A  72      -0.872 -52.558 -25.702  1.00 90.46           C  
ATOM   1017  CE2 TYR A  72      -1.618 -54.823 -26.187  1.00 90.46           C  
ATOM   1019  OH  TYR A  72       0.686 -54.371 -25.717  1.00 90.46           O  
ATOM   1021  CZ  TYR A  72      -0.585 -53.925 -25.862  1.00 90.46           C  
ATOM   1022  N   SER A  73      -7.419 -50.738 -25.815  1.00 85.78           N  
ATOM   1024  CA  SER A  73      -8.766 -50.446 -26.301  1.00 85.78           C  
ATOM   1026  C   SER A  73      -8.799 -50.587 -27.816  1.00 85.78           C  
ATOM   1027  CB  SER A  73      -9.203 -49.053 -25.844  1.00 85.78           C  
ATOM   1030  O   SER A  73      -7.799 -50.350 -28.495  1.00 85.78           O  
ATOM   1031  OG  SER A  73     -10.537 -48.780 -26.228  1.00 85.78           O  
ATOM   1033  N   ARG A  74      -9.957 -50.968 -28.353  1.00 75.44           N  
ATOM   1035  CA  ARG A  74     -10.273 -50.861 -29.781  1.00 75.44           C  
ATOM   1037  C   ARG A  74     -11.176 -49.654 -30.084  1.00 75.44           C  
ATOM   1038  CB  ARG A  74     -10.841 -52.190 -30.311  1.00 75.44           C  
ATOM   1041  O   ARG A  74     -11.478 -49.424 -31.248  1.00 75.44           O  
ATOM   1042  CG  ARG A  74      -9.816 -53.336 -30.307  1.00 75.44           C  
ATOM   1045  CD  ARG A  74     -10.360 -54.642 -30.909  1.00 75.44           C  
ATOM   1048  NE  ARG A  74     -11.214 -55.412 -29.979  1.00 75.44           N  
ATOM   1050  NH1 ARG A  74     -13.261 -54.962 -30.913  1.00 75.44           N  
ATOM   1053  NH2 ARG A  74     -13.112 -56.329 -29.150  1.00 75.44           N  
ATOM   1056  CZ  ARG A  74     -12.521 -55.556 -30.018  1.00 75.44           C  
ATOM   1057  N   ARG A  75     -11.588 -48.871 -29.069  1.00 68.40           N  
ATOM   1059  CA  ARG A  75     -12.549 -47.751 -29.215  1.00 68.40           C  
ATOM   1061  C   ARG A  75     -12.130 -46.379 -28.690  1.00 68.40           C  
ATOM   1062  CB  ARG A  75     -13.869 -48.094 -28.513  1.00 68.40           C  
ATOM   1065  O   ARG A  75     -12.690 -45.398 -29.137  1.00 68.40           O  
ATOM   1066  CG  ARG A  75     -14.666 -49.180 -29.235  1.00 68.40           C  
ATOM   1069  CD  ARG A  75     -16.157 -48.880 -29.082  1.00 68.40           C  
ATOM   1072  NE  ARG A  75     -16.995 -50.055 -29.358  1.00 68.40           N  
ATOM   1074  NH1 ARG A  75     -18.958 -49.206 -28.503  1.00 68.40           N  
ATOM   1077  NH2 ARG A  75     -18.956 -51.159 -29.590  1.00 68.40           N  
ATOM   1080  CZ  ARG A  75     -18.294 -50.133 -29.142  1.00 68.40           C  
ATOM   1081  N   THR A  76     -11.266 -46.306 -27.687  1.00 74.17           N  
ATOM   1083  CA  THR A  76     -10.986 -45.062 -26.933  1.00 74.17           C  
ATOM   1085  C   THR A  76      -9.499 -44.712 -26.926  1.00 74.17           C  
ATOM   1086  CB  THR A  76     -11.524 -45.163 -25.491  1.00 74.17           C  
ATOM   1088  O   THR A  76      -9.066 -43.851 -26.171  1.00 74.17           O  
ATOM   1089  CG2 THR A  76     -13.050 -45.113 -25.443  1.00 74.17           C  
ATOM   1093  OG1 THR A  76     -11.125 -46.403 -24.935  1.00 74.17           O  
ATOM   1095  N   THR A  77      -8.694 -45.416 -27.728  1.00 82.28           N  
ATOM   1097  CA  THR A  77      -7.226 -45.283 -27.783  1.00 82.28           C  
ATOM   1099  C   THR A  77      -6.531 -45.423 -26.412  1.00 82.28           C  
ATOM   1100  CB  THR A  77      -6.825 -44.043 -28.615  1.00 82.28           C  
ATOM   1102  O   THR A  77      -5.404 -44.996 -26.233  1.00 82.28           O  
ATOM   1103  CG2 THR A  77      -5.356 -44.017 -29.051  1.00 82.28           C  
ATOM   1107  OG1 THR A  77      -7.512 -44.100 -29.853  1.00 82.28           O  
ATOM   1109  N   GLN A  78      -7.163 -46.086 -25.438  1.00 85.91           N  
ATOM   1111  CA  GLN A  78      -6.581 -46.316 -24.112  1.00 85.91           C  
ATOM   1113  C   GLN A  78      -5.648 -47.535 -24.079  1.00 85.91           C  
ATOM   1114  CB  GLN A  78      -7.683 -46.489 -23.061  1.00 85.91           C  
ATOM   1117  O   GLN A  78      -5.916 -48.568 -24.706  1.00 85.91           O  
ATOM   1118  CG  GLN A  78      -8.593 -45.266 -22.902  1.00 85.91           C  
ATOM   1121  CD  GLN A  78      -9.755 -45.581 -21.972  1.00 85.91           C  
ATOM   1122  NE2 GLN A  78      -9.734 -45.124 -20.746  1.00 85.91           N  
ATOM   1125  OE1 GLN A  78     -10.679 -46.298 -22.338  1.00 85.91           O  
ATOM   1126  N   MET A  79      -4.607 -47.453 -23.249  1.00 91.11           N  
ATOM   1128  CA  MET A  79      -3.698 -48.552 -22.925  1.00 91.11           C  
ATOM   1130  C   MET A  79      -3.564 -48.685 -21.411  1.00 91.11           C  
ATOM   1131  CB  MET A  79      -2.326 -48.288 -23.554  1.00 91.11           C  
ATOM   1134  O   MET A  79      -3.361 -47.690 -20.720  1.00 91.11           O  
ATOM   1135  CG  MET A  79      -1.354 -49.467 -23.409  1.00 91.11           C  
ATOM   1138  SD  MET A  79       0.147 -49.269 -24.411  1.00 91.11           S  
ATOM   1139  CE  MET A  79       1.286 -50.370 -23.537  1.00 91.11           C  
ATOM   1143  N   PHE A  80      -3.605 -49.916 -20.908  1.00 94.17           N  
ATOM   1145  CA  PHE A  80      -3.374 -50.223 -19.502  1.00 94.17           C  
ATOM   1147  C   PHE A  80      -2.311 -51.312 -19.340  1.00 94.17           C  
ATOM   1148  CB  PHE A  80      -4.680 -50.629 -18.802  1.00 94.17           C  
ATOM   1151  O   PHE A  80      -2.157 -52.174 -20.208  1.00 94.17           O  
ATOM   1152  CG  PHE A  80      -5.780 -49.588 -18.781  1.00 94.17           C  
ATOM   1153  CD1 PHE A  80      -6.032 -48.862 -17.602  1.00 94.17           C  
ATOM   1155  CD2 PHE A  80      -6.576 -49.362 -19.922  1.00 94.17           C  
ATOM   1157  CE1 PHE A  80      -7.072 -47.918 -17.565  1.00 94.17           C  
ATOM   1159  CE2 PHE A  80      -7.587 -48.385 -19.889  1.00 94.17           C  
ATOM   1161  CZ  PHE A  80      -7.833 -47.662 -18.714  1.00 94.17           C  
ATOM   1163  N   MET A  81      -1.620 -51.314 -18.202  1.00 92.26           N  
ATOM   1165  CA  MET A  81      -0.745 -52.405 -17.765  1.00 92.26           C  
ATOM   1167  C   MET A  81      -1.125 -52.871 -16.366  1.00 92.26           C  
ATOM   1168  CB  MET A  81       0.728 -51.971 -17.794  1.00 92.26           C  
ATOM   1171  O   MET A  81      -1.510 -52.065 -15.525  1.00 92.26           O  
ATOM   1172  CG  MET A  81       1.688 -53.081 -17.345  1.00 92.26           C  
ATOM   1175  SD  MET A  81       3.429 -52.618 -17.361  1.00 92.26           S  
ATOM   1176  CE  MET A  81       3.712 -52.548 -19.133  1.00 92.26           C  
ATOM   1180  N   ARG A  82      -0.964 -54.169 -16.109  1.00 91.46           N  
ATOM   1182  CA  ARG A  82      -0.851 -54.720 -14.755  1.00 91.46           C  
ATOM   1184  C   ARG A  82       0.130 -55.883 -14.725  1.00 91.46           C  
ATOM   1185  CB  ARG A  82      -2.224 -55.143 -14.222  1.00 91.46           C  
ATOM   1188  O   ARG A  82       0.432 -56.484 -15.760  1.00 91.46           O  
ATOM   1189  CG  ARG A  82      -2.814 -56.321 -15.006  1.00 91.46           C  
ATOM   1192  CD  ARG A  82      -4.072 -56.801 -14.302  1.00 91.46           C  
ATOM   1195  NE  ARG A  82      -4.696 -57.915 -15.032  1.00 91.46           N  
ATOM   1197  NH1 ARG A  82      -6.549 -58.104 -13.714  1.00 91.46           N  
ATOM   1200  NH2 ARG A  82      -6.188 -59.587 -15.326  1.00 91.46           N  
ATOM   1203  CZ  ARG A  82      -5.813 -58.518 -14.700  1.00 91.46           C  
ATOM   1204  N   VAL A  83       0.569 -56.245 -13.529  1.00 88.74           N  
ATOM   1206  CA  VAL A  83       1.551 -57.310 -13.307  1.00 88.74           C  
ATOM   1208  C   VAL A  83       1.053 -58.303 -12.258  1.00 88.74           C  
ATOM   1209  CB  VAL A  83       2.920 -56.711 -12.938  1.00 88.74           C  
ATOM   1211  O   VAL A  83       0.202 -57.972 -11.434  1.00 88.74           O  
ATOM   1212  CG1 VAL A  83       3.388 -55.686 -13.978  1.00 88.74           C  
ATOM   1216  CG2 VAL A  83       2.944 -56.025 -11.569  1.00 88.74           C  
ATOM   1220  N   ASN A  84       1.560 -59.531 -12.299  1.00 85.96           N  
ATOM   1222  CA  ASN A  84       1.363 -60.539 -11.263  1.00 85.96           C  
ATOM   1224  C   ASN A  84       2.692 -61.259 -11.031  1.00 85.96           C  
ATOM   1225  CB  ASN A  84       0.242 -61.494 -11.702  1.00 85.96           C  
ATOM   1228  O   ASN A  84       3.205 -61.916 -11.936  1.00 85.96           O  
ATOM   1229  CG  ASN A  84      -0.136 -62.557 -10.682  1.00 85.96           C  
ATOM   1230  ND2 ASN A  84      -1.234 -63.237 -10.916  1.00 85.96           N  
ATOM   1233  OD1 ASN A  84       0.497 -62.791  -9.664  1.00 85.96           O  
ATOM   1234  N   GLU A  85       3.224 -61.148  -9.813  1.00 78.33           N  
ATOM   1236  CA  GLU A  85       4.442 -61.840  -9.371  1.00 78.33           C  
ATOM   1238  C   GLU A  85       4.101 -63.020  -8.427  1.00 78.33           C  
ATOM   1239  CB  GLU A  85       5.461 -60.836  -8.802  1.00 78.33           C  
ATOM   1242  O   GLU A  85       4.801 -63.313  -7.460  1.00 78.33           O  
ATOM   1243  CG  GLU A  85       6.913 -61.352  -8.715  1.00 78.33           C  
ATOM   1246  CD  GLU A  85       7.759 -61.351 -10.007  1.00 78.33           C  
ATOM   1247  OE1 GLU A  85       9.004 -61.259  -9.850  1.00 78.33           O  
ATOM   1248  OE2 GLU A  85       7.261 -61.564 -11.135  1.00 78.33           O  
ATOM   1249  N   GLY A  86       2.989 -63.715  -8.688  1.00 76.32           N  
ATOM   1251  CA  GLY A  86       2.574 -64.944  -8.003  1.00 76.32           C  
ATOM   1254  C   GLY A  86       1.717 -64.735  -6.751  1.00 76.32           C  
ATOM   1255  O   GLY A  86       1.094 -65.683  -6.276  1.00 76.32           O  
ATOM   1256  N   SER A  87       1.639 -63.509  -6.234  1.00 75.70           N  
ATOM   1258  CA  SER A  87       0.803 -63.123  -5.086  1.00 75.70           C  
ATOM   1260  C   SER A  87      -0.566 -62.542  -5.471  1.00 75.70           C  
ATOM   1261  CB  SER A  87       1.588 -62.190  -4.154  1.00 75.70           C  
ATOM   1264  O   SER A  87      -1.324 -62.139  -4.590  1.00 75.70           O  
ATOM   1265  OG  SER A  87       2.356 -61.246  -4.876  1.00 75.70           O  
ATOM   1267  N   GLY A  88      -0.900 -62.526  -6.764  1.00 84.13           N  
ATOM   1269  CA  GLY A  88      -2.115 -61.919  -7.304  1.00 84.13           C  
ATOM   1272  C   GLY A  88      -1.801 -60.752  -8.237  1.00 84.13           C  
ATOM   1273  O   GLY A  88      -0.673 -60.269  -8.297  1.00 84.13           O  
ATOM   1274  N   TRP A  89      -2.810 -60.323  -8.990  1.00 89.44           N  
ATOM   1276  CA  TRP A  89      -2.696 -59.205  -9.923  1.00 89.44           C  
ATOM   1278  C   TRP A  89      -2.687 -57.864  -9.184  1.00 89.44           C  
ATOM   1279  CB  TRP A  89      -3.849 -59.276 -10.931  1.00 89.44           C  
ATOM   1282  O   TRP A  89      -3.546 -57.624  -8.335  1.00 89.44           O  
ATOM   1283  CG  TRP A  89      -3.768 -60.426 -11.891  1.00 89.44           C  
ATOM   1284  CD1 TRP A  89      -4.404 -61.616 -11.781  1.00 89.44           C  
ATOM   1286  CD2 TRP A  89      -2.970 -60.513 -13.108  1.00 89.44           C  
ATOM   1287  CE2 TRP A  89      -3.167 -61.802 -13.687  1.00 89.44           C  
ATOM   1288  CE3 TRP A  89      -2.060 -59.647 -13.751  1.00 89.44           C  
ATOM   1290  NE1 TRP A  89      -4.044 -62.436 -12.836  1.00 89.44           N  
ATOM   1292  CH2 TRP A  89      -1.593 -61.329 -15.457  1.00 89.44           C  
ATOM   1294  CZ2 TRP A  89      -2.503 -62.211 -14.850  1.00 89.44           C  
ATOM   1296  CZ3 TRP A  89      -1.378 -60.049 -14.914  1.00 89.44           C  
ATOM   1298  N   GLU A  90      -1.755 -56.985  -9.543  1.00 88.45           N  
ATOM   1300  CA  GLU A  90      -1.789 -55.581  -9.132  1.00 88.45           C  
ATOM   1302  C   GLU A  90      -2.895 -54.804  -9.863  1.00 88.45           C  
ATOM   1303  CB  GLU A  90      -0.418 -54.911  -9.324  1.00 88.45           C  
ATOM   1306  O   GLU A  90      -3.518 -55.287 -10.818  1.00 88.45           O  
ATOM   1307  CG  GLU A  90       0.668 -55.570  -8.461  1.00 88.45           C  
ATOM   1310  CD  GLU A  90       1.873 -54.655  -8.190  1.00 88.45           C  
ATOM   1311  OE1 GLU A  90       2.561 -54.948  -7.188  1.00 88.45           O  
ATOM   1312  OE2 GLU A  90       2.082 -53.682  -8.955  1.00 88.45           O  
ATOM   1313  N   ASN A  91      -3.146 -53.579  -9.398  1.00 86.62           N  
ATOM   1315  CA  ASN A  91      -4.084 -52.677 -10.051  1.00 86.62           C  
ATOM   1317  C   ASN A  91      -3.605 -52.320 -11.463  1.00 86.62           C  
ATOM   1318  CB  ASN A  91      -4.275 -51.414  -9.198  1.00 86.62           C  
ATOM   1321  O   ASN A  91      -2.411 -52.236 -11.739  1.00 86.62           O  
ATOM   1322  CG  ASN A  91      -5.014 -51.673  -7.899  1.00 86.62           C  
ATOM   1323  ND2 ASN A  91      -4.756 -50.881  -6.887  1.00 86.62           N  
ATOM   1326  OD1 ASN A  91      -5.844 -52.559  -7.775  1.00 86.62           O  
ATOM   1327  N   TRP A  92      -4.560 -52.065 -12.349  1.00 89.21           N  
ATOM   1329  CA  TRP A  92      -4.268 -51.546 -13.676  1.00 89.21           C  
ATOM   1331  C   TRP A  92      -3.802 -50.086 -13.602  1.00 89.21           C  
ATOM   1332  CB  TRP A  92      -5.521 -51.678 -14.540  1.00 89.21           C  
ATOM   1335  O   TRP A  92      -4.477 -49.261 -12.988  1.00 89.21           O  
ATOM   1336  CG  TRP A  92      -5.933 -53.075 -14.903  1.00 89.21           C  
ATOM   1337  CD1 TRP A  92      -6.911 -53.808 -14.321  1.00 89.21           C  
ATOM   1339  CD2 TRP A  92      -5.444 -53.878 -16.019  1.00 89.21           C  
ATOM   1340  CE2 TRP A  92      -6.217 -55.072 -16.088  1.00 89.21           C  
ATOM   1341  CE3 TRP A  92      -4.444 -53.703 -16.997  1.00 89.21           C  
ATOM   1343  NE1 TRP A  92      -7.082 -54.991 -15.020  1.00 89.21           N  
ATOM   1345  CH2 TRP A  92      -5.002 -55.844 -18.030  1.00 89.21           C  
ATOM   1347  CZ2 TRP A  92      -6.017 -56.040 -17.080  1.00 89.21           C  
ATOM   1349  CZ3 TRP A  92      -4.222 -54.673 -17.993  1.00 89.21           C  
ATOM   1351  N   ALA A  93      -2.701 -49.763 -14.276  1.00 89.70           N  
ATOM   1353  CA  ALA A  93      -2.257 -48.396 -14.536  1.00 89.70           C  
ATOM   1355  C   ALA A  93      -2.607 -48.002 -15.977  1.00 89.70           C  
ATOM   1356  CB  ALA A  93      -0.753 -48.300 -14.264  1.00 89.70           C  
ATOM   1360  O   ALA A  93      -2.371 -48.788 -16.894  1.00 89.70           O  
ATOM   1361  N   GLU A  94      -3.166 -46.807 -16.175  1.00 89.03           N  
ATOM   1363  CA  GLU A  94      -3.488 -46.248 -17.497  1.00 89.03           C  
ATOM   1365  C   GLU A  94      -2.333 -45.383 -17.989  1.00 89.03           C  
ATOM   1366  CB  GLU A  94      -4.773 -45.409 -17.435  1.00 89.03           C  
ATOM   1369  O   GLU A  94      -1.862 -44.517 -17.252  1.00 89.03           O  
ATOM   1370  CG  GLU A  94      -5.295 -45.066 -18.846  1.00 89.03           C  
ATOM   1373  CD  GLU A  94      -6.711 -44.465 -18.863  1.00 89.03           C  
ATOM   1374  OE1 GLU A  94      -7.193 -44.144 -19.977  1.00 89.03           O  
ATOM   1375  OE2 GLU A  94      -7.358 -44.406 -17.793  1.00 89.03           O  
ATOM   1376  N   PHE A  95      -1.878 -45.601 -19.219  1.00 91.04           N  
ATOM   1378  CA  PHE A  95      -0.805 -44.806 -19.813  1.00 91.04           C  
ATOM   1380  C   PHE A  95      -1.288 -43.425 -20.249  1.00 91.04           C  
ATOM   1381  CB  PHE A  95      -0.188 -45.554 -20.989  1.00 91.04           C  
ATOM   1384  O   PHE A  95      -2.379 -43.279 -20.804  1.00 91.04           O  
ATOM   1385  CG  PHE A  95       0.675 -46.727 -20.591  1.00 91.04           C  
ATOM   1386  CD1 PHE A  95       2.056 -46.555 -20.405  1.00 91.04           C  
ATOM   1388  CD2 PHE A  95       0.094 -47.986 -20.381  1.00 91.04           C  
ATOM   1390  CE1 PHE A  95       2.847 -47.642 -19.997  1.00 91.04           C  
ATOM   1392  CE2 PHE A  95       0.884 -49.073 -19.992  1.00 91.04           C  
ATOM   1394  CZ  PHE A  95       2.262 -48.899 -19.781  1.00 91.04           C  
ATOM   1396  N   TYR A  96      -0.434 -42.420 -20.058  1.00 89.76           N  
ATOM   1398  CA  TYR A  96      -0.695 -41.067 -20.531  1.00 89.76           C  
ATOM   1400  C   TYR A  96      -0.120 -40.847 -21.929  1.00 89.76           C  
ATOM   1401  CB  TYR A  96      -0.183 -40.034 -19.523  1.00 89.76           C  
ATOM   1404  O   TYR A  96       0.995 -41.262 -22.259  1.00 89.76           O  
ATOM   1405  CG  TYR A  96      -0.832 -40.123 -18.152  1.00 89.76           C  
ATOM   1406  CD1 TYR A  96      -2.238 -40.119 -18.025  1.00 89.76           C  
ATOM   1408  CD2 TYR A  96      -0.026 -40.188 -16.999  1.00 89.76           C  
ATOM   1410  CE1 TYR A  96      -2.832 -40.191 -16.751  1.00 89.76           C  
ATOM   1412  CE2 TYR A  96      -0.617 -40.242 -15.723  1.00 89.76           C  
ATOM   1414  OH  TYR A  96      -2.590 -40.271 -14.365  1.00 89.76           O  
ATOM   1416  CZ  TYR A  96      -2.022 -40.240 -15.598  1.00 89.76           C  
ATOM   1417  N   HIS A  97      -0.904 -40.174 -22.760  1.00 87.23           N  
ATOM   1419  CA  HIS A  97      -0.573 -39.854 -24.138  1.00 87.23           C  
ATOM   1421  C   HIS A  97      -1.324 -38.594 -24.581  1.00 87.23           C  
ATOM   1422  CB  HIS A  97      -0.918 -41.072 -25.020  1.00 87.23           C  
ATOM   1425  O   HIS A  97      -2.289 -38.161 -23.952  1.00 87.23           O  
ATOM   1426  CG  HIS A  97      -2.338 -41.543 -24.936  1.00 87.23           C  
ATOM   1427  CD2 HIS A  97      -2.751 -42.810 -24.638  1.00 87.23           C  
ATOM   1429  ND1 HIS A  97      -3.464 -40.788 -25.156  1.00 87.23           N  
ATOM   1431  CE1 HIS A  97      -4.532 -41.588 -25.022  1.00 87.23           C  
ATOM   1433  NE2 HIS A  97      -4.144 -42.821 -24.685  1.00 87.23           N  
ATOM   1434  N   SER A  98      -0.952 -38.044 -25.729  1.00 82.96           N  
ATOM   1436  CA  SER A  98      -1.568 -36.832 -26.304  1.00 82.96           C  
ATOM   1438  C   SER A  98      -3.092 -36.893 -26.516  1.00 82.96           C  
ATOM   1439  CB  SER A  98      -0.884 -36.488 -27.631  1.00 82.96           C  
ATOM   1442  O   SER A  98      -3.733 -35.854 -26.630  1.00 82.96           O  
ATOM   1443  OG  SER A  98      -0.688 -37.655 -28.410  1.00 82.96           O  
ATOM   1445  N   GLY A  99      -3.696 -38.086 -26.566  1.00 78.08           N  
ATOM   1447  CA  GLY A  99      -5.154 -38.260 -26.656  1.00 78.08           C  
ATOM   1450  C   GLY A  99      -5.951 -38.186 -25.337  1.00 78.08           C  
ATOM   1451  O   GLY A  99      -7.165 -38.034 -25.402  1.00 78.08           O  
ATOM   1452  N   ASN A 100      -5.323 -38.318 -24.158  1.00 81.43           N  
ATOM   1454  CA  ASN A 100      -6.004 -38.329 -22.842  1.00 81.43           C  
ATOM   1456  C   ASN A 100      -5.348 -37.399 -21.802  1.00 81.43           C  
ATOM   1457  CB  ASN A 100      -6.113 -39.777 -22.306  1.00 81.43           C  
ATOM   1460  O   ASN A 100      -5.804 -37.289 -20.664  1.00 81.43           O  
ATOM   1461  CG  ASN A 100      -4.797 -40.415 -21.863  1.00 81.43           C  
ATOM   1462  ND2 ASN A 100      -4.846 -41.606 -21.312  1.00 81.43           N  
ATOM   1465  OD1 ASN A 100      -3.715 -39.868 -22.021  1.00 81.43           O  
ATOM   1466  N   SER A 101      -4.257 -36.748 -22.184  1.00 87.27           N  
ATOM   1468  CA  SER A 101      -3.438 -35.893 -21.342  1.00 87.27           C  
ATOM   1470  C   SER A 101      -2.785 -34.818 -22.213  1.00 87.27           C  
ATOM   1471  CB  SER A 101      -2.407 -36.764 -20.619  1.00 87.27           C  
ATOM   1474  O   SER A 101      -3.060 -34.715 -23.408  1.00 87.27           O  
ATOM   1475  OG  SER A 101      -1.780 -36.022 -19.597  1.00 87.27           O  
ATOM   1477  N   VAL A 102      -1.915 -34.013 -21.617  1.00 84.39           N  
ATOM   1479  CA  VAL A 102      -1.128 -32.992 -22.306  1.00 84.39           C  
ATOM   1481  C   VAL A 102       0.325 -33.066 -21.855  1.00 84.39           C  
ATOM   1482  CB  VAL A 102      -1.700 -31.588 -22.071  1.00 84.39           C  
ATOM   1484  O   VAL A 102       0.602 -33.520 -20.745  1.00 84.39           O  
ATOM   1485  CG1 VAL A 102      -3.138 -31.435 -22.567  1.00 84.39           C  
ATOM   1489  CG2 VAL A 102      -1.612 -31.146 -20.601  1.00 84.39           C  
ATOM   1493  N   ASN A 103       1.258 -32.593 -22.682  1.00 84.29           N  
ATOM   1495  CA  ASN A 103       2.655 -32.521 -22.273  1.00 84.29           C  
ATOM   1497  C   ASN A 103       2.843 -31.320 -21.323  1.00 84.29           C  
ATOM   1498  CB  ASN A 103       3.565 -32.439 -23.508  1.00 84.29           C  
ATOM   1501  O   ASN A 103       2.671 -30.183 -21.760  1.00 84.29           O  
ATOM   1502  CG  ASN A 103       5.024 -32.717 -23.193  1.00 84.29           C  
ATOM   1503  ND2 ASN A 103       5.818 -32.973 -24.204  1.00 84.29           N  
ATOM   1506  OD1 ASN A 103       5.454 -32.758 -22.047  1.00 84.29           O  
ATOM   1507  N   PRO A 104       3.200 -31.514 -20.039  1.00 85.94           N  
ATOM   1508  CA  PRO A 104       3.395 -30.411 -19.092  1.00 85.94           C  
ATOM   1510  C   PRO A 104       4.447 -29.388 -19.559  1.00 85.94           C  
ATOM   1511  CB  PRO A 104       3.782 -31.088 -17.769  1.00 85.94           C  
ATOM   1514  O   PRO A 104       4.324 -28.202 -19.233  1.00 85.94           O  
ATOM   1515  CG  PRO A 104       4.291 -32.466 -18.174  1.00 85.94           C  
ATOM   1518  CD  PRO A 104       3.459 -32.793 -19.398  1.00 85.94           C  
ATOM   1521  N   LEU A 105       5.425 -29.821 -20.367  1.00 81.42           N  
ATOM   1523  CA  LEU A 105       6.424 -28.944 -20.983  1.00 81.42           C  
ATOM   1525  C   LEU A 105       5.787 -27.825 -21.819  1.00 81.42           C  
ATOM   1526  CB  LEU A 105       7.374 -29.778 -21.864  1.00 81.42           C  
ATOM   1529  O   LEU A 105       6.247 -26.690 -21.742  1.00 81.42           O  
ATOM   1530  CG  LEU A 105       8.368 -30.666 -21.095  1.00 81.42           C  
ATOM   1532  CD1 LEU A 105       9.120 -31.563 -22.079  1.00 81.42           C  
ATOM   1536  CD2 LEU A 105       9.408 -29.829 -20.341  1.00 81.42           C  
ATOM   1540  N   ASP A 106       4.691 -28.096 -22.532  1.00 78.75           N  
ATOM   1542  CA  ASP A 106       4.032 -27.122 -23.419  1.00 78.75           C  
ATOM   1544  C   ASP A 106       3.356 -25.968 -22.645  1.00 78.75           C  
ATOM   1545  CB  ASP A 106       3.010 -27.843 -24.320  1.00 78.75           C  
ATOM   1548  O   ASP A 106       2.962 -24.954 -23.226  1.00 78.75           O  
ATOM   1549  CG  ASP A 106       3.605 -28.932 -25.225  1.00 78.75           C  
ATOM   1550  OD1 ASP A 106       4.830 -28.910 -25.478  1.00 78.75           O  
ATOM   1551  OD2 ASP A 106       2.824 -29.815 -25.651  1.00 78.75           O  
ATOM   1552  N   TYR A 107       3.251 -26.101 -21.317  1.00 82.62           N  
ATOM   1554  CA  TYR A 107       2.631 -25.137 -20.399  1.00 82.62           C  
ATOM   1556  C   TYR A 107       3.614 -24.609 -19.349  1.00 82.62           C  
ATOM   1557  CB  TYR A 107       1.386 -25.760 -19.764  1.00 82.62           C  
ATOM   1560  O   TYR A 107       3.210 -24.148 -18.276  1.00 82.62           O  
ATOM   1561  CG  TYR A 107       0.436 -26.326 -20.791  1.00 82.62           C  
ATOM   1562  CD1 TYR A 107      -0.408 -25.476 -21.531  1.00 82.62           C  
ATOM   1564  CD2 TYR A 107       0.504 -27.691 -21.103  1.00 82.62           C  
ATOM   1566  CE1 TYR A 107      -1.222 -26.002 -22.554  1.00 82.62           C  
ATOM   1568  CE2 TYR A 107      -0.293 -28.207 -22.131  1.00 82.62           C  
ATOM   1570  OH  TYR A 107      -2.049 -27.910 -23.746  1.00 82.62           O  
ATOM   1572  CZ  TYR A 107      -1.198 -27.384 -22.827  1.00 82.62           C  
ATOM   1573  N   GLY A 108       4.911 -24.703 -19.649  1.00 83.35           N  
ATOM   1575  CA  GLY A 108       5.988 -24.143 -18.839  1.00 83.35           C  
ATOM   1578  C   GLY A 108       6.378 -24.956 -17.612  1.00 83.35           C  
ATOM   1579  O   GLY A 108       7.243 -24.513 -16.860  1.00 83.35           O  
ATOM   1580  N   ILE A 109       5.784 -26.129 -17.388  1.00 84.64           N  
ATOM   1582  CA  ILE A 109       6.152 -27.004 -16.271  1.00 84.64           C  
ATOM   1584  C   ILE A 109       7.378 -27.826 -16.666  1.00 84.64           C  
ATOM   1585  CB  ILE A 109       4.965 -27.893 -15.857  1.00 84.64           C  
ATOM   1587  O   ILE A 109       7.408 -28.441 -17.725  1.00 84.64           O  
ATOM   1588  CG1 ILE A 109       3.681 -27.101 -15.527  1.00 84.64           C  
ATOM   1591  CG2 ILE A 109       5.350 -28.807 -14.680  1.00 84.64           C  
ATOM   1595  CD1 ILE A 109       3.839 -26.032 -14.438  1.00 84.64           C  
ATOM   1599  N   GLY A 110       8.411 -27.824 -15.827  1.00 78.56           N  
ATOM   1601  CA  GLY A 110       9.666 -28.529 -16.093  1.00 78.56           C  
ATOM   1604  C   GLY A 110      10.576 -27.887 -17.132  1.00 78.56           C  
ATOM   1605  O   GLY A 110      11.661 -28.400 -17.409  1.00 78.56           O  
ATOM   1606  N   ILE A 111      10.193 -26.724 -17.661  1.00 72.96           N  
ATOM   1608  CA  ILE A 111      11.068 -25.953 -18.534  1.00 72.96           C  
ATOM   1610  C   ILE A 111      12.241 -25.410 -17.720  1.00 72.96           C  
ATOM   1611  CB  ILE A 111      10.306 -24.839 -19.271  1.00 72.96           C  
ATOM   1613  O   ILE A 111      12.079 -24.520 -16.883  1.00 72.96           O  
ATOM   1614  CG1 ILE A 111       9.265 -25.460 -20.234  1.00 72.96           C  
ATOM   1617  CG2 ILE A 111      11.329 -23.974 -20.023  1.00 72.96           C  
ATOM   1621  CD1 ILE A 111       8.732 -24.480 -21.292  1.00 72.96           C  
ATOM   1625  N   HIS A 112      13.433 -25.925 -18.002  1.00 57.34           N  
ATOM   1627  CA  HIS A 112      14.690 -25.393 -17.496  1.00 57.34           C  
ATOM   1629  C   HIS A 112      15.276 -24.356 -18.451  1.00 57.34           C  
ATOM   1630  CB  HIS A 112      15.690 -26.531 -17.268  1.00 57.34           C  
ATOM   1633  O   HIS A 112      15.097 -24.420 -19.663  1.00 57.34           O  
ATOM   1634  CG  HIS A 112      15.326 -27.406 -16.102  1.00 57.34           C  
ATOM   1635  CD2 HIS A 112      14.644 -28.593 -16.156  1.00 57.34           C  
ATOM   1637  ND1 HIS A 112      15.624 -27.160 -14.778  1.00 57.34           N  
ATOM   1639  CE1 HIS A 112      15.152 -28.191 -14.058  1.00 57.34           C  
ATOM   1641  NE2 HIS A 112      14.537 -29.083 -14.849  1.00 57.34           N  
ATOM   1642  N   ARG A 113      16.121 -23.485 -17.896  1.00 52.66           N  
ATOM   1644  CA  ARG A 113      16.968 -22.523 -18.624  1.00 52.66           C  
ATOM   1646  C   ARG A 113      17.808 -23.094 -19.770  1.00 52.66           C  
ATOM   1647  CB  ARG A 113      17.976 -21.939 -17.621  1.00 52.66           C  
ATOM   1650  O   ARG A 113      18.403 -22.322 -20.508  1.00 52.66           O  
ATOM   1651  CG  ARG A 113      17.478 -20.646 -17.002  1.00 52.66           C  
ATOM   1654  CD  ARG A 113      18.618 -19.868 -16.348  1.00 52.66           C  
ATOM   1657  NE  ARG A 113      18.197 -18.486 -16.072  1.00 52.66           N  
ATOM   1659  NH1 ARG A 113      20.182 -17.789 -15.152  1.00 52.66           N  
ATOM   1662  NH2 ARG A 113      18.456 -16.390 -15.204  1.00 52.66           N  
ATOM   1665  CZ  ARG A 113      18.939 -17.567 -15.478  1.00 52.66           C  
ATOM   1666  N   HIS A 114      18.000 -24.402 -19.824  1.00 41.36           N  
ATOM   1668  CA  HIS A 114      18.941 -25.040 -20.740  1.00 41.36           C  
ATOM   1670  C   HIS A 114      18.264 -25.916 -21.786  1.00 41.36           C  
ATOM   1671  CB  HIS A 114      19.946 -25.854 -19.918  1.00 41.36           C  
ATOM   1674  O   HIS A 114      18.964 -26.447 -22.639  1.00 41.36           O  
ATOM   1675  CG  HIS A 114      20.850 -24.984 -19.090  1.00 41.36           C  
ATOM   1676  CD2 HIS A 114      20.853 -24.844 -17.729  1.00 41.36           C  
ATOM   1678  ND1 HIS A 114      21.825 -24.158 -19.590  1.00 41.36           N  
ATOM   1680  CE1 HIS A 114      22.409 -23.534 -18.556  1.00 41.36           C  
ATOM   1682  NE2 HIS A 114      21.844 -23.910 -17.397  1.00 41.36           N  
ATOM   1683  N   ASN A 115      16.948 -26.107 -21.701  1.00 46.93           N  
ATOM   1685  CA  ASN A 115      16.269 -27.026 -22.597  1.00 46.93           C  
ATOM   1687  C   ASN A 115      15.722 -26.250 -23.793  1.00 46.93           C  
ATOM   1688  CB  ASN A 115      15.199 -27.816 -21.825  1.00 46.93           C  
ATOM   1691  O   ASN A 115      15.044 -25.241 -23.612  1.00 46.93           O  
ATOM   1692  CG  ASN A 115      15.776 -28.777 -20.795  1.00 46.93           C  
ATOM   1693  ND2 ASN A 115      14.931 -29.522 -20.122  1.00 46.93           N  
ATOM   1696  OD1 ASN A 115      16.969 -28.870 -20.549  1.00 46.93           O  
ATOM   1697  N   ASP A 116      15.970 -26.771 -24.993  1.00 39.68           N  
ATOM   1699  CA  ASP A 116      15.575 -26.207 -26.294  1.00 39.68           C  
ATOM   1701  C   ASP A 116      14.059 -26.315 -26.573  1.00 39.68           C  
ATOM   1702  CB  ASP A 116      16.384 -26.898 -27.412  1.00 39.68           C  
ATOM   1705  O   ASP A 116      13.626 -26.429 -27.721  1.00 39.68           O  
ATOM   1706  CG  ASP A 116      17.906 -26.763 -27.298  1.00 39.68           C  
ATOM   1707  OD1 ASP A 116      18.382 -25.764 -26.716  1.00 39.68           O  
ATOM   1708  OD2 ASP A 116      18.598 -27.678 -27.800  1.00 39.68           O  
ATOM   1709  N   GLY A 117      13.225 -26.341 -25.530  1.00 41.27           N  
ATOM   1711  CA  GLY A 117      11.778 -26.339 -25.700  1.00 41.27           C  
ATOM   1714  C   GLY A 117      11.357 -25.019 -26.338  1.00 41.27           C  
ATOM   1715  O   GLY A 117      11.575 -23.963 -25.758  1.00 41.27           O  
ATOM   1716  N   SER A 118      10.768 -25.052 -27.531  1.00 37.93           N  
ATOM   1718  CA  SER A 118      10.229 -23.838 -28.143  1.00 37.93           C  
ATOM   1720  C   SER A 118       8.960 -23.459 -27.374  1.00 37.93           C  
ATOM   1721  CB  SER A 118       9.961 -24.058 -29.631  1.00 37.93           C  
ATOM   1724  O   SER A 118       8.003 -24.238 -27.382  1.00 37.93           O  
ATOM   1725  OG  SER A 118       9.890 -22.824 -30.315  1.00 37.93           O  
ATOM   1727  N   PRO A 119       8.927 -22.324 -26.655  1.00 41.84           N  
ATOM   1728  CA  PRO A 119       7.705 -21.908 -26.000  1.00 41.84           C  
ATOM   1730  C   PRO A 119       6.680 -21.618 -27.082  1.00 41.84           C  
ATOM   1731  CB  PRO A 119       8.047 -20.656 -25.197  1.00 41.84           C  
ATOM   1734  O   PRO A 119       6.982 -20.946 -28.069  1.00 41.84           O  
ATOM   1735  CG  PRO A 119       9.290 -20.088 -25.888  1.00 41.84           C  
ATOM   1738  CD  PRO A 119       9.911 -21.257 -26.660  1.00 41.84           C  
ATOM   1741  N   THR A 120       5.449 -22.068 -26.880  1.00 41.22           N  
ATOM   1743  CA  THR A 120       4.327 -21.612 -27.691  1.00 41.22           C  
ATOM   1745  C   THR A 120       4.274 -20.087 -27.581  1.00 41.22           C  
ATOM   1746  CB  THR A 120       3.003 -22.254 -27.230  1.00 41.22           C  
ATOM   1748  O   THR A 120       3.989 -19.546 -26.510  1.00 41.22           O  
ATOM   1749  CG2 THR A 120       2.116 -22.571 -28.432  1.00 41.22           C  
ATOM   1753  OG1 THR A 120       3.241 -23.474 -26.560  1.00 41.22           O  
ATOM   1755  N   GLU A 121       4.633 -19.380 -28.656  1.00 42.96           N  
ATOM   1757  CA  GLU A 121       4.683 -17.918 -28.666  1.00 42.96           C  
ATOM   1759  C   GLU A 121       3.308 -17.348 -28.296  1.00 42.96           C  
ATOM   1760  CB  GLU A 121       5.084 -17.380 -30.049  1.00 42.96           C  
ATOM   1763  O   GLU A 121       2.351 -17.449 -29.068  1.00 42.96           O  
ATOM   1764  CG  GLU A 121       6.551 -17.596 -30.447  1.00 42.96           C  
ATOM   1767  CD  GLU A 121       6.868 -16.937 -31.805  1.00 42.96           C  
ATOM   1768  OE1 GLU A 121       8.065 -16.700 -32.068  1.00 42.96           O  
ATOM   1769  OE2 GLU A 121       5.911 -16.622 -32.562  1.00 42.96           O  
ATOM   1770  N   MET A 122       3.197 -16.719 -27.124  1.00 52.74           N  
ATOM   1772  CA  MET A 122       1.994 -15.967 -26.767  1.00 52.74           C  
ATOM   1774  C   MET A 122       1.963 -14.667 -27.564  1.00 52.74           C  
ATOM   1775  CB  MET A 122       1.959 -15.636 -25.275  1.00 52.74           C  
ATOM   1778  O   MET A 122       2.793 -13.794 -27.342  1.00 52.74           O  
ATOM   1779  CG  MET A 122       1.813 -16.856 -24.372  1.00 52.74           C  
ATOM   1782  SD  MET A 122       1.274 -16.398 -22.699  1.00 52.74           S  
ATOM   1783  CE  MET A 122       2.690 -15.396 -22.188  1.00 52.74           C  
ATOM   1787  N   LYS A 123       0.994 -14.487 -28.456  1.00 50.76           N  
ATOM   1789  CA  LYS A 123       0.836 -13.256 -29.239  1.00 50.76           C  
ATOM   1791  C   LYS A 123       0.077 -12.174 -28.479  1.00 50.76           C  
ATOM   1792  CB  LYS A 123       0.225 -13.574 -30.606  1.00 50.76           C  
ATOM   1795  O   LYS A 123       0.523 -11.030 -28.410  1.00 50.76           O  
ATOM   1796  CG  LYS A 123       1.252 -14.347 -31.443  1.00 50.76           C  
ATOM   1799  CD  LYS A 123       0.756 -14.636 -32.860  1.00 50.76           C  
ATOM   1802  CE  LYS A 123       1.880 -15.411 -33.554  1.00 50.76           C  
ATOM   1805  NZ  LYS A 123       1.532 -15.815 -34.933  1.00 50.76           N  
ATOM   1809  N   ASN A 124      -1.069 -12.521 -27.909  1.00 61.61           N  
ATOM   1811  CA  ASN A 124      -1.941 -11.624 -27.169  1.00 61.61           C  
ATOM   1813  C   ASN A 124      -2.531 -12.360 -25.965  1.00 61.61           C  
ATOM   1814  CB  ASN A 124      -3.017 -11.093 -28.130  1.00 61.61           C  
ATOM   1817  O   ASN A 124      -3.452 -13.165 -26.091  1.00 61.61           O  
ATOM   1818  CG  ASN A 124      -3.984 -10.106 -27.489  1.00 61.61           C  
ATOM   1819  ND2 ASN A 124      -4.496  -9.179 -28.266  1.00 61.61           N  
ATOM   1822  OD1 ASN A 124      -4.283 -10.142 -26.302  1.00 61.61           O  
ATOM   1823  N   VAL A 125      -2.075 -11.994 -24.766  1.00 71.19           N  
ATOM   1825  CA  VAL A 125      -2.483 -12.656 -23.515  1.00 71.19           C  
ATOM   1827  C   VAL A 125      -3.990 -12.550 -23.228  1.00 71.19           C  
ATOM   1828  CB  VAL A 125      -1.710 -12.096 -22.302  1.00 71.19           C  
ATOM   1830  O   VAL A 125      -4.516 -13.261 -22.370  1.00 71.19           O  
ATOM   1831  CG1 VAL A 125      -1.424 -13.197 -21.300  1.00 71.19           C  
ATOM   1835  CG2 VAL A 125      -0.348 -11.473 -22.600  1.00 71.19           C  
ATOM   1839  N   SER A 126      -4.688 -11.627 -23.895  1.00 64.75           N  
ATOM   1841  CA  SER A 126      -6.143 -11.457 -23.806  1.00 64.75           C  
ATOM   1843  C   SER A 126      -6.907 -12.272 -24.850  1.00 64.75           C  
ATOM   1844  CB  SER A 126      -6.542  -9.987 -23.983  1.00 64.75           C  
ATOM   1847  O   SER A 126      -8.029 -12.695 -24.578  1.00 64.75           O  
ATOM   1848  OG  SER A 126      -5.703  -9.139 -23.230  1.00 64.75           O  
ATOM   1850  N   ALA A 127      -6.332 -12.459 -26.042  1.00 58.43           N  
ATOM   1852  CA  ALA A 127      -7.001 -13.101 -27.174  1.00 58.43           C  
ATOM   1854  C   ALA A 127      -6.659 -14.592 -27.321  1.00 58.43           C  
ATOM   1855  CB  ALA A 127      -6.677 -12.323 -28.454  1.00 58.43           C  
ATOM   1859  O   ALA A 127      -7.487 -15.346 -27.823  1.00 58.43           O  
ATOM   1860  N   ASP A 128      -5.494 -15.031 -26.844  1.00 55.15           N  
ATOM   1862  CA  ASP A 128      -4.921 -16.347 -27.162  1.00 55.15           C  
ATOM   1864  C   ASP A 128      -5.573 -17.542 -26.449  1.00 55.15           C  
ATOM   1865  CB  ASP A 128      -3.404 -16.315 -26.911  1.00 55.15           C  
ATOM   1868  O   ASP A 128      -5.038 -18.644 -26.501  1.00 55.15           O  
ATOM   1869  CG  ASP A 128      -2.628 -15.474 -27.918  1.00 55.15           C  
ATOM   1870  OD1 ASP A 128      -3.187 -15.009 -28.938  1.00 55.15           O  
ATOM   1871  OD2 ASP A 128      -1.434 -15.250 -27.639  1.00 55.15           O  
ATOM   1872  N   ALA A 129      -6.720 -17.367 -25.780  1.00 61.44           N  
ATOM   1874  CA  ALA A 129      -7.417 -18.439 -25.052  1.00 61.44           C  
ATOM   1876  C   ALA A 129      -6.459 -19.337 -24.230  1.00 61.44           C  
ATOM   1877  CB  ALA A 129      -8.315 -19.219 -26.024  1.00 61.44           C  
ATOM   1881  O   ALA A 129      -6.598 -20.566 -24.212  1.00 61.44           O  
ATOM   1882  N   LEU A 130      -5.468 -18.703 -23.584  1.00 73.47           N  
ATOM   1884  CA  LEU A 130      -4.352 -19.379 -22.927  1.00 73.47           C  
ATOM   1886  C   LEU A 130      -4.848 -20.444 -21.958  1.00 73.47           C  
ATOM   1887  CB  LEU A 130      -3.472 -18.362 -22.180  1.00 73.47           C  
ATOM   1890  O   LEU A 130      -5.767 -20.204 -21.166  1.00 73.47           O  
ATOM   1891  CG  LEU A 130      -2.639 -17.493 -23.126  1.00 73.47           C  
ATOM   1893  CD1 LEU A 130      -2.115 -16.285 -22.364  1.00 73.47           C  
ATOM   1897  CD2 LEU A 130      -1.463 -18.260 -23.720  1.00 73.47           C  
ATOM   1901  N   ALA A 131      -4.219 -21.612 -22.009  1.00 76.67           N  
ATOM   1903  CA  ALA A 131      -4.473 -22.658 -21.038  1.00 76.67           C  
ATOM   1905  C   ALA A 131      -3.946 -22.268 -19.656  1.00 76.67           C  
ATOM   1906  CB  ALA A 131      -3.847 -23.967 -21.508  1.00 76.67           C  
ATOM   1910  O   ALA A 131      -3.086 -21.388 -19.527  1.00 76.67           O  
ATOM   1911  N   GLY A 132      -4.421 -22.940 -18.612  1.00 79.83           N  
ATOM   1913  CA  GLY A 132      -3.753 -22.879 -17.318  1.00 79.83           C  
ATOM   1916  C   GLY A 132      -2.284 -23.307 -17.445  1.00 79.83           C  
ATOM   1917  O   GLY A 132      -1.984 -24.321 -18.072  1.00 79.83           O  
ATOM   1918  N   GLY A 133      -1.357 -22.501 -16.926  1.00 86.46           N  
ATOM   1920  CA  GLY A 133       0.074 -22.744 -17.106  1.00 86.46           C  
ATOM   1923  C   GLY A 133       0.967 -21.570 -16.718  1.00 86.46           C  
ATOM   1924  O   GLY A 133       0.508 -20.534 -16.218  1.00 86.46           O  
ATOM   1925  N   LEU A 134       2.262 -21.760 -16.956  1.00 84.36           N  
ATOM   1927  CA  LEU A 134       3.332 -20.807 -16.693  1.00 84.36           C  
ATOM   1929  C   LEU A 134       3.944 -20.385 -18.028  1.00 84.36           C  
ATOM   1930  CB  LEU A 134       4.392 -21.459 -15.786  1.00 84.36           C  
ATOM   1933  O   LEU A 134       4.436 -21.214 -18.780  1.00 84.36           O  
ATOM   1934  CG  LEU A 134       3.860 -22.115 -14.500  1.00 84.36           C  
ATOM   1936  CD1 LEU A 134       5.036 -22.608 -13.658  1.00 84.36           C  
ATOM   1940  CD2 LEU A 134       3.023 -21.150 -13.660  1.00 84.36           C  
ATOM   1944  N   TYR A 135       3.926 -19.094 -18.330  1.00 79.04           N  
ATOM   1946  CA  TYR A 135       4.333 -18.597 -19.640  1.00 79.04           C  
ATOM   1948  C   TYR A 135       5.328 -17.448 -19.533  1.00 79.04           C  
ATOM   1949  CB  TYR A 135       3.100 -18.163 -20.435  1.00 79.04           C  
ATOM   1952  O   TYR A 135       5.435 -16.775 -18.503  1.00 79.04           O  
ATOM   1953  CG  TYR A 135       2.019 -19.203 -20.622  1.00 79.04           C  
ATOM   1954  CD1 TYR A 135       2.047 -20.045 -21.751  1.00 79.04           C  
ATOM   1956  CD2 TYR A 135       0.979 -19.315 -19.680  1.00 79.04           C  
ATOM   1958  CE1 TYR A 135       1.023 -20.988 -21.953  1.00 79.04           C  
ATOM   1960  CE2 TYR A 135      -0.038 -20.266 -19.876  1.00 79.04           C  
ATOM   1962  OH  TYR A 135      -1.048 -21.953 -21.229  1.00 79.04           O  
ATOM   1964  CZ  TYR A 135      -0.028 -21.087 -21.022  1.00 79.04           C  
ATOM   1965  N   THR A 136       5.997 -17.164 -20.645  1.00 75.27           N  
ATOM   1967  CA  THR A 136       6.884 -16.014 -20.804  1.00 75.27           C  
ATOM   1969  C   THR A 136       6.418 -15.154 -21.971  1.00 75.27           C  
ATOM   1970  CB  THR A 136       8.332 -16.483 -20.978  1.00 75.27           C  
ATOM   1972  O   THR A 136       6.143 -15.660 -23.053  1.00 75.27           O  
ATOM   1973  CG2 THR A 136       9.277 -15.343 -21.341  1.00 75.27           C  
ATOM   1977  OG1 THR A 136       8.775 -17.010 -19.751  1.00 75.27           O  
ATOM   1979  N   GLY A 137       6.320 -13.843 -21.748  1.00 69.41           N  
ATOM   1981  CA  GLY A 137       6.095 -12.859 -22.803  1.00 69.41           C  
ATOM   1984  C   GLY A 137       7.374 -12.088 -23.123  1.00 69.41           C  
ATOM   1985  O   GLY A 137       8.058 -11.615 -22.213  1.00 69.41           O  
ATOM   1986  N   TYR A 138       7.676 -11.943 -24.411  1.00 58.20           N  
ATOM   1988  CA  TYR A 138       8.840 -11.226 -24.945  1.00 58.20           C  
ATOM   1990  C   TYR A 138       8.530  -9.788 -25.358  1.00 58.20           C  
ATOM   1991  CB  TYR A 138       9.431 -12.011 -26.124  1.00 58.20           C  
ATOM   1994  O   TYR A 138       7.376  -9.410 -25.552  1.00 58.20           O  
ATOM   1995  CG  TYR A 138       9.895 -13.375 -25.692  1.00 58.20           C  
ATOM   1996  CD1 TYR A 138      11.003 -13.454 -24.835  1.00 58.20           C  
ATOM   1998  CD2 TYR A 138       9.177 -14.535 -26.052  1.00 58.20           C  
ATOM   2000  CE1 TYR A 138      11.376 -14.693 -24.311  1.00 58.20           C  
ATOM   2002  CE2 TYR A 138       9.575 -15.788 -25.550  1.00 58.20           C  
ATOM   2004  OH  TYR A 138      11.129 -17.041 -24.203  1.00 58.20           O  
ATOM   2006  CZ  TYR A 138      10.683 -15.862 -24.686  1.00 58.20           C  
ATOM   2007  N   GLU A 139       9.586  -8.991 -25.533  1.00 50.70           N  
ATOM   2009  CA  GLU A 139       9.493  -7.567 -25.879  1.00 50.70           C  
ATOM   2011  C   GLU A 139       8.805  -7.320 -27.228  1.00 50.70           C  
ATOM   2012  CB  GLU A 139      10.905  -6.938 -25.846  1.00 50.70           C  
ATOM   2015  O   GLU A 139       7.891  -6.500 -27.327  1.00 50.70           O  
ATOM   2016  CG  GLU A 139      10.991  -5.785 -24.839  1.00 50.70           C  
ATOM   2019  CD  GLU A 139      12.390  -5.196 -24.643  1.00 50.70           C  
ATOM   2020  OE1 GLU A 139      12.518  -4.374 -23.707  1.00 50.70           O  
ATOM   2021  OE2 GLU A 139      13.324  -5.610 -25.363  1.00 50.70           O  
ATOM   2022  N   GLY A 140       9.192  -8.076 -28.262  1.00 49.34           N  
ATOM   2024  CA  GLY A 140       8.697  -7.881 -29.630  1.00 49.34           C  
ATOM   2027  C   GLY A 140       7.186  -8.079 -29.785  1.00 49.34           C  
ATOM   2028  O   GLY A 140       6.558  -7.407 -30.602  1.00 49.34           O  
ATOM   2029  N   LEU A 141       6.588  -8.929 -28.947  1.00 47.08           N  
ATOM   2031  CA  LEU A 141       5.145  -9.183 -28.917  1.00 47.08           C  
ATOM   2033  C   LEU A 141       4.335  -7.934 -28.545  1.00 47.08           C  
ATOM   2034  CB  LEU A 141       4.889 -10.295 -27.889  1.00 47.08           C  
ATOM   2037  O   LEU A 141       3.208  -7.757 -29.003  1.00 47.08           O  
ATOM   2038  CG  LEU A 141       5.366 -11.678 -28.366  1.00 47.08           C  
ATOM   2040  CD1 LEU A 141       5.460 -12.610 -27.162  1.00 47.08           C  
ATOM   2044  CD2 LEU A 141       4.446 -12.186 -29.474  1.00 47.08           C  
ATOM   2048  N   ASN A 142       4.905  -7.050 -27.721  1.00 44.59           N  
ATOM   2050  CA  ASN A 142       4.220  -5.859 -27.224  1.00 44.59           C  
ATOM   2052  C   ASN A 142       4.131  -4.734 -28.259  1.00 44.59           C  
ATOM   2053  CB  ASN A 142       4.936  -5.369 -25.954  1.00 44.59           C  
ATOM   2056  O   ASN A 142       3.226  -3.909 -28.159  1.00 44.59           O  
ATOM   2057  CG  ASN A 142       4.729  -6.282 -24.762  1.00 44.59           C  
ATOM   2058  ND2 ASN A 142       5.681  -6.368 -23.869  1.00 44.59           N  
ATOM   2061  OD1 ASN A 142       3.688  -6.894 -24.581  1.00 44.59           O  
ATOM   2062  N   ASN A 143       5.030  -4.689 -29.247  1.00 43.07           N  
ATOM   2064  CA  ASN A 143       5.152  -3.531 -30.140  1.00 43.07           C  
ATOM   2066  C   ASN A 143       3.910  -3.294 -31.015  1.00 43.07           C  
ATOM   2067  CB  ASN A 143       6.426  -3.688 -30.988  1.00 43.07           C  
ATOM   2070  O   ASN A 143       3.654  -2.156 -31.400  1.00 43.07           O  
ATOM   2071  CG  ASN A 143       7.700  -3.415 -30.205  1.00 43.07           C  
ATOM   2072  ND2 ASN A 143       8.833  -3.853 -30.701  1.00 43.07           N  
ATOM   2075  OD1 ASN A 143       7.706  -2.790 -29.160  1.00 43.07           O  
ATOM   2076  N   ASN A 144       3.124  -4.343 -31.290  1.00 44.07           N  
ATOM   2078  CA  ASN A 144       1.870  -4.260 -32.049  1.00 44.07           C  
ATOM   2080  C   ASN A 144       0.623  -4.599 -31.213  1.00 44.07           C  
ATOM   2081  CB  ASN A 144       1.983  -5.148 -33.301  1.00 44.07           C  
ATOM   2084  O   ASN A 144      -0.473  -4.703 -31.767  1.00 44.07           O  
ATOM   2085  CG  ASN A 144       2.855  -4.559 -34.395  1.00 44.07           C  
ATOM   2086  ND2 ASN A 144       3.225  -5.361 -35.365  1.00 44.07           N  
ATOM   2089  OD1 ASN A 144       3.190  -3.390 -34.437  1.00 44.07           O  
ATOM   2090  N   ALA A 145       0.764  -4.796 -29.901  1.00 49.08           N  
ATOM   2092  CA  ALA A 145      -0.369  -5.102 -29.037  1.00 49.08           C  
ATOM   2094  C   ALA A 145      -1.185  -3.834 -28.748  1.00 49.08           C  
ATOM   2095  CB  ALA A 145       0.140  -5.786 -27.766  1.00 49.08           C  
ATOM   2099  O   ALA A 145      -0.629  -2.752 -28.536  1.00 49.08           O  
ATOM   2100  N   THR A 146      -2.514  -3.957 -28.692  1.00 49.49           N  
ATOM   2102  CA  THR A 146      -3.350  -2.852 -28.210  1.00 49.49           C  
ATOM   2104  C   THR A 146      -3.022  -2.614 -26.741  1.00 49.49           C  
ATOM   2105  CB  THR A 146      -4.855  -3.110 -28.375  1.00 49.49           C  
ATOM   2107  O   THR A 146      -2.797  -3.554 -25.976  1.00 49.49           O  
ATOM   2108  CG2 THR A 146      -5.681  -1.831 -28.223  1.00 49.49           C  
ATOM   2112  OG1 THR A 146      -5.134  -3.636 -29.649  1.00 49.49           O  
ATOM   2114  N   LEU A 147      -2.971  -1.349 -26.328  1.00 49.73           N  
ATOM   2116  CA  LEU A 147      -2.616  -1.005 -24.957  1.00 49.73           C  
ATOM   2118  C   LEU A 147      -3.538  -1.728 -23.958  1.00 49.73           C  
ATOM   2119  CB  LEU A 147      -2.678   0.523 -24.781  1.00 49.73           C  
ATOM   2122  O   LEU A 147      -4.759  -1.604 -24.034  1.00 49.73           O  
ATOM   2123  CG  LEU A 147      -1.594   1.030 -23.811  1.00 49.73           C  
ATOM   2125  CD1 LEU A 147      -0.479   1.729 -24.588  1.00 49.73           C  
ATOM   2129  CD2 LEU A 147      -2.172   2.008 -22.792  1.00 49.73           C  
ATOM   2133  N   GLY A 148      -2.948  -2.459 -23.011  1.00 57.80           N  
ATOM   2135  CA  GLY A 148      -3.686  -3.248 -22.020  1.00 57.80           C  
ATOM   2138  C   GLY A 148      -3.947  -4.707 -22.405  1.00 57.80           C  
ATOM   2139  O   GLY A 148      -4.313  -5.483 -21.520  1.00 57.80           O  
ATOM   2140  N   ASP A 149      -3.693  -5.111 -23.652  1.00 66.04           N  
ATOM   2142  CA  ASP A 149      -3.783  -6.519 -24.058  1.00 66.04           C  
ATOM   2144  C   ASP A 149      -2.706  -7.363 -23.369  1.00 66.04           C  
ATOM   2145  CB  ASP A 149      -3.652  -6.663 -25.582  1.00 66.04           C  
ATOM   2148  O   ASP A 149      -2.992  -8.452 -22.866  1.00 66.04           O  
ATOM   2149  CG  ASP A 149      -4.902  -6.252 -26.367  1.00 66.04           C  
ATOM   2150  OD1 ASP A 149      -5.947  -5.983 -25.736  1.00 66.04           O  
ATOM   2151  OD2 ASP A 149      -4.817  -6.263 -27.619  1.00 66.04           O  
ATOM   2152  N   ASN A 150      -1.498  -6.803 -23.262  1.00 70.77           N  
ATOM   2154  CA  ASN A 150      -0.373  -7.386 -22.542  1.00 70.77           C  
ATOM   2156  C   ASN A 150      -0.089  -6.573 -21.263  1.00 70.77           C  
ATOM   2157  CB  ASN A 150       0.846  -7.506 -23.481  1.00 70.77           C  
ATOM   2160  O   ASN A 150      -0.364  -5.369 -21.208  1.00 70.77           O  
ATOM   2161  CG  ASN A 150       0.605  -8.329 -24.740  1.00 70.77           C  
ATOM   2162  ND2 ASN A 150       1.493  -8.245 -25.694  1.00 70.77           N  
ATOM   2165  OD1 ASN A 150      -0.357  -9.061 -24.882  1.00 70.77           O  
ATOM   2166  N   PRO A 151       0.476  -7.197 -20.216  1.00 77.66           N  
ATOM   2167  CA  PRO A 151       0.655  -6.553 -18.918  1.00 77.66           C  
ATOM   2169  C   PRO A 151       1.582  -5.351 -18.944  1.00 77.66           C  
ATOM   2170  CB  PRO A 151       1.203  -7.633 -17.984  1.00 77.66           C  
ATOM   2173  O   PRO A 151       1.422  -4.490 -18.091  1.00 77.66           O  
ATOM   2174  CG  PRO A 151       1.820  -8.656 -18.934  1.00 77.66           C  
ATOM   2177  CD  PRO A 151       0.929  -8.575 -20.163  1.00 77.66           C  
ATOM   2180  N   PHE A 152       2.532  -5.270 -19.875  1.00 73.06           N  
ATOM   2182  CA  PHE A 152       3.586  -4.252 -19.875  1.00 73.06           C  
ATOM   2184  C   PHE A 152       3.761  -3.575 -21.237  1.00 73.06           C  
ATOM   2185  CB  PHE A 152       4.887  -4.867 -19.338  1.00 73.06           C  
ATOM   2188  O   PHE A 152       4.863  -3.129 -21.559  1.00 73.06           O  
ATOM   2189  CG  PHE A 152       4.751  -5.507 -17.973  1.00 73.06           C  
ATOM   2190  CD1 PHE A 152       4.394  -4.735 -16.853  1.00 73.06           C  
ATOM   2192  CD2 PHE A 152       4.934  -6.890 -17.832  1.00 73.06           C  
ATOM   2194  CE1 PHE A 152       4.210  -5.355 -15.606  1.00 73.06           C  
ATOM   2196  CE2 PHE A 152       4.758  -7.506 -16.581  1.00 73.06           C  
ATOM   2198  CZ  PHE A 152       4.399  -6.737 -15.465  1.00 73.06           C  
ATOM   2200  N   THR A 153       2.677  -3.459 -22.020  1.00 63.90           N  
ATOM   2202  CA  THR A 153       2.675  -2.746 -23.316  1.00 63.90           C  
ATOM   2204  C   THR A 153       3.241  -1.330 -23.220  1.00 63.90           C  
ATOM   2205  CB  THR A 153       1.255  -2.617 -23.904  1.00 63.90           C  
ATOM   2207  O   THR A 153       3.807  -0.830 -24.179  1.00 63.90           O  
ATOM   2208  CG2 THR A 153       0.694  -3.939 -24.403  1.00 63.90           C  
ATOM   2212  OG1 THR A 153       0.344  -2.129 -22.933  1.00 63.90           O  
ATOM   2214  N   ASP A 154       3.113  -0.684 -22.060  1.00 61.57           N  
ATOM   2216  CA  ASP A 154       3.627   0.659 -21.781  1.00 61.57           C  
ATOM   2218  C   ASP A 154       5.154   0.731 -21.610  1.00 61.57           C  
ATOM   2219  CB  ASP A 154       2.892   1.232 -20.549  1.00 61.57           C  
ATOM   2222  O   ASP A 154       5.725   1.809 -21.727  1.00 61.57           O  
ATOM   2223  CG  ASP A 154       2.930   0.391 -19.257  1.00 61.57           C  
ATOM   2224  OD1 ASP A 154       3.141  -0.843 -19.288  1.00 61.57           O  
ATOM   2225  OD2 ASP A 154       2.629   0.937 -18.166  1.00 61.57           O  
ATOM   2226  N   SER A 155       5.821  -0.391 -21.330  1.00 60.36           N  
ATOM   2228  CA  SER A 155       7.283  -0.447 -21.159  1.00 60.36           C  
ATOM   2230  C   SER A 155       7.999  -1.347 -22.161  1.00 60.36           C  
ATOM   2231  CB  SER A 155       7.627  -0.881 -19.735  1.00 60.36           C  
ATOM   2234  O   SER A 155       9.223  -1.386 -22.155  1.00 60.36           O  
ATOM   2235  OG  SER A 155       7.230  -2.218 -19.497  1.00 60.36           O  
ATOM   2237  N   GLY A 156       7.261  -2.135 -22.944  1.00 59.78           N  
ATOM   2239  CA  GLY A 156       7.816  -3.160 -23.826  1.00 59.78           C  
ATOM   2242  C   GLY A 156       8.371  -4.386 -23.097  1.00 59.78           C  
ATOM   2243  O   GLY A 156       8.311  -5.464 -23.659  1.00 59.78           O  
ATOM   2244  N   ALA A 157       8.820  -4.273 -21.847  1.00 64.68           N  
ATOM   2246  CA  ALA A 157       9.590  -5.299 -21.145  1.00 64.68           C  
ATOM   2248  C   ALA A 157       9.010  -6.725 -21.161  1.00 64.68           C  
ATOM   2249  CB  ALA A 157       9.722  -4.855 -19.696  1.00 64.68           C  
ATOM   2253  O   ALA A 157       7.805  -6.934 -20.998  1.00 64.68           O  
ATOM   2254  N   ALA A 158       9.917  -7.702 -21.220  1.00 71.50           N  
ATOM   2256  CA  ALA A 158       9.612  -9.118 -21.056  1.00 71.50           C  
ATOM   2258  C   ALA A 158       9.148  -9.461 -19.626  1.00 71.50           C  
ATOM   2259  CB  ALA A 158      10.838  -9.930 -21.492  1.00 71.50           C  
ATOM   2263  O   ALA A 158       9.500  -8.784 -18.649  1.00 71.50           O  
ATOM   2264  N   TYR A 159       8.359 -10.527 -19.499  1.00 80.15           N  
ATOM   2266  CA  TYR A 159       7.695 -10.893 -18.249  1.00 80.15           C  
ATOM   2268  C   TYR A 159       7.406 -12.386 -18.118  1.00 80.15           C  
ATOM   2269  CB  TYR A 159       6.388 -10.104 -18.127  1.00 80.15           C  
ATOM   2272  O   TYR A 159       7.193 -13.080 -19.109  1.00 80.15           O  
ATOM   2273  CG  TYR A 159       5.411 -10.247 -19.286  1.00 80.15           C  
ATOM   2274  CD1 TYR A 159       5.563  -9.449 -20.437  1.00 80.15           C  
ATOM   2276  CD2 TYR A 159       4.359 -11.181 -19.222  1.00 80.15           C  
ATOM   2278  CE1 TYR A 159       4.683  -9.579 -21.525  1.00 80.15           C  
ATOM   2280  CE2 TYR A 159       3.468 -11.312 -20.307  1.00 80.15           C  
ATOM   2282  OH  TYR A 159       2.790 -10.663 -22.512  1.00 80.15           O  
ATOM   2284  CZ  TYR A 159       3.632 -10.515 -21.460  1.00 80.15           C  
ATOM   2285  N   GLY A 160       7.335 -12.853 -16.872  1.00 79.61           N  
ATOM   2287  CA  GLY A 160       6.723 -14.136 -16.533  1.00 79.61           C  
ATOM   2290  C   GLY A 160       5.232 -13.952 -16.269  1.00 79.61           C  
ATOM   2291  O   GLY A 160       4.831 -12.934 -15.698  1.00 79.61           O  
ATOM   2292  N   LEU A 161       4.419 -14.921 -16.673  1.00 84.82           N  
ATOM   2294  CA  LEU A 161       2.967 -14.907 -16.547  1.00 84.82           C  
ATOM   2296  C   LEU A 161       2.470 -16.233 -15.967  1.00 84.82           C  
ATOM   2297  CB  LEU A 161       2.360 -14.666 -17.936  1.00 84.82           C  
ATOM   2300  O   LEU A 161       2.647 -17.286 -16.569  1.00 84.82           O  
ATOM   2301  CG  LEU A 161       0.820 -14.674 -17.937  1.00 84.82           C  
ATOM   2303  CD1 LEU A 161       0.251 -13.338 -17.458  1.00 84.82           C  
ATOM   2307  CD2 LEU A 161       0.330 -14.957 -19.343  1.00 84.82           C  
ATOM   2311  N   LEU A 162       1.764 -16.161 -14.846  1.00 86.34           N  
ATOM   2313  CA  LEU A 162       0.856 -17.216 -14.413  1.00 86.34           C  
ATOM   2315  C   LEU A 162      -0.516 -16.959 -15.042  1.00 86.34           C  
ATOM   2316  CB  LEU A 162       0.802 -17.209 -12.878  1.00 86.34           C  
ATOM   2319  O   LEU A 162      -1.073 -15.872 -14.857  1.00 86.34           O  
ATOM   2320  CG  LEU A 162      -0.310 -18.084 -12.278  1.00 86.34           C  
ATOM   2322  CD1 LEU A 162      -0.086 -19.565 -12.559  1.00 86.34           C  
ATOM   2326  CD2 LEU A 162      -0.365 -17.871 -10.766  1.00 86.34           C  
ATOM   2330  N   ASN A 163      -1.071 -17.954 -15.728  1.00 85.59           N  
ATOM   2332  CA  ASN A 163      -2.436 -17.926 -16.242  1.00 85.59           C  
ATOM   2334  C   ASN A 163      -3.229 -19.089 -15.630  1.00 85.59           C  
ATOM   2335  CB  ASN A 163      -2.380 -17.960 -17.777  1.00 85.59           C  
ATOM   2338  O   ASN A 163      -2.769 -20.225 -15.657  1.00 85.59           O  
ATOM   2339  CG  ASN A 163      -3.753 -17.829 -18.402  1.00 85.59           C  
ATOM   2340  ND2 ASN A 163      -4.347 -18.925 -18.797  1.00 85.59           N  
ATOM   2343  OD1 ASN A 163      -4.300 -16.740 -18.506  1.00 85.59           O  
ATOM   2344  N   ILE A 164      -4.405 -18.805 -15.073  1.00 81.20           N  
ATOM   2346  CA  ILE A 164      -5.344 -19.806 -14.550  1.00 81.20           C  
ATOM   2348  C   ILE A 164      -6.661 -19.644 -15.305  1.00 81.20           C  
ATOM   2349  CB  ILE A 164      -5.552 -19.665 -13.022  1.00 81.20           C  
ATOM   2351  O   ILE A 164      -7.293 -18.587 -15.214  1.00 81.20           O  
ATOM   2352  CG1 ILE A 164      -4.204 -19.694 -12.266  1.00 81.20           C  
ATOM   2355  CG2 ILE A 164      -6.518 -20.758 -12.521  1.00 81.20           C  
ATOM   2359  CD1 ILE A 164      -4.324 -19.676 -10.737  1.00 81.20           C  
ATOM   2363  N   THR A 165      -7.076 -20.685 -16.020  1.00 75.87           N  
ATOM   2365  CA  THR A 165      -8.298 -20.707 -16.834  1.00 75.87           C  
ATOM   2367  C   THR A 165      -9.329 -21.622 -16.177  1.00 75.87           C  
ATOM   2368  CB  THR A 165      -7.962 -21.136 -18.271  1.00 75.87           C  
ATOM   2370  O   THR A 165      -9.006 -22.754 -15.833  1.00 75.87           O  
ATOM   2371  CG2 THR A 165      -9.179 -21.183 -19.192  1.00 75.87           C  
ATOM   2375  OG1 THR A 165      -7.094 -20.162 -18.814  1.00 75.87           O  
ATOM   2377  N   GLY A 166     -10.549 -21.117 -15.962  1.00 63.29           N  
ATOM   2379  CA  GLY A 166     -11.661 -21.899 -15.404  1.00 63.29           C  
ATOM   2382  C   GLY A 166     -12.347 -22.786 -16.446  1.00 63.29           C  
ATOM   2383  O   GLY A 166     -12.195 -22.546 -17.643  1.00 63.29           O  
ATOM   2384  N   VAL A 167     -13.106 -23.793 -15.989  1.00 49.68           N  
ATOM   2386  CA  VAL A 167     -13.533 -24.930 -16.840  1.00 49.68           C  
ATOM   2388  C   VAL A 167     -15.055 -25.150 -16.987  1.00 49.68           C  
ATOM   2389  CB  VAL A 167     -12.866 -26.264 -16.441  1.00 49.68           C  
ATOM   2391  O   VAL A 167     -15.507 -25.616 -18.017  1.00 49.68           O  
ATOM   2392  CG1 VAL A 167     -12.321 -26.955 -17.695  1.00 49.68           C  
ATOM   2396  CG2 VAL A 167     -11.749 -26.118 -15.400  1.00 49.68           C  
ATOM   2400  N   ASP A 168     -15.879 -24.815 -16.001  1.00 49.22           N  
ATOM   2402  CA  ASP A 168     -17.354 -24.993 -16.039  1.00 49.22           C  
ATOM   2404  C   ASP A 168     -18.065 -23.787 -15.370  1.00 49.22           C  
ATOM   2405  CB  ASP A 168     -17.659 -26.332 -15.337  1.00 49.22           C  
ATOM   2408  O   ASP A 168     -17.352 -23.021 -14.719  1.00 49.22           O  
ATOM   2409  CG  ASP A 168     -18.983 -26.960 -15.772  1.00 49.22           C  
ATOM   2410  OD1 ASP A 168     -19.358 -26.767 -16.946  1.00 49.22           O  
ATOM   2411  OD2 ASP A 168     -19.631 -27.597 -14.921  1.00 49.22           O  
ATOM   2412  N   PRO A 169     -19.386 -23.483 -15.483  1.00 45.42           N  
ATOM   2413  CA  PRO A 169     -20.388 -23.848 -16.507  1.00 45.42           C  
ATOM   2415  C   PRO A 169     -20.185 -23.146 -17.857  1.00 45.42           C  
ATOM   2416  CB  PRO A 169     -21.737 -23.447 -15.907  1.00 45.42           C  
ATOM   2419  O   PRO A 169     -20.772 -23.515 -18.871  1.00 45.42           O  
ATOM   2420  CG  PRO A 169     -21.396 -22.232 -15.055  1.00 45.42           C  
ATOM   2423  CD  PRO A 169     -20.006 -22.571 -14.526  1.00 45.42           C  
ATOM   2426  N   ASP A 170     -19.382 -22.081 -17.867  1.00 45.88           N  
ATOM   2428  CA  ASP A 170     -18.931 -21.435 -19.092  1.00 45.88           C  
ATOM   2430  C   ASP A 170     -17.408 -21.268 -19.004  1.00 45.88           C  
ATOM   2431  CB  ASP A 170     -19.707 -20.141 -19.353  1.00 45.88           C  
ATOM   2434  O   ASP A 170     -16.921 -20.195 -18.608  1.00 45.88           O  
ATOM   2435  CG  ASP A 170     -19.553 -19.661 -20.798  1.00 45.88           C  
ATOM   2436  OD1 ASP A 170     -18.630 -20.109 -21.516  1.00 45.88           O  
ATOM   2437  OD2 ASP A 170     -20.319 -18.740 -21.176  1.00 45.88           O  
ATOM   2438  N   PRO A 171     -16.643 -22.338 -19.317  1.00 44.90           N  
ATOM   2439  CA  PRO A 171     -15.181 -22.311 -19.287  1.00 44.90           C  
ATOM   2441  C   PRO A 171     -14.646 -21.122 -20.061  1.00 44.90           C  
ATOM   2442  CB  PRO A 171     -14.713 -23.564 -20.022  1.00 44.90           C  
ATOM   2445  O   PRO A 171     -13.641 -20.521 -19.691  1.00 44.90           O  
ATOM   2446  CG  PRO A 171     -15.943 -24.148 -20.711  1.00 44.90           C  
ATOM   2449  CD  PRO A 171     -17.104 -23.600 -19.891  1.00 44.90           C  
ATOM   2452  N   THR A 172     -15.370 -20.721 -21.111  1.00 48.49           N  
ATOM   2454  CA  THR A 172     -14.947 -19.732 -22.088  1.00 48.49           C  
ATOM   2456  C   THR A 172     -14.845 -18.308 -21.551  1.00 48.49           C  
ATOM   2457  CB  THR A 172     -15.775 -19.753 -23.383  1.00 48.49           C  
ATOM   2459  O   THR A 172     -14.744 -17.374 -22.344  1.00 48.49           O  
ATOM   2460  CG2 THR A 172     -15.996 -21.137 -23.979  1.00 48.49           C  
ATOM   2464  OG1 THR A 172     -17.021 -19.115 -23.240  1.00 48.49           O  
ATOM   2466  N   LYS A 173     -14.887 -18.083 -20.231  1.00 60.11           N  
ATOM   2468  CA  LYS A 173     -15.136 -16.750 -19.671  1.00 60.11           C  
ATOM   2470  C   LYS A 173     -14.245 -16.376 -18.482  1.00 60.11           C  
ATOM   2471  CB  LYS A 173     -16.624 -16.674 -19.306  1.00 60.11           C  
ATOM   2474  O   LYS A 173     -13.905 -15.201 -18.362  1.00 60.11           O  
ATOM   2475  CG  LYS A 173     -17.626 -17.053 -20.427  1.00 60.11           C  
ATOM   2478  CD  LYS A 173     -17.894 -15.998 -21.505  1.00 60.11           C  
ATOM   2481  CE  LYS A 173     -18.947 -16.384 -22.542  1.00 60.11           C  
ATOM   2484  NZ  LYS A 173     -20.325 -16.263 -22.013  1.00 60.11           N  
ATOM   2488  N   TYR A 174     -13.794 -17.319 -17.657  1.00 70.43           N  
ATOM   2490  CA  TYR A 174     -13.087 -17.002 -16.406  1.00 70.43           C  
ATOM   2492  C   TYR A 174     -11.578 -17.218 -16.512  1.00 70.43           C  
ATOM   2493  CB  TYR A 174     -13.697 -17.793 -15.251  1.00 70.43           C  
ATOM   2496  O   TYR A 174     -11.117 -18.326 -16.771  1.00 70.43           O  
ATOM   2497  CG  TYR A 174     -15.147 -17.439 -15.000  1.00 70.43           C  
ATOM   2498  CD1 TYR A 174     -15.475 -16.290 -14.253  1.00 70.43           C  
ATOM   2500  CD2 TYR A 174     -16.167 -18.245 -15.539  1.00 70.43           C  
ATOM   2502  CE1 TYR A 174     -16.824 -15.967 -14.006  1.00 70.43           C  
ATOM   2504  CE2 TYR A 174     -17.514 -17.908 -15.322  1.00 70.43           C  
ATOM   2506  OH  TYR A 174     -19.152 -16.480 -14.323  1.00 70.43           O  
ATOM   2508  CZ  TYR A 174     -17.846 -16.781 -14.543  1.00 70.43           C  
ATOM   2509  N   ILE A 175     -10.803 -16.146 -16.331  1.00 79.31           N  
ATOM   2511  CA  ILE A 175      -9.334 -16.182 -16.393  1.00 79.31           C  
ATOM   2513  C   ILE A 175      -8.763 -15.332 -15.261  1.00 79.31           C  
ATOM   2514  CB  ILE A 175      -8.802 -15.727 -17.777  1.00 79.31           C  
ATOM   2516  O   ILE A 175      -9.245 -14.228 -15.016  1.00 79.31           O  
ATOM   2517  CG1 ILE A 175      -9.285 -16.665 -18.908  1.00 79.31           C  
ATOM   2520  CG2 ILE A 175      -7.265 -15.674 -17.756  1.00 79.31           C  
ATOM   2524  CD1 ILE A 175      -8.910 -16.212 -20.326  1.00 79.31           C  
ATOM   2528  N   PHE A 176      -7.721 -15.812 -14.589  1.00 83.64           N  
ATOM   2530  CA  PHE A 176      -6.899 -15.031 -13.667  1.00 83.64           C  
ATOM   2532  C   PHE A 176      -5.465 -14.994 -14.188  1.00 83.64           C  
ATOM   2533  CB  PHE A 176      -6.982 -15.601 -12.246  1.00 83.64           C  
ATOM   2536  O   PHE A 176      -4.909 -16.025 -14.560  1.00 83.64           O  
ATOM   2537  CG  PHE A 176      -5.919 -15.056 -11.308  1.00 83.64           C  
ATOM   2538  CD1 PHE A 176      -4.811 -15.851 -10.961  1.00 83.64           C  
ATOM   2540  CD2 PHE A 176      -6.011 -13.740 -10.818  1.00 83.64           C  
ATOM   2542  CE1 PHE A 176      -3.816 -15.350 -10.104  1.00 83.64           C  
ATOM   2544  CE2 PHE A 176      -5.009 -13.236  -9.967  1.00 83.64           C  
ATOM   2546  CZ  PHE A 176      -3.917 -14.042  -9.603  1.00 83.64           C  
ATOM   2548  N   GLN A 177      -4.876 -13.801 -14.213  1.00 86.63           N  
ATOM   2550  CA  GLN A 177      -3.519 -13.583 -14.699  1.00 86.63           C  
ATOM   2552  C   GLN A 177      -2.705 -12.781 -13.688  1.00 86.63           C  
ATOM   2553  CB  GLN A 177      -3.559 -12.882 -16.065  1.00 86.63           C  
ATOM   2556  O   GLN A 177      -3.153 -11.734 -13.212  1.00 86.63           O  
ATOM   2557  CG  GLN A 177      -3.905 -13.878 -17.182  1.00 86.63           C  
ATOM   2560  CD  GLN A 177      -4.138 -13.245 -18.548  1.00 86.63           C  
ATOM   2561  NE2 GLN A 177      -4.391 -14.056 -19.547  1.00 86.63           N  
ATOM   2564  OE1 GLN A 177      -4.127 -12.033 -18.726  1.00 86.63           O  
ATOM   2565  N   LEU A 178      -1.483 -13.240 -13.420  1.00 90.14           N  
ATOM   2567  CA  LEU A 178      -0.466 -12.534 -12.641  1.00 90.14           C  
ATOM   2569  C   LEU A 178       0.820 -12.460 -13.465  1.00 90.14           C  
ATOM   2570  CB  LEU A 178      -0.243 -13.267 -11.307  1.00 90.14           C  
ATOM   2573  O   LEU A 178       1.363 -13.491 -13.849  1.00 90.14           O  
ATOM   2574  CG  LEU A 178       0.803 -12.596 -10.397  1.00 90.14           C  
ATOM   2576  CD1 LEU A 178       0.254 -11.321  -9.752  1.00 90.14           C  
ATOM   2580  CD2 LEU A 178       1.211 -13.551  -9.282  1.00 90.14           C  
ATOM   2584  N   ALA A 179       1.313 -11.251 -13.716  1.00 87.36           N  
ATOM   2586  CA  ALA A 179       2.482 -11.001 -14.545  1.00 87.36           C  
ATOM   2588  C   ALA A 179       3.550 -10.208 -13.789  1.00 87.36           C  
ATOM   2589  CB  ALA A 179       2.043 -10.272 -15.815  1.00 87.36           C  
ATOM   2593  O   ALA A 179       3.264  -9.147 -13.227  1.00 87.36           O  
ATOM   2594  N   GLY A 180       4.789 -10.694 -13.804  1.00 85.23           N  
ATOM   2596  CA  GLY A 180       5.947 -10.024 -13.215  1.00 85.23           C  
ATOM   2599  C   GLY A 180       6.952  -9.617 -14.283  1.00 85.23           C  
ATOM   2600  O   GLY A 180       7.425 -10.456 -15.044  1.00 85.23           O  
ATOM   2601  N   GLN A 181       7.288  -8.331 -14.330  1.00 77.64           N  
ATOM   2603  CA  GLN A 181       8.269  -7.791 -15.269  1.00 77.64           C  
ATOM   2605  C   GLN A 181       9.674  -8.311 -14.927  1.00 77.64           C  
ATOM   2606  CB  GLN A 181       8.196  -6.261 -15.176  1.00 77.64           C  
ATOM   2609  O   GLN A 181      10.096  -8.204 -13.772  1.00 77.64           O  
ATOM   2610  CG  GLN A 181       8.759  -5.533 -16.399  1.00 77.64           C  
ATOM   2613  CD  GLN A 181       8.746  -4.012 -16.200  1.00 77.64           C  
ATOM   2614  NE2 GLN A 181       8.895  -3.223 -17.236  1.00 77.64           N  
ATOM   2617  OE1 GLN A 181       8.590  -3.483 -15.102  1.00 77.64           O  
ATOM   2618  N   TYR A 182      10.417  -8.830 -15.911  1.00 68.94           N  
ATOM   2620  CA  TYR A 182      11.784  -9.304 -15.673  1.00 68.94           C  
ATOM   2622  C   TYR A 182      12.754  -8.147 -15.431  1.00 68.94           C  
ATOM   2623  CB  TYR A 182      12.284 -10.179 -16.822  1.00 68.94           C  
ATOM   2626  O   TYR A 182      13.538  -8.156 -14.482  1.00 68.94           O  
ATOM   2627  CG  TYR A 182      11.555 -11.490 -17.035  1.00 68.94           C  
ATOM   2628  CD1 TYR A 182      11.372 -12.406 -15.983  1.00 68.94           C  
ATOM   2630  CD2 TYR A 182      11.134 -11.839 -18.327  1.00 68.94           C  
ATOM   2632  CE1 TYR A 182      10.745 -13.643 -16.221  1.00 68.94           C  
ATOM   2634  CE2 TYR A 182      10.521 -13.077 -18.567  1.00 68.94           C  
ATOM   2636  OH  TYR A 182       9.764 -15.207 -17.748  1.00 68.94           O  
ATOM   2638  CZ  TYR A 182      10.327 -13.993 -17.515  1.00 68.94           C  
ATOM   2639  N   SER A 183      12.665  -7.117 -16.274  1.00 64.11           N  
ATOM   2641  CA  SER A 183      13.411  -5.871 -16.135  1.00 64.11           C  
ATOM   2643  C   SER A 183      12.496  -4.781 -15.587  1.00 64.11           C  
ATOM   2644  CB  SER A 183      14.009  -5.467 -17.488  1.00 64.11           C  
ATOM   2647  O   SER A 183      11.697  -4.213 -16.322  1.00 64.11           O  
ATOM   2648  OG  SER A 183      12.994  -5.329 -18.458  1.00 64.11           O  
ATOM   2650  N   GLY A 184      12.594  -4.466 -14.299  1.00 64.59           N  
ATOM   2652  CA  GLY A 184      11.833  -3.366 -13.701  1.00 64.59           C  
ATOM   2655  C   GLY A 184      11.148  -3.757 -12.408  1.00 64.59           C  
ATOM   2656  O   GLY A 184      11.538  -4.733 -11.772  1.00 64.59           O  
ATOM   2657  N   TYR A 185      10.168  -2.953 -11.992  1.00 65.27           N  
ATOM   2659  CA  TYR A 185       9.571  -2.965 -10.650  1.00 65.27           C  
ATOM   2661  C   TYR A 185       8.048  -3.069 -10.680  1.00 65.27           C  
ATOM   2662  CB  TYR A 185      10.054  -1.764  -9.816  1.00 65.27           C  
ATOM   2665  O   TYR A 185       7.383  -2.482  -9.830  1.00 65.27           O  
ATOM   2666  CG  TYR A 185      11.555  -1.641  -9.674  1.00 65.27           C  
ATOM   2667  CD1 TYR A 185      12.223  -2.199  -8.567  1.00 65.27           C  
ATOM   2669  CD2 TYR A 185      12.280  -0.928 -10.643  1.00 65.27           C  
ATOM   2671  CE1 TYR A 185      13.627  -2.110  -8.464  1.00 65.27           C  
ATOM   2673  CE2 TYR A 185      13.676  -0.819 -10.538  1.00 65.27           C  
ATOM   2675  OH  TYR A 185      15.705  -1.316  -9.383  1.00 65.27           O  
ATOM   2677  CZ  TYR A 185      14.354  -1.421  -9.460  1.00 65.27           C  
ATOM   2678  N   ARG A 186       7.489  -3.771 -11.669  1.00 77.14           N  
ATOM   2680  CA  ARG A 186       6.041  -3.945 -11.786  1.00 77.14           C  
ATOM   2682  C   ARG A 186       5.636  -5.411 -11.701  1.00 77.14           C  
ATOM   2683  CB  ARG A 186       5.529  -3.279 -13.064  1.00 77.14           C  
ATOM   2686  O   ARG A 186       6.127  -6.255 -12.444  1.00 77.14           O  
ATOM   2687  CG  ARG A 186       5.690  -1.756 -13.023  1.00 77.14           C  
ATOM   2690  CD  ARG A 186       5.094  -1.142 -14.290  1.00 77.14           C  
ATOM   2693  NE  ARG A 186       4.434   0.145 -14.006  1.00 77.14           N  
ATOM   2695  NH1 ARG A 186       4.357   0.830 -16.173  1.00 77.14           N  
ATOM   2698  NH2 ARG A 186       3.304   2.032 -14.627  1.00 77.14           N  
ATOM   2701  CZ  ARG A 186       4.044   1.003 -14.927  1.00 77.14           C  
ATOM   2702  N   LEU A 187       4.701  -5.668 -10.795  1.00 83.56           N  
ATOM   2704  CA  LEU A 187       3.922  -6.894 -10.684  1.00 83.56           C  
ATOM   2706  C   LEU A 187       2.470  -6.490 -10.932  1.00 83.56           C  
ATOM   2707  CB  LEU A 187       4.153  -7.490  -9.284  1.00 83.56           C  
ATOM   2710  O   LEU A 187       1.942  -5.635 -10.218  1.00 83.56           O  
ATOM   2711  CG  LEU A 187       3.333  -8.755  -8.971  1.00 83.56           C  
ATOM   2713  CD1 LEU A 187       3.788  -9.942  -9.817  1.00 83.56           C  
ATOM   2717  CD2 LEU A 187       3.517  -9.132  -7.501  1.00 83.56           C  
ATOM   2721  N   ARG A 188       1.841  -7.049 -11.960  1.00 85.91           N  
ATOM   2723  CA  ARG A 188       0.478  -6.709 -12.367  1.00 85.91           C  
ATOM   2725  C   ARG A 188      -0.410  -7.935 -12.307  1.00 85.91           C  
ATOM   2726  CB  ARG A 188       0.471  -6.064 -13.764  1.00 85.91           C  
ATOM   2729  O   ARG A 188       0.038  -9.044 -12.567  1.00 85.91           O  
ATOM   2730  CG  ARG A 188       0.920  -4.600 -13.720  1.00 85.91           C  
ATOM   2733  CD  ARG A 188       0.937  -3.964 -15.117  1.00 85.91           C  
ATOM   2736  NE  ARG A 188       1.126  -2.507 -15.027  1.00 85.91           N  
ATOM   2738  NH1 ARG A 188       1.460  -1.952 -17.250  1.00 85.91           N  
ATOM   2741  NH2 ARG A 188       1.428  -0.381 -15.731  1.00 85.91           N  
ATOM   2744  CZ  ARG A 188       1.332  -1.640 -16.002  1.00 85.91           C  
ATOM   2745  N   TRP A 189      -1.681  -7.732 -12.000  1.00 88.19           N  
ATOM   2747  CA  TRP A 189      -2.683  -8.785 -12.106  1.00 88.19           C  
ATOM   2749  C   TRP A 189      -3.950  -8.263 -12.769  1.00 88.19           C  
ATOM   2750  CB  TRP A 189      -2.964  -9.394 -10.729  1.00 88.19           C  
ATOM   2753  O   TRP A 189      -4.228  -7.059 -12.748  1.00 88.19           O  
ATOM   2754  CG  TRP A 189      -3.867  -8.594  -9.845  1.00 88.19           C  
ATOM   2755  CD1 TRP A 189      -3.528  -7.487  -9.147  1.00 88.19           C  
ATOM   2757  CD2 TRP A 189      -5.274  -8.841  -9.552  1.00 88.19           C  
ATOM   2758  CE2 TRP A 189      -5.709  -7.874  -8.599  1.00 88.19           C  
ATOM   2759  CE3 TRP A 189      -6.222  -9.793  -9.983  1.00 88.19           C  
ATOM   2761  NE1 TRP A 189      -4.616  -7.056  -8.411  1.00 88.19           N  
ATOM   2763  CH2 TRP A 189      -7.889  -8.913  -8.436  1.00 88.19           C  
ATOM   2765  CZ2 TRP A 189      -6.997  -7.900  -8.043  1.00 88.19           C  
ATOM   2767  CZ3 TRP A 189      -7.512  -9.835  -9.425  1.00 88.19           C  
ATOM   2769  N   ARG A 190      -4.722  -9.170 -13.354  1.00 86.40           N  
ATOM   2771  CA  ARG A 190      -6.080  -8.911 -13.833  1.00 86.40           C  
ATOM   2773  C   ARG A 190      -6.885 -10.198 -13.806  1.00 86.40           C  
ATOM   2774  CB  ARG A 190      -6.061  -8.285 -15.240  1.00 86.40           C  
ATOM   2777  O   ARG A 190      -6.338 -11.285 -13.614  1.00 86.40           O  
ATOM   2778  CG  ARG A 190      -5.542  -9.225 -16.332  1.00 86.40           C  
ATOM   2781  CD  ARG A 190      -5.649  -8.542 -17.694  1.00 86.40           C  
ATOM   2784  NE  ARG A 190      -5.169  -9.446 -18.741  1.00 86.40           N  
ATOM   2786  NH1 ARG A 190      -5.332  -8.071 -20.577  1.00 86.40           N  
ATOM   2789  NH2 ARG A 190      -4.617 -10.158 -20.794  1.00 86.40           N  
ATOM   2792  CZ  ARG A 190      -5.049  -9.212 -20.027  1.00 86.40           C  
ATOM   2793  N   ALA A 191      -8.177 -10.065 -14.044  1.00 81.15           N  
ATOM   2795  CA  ALA A 191      -9.036 -11.205 -14.266  1.00 81.15           C  
ATOM   2797  C   ALA A 191     -10.047 -10.923 -15.377  1.00 81.15           C  
ATOM   2798  CB  ALA A 191      -9.703 -11.568 -12.945  1.00 81.15           C  
ATOM   2802  O   ALA A 191     -10.288  -9.764 -15.716  1.00 81.15           O  
ATOM   2803  N   ALA A 192     -10.622 -11.979 -15.939  1.00 74.68           N  
ATOM   2805  CA  ALA A 192     -11.726 -11.912 -16.879  1.00 74.68           C  
ATOM   2807  C   ALA A 192     -12.956 -12.632 -16.338  1.00 74.68           C  
ATOM   2808  CB  ALA A 192     -11.318 -12.493 -18.235  1.00 74.68           C  
ATOM   2812  O   ALA A 192     -12.854 -13.620 -15.611  1.00 74.68           O  
ATOM   2813  N   THR A 193     -14.111 -12.137 -16.766  1.00 70.32           N  
ATOM   2815  CA  THR A 193     -15.391 -12.847 -16.708  1.00 70.32           C  
ATOM   2817  C   THR A 193     -16.005 -12.840 -18.108  1.00 70.32           C  
ATOM   2818  CB  THR A 193     -16.350 -12.205 -15.690  1.00 70.32           C  
ATOM   2820  O   THR A 193     -15.336 -12.537 -19.102  1.00 70.32           O  
ATOM   2821  CG2 THR A 193     -15.781 -12.064 -14.284  1.00 70.32           C  
ATOM   2825  OG1 THR A 193     -16.749 -10.929 -16.132  1.00 70.32           O  
ATOM   2827  N   VAL A 194     -17.314 -13.079 -18.201  1.00 63.28           N  
ATOM   2829  CA  VAL A 194     -18.043 -12.990 -19.464  1.00 63.28           C  
ATOM   2831  C   VAL A 194     -17.996 -11.623 -20.139  1.00 63.28           C  
ATOM   2832  CB  VAL A 194     -19.516 -13.439 -19.303  1.00 63.28           C  
ATOM   2834  O   VAL A 194     -18.161 -11.542 -21.352  1.00 63.28           O  
ATOM   2835  CG1 VAL A 194     -19.710 -14.759 -18.549  1.00 63.28           C  
ATOM   2839  CG2 VAL A 194     -20.353 -12.421 -18.520  1.00 63.28           C  
ATOM   2843  N   SER A 195     -17.763 -10.558 -19.370  1.00 63.59           N  
ATOM   2845  CA  SER A 195     -17.653  -9.187 -19.875  1.00 63.59           C  
ATOM   2847  C   SER A 195     -16.265  -8.845 -20.429  1.00 63.59           C  
ATOM   2848  CB  SER A 195     -18.061  -8.208 -18.773  1.00 63.59           C  
ATOM   2851  O   SER A 195     -16.062  -7.730 -20.905  1.00 63.59           O  
ATOM   2852  OG  SER A 195     -17.255  -8.390 -17.625  1.00 63.59           O  
ATOM   2854  N   GLY A 196     -15.322  -9.792 -20.395  1.00 71.71           N  
ATOM   2856  CA  GLY A 196     -13.933  -9.589 -20.792  1.00 71.71           C  
ATOM   2859  C   GLY A 196     -13.008  -9.334 -19.605  1.00 71.71           C  
ATOM   2860  O   GLY A 196     -13.375  -9.527 -18.442  1.00 71.71           O  
ATOM   2861  N   PHE A 197     -11.775  -8.938 -19.916  1.00 75.01           N  
ATOM   2863  CA  PHE A 197     -10.745  -8.649 -18.925  1.00 75.01           C  
ATOM   2865  C   PHE A 197     -10.974  -7.304 -18.233  1.00 75.01           C  
ATOM   2866  CB  PHE A 197      -9.358  -8.695 -19.581  1.00 75.01           C  
ATOM   2869  O   PHE A 197     -11.310  -6.303 -18.865  1.00 75.01           O  
ATOM   2870  CG  PHE A 197      -8.826 -10.098 -19.786  1.00 75.01           C  
ATOM   2871  CD1 PHE A 197      -8.174 -10.756 -18.725  1.00 75.01           C  
ATOM   2873  CD2 PHE A 197      -8.995 -10.755 -21.018  1.00 75.01           C  
ATOM   2875  CE1 PHE A 197      -7.665 -12.054 -18.904  1.00 75.01           C  
ATOM   2877  CE2 PHE A 197      -8.508 -12.063 -21.187  1.00 75.01           C  
ATOM   2879  CZ  PHE A 197      -7.824 -12.702 -20.140  1.00 75.01           C  
ATOM   2881  N   SER A 198     -10.696  -7.250 -16.931  1.00 75.39           N  
ATOM   2883  CA  SER A 198     -10.425  -5.985 -16.257  1.00 75.39           C  
ATOM   2885  C   SER A 198      -9.137  -5.359 -16.799  1.00 75.39           C  
ATOM   2886  CB  SER A 198     -10.339  -6.179 -14.736  1.00 75.39           C  
ATOM   2889  O   SER A 198      -8.254  -6.052 -17.307  1.00 75.39           O  
ATOM   2890  OG  SER A 198      -9.121  -6.772 -14.307  1.00 75.39           O  
ATOM   2892  N   THR A 199      -8.952  -4.056 -16.582  1.00 78.74           N  
ATOM   2894  CA  THR A 199      -7.628  -3.444 -16.754  1.00 78.74           C  
ATOM   2896  C   THR A 199      -6.604  -4.118 -15.836  1.00 78.74           C  
ATOM   2897  CB  THR A 199      -7.648  -1.934 -16.474  1.00 78.74           C  
ATOM   2899  O   THR A 199      -6.954  -4.620 -14.760  1.00 78.74           O  
ATOM   2900  CG2 THR A 199      -8.620  -1.191 -17.389  1.00 78.74           C  
ATOM   2904  OG1 THR A 199      -8.024  -1.682 -15.136  1.00 78.74           O  
ATOM   2906  N   TRP A 200      -5.331  -4.083 -16.223  1.00 78.63           N  
ATOM   2908  CA  TRP A 200      -4.235  -4.498 -15.352  1.00 78.63           C  
ATOM   2910  C   TRP A 200      -4.145  -3.612 -14.104  1.00 78.63           C  
ATOM   2911  CB  TRP A 200      -2.923  -4.498 -16.136  1.00 78.63           C  
ATOM   2914  O   TRP A 200      -4.335  -2.396 -14.168  1.00 78.63           O  
ATOM   2915  CG  TRP A 200      -2.828  -5.573 -17.173  1.00 78.63           C  
ATOM   2916  CD1 TRP A 200      -3.062  -5.433 -18.497  1.00 78.63           C  
ATOM   2918  CD2 TRP A 200      -2.460  -6.973 -16.981  1.00 78.63           C  
ATOM   2919  CE2 TRP A 200      -2.462  -7.620 -18.253  1.00 78.63           C  
ATOM   2920  CE3 TRP A 200      -2.126  -7.760 -15.856  1.00 78.63           C  
ATOM   2922  NE1 TRP A 200      -2.868  -6.641 -19.135  1.00 78.63           N  
ATOM   2924  CH2 TRP A 200      -1.758  -9.717 -17.269  1.00 78.63           C  
ATOM   2926  CZ2 TRP A 200      -2.115  -8.969 -18.403  1.00 78.63           C  
ATOM   2928  CZ3 TRP A 200      -1.765  -9.114 -15.997  1.00 78.63           C  
ATOM   2930  N   ARG A 201      -3.862  -4.230 -12.956  1.00 72.34           N  
ATOM   2932  CA  ARG A 201      -3.724  -3.567 -11.654  1.00 72.34           C  
ATOM   2934  C   ARG A 201      -2.309  -3.762 -11.139  1.00 72.34           C  
ATOM   2935  CB  ARG A 201      -4.741  -4.152 -10.668  1.00 72.34           C  
ATOM   2938  O   ARG A 201      -1.863  -4.898 -11.000  1.00 72.34           O  
ATOM   2939  CG  ARG A 201      -6.185  -3.919 -11.120  1.00 72.34           C  
ATOM   2942  CD  ARG A 201      -7.123  -4.763 -10.266  1.00 72.34           C  
ATOM   2945  NE  ARG A 201      -8.495  -4.688 -10.785  1.00 72.34           N  
ATOM   2947  NH1 ARG A 201      -9.213  -6.661  -9.880  1.00 72.34           N  
ATOM   2950  NH2 ARG A 201     -10.638  -5.424 -11.018  1.00 72.34           N  
ATOM   2953  CZ  ARG A 201      -9.434  -5.584 -10.564  1.00 72.34           C  
ATOM   2954  N   ASP A 202      -1.626  -2.664 -10.838  1.00 76.10           N  
ATOM   2956  CA  ASP A 202      -0.269  -2.666 -10.288  1.00 76.10           C  
ATOM   2958  C   ASP A 202      -0.303  -3.026  -8.797  1.00 76.10           C  
ATOM   2959  CB  ASP A 202       0.382  -1.287 -10.499  1.00 76.10           C  
ATOM   2962  O   ASP A 202      -0.979  -2.355  -8.015  1.00 76.10           O  
ATOM   2963  CG  ASP A 202       0.839  -1.047 -11.943  1.00 76.10           C  
ATOM   2964  OD1 ASP A 202       1.724  -1.789 -12.416  1.00 76.10           O  
ATOM   2965  OD2 ASP A 202       0.349  -0.107 -12.606  1.00 76.10           O  
ATOM   2966  N   VAL A 203       0.427  -4.069  -8.398  1.00 72.35           N  
ATOM   2968  CA  VAL A 203       0.602  -4.483  -7.000  1.00 72.35           C  
ATOM   2970  C   VAL A 203       1.616  -3.570  -6.312  1.00 72.35           C  
ATOM   2971  CB  VAL A 203       1.024  -5.963  -6.906  1.00 72.35           C  
ATOM   2973  O   VAL A 203       2.706  -3.315  -6.832  1.00 72.35           O  
ATOM   2974  CG1 VAL A 203       1.295  -6.383  -5.458  1.00 72.35           C  
ATOM   2978  CG2 VAL A 203      -0.063  -6.885  -7.478  1.00 72.35           C  
ATOM   2982  N   TYR A 204       1.284  -3.088  -5.117  1.00 70.65           N  
ATOM   2984  CA  TYR A 204       2.185  -2.248  -4.336  1.00 70.65           C  
ATOM   2986  C   TYR A 204       3.165  -3.091  -3.524  1.00 70.65           C  
ATOM   2987  CB  TYR A 204       1.392  -1.262  -3.479  1.00 70.65           C  
ATOM   2990  O   TYR A 204       2.799  -4.075  -2.882  1.00 70.65           O  
ATOM   2991  CG  TYR A 204       0.630  -0.240  -4.302  1.00 70.65           C  
ATOM   2992  CD1 TYR A 204       1.323   0.636  -5.162  1.00 70.65           C  
ATOM   2994  CD2 TYR A 204      -0.770  -0.150  -4.203  1.00 70.65           C  
ATOM   2996  CE1 TYR A 204       0.624   1.595  -5.919  1.00 70.65           C  
ATOM   2998  CE2 TYR A 204      -1.469   0.819  -4.947  1.00 70.65           C  
ATOM   3000  OH  TYR A 204      -1.466   2.618  -6.523  1.00 70.65           O  
ATOM   3002  CZ  TYR A 204      -0.779   1.688  -5.810  1.00 70.65           C  
ATOM   3003  N   HIS A 205       4.433  -2.695  -3.558  1.00 68.93           N  
ATOM   3005  CA  HIS A 205       5.533  -3.409  -2.920  1.00 68.93           C  
ATOM   3007  C   HIS A 205       6.710  -2.473  -2.607  1.00 68.93           C  
ATOM   3008  CB  HIS A 205       5.964  -4.560  -3.846  1.00 68.93           C  
ATOM   3011  O   HIS A 205       6.810  -1.369  -3.145  1.00 68.93           O  
ATOM   3012  CG  HIS A 205       6.374  -4.123  -5.222  1.00 68.93           C  
ATOM   3013  CD2 HIS A 205       5.748  -4.445  -6.393  1.00 68.93           C  
ATOM   3015  ND1 HIS A 205       7.436  -3.306  -5.531  1.00 68.93           N  
ATOM   3017  CE1 HIS A 205       7.465  -3.154  -6.861  1.00 68.93           C  
ATOM   3019  NE2 HIS A 205       6.470  -3.849  -7.423  1.00 68.93           N  
ATOM   3020  N   SER A 206       7.677  -2.929  -1.811  1.00 59.76           N  
ATOM   3022  CA  SER A 206       8.819  -2.116  -1.347  1.00 59.76           C  
ATOM   3024  C   SER A 206       9.682  -1.500  -2.463  1.00 59.76           C  
ATOM   3025  CB  SER A 206       9.688  -2.955  -0.406  1.00 59.76           C  
ATOM   3028  O   SER A 206      10.355  -0.487  -2.258  1.00 59.76           O  
ATOM   3029  OG  SER A 206      10.285  -4.044  -1.090  1.00 59.76           O  
ATOM   3031  N   GLY A 207       9.642  -2.075  -3.669  1.00 52.23           N  
ATOM   3033  CA  GLY A 207      10.266  -1.512  -4.873  1.00 52.23           C  
ATOM   3036  C   GLY A 207       9.564  -0.294  -5.502  1.00 52.23           C  
ATOM   3037  O   GLY A 207      10.226   0.443  -6.220  1.00 52.23           O  
ATOM   3038  N   ASN A 208       8.268  -0.061  -5.250  1.00 55.05           N  
ATOM   3040  CA  ASN A 208       7.490   1.025  -5.876  1.00 55.05           C  
ATOM   3042  C   ASN A 208       6.807   1.971  -4.871  1.00 55.05           C  
ATOM   3043  CB  ASN A 208       6.496   0.429  -6.897  1.00 55.05           C  
ATOM   3046  O   ASN A 208       6.401   3.068  -5.245  1.00 55.05           O  
ATOM   3047  CG  ASN A 208       5.335  -0.376  -6.321  1.00 55.05           C  
ATOM   3048  ND2 ASN A 208       4.679  -1.145  -7.155  1.00 55.05           N  
ATOM   3051  OD1 ASN A 208       5.009  -0.327  -5.143  1.00 55.05           O  
ATOM   3052  N   THR A 209       6.709   1.573  -3.602  1.00 51.77           N  
ATOM   3054  CA  THR A 209       6.073   2.348  -2.531  1.00 51.77           C  
ATOM   3056  C   THR A 209       6.932   2.325  -1.270  1.00 51.77           C  
ATOM   3057  CB  THR A 209       4.642   1.859  -2.241  1.00 51.77           C  
ATOM   3059  O   THR A 209       7.533   1.304  -0.920  1.00 51.77           O  
ATOM   3060  CG2 THR A 209       3.629   2.471  -3.201  1.00 51.77           C  
ATOM   3064  OG1 THR A 209       4.513   0.471  -2.419  1.00 51.77           O  
ATOM   3066  N   ASN A 210       7.024   3.475  -0.599  1.00 54.74           N  
ATOM   3068  CA  ASN A 210       7.923   3.686   0.533  1.00 54.74           C  
ATOM   3070  C   ASN A 210       7.195   4.297   1.733  1.00 54.74           C  
ATOM   3071  CB  ASN A 210       9.081   4.575   0.065  1.00 54.74           C  
ATOM   3074  O   ASN A 210       6.927   5.500   1.760  1.00 54.74           O  
ATOM   3075  CG  ASN A 210      10.209   4.592   1.070  1.00 54.74           C  
ATOM   3076  ND2 ASN A 210      11.323   5.123   0.642  1.00 54.74           N  
ATOM   3079  OD1 ASN A 210      10.114   4.062   2.167  1.00 54.74           O  
ATOM   3080  N   PHE A 211       6.867   3.476   2.730  1.00 57.75           N  
ATOM   3082  CA  PHE A 211       6.091   3.927   3.888  1.00 57.75           C  
ATOM   3084  C   PHE A 211       6.940   4.411   5.059  1.00 57.75           C  
ATOM   3085  CB  PHE A 211       5.118   2.826   4.323  1.00 57.75           C  
ATOM   3088  O   PHE A 211       6.426   5.181   5.864  1.00 57.75           O  
ATOM   3089  CG  PHE A 211       4.084   2.504   3.264  1.00 57.75           C  
ATOM   3090  CD1 PHE A 211       3.237   3.519   2.778  1.00 57.75           C  
ATOM   3092  CD2 PHE A 211       3.991   1.205   2.736  1.00 57.75           C  
ATOM   3094  CE1 PHE A 211       2.339   3.252   1.732  1.00 57.75           C  
ATOM   3096  CE2 PHE A 211       3.077   0.936   1.705  1.00 57.75           C  
ATOM   3098  CZ  PHE A 211       2.274   1.961   1.185  1.00 57.75           C  
ATOM   3100  N   ASN A 212       8.206   4.003   5.155  1.00 65.18           N  
ATOM   3102  CA  ASN A 212       9.030   4.231   6.342  1.00 65.18           C  
ATOM   3104  C   ASN A 212      10.339   4.988   6.082  1.00 65.18           C  
ATOM   3105  CB  ASN A 212       9.273   2.889   7.043  1.00 65.18           C  
ATOM   3108  O   ASN A 212      11.009   5.331   7.051  1.00 65.18           O  
ATOM   3109  CG  ASN A 212      10.230   1.988   6.285  1.00 65.18           C  
ATOM   3110  ND2 ASN A 212      11.155   1.368   6.977  1.00 65.18           N  
ATOM   3113  OD1 ASN A 212      10.138   1.832   5.077  1.00 65.18           O  
ATOM   3114  N   GLU A 213      10.705   5.288   4.834  1.00 67.78           N  
ATOM   3116  CA  GLU A 213      11.818   6.198   4.552  1.00 67.78           C  
ATOM   3118  C   GLU A 213      11.311   7.571   4.087  1.00 67.78           C  
ATOM   3119  CB  GLU A 213      12.857   5.628   3.578  1.00 67.78           C  
ATOM   3122  O   GLU A 213      10.457   7.683   3.205  1.00 67.78           O  
ATOM   3123  CG  GLU A 213      13.147   4.115   3.644  1.00 67.78           C  
ATOM   3126  CD  GLU A 213      14.066   3.667   2.496  1.00 67.78           C  
ATOM   3127  OE1 GLU A 213      15.169   3.137   2.758  1.00 67.78           O  
ATOM   3128  OE2 GLU A 213      13.736   3.933   1.314  1.00 67.78           O  
ATOM   3129  N   PHE A 214      11.863   8.625   4.684  1.00 73.76           N  
ATOM   3131  CA  PHE A 214      11.528  10.021   4.441  1.00 73.76           C  
ATOM   3133  C   PHE A 214      12.787  10.781   4.056  1.00 73.76           C  
ATOM   3134  CB  PHE A 214      10.851  10.637   5.674  1.00 73.76           C  
ATOM   3137  O   PHE A 214      13.705  10.923   4.857  1.00 73.76           O  
ATOM   3138  CG  PHE A 214       9.543   9.983   6.068  1.00 73.76           C  
ATOM   3139  CD1 PHE A 214       8.318  10.623   5.798  1.00 73.76           C  
ATOM   3141  CD2 PHE A 214       9.555   8.750   6.751  1.00 73.76           C  
ATOM   3143  CE1 PHE A 214       7.110  10.020   6.193  1.00 73.76           C  
ATOM   3145  CE2 PHE A 214       8.350   8.149   7.142  1.00 73.76           C  
ATOM   3147  CZ  PHE A 214       7.131   8.779   6.852  1.00 73.76           C  
ATOM   3149  N   GLY A 215      12.864  11.238   2.814  1.00 68.01           N  
ATOM   3151  CA  GLY A 215      14.085  11.815   2.272  1.00 68.01           C  
ATOM   3154  C   GLY A 215      13.896  12.354   0.867  1.00 68.01           C  
ATOM   3155  O   GLY A 215      12.787  12.332   0.332  1.00 68.01           O  
ATOM   3156  N   GLY A 216      14.991  12.817   0.278  1.00 63.65           N  
ATOM   3158  CA  GLY A 216      14.984  13.485  -1.014  1.00 63.65           C  
ATOM   3161  C   GLY A 216      16.297  14.200  -1.305  1.00 63.65           C  
ATOM   3162  O   GLY A 216      17.344  13.875  -0.736  1.00 63.65           O  
ATOM   3163  N   ASN A 217      16.229  15.174  -2.208  1.00 61.87           N  
ATOM   3165  CA  ASN A 217      17.348  16.045  -2.552  1.00 61.87           C  
ATOM   3167  C   ASN A 217      17.336  17.370  -1.783  1.00 61.87           C  
ATOM   3168  CB  ASN A 217      17.430  16.226  -4.072  1.00 61.87           C  
ATOM   3171  O   ASN A 217      16.367  17.690  -1.101  1.00 61.87           O  
ATOM   3172  CG  ASN A 217      17.758  14.926  -4.771  1.00 61.87           C  
ATOM   3173  ND2 ASN A 217      17.069  14.625  -5.845  1.00 61.87           N  
ATOM   3176  OD1 ASN A 217      18.638  14.181  -4.367  1.00 61.87           O  
ATOM   3177  N   GLY A 218      18.418  18.148  -1.881  1.00 55.53           N  
ATOM   3179  CA  GLY A 218      18.539  19.430  -1.186  1.00 55.53           C  
ATOM   3182  C   GLY A 218      17.315  20.339  -1.384  1.00 55.53           C  
ATOM   3183  O   GLY A 218      16.792  20.475  -2.487  1.00 55.53           O  
ATOM   3184  N   ASN A 219      16.879  20.963  -0.291  1.00 60.70           N  
ATOM   3186  CA  ASN A 219      15.721  21.847  -0.150  1.00 60.70           C  
ATOM   3188  C   ASN A 219      14.327  21.190  -0.275  1.00 60.70           C  
ATOM   3189  CB  ASN A 219      15.924  23.069  -1.063  1.00 60.70           C  
ATOM   3192  O   ASN A 219      13.314  21.885  -0.202  1.00 60.70           O  
ATOM   3193  CG  ASN A 219      15.196  24.314  -0.597  1.00 60.70           C  
ATOM   3194  ND2 ASN A 219      14.892  25.205  -1.511  1.00 60.70           N  
ATOM   3197  OD1 ASN A 219      14.930  24.529   0.577  1.00 60.70           O  
ATOM   3198  N   GLU A 220      14.233  19.867  -0.420  1.00 63.56           N  
ATOM   3200  CA  GLU A 220      12.943  19.167  -0.507  1.00 63.56           C  
ATOM   3202  C   GLU A 220      12.295  18.965   0.867  1.00 63.56           C  
ATOM   3203  CB  GLU A 220      13.112  17.820  -1.214  1.00 63.56           C  
ATOM   3206  O   GLU A 220      12.941  18.502   1.802  1.00 63.56           O  
ATOM   3207  CG  GLU A 220      13.537  18.020  -2.668  1.00 63.56           C  
ATOM   3210  CD  GLU A 220      13.713  16.712  -3.438  1.00 63.56           C  
ATOM   3211  OE1 GLU A 220      14.085  16.833  -4.626  1.00 63.56           O  
ATOM   3212  OE2 GLU A 220      13.482  15.605  -2.906  1.00 63.56           O  
ATOM   3213  N   CYS A 221      11.006  19.289   0.994  1.00 67.24           N  
ATOM   3215  CA  CYS A 221      10.223  19.170   2.221  1.00 67.24           C  
ATOM   3217  C   CYS A 221       9.712  17.742   2.439  1.00 67.24           C  
ATOM   3218  CB  CYS A 221       9.076  20.188   2.171  1.00 67.24           C  
ATOM   3221  O   CYS A 221       9.075  17.153   1.564  1.00 67.24           O  
ATOM   3222  SG  CYS A 221       8.081  20.102   3.689  1.00 67.24           S  
ATOM   3224  N   ILE A 222       9.958  17.197   3.630  1.00 67.54           N  
ATOM   3226  CA  ILE A 222       9.581  15.823   3.993  1.00 67.54           C  
ATOM   3228  C   ILE A 222       8.517  15.748   5.091  1.00 67.54           C  
ATOM   3229  CB  ILE A 222      10.830  14.994   4.357  1.00 67.54           C  
ATOM   3231  O   ILE A 222       7.913  14.691   5.265  1.00 67.54           O  
ATOM   3232  CG1 ILE A 222      11.562  15.524   5.612  1.00 67.54           C  
ATOM   3235  CG2 ILE A 222      11.783  14.927   3.147  1.00 67.54           C  
ATOM   3239  CD1 ILE A 222      12.487  14.470   6.230  1.00 67.54           C  
ATOM   3243  N   ALA A 223       8.291  16.839   5.829  1.00 74.56           N  
ATOM   3245  CA  ALA A 223       7.344  16.895   6.939  1.00 74.56           C  
ATOM   3247  C   ALA A 223       6.958  18.335   7.293  1.00 74.56           C  
ATOM   3248  CB  ALA A 223       7.986  16.241   8.165  1.00 74.56           C  
ATOM   3252  O   ALA A 223       7.739  19.266   7.070  1.00 74.56           O  
ATOM   3253  N   THR A 224       5.796  18.484   7.922  1.00 69.55           N  
ATOM   3255  CA  THR A 224       5.389  19.676   8.674  1.00 69.55           C  
ATOM   3257  C   THR A 224       5.367  19.361  10.170  1.00 69.55           C  
ATOM   3258  CB  THR A 224       4.026  20.209   8.211  1.00 69.55           C  
ATOM   3260  O   THR A 224       5.383  18.195  10.586  1.00 69.55           O  
ATOM   3261  CG2 THR A 224       4.060  20.648   6.748  1.00 69.55           C  
ATOM   3265  OG1 THR A 224       3.047  19.206   8.319  1.00 69.55           O  
ATOM   3267  N   GLY A 225       5.418  20.404  10.986  1.00 68.06           N  
ATOM   3269  CA  GLY A 225       5.499  20.295  12.432  1.00 68.06           C  
ATOM   3272  C   GLY A 225       5.374  21.652  13.106  1.00 68.06           C  
ATOM   3273  O   GLY A 225       5.156  22.657  12.434  1.00 68.06           O  
ATOM   3274  N   GLU A 226       5.573  21.692  14.419  1.00 64.27           N  
ATOM   3276  CA  GLU A 226       5.613  22.945  15.175  1.00 64.27           C  
ATOM   3278  C   GLU A 226       6.816  22.997  16.114  1.00 64.27           C  
ATOM   3279  CB  GLU A 226       4.336  23.218  15.987  1.00 64.27           C  
ATOM   3282  O   GLU A 226       7.361  21.981  16.559  1.00 64.27           O  
ATOM   3283  CG  GLU A 226       2.990  23.026  15.263  1.00 64.27           C  
ATOM   3286  CD  GLU A 226       2.306  21.684  15.553  1.00 64.27           C  
ATOM   3287  OE1 GLU A 226       1.419  21.292  14.770  1.00 64.27           O  
ATOM   3288  OE2 GLU A 226       2.679  20.997  16.534  1.00 64.27           O  
ATOM   3289  N   ILE A 227       7.217  24.213  16.457  1.00 61.78           N  
ATOM   3291  CA  ILE A 227       8.162  24.462  17.535  1.00 61.78           C  
ATOM   3293  C   ILE A 227       7.443  24.263  18.874  1.00 61.78           C  
ATOM   3294  CB  ILE A 227       8.775  25.861  17.371  1.00 61.78           C  
ATOM   3296  O   ILE A 227       6.511  24.997  19.201  1.00 61.78           O  
ATOM   3297  CG1 ILE A 227       9.527  25.943  16.018  1.00 61.78           C  
ATOM   3300  CG2 ILE A 227       9.691  26.123  18.568  1.00 61.78           C  
ATOM   3304  CD1 ILE A 227      10.238  27.266  15.717  1.00 61.78           C  
ATOM   3308  N   VAL A 228       7.898  23.289  19.666  1.00 62.26           N  
ATOM   3310  CA  VAL A 228       7.275  22.900  20.949  1.00 62.26           C  
ATOM   3312  C   VAL A 228       8.052  23.384  22.174  1.00 62.26           C  
ATOM   3313  CB  VAL A 228       7.033  21.381  21.031  1.00 62.26           C  
ATOM   3315  O   VAL A 228       7.496  23.437  23.265  1.00 62.26           O  
ATOM   3316  CG1 VAL A 228       6.027  20.922  19.971  1.00 62.26           C  
ATOM   3320  CG2 VAL A 228       8.318  20.560  20.869  1.00 62.26           C  
ATOM   3324  N   THR A 229       9.320  23.768  22.007  1.00 55.93           N  
ATOM   3326  CA  THR A 229      10.128  24.483  23.011  1.00 55.93           C  
ATOM   3328  C   THR A 229      11.086  25.448  22.303  1.00 55.93           C  
ATOM   3329  CB  THR A 229      10.938  23.535  23.922  1.00 55.93           C  
ATOM   3331  O   THR A 229      11.221  25.409  21.083  1.00 55.93           O  
ATOM   3332  CG2 THR A 229      10.161  22.367  24.525  1.00 55.93           C  
ATOM   3336  OG1 THR A 229      12.036  23.000  23.224  1.00 55.93           O  
ATOM   3338  N   SER A 230      11.827  26.281  23.041  1.00 56.87           N  
ATOM   3340  CA  SER A 230      12.880  27.138  22.461  1.00 56.87           C  
ATOM   3342  C   SER A 230      14.054  26.367  21.824  1.00 56.87           C  
ATOM   3343  CB  SER A 230      13.408  28.098  23.529  1.00 56.87           C  
ATOM   3346  O   SER A 230      14.922  26.983  21.200  1.00 56.87           O  
ATOM   3347  OG  SER A 230      13.878  27.370  24.651  1.00 56.87           O  
ATOM   3349  N   THR A 231      14.090  25.035  21.959  1.00 61.12           N  
ATOM   3351  CA  THR A 231      15.153  24.160  21.436  1.00 61.12           C  
ATOM   3353  C   THR A 231      14.656  22.931  20.675  1.00 61.12           C  
ATOM   3354  CB  THR A 231      16.083  23.688  22.561  1.00 61.12           C  
ATOM   3356  O   THR A 231      15.476  22.250  20.066  1.00 61.12           O  
ATOM   3357  CG2 THR A 231      16.802  24.847  23.250  1.00 61.12           C  
ATOM   3361  OG1 THR A 231      15.349  22.996  23.550  1.00 61.12           O  
ATOM   3363  N   ILE A 232      13.348  22.643  20.653  1.00 61.64           N  
ATOM   3365  CA  ILE A 232      12.772  21.482  19.961  1.00 61.64           C  
ATOM   3367  C   ILE A 232      11.735  21.918  18.922  1.00 61.64           C  
ATOM   3368  CB  ILE A 232      12.180  20.473  20.972  1.00 61.64           C  
ATOM   3370  O   ILE A 232      10.711  22.520  19.253  1.00 61.64           O  
ATOM   3371  CG1 ILE A 232      13.267  19.992  21.964  1.00 61.64           C  
ATOM   3374  CG2 ILE A 232      11.569  19.268  20.227  1.00 61.64           C  
ATOM   3378  CD1 ILE A 232      12.737  19.102  23.095  1.00 61.64           C  
ATOM   3382  N   ALA A 233      11.975  21.524  17.672  1.00 71.04           N  
ATOM   3384  CA  ALA A 233      10.964  21.462  16.623  1.00 71.04           C  
ATOM   3386  C   ALA A 233      10.475  20.014  16.487  1.00 71.04           C  
ATOM   3387  CB  ALA A 233      11.555  22.010  15.321  1.00 71.04           C  
ATOM   3391  O   ALA A 233      11.284  19.103  16.308  1.00 71.04           O  
ATOM   3392  N   ARG A 234       9.163  19.793  16.580  1.00 71.04           N  
ATOM   3394  CA  ARG A 234       8.543  18.466  16.520  1.00 71.04           C  
ATOM   3396  C   ARG A 234       7.862  18.265  15.176  1.00 71.04           C  
ATOM   3397  CB  ARG A 234       7.573  18.312  17.695  1.00 71.04           C  
ATOM   3400  O   ARG A 234       7.015  19.061  14.794  1.00 71.04           O  
ATOM   3401  CG  ARG A 234       6.821  16.973  17.658  1.00 71.04           C  
ATOM   3404  CD  ARG A 234       6.116  16.708  18.992  1.00 71.04           C  
ATOM   3407  NE  ARG A 234       7.102  16.331  20.015  1.00 71.04           N  
ATOM   3409  NH1 ARG A 234       5.963  16.840  21.929  1.00 71.04           N  
ATOM   3412  NH2 ARG A 234       8.071  16.082  22.039  1.00 71.04           N  
ATOM   3415  CZ  ARG A 234       7.036  16.414  21.324  1.00 71.04           C  
ATOM   3416  N   PHE A 235       8.195  17.175  14.492  1.00 75.17           N  
ATOM   3418  CA  PHE A 235       7.647  16.811  13.185  1.00 75.17           C  
ATOM   3420  C   PHE A 235       6.862  15.506  13.252  1.00 75.17           C  
ATOM   3421  CB  PHE A 235       8.773  16.719  12.151  1.00 75.17           C  
ATOM   3424  O   PHE A 235       7.210  14.587  13.998  1.00 75.17           O  
ATOM   3425  CG  PHE A 235       9.475  18.039  11.933  1.00 75.17           C  
ATOM   3426  CD1 PHE A 235       8.898  19.005  11.092  1.00 75.17           C  
ATOM   3428  CD2 PHE A 235      10.658  18.333  12.632  1.00 75.17           C  
ATOM   3430  CE1 PHE A 235       9.500  20.265  10.953  1.00 75.17           C  
ATOM   3432  CE2 PHE A 235      11.279  19.582  12.469  1.00 75.17           C  
ATOM   3434  CZ  PHE A 235      10.700  20.546  11.626  1.00 75.17           C  
ATOM   3436  N   TYR A 236       5.825  15.410  12.424  1.00 68.78           N  
ATOM   3438  CA  TYR A 236       4.912  14.272  12.398  1.00 68.78           C  
ATOM   3440  C   TYR A 236       5.027  13.557  11.051  1.00 68.78           C  
ATOM   3441  CB  TYR A 236       3.491  14.768  12.701  1.00 68.78           C  
ATOM   3444  O   TYR A 236       4.575  14.058  10.022  1.00 68.78           O  
ATOM   3445  CG  TYR A 236       3.370  15.579  13.979  1.00 68.78           C  
ATOM   3446  CD1 TYR A 236       3.179  14.948  15.225  1.00 68.78           C  
ATOM   3448  CD2 TYR A 236       3.443  16.983  13.910  1.00 68.78           C  
ATOM   3450  CE1 TYR A 236       3.073  15.724  16.401  1.00 68.78           C  
ATOM   3452  CE2 TYR A 236       3.317  17.759  15.075  1.00 68.78           C  
ATOM   3454  OH  TYR A 236       3.002  17.912  17.432  1.00 68.78           O  
ATOM   3456  CZ  TYR A 236       3.135  17.136  16.322  1.00 68.78           C  
ATOM   3457  N   LEU A 237       5.673  12.390  11.042  1.00 67.52           N  
ATOM   3459  CA  LEU A 237       5.857  11.590   9.835  1.00 67.52           C  
ATOM   3461  C   LEU A 237       4.732  10.548   9.708  1.00 67.52           C  
ATOM   3462  CB  LEU A 237       7.229  10.909   9.860  1.00 67.52           C  
ATOM   3465  O   LEU A 237       4.700   9.599  10.503  1.00 67.52           O  
ATOM   3466  CG  LEU A 237       8.464  11.817   9.924  1.00 67.52           C  
ATOM   3468  CD1 LEU A 237       9.688  10.945   9.667  1.00 67.52           C  
ATOM   3472  CD2 LEU A 237       8.459  12.909   8.865  1.00 67.52           C  
ATOM   3476  N   PRO A 238       3.828  10.667   8.715  1.00 65.51           N  
ATOM   3477  CA  PRO A 238       2.737   9.717   8.542  1.00 65.51           C  
ATOM   3479  C   PRO A 238       3.267   8.361   8.071  1.00 65.51           C  
ATOM   3480  CB  PRO A 238       1.782  10.360   7.533  1.00 65.51           C  
ATOM   3483  O   PRO A 238       3.842   8.236   6.987  1.00 65.51           O  
ATOM   3484  CG  PRO A 238       2.692  11.270   6.707  1.00 65.51           C  
ATOM   3487  CD  PRO A 238       3.731  11.734   7.726  1.00 65.51           C  
ATOM   3490  N   ILE A 239       3.024   7.330   8.875  1.00 59.37           N  
ATOM   3492  CA  ILE A 239       3.393   5.938   8.598  1.00 59.37           C  
ATOM   3494  C   ILE A 239       2.142   5.042   8.606  1.00 59.37           C  
ATOM   3495  CB  ILE A 239       4.519   5.457   9.547  1.00 59.37           C  
ATOM   3497  O   ILE A 239       1.051   5.457   8.991  1.00 59.37           O  
ATOM   3498  CG1 ILE A 239       4.136   5.613  11.026  1.00 59.37           C  
ATOM   3501  CG2 ILE A 239       5.830   6.210   9.253  1.00 59.37           C  
ATOM   3505  CD1 ILE A 239       5.091   4.899  11.982  1.00 59.37           C  
ATOM   3509  N   ASN A 240       2.264   3.807   8.114  1.00 62.32           N  
ATOM   3511  CA  ASN A 240       1.142   2.861   7.985  1.00 62.32           C  
ATOM   3513  C   ASN A 240       1.527   1.457   8.479  1.00 62.32           C  
ATOM   3514  CB  ASN A 240       0.608   2.873   6.538  1.00 62.32           C  
ATOM   3517  O   ASN A 240       1.247   0.460   7.810  1.00 62.32           O  
ATOM   3518  CG  ASN A 240      -0.023   4.200   6.173  1.00 62.32           C  
ATOM   3519  ND2 ASN A 240       0.650   5.026   5.407  1.00 62.32           N  
ATOM   3522  OD1 ASN A 240      -1.131   4.515   6.576  1.00 62.32           O  
ATOM   3523  N   ALA A 241       2.217   1.386   9.617  1.00 51.25           N  
ATOM   3525  CA  ALA A 241       2.747   0.146  10.173  1.00 51.25           C  
ATOM   3527  C   ALA A 241       1.716  -0.598  11.043  1.00 51.25           C  
ATOM   3528  CB  ALA A 241       4.030   0.481  10.942  1.00 51.25           C  
ATOM   3532  O   ALA A 241       0.695  -0.047  11.456  1.00 51.25           O  
ATOM   3533  N   LYS A 242       1.996  -1.874  11.337  1.00 50.87           N  
ATOM   3535  CA  LYS A 242       1.265  -2.686  12.332  1.00 50.87           C  
ATOM   3537  C   LYS A 242       1.897  -2.627  13.730  1.00 50.87           C  
ATOM   3538  CB  LYS A 242       1.189  -4.141  11.840  1.00 50.87           C  
ATOM   3541  O   LYS A 242       1.224  -2.937  14.707  1.00 50.87           O  
ATOM   3542  CG  LYS A 242       0.133  -4.395  10.750  1.00 50.87           C  
ATOM   3545  CD  LYS A 242      -1.281  -4.609  11.317  1.00 50.87           C  
ATOM   3548  CE  LYS A 242      -2.175  -5.196  10.217  1.00 50.87           C  
ATOM   3551  NZ  LYS A 242      -3.569  -5.442  10.665  1.00 50.87           N  
ATOM   3555  N   THR A 243       3.166  -2.235  13.825  1.00 58.08           N  
ATOM   3557  CA  THR A 243       3.956  -2.146  15.060  1.00 58.08           C  
ATOM   3559  C   THR A 243       4.487  -0.728  15.261  1.00 58.08           C  
ATOM   3560  CB  THR A 243       5.122  -3.151  15.055  1.00 58.08           C  
ATOM   3562  O   THR A 243       4.650   0.035  14.308  1.00 58.08           O  
ATOM   3563  CG2 THR A 243       4.631  -4.569  15.338  1.00 58.08           C  
ATOM   3567  OG1 THR A 243       5.757  -3.167  13.796  1.00 58.08           O  
ATOM   3569  N   LYS A 244       4.727  -0.349  16.519  1.00 57.01           N  
ATOM   3571  CA  LYS A 244       5.265   0.969  16.870  1.00 57.01           C  
ATOM   3573  C   LYS A 244       6.742   1.085  16.454  1.00 57.01           C  
ATOM   3574  CB  LYS A 244       5.066   1.208  18.373  1.00 57.01           C  
ATOM   3577  O   LYS A 244       7.485   0.141  16.711  1.00 57.01           O  
ATOM   3578  CG  LYS A 244       5.824   2.447  18.877  1.00 57.01           C  
ATOM   3581  CD  LYS A 244       5.229   2.924  20.184  1.00 57.01           C  
ATOM   3584  CE  LYS A 244       5.921   4.156  20.781  1.00 57.01           C  
ATOM   3587  NZ  LYS A 244       5.238   4.564  22.029  1.00 57.01           N  
ATOM   3591  N   PRO A 245       7.184   2.230  15.897  1.00 59.58           N  
ATOM   3592  CA  PRO A 245       8.599   2.510  15.668  1.00 59.58           C  
ATOM   3594  C   PRO A 245       9.459   2.361  16.928  1.00 59.58           C  
ATOM   3595  CB  PRO A 245       8.651   3.958  15.180  1.00 59.58           C  
ATOM   3598  O   PRO A 245       9.048   2.771  18.018  1.00 59.58           O  
ATOM   3599  CG  PRO A 245       7.295   4.172  14.525  1.00 59.58           C  
ATOM   3602  CD  PRO A 245       6.366   3.320  15.380  1.00 59.58           C  
ATOM   3605  N   VAL A 246      10.674   1.838  16.773  1.00 60.18           N  
ATOM   3607  CA  VAL A 246      11.639   1.665  17.878  1.00 60.18           C  
ATOM   3609  C   VAL A 246      12.882   2.539  17.731  1.00 60.18           C  
ATOM   3610  CB  VAL A 246      12.035   0.186  18.057  1.00 60.18           C  
ATOM   3612  O   VAL A 246      13.518   2.877  18.730  1.00 60.18           O  
ATOM   3613  CG1 VAL A 246      10.815  -0.668  18.422  1.00 60.18           C  
ATOM   3617  CG2 VAL A 246      12.716  -0.408  16.818  1.00 60.18           C  
ATOM   3621  N   SER A 247      13.241   2.919  16.502  1.00 68.78           N  
ATOM   3623  CA  SER A 247      14.442   3.711  16.239  1.00 68.78           C  
ATOM   3625  C   SER A 247      14.354   4.470  14.910  1.00 68.78           C  
ATOM   3626  CB  SER A 247      15.680   2.794  16.323  1.00 68.78           C  
ATOM   3629  O   SER A 247      13.487   4.202  14.074  1.00 68.78           O  
ATOM   3630  OG  SER A 247      16.276   2.521  15.071  1.00 68.78           O  
ATOM   3632  N   LEU A 248      15.284   5.402  14.710  1.00 69.17           N  
ATOM   3634  CA  LEU A 248      15.546   6.078  13.444  1.00 69.17           C  
ATOM   3636  C   LEU A 248      16.950   5.723  12.935  1.00 69.17           C  
ATOM   3637  CB  LEU A 248      15.393   7.602  13.618  1.00 69.17           C  
ATOM   3640  O   LEU A 248      17.870   5.463  13.715  1.00 69.17           O  
ATOM   3641  CG  LEU A 248      14.002   8.061  14.087  1.00 69.17           C  
ATOM   3643  CD1 LEU A 248      14.038   9.547  14.441  1.00 69.17           C  
ATOM   3647  CD2 LEU A 248      12.914   7.822  13.042  1.00 69.17           C  
ATOM   3651  N   SER A 249      17.118   5.752  11.617  1.00 70.61           N  
ATOM   3653  CA  SER A 249      18.414   5.753  10.933  1.00 70.61           C  
ATOM   3655  C   SER A 249      18.480   6.955  10.009  1.00 70.61           C  
ATOM   3656  CB  SER A 249      18.598   4.474  10.119  1.00 70.61           C  
ATOM   3659  O   SER A 249      17.637   7.088   9.122  1.00 70.61           O  
ATOM   3660  OG  SER A 249      18.791   3.391  10.996  1.00 70.61           O  
ATOM   3662  N   ILE A 250      19.457   7.836  10.215  1.00 69.95           N  
ATOM   3664  CA  ILE A 250      19.511   9.125   9.517  1.00 69.95           C  
ATOM   3666  C   ILE A 250      20.803   9.223   8.718  1.00 69.95           C  
ATOM   3667  CB  ILE A 250      19.347  10.294  10.502  1.00 69.95           C  
ATOM   3669  O   ILE A 250      21.895   9.017   9.246  1.00 69.95           O  
ATOM   3670  CG1 ILE A 250      18.049  10.152  11.329  1.00 69.95           C  
ATOM   3673  CG2 ILE A 250      19.297  11.639   9.753  1.00 69.95           C  
ATOM   3677  CD1 ILE A 250      18.266  10.724  12.715  1.00 69.95           C  
ATOM   3681  N   ILE A 251      20.658   9.559   7.440  1.00 68.44           N  
ATOM   3683  CA  ILE A 251      21.743   9.813   6.494  1.00 68.44           C  
ATOM   3685  C   ILE A 251      21.594  11.242   5.971  1.00 68.44           C  
ATOM   3686  CB  ILE A 251      21.727   8.762   5.359  1.00 68.44           C  
ATOM   3688  O   ILE A 251      20.493  11.675   5.628  1.00 68.44           O  
ATOM   3689  CG1 ILE A 251      22.020   7.355   5.934  1.00 68.44           C  
ATOM   3692  CG2 ILE A 251      22.741   9.119   4.254  1.00 68.44           C  
ATOM   3696  CD1 ILE A 251      21.901   6.217   4.912  1.00 68.44           C  
ATOM   3700  N   GLY A 252      22.712  11.962   5.877  1.00 63.00           N  
ATOM   3702  CA  GLY A 252      22.742  13.353   5.431  1.00 63.00           C  
ATOM   3705  C   GLY A 252      22.325  14.341   6.521  1.00 63.00           C  
ATOM   3706  O   GLY A 252      22.430  14.070   7.716  1.00 63.00           O  
ATOM   3707  N   SER A 253      21.883  15.518   6.096  1.00 70.67           N  
ATOM   3709  CA  SER A 253      21.447  16.606   6.968  1.00 70.67           C  
ATOM   3711  C   SER A 253      20.165  17.239   6.445  1.00 70.67           C  
ATOM   3712  CB  SER A 253      22.557  17.652   7.130  1.00 70.67           C  
ATOM   3715  O   SER A 253      19.780  17.068   5.284  1.00 70.67           O  
ATOM   3716  OG  SER A 253      23.001  18.128   5.873  1.00 70.67           O  
ATOM   3718  N   PHE A 254      19.502  17.974   7.327  1.00 75.20           N  
ATOM   3720  CA  PHE A 254      18.222  18.625   7.094  1.00 75.20           C  
ATOM   3722  C   PHE A 254      18.258  20.048   7.646  1.00 75.20           C  
ATOM   3723  CB  PHE A 254      17.113  17.810   7.764  1.00 75.20           C  
ATOM   3726  O   PHE A 254      19.186  20.426   8.355  1.00 75.20           O  
ATOM   3727  CG  PHE A 254      16.992  16.379   7.268  1.00 75.20           C  
ATOM   3728  CD1 PHE A 254      16.042  16.058   6.281  1.00 75.20           C  
ATOM   3730  CD2 PHE A 254      17.857  15.378   7.753  1.00 75.20           C  
ATOM   3732  CE1 PHE A 254      15.982  14.755   5.759  1.00 75.20           C  
ATOM   3734  CE2 PHE A 254      17.802  14.079   7.222  1.00 75.20           C  
ATOM   3736  CZ  PHE A 254      16.865  13.770   6.225  1.00 75.20           C  
ATOM   3738  N   ASN A 255      17.232  20.827   7.335  1.00 69.29           N  
ATOM   3740  CA  ASN A 255      17.006  22.165   7.855  1.00 69.29           C  
ATOM   3742  C   ASN A 255      15.551  22.289   8.315  1.00 69.29           C  
ATOM   3743  CB  ASN A 255      17.326  23.184   6.753  1.00 69.29           C  
ATOM   3746  O   ASN A 255      14.631  21.832   7.631  1.00 69.29           O  
ATOM   3747  CG  ASN A 255      18.801  23.281   6.405  1.00 69.29           C  
ATOM   3748  ND2 ASN A 255      19.123  23.481   5.148  1.00 69.29           N  
ATOM   3751  OD1 ASN A 255      19.686  23.207   7.238  1.00 69.29           O  
ATOM   3752  N   VAL A 256      15.354  22.947   9.452  1.00 72.26           N  
ATOM   3754  CA  VAL A 256      14.056  23.436   9.918  1.00 72.26           C  
ATOM   3756  C   VAL A 256      13.812  24.793   9.265  1.00 72.26           C  
ATOM   3757  CB  VAL A 256      14.032  23.544  11.455  1.00 72.26           C  
ATOM   3759  O   VAL A 256      14.627  25.703   9.414  1.00 72.26           O  
ATOM   3760  CG1 VAL A 256      12.693  24.102  11.953  1.00 72.26           C  
ATOM   3764  CG2 VAL A 256      14.280  22.174  12.102  1.00 72.26           C  
ATOM   3768  N   PHE A 257      12.709  24.931   8.536  1.00 65.43           N  
ATOM   3770  CA  PHE A 257      12.310  26.152   7.836  1.00 65.43           C  
ATOM   3772  C   PHE A 257      11.054  26.760   8.458  1.00 65.43           C  
ATOM   3773  CB  PHE A 257      12.064  25.843   6.353  1.00 65.43           C  
ATOM   3776  O   PHE A 257      10.117  26.035   8.786  1.00 65.43           O  
ATOM   3777  CG  PHE A 257      13.289  25.959   5.473  1.00 65.43           C  
ATOM   3778  CD1 PHE A 257      13.485  27.126   4.715  1.00 65.43           C  
ATOM   3780  CD2 PHE A 257      14.205  24.897   5.366  1.00 65.43           C  
ATOM   3782  CE1 PHE A 257      14.572  27.225   3.830  1.00 65.43           C  
ATOM   3784  CE2 PHE A 257      15.280  24.991   4.462  1.00 65.43           C  
ATOM   3786  CZ  PHE A 257      15.462  26.151   3.692  1.00 65.43           C  
ATOM   3788  N   ARG A 258      11.016  28.094   8.534  1.00 59.14           N  
ATOM   3790  CA  ARG A 258       9.778  28.857   8.734  1.00 59.14           C  
ATOM   3792  C   ARG A 258       8.918  28.768   7.484  1.00 59.14           C  
ATOM   3793  CB  ARG A 258      10.067  30.342   9.025  1.00 59.14           C  
ATOM   3796  O   ARG A 258       9.447  28.655   6.372  1.00 59.14           O  
ATOM   3797  CG  ARG A 258      10.976  30.516  10.235  1.00 59.14           C  
ATOM   3800  CD  ARG A 258      11.050  31.955  10.755  1.00 59.14           C  
ATOM   3803  NE  ARG A 258      11.423  31.953  12.177  1.00 59.14           N  
ATOM   3805  NH1 ARG A 258      13.692  32.275  11.997  1.00 59.14           N  
ATOM   3808  NH2 ARG A 258      12.737  31.948  14.007  1.00 59.14           N  
ATOM   3811  CZ  ARG A 258      12.618  32.072  12.717  1.00 59.14           C  
ATOM   3812  N   LEU A 259       7.613  28.958   7.646  1.00 50.28           N  
ATOM   3814  CA  LEU A 259       6.684  29.059   6.516  1.00 50.28           C  
ATOM   3816  C   LEU A 259       7.047  30.189   5.541  1.00 50.28           C  
ATOM   3817  CB  LEU A 259       5.258  29.250   7.051  1.00 50.28           C  
ATOM   3820  O   LEU A 259       6.837  30.043   4.338  1.00 50.28           O  
ATOM   3821  CG  LEU A 259       4.746  28.087   7.913  1.00 50.28           C  
ATOM   3823  CD1 LEU A 259       3.318  28.401   8.344  1.00 50.28           C  
ATOM   3827  CD2 LEU A 259       4.825  26.756   7.166  1.00 50.28           C  
ATOM   3831  N   SER A 260       7.681  31.260   6.035  1.00 41.84           N  
ATOM   3833  CA  SER A 260       8.190  32.378   5.225  1.00 41.84           C  
ATOM   3835  C   SER A 260       9.351  32.015   4.288  1.00 41.84           C  
ATOM   3836  CB  SER A 260       8.606  33.538   6.138  1.00 41.84           C  
ATOM   3839  O   SER A 260       9.775  32.852   3.499  1.00 41.84           O  
ATOM   3840  OG  SER A 260       9.647  33.156   7.027  1.00 41.84           O  
ATOM   3842  N   GLY A 261       9.880  30.788   4.360  1.00 48.52           N  
ATOM   3844  CA  GLY A 261      10.982  30.319   3.516  1.00 48.52           C  
ATOM   3847  C   GLY A 261      12.377  30.529   4.108  1.00 48.52           C  
ATOM   3848  O   GLY A 261      13.351  30.094   3.502  1.00 48.52           O  
ATOM   3849  N   SER A 262      12.495  31.107   5.306  1.00 46.40           N  
ATOM   3851  CA  SER A 262      13.777  31.261   6.010  1.00 46.40           C  
ATOM   3853  C   SER A 262      14.150  30.017   6.823  1.00 46.40           C  
ATOM   3854  CB  SER A 262      13.734  32.489   6.920  1.00 46.40           C  
ATOM   3857  O   SER A 262      13.305  29.440   7.509  1.00 46.40           O  
ATOM   3858  OG  SER A 262      13.722  33.654   6.124  1.00 46.40           O  
ATOM   3860  N   VAL A 263      15.431  29.634   6.817  1.00 51.10           N  
ATOM   3862  CA  VAL A 263      15.962  28.594   7.718  1.00 51.10           C  
ATOM   3864  C   VAL A 263      15.915  29.102   9.160  1.00 51.10           C  
ATOM   3865  CB  VAL A 263      17.402  28.182   7.343  1.00 51.10           C  
ATOM   3867  O   VAL A 263      16.418  30.183   9.457  1.00 51.10           O  
ATOM   3868  CG1 VAL A 263      17.976  27.132   8.308  1.00 51.10           C  
ATOM   3872  CG2 VAL A 263      17.461  27.572   5.940  1.00 51.10           C  
ATOM   3876  N   VAL A 264      15.333  28.313  10.062  1.00 55.95           N  
ATOM   3878  CA  VAL A 264      15.413  28.532  11.513  1.00 55.95           C  
ATOM   3880  C   VAL A 264      16.686  27.903  12.064  1.00 55.95           C  
ATOM   3881  CB  VAL A 264      14.206  27.943  12.270  1.00 55.95           C  
ATOM   3883  O   VAL A 264      17.458  28.562  12.753  1.00 55.95           O  
ATOM   3884  CG1 VAL A 264      14.203  28.469  13.704  1.00 55.95           C  
ATOM   3888  CG2 VAL A 264      12.865  28.345  11.681  1.00 55.95           C  
ATOM   3892  N   SER A 265      16.914  26.622  11.750  1.00 62.11           N  
ATOM   3894  CA  SER A 265      18.033  25.848  12.288  1.00 62.11           C  
ATOM   3896  C   SER A 265      18.436  24.705  11.355  1.00 62.11           C  
ATOM   3897  CB  SER A 265      17.654  25.291  13.664  1.00 62.11           C  
ATOM   3900  O   SER A 265      17.584  24.082  10.722  1.00 62.11           O  
ATOM   3901  OG  SER A 265      18.828  25.035  14.404  1.00 62.11           O  
ATOM   3903  N   GLY A 266      19.735  24.416  11.276  1.00 65.55           N  
ATOM   3905  CA  GLY A 266      20.248  23.216  10.613  1.00 65.55           C  
ATOM   3908  C   GLY A 266      20.205  22.005  11.546  1.00 65.55           C  
ATOM   3909  O   GLY A 266      20.440  22.133  12.744  1.00 65.55           O  
ATOM   3910  N   ALA A 267      19.941  20.824  10.994  1.00 67.50           N  
ATOM   3912  CA  ALA A 267      19.818  19.568  11.725  1.00 67.50           C  
ATOM   3914  C   ALA A 267      20.732  18.496  11.110  1.00 67.50           C  
ATOM   3915  CB  ALA A 267      18.342  19.161  11.738  1.00 67.50           C  
ATOM   3919  O   ALA A 267      20.473  17.963  10.027  1.00 67.50           O  
ATOM   3920  N   GLY A 268      21.827  18.185  11.803  1.00 65.15           N  
ATOM   3922  CA  GLY A 268      22.685  17.047  11.467  1.00 65.15           C  
ATOM   3925  C   GLY A 268      22.087  15.734  11.975  1.00 65.15           C  
ATOM   3926  O   GLY A 268      21.088  15.738  12.687  1.00 65.15           O  
ATOM   3927  N   THR A 269      22.720  14.600  11.677  1.00 63.83           N  
ATOM   3929  CA  THR A 269      22.220  13.271  12.084  1.00 63.83           C  
ATOM   3931  C   THR A 269      22.003  13.128  13.598  1.00 63.83           C  
ATOM   3932  CB  THR A 269      23.177  12.164  11.621  1.00 63.83           C  
ATOM   3934  O   THR A 269      21.075  12.449  14.021  1.00 63.83           O  
ATOM   3935  CG2 THR A 269      23.356  12.115  10.107  1.00 63.83           C  
ATOM   3939  OG1 THR A 269      24.465  12.362  12.166  1.00 63.83           O  
ATOM   3941  N   GLY A 270      22.815  13.803  14.419  1.00 59.66           N  
ATOM   3943  CA  GLY A 270      22.692  13.804  15.882  1.00 59.66           C  
ATOM   3946  C   GLY A 270      21.617  14.737  16.456  1.00 59.66           C  
ATOM   3947  O   GLY A 270      21.415  14.722  17.664  1.00 59.66           O  
ATOM   3948  N   SER A 271      20.942  15.546  15.634  1.00 61.60           N  
ATOM   3950  CA  SER A 271      19.893  16.475  16.089  1.00 61.60           C  
ATOM   3952  C   SER A 271      18.531  15.805  16.288  1.00 61.60           C  
ATOM   3953  CB  SER A 271      19.729  17.627  15.089  1.00 61.60           C  
ATOM   3956  O   SER A 271      17.601  16.465  16.734  1.00 61.60           O  
ATOM   3957  OG  SER A 271      20.910  18.406  14.990  1.00 61.60           O  
ATOM   3959  N   PHE A 272      18.385  14.533  15.919  1.00 69.78           N  
ATOM   3961  CA  PHE A 272      17.096  13.857  15.806  1.00 69.78           C  
ATOM   3963  C   PHE A 272      16.895  12.799  16.891  1.00 69.78           C  
ATOM   3964  CB  PHE A 272      17.044  13.161  14.455  1.00 69.78           C  
ATOM   3967  O   PHE A 272      17.723  11.899  17.067  1.00 69.78           O  
ATOM   3968  CG  PHE A 272      16.996  14.055  13.235  1.00 69.78           C  
ATOM   3969  CD1 PHE A 272      15.754  14.382  12.682  1.00 69.78           C  
ATOM   3971  CD2 PHE A 272      18.172  14.544  12.643  1.00 69.78           C  
ATOM   3973  CE1 PHE A 272      15.665  15.217  11.562  1.00 69.78           C  
ATOM   3975  CE2 PHE A 272      18.094  15.383  11.517  1.00 69.78           C  
ATOM   3977  CZ  PHE A 272      16.838  15.719  10.986  1.00 69.78           C  
ATOM   3979  N   ALA A 273      15.726  12.834  17.521  1.00 68.07           N  
ATOM   3981  CA  ALA A 273      15.254  11.800  18.427  1.00 68.07           C  
ATOM   3983  C   ALA A 273      13.867  11.300  18.006  1.00 68.07           C  
ATOM   3984  CB  ALA A 273      15.265  12.355  19.854  1.00 68.07           C  
ATOM   3988  O   ALA A 273      12.995  12.080  17.618  1.00 68.07           O  
ATOM   3989  N   LEU A 274      13.651   9.986  18.105  1.00 67.96           N  
ATOM   3991  CA  LEU A 274      12.311   9.415  18.008  1.00 67.96           C  
ATOM   3993  C   LEU A 274      11.566   9.706  19.309  1.00 67.96           C  
ATOM   3994  CB  LEU A 274      12.407   7.902  17.766  1.00 67.96           C  
ATOM   3997  O   LEU A 274      11.971   9.237  20.370  1.00 67.96           O  
ATOM   3998  CG  LEU A 274      11.044   7.230  17.518  1.00 67.96           C  
ATOM   4000  CD1 LEU A 274      10.394   7.664  16.201  1.00 67.96           C  
ATOM   4004  CD2 LEU A 274      11.241   5.716  17.473  1.00 67.96           C  
ATOM   4008  N   SER A 275      10.462  10.439  19.234  1.00 59.88           N  
ATOM   4010  CA  SER A 275       9.670  10.757  20.415  1.00 59.88           C  
ATOM   4012  C   SER A 275       8.924   9.519  20.918  1.00 59.88           C  
ATOM   4013  CB  SER A 275       8.701  11.892  20.106  1.00 59.88           C  
ATOM   4016  O   SER A 275       8.346   8.757  20.130  1.00 59.88           O  
ATOM   4017  OG  SER A 275       8.231  12.442  21.314  1.00 59.88           O  
ATOM   4019  N   ALA A 276       8.872   9.337  22.239  1.00 58.94           N  
ATOM   4021  CA  ALA A 276       8.186   8.214  22.878  1.00 58.94           C  
ATOM   4023  C   ALA A 276       6.675   8.180  22.580  1.00 58.94           C  
ATOM   4024  CB  ALA A 276       8.449   8.283  24.381  1.00 58.94           C  
ATOM   4028  O   ALA A 276       6.060   7.111  22.622  1.00 58.94           O  
ATOM   4029  N   ILE A 277       6.086   9.316  22.191  1.00 61.63           N  
ATOM   4031  CA  ILE A 277       4.676   9.419  21.787  1.00 61.63           C  
ATOM   4033  C   ILE A 277       4.406   8.898  20.368  1.00 61.63           C  
ATOM   4034  CB  ILE A 277       4.128  10.849  21.988  1.00 61.63           C  
ATOM   4036  O   ILE A 277       3.273   8.979  19.905  1.00 61.63           O  
ATOM   4037  CG1 ILE A 277       4.702  11.854  20.965  1.00 61.63           C  
ATOM   4040  CG2 ILE A 277       4.370  11.295  23.441  1.00 61.63           C  
ATOM   4044  CD1 ILE A 277       4.074  13.250  21.070  1.00 61.63           C  
ATOM   4048  N   SER A 278       5.409   8.374  19.657  1.00 62.92           N  
ATOM   4050  CA  SER A 278       5.207   7.741  18.347  1.00 62.92           C  
ATOM   4052  C   SER A 278       4.191   6.592  18.418  1.00 62.92           C  
ATOM   4053  CB  SER A 278       6.535   7.234  17.778  1.00 62.92           C  
ATOM   4056  O   SER A 278       4.061   5.926  19.443  1.00 62.92           O  
ATOM   4057  OG  SER A 278       7.413   8.318  17.560  1.00 62.92           O  
ATOM   4059  N   SER A 279       3.495   6.324  17.318  1.00 59.62           N  
ATOM   4061  CA  SER A 279       2.513   5.240  17.173  1.00 59.62           C  
ATOM   4063  C   SER A 279       2.773   4.454  15.882  1.00 59.62           C  
ATOM   4064  CB  SER A 279       1.096   5.830  17.162  1.00 59.62           C  
ATOM   4067  O   SER A 279       3.576   4.891  15.060  1.00 59.62           O  
ATOM   4068  OG  SER A 279       0.839   6.519  15.952  1.00 59.62           O  
ATOM   4070  N   PRO A 280       2.080   3.330  15.624  1.00 54.91           N  
ATOM   4071  CA  PRO A 280       2.122   2.654  14.321  1.00 54.91           C  
ATOM   4073  C   PRO A 280       1.673   3.519  13.123  1.00 54.91           C  
ATOM   4074  CB  PRO A 280       1.217   1.428  14.483  1.00 54.91           C  
ATOM   4077  O   PRO A 280       1.909   3.140  11.973  1.00 54.91           O  
ATOM   4078  CG  PRO A 280       1.206   1.161  15.988  1.00 54.91           C  
ATOM   4081  CD  PRO A 280       1.300   2.561  16.583  1.00 54.91           C  
ATOM   4084  N   LYS A 281       1.030   4.674  13.368  1.00 53.08           N  
ATOM   4086  CA  LYS A 281       0.526   5.598  12.334  1.00 53.08           C  
ATOM   4088  C   LYS A 281       1.299   6.907  12.218  1.00 53.08           C  
ATOM   4089  CB  LYS A 281      -0.956   5.890  12.584  1.00 53.08           C  
ATOM   4092  O   LYS A 281       1.206   7.574  11.191  1.00 53.08           O  
ATOM   4093  CG  LYS A 281      -1.836   4.645  12.434  1.00 53.08           C  
ATOM   4096  CD  LYS A 281      -1.909   4.062  11.012  1.00 53.08           C  
ATOM   4099  CE  LYS A 281      -2.790   4.959  10.141  1.00 53.08           C  
ATOM   4102  NZ  LYS A 281      -2.865   4.504   8.739  1.00 53.08           N  
ATOM   4106  N   MET A 282       2.082   7.255  13.234  1.00 65.93           N  
ATOM   4108  CA  MET A 282       2.845   8.496  13.269  1.00 65.93           C  
ATOM   4110  C   MET A 282       4.206   8.255  13.917  1.00 65.93           C  
ATOM   4111  CB  MET A 282       2.044   9.548  14.054  1.00 65.93           C  
ATOM   4114  O   MET A 282       4.280   7.972  15.114  1.00 65.93           O  
ATOM   4115  CG  MET A 282       2.439  10.973  13.663  1.00 65.93           C  
ATOM   4118  SD  MET A 282       1.643  11.563  12.146  1.00 65.93           S  
ATOM   4119  CE  MET A 282      -0.081  11.680  12.704  1.00 65.93           C  
ATOM   4123  N   ALA A 283       5.288   8.409  13.157  1.00 69.31           N  
ATOM   4125  CA  ALA A 283       6.605   8.572  13.759  1.00 69.31           C  
ATOM   4127  C   ALA A 283       6.763  10.049  14.124  1.00 69.31           C  
ATOM   4128  CB  ALA A 283       7.690   8.032  12.825  1.00 69.31           C  
ATOM   4132  O   ALA A 283       6.839  10.913  13.250  1.00 69.31           O  
ATOM   4133  N   VAL A 284       6.750  10.338  15.422  1.00 69.52           N  
ATOM   4135  CA  VAL A 284       6.932  11.696  15.930  1.00 69.52           C  
ATOM   4137  C   VAL A 284       8.415  11.902  16.181  1.00 69.52           C  
ATOM   4138  CB  VAL A 284       6.090  11.956  17.185  1.00 69.52           C  
ATOM   4140  O   VAL A 284       9.037  11.118  16.898  1.00 69.52           O  
ATOM   4141  CG1 VAL A 284       6.257  13.412  17.627  1.00 69.52           C  
ATOM   4145  CG2 VAL A 284       4.603  11.690  16.910  1.00 69.52           C  
ATOM   4149  N   ILE A 285       8.984  12.935  15.574  1.00 74.60           N  
ATOM   4151  CA  ILE A 285      10.418  13.205  15.611  1.00 74.60           C  
ATOM   4153  C   ILE A 285      10.662  14.558  16.254  1.00 74.60           C  
ATOM   4154  CB  ILE A 285      11.021  13.130  14.199  1.00 74.60           C  
ATOM   4156  O   ILE A 285      10.115  15.564  15.807  1.00 74.60           O  
ATOM   4157  CG1 ILE A 285      10.760  11.736  13.587  1.00 74.60           C  
ATOM   4160  CG2 ILE A 285      12.524  13.443  14.239  1.00 74.60           C  
ATOM   4164  CD1 ILE A 285      11.535  11.475  12.295  1.00 74.60           C  
ATOM   4168  N   ASP A 286      11.533  14.571  17.253  1.00 67.66           N  
ATOM   4170  CA  ASP A 286      12.018  15.783  17.894  1.00 67.66           C  
ATOM   4172  C   ASP A 286      13.373  16.157  17.289  1.00 67.66           C  
ATOM   4173  CB  ASP A 286      12.049  15.569  19.418  1.00 67.66           C  
ATOM   4176  O   ASP A 286      14.317  15.364  17.300  1.00 67.66           O  
ATOM   4177  CG  ASP A 286      10.631  15.480  20.002  1.00 67.66           C  
ATOM   4178  OD1 ASP A 286       9.717  16.127  19.456  1.00 67.66           O  
ATOM   4179  OD2 ASP A 286      10.379  14.790  21.017  1.00 67.66           O  
ATOM   4180  N   VAL A 287      13.454  17.360  16.724  1.00 70.67           N  
ATOM   4182  CA  VAL A 287      14.668  17.930  16.137  1.00 70.67           C  
ATOM   4184  C   VAL A 287      15.172  19.038  17.047  1.00 70.67           C  
ATOM   4185  CB  VAL A 287      14.434  18.440  14.705  1.00 70.67           C  
ATOM   4187  O   VAL A 287      14.522  20.072  17.205  1.00 70.67           O  
ATOM   4188  CG1 VAL A 287      15.728  18.995  14.095  1.00 70.67           C  
ATOM   4192  CG2 VAL A 287      13.958  17.299  13.801  1.00 70.67           C  
ATOM   4196  N   THR A 288      16.342  18.827  17.645  1.00 61.37           N  
ATOM   4198  CA  THR A 288      17.004  19.837  18.472  1.00 61.37           C  
ATOM   4200  C   THR A 288      17.653  20.908  17.596  1.00 61.37           C  
ATOM   4201  CB  THR A 288      18.032  19.217  19.424  1.00 61.37           C  
ATOM   4203  O   THR A 288      18.441  20.591  16.702  1.00 61.37           O  
ATOM   4204  CG2 THR A 288      18.516  20.219  20.472  1.00 61.37           C  
ATOM   4208  OG1 THR A 288      17.461  18.143  20.132  1.00 61.37           O  
ATOM   4210  N   GLY A 289      17.349  22.176  17.875  1.00 56.43           N  
ATOM   4212  CA  GLY A 289      17.855  23.339  17.147  1.00 56.43           C  
ATOM   4215  C   GLY A 289      17.971  24.590  18.022  1.00 56.43           C  
ATOM   4216  O   GLY A 289      17.781  24.548  19.235  1.00 56.43           O  
ATOM   4217  N   SER A 290      18.297  25.718  17.394  1.00 56.67           N  
ATOM   4219  CA  SER A 290      18.426  27.039  18.026  1.00 56.67           C  
ATOM   4221  C   SER A 290      17.622  28.097  17.266  1.00 56.67           C  
ATOM   4222  CB  SER A 290      19.903  27.439  18.130  1.00 56.67           C  
ATOM   4225  O   SER A 290      17.271  27.898  16.105  1.00 56.67           O  
ATOM   4226  OG  SER A 290      20.500  27.544  16.849  1.00 56.67           O  
ATOM   4228  N   GLY A 291      17.308  29.220  17.924  1.00 49.73           N  
ATOM   4230  CA  GLY A 291      16.515  30.300  17.320  1.00 49.73           C  
ATOM   4233  C   GLY A 291      15.040  29.945  17.106  1.00 49.73           C  
ATOM   4234  O   GLY A 291      14.388  30.548  16.251  1.00 49.73           O  
ATOM   4235  N   LEU A 292      14.542  28.953  17.853  1.00 55.72           N  
ATOM   4237  CA  LEU A 292      13.181  28.451  17.748  1.00 55.72           C  
ATOM   4239  C   LEU A 292      12.210  29.303  18.587  1.00 55.72           C  
ATOM   4240  CB  LEU A 292      13.136  26.977  18.192  1.00 55.72           C  
ATOM   4243  O   LEU A 292      12.482  29.587  19.756  1.00 55.72           O  
ATOM   4244  CG  LEU A 292      14.122  25.966  17.584  1.00 55.72           C  
ATOM   4246  CD1 LEU A 292      13.695  24.571  18.010  1.00 55.72           C  
ATOM   4250  CD2 LEU A 292      14.149  25.955  16.063  1.00 55.72           C  
ATOM   4254  N   THR A 293      11.065  29.675  18.011  1.00 49.36           N  
ATOM   4256  CA  THR A 293       9.999  30.437  18.681  1.00 49.36           C  
ATOM   4258  C   THR A 293       8.779  29.544  18.903  1.00 49.36           C  
ATOM   4259  CB  THR A 293       9.625  31.683  17.862  1.00 49.36           C  
ATOM   4261  O   THR A 293       8.191  29.051  17.947  1.00 49.36           O  
ATOM   4262  CG2 THR A 293       8.622  32.574  18.594  1.00 49.36           C  
ATOM   4266  OG1 THR A 293      10.778  32.473  17.644  1.00 49.36           O  
ATOM   4268  N   LEU A 294       8.411  29.312  20.166  1.00 43.19           N  
ATOM   4270  CA  LEU A 294       7.313  28.418  20.559  1.00 43.19           C  
ATOM   4272  C   LEU A 294       6.012  28.702  19.785  1.00 43.19           C  
ATOM   4273  CB  LEU A 294       7.093  28.572  22.076  1.00 43.19           C  
ATOM   4276  O   LEU A 294       5.601  29.854  19.676  1.00 43.19           O  
ATOM   4277  CG  LEU A 294       5.988  27.672  22.661  1.00 43.19           C  
ATOM   4279  CD1 LEU A 294       6.385  26.203  22.604  1.00 43.19           C  
ATOM   4283  CD2 LEU A 294       5.743  28.031  24.124  1.00 43.19           C  
ATOM   4287  N   GLY A 295       5.355  27.643  19.302  1.00 50.47           N  
ATOM   4289  CA  GLY A 295       4.079  27.710  18.584  1.00 50.47           C  
ATOM   4292  C   GLY A 295       4.197  28.029  17.091  1.00 50.47           C  
ATOM   4293  O   GLY A 295       3.201  27.943  16.379  1.00 50.47           O  
ATOM   4294  N   GLU A 296       5.391  28.367  16.593  1.00 57.40           N  
ATOM   4296  CA  GLU A 296       5.614  28.580  15.162  1.00 57.40           C  
ATOM   4298  C   GLU A 296       5.488  27.253  14.393  1.00 57.40           C  
ATOM   4299  CB  GLU A 296       6.977  29.265  14.941  1.00 57.40           C  
ATOM   4302  O   GLU A 296       6.136  26.257  14.732  1.00 57.40           O  
ATOM   4303  CG  GLU A 296       7.207  29.685  13.483  1.00 57.40           C  
ATOM   4306  CD  GLU A 296       8.505  30.478  13.219  1.00 57.40           C  
ATOM   4307  OE1 GLU A 296       8.597  31.054  12.113  1.00 57.40           O  
ATOM   4308  OE2 GLU A 296       9.455  30.523  14.042  1.00 57.40           O  
ATOM   4309  N   VAL A 297       4.672  27.249  13.338  1.00 58.54           N  
ATOM   4311  CA  VAL A 297       4.569  26.125  12.401  1.00 58.54           C  
ATOM   4313  C   VAL A 297       5.785  26.127  11.471  1.00 58.54           C  
ATOM   4314  CB  VAL A 297       3.249  26.162  11.615  1.00 58.54           C  
ATOM   4316  O   VAL A 297       6.214  27.172  10.978  1.00 58.54           O  
ATOM   4317  CG1 VAL A 297       3.139  24.947  10.693  1.00 58.54           C  
ATOM   4321  CG2 VAL A 297       2.028  26.147  12.546  1.00 58.54           C  
ATOM   4325  N   VAL A 298       6.371  24.952  11.244  1.00 66.06           N  
ATOM   4327  CA  VAL A 298       7.638  24.785  10.522  1.00 66.06           C  
ATOM   4329  C   VAL A 298       7.620  23.590   9.572  1.00 66.06           C  
ATOM   4330  CB  VAL A 298       8.838  24.682  11.489  1.00 66.06           C  
ATOM   4332  O   VAL A 298       6.853  22.638   9.717  1.00 66.06           O  
ATOM   4333  CG1 VAL A 298       9.138  26.018  12.177  1.00 66.06           C  
ATOM   4337  CG2 VAL A 298       8.667  23.604  12.567  1.00 66.06           C  
ATOM   4341  N   ASN A 299       8.532  23.609   8.600  1.00 72.24           N  
ATOM   4343  CA  ASN A 299       8.772  22.504   7.675  1.00 72.24           C  
ATOM   4345  C   ASN A 299      10.147  21.873   7.923  1.00 72.24           C  
ATOM   4346  CB  ASN A 299       8.691  22.990   6.221  1.00 72.24           C  
ATOM   4349  O   ASN A 299      11.128  22.583   8.145  1.00 72.24           O  
ATOM   4350  CG  ASN A 299       7.586  23.984   5.936  1.00 72.24           C  
ATOM   4351  ND2 ASN A 299       6.396  23.530   5.642  1.00 72.24           N  
ATOM   4354  OD1 ASN A 299       7.836  25.173   5.877  1.00 72.24           O  
ATOM   4355  N   LEU A 300      10.251  20.553   7.771  1.00 74.58           N  
ATOM   4357  CA  LEU A 300      11.534  19.853   7.705  1.00 74.58           C  
ATOM   4359  C   LEU A 300      11.913  19.638   6.241  1.00 74.58           C  
ATOM   4360  CB  LEU A 300      11.438  18.527   8.473  1.00 74.58           C  
ATOM   4363  O   LEU A 300      11.141  19.034   5.489  1.00 74.58           O  
ATOM   4364  CG  LEU A 300      12.767  17.770   8.618  1.00 74.58           C  
ATOM   4366  CD1 LEU A 300      13.808  18.559   9.417  1.00 74.58           C  
ATOM   4370  CD2 LEU A 300      12.505  16.454   9.349  1.00 74.58           C  
ATOM   4374  N   ARG A 301      13.093  20.118   5.834  1.00 66.62           N  
ATOM   4376  CA  ARG A 301      13.604  19.969   4.463  1.00 66.62           C  
ATOM   4378  C   ARG A 301      14.976  19.306   4.434  1.00 66.62           C  
ATOM   4379  CB  ARG A 301      13.628  21.315   3.717  1.00 66.62           C  
ATOM   4382  O   ARG A 301      15.789  19.549   5.318  1.00 66.62           O  
ATOM   4383  CG  ARG A 301      12.304  22.091   3.798  1.00 66.62           C  
ATOM   4386  CD  ARG A 301      12.293  23.261   2.812  1.00 66.62           C  
ATOM   4389  NE  ARG A 301      11.119  24.129   3.020  1.00 66.62           N  
ATOM   4391  NH1 ARG A 301      11.719  25.726   1.491  1.00 66.62           N  
ATOM   4394  NH2 ARG A 301       9.860  25.997   2.719  1.00 66.62           N  
ATOM   4397  CZ  ARG A 301      10.901  25.276   2.405  1.00 66.62           C  
ATOM   4398  N   CYS A 302      15.263  18.496   3.422  1.00 69.63           N  
ATOM   4400  CA  CYS A 302      16.601  17.956   3.172  1.00 69.63           C  
ATOM   4402  C   CYS A 302      17.598  19.107   2.944  1.00 69.63           C  
ATOM   4403  CB  CYS A 302      16.507  17.046   1.944  1.00 69.63           C  
ATOM   4406  O   CYS A 302      17.293  20.054   2.229  1.00 69.63           O  
ATOM   4407  SG  CYS A 302      15.499  15.577   2.291  1.00 69.63           S  
ATOM   4409  N   ALA A 303      18.792  19.053   3.533  1.00 66.86           N  
ATOM   4411  CA  ALA A 303      19.835  20.063   3.315  1.00 66.86           C  
ATOM   4413  C   ALA A 303      20.836  19.643   2.227  1.00 66.86           C  
ATOM   4414  CB  ALA A 303      20.537  20.346   4.645  1.00 66.86           C  
ATOM   4418  O   ALA A 303      21.473  20.491   1.610  1.00 66.86           O  
ATOM   4419  N   VAL A 304      20.956  18.336   1.978  1.00 59.30           N  
ATOM   4421  CA  VAL A 304      21.848  17.744   0.973  1.00 59.30           C  
ATOM   4423  C   VAL A 304      21.106  16.715   0.128  1.00 59.30           C  
ATOM   4424  CB  VAL A 304      23.102  17.114   1.617  1.00 59.30           C  
ATOM   4426  O   VAL A 304      20.040  16.228   0.510  1.00 59.30           O  
ATOM   4427  CG1 VAL A 304      23.955  18.172   2.324  1.00 59.30           C  
ATOM   4431  CG2 VAL A 304      22.772  15.992   2.610  1.00 59.30           C  
ATOM   4435  N   ASN A 305      21.686  16.368  -1.021  1.00 65.51           N  
ATOM   4437  CA  ASN A 305      21.145  15.320  -1.878  1.00 65.51           C  
ATOM   4439  C   ASN A 305      21.197  13.950  -1.196  1.00 65.51           C  
ATOM   4440  CB  ASN A 305      21.824  15.337  -3.255  1.00 65.51           C  
ATOM   4443  O   ASN A 305      22.160  13.644  -0.494  1.00 65.51           O  
ATOM   4444  CG  ASN A 305      21.489  16.584  -4.056  1.00 65.51           C  
ATOM   4445  ND2 ASN A 305      22.158  16.801  -5.162  1.00 65.51           N  
ATOM   4448  OD1 ASN A 305      20.638  17.383  -3.700  1.00 65.51           O  
ATOM   4449  N   ASN A 306      20.178  13.122  -1.435  1.00 65.79           N  
ATOM   4451  CA  ASN A 306      20.023  11.788  -0.845  1.00 65.79           C  
ATOM   4453  C   ASN A 306      19.994  11.764   0.697  1.00 65.79           C  
ATOM   4454  CB  ASN A 306      21.064  10.826  -1.447  1.00 65.79           C  
ATOM   4457  O   ASN A 306      20.315  10.739   1.305  1.00 65.79           O  
ATOM   4458  CG  ASN A 306      21.050  10.810  -2.961  1.00 65.79           C  
ATOM   4459  ND2 ASN A 306      22.201  10.790  -3.590  1.00 65.79           N  
ATOM   4462  OD1 ASN A 306      20.016  10.797  -3.602  1.00 65.79           O  
ATOM   4463  N   ALA A 307      19.601  12.868   1.342  1.00 68.99           N  
ATOM   4465  CA  ALA A 307      19.320  12.859   2.774  1.00 68.99           C  
ATOM   4467  C   ALA A 307      18.084  11.986   3.046  1.00 68.99           C  
ATOM   4468  CB  ALA A 307      19.146  14.294   3.280  1.00 68.99           C  
ATOM   4472  O   ALA A 307      17.098  12.055   2.308  1.00 68.99           O  
ATOM   4473  N   LYS A 308      18.128  11.151   4.089  1.00 77.29           N  
ATOM   4475  CA  LYS A 308      17.080  10.163   4.376  1.00 77.29           C  
ATOM   4477  C   LYS A 308      16.968   9.852   5.866  1.00 77.29           C  
ATOM   4478  CB  LYS A 308      17.374   8.894   3.555  1.00 77.29           C  
ATOM   4481  O   LYS A 308      17.965   9.546   6.510  1.00 77.29           O  
ATOM   4482  CG  LYS A 308      16.201   7.901   3.550  1.00 77.29           C  
ATOM   4485  CD  LYS A 308      16.445   6.731   2.584  1.00 77.29           C  
ATOM   4488  CE  LYS A 308      17.525   5.771   3.091  1.00 77.29           C  
ATOM   4491  NZ  LYS A 308      17.495   4.493   2.342  1.00 77.29           N  
ATOM   4495  N   ILE A 309      15.743   9.858   6.376  1.00 73.46           N  
ATOM   4497  CA  ILE A 309      15.337   9.341   7.683  1.00 73.46           C  
ATOM   4499  C   ILE A 309      14.599   8.028   7.438  1.00 73.46           C  
ATOM   4500  CB  ILE A 309      14.425  10.346   8.427  1.00 73.46           C  
ATOM   4502  O   ILE A 309      13.567   8.012   6.777  1.00 73.46           O  
ATOM   4503  CG1 ILE A 309      15.094  11.733   8.543  1.00 73.46           C  
ATOM   4506  CG2 ILE A 309      14.054   9.781   9.811  1.00 73.46           C  
ATOM   4510  CD1 ILE A 309      14.244  12.803   9.234  1.00 73.46           C  
ATOM   4514  N   THR A 310      15.111   6.921   7.958  1.00 69.73           N  
ATOM   4516  CA  THR A 310      14.426   5.623   7.939  1.00 69.73           C  
ATOM   4518  C   THR A 310      13.860   5.349   9.322  1.00 69.73           C  
ATOM   4519  CB  THR A 310      15.365   4.500   7.491  1.00 69.73           C  
ATOM   4521  O   THR A 310      14.596   5.376  10.305  1.00 69.73           O  
ATOM   4522  CG2 THR A 310      14.638   3.171   7.305  1.00 69.73           C  
ATOM   4526  OG1 THR A 310      15.981   4.886   6.279  1.00 69.73           O  
ATOM   4528  N   VAL A 311      12.555   5.112   9.397  1.00 67.29           N  
ATOM   4530  CA  VAL A 311      11.851   4.696  10.609  1.00 67.29           C  
ATOM   4532  C   VAL A 311      11.930   3.171  10.708  1.00 67.29           C  
ATOM   4533  CB  VAL A 311      10.393   5.196  10.588  1.00 67.29           C  
ATOM   4535  O   VAL A 311      11.476   2.466   9.802  1.00 67.29           O  
ATOM   4536  CG1 VAL A 311       9.678   4.843  11.891  1.00 67.29           C  
ATOM   4540  CG2 VAL A 311      10.293   6.720  10.405  1.00 67.29           C  
ATOM   4544  N   ASN A 312      12.516   2.670  11.795  1.00 63.50           N  
ATOM   4546  CA  ASN A 312      12.742   1.243  12.035  1.00 63.50           C  
ATOM   4548  C   ASN A 312      11.741   0.689  13.065  1.00 63.50           C  
ATOM   4549  CB  ASN A 312      14.193   1.025  12.489  1.00 63.50           C  
ATOM   4552  O   ASN A 312      11.291   1.423  13.954  1.00 63.50           O  
ATOM   4553  CG  ASN A 312      15.231   1.620  11.552  1.00 63.50           C  
ATOM   4554  ND2 ASN A 312      16.170   2.358  12.093  1.00 63.50           N  
ATOM   4557  OD1 ASN A 312      15.214   1.430  10.347  1.00 63.50           O  
ATOM   4558  N   PHE A 313      11.433  -0.608  12.969  1.00 56.62           N  
ATOM   4560  CA  PHE A 313      10.407  -1.309  13.756  1.00 56.62           C  
ATOM   4562  C   PHE A 313      10.974  -2.504  14.528  1.00 56.62           C  
ATOM   4563  CB  PHE A 313       9.243  -1.728  12.842  1.00 56.62           C  
ATOM   4566  O   PHE A 313      12.053  -3.018  14.158  1.00 56.62           O  
ATOM   4567  CG  PHE A 313       8.613  -0.586  12.069  1.00 56.62           C  
ATOM   4568  CD1 PHE A 313       7.627   0.218  12.667  1.00 56.62           C  
ATOM   4570  CD2 PHE A 313       9.038  -0.306  10.758  1.00 56.62           C  
ATOM   4572  CE1 PHE A 313       7.076   1.302  11.962  1.00 56.62           C  
ATOM   4574  CE2 PHE A 313       8.488   0.778  10.053  1.00 56.62           C  
ATOM   4576  CZ  PHE A 313       7.511   1.588  10.656  1.00 56.62           C  
ATOM   4578  OXT PHE A 313      10.318  -2.867  15.520  1.00 56.62           O  
TER    4579      PHE A 313                                                      
ATOM   4579  N   GLY B   1       1.820 -71.739 -45.847  1.00 48.51           N  
ATOM   4583  CA  GLY B   1       0.807 -70.742 -46.267  1.00 48.51           C  
ATOM   4586  C   GLY B   1       0.278 -70.038 -45.034  1.00 48.51           C  
ATOM   4587  O   GLY B   1       0.455 -70.572 -43.951  1.00 48.51           O  
ATOM   4588  N   THR B   2      -0.345 -68.868 -45.171  1.00 67.74           N  
ATOM   4590  CA  THR B   2      -0.732 -67.991 -44.041  1.00 67.74           C  
ATOM   4592  C   THR B   2      -2.215 -68.073 -43.653  1.00 67.74           C  
ATOM   4593  CB  THR B   2      -0.357 -66.535 -44.356  1.00 67.74           C  
ATOM   4595  O   THR B   2      -2.682 -67.320 -42.807  1.00 67.74           O  
ATOM   4596  CG2 THR B   2       1.158 -66.334 -44.412  1.00 67.74           C  
ATOM   4600  OG1 THR B   2      -0.876 -66.212 -45.626  1.00 67.74           O  
ATOM   4602  N   SER B   3      -2.992 -68.978 -44.255  1.00 72.05           N  
ATOM   4604  CA  SER B   3      -4.375 -69.240 -43.821  1.00 72.05           C  
ATOM   4606  C   SER B   3      -4.404 -69.953 -42.464  1.00 72.05           C  
ATOM   4607  CB  SER B   3      -5.141 -70.070 -44.857  1.00 72.05           C  
ATOM   4610  O   SER B   3      -3.496 -70.732 -42.171  1.00 72.05           O  
ATOM   4611  OG  SER B   3      -4.898 -69.587 -46.166  1.00 72.05           O  
ATOM   4613  N   ALA B   4      -5.458 -69.720 -41.677  1.00 73.64           N  
ATOM   4615  CA  ALA B   4      -5.654 -70.345 -40.369  1.00 73.64           C  
ATOM   4617  C   ALA B   4      -5.541 -71.879 -40.438  1.00 73.64           C  
ATOM   4618  CB  ALA B   4      -7.017 -69.910 -39.818  1.00 73.64           C  
ATOM   4622  O   ALA B   4      -5.996 -72.498 -41.403  1.00 73.64           O  
ATOM   4623  N   GLY B   5      -4.910 -72.479 -39.429  1.00 75.44           N  
ATOM   4625  CA  GLY B   5      -4.686 -73.929 -39.357  1.00 75.44           C  
ATOM   4628  C   GLY B   5      -3.512 -74.454 -40.194  1.00 75.44           C  
ATOM   4629  O   GLY B   5      -3.141 -75.619 -40.060  1.00 75.44           O  
ATOM   4630  N   ASN B   6      -2.879 -73.631 -41.041  1.00 79.82           N  
ATOM   4632  CA  ASN B   6      -1.597 -74.011 -41.639  1.00 79.82           C  
ATOM   4634  C   ASN B   6      -0.500 -74.058 -40.573  1.00 79.82           C  
ATOM   4635  CB  ASN B   6      -1.201 -73.040 -42.755  1.00 79.82           C  
ATOM   4638  O   ASN B   6      -0.557 -73.342 -39.579  1.00 79.82           O  
ATOM   4639  CG  ASN B   6      -2.014 -73.217 -44.017  1.00 79.82           C  
ATOM   4640  ND2 ASN B   6      -2.392 -72.130 -44.639  1.00 79.82           N  
ATOM   4643  OD1 ASN B   6      -2.262 -74.306 -44.500  1.00 79.82           O  
ATOM   4644  N   VAL B   7       0.539 -74.852 -40.817  1.00 80.01           N  
ATOM   4646  CA  VAL B   7       1.739 -74.863 -39.975  1.00 80.01           C  
ATOM   4648  C   VAL B   7       2.449 -73.513 -40.073  1.00 80.01           C  
ATOM   4649  CB  VAL B   7       2.666 -76.016 -40.388  1.00 80.01           C  
ATOM   4651  O   VAL B   7       2.745 -73.053 -41.178  1.00 80.01           O  
ATOM   4652  CG1 VAL B   7       3.978 -75.969 -39.610  1.00 80.01           C  
ATOM   4656  CG2 VAL B   7       1.975 -77.366 -40.147  1.00 80.01           C  
ATOM   4660  N   MET B   8       2.711 -72.888 -38.926  1.00 82.00           N  
ATOM   4662  CA  MET B   8       3.435 -71.625 -38.853  1.00 82.00           C  
ATOM   4664  C   MET B   8       4.941 -71.868 -39.024  1.00 82.00           C  
ATOM   4665  CB  MET B   8       3.090 -70.899 -37.543  1.00 82.00           C  
ATOM   4668  O   MET B   8       5.527 -72.746 -38.387  1.00 82.00           O  
ATOM   4669  CG  MET B   8       3.528 -69.432 -37.599  1.00 82.00           C  
ATOM   4672  SD  MET B   8       3.201 -68.456 -36.111  1.00 82.00           S  
ATOM   4673  CE  MET B   8       1.400 -68.314 -36.134  1.00 82.00           C  
ATOM   4677  N   GLU B   9       5.569 -71.089 -39.899  1.00 81.65           N  
ATOM   4679  CA  GLU B   9       7.019 -71.095 -40.105  1.00 81.65           C  
ATOM   4681  C   GLU B   9       7.681 -70.034 -39.220  1.00 81.65           C  
ATOM   4682  CB  GLU B   9       7.350 -70.858 -41.588  1.00 81.65           C  
ATOM   4685  O   GLU B   9       7.106 -68.976 -38.964  1.00 81.65           O  
ATOM   4686  CG  GLU B   9       6.942 -72.043 -42.485  1.00 81.65           C  
ATOM   4689  CD  GLU B   9       7.062 -71.745 -43.991  1.00 81.65           C  
ATOM   4690  OE1 GLU B   9       6.417 -72.480 -44.779  1.00 81.65           O  
ATOM   4691  OE2 GLU B   9       7.754 -70.771 -44.361  1.00 81.65           O  
ATOM   4692  N   VAL B  10       8.913 -70.284 -38.779  1.00 78.72           N  
ATOM   4694  CA  VAL B  10       9.735 -69.270 -38.110  1.00 78.72           C  
ATOM   4696  C   VAL B  10       9.913 -68.058 -39.032  1.00 78.72           C  
ATOM   4697  CB  VAL B  10      11.087 -69.856 -37.676  1.00 78.72           C  
ATOM   4699  O   VAL B  10      10.433 -68.204 -40.142  1.00 78.72           O  
ATOM   4700  CG1 VAL B  10      11.958 -68.767 -37.050  1.00 78.72           C  
ATOM   4704  CG2 VAL B  10      10.902 -70.972 -36.635  1.00 78.72           C  
ATOM   4708  N   GLY B  11       9.495 -66.878 -38.560  1.00 80.83           N  
ATOM   4710  CA  GLY B  11       9.452 -65.612 -39.301  1.00 80.83           C  
ATOM   4713  C   GLY B  11       8.073 -65.241 -39.861  1.00 80.83           C  
ATOM   4714  O   GLY B  11       7.887 -64.111 -40.313  1.00 80.83           O  
ATOM   4715  N   ALA B  12       7.088 -66.145 -39.827  1.00 80.64           N  
ATOM   4717  CA  ALA B  12       5.732 -65.825 -40.263  1.00 80.64           C  
ATOM   4719  C   ALA B  12       5.135 -64.702 -39.397  1.00 80.64           C  
ATOM   4720  CB  ALA B  12       4.872 -67.092 -40.235  1.00 80.64           C  
ATOM   4724  O   ALA B  12       5.205 -64.752 -38.170  1.00 80.64           O  
ATOM   4725  N   PHE B  13       4.544 -63.688 -40.043  1.00 83.95           N  
ATOM   4727  CA  PHE B  13       3.990 -62.494 -39.378  1.00 83.95           C  
ATOM   4729  C   PHE B  13       5.012 -61.746 -38.499  1.00 83.95           C  
ATOM   4730  CB  PHE B  13       2.701 -62.859 -38.625  1.00 83.95           C  
ATOM   4733  O   PHE B  13       4.641 -61.070 -37.545  1.00 83.95           O  
ATOM   4734  CG  PHE B  13       1.734 -63.700 -39.430  1.00 83.95           C  
ATOM   4735  CD1 PHE B  13       0.795 -63.077 -40.271  1.00 83.95           C  
ATOM   4737  CD2 PHE B  13       1.770 -65.105 -39.333  1.00 83.95           C  
ATOM   4739  CE1 PHE B  13      -0.126 -63.856 -40.991  1.00 83.95           C  
ATOM   4741  CE2 PHE B  13       0.859 -65.884 -40.066  1.00 83.95           C  
ATOM   4743  CZ  PHE B  13      -0.103 -65.257 -40.877  1.00 83.95           C  
ATOM   4745  N   GLY B  14       6.305 -61.913 -38.797  1.00 84.28           N  
ATOM   4747  CA  GLY B  14       7.428 -61.325 -38.068  1.00 84.28           C  
ATOM   4750  C   GLY B  14       7.877 -62.104 -36.833  1.00 84.28           C  
ATOM   4751  O   GLY B  14       8.996 -61.901 -36.370  1.00 84.28           O  
ATOM   4752  N   PHE B  15       7.081 -63.042 -36.319  1.00 83.97           N  
ATOM   4754  CA  PHE B  15       7.402 -63.770 -35.089  1.00 83.97           C  
ATOM   4756  C   PHE B  15       8.555 -64.763 -35.280  1.00 83.97           C  
ATOM   4757  CB  PHE B  15       6.141 -64.460 -34.559  1.00 83.97           C  
ATOM   4760  O   PHE B  15       8.566 -65.571 -36.210  1.00 83.97           O  
ATOM   4761  CG  PHE B  15       5.011 -63.499 -34.241  1.00 83.97           C  
ATOM   4762  CD1 PHE B  15       5.205 -62.456 -33.316  1.00 83.97           C  
ATOM   4764  CD2 PHE B  15       3.773 -63.622 -34.896  1.00 83.97           C  
ATOM   4766  CE1 PHE B  15       4.170 -61.551 -33.033  1.00 83.97           C  
ATOM   4768  CE2 PHE B  15       2.743 -62.703 -34.630  1.00 83.97           C  
ATOM   4770  CZ  PHE B  15       2.943 -61.665 -33.703  1.00 83.97           C  
ATOM   4772  N   GLY B  16       9.549 -64.719 -34.390  1.00 78.84           N  
ATOM   4774  CA  GLY B  16      10.737 -65.576 -34.440  1.00 78.84           C  
ATOM   4777  C   GLY B  16      11.728 -65.261 -35.561  1.00 78.84           C  
ATOM   4778  O   GLY B  16      12.735 -65.954 -35.725  1.00 78.84           O  
ATOM   4779  N   GLY B  17      11.459 -64.227 -36.350  1.00 77.54           N  
ATOM   4781  CA  GLY B  17      12.285 -63.830 -37.476  1.00 77.54           C  
ATOM   4784  C   GLY B  17      12.537 -62.335 -37.500  1.00 77.54           C  
ATOM   4785  O   GLY B  17      12.402 -61.635 -36.497  1.00 77.54           O  
ATOM   4786  N   ILE B  18      12.921 -61.893 -38.688  1.00 72.08           N  
ATOM   4788  CA  ILE B  18      12.912 -60.495 -39.084  1.00 72.08           C  
ATOM   4790  C   ILE B  18      11.488 -60.156 -39.507  1.00 72.08           C  
ATOM   4791  CB  ILE B  18      13.934 -60.303 -40.220  1.00 72.08           C  
ATOM   4793  O   ILE B  18      10.845 -60.947 -40.206  1.00 72.08           O  
ATOM   4794  CG1 ILE B  18      15.356 -60.339 -39.618  1.00 72.08           C  
ATOM   4797  CG2 ILE B  18      13.629 -59.031 -41.020  1.00 72.08           C  
ATOM   4801  CD1 ILE B  18      16.468 -60.472 -40.664  1.00 72.08           C  
ATOM   4805  N   SER B  19      11.001 -58.994 -39.088  1.00 67.73           N  
ATOM   4807  CA  SER B  19       9.659 -58.561 -39.460  1.00 67.73           C  
ATOM   4809  C   SER B  19       9.542 -58.408 -40.977  1.00 67.73           C  
ATOM   4810  CB  SER B  19       9.263 -57.284 -38.741  1.00 67.73           C  
ATOM   4813  O   SER B  19      10.439 -57.838 -41.604  1.00 67.73           O  
ATOM   4814  OG  SER B  19       9.365 -57.567 -37.357  1.00 67.73           O  
ATOM   4816  N   PRO B  20       8.477 -58.942 -41.598  1.00 58.42           N  
ATOM   4817  CA  PRO B  20       8.243 -58.760 -43.019  1.00 58.42           C  
ATOM   4819  C   PRO B  20       8.185 -57.264 -43.346  1.00 58.42           C  
ATOM   4820  CB  PRO B  20       6.936 -59.500 -43.326  1.00 58.42           C  
ATOM   4823  O   PRO B  20       7.542 -56.493 -42.634  1.00 58.42           O  
ATOM   4824  CG  PRO B  20       6.223 -59.565 -41.975  1.00 58.42           C  
ATOM   4827  CD  PRO B  20       7.382 -59.677 -40.997  1.00 58.42           C  
ATOM   4830  N   ALA B  21       8.884 -56.885 -44.419  1.00 48.64           N  
ATOM   4832  CA  ALA B  21       9.130 -55.493 -44.787  1.00 48.64           C  
ATOM   4834  C   ALA B  21       7.845 -54.674 -44.974  1.00 48.64           C  
ATOM   4835  CB  ALA B  21       9.972 -55.467 -46.067  1.00 48.64           C  
ATOM   4839  O   ALA B  21       7.680 -53.615 -44.390  1.00 48.64           O  
ATOM   4840  N   GLN B  22       6.947 -55.144 -45.837  1.00 52.30           N  
ATOM   4842  CA  GLN B  22       5.784 -54.359 -46.220  1.00 52.30           C  
ATOM   4844  C   GLN B  22       4.559 -54.840 -45.451  1.00 52.30           C  
ATOM   4845  CB  GLN B  22       5.609 -54.362 -47.748  1.00 52.30           C  
ATOM   4848  O   GLN B  22       4.179 -56.014 -45.540  1.00 52.30           O  
ATOM   4849  CG  GLN B  22       6.786 -53.671 -48.457  1.00 52.30           C  
ATOM   4852  CD  GLN B  22       6.374 -53.067 -49.796  1.00 52.30           C  
ATOM   4853  NE2 GLN B  22       6.683 -51.811 -50.035  1.00 52.30           N  
ATOM   4856  OE1 GLN B  22       5.773 -53.709 -50.645  1.00 52.30           O  
ATOM   4857  N   SER B  23       3.887 -53.908 -44.768  1.00 58.79           N  
ATOM   4859  CA  SER B  23       2.437 -54.011 -44.640  1.00 58.79           C  
ATOM   4861  C   SER B  23       1.850 -54.271 -46.036  1.00 58.79           C  
ATOM   4862  CB  SER B  23       1.853 -52.731 -44.042  1.00 58.79           C  
ATOM   4865  O   SER B  23       2.452 -53.867 -47.038  1.00 58.79           O  
ATOM   4866  OG  SER B  23       1.993 -51.658 -44.933  1.00 58.79           O  
ATOM   4868  N   PRO B  24       0.724 -54.979 -46.173  1.00 59.96           N  
ATOM   4869  CA  PRO B  24       0.118 -55.173 -47.486  1.00 59.96           C  
ATOM   4871  C   PRO B  24       0.014 -53.827 -48.228  1.00 59.96           C  
ATOM   4872  CB  PRO B  24      -1.228 -55.841 -47.203  1.00 59.96           C  
ATOM   4875  O   PRO B  24      -0.377 -52.820 -47.649  1.00 59.96           O  
ATOM   4876  CG  PRO B  24      -0.973 -56.571 -45.881  1.00 59.96           C  
ATOM   4879  CD  PRO B  24      -0.066 -55.603 -45.131  1.00 59.96           C  
ATOM   4882  N   ASN B  25       0.488 -53.784 -49.476  1.00 67.95           N  
ATOM   4884  CA  ASN B  25       0.562 -52.571 -50.309  1.00 67.95           C  
ATOM   4886  C   ASN B  25       1.428 -51.407 -49.769  1.00 67.95           C  
ATOM   4887  CB  ASN B  25      -0.863 -52.111 -50.662  1.00 67.95           C  
ATOM   4890  O   ASN B  25       1.385 -50.317 -50.334  1.00 67.95           O  
ATOM   4891  CG  ASN B  25      -1.749 -53.234 -51.157  1.00 67.95           C  
ATOM   4892  ND2 ASN B  25      -2.971 -53.284 -50.688  1.00 67.95           N  
ATOM   4895  OD1 ASN B  25      -1.352 -54.078 -51.952  1.00 67.95           O  
ATOM   4896  N   GLY B  26       2.221 -51.612 -48.713  1.00 75.41           N  
ATOM   4898  CA  GLY B  26       2.952 -50.539 -48.032  1.00 75.41           C  
ATOM   4901  C   GLY B  26       2.045 -49.585 -47.246  1.00 75.41           C  
ATOM   4902  O   GLY B  26       2.473 -48.488 -46.901  1.00 75.41           O  
ATOM   4903  N   ASP B  27       0.796 -49.968 -46.964  1.00 83.86           N  
ATOM   4905  CA  ASP B  27      -0.141 -49.183 -46.161  1.00 83.86           C  
ATOM   4907  C   ASP B  27      -0.438 -49.880 -44.824  1.00 83.86           C  
ATOM   4908  CB  ASP B  27      -1.409 -48.926 -46.993  1.00 83.86           C  
ATOM   4911  O   ASP B  27      -0.806 -51.055 -44.798  1.00 83.86           O  
ATOM   4912  CG  ASP B  27      -2.298 -47.855 -46.364  1.00 83.86           C  
ATOM   4913  OD1 ASP B  27      -2.228 -47.673 -45.124  1.00 83.86           O  
ATOM   4914  OD2 ASP B  27      -2.996 -47.122 -47.094  1.00 83.86           O  
ATOM   4915  N   LEU B  28      -0.262 -49.188 -43.691  1.00 89.98           N  
ATOM   4917  CA  LEU B  28      -0.610 -49.739 -42.377  1.00 89.98           C  
ATOM   4919  C   LEU B  28      -2.107 -50.053 -42.251  1.00 89.98           C  
ATOM   4920  CB  LEU B  28      -0.204 -48.756 -41.265  1.00 89.98           C  
ATOM   4923  O   LEU B  28      -2.482 -50.906 -41.448  1.00 89.98           O  
ATOM   4924  CG  LEU B  28       1.304 -48.560 -41.068  1.00 89.98           C  
ATOM   4926  CD1 LEU B  28       1.546 -47.584 -39.915  1.00 89.98           C  
ATOM   4930  CD2 LEU B  28       2.013 -49.874 -40.741  1.00 89.98           C  
ATOM   4934  N   ASN B  29      -2.970 -49.377 -43.010  1.00 87.53           N  
ATOM   4936  CA  ASN B  29      -4.412 -49.603 -42.975  1.00 87.53           C  
ATOM   4938  C   ASN B  29      -4.823 -50.959 -43.570  1.00 87.53           C  
ATOM   4939  CB  ASN B  29      -5.129 -48.460 -43.709  1.00 87.53           C  
ATOM   4942  O   ASN B  29      -5.906 -51.432 -43.236  1.00 87.53           O  
ATOM   4943  CG  ASN B  29      -5.026 -47.101 -43.039  1.00 87.53           C  
ATOM   4944  ND2 ASN B  29      -5.638 -46.111 -43.642  1.00 87.53           N  
ATOM   4947  OD1 ASN B  29      -4.442 -46.897 -41.980  1.00 87.53           O  
ATOM   4948  N   ASP B  30      -3.963 -51.578 -44.386  1.00 85.38           N  
ATOM   4950  CA  ASP B  30      -4.242 -52.831 -45.099  1.00 85.38           C  
ATOM   4952  C   ASP B  30      -3.730 -54.075 -44.345  1.00 85.38           C  
ATOM   4953  CB  ASP B  30      -3.636 -52.762 -46.512  1.00 85.38           C  
ATOM   4956  O   ASP B  30      -3.799 -55.199 -44.845  1.00 85.38           O  
ATOM   4957  CG  ASP B  30      -4.285 -51.758 -47.471  1.00 85.38           C  
ATOM   4958  OD1 ASP B  30      -5.360 -51.207 -47.147  1.00 85.38           O  
ATOM   4959  OD2 ASP B  30      -3.734 -51.617 -48.591  1.00 85.38           O  
ATOM   4960  N   ILE B  31      -3.181 -53.904 -43.138  1.00 86.48           N  
ATOM   4962  CA  ILE B  31      -2.778 -55.032 -42.295  1.00 86.48           C  
ATOM   4964  C   ILE B  31      -4.031 -55.698 -41.715  1.00 86.48           C  
ATOM   4965  CB  ILE B  31      -1.811 -54.595 -41.177  1.00 86.48           C  
ATOM   4967  O   ILE B  31      -4.812 -55.050 -41.027  1.00 86.48           O  
ATOM   4968  CG1 ILE B  31      -0.551 -53.892 -41.726  1.00 86.48           C  
ATOM   4971  CG2 ILE B  31      -1.408 -55.846 -40.379  1.00 86.48           C  
ATOM   4975  CD1 ILE B  31       0.329 -53.251 -40.644  1.00 86.48           C  
ATOM   4979  N   GLU B  32      -4.181 -57.005 -41.933  1.00 78.66           N  
ATOM   4981  CA  GLU B  32      -5.371 -57.764 -41.504  1.00 78.66           C  
ATOM   4983  C   GLU B  32      -5.113 -58.752 -40.356  1.00 78.66           C  
ATOM   4984  CB  GLU B  32      -5.882 -58.590 -42.691  1.00 78.66           C  
ATOM   4987  O   GLU B  32      -6.050 -59.307 -39.785  1.00 78.66           O  
ATOM   4988  CG  GLU B  32      -6.375 -57.781 -43.899  1.00 78.66           C  
ATOM   4991  CD  GLU B  32      -6.805 -58.700 -45.060  1.00 78.66           C  
ATOM   4992  OE1 GLU B  32      -7.371 -58.184 -46.048  1.00 78.66           O  
ATOM   4993  OE2 GLU B  32      -6.548 -59.932 -44.981  1.00 78.66           O  
ATOM   4994  N   ARG B  33      -3.851 -59.091 -40.072  1.00 83.28           N  
ATOM   4996  CA  ARG B  33      -3.493 -60.214 -39.189  1.00 83.28           C  
ATOM   4998  C   ARG B  33      -2.579 -59.774 -38.069  1.00 83.28           C  
ATOM   4999  CB  ARG B  33      -2.830 -61.344 -39.991  1.00 83.28           C  
ATOM   5002  O   ARG B  33      -1.657 -58.991 -38.295  1.00 83.28           O  
ATOM   5003  CG  ARG B  33      -3.769 -62.039 -40.981  1.00 83.28           C  
ATOM   5006  CD  ARG B  33      -4.962 -62.681 -40.264  1.00 83.28           C  
ATOM   5009  NE  ARG B  33      -5.373 -63.921 -40.942  1.00 83.28           N  
ATOM   5011  NH1 ARG B  33      -7.252 -63.105 -41.997  1.00 83.28           N  
ATOM   5014  NH2 ARG B  33      -6.607 -65.224 -42.317  1.00 83.28           N  
ATOM   5017  CZ  ARG B  33      -6.411 -64.069 -41.744  1.00 83.28           C  
ATOM   5018  N   THR B  34      -2.775 -60.368 -36.895  1.00 87.66           N  
ATOM   5020  CA  THR B  34      -1.899 -60.138 -35.749  1.00 87.66           C  
ATOM   5022  C   THR B  34      -0.455 -60.496 -36.090  1.00 87.66           C  
ATOM   5023  CB  THR B  34      -2.382 -60.922 -34.534  1.00 87.66           C  
ATOM   5025  O   THR B  34      -0.167 -61.634 -36.471  1.00 87.66           O  
ATOM   5026  CG2 THR B  34      -1.475 -60.781 -33.312  1.00 87.66           C  
ATOM   5030  OG1 THR B  34      -3.652 -60.438 -34.170  1.00 87.66           O  
ATOM   5032  N   GLY B  35       0.449 -59.530 -35.960  1.00 86.59           N  
ATOM   5034  CA  GLY B  35       1.820 -59.643 -36.449  1.00 86.59           C  
ATOM   5037  C   GLY B  35       2.656 -58.403 -36.166  1.00 86.59           C  
ATOM   5038  O   GLY B  35       2.131 -57.362 -35.772  1.00 86.59           O  
ATOM   5039  N   VAL B  36       3.958 -58.531 -36.397  1.00 89.07           N  
ATOM   5041  CA  VAL B  36       4.922 -57.430 -36.368  1.00 89.07           C  
ATOM   5043  C   VAL B  36       5.333 -57.129 -37.804  1.00 89.07           C  
ATOM   5044  CB  VAL B  36       6.146 -57.768 -35.500  1.00 89.07           C  
ATOM   5046  O   VAL B  36       5.778 -58.024 -38.521  1.00 89.07           O  
ATOM   5047  CG1 VAL B  36       7.050 -56.540 -35.347  1.00 89.07           C  
ATOM   5051  CG2 VAL B  36       5.736 -58.225 -34.093  1.00 89.07           C  
ATOM   5055  N   TYR B  37       5.178 -55.878 -38.220  1.00 88.54           N  
ATOM   5057  CA  TYR B  37       5.433 -55.409 -39.580  1.00 88.54           C  
ATOM   5059  C   TYR B  37       6.485 -54.302 -39.536  1.00 88.54           C  
ATOM   5060  CB  TYR B  37       4.114 -54.942 -40.216  1.00 88.54           C  
ATOM   5063  O   TYR B  37       6.475 -53.477 -38.624  1.00 88.54           O  
ATOM   5064  CG  TYR B  37       3.043 -56.021 -40.255  1.00 88.54           C  
ATOM   5065  CD1 TYR B  37       2.891 -56.827 -41.401  1.00 88.54           C  
ATOM   5067  CD2 TYR B  37       2.228 -56.248 -39.127  1.00 88.54           C  
ATOM   5069  CE1 TYR B  37       1.927 -57.857 -41.418  1.00 88.54           C  
ATOM   5071  CE2 TYR B  37       1.279 -57.286 -39.136  1.00 88.54           C  
ATOM   5073  OH  TYR B  37       0.168 -59.058 -40.303  1.00 88.54           O  
ATOM   5075  CZ  TYR B  37       1.120 -58.087 -40.284  1.00 88.54           C  
ATOM   5076  N   ASP B  38       7.417 -54.297 -40.483  1.00 81.26           N  
ATOM   5078  CA  ASP B  38       8.378 -53.199 -40.612  1.00 81.26           C  
ATOM   5080  C   ASP B  38       7.677 -51.939 -41.144  1.00 81.26           C  
ATOM   5081  CB  ASP B  38       9.542 -53.670 -41.487  1.00 81.26           C  
ATOM   5084  O   ASP B  38       6.663 -52.005 -41.841  1.00 81.26           O  
ATOM   5085  CG  ASP B  38      10.644 -52.642 -41.776  1.00 81.26           C  
ATOM   5086  OD1 ASP B  38      10.988 -51.828 -40.885  1.00 81.26           O  
ATOM   5087  OD2 ASP B  38      11.273 -52.744 -42.860  1.00 81.26           O  
ATOM   5088  N   VAL B  39       8.210 -50.783 -40.759  1.00 81.35           N  
ATOM   5090  CA  VAL B  39       7.766 -49.467 -41.217  1.00 81.35           C  
ATOM   5092  C   VAL B  39       8.990 -48.711 -41.700  1.00 81.35           C  
ATOM   5093  CB  VAL B  39       7.012 -48.699 -40.115  1.00 81.35           C  
ATOM   5095  O   VAL B  39       9.989 -48.584 -40.983  1.00 81.35           O  
ATOM   5096  CG1 VAL B  39       6.536 -47.316 -40.580  1.00 81.35           C  
ATOM   5100  CG2 VAL B  39       5.789 -49.506 -39.663  1.00 81.35           C  
ATOM   5104  N   ASP B  40       8.912 -48.214 -42.923  1.00 70.73           N  
ATOM   5106  CA  ASP B  40       9.957 -47.441 -43.578  1.00 70.73           C  
ATOM   5108  C   ASP B  40       9.413 -46.130 -44.174  1.00 70.73           C  
ATOM   5109  CB  ASP B  40      10.675 -48.336 -44.603  1.00 70.73           C  
ATOM   5112  O   ASP B  40       8.231 -45.795 -44.058  1.00 70.73           O  
ATOM   5113  CG  ASP B  40       9.833 -48.744 -45.819  1.00 70.73           C  
ATOM   5114  OD1 ASP B  40       8.790 -48.099 -46.084  1.00 70.73           O  
ATOM   5115  OD2 ASP B  40      10.316 -49.653 -46.527  1.00 70.73           O  
ATOM   5116  N   GLY B  41      10.291 -45.374 -44.839  1.00 67.98           N  
ATOM   5118  CA  GLY B  41       9.948 -44.088 -45.451  1.00 67.98           C  
ATOM   5121  C   GLY B  41       8.802 -44.138 -46.468  1.00 67.98           C  
ATOM   5122  O   GLY B  41       8.147 -43.115 -46.670  1.00 67.98           O  
ATOM   5123  N   ALA B  42       8.540 -45.297 -47.084  1.00 63.04           N  
ATOM   5125  CA  ALA B  42       7.485 -45.475 -48.081  1.00 63.04           C  
ATOM   5127  C   ALA B  42       6.145 -45.913 -47.466  1.00 63.04           C  
ATOM   5128  CB  ALA B  42       7.980 -46.479 -49.129  1.00 63.04           C  
ATOM   5132  O   ALA B  42       5.126 -45.904 -48.156  1.00 63.04           O  
ATOM   5133  N   THR B  43       6.132 -46.276 -46.183  1.00 76.17           N  
ATOM   5135  CA  THR B  43       4.934 -46.780 -45.514  1.00 76.17           C  
ATOM   5137  C   THR B  43       3.897 -45.661 -45.304  1.00 76.17           C  
ATOM   5138  CB  THR B  43       5.310 -47.479 -44.204  1.00 76.17           C  
ATOM   5140  O   THR B  43       4.207 -44.571 -44.804  1.00 76.17           O  
ATOM   5141  CG2 THR B  43       4.107 -48.188 -43.583  1.00 76.17           C  
ATOM   5145  OG1 THR B  43       6.302 -48.466 -44.416  1.00 76.17           O  
ATOM   5147  N   LEU B  44       2.644 -45.914 -45.693  1.00 84.91           N  
ATOM   5149  CA  LEU B  44       1.526 -44.968 -45.601  1.00 84.91           C  
ATOM   5151  C   LEU B  44       0.802 -45.035 -44.243  1.00 84.91           C  
ATOM   5152  CB  LEU B  44       0.550 -45.190 -46.776  1.00 84.91           C  
ATOM   5155  O   LEU B  44       0.889 -46.020 -43.513  1.00 84.91           O  
ATOM   5156  CG  LEU B  44       1.151 -45.006 -48.183  1.00 84.91           C  
ATOM   5158  CD1 LEU B  44       0.093 -45.341 -49.234  1.00 84.91           C  
ATOM   5162  CD2 LEU B  44       1.622 -43.567 -48.424  1.00 84.91           C  
ATOM   5166  N   ASN B  45       0.058 -43.967 -43.921  1.00 87.15           N  
ATOM   5168  CA  ASN B  45      -0.777 -43.829 -42.716  1.00 87.15           C  
ATOM   5170  C   ASN B  45      -0.037 -43.874 -41.361  1.00 87.15           C  
ATOM   5171  CB  ASN B  45      -2.001 -44.758 -42.819  1.00 87.15           C  
ATOM   5174  O   ASN B  45      -0.630 -44.185 -40.327  1.00 87.15           O  
ATOM   5175  CG  ASN B  45      -2.913 -44.328 -43.946  1.00 87.15           C  
ATOM   5176  ND2 ASN B  45      -3.051 -45.100 -44.985  1.00 87.15           N  
ATOM   5179  OD1 ASN B  45      -3.504 -43.264 -43.910  1.00 87.15           O  
ATOM   5180  N   THR B  46       1.240 -43.489 -41.341  1.00 81.02           N  
ATOM   5182  CA  THR B  46       1.990 -43.176 -40.111  1.00 81.02           C  
ATOM   5184  C   THR B  46       1.577 -41.805 -39.538  1.00 81.02           C  
ATOM   5185  CB  THR B  46       3.506 -43.181 -40.379  1.00 81.02           C  
ATOM   5187  O   THR B  46       1.170 -40.930 -40.308  1.00 81.02           O  
ATOM   5188  CG2 THR B  46       4.001 -44.528 -40.905  1.00 81.02           C  
ATOM   5192  OG1 THR B  46       3.838 -42.175 -41.318  1.00 81.02           O  
ATOM   5194  N   PRO B  47       1.730 -41.557 -38.224  1.00 87.91           N  
ATOM   5195  CA  PRO B  47       1.547 -40.226 -37.649  1.00 87.91           C  
ATOM   5197  C   PRO B  47       2.516 -39.213 -38.286  1.00 87.91           C  
ATOM   5198  CB  PRO B  47       1.822 -40.343 -36.144  1.00 87.91           C  
ATOM   5201  O   PRO B  47       3.655 -39.581 -38.578  1.00 87.91           O  
ATOM   5202  CG  PRO B  47       2.100 -41.820 -35.872  1.00 87.91           C  
ATOM   5205  CD  PRO B  47       2.230 -42.490 -37.235  1.00 87.91           C  
ATOM   5208  N   PRO B  48       2.135 -37.933 -38.457  1.00 77.59           N  
ATOM   5209  CA  PRO B  48       3.051 -36.897 -38.943  1.00 77.59           C  
ATOM   5211  C   PRO B  48       4.291 -36.709 -38.055  1.00 77.59           C  
ATOM   5212  CB  PRO B  48       2.217 -35.612 -39.003  1.00 77.59           C  
ATOM   5215  O   PRO B  48       5.381 -36.479 -38.569  1.00 77.59           O  
ATOM   5216  CG  PRO B  48       0.784 -36.119 -39.156  1.00 77.59           C  
ATOM   5219  CD  PRO B  48       0.784 -37.407 -38.338  1.00 77.59           C  
ATOM   5222  N   ALA B  49       4.131 -36.855 -36.735  1.00 75.37           N  
ATOM   5224  CA  ALA B  49       5.213 -36.755 -35.753  1.00 75.37           C  
ATOM   5226  C   ALA B  49       6.154 -37.976 -35.739  1.00 75.37           C  
ATOM   5227  CB  ALA B  49       4.576 -36.526 -34.377  1.00 75.37           C  
ATOM   5231  O   ALA B  49       7.217 -37.922 -35.126  1.00 75.37           O  
ATOM   5232  N   PHE B  50       5.791 -39.069 -36.424  1.00 78.21           N  
ATOM   5234  CA  PHE B  50       6.625 -40.262 -36.561  1.00 78.21           C  
ATOM   5236  C   PHE B  50       7.708 -40.036 -37.619  1.00 78.21           C  
ATOM   5237  CB  PHE B  50       5.741 -41.470 -36.878  1.00 78.21           C  
ATOM   5240  O   PHE B  50       7.616 -40.517 -38.752  1.00 78.21           O  
ATOM   5241  CG  PHE B  50       6.467 -42.783 -36.736  1.00 78.21           C  
ATOM   5242  CD1 PHE B  50       6.895 -43.520 -37.856  1.00 78.21           C  
ATOM   5244  CD2 PHE B  50       6.719 -43.261 -35.445  1.00 78.21           C  
ATOM   5246  CE1 PHE B  50       7.592 -44.729 -37.675  1.00 78.21           C  
ATOM   5248  CE2 PHE B  50       7.395 -44.466 -35.261  1.00 78.21           C  
ATOM   5250  CZ  PHE B  50       7.843 -45.193 -36.371  1.00 78.21           C  
ATOM   5252  N   ASN B  51       8.708 -39.233 -37.269  1.00 67.25           N  
ATOM   5254  CA  ASN B  51       9.751 -38.799 -38.185  1.00 67.25           C  
ATOM   5256  C   ASN B  51      11.136 -38.983 -37.543  1.00 67.25           C  
ATOM   5257  CB  ASN B  51       9.479 -37.339 -38.579  1.00 67.25           C  
ATOM   5260  O   ASN B  51      11.373 -38.429 -36.472  1.00 67.25           O  
ATOM   5261  CG  ASN B  51      10.348 -36.871 -39.733  1.00 67.25           C  
ATOM   5262  ND2 ASN B  51      10.490 -35.581 -39.911  1.00 67.25           N  
ATOM   5265  OD1 ASN B  51      10.887 -37.642 -40.510  1.00 67.25           O  
ATOM   5266  N   PRO B  52      12.074 -39.710 -38.178  1.00 63.81           N  
ATOM   5267  CA  PRO B  52      11.948 -40.448 -39.441  1.00 63.81           C  
ATOM   5269  C   PRO B  52      10.991 -41.636 -39.342  1.00 63.81           C  
ATOM   5270  CB  PRO B  52      13.365 -40.902 -39.808  1.00 63.81           C  
ATOM   5273  O   PRO B  52      10.882 -42.260 -38.290  1.00 63.81           O  
ATOM   5274  CG  PRO B  52      14.257 -40.002 -38.952  1.00 63.81           C  
ATOM   5277  CD  PRO B  52      13.433 -39.795 -37.694  1.00 63.81           C  
ATOM   5280  N   LYS B  53      10.352 -41.998 -40.460  1.00 69.20           N  
ATOM   5282  CA  LYS B  53       9.414 -43.131 -40.554  1.00 69.20           C  
ATOM   5284  C   LYS B  53      10.114 -44.499 -40.537  1.00 69.20           C  
ATOM   5285  CB  LYS B  53       8.518 -42.995 -41.792  1.00 69.20           C  
ATOM   5288  O   LYS B  53       9.859 -45.344 -41.380  1.00 69.20           O  
ATOM   5289  CG  LYS B  53       7.638 -41.744 -41.824  1.00 69.20           C  
ATOM   5292  CD  LYS B  53       6.780 -41.823 -43.086  1.00 69.20           C  
ATOM   5295  CE  LYS B  53       5.846 -40.623 -43.190  1.00 69.20           C  
ATOM   5298  NZ  LYS B  53       4.802 -40.925 -44.193  1.00 69.20           N  
ATOM   5302  N   ASN B  54      11.029 -44.725 -39.606  1.00 76.12           N  
ATOM   5304  CA  ASN B  54      11.743 -45.986 -39.444  1.00 76.12           C  
ATOM   5306  C   ASN B  54      11.245 -46.643 -38.166  1.00 76.12           C  
ATOM   5307  CB  ASN B  54      13.252 -45.717 -39.400  1.00 76.12           C  
ATOM   5310  O   ASN B  54      11.510 -46.147 -37.073  1.00 76.12           O  
ATOM   5311  CG  ASN B  54      13.823 -45.397 -40.764  1.00 76.12           C  
ATOM   5312  ND2 ASN B  54      14.775 -46.174 -41.219  1.00 76.12           N  
ATOM   5315  OD1 ASN B  54      13.486 -44.430 -41.421  1.00 76.12           O  
ATOM   5316  N   GLY B  55      10.515 -47.742 -38.301  1.00 83.98           N  
ATOM   5318  CA  GLY B  55       9.755 -48.287 -37.192  1.00 83.98           C  
ATOM   5321  C   GLY B  55       9.403 -49.749 -37.304  1.00 83.98           C  
ATOM   5322  O   GLY B  55       9.818 -50.441 -38.230  1.00 83.98           O  
ATOM   5323  N   MET B  56       8.605 -50.169 -36.332  1.00 87.10           N  
ATOM   5325  CA  MET B  56       7.916 -51.449 -36.279  1.00 87.10           C  
ATOM   5327  C   MET B  56       6.454 -51.169 -35.931  1.00 87.10           C  
ATOM   5328  CB  MET B  56       8.546 -52.352 -35.204  1.00 87.10           C  
ATOM   5331  O   MET B  56       6.180 -50.379 -35.028  1.00 87.10           O  
ATOM   5332  CG  MET B  56      10.072 -52.482 -35.299  1.00 87.10           C  
ATOM   5335  SD  MET B  56      10.719 -53.214 -36.818  1.00 87.10           S  
ATOM   5336  CE  MET B  56      10.073 -54.869 -36.615  1.00 87.10           C  
ATOM   5340  N   CYS B  57       5.514 -51.824 -36.600  1.00 90.60           N  
ATOM   5342  CA  CYS B  57       4.105 -51.805 -36.234  1.00 90.60           C  
ATOM   5344  C   CYS B  57       3.705 -53.169 -35.667  1.00 90.60           C  
ATOM   5345  CB  CYS B  57       3.267 -51.384 -37.447  1.00 90.60           C  
ATOM   5348  O   CYS B  57       3.807 -54.184 -36.357  1.00 90.60           O  
ATOM   5349  SG  CYS B  57       1.521 -51.259 -36.957  1.00 90.60           S  
ATOM   5351  N   LEU B  58       3.240 -53.200 -34.416  1.00 89.62           N  
ATOM   5353  CA  LEU B  58       2.520 -54.346 -33.869  1.00 89.62           C  
ATOM   5355  C   LEU B  58       1.035 -54.144 -34.159  1.00 89.62           C  
ATOM   5356  CB  LEU B  58       2.824 -54.513 -32.372  1.00 89.62           C  
ATOM   5359  O   LEU B  58       0.397 -53.235 -33.625  1.00 89.62           O  
ATOM   5360  CG  LEU B  58       2.020 -55.612 -31.652  1.00 89.62           C  
ATOM   5362  CD1 LEU B  58       2.275 -57.005 -32.229  1.00 89.62           C  
ATOM   5366  CD2 LEU B  58       2.416 -55.648 -30.176  1.00 89.62           C  
ATOM   5370  N   HIS B  59       0.494 -55.004 -35.010  1.00 88.78           N  
ATOM   5372  CA  HIS B  59      -0.926 -55.039 -35.319  1.00 88.78           C  
ATOM   5374  C   HIS B  59      -1.587 -56.149 -34.502  1.00 88.78           C  
ATOM   5375  CB  HIS B  59      -1.084 -55.249 -36.824  1.00 88.78           C  
ATOM   5378  O   HIS B  59      -1.101 -57.281 -34.511  1.00 88.78           O  
ATOM   5379  CG  HIS B  59      -2.511 -55.172 -37.275  1.00 88.78           C  
ATOM   5380  CD2 HIS B  59      -3.453 -56.156 -37.170  1.00 88.78           C  
ATOM   5382  ND1 HIS B  59      -3.092 -54.111 -37.922  1.00 88.78           N  
ATOM   5384  CE1 HIS B  59      -4.366 -54.447 -38.198  1.00 88.78           C  
ATOM   5386  NE2 HIS B  59      -4.629 -55.682 -37.746  1.00 88.78           N  
ATOM   5387  N   LEU B  60      -2.690 -55.841 -33.818  1.00 89.15           N  
ATOM   5389  CA  LEU B  60      -3.474 -56.784 -33.018  1.00 89.15           C  
ATOM   5391  C   LEU B  60      -4.896 -56.848 -33.585  1.00 89.15           C  
ATOM   5392  CB  LEU B  60      -3.477 -56.332 -31.543  1.00 89.15           C  
ATOM   5395  O   LEU B  60      -5.664 -55.899 -33.431  1.00 89.15           O  
ATOM   5396  CG  LEU B  60      -2.096 -56.120 -30.899  1.00 89.15           C  
ATOM   5398  CD1 LEU B  60      -2.289 -55.673 -29.452  1.00 89.15           C  
ATOM   5402  CD2 LEU B  60      -1.248 -57.390 -30.888  1.00 89.15           C  
ATOM   5406  N   SER B  61      -5.237 -57.951 -34.253  1.00 82.61           N  
ATOM   5408  CA  SER B  61      -6.498 -58.104 -34.988  1.00 82.61           C  
ATOM   5410  C   SER B  61      -7.501 -58.985 -34.239  1.00 82.61           C  
ATOM   5411  CB  SER B  61      -6.228 -58.680 -36.381  1.00 82.61           C  
ATOM   5414  O   SER B  61      -7.201 -60.127 -33.876  1.00 82.61           O  
ATOM   5415  OG  SER B  61      -7.445 -58.937 -37.048  1.00 82.61           O  
ATOM   5417  N   ARG B  62      -8.729 -58.478 -34.079  1.00 74.43           N  
ATOM   5419  CA  ARG B  62      -9.927 -59.281 -33.775  1.00 74.43           C  
ATOM   5421  C   ARG B  62     -10.662 -59.685 -35.049  1.00 74.43           C  
ATOM   5422  CB  ARG B  62     -10.861 -58.475 -32.865  1.00 74.43           C  
ATOM   5425  O   ARG B  62     -11.248 -60.755 -35.119  1.00 74.43           O  
ATOM   5426  CG  ARG B  62     -12.091 -59.296 -32.449  1.00 74.43           C  
ATOM   5429  CD  ARG B  62     -13.067 -58.402 -31.702  1.00 74.43           C  
ATOM   5432  NE  ARG B  62     -14.059 -59.207 -30.990  1.00 74.43           N  
ATOM   5434  NH1 ARG B  62     -15.639 -57.618 -30.495  1.00 74.43           N  
ATOM   5437  NH2 ARG B  62     -15.632 -59.614 -29.461  1.00 74.43           N  
ATOM   5440  CZ  ARG B  62     -15.114 -58.801 -30.326  1.00 74.43           C  
ATOM   5441  N   THR B  63     -10.685 -58.812 -36.046  1.00 76.57           N  
ATOM   5443  CA  THR B  63     -11.205 -59.111 -37.384  1.00 76.57           C  
ATOM   5445  C   THR B  63     -10.423 -58.295 -38.401  1.00 76.57           C  
ATOM   5446  CB  THR B  63     -12.709 -58.796 -37.539  1.00 76.57           C  
ATOM   5448  O   THR B  63      -9.621 -57.433 -38.043  1.00 76.57           O  
ATOM   5449  CG2 THR B  63     -13.630 -59.395 -36.479  1.00 76.57           C  
ATOM   5453  OG1 THR B  63     -12.920 -57.409 -37.516  1.00 76.57           O  
ATOM   5455  N   ASP B  64     -10.737 -58.507 -39.667  1.00 70.40           N  
ATOM   5457  CA  ASP B  64     -10.224 -57.788 -40.825  1.00 70.40           C  
ATOM   5459  C   ASP B  64     -10.369 -56.252 -40.686  1.00 70.40           C  
ATOM   5460  CB  ASP B  64     -10.979 -58.289 -42.083  1.00 70.40           C  
ATOM   5463  O   ASP B  64      -9.613 -55.504 -41.297  1.00 70.40           O  
ATOM   5464  CG  ASP B  64     -11.406 -59.780 -42.146  1.00 70.40           C  
ATOM   5465  OD1 ASP B  64     -11.049 -60.596 -41.257  1.00 70.40           O  
ATOM   5466  OD2 ASP B  64     -12.167 -60.117 -43.079  1.00 70.40           O  
ATOM   5467  N   THR B  65     -11.318 -55.766 -39.868  1.00 76.23           N  
ATOM   5469  CA  THR B  65     -11.597 -54.329 -39.664  1.00 76.23           C  
ATOM   5471  C   THR B  65     -11.620 -53.882 -38.199  1.00 76.23           C  
ATOM   5472  CB  THR B  65     -12.935 -53.936 -40.311  1.00 76.23           C  
ATOM   5474  O   THR B  65     -11.876 -52.712 -37.931  1.00 76.23           O  
ATOM   5475  CG2 THR B  65     -12.994 -54.255 -41.803  1.00 76.23           C  
ATOM   5479  OG1 THR B  65     -14.005 -54.614 -39.684  1.00 76.23           O  
ATOM   5481  N   LEU B  66     -11.413 -54.797 -37.246  1.00 79.75           N  
ATOM   5483  CA  LEU B  66     -11.388 -54.503 -35.808  1.00 79.75           C  
ATOM   5485  C   LEU B  66      -9.986 -54.780 -35.284  1.00 79.75           C  
ATOM   5486  CB  LEU B  66     -12.434 -55.319 -35.022  1.00 79.75           C  
ATOM   5489  O   LEU B  66      -9.607 -55.948 -35.142  1.00 79.75           O  
ATOM   5490  CG  LEU B  66     -13.906 -55.104 -35.411  1.00 79.75           C  
ATOM   5492  CD1 LEU B  66     -14.794 -55.984 -34.531  1.00 79.75           C  
ATOM   5496  CD2 LEU B  66     -14.350 -53.669 -35.220  1.00 79.75           C  
ATOM   5500  N   ALA B  67      -9.227 -53.724 -35.010  1.00 87.39           N  
ATOM   5502  CA  ALA B  67      -7.827 -53.855 -34.643  1.00 87.39           C  
ATOM   5504  C   ALA B  67      -7.312 -52.670 -33.824  1.00 87.39           C  
ATOM   5505  CB  ALA B  67      -7.002 -54.033 -35.926  1.00 87.39           C  
ATOM   5509  O   ALA B  67      -7.804 -51.546 -33.925  1.00 87.39           O  
ATOM   5510  N   THR B  68      -6.249 -52.932 -33.072  1.00 91.15           N  
ATOM   5512  CA  THR B  68      -5.401 -51.903 -32.468  1.00 91.15           C  
ATOM   5514  C   THR B  68      -4.026 -51.976 -33.114  1.00 91.15           C  
ATOM   5515  CB  THR B  68      -5.313 -52.052 -30.942  1.00 91.15           C  
ATOM   5517  O   THR B  68      -3.496 -53.066 -33.347  1.00 91.15           O  
ATOM   5518  CG2 THR B  68      -4.496 -50.931 -30.302  1.00 91.15           C  
ATOM   5522  OG1 THR B  68      -6.608 -52.043 -30.386  1.00 91.15           O  
ATOM   5524  N   GLN B  69      -3.443 -50.817 -33.410  1.00 90.83           N  
ATOM   5526  CA  GLN B  69      -2.073 -50.711 -33.895  1.00 90.83           C  
ATOM   5528  C   GLN B  69      -1.221 -49.945 -32.899  1.00 90.83           C  
ATOM   5529  CB  GLN B  69      -2.024 -50.045 -35.272  1.00 90.83           C  
ATOM   5532  O   GLN B  69      -1.598 -48.870 -32.437  1.00 90.83           O  
ATOM   5533  CG  GLN B  69      -2.458 -51.036 -36.353  1.00 90.83           C  
ATOM   5536  CD  GLN B  69      -2.408 -50.447 -37.756  1.00 90.83           C  
ATOM   5537  NE2 GLN B  69      -2.835 -51.206 -38.737  1.00 90.83           N  
ATOM   5540  OE1 GLN B  69      -1.993 -49.323 -37.997  1.00 90.83           O  
ATOM   5541  N   LEU B  70      -0.049 -50.500 -32.621  1.00 92.45           N  
ATOM   5543  CA  LEU B  70       1.026 -49.847 -31.893  1.00 92.45           C  
ATOM   5545  C   LEU B  70       2.164 -49.615 -32.878  1.00 92.45           C  
ATOM   5546  CB  LEU B  70       1.456 -50.737 -30.724  1.00 92.45           C  
ATOM   5549  O   LEU B  70       2.576 -50.540 -33.581  1.00 92.45           O  
ATOM   5550  CG  LEU B  70       0.355 -50.913 -29.667  1.00 92.45           C  
ATOM   5552  CD1 LEU B  70       0.632 -52.113 -28.772  1.00 92.45           C  
ATOM   5556  CD2 LEU B  70       0.208 -49.653 -28.820  1.00 92.45           C  
ATOM   5560  N   LEU B  71       2.649 -48.385 -32.952  1.00 91.28           N  
ATOM   5562  CA  LEU B  71       3.761 -48.005 -33.809  1.00 91.28           C  
ATOM   5564  C   LEU B  71       4.934 -47.589 -32.932  1.00 91.28           C  
ATOM   5565  CB  LEU B  71       3.297 -46.896 -34.759  1.00 91.28           C  
ATOM   5568  O   LEU B  71       4.795 -46.708 -32.090  1.00 91.28           O  
ATOM   5569  CG  LEU B  71       4.372 -46.415 -35.741  1.00 91.28           C  
ATOM   5571  CD1 LEU B  71       4.718 -47.482 -36.775  1.00 91.28           C  
ATOM   5575  CD2 LEU B  71       3.848 -45.194 -36.485  1.00 91.28           C  
ATOM   5579  N   TYR B  72       6.082 -48.216 -33.145  1.00 90.17           N  
ATOM   5581  CA  TYR B  72       7.299 -47.962 -32.388  1.00 90.17           C  
ATOM   5583  C   TYR B  72       8.378 -47.433 -33.318  1.00 90.17           C  
ATOM   5584  CB  TYR B  72       7.777 -49.237 -31.692  1.00 90.17           C  
ATOM   5587  O   TYR B  72       8.646 -48.027 -34.365  1.00 90.17           O  
ATOM   5588  CG  TYR B  72       6.695 -50.036 -31.003  1.00 90.17           C  
ATOM   5589  CD1 TYR B  72       6.311 -49.718 -29.688  1.00 90.17           C  
ATOM   5591  CD2 TYR B  72       6.081 -51.104 -31.681  1.00 90.17           C  
ATOM   5593  CE1 TYR B  72       5.328 -50.489 -29.042  1.00 90.17           C  
ATOM   5595  CE2 TYR B  72       5.095 -51.868 -31.039  1.00 90.17           C  
ATOM   5597  OH  TYR B  72       3.812 -52.344 -29.079  1.00 90.17           O  
ATOM   5599  CZ  TYR B  72       4.726 -51.571 -29.715  1.00 90.17           C  
ATOM   5600  N   SER B  73       9.014 -46.332 -32.934  1.00 85.25           N  
ATOM   5602  CA  SER B  73      10.168 -45.799 -33.652  1.00 85.25           C  
ATOM   5604  C   SER B  73      11.366 -46.714 -33.433  1.00 85.25           C  
ATOM   5605  CB  SER B  73      10.449 -44.362 -33.205  1.00 85.25           C  
ATOM   5608  O   SER B  73      11.494 -47.348 -32.384  1.00 85.25           O  
ATOM   5609  OG  SER B  73      11.517 -43.791 -33.935  1.00 85.25           O  
ATOM   5611  N   ARG B  74      12.251 -46.778 -34.426  1.00 74.84           N  
ATOM   5613  CA  ARG B  74      13.596 -47.351 -34.302  1.00 74.84           C  
ATOM   5615  C   ARG B  74      14.676 -46.267 -34.149  1.00 74.84           C  
ATOM   5616  CB  ARG B  74      13.884 -48.311 -35.470  1.00 74.84           C  
ATOM   5619  O   ARG B  74      15.842 -46.609 -34.007  1.00 74.84           O  
ATOM   5620  CG  ARG B  74      13.003 -49.570 -35.449  1.00 74.84           C  
ATOM   5623  CD  ARG B  74      13.359 -50.571 -36.559  1.00 74.84           C  
ATOM   5626  NE  ARG B  74      12.773 -50.233 -37.872  1.00 74.84           N  
ATOM   5628  NH1 ARG B  74      14.674 -49.505 -38.930  1.00 74.84           N  
ATOM   5631  NH2 ARG B  74      12.734 -49.598 -40.042  1.00 74.84           N  
ATOM   5634  CZ  ARG B  74      13.397 -49.777 -38.935  1.00 74.84           C  
ATOM   5635  N   ARG B  75      14.306 -44.974 -34.159  1.00 67.73           N  
ATOM   5637  CA  ARG B  75      15.255 -43.838 -34.157  1.00 67.73           C  
ATOM   5639  C   ARG B  75      15.078 -42.784 -33.068  1.00 67.73           C  
ATOM   5640  CB  ARG B  75      15.189 -43.108 -35.503  1.00 67.73           C  
ATOM   5643  O   ARG B  75      16.057 -42.165 -32.702  1.00 67.73           O  
ATOM   5644  CG  ARG B  75      15.949 -43.848 -36.601  1.00 67.73           C  
ATOM   5647  CD  ARG B  75      16.045 -42.913 -37.802  1.00 67.73           C  
ATOM   5650  NE  ARG B  75      16.709 -43.550 -38.946  1.00 67.73           N  
ATOM   5652  NH1 ARG B  75      17.238 -41.619 -40.090  1.00 67.73           N  
ATOM   5655  NH2 ARG B  75      17.800 -43.610 -40.928  1.00 67.73           N  
ATOM   5658  CZ  ARG B  75      17.241 -42.920 -39.978  1.00 67.73           C  
ATOM   5659  N   THR B  76      13.857 -42.510 -32.633  1.00 72.73           N  
ATOM   5661  CA  THR B  76      13.523 -41.340 -31.789  1.00 72.73           C  
ATOM   5663  C   THR B  76      12.915 -41.739 -30.449  1.00 72.73           C  
ATOM   5664  CB  THR B  76      12.580 -40.380 -32.538  1.00 72.73           C  
ATOM   5666  O   THR B  76      12.393 -40.898 -29.729  1.00 72.73           O  
ATOM   5667  CG2 THR B  76      13.308 -39.630 -33.652  1.00 72.73           C  
ATOM   5671  OG1 THR B  76      11.542 -41.132 -33.140  1.00 72.73           O  
ATOM   5673  N   THR B  77      12.940 -43.034 -30.120  1.00 81.75           N  
ATOM   5675  CA  THR B  77      12.322 -43.587 -28.906  1.00 81.75           C  
ATOM   5677  C   THR B  77      10.859 -43.141 -28.731  1.00 81.75           C  
ATOM   5678  CB  THR B  77      13.228 -43.354 -27.675  1.00 81.75           C  
ATOM   5680  O   THR B  77      10.413 -42.903 -27.628  1.00 81.75           O  
ATOM   5681  CG2 THR B  77      12.888 -44.243 -26.478  1.00 81.75           C  
ATOM   5685  OG1 THR B  77      14.537 -43.779 -28.001  1.00 81.75           O  
ATOM   5687  N   GLN B  78      10.098 -43.029 -29.826  1.00 85.70           N  
ATOM   5689  CA  GLN B  78       8.671 -42.683 -29.801  1.00 85.70           C  
ATOM   5691  C   GLN B  78       7.784 -43.927 -29.917  1.00 85.70           C  
ATOM   5692  CB  GLN B  78       8.322 -41.717 -30.940  1.00 85.70           C  
ATOM   5695  O   GLN B  78       8.106 -44.870 -30.651  1.00 85.70           O  
ATOM   5696  CG  GLN B  78       9.032 -40.362 -30.865  1.00 85.70           C  
ATOM   5699  CD  GLN B  78       8.750 -39.542 -32.117  1.00 85.70           C  
ATOM   5700  NE2 GLN B  78       7.900 -38.548 -32.055  1.00 85.70           N  
ATOM   5703  OE1 GLN B  78       9.265 -39.834 -33.190  1.00 85.70           O  
ATOM   5704  N   MET B  79       6.619 -43.887 -29.273  1.00 91.10           N  
ATOM   5706  CA  MET B  79       5.566 -44.892 -29.396  1.00 91.10           C  
ATOM   5708  C   MET B  79       4.220 -44.209 -29.630  1.00 91.10           C  
ATOM   5709  CB  MET B  79       5.555 -45.776 -28.142  1.00 91.10           C  
ATOM   5712  O   MET B  79       3.891 -43.227 -28.968  1.00 91.10           O  
ATOM   5713  CG  MET B  79       4.488 -46.876 -28.166  1.00 91.10           C  
ATOM   5716  SD  MET B  79       4.551 -47.927 -26.691  1.00 91.10           S  
ATOM   5717  CE  MET B  79       2.985 -48.813 -26.841  1.00 91.10           C  
ATOM   5721  N   PHE B  80       3.426 -44.760 -30.545  1.00 94.26           N  
ATOM   5723  CA  PHE B  80       2.080 -44.289 -30.852  1.00 94.26           C  
ATOM   5725  C   PHE B  80       1.073 -45.440 -30.796  1.00 94.26           C  
ATOM   5726  CB  PHE B  80       2.036 -43.603 -32.227  1.00 94.26           C  
ATOM   5729  O   PHE B  80       1.419 -46.591 -31.073  1.00 94.26           O  
ATOM   5730  CG  PHE B  80       2.909 -42.377 -32.397  1.00 94.26           C  
ATOM   5731  CD1 PHE B  80       2.323 -41.097 -32.393  1.00 94.26           C  
ATOM   5733  CD2 PHE B  80       4.298 -42.505 -32.595  1.00 94.26           C  
ATOM   5735  CE1 PHE B  80       3.120 -39.956 -32.582  1.00 94.26           C  
ATOM   5737  CE2 PHE B  80       5.095 -41.356 -32.738  1.00 94.26           C  
ATOM   5739  CZ  PHE B  80       4.509 -40.083 -32.726  1.00 94.26           C  
ATOM   5741  N   MET B  81      -0.186 -45.125 -30.503  1.00 92.93           N  
ATOM   5743  CA  MET B  81      -1.322 -46.039 -30.648  1.00 92.93           C  
ATOM   5745  C   MET B  81      -2.401 -45.419 -31.529  1.00 92.93           C  
ATOM   5746  CB  MET B  81      -1.902 -46.409 -29.276  1.00 92.93           C  
ATOM   5749  O   MET B  81      -2.624 -44.213 -31.485  1.00 92.93           O  
ATOM   5750  CG  MET B  81      -3.107 -47.353 -29.378  1.00 92.93           C  
ATOM   5753  SD  MET B  81      -3.859 -47.787 -27.802  1.00 92.93           S  
ATOM   5754  CE  MET B  81      -2.616 -48.907 -27.162  1.00 92.93           C  
ATOM   5758  N   ARG B  82      -3.102 -46.257 -32.291  1.00 91.96           N  
ATOM   5760  CA  ARG B  82      -4.426 -45.942 -32.839  1.00 91.96           C  
ATOM   5762  C   ARG B  82      -5.310 -47.181 -32.853  1.00 91.96           C  
ATOM   5763  CB  ARG B  82      -4.310 -45.333 -34.241  1.00 91.96           C  
ATOM   5766  O   ARG B  82      -4.816 -48.312 -32.800  1.00 91.96           O  
ATOM   5767  CG  ARG B  82      -3.745 -46.329 -35.260  1.00 91.96           C  
ATOM   5770  CD  ARG B  82      -3.829 -45.728 -36.654  1.00 91.96           C  
ATOM   5773  NE  ARG B  82      -3.226 -46.625 -37.654  1.00 91.96           N  
ATOM   5775  NH1 ARG B  82      -3.683 -45.349 -39.495  1.00 91.96           N  
ATOM   5778  NH2 ARG B  82      -2.778 -47.351 -39.748  1.00 91.96           N  
ATOM   5781  CZ  ARG B  82      -3.216 -46.431 -38.952  1.00 91.96           C  
ATOM   5782  N   VAL B  83      -6.609 -46.970 -33.000  1.00 90.03           N  
ATOM   5784  CA  VAL B  83      -7.615 -48.035 -32.981  1.00 90.03           C  
ATOM   5786  C   VAL B  83      -8.541 -47.942 -34.191  1.00 90.03           C  
ATOM   5787  CB  VAL B  83      -8.393 -48.017 -31.654  1.00 90.03           C  
ATOM   5789  O   VAL B  83      -8.678 -46.880 -34.797  1.00 90.03           O  
ATOM   5790  CG1 VAL B  83      -7.453 -48.060 -30.445  1.00 90.03           C  
ATOM   5794  CG2 VAL B  83      -9.303 -46.797 -31.490  1.00 90.03           C  
ATOM   5798  N   ASN B  84      -9.159 -49.058 -34.566  1.00 86.48           N  
ATOM   5800  CA  ASN B  84     -10.225 -49.115 -35.559  1.00 86.48           C  
ATOM   5802  C   ASN B  84     -11.298 -50.093 -35.074  1.00 86.48           C  
ATOM   5803  CB  ASN B  84      -9.620 -49.517 -36.915  1.00 86.48           C  
ATOM   5806  O   ASN B  84     -11.030 -51.288 -34.940  1.00 86.48           O  
ATOM   5807  CG  ASN B  84     -10.598 -49.536 -38.078  1.00 86.48           C  
ATOM   5808  ND2 ASN B  84     -10.087 -49.642 -39.282  1.00 86.48           N  
ATOM   5811  OD1 ASN B  84     -11.810 -49.440 -37.959  1.00 86.48           O  
ATOM   5812  N   GLU B  85     -12.509 -49.586 -34.841  1.00 79.80           N  
ATOM   5814  CA  GLU B  85     -13.690 -50.379 -34.470  1.00 79.80           C  
ATOM   5816  C   GLU B  85     -14.660 -50.534 -35.667  1.00 79.80           C  
ATOM   5817  CB  GLU B  85     -14.346 -49.823 -33.192  1.00 79.80           C  
ATOM   5820  O   GLU B  85     -15.881 -50.524 -35.525  1.00 79.80           O  
ATOM   5821  CG  GLU B  85     -15.299 -50.795 -32.459  1.00 79.80           C  
ATOM   5824  CD  GLU B  85     -14.663 -51.885 -31.569  1.00 79.80           C  
ATOM   5825  OE1 GLU B  85     -15.399 -52.417 -30.692  1.00 79.80           O  
ATOM   5826  OE2 GLU B  85     -13.512 -52.316 -31.785  1.00 79.80           O  
ATOM   5827  N   GLY B  86     -14.123 -50.668 -36.884  1.00 76.95           N  
ATOM   5829  CA  GLY B  86     -14.868 -50.964 -38.113  1.00 76.95           C  
ATOM   5832  C   GLY B  86     -15.387 -49.738 -38.871  1.00 76.95           C  
ATOM   5833  O   GLY B  86     -15.782 -49.861 -40.029  1.00 76.95           O  
ATOM   5834  N   SER B  87     -15.353 -48.553 -38.260  1.00 76.80           N  
ATOM   5836  CA  SER B  87     -15.745 -47.270 -38.868  1.00 76.80           C  
ATOM   5838  C   SER B  87     -14.570 -46.455 -39.426  1.00 76.80           C  
ATOM   5839  CB  SER B  87     -16.603 -46.464 -37.885  1.00 76.80           C  
ATOM   5842  O   SER B  87     -14.774 -45.334 -39.891  1.00 76.80           O  
ATOM   5843  OG  SER B  87     -16.108 -46.547 -36.562  1.00 76.80           O  
ATOM   5845  N   GLY B  88     -13.357 -47.014 -39.418  1.00 84.37           N  
ATOM   5847  CA  GLY B  88     -12.128 -46.342 -39.835  1.00 84.37           C  
ATOM   5850  C   GLY B  88     -11.145 -46.175 -38.678  1.00 84.37           C  
ATOM   5851  O   GLY B  88     -11.486 -46.384 -37.517  1.00 84.37           O  
ATOM   5852  N   TRP B  89      -9.906 -45.827 -39.015  1.00 89.84           N  
ATOM   5854  CA  TRP B  89      -8.845 -45.602 -38.037  1.00 89.84           C  
ATOM   5856  C   TRP B  89      -9.020 -44.255 -37.333  1.00 89.84           C  
ATOM   5857  CB  TRP B  89      -7.485 -45.689 -38.741  1.00 89.84           C  
ATOM   5860  O   TRP B  89      -9.200 -43.234 -37.996  1.00 89.84           O  
ATOM   5861  CG  TRP B  89      -7.117 -47.064 -39.211  1.00 89.84           C  
ATOM   5862  CD1 TRP B  89      -7.274 -47.558 -40.462  1.00 89.84           C  
ATOM   5864  CD2 TRP B  89      -6.570 -48.158 -38.418  1.00 89.84           C  
ATOM   5865  CE2 TRP B  89      -6.452 -49.307 -39.255  1.00 89.84           C  
ATOM   5866  CE3 TRP B  89      -6.225 -48.308 -37.058  1.00 89.84           C  
ATOM   5868  NE1 TRP B  89      -6.880 -48.883 -40.494  1.00 89.84           N  
ATOM   5870  CH2 TRP B  89      -5.730 -50.673 -37.401  1.00 89.84           C  
ATOM   5872  CZ2 TRP B  89      -6.034 -50.550 -38.767  1.00 89.84           C  
ATOM   5874  CZ3 TRP B  89      -5.804 -49.552 -36.553  1.00 89.84           C  
ATOM   5876  N   GLU B  90      -8.919 -44.253 -36.006  1.00 89.06           N  
ATOM   5878  CA  GLU B  90      -8.790 -43.026 -35.221  1.00 89.06           C  
ATOM   5880  C   GLU B  90      -7.407 -42.383 -35.407  1.00 89.06           C  
ATOM   5881  CB  GLU B  90      -9.084 -43.288 -33.733  1.00 89.06           C  
ATOM   5884  O   GLU B  90      -6.480 -42.969 -35.983  1.00 89.06           O  
ATOM   5885  CG  GLU B  90     -10.530 -43.754 -33.518  1.00 89.06           C  
ATOM   5888  CD  GLU B  90     -11.004 -43.660 -32.060  1.00 89.06           C  
ATOM   5889  OE1 GLU B  90     -12.237 -43.769 -31.891  1.00 89.06           O  
ATOM   5890  OE2 GLU B  90     -10.157 -43.484 -31.149  1.00 89.06           O  
ATOM   5891  N   ASN B  91      -7.271 -41.151 -34.914  1.00 87.68           N  
ATOM   5893  CA  ASN B  91      -5.993 -40.455 -34.904  1.00 87.68           C  
ATOM   5895  C   ASN B  91      -4.975 -41.202 -34.035  1.00 87.68           C  
ATOM   5896  CB  ASN B  91      -6.184 -39.011 -34.415  1.00 87.68           C  
ATOM   5899  O   ASN B  91      -5.313 -41.833 -33.037  1.00 87.68           O  
ATOM   5900  CG  ASN B  91      -6.944 -38.143 -35.399  1.00 87.68           C  
ATOM   5901  ND2 ASN B  91      -7.628 -37.135 -34.915  1.00 87.68           N  
ATOM   5904  OD1 ASN B  91      -6.920 -38.332 -36.605  1.00 87.68           O  
ATOM   5905  N   TRP B  92      -3.706 -41.086 -34.408  1.00 89.94           N  
ATOM   5907  CA  TRP B  92      -2.611 -41.587 -33.592  1.00 89.94           C  
ATOM   5909  C   TRP B  92      -2.440 -40.736 -32.330  1.00 89.94           C  
ATOM   5910  CB  TRP B  92      -1.334 -41.581 -34.427  1.00 89.94           C  
ATOM   5913  O   TRP B  92      -2.355 -39.513 -32.428  1.00 89.94           O  
ATOM   5914  CG  TRP B  92      -1.273 -42.581 -35.543  1.00 89.94           C  
ATOM   5915  CD1 TRP B  92      -1.497 -42.342 -36.857  1.00 89.94           C  
ATOM   5917  CD2 TRP B  92      -0.862 -43.978 -35.456  1.00 89.94           C  
ATOM   5918  CE2 TRP B  92      -0.795 -44.511 -36.775  1.00 89.94           C  
ATOM   5919  CE3 TRP B  92      -0.512 -44.839 -34.396  1.00 89.94           C  
ATOM   5921  NE1 TRP B  92      -1.215 -43.483 -37.589  1.00 89.94           N  
ATOM   5923  CH2 TRP B  92      -0.070 -46.666 -35.952  1.00 89.94           C  
ATOM   5925  CZ2 TRP B  92      -0.387 -45.826 -37.032  1.00 89.94           C  
ATOM   5927  CZ3 TRP B  92      -0.122 -46.170 -34.636  1.00 89.94           C  
ATOM   5929  N   ALA B  93      -2.316 -41.384 -31.175  1.00 90.95           N  
ATOM   5931  CA  ALA B  93      -1.897 -40.766 -29.924  1.00 90.95           C  
ATOM   5933  C   ALA B  93      -0.440 -41.143 -29.623  1.00 90.95           C  
ATOM   5934  CB  ALA B  93      -2.849 -41.205 -28.807  1.00 90.95           C  
ATOM   5938  O   ALA B  93      -0.098 -42.326 -29.605  1.00 90.95           O  
ATOM   5939  N   GLU B  94       0.416 -40.147 -29.403  1.00 89.54           N  
ATOM   5941  CA  GLU B  94       1.798 -40.325 -28.933  1.00 89.54           C  
ATOM   5943  C   GLU B  94       1.842 -40.487 -27.414  1.00 89.54           C  
ATOM   5944  CB  GLU B  94       2.658 -39.118 -29.333  1.00 89.54           C  
ATOM   5947  O   GLU B  94       1.269 -39.656 -26.705  1.00 89.54           O  
ATOM   5948  CG  GLU B  94       4.160 -39.416 -29.167  1.00 89.54           C  
ATOM   5951  CD  GLU B  94       5.078 -38.362 -29.806  1.00 89.54           C  
ATOM   5952  OE1 GLU B  94       6.317 -38.539 -29.714  1.00 89.54           O  
ATOM   5953  OE2 GLU B  94       4.564 -37.425 -30.456  1.00 89.54           O  
ATOM   5954  N   PHE B  95       2.532 -41.519 -26.926  1.00 91.62           N  
ATOM   5956  CA  PHE B  95       2.729 -41.761 -25.497  1.00 91.62           C  
ATOM   5958  C   PHE B  95       3.765 -40.821 -24.883  1.00 91.62           C  
ATOM   5959  CB  PHE B  95       3.134 -43.216 -25.263  1.00 91.62           C  
ATOM   5962  O   PHE B  95       4.793 -40.521 -25.493  1.00 91.62           O  
ATOM   5963  CG  PHE B  95       2.010 -44.208 -25.449  1.00 91.62           C  
ATOM   5964  CD1 PHE B  95       1.168 -44.529 -24.371  1.00 91.62           C  
ATOM   5966  CD2 PHE B  95       1.787 -44.792 -26.704  1.00 91.62           C  
ATOM   5968  CE1 PHE B  95       0.103 -45.426 -24.560  1.00 91.62           C  
ATOM   5970  CE2 PHE B  95       0.740 -45.702 -26.887  1.00 91.62           C  
ATOM   5972  CZ  PHE B  95      -0.116 -46.010 -25.817  1.00 91.62           C  
ATOM   5974  N   TYR B  96       3.518 -40.412 -23.639  1.00 90.12           N  
ATOM   5976  CA  TYR B  96       4.459 -39.608 -22.869  1.00 90.12           C  
ATOM   5978  C   TYR B  96       5.378 -40.485 -22.017  1.00 90.12           C  
ATOM   5979  CB  TYR B  96       3.712 -38.558 -22.040  1.00 90.12           C  
ATOM   5982  O   TYR B  96       4.958 -41.458 -21.386  1.00 90.12           O  
ATOM   5983  CG  TYR B  96       2.921 -37.559 -22.869  1.00 90.12           C  
ATOM   5984  CD1 TYR B  96       3.552 -36.847 -23.910  1.00 90.12           C  
ATOM   5986  CD2 TYR B  96       1.559 -37.326 -22.588  1.00 90.12           C  
ATOM   5988  CE1 TYR B  96       2.827 -35.914 -24.673  1.00 90.12           C  
ATOM   5990  CE2 TYR B  96       0.834 -36.383 -23.342  1.00 90.12           C  
ATOM   5992  OH  TYR B  96       0.777 -34.747 -25.095  1.00 90.12           O  
ATOM   5994  CZ  TYR B  96       1.468 -35.674 -24.383  1.00 90.12           C  
ATOM   5995  N   HIS B  97       6.654 -40.124 -22.001  1.00 87.07           N  
ATOM   5997  CA  HIS B  97       7.707 -40.819 -21.272  1.00 87.07           C  
ATOM   5999  C   HIS B  97       8.848 -39.855 -20.935  1.00 87.07           C  
ATOM   6000  CB  HIS B  97       8.199 -42.003 -22.125  1.00 87.07           C  
ATOM   6003  O   HIS B  97       8.922 -38.738 -21.450  1.00 87.07           O  
ATOM   6004  CG  HIS B  97       8.656 -41.642 -23.505  1.00 87.07           C  
ATOM   6005  CD2 HIS B  97       8.102 -42.090 -24.669  1.00 87.07           C  
ATOM   6007  ND1 HIS B  97       9.686 -40.795 -23.838  1.00 87.07           N  
ATOM   6009  CE1 HIS B  97       9.768 -40.753 -25.175  1.00 87.07           C  
ATOM   6011  NE2 HIS B  97       8.803 -41.503 -25.718  1.00 87.07           N  
ATOM   6012  N   SER B  98       9.806 -40.300 -20.126  1.00 82.93           N  
ATOM   6014  CA  SER B  98      10.930 -39.464 -19.680  1.00 82.93           C  
ATOM   6016  C   SER B  98      11.830 -38.912 -20.796  1.00 82.93           C  
ATOM   6017  CB  SER B  98      11.753 -40.234 -18.648  1.00 82.93           C  
ATOM   6020  O   SER B  98      12.546 -37.941 -20.579  1.00 82.93           O  
ATOM   6021  OG  SER B  98      12.294 -41.431 -19.189  1.00 82.93           O  
ATOM   6023  N   GLY B  99      11.794 -39.500 -21.997  1.00 77.87           N  
ATOM   6025  CA  GLY B  99      12.518 -39.002 -23.177  1.00 77.87           C  
ATOM   6028  C   GLY B  99      11.859 -37.859 -23.978  1.00 77.87           C  
ATOM   6029  O   GLY B  99      12.566 -37.208 -24.739  1.00 77.87           O  
ATOM   6030  N   ASN B 100      10.546 -37.610 -23.854  1.00 81.67           N  
ATOM   6032  CA  ASN B 100       9.815 -36.582 -24.633  1.00 81.67           C  
ATOM   6034  C   ASN B 100       8.956 -35.642 -23.765  1.00 81.67           C  
ATOM   6035  CB  ASN B 100       8.967 -37.254 -25.739  1.00 81.67           C  
ATOM   6038  O   ASN B 100       8.314 -34.718 -24.264  1.00 81.67           O  
ATOM   6039  CG  ASN B 100       7.756 -38.043 -25.247  1.00 81.67           C  
ATOM   6040  ND2 ASN B 100       6.948 -38.550 -26.150  1.00 81.67           N  
ATOM   6043  OD1 ASN B 100       7.529 -38.225 -24.059  1.00 81.67           O  
ATOM   6044  N   SER B 101       8.922 -35.894 -22.462  1.00 87.29           N  
ATOM   6046  CA  SER B 101       8.114 -35.182 -21.487  1.00 87.29           C  
ATOM   6048  C   SER B 101       8.811 -35.221 -20.126  1.00 87.29           C  
ATOM   6049  CB  SER B 101       6.727 -35.831 -21.440  1.00 87.29           C  
ATOM   6052  O   SER B 101       9.900 -35.777 -19.974  1.00 87.29           O  
ATOM   6053  OG  SER B 101       5.839 -35.018 -20.707  1.00 87.29           O  
ATOM   6055  N   VAL B 102       8.174 -34.645 -19.116  1.00 84.40           N  
ATOM   6057  CA  VAL B 102       8.647 -34.639 -17.733  1.00 84.40           C  
ATOM   6059  C   VAL B 102       7.534 -35.109 -16.806  1.00 84.40           C  
ATOM   6060  CB  VAL B 102       9.161 -33.254 -17.327  1.00 84.40           C  
ATOM   6062  O   VAL B 102       6.358 -34.939 -17.124  1.00 84.40           O  
ATOM   6063  CG1 VAL B 102      10.340 -32.790 -18.183  1.00 84.40           C  
ATOM   6067  CG2 VAL B 102       8.060 -32.183 -17.325  1.00 84.40           C  
ATOM   6071  N   ASN B 103       7.883 -35.684 -15.654  1.00 84.22           N  
ATOM   6073  CA  ASN B 103       6.875 -36.056 -14.670  1.00 84.22           C  
ATOM   6075  C   ASN B 103       6.385 -34.783 -13.951  1.00 84.22           C  
ATOM   6076  CB  ASN B 103       7.452 -37.096 -13.698  1.00 84.22           C  
ATOM   6079  O   ASN B 103       7.178 -34.153 -13.252  1.00 84.22           O  
ATOM   6080  CG  ASN B 103       6.388 -37.779 -12.858  1.00 84.22           C  
ATOM   6081  ND2 ASN B 103       6.728 -38.887 -12.245  1.00 84.22           N  
ATOM   6084  OD1 ASN B 103       5.239 -37.358 -12.781  1.00 84.22           O  
ATOM   6085  N   PRO B 104       5.110 -34.371 -14.081  1.00 85.89           N  
ATOM   6086  CA  PRO B 104       4.593 -33.164 -13.427  1.00 85.89           C  
ATOM   6088  C   PRO B 104       4.767 -33.178 -11.897  1.00 85.89           C  
ATOM   6089  CB  PRO B 104       3.118 -33.088 -13.847  1.00 85.89           C  
ATOM   6092  O   PRO B 104       4.938 -32.112 -11.296  1.00 85.89           O  
ATOM   6093  CG  PRO B 104       2.761 -34.509 -14.265  1.00 85.89           C  
ATOM   6096  CD  PRO B 104       4.063 -35.034 -14.840  1.00 85.89           C  
ATOM   6099  N   LEU B 105       4.800 -34.370 -11.284  1.00 81.22           N  
ATOM   6101  CA  LEU B 105       5.080 -34.548  -9.857  1.00 81.22           C  
ATOM   6103  C   LEU B 105       6.425 -33.937  -9.443  1.00 81.22           C  
ATOM   6104  CB  LEU B 105       5.062 -36.048  -9.506  1.00 81.22           C  
ATOM   6107  O   LEU B 105       6.495 -33.313  -8.388  1.00 81.22           O  
ATOM   6108  CG  LEU B 105       3.669 -36.699  -9.489  1.00 81.22           C  
ATOM   6110  CD1 LEU B 105       3.813 -38.208  -9.285  1.00 81.22           C  
ATOM   6114  CD2 LEU B 105       2.807 -36.158  -8.342  1.00 81.22           C  
ATOM   6118  N   ASP B 106       7.458 -34.019 -10.284  1.00 78.96           N  
ATOM   6120  CA  ASP B 106       8.804 -33.509  -9.971  1.00 78.96           C  
ATOM   6122  C   ASP B 106       8.855 -31.968  -9.898  1.00 78.96           C  
ATOM   6123  CB  ASP B 106       9.817 -34.036 -11.005  1.00 78.96           C  
ATOM   6126  O   ASP B 106       9.822 -31.384  -9.410  1.00 78.96           O  
ATOM   6127  CG  ASP B 106       9.953 -35.564 -11.041  1.00 78.96           C  
ATOM   6128  OD1 ASP B 106       9.634 -36.221 -10.025  1.00 78.96           O  
ATOM   6129  OD2 ASP B 106      10.382 -36.074 -12.100  1.00 78.96           O  
ATOM   6130  N   TYR B 107       7.790 -31.295 -10.347  1.00 82.50           N  
ATOM   6132  CA  TYR B 107       7.657 -29.834 -10.395  1.00 82.50           C  
ATOM   6134  C   TYR B 107       6.500 -29.324  -9.532  1.00 82.50           C  
ATOM   6135  CB  TYR B 107       7.549 -29.380 -11.852  1.00 82.50           C  
ATOM   6138  O   TYR B 107       5.985 -28.221  -9.749  1.00 82.50           O  
ATOM   6139  CG  TYR B 107       8.683 -29.906 -12.699  1.00 82.50           C  
ATOM   6140  CD1 TYR B 107       9.944 -29.286 -12.665  1.00 82.50           C  
ATOM   6142  CD2 TYR B 107       8.513 -31.108 -13.400  1.00 82.50           C  
ATOM   6144  CE1 TYR B 107      11.034 -29.855 -13.355  1.00 82.50           C  
ATOM   6146  CE2 TYR B 107       9.599 -31.676 -14.078  1.00 82.50           C  
ATOM   6148  OH  TYR B 107      11.865 -31.514 -14.870  1.00 82.50           O  
ATOM   6150  CZ  TYR B 107      10.848 -31.028 -14.112  1.00 82.50           C  
ATOM   6151  N   GLY B 108       6.073 -30.138  -8.565  1.00 83.20           N  
ATOM   6153  CA  GLY B 108       5.064 -29.779  -7.575  1.00 83.20           C  
ATOM   6156  C   GLY B 108       3.620 -29.864  -8.049  1.00 83.20           C  
ATOM   6157  O   GLY B 108       2.723 -29.533  -7.276  1.00 83.20           O  
ATOM   6158  N   ILE B 109       3.362 -30.301  -9.282  1.00 84.74           N  
ATOM   6160  CA  ILE B 109       2.002 -30.468  -9.796  1.00 84.74           C  
ATOM   6162  C   ILE B 109       1.454 -31.816  -9.329  1.00 84.74           C  
ATOM   6163  CB  ILE B 109       1.977 -30.331 -11.329  1.00 84.74           C  
ATOM   6165  O   ILE B 109       2.103 -32.844  -9.482  1.00 84.74           O  
ATOM   6166  CG1 ILE B 109       2.601 -29.016 -11.845  1.00 84.74           C  
ATOM   6169  CG2 ILE B 109       0.547 -30.499 -11.872  1.00 84.74           C  
ATOM   6173  CD1 ILE B 109       1.992 -27.736 -11.260  1.00 84.74           C  
ATOM   6177  N   GLY B 110       0.268 -31.817  -8.726  1.00 78.39           N  
ATOM   6179  CA  GLY B 110      -0.360 -33.021  -8.183  1.00 78.39           C  
ATOM   6182  C   GLY B 110       0.274 -33.575  -6.912  1.00 78.39           C  
ATOM   6183  O   GLY B 110      -0.189 -34.586  -6.380  1.00 78.39           O  
ATOM   6184  N   ILE B 111       1.282 -32.890  -6.361  1.00 72.30           N  
ATOM   6186  CA  ILE B 111       1.807 -33.223  -5.040  1.00 72.30           C  
ATOM   6188  C   ILE B 111       0.723 -32.943  -4.005  1.00 72.30           C  
ATOM   6189  CB  ILE B 111       3.122 -32.487  -4.721  1.00 72.30           C  
ATOM   6191  O   ILE B 111       0.414 -31.792  -3.686  1.00 72.30           O  
ATOM   6192  CG1 ILE B 111       4.231 -32.945  -5.698  1.00 72.30           C  
ATOM   6195  CG2 ILE B 111       3.518 -32.760  -3.255  1.00 72.30           C  
ATOM   6199  CD1 ILE B 111       5.648 -32.552  -5.250  1.00 72.30           C  
ATOM   6203  N   HIS B 112       0.158 -34.017  -3.466  1.00 56.91           N  
ATOM   6205  CA  HIS B 112      -0.687 -33.966  -2.290  1.00 56.91           C  
ATOM   6207  C   HIS B 112       0.156 -34.054  -1.030  1.00 56.91           C  
ATOM   6208  CB  HIS B 112      -1.725 -35.089  -2.317  1.00 56.91           C  
ATOM   6211  O   HIS B 112       1.186 -34.719  -0.976  1.00 56.91           O  
ATOM   6212  CG  HIS B 112      -2.794 -34.853  -3.343  1.00 56.91           C  
ATOM   6213  CD2 HIS B 112      -2.823 -35.364  -4.614  1.00 56.91           C  
ATOM   6215  ND1 HIS B 112      -3.926 -34.081  -3.179  1.00 56.91           N  
ATOM   6217  CE1 HIS B 112      -4.634 -34.158  -4.318  1.00 56.91           C  
ATOM   6219  NE2 HIS B 112      -3.997 -34.915  -5.225  1.00 56.91           N  
ATOM   6220  N   ARG B 113      -0.401 -33.499   0.041  1.00 51.94           N  
ATOM   6222  CA  ARG B 113       0.140 -33.543   1.400  1.00 51.94           C  
ATOM   6224  C   ARG B 113       0.474 -34.961   1.910  1.00 51.94           C  
ATOM   6225  CB  ARG B 113      -0.896 -32.824   2.290  1.00 51.94           C  
ATOM   6228  O   ARG B 113       1.070 -35.093   2.969  1.00 51.94           O  
ATOM   6229  CG  ARG B 113      -1.834 -33.778   3.055  1.00 51.94           C  
ATOM   6232  CD  ARG B 113      -2.742 -33.062   4.055  1.00 51.94           C  
ATOM   6235  NE  ARG B 113      -2.916 -33.882   5.267  1.00 51.94           N  
ATOM   6237  NH1 ARG B 113      -4.126 -32.392   6.493  1.00 51.94           N  
ATOM   6240  NH2 ARG B 113      -3.200 -34.138   7.526  1.00 51.94           N  
ATOM   6243  CZ  ARG B 113      -3.416 -33.477   6.420  1.00 51.94           C  
ATOM   6244  N   HIS B 114      -0.059 -35.997   1.265  1.00 40.92           N  
ATOM   6246  CA  HIS B 114       0.007 -37.396   1.689  1.00 40.92           C  
ATOM   6248  C   HIS B 114       0.945 -38.255   0.847  1.00 40.92           C  
ATOM   6249  CB  HIS B 114      -1.406 -37.997   1.623  1.00 40.92           C  
ATOM   6252  O   HIS B 114       1.179 -39.395   1.229  1.00 40.92           O  
ATOM   6253  CG  HIS B 114      -2.293 -37.532   2.739  1.00 40.92           C  
ATOM   6254  CD2 HIS B 114      -3.403 -36.738   2.649  1.00 40.92           C  
ATOM   6256  ND1 HIS B 114      -2.136 -37.873   4.058  1.00 40.92           N  
ATOM   6258  CE1 HIS B 114      -3.129 -37.303   4.753  1.00 40.92           C  
ATOM   6260  NE2 HIS B 114      -3.904 -36.560   3.948  1.00 40.92           N  
ATOM   6261  N   ASN B 115       1.417 -37.761  -0.296  1.00 45.60           N  
ATOM   6263  CA  ASN B 115       2.198 -38.591  -1.199  1.00 45.60           C  
ATOM   6265  C   ASN B 115       3.681 -38.446  -0.858  1.00 45.60           C  
ATOM   6266  CB  ASN B 115       1.854 -38.248  -2.659  1.00 45.60           C  
ATOM   6269  O   ASN B 115       4.173 -37.329  -0.709  1.00 45.60           O  
ATOM   6270  CG  ASN B 115       0.440 -38.646  -3.062  1.00 45.60           C  
ATOM   6271  ND2 ASN B 115       0.074 -38.412  -4.301  1.00 45.60           N  
ATOM   6274  OD1 ASN B 115      -0.366 -39.141  -2.290  1.00 45.60           O  
ATOM   6275  N   ASP B 116       4.382 -39.578  -0.794  1.00 39.58           N  
ATOM   6277  CA  ASP B 116       5.809 -39.708  -0.457  1.00 39.58           C  
ATOM   6279  C   ASP B 116       6.750 -39.207  -1.574  1.00 39.58           C  
ATOM   6280  CB  ASP B 116       6.116 -41.180  -0.106  1.00 39.58           C  
ATOM   6283  O   ASP B 116       7.869 -39.694  -1.736  1.00 39.58           O  
ATOM   6284  CG  ASP B 116       5.354 -41.731   1.103  1.00 39.58           C  
ATOM   6285  OD1 ASP B 116       4.964 -40.934   1.985  1.00 39.58           O  
ATOM   6286  OD2 ASP B 116       5.155 -42.967   1.136  1.00 39.58           O  
ATOM   6287  N   GLY B 117       6.300 -38.260  -2.401  1.00 40.71           N  
ATOM   6289  CA  GLY B 117       7.159 -37.650  -3.406  1.00 40.71           C  
ATOM   6292  C   GLY B 117       8.268 -36.880  -2.701  1.00 40.71           C  
ATOM   6293  O   GLY B 117       7.992 -35.899  -2.017  1.00 40.71           O  
ATOM   6294  N   SER B 118       9.519 -37.310  -2.848  1.00 37.70           N  
ATOM   6296  CA  SER B 118      10.646 -36.518  -2.363  1.00 37.70           C  
ATOM   6298  C   SER B 118      10.718 -35.266  -3.234  1.00 37.70           C  
ATOM   6299  CB  SER B 118      11.951 -37.309  -2.430  1.00 37.70           C  
ATOM   6302  O   SER B 118      10.946 -35.394  -4.440  1.00 37.70           O  
ATOM   6303  OG  SER B 118      12.963 -36.649  -1.696  1.00 37.70           O  
ATOM   6305  N   PRO B 119      10.534 -34.056  -2.685  1.00 41.60           N  
ATOM   6306  CA  PRO B 119      10.777 -32.870  -3.478  1.00 41.60           C  
ATOM   6308  C   PRO B 119      12.247 -32.885  -3.869  1.00 41.60           C  
ATOM   6309  CB  PRO B 119      10.447 -31.680  -2.588  1.00 41.60           C  
ATOM   6312  O   PRO B 119      13.112 -33.275  -3.077  1.00 41.60           O  
ATOM   6313  CG  PRO B 119      10.690 -32.217  -1.181  1.00 41.60           C  
ATOM   6316  CD  PRO B 119      10.490 -33.737  -1.270  1.00 41.60           C  
ATOM   6319  N   THR B 120      12.553 -32.430  -5.077  1.00 40.84           N  
ATOM   6321  CA  THR B 120      13.932 -32.070  -5.378  1.00 40.84           C  
ATOM   6323  C   THR B 120      14.312 -30.956  -4.404  1.00 40.84           C  
ATOM   6324  CB  THR B 120      14.120 -31.625  -6.839  1.00 40.84           C  
ATOM   6326  O   THR B 120      13.726 -29.873  -4.431  1.00 40.84           O  
ATOM   6327  CG2 THR B 120      15.335 -32.310  -7.458  1.00 40.84           C  
ATOM   6331  OG1 THR B 120      13.010 -31.932  -7.652  1.00 40.84           O  
ATOM   6333  N   GLU B 121      15.231 -31.239  -3.480  1.00 42.79           N  
ATOM   6335  CA  GLU B 121      15.689 -30.259  -2.498  1.00 42.79           C  
ATOM   6337  C   GLU B 121      16.245 -29.028  -3.225  1.00 42.79           C  
ATOM   6338  CB  GLU B 121      16.791 -30.846  -1.604  1.00 42.79           C  
ATOM   6341  O   GLU B 121      17.308 -29.088  -3.846  1.00 42.79           O  
ATOM   6342  CG  GLU B 121      16.324 -31.917  -0.609  1.00 42.79           C  
ATOM   6345  CD  GLU B 121      17.481 -32.384   0.296  1.00 42.79           C  
ATOM   6346  OE1 GLU B 121      17.181 -32.956   1.364  1.00 42.79           O  
ATOM   6347  OE2 GLU B 121      18.664 -32.134  -0.060  1.00 42.79           O  
ATOM   6348  N   MET B 122      15.543 -27.896  -3.144  1.00 52.23           N  
ATOM   6350  CA  MET B 122      16.078 -26.624  -3.626  1.00 52.23           C  
ATOM   6352  C   MET B 122      17.136 -26.129  -2.646  1.00 52.23           C  
ATOM   6353  CB  MET B 122      14.983 -25.563  -3.750  1.00 52.23           C  
ATOM   6356  O   MET B 122      16.807 -25.762  -1.525  1.00 52.23           O  
ATOM   6357  CG  MET B 122      13.943 -25.869  -4.821  1.00 52.23           C  
ATOM   6360  SD  MET B 122      12.996 -24.389  -5.280  1.00 52.23           S  
ATOM   6361  CE  MET B 122      12.197 -24.032  -3.698  1.00 52.23           C  
ATOM   6365  N   LYS B 123      18.400 -26.066  -3.050  1.00 50.22           N  
ATOM   6367  CA  LYS B 123      19.487 -25.553  -2.210  1.00 50.22           C  
ATOM   6369  C   LYS B 123      19.591 -24.034  -2.265  1.00 50.22           C  
ATOM   6370  CB  LYS B 123      20.800 -26.254  -2.576  1.00 50.22           C  
ATOM   6373  O   LYS B 123      19.675 -23.380  -1.227  1.00 50.22           O  
ATOM   6374  CG  LYS B 123      20.734 -27.722  -2.138  1.00 50.22           C  
ATOM   6377  CD  LYS B 123      22.027 -28.481  -2.433  1.00 50.22           C  
ATOM   6380  CE  LYS B 123      21.812 -29.912  -1.932  1.00 50.22           C  
ATOM   6383  NZ  LYS B 123      22.960 -30.799  -2.215  1.00 50.22           N  
ATOM   6387  N   ASN B 124      19.590 -23.463  -3.462  1.00 60.90           N  
ATOM   6389  CA  ASN B 124      19.716 -22.034  -3.704  1.00 60.90           C  
ATOM   6391  C   ASN B 124      18.802 -21.623  -4.858  1.00 60.90           C  
ATOM   6392  CB  ASN B 124      21.199 -21.720  -3.966  1.00 60.90           C  
ATOM   6395  O   ASN B 124      19.098 -21.855  -6.029  1.00 60.90           O  
ATOM   6396  CG  ASN B 124      21.478 -20.241  -4.198  1.00 60.90           C  
ATOM   6397  ND2 ASN B 124      22.649 -19.781  -3.824  1.00 60.90           N  
ATOM   6400  OD1 ASN B 124      20.662 -19.484  -4.699  1.00 60.90           O  
ATOM   6401  N   VAL B 125      17.725 -20.907  -4.532  1.00 70.63           N  
ATOM   6403  CA  VAL B 125      16.705 -20.505  -5.514  1.00 70.63           C  
ATOM   6405  C   VAL B 125      17.252 -19.579  -6.615  1.00 70.63           C  
ATOM   6406  CB  VAL B 125      15.504 -19.819  -4.828  1.00 70.63           C  
ATOM   6408  O   VAL B 125      16.612 -19.399  -7.653  1.00 70.63           O  
ATOM   6409  CG1 VAL B 125      14.217 -20.132  -5.568  1.00 70.63           C  
ATOM   6413  CG2 VAL B 125      15.227 -20.237  -3.384  1.00 70.63           C  
ATOM   6417  N   SER B 126      18.410 -18.946  -6.392  1.00 64.30           N  
ATOM   6419  CA  SER B 126      19.121 -18.148  -7.398  1.00 64.30           C  
ATOM   6421  C   SER B 126      20.047 -18.987  -8.285  1.00 64.30           C  
ATOM   6422  CB  SER B 126      20.010 -17.082  -6.747  1.00 64.30           C  
ATOM   6425  O   SER B 126      20.240 -18.640  -9.450  1.00 64.30           O  
ATOM   6426  OG  SER B 126      19.349 -16.284  -5.789  1.00 64.30           O  
ATOM   6428  N   ALA B 127      20.668 -20.035  -7.734  1.00 58.20           N  
ATOM   6430  CA  ALA B 127      21.720 -20.803  -8.403  1.00 58.20           C  
ATOM   6432  C   ALA B 127      21.216 -22.098  -9.059  1.00 58.20           C  
ATOM   6433  CB  ALA B 127      22.850 -21.086  -7.406  1.00 58.20           C  
ATOM   6437  O   ALA B 127      21.804 -22.535 -10.044  1.00 58.20           O  
ATOM   6438  N   ASP B 128      20.119 -22.676  -8.570  1.00 55.08           N  
ATOM   6440  CA  ASP B 128      19.677 -24.034  -8.919  1.00 55.08           C  
ATOM   6442  C   ASP B 128      19.040 -24.178 -10.311  1.00 55.08           C  
ATOM   6443  CB  ASP B 128      18.737 -24.561  -7.822  1.00 55.08           C  
ATOM   6446  O   ASP B 128      18.463 -25.218 -10.609  1.00 55.08           O  
ATOM   6447  CG  ASP B 128      19.435 -24.865  -6.499  1.00 55.08           C  
ATOM   6448  OD1 ASP B 128      20.684 -24.856  -6.413  1.00 55.08           O  
ATOM   6449  OD2 ASP B 128      18.691 -25.084  -5.523  1.00 55.08           O  
ATOM   6450  N   ALA B 129      19.124 -23.163 -11.181  1.00 61.39           N  
ATOM   6452  CA  ALA B 129      18.543 -23.184 -12.532  1.00 61.39           C  
ATOM   6454  C   ALA B 129      17.118 -23.788 -12.568  1.00 61.39           C  
ATOM   6455  CB  ALA B 129      19.528 -23.856 -13.501  1.00 61.39           C  
ATOM   6459  O   ALA B 129      16.786 -24.580 -13.458  1.00 61.39           O  
ATOM   6460  N   LEU B 130      16.303 -23.427 -11.564  1.00 73.74           N  
ATOM   6462  CA  LEU B 130      14.998 -24.035 -11.312  1.00 73.74           C  
ATOM   6464  C   LEU B 130      14.130 -24.010 -12.562  1.00 73.74           C  
ATOM   6465  CB  LEU B 130      14.279 -23.319 -10.158  1.00 73.74           C  
ATOM   6468  O   LEU B 130      14.059 -23.002 -13.274  1.00 73.74           O  
ATOM   6469  CG  LEU B 130      14.902 -23.632  -8.795  1.00 73.74           C  
ATOM   6471  CD1 LEU B 130      14.423 -22.607  -7.780  1.00 73.74           C  
ATOM   6475  CD2 LEU B 130      14.541 -25.032  -8.309  1.00 73.74           C  
ATOM   6479  N   ALA B 131      13.464 -25.129 -12.809  1.00 77.36           N  
ATOM   6481  CA  ALA B 131      12.490 -25.222 -13.875  1.00 77.36           C  
ATOM   6483  C   ALA B 131      11.235 -24.409 -13.541  1.00 77.36           C  
ATOM   6484  CB  ALA B 131      12.167 -26.690 -14.147  1.00 77.36           C  
ATOM   6488  O   ALA B 131      11.012 -24.009 -12.396  1.00 77.36           O  
ATOM   6489  N   GLY B 132      10.402 -24.140 -14.541  1.00 80.62           N  
ATOM   6491  CA  GLY B 132       9.051 -23.669 -14.266  1.00 80.62           C  
ATOM   6494  C   GLY B 132       8.292 -24.697 -13.417  1.00 80.62           C  
ATOM   6495  O   GLY B 132       8.296 -25.887 -13.730  1.00 80.62           O  
ATOM   6496  N   GLY B 133       7.688 -24.261 -12.313  1.00 86.61           N  
ATOM   6498  CA  GLY B 133       7.051 -25.178 -11.372  1.00 86.61           C  
ATOM   6501  C   GLY B 133       6.651 -24.546 -10.045  1.00 86.61           C  
ATOM   6502  O   GLY B 133       6.784 -23.334  -9.825  1.00 86.61           O  
ATOM   6503  N   LEU B 134       6.144 -25.403  -9.162  1.00 84.19           N  
ATOM   6505  CA  LEU B 134       5.697 -25.082  -7.814  1.00 84.19           C  
ATOM   6507  C   LEU B 134       6.610 -25.797  -6.820  1.00 84.19           C  
ATOM   6508  CB  LEU B 134       4.233 -25.524  -7.635  1.00 84.19           C  
ATOM   6511  O   LEU B 134       6.697 -27.017  -6.810  1.00 84.19           O  
ATOM   6512  CG  LEU B 134       3.249 -25.026  -8.706  1.00 84.19           C  
ATOM   6514  CD1 LEU B 134       1.831 -25.447  -8.323  1.00 84.19           C  
ATOM   6518  CD2 LEU B 134       3.286 -23.505  -8.869  1.00 84.19           C  
ATOM   6522  N   TYR B 135       7.292 -25.047  -5.967  1.00 78.87           N  
ATOM   6524  CA  TYR B 135       8.312 -25.601  -5.086  1.00 78.87           C  
ATOM   6526  C   TYR B 135       8.085 -25.208  -3.633  1.00 78.87           C  
ATOM   6527  CB  TYR B 135       9.692 -25.151  -5.559  1.00 78.87           C  
ATOM   6530  O   TYR B 135       7.382 -24.244  -3.325  1.00 78.87           O  
ATOM   6531  CG  TYR B 135      10.059 -25.536  -6.974  1.00 78.87           C  
ATOM   6532  CD1 TYR B 135      10.631 -26.798  -7.216  1.00 78.87           C  
ATOM   6534  CD2 TYR B 135       9.845 -24.637  -8.038  1.00 78.87           C  
ATOM   6536  CE1 TYR B 135      11.010 -27.165  -8.517  1.00 78.87           C  
ATOM   6538  CE2 TYR B 135      10.228 -25.003  -9.342  1.00 78.87           C  
ATOM   6540  OH  TYR B 135      11.233 -26.610 -10.822  1.00 78.87           O  
ATOM   6542  CZ  TYR B 135      10.824 -26.259  -9.578  1.00 78.87           C  
ATOM   6543  N   THR B 136       8.746 -25.928  -2.731  1.00 74.86           N  
ATOM   6545  CA  THR B 136       8.803 -25.600  -1.306  1.00 74.86           C  
ATOM   6547  C   THR B 136      10.250 -25.459  -0.854  1.00 74.86           C  
ATOM   6548  CB  THR B 136       8.037 -26.640  -0.484  1.00 74.86           C  
ATOM   6550  O   THR B 136      11.090 -26.289  -1.185  1.00 74.86           O  
ATOM   6551  CG2 THR B 136       8.242 -26.452   1.013  1.00 74.86           C  
ATOM   6555  OG1 THR B 136       6.667 -26.436  -0.731  1.00 74.86           O  
ATOM   6557  N   GLY B 137      10.543 -24.397  -0.104  1.00 68.82           N  
ATOM   6559  CA  GLY B 137      11.824 -24.213   0.573  1.00 68.82           C  
ATOM   6562  C   GLY B 137      11.692 -24.417   2.082  1.00 68.82           C  
ATOM   6563  O   GLY B 137      10.782 -23.864   2.702  1.00 68.82           O  
ATOM   6564  N   TYR B 138      12.614 -25.183   2.668  1.00 57.62           N  
ATOM   6566  CA  TYR B 138      12.694 -25.478   4.106  1.00 57.62           C  
ATOM   6568  C   TYR B 138      13.667 -24.568   4.857  1.00 57.62           C  
ATOM   6569  CB  TYR B 138      13.062 -26.955   4.323  1.00 57.62           C  
ATOM   6572  O   TYR B 138      14.538 -23.931   4.268  1.00 57.62           O  
ATOM   6573  CG  TYR B 138      12.005 -27.871   3.766  1.00 57.62           C  
ATOM   6574  CD1 TYR B 138      10.751 -27.909   4.404  1.00 57.62           C  
ATOM   6576  CD2 TYR B 138      12.225 -28.569   2.561  1.00 57.62           C  
ATOM   6578  CE1 TYR B 138       9.681 -28.558   3.780  1.00 57.62           C  
ATOM   6580  CE2 TYR B 138      11.157 -29.252   1.953  1.00 57.62           C  
ATOM   6582  OH  TYR B 138       8.804 -29.638   1.883  1.00 57.62           O  
ATOM   6584  CZ  TYR B 138       9.882 -29.194   2.547  1.00 57.62           C  
ATOM   6585  N   GLU B 139      13.534 -24.549   6.185  1.00 50.07           N  
ATOM   6587  CA  GLU B 139      14.328 -23.706   7.087  1.00 50.07           C  
ATOM   6589  C   GLU B 139      15.834 -23.984   7.004  1.00 50.07           C  
ATOM   6590  CB  GLU B 139      13.815 -23.883   8.536  1.00 50.07           C  
ATOM   6593  O   GLU B 139      16.637 -23.061   6.865  1.00 50.07           O  
ATOM   6594  CG  GLU B 139      13.322 -22.561   9.134  1.00 50.07           C  
ATOM   6597  CD  GLU B 139      12.685 -22.673  10.522  1.00 50.07           C  
ATOM   6598  OE1 GLU B 139      12.140 -21.636  10.965  1.00 50.07           O  
ATOM   6599  OE2 GLU B 139      12.680 -23.784  11.094  1.00 50.07           O  
ATOM   6600  N   GLY B 140      16.222 -25.264   7.026  1.00 48.68           N  
ATOM   6602  CA  GLY B 140      17.629 -25.677   7.069  1.00 48.68           C  
ATOM   6605  C   GLY B 140      18.453 -25.222   5.860  1.00 48.68           C  
ATOM   6606  O   GLY B 140      19.641 -24.933   6.001  1.00 48.68           O  
ATOM   6607  N   LEU B 141      17.814 -25.075   4.697  1.00 46.52           N  
ATOM   6609  CA  LEU B 141      18.444 -24.597   3.463  1.00 46.52           C  
ATOM   6611  C   LEU B 141      18.936 -23.148   3.583  1.00 46.52           C  
ATOM   6612  CB  LEU B 141      17.407 -24.707   2.333  1.00 46.52           C  
ATOM   6615  O   LEU B 141      19.938 -22.774   2.977  1.00 46.52           O  
ATOM   6616  CG  LEU B 141      17.112 -26.162   1.926  1.00 46.52           C  
ATOM   6618  CD1 LEU B 141      15.772 -26.215   1.195  1.00 46.52           C  
ATOM   6622  CD2 LEU B 141      18.286 -26.752   1.138  1.00 46.52           C  
ATOM   6626  N   ASN B 142      18.248 -22.325   4.380  1.00 44.07           N  
ATOM   6628  CA  ASN B 142      18.557 -20.903   4.526  1.00 44.07           C  
ATOM   6630  C   ASN B 142      19.788 -20.636   5.397  1.00 44.07           C  
ATOM   6631  CB  ASN B 142      17.329 -20.182   5.108  1.00 44.07           C  
ATOM   6634  O   ASN B 142      20.414 -19.591   5.235  1.00 44.07           O  
ATOM   6635  CG  ASN B 142      16.176 -20.066   4.132  1.00 44.07           C  
ATOM   6636  ND2 ASN B 142      14.957 -20.031   4.606  1.00 44.07           N  
ATOM   6639  OD1 ASN B 142      16.350 -19.942   2.931  1.00 44.07           O  
ATOM   6640  N   ASN B 143      20.151 -21.550   6.301  1.00 42.65           N  
ATOM   6642  CA  ASN B 143      21.166 -21.277   7.324  1.00 42.65           C  
ATOM   6644  C   ASN B 143      22.568 -21.016   6.746  1.00 42.65           C  
ATOM   6645  CB  ASN B 143      21.172 -22.435   8.336  1.00 42.65           C  
ATOM   6648  O   ASN B 143      23.355 -20.310   7.371  1.00 42.65           O  
ATOM   6649  CG  ASN B 143      19.965 -22.419   9.260  1.00 42.65           C  
ATOM   6650  ND2 ASN B 143      19.674 -23.519   9.913  1.00 42.65           N  
ATOM   6653  OD1 ASN B 143      19.283 -21.424   9.430  1.00 42.65           O  
ATOM   6654  N   ASN B 144      22.861 -21.542   5.550  1.00 43.71           N  
ATOM   6656  CA  ASN B 144      24.124 -21.316   4.836  1.00 43.71           C  
ATOM   6658  C   ASN B 144      23.958 -20.526   3.525  1.00 43.71           C  
ATOM   6659  CB  ASN B 144      24.817 -22.671   4.605  1.00 43.71           C  
ATOM   6662  O   ASN B 144      24.921 -20.391   2.770  1.00 43.71           O  
ATOM   6663  CG  ASN B 144      25.451 -23.258   5.852  1.00 43.71           C  
ATOM   6664  ND2 ASN B 144      25.787 -24.526   5.816  1.00 43.71           N  
ATOM   6667  OD1 ASN B 144      25.697 -22.612   6.854  1.00 43.71           O  
ATOM   6668  N   ALA B 145      22.758 -20.023   3.227  1.00 48.96           N  
ATOM   6670  CA  ALA B 145      22.524 -19.248   2.016  1.00 48.96           C  
ATOM   6672  C   ALA B 145      23.080 -17.824   2.170  1.00 48.96           C  
ATOM   6673  CB  ALA B 145      21.030 -19.270   1.685  1.00 48.96           C  
ATOM   6677  O   ALA B 145      22.969 -17.207   3.234  1.00 48.96           O  
ATOM   6678  N   THR B 146      23.650 -17.266   1.098  1.00 49.78           N  
ATOM   6680  CA  THR B 146      24.013 -15.844   1.093  1.00 49.78           C  
ATOM   6682  C   THR B 146      22.734 -15.023   1.199  1.00 49.78           C  
ATOM   6683  CB  THR B 146      24.790 -15.416  -0.161  1.00 49.78           C  
ATOM   6685  O   THR B 146      21.713 -15.358   0.595  1.00 49.78           O  
ATOM   6686  CG2 THR B 146      25.547 -14.105   0.056  1.00 49.78           C  
ATOM   6690  OG1 THR B 146      25.738 -16.388  -0.528  1.00 49.78           O  
ATOM   6692  N   LEU B 147      22.765 -13.938   1.971  1.00 49.28           N  
ATOM   6694  CA  LEU B 147      21.585 -13.104   2.167  1.00 49.28           C  
ATOM   6696  C   LEU B 147      21.008 -12.650   0.814  1.00 49.28           C  
ATOM   6697  CB  LEU B 147      21.946 -11.897   3.051  1.00 49.28           C  
ATOM   6700  O   LEU B 147      21.717 -12.065  -0.003  1.00 49.28           O  
ATOM   6701  CG  LEU B 147      20.775 -11.498   3.968  1.00 49.28           C  
ATOM   6703  CD1 LEU B 147      20.982 -12.081   5.366  1.00 49.28           C  
ATOM   6707  CD2 LEU B 147      20.649  -9.982   4.083  1.00 49.28           C  
ATOM   6711  N   GLY B 148      19.716 -12.900   0.595  1.00 58.00           N  
ATOM   6713  CA  GLY B 148      19.032 -12.565  -0.655  1.00 58.00           C  
ATOM   6716  C   GLY B 148      19.025 -13.668  -1.716  1.00 58.00           C  
ATOM   6717  O   GLY B 148      18.269 -13.538  -2.680  1.00 58.00           O  
ATOM   6718  N   ASP B 149      19.767 -14.764  -1.531  1.00 65.73           N  
ATOM   6720  CA  ASP B 149      19.676 -15.930  -2.417  1.00 65.73           C  
ATOM   6722  C   ASP B 149      18.307 -16.603  -2.300  1.00 65.73           C  
ATOM   6723  CB  ASP B 149      20.802 -16.937  -2.128  1.00 65.73           C  
ATOM   6726  O   ASP B 149      17.646 -16.859  -3.309  1.00 65.73           O  
ATOM   6727  CG  ASP B 149      22.161 -16.521  -2.698  1.00 65.73           C  
ATOM   6728  OD1 ASP B 149      22.178 -15.634  -3.583  1.00 65.73           O  
ATOM   6729  OD2 ASP B 149      23.175 -17.150  -2.307  1.00 65.73           O  
ATOM   6730  N   ASN B 150      17.834 -16.761  -1.063  1.00 70.31           N  
ATOM   6732  CA  ASN B 150      16.507 -17.277  -0.755  1.00 70.31           C  
ATOM   6734  C   ASN B 150      15.590 -16.131  -0.285  1.00 70.31           C  
ATOM   6735  CB  ASN B 150      16.628 -18.442   0.248  1.00 70.31           C  
ATOM   6738  O   ASN B 150      16.061 -15.136   0.277  1.00 70.31           O  
ATOM   6739  CG  ASN B 150      17.509 -19.592  -0.227  1.00 70.31           C  
ATOM   6740  ND2 ASN B 150      17.887 -20.474   0.660  1.00 70.31           N  
ATOM   6743  OD1 ASN B 150      17.861 -19.725  -1.384  1.00 70.31           O  
ATOM   6744  N   PRO B 151      14.266 -16.241  -0.489  1.00 78.09           N  
ATOM   6745  CA  PRO B 151      13.331 -15.156  -0.209  1.00 78.09           C  
ATOM   6747  C   PRO B 151      13.271 -14.754   1.254  1.00 78.09           C  
ATOM   6748  CB  PRO B 151      11.962 -15.643  -0.687  1.00 78.09           C  
ATOM   6751  O   PRO B 151      12.923 -13.613   1.516  1.00 78.09           O  
ATOM   6752  CG  PRO B 151      12.101 -17.163  -0.700  1.00 78.09           C  
ATOM   6755  CD  PRO B 151      13.564 -17.380  -1.054  1.00 78.09           C  
ATOM   6758  N   PHE B 152      13.590 -15.641   2.196  1.00 71.89           N  
ATOM   6760  CA  PHE B 152      13.396 -15.409   3.630  1.00 71.89           C  
ATOM   6762  C   PHE B 152      14.628 -15.767   4.465  1.00 71.89           C  
ATOM   6763  CB  PHE B 152      12.124 -16.133   4.093  1.00 71.89           C  
ATOM   6766  O   PHE B 152      14.488 -16.137   5.631  1.00 71.89           O  
ATOM   6767  CG  PHE B 152      10.884 -15.766   3.307  1.00 71.89           C  
ATOM   6768  CD1 PHE B 152      10.396 -14.447   3.315  1.00 71.89           C  
ATOM   6770  CD2 PHE B 152      10.246 -16.737   2.520  1.00 71.89           C  
ATOM   6772  CE1 PHE B 152       9.284 -14.108   2.527  1.00 71.89           C  
ATOM   6774  CE2 PHE B 152       9.128 -16.395   1.741  1.00 71.89           C  
ATOM   6776  CZ  PHE B 152       8.644 -15.080   1.746  1.00 71.89           C  
ATOM   6778  N   THR B 153      15.834 -15.624   3.893  1.00 63.93           N  
ATOM   6780  CA  THR B 153      17.110 -15.840   4.608  1.00 63.93           C  
ATOM   6782  C   THR B 153      17.201 -15.056   5.918  1.00 63.93           C  
ATOM   6783  CB  THR B 153      18.328 -15.426   3.759  1.00 63.93           C  
ATOM   6785  O   THR B 153      17.858 -15.492   6.850  1.00 63.93           O  
ATOM   6786  CG2 THR B 153      18.583 -16.368   2.593  1.00 63.93           C  
ATOM   6790  OG1 THR B 153      18.152 -14.130   3.209  1.00 63.93           O  
ATOM   6792  N   ASP B 154      16.529 -13.907   6.003  1.00 61.43           N  
ATOM   6794  CA  ASP B 154      16.472 -13.049   7.188  1.00 61.43           C  
ATOM   6796  C   ASP B 154      15.604 -13.601   8.331  1.00 61.43           C  
ATOM   6797  CB  ASP B 154      16.019 -11.634   6.763  1.00 61.43           C  
ATOM   6800  O   ASP B 154      15.763 -13.176   9.469  1.00 61.43           O  
ATOM   6801  CG  ASP B 154      14.694 -11.525   5.981  1.00 61.43           C  
ATOM   6802  OD1 ASP B 154      14.227 -12.503   5.353  1.00 61.43           O  
ATOM   6803  OD2 ASP B 154      14.138 -10.403   5.879  1.00 61.43           O  
ATOM   6804  N   SER B 155      14.690 -14.534   8.050  1.00 60.03           N  
ATOM   6806  CA  SER B 155      13.813 -15.143   9.065  1.00 60.03           C  
ATOM   6808  C   SER B 155      13.982 -16.650   9.221  1.00 60.03           C  
ATOM   6809  CB  SER B 155      12.352 -14.816   8.755  1.00 60.03           C  
ATOM   6812  O   SER B 155      13.359 -17.229  10.102  1.00 60.03           O  
ATOM   6813  OG  SER B 155      11.933 -15.439   7.556  1.00 60.03           O  
ATOM   6815  N   GLY B 156      14.730 -17.300   8.328  1.00 59.48           N  
ATOM   6817  CA  GLY B 156      14.840 -18.756   8.259  1.00 59.48           C  
ATOM   6820  C   GLY B 156      13.587 -19.457   7.728  1.00 59.48           C  
ATOM   6821  O   GLY B 156      13.731 -20.478   7.081  1.00 59.48           O  
ATOM   6822  N   ALA B 157      12.390 -18.897   7.902  1.00 64.09           N  
ATOM   6824  CA  ALA B 157      11.110 -19.564   7.665  1.00 64.09           C  
ATOM   6826  C   ALA B 157      10.958 -20.304   6.324  1.00 64.09           C  
ATOM   6827  CB  ALA B 157      10.024 -18.502   7.748  1.00 64.09           C  
ATOM   6831  O   ALA B 157      11.358 -19.811   5.266  1.00 64.09           O  
ATOM   6832  N   ALA B 158      10.245 -21.431   6.380  1.00 70.82           N  
ATOM   6834  CA  ALA B 158       9.816 -22.191   5.212  1.00 70.82           C  
ATOM   6836  C   ALA B 158       8.785 -21.428   4.357  1.00 70.82           C  
ATOM   6837  CB  ALA B 158       9.298 -23.556   5.685  1.00 70.82           C  
ATOM   6841  O   ALA B 158       8.042 -20.567   4.850  1.00 70.82           O  
ATOM   6842  N   TYR B 159       8.736 -21.748   3.064  1.00 79.79           N  
ATOM   6844  CA  TYR B 159       7.942 -21.010   2.084  1.00 79.79           C  
ATOM   6846  C   TYR B 159       7.512 -21.845   0.883  1.00 79.79           C  
ATOM   6847  CB  TYR B 159       8.743 -19.796   1.602  1.00 79.79           C  
ATOM   6850  O   TYR B 159       8.209 -22.771   0.474  1.00 79.79           O  
ATOM   6851  CG  TYR B 159      10.121 -20.093   1.025  1.00 79.79           C  
ATOM   6852  CD1 TYR B 159      11.226 -20.248   1.885  1.00 79.79           C  
ATOM   6854  CD2 TYR B 159      10.301 -20.228  -0.365  1.00 79.79           C  
ATOM   6856  CE1 TYR B 159      12.501 -20.546   1.376  1.00 79.79           C  
ATOM   6858  CE2 TYR B 159      11.579 -20.518  -0.884  1.00 79.79           C  
ATOM   6860  OH  TYR B 159      13.901 -20.988  -0.515  1.00 79.79           O  
ATOM   6862  CZ  TYR B 159      12.678 -20.683  -0.014  1.00 79.79           C  
ATOM   6863  N   GLY B 160       6.390 -21.451   0.281  1.00 79.05           N  
ATOM   6865  CA  GLY B 160       6.002 -21.882  -1.060  1.00 79.05           C  
ATOM   6868  C   GLY B 160       6.579 -20.929  -2.103  1.00 79.05           C  
ATOM   6869  O   GLY B 160       6.641 -19.719  -1.865  1.00 79.05           O  
ATOM   6870  N   LEU B 161       7.000 -21.458  -3.247  1.00 84.65           N  
ATOM   6872  CA  LEU B 161       7.624 -20.715  -4.335  1.00 84.65           C  
ATOM   6874  C   LEU B 161       6.987 -21.090  -5.675  1.00 84.65           C  
ATOM   6875  CB  LEU B 161       9.126 -21.033  -4.343  1.00 84.65           C  
ATOM   6878  O   LEU B 161       7.059 -22.236  -6.103  1.00 84.65           O  
ATOM   6879  CG  LEU B 161       9.891 -20.344  -5.489  1.00 84.65           C  
ATOM   6881  CD1 LEU B 161      10.193 -18.881  -5.165  1.00 84.65           C  
ATOM   6885  CD2 LEU B 161      11.193 -21.083  -5.732  1.00 84.65           C  
ATOM   6889  N   LEU B 162       6.454 -20.098  -6.378  1.00 86.63           N  
ATOM   6891  CA  LEU B 162       6.218 -20.182  -7.815  1.00 86.63           C  
ATOM   6893  C   LEU B 162       7.487 -19.730  -8.540  1.00 86.63           C  
ATOM   6894  CB  LEU B 162       5.011 -19.296  -8.159  1.00 86.63           C  
ATOM   6897  O   LEU B 162       7.958 -18.614  -8.298  1.00 86.63           O  
ATOM   6898  CG  LEU B 162       4.790 -19.079  -9.665  1.00 86.63           C  
ATOM   6900  CD1 LEU B 162       4.417 -20.371 -10.379  1.00 86.63           C  
ATOM   6904  CD2 LEU B 162       3.671 -18.060  -9.871  1.00 86.63           C  
ATOM   6908  N   ASN B 163       8.001 -20.556  -9.448  1.00 86.00           N  
ATOM   6910  CA  ASN B 163       9.101 -20.204 -10.340  1.00 86.00           C  
ATOM   6912  C   ASN B 163       8.626 -20.305 -11.796  1.00 86.00           C  
ATOM   6913  CB  ASN B 163      10.302 -21.110 -10.023  1.00 86.00           C  
ATOM   6916  O   ASN B 163       8.055 -21.317 -12.188  1.00 86.00           O  
ATOM   6917  CG  ASN B 163      11.533 -20.703 -10.806  1.00 86.00           C  
ATOM   6918  ND2 ASN B 163      11.826 -21.389 -11.877  1.00 86.00           N  
ATOM   6921  OD1 ASN B 163      12.210 -19.742 -10.470  1.00 86.00           O  
ATOM   6922  N   ILE B 164       8.844 -19.256 -12.590  1.00 82.67           N  
ATOM   6924  CA  ILE B 164       8.567 -19.231 -14.033  1.00 82.67           C  
ATOM   6926  C   ILE B 164       9.878 -18.937 -14.753  1.00 82.67           C  
ATOM   6927  CB  ILE B 164       7.481 -18.193 -14.401  1.00 82.67           C  
ATOM   6929  O   ILE B 164      10.440 -17.849 -14.589  1.00 82.67           O  
ATOM   6930  CG1 ILE B 164       6.195 -18.415 -13.573  1.00 82.67           C  
ATOM   6933  CG2 ILE B 164       7.208 -18.236 -15.918  1.00 82.67           C  
ATOM   6937  CD1 ILE B 164       5.019 -17.511 -13.963  1.00 82.67           C  
ATOM   6941  N   THR B 165      10.341 -19.887 -15.558  1.00 76.99           N  
ATOM   6943  CA  THR B 165      11.592 -19.798 -16.320  1.00 76.99           C  
ATOM   6945  C   THR B 165      11.277 -19.594 -17.799  1.00 76.99           C  
ATOM   6946  CB  THR B 165      12.447 -21.049 -16.065  1.00 76.99           C  
ATOM   6948  O   THR B 165      10.472 -20.331 -18.360  1.00 76.99           O  
ATOM   6949  CG2 THR B 165      13.772 -21.036 -16.820  1.00 76.99           C  
ATOM   6953  OG1 THR B 165      12.778 -21.069 -14.692  1.00 76.99           O  
ATOM   6955  N   GLY B 166      11.874 -18.567 -18.413  1.00 63.83           N  
ATOM   6957  CA  GLY B 166      11.726 -18.292 -19.847  1.00 63.83           C  
ATOM   6960  C   GLY B 166      12.597 -19.195 -20.720  1.00 63.83           C  
ATOM   6961  O   GLY B 166      13.541 -19.801 -20.215  1.00 63.83           O  
ATOM   6962  N   VAL B 167      12.280 -19.275 -22.021  1.00 50.55           N  
ATOM   6964  CA  VAL B 167      12.770 -20.371 -22.886  1.00 50.55           C  
ATOM   6966  C   VAL B 167      13.564 -19.963 -24.148  1.00 50.55           C  
ATOM   6967  CB  VAL B 167      11.661 -21.368 -23.268  1.00 50.55           C  
ATOM   6969  O   VAL B 167      14.465 -20.672 -24.556  1.00 50.55           O  
ATOM   6970  CG1 VAL B 167      12.185 -22.792 -23.069  1.00 50.55           C  
ATOM   6974  CG2 VAL B 167      10.346 -21.179 -22.499  1.00 50.55           C  
ATOM   6978  N   ASP B 168      13.291 -18.821 -24.772  1.00 49.20           N  
ATOM   6980  CA  ASP B 168      14.021 -18.300 -25.958  1.00 49.20           C  
ATOM   6982  C   ASP B 168      14.223 -16.766 -25.839  1.00 49.20           C  
ATOM   6983  CB  ASP B 168      13.198 -18.697 -27.202  1.00 49.20           C  
ATOM   6986  O   ASP B 168      13.604 -16.198 -24.937  1.00 49.20           O  
ATOM   6987  CG  ASP B 168      14.034 -18.837 -28.475  1.00 49.20           C  
ATOM   6988  OD1 ASP B 168      15.239 -19.132 -28.353  1.00 49.20           O  
ATOM   6989  OD2 ASP B 168      13.468 -18.635 -29.566  1.00 49.20           O  
ATOM   6990  N   PRO B 169      15.055 -16.012 -26.606  1.00 45.86           N  
ATOM   6991  CA  PRO B 169      16.271 -16.372 -27.366  1.00 45.86           C  
ATOM   6993  C   PRO B 169      17.472 -16.735 -26.482  1.00 45.86           C  
ATOM   6994  CB  PRO B 169      16.600 -15.138 -28.206  1.00 45.86           C  
ATOM   6997  O   PRO B 169      18.476 -17.270 -26.943  1.00 45.86           O  
ATOM   6998  CG  PRO B 169      16.112 -13.982 -27.345  1.00 45.86           C  
ATOM   7001  CD  PRO B 169      14.875 -14.564 -26.670  1.00 45.86           C  
ATOM   7004  N   ASP B 170      17.399 -16.378 -25.200  1.00 46.63           N  
ATOM   7006  CA  ASP B 170      18.377 -16.785 -24.202  1.00 46.63           C  
ATOM   7008  C   ASP B 170      17.612 -17.293 -22.972  1.00 46.63           C  
ATOM   7009  CB  ASP B 170      19.373 -15.654 -23.927  1.00 46.63           C  
ATOM   7012  O   ASP B 170      17.408 -16.535 -22.008  1.00 46.63           O  
ATOM   7013  CG  ASP B 170      20.627 -16.155 -23.207  1.00 46.63           C  
ATOM   7014  OD1 ASP B 170      20.629 -17.287 -22.669  1.00 46.63           O  
ATOM   7015  OD2 ASP B 170      21.582 -15.346 -23.091  1.00 46.63           O  
ATOM   7016  N   PRO B 171      17.131 -18.557 -23.017  1.00 45.64           N  
ATOM   7017  CA  PRO B 171      16.393 -19.173 -21.914  1.00 45.64           C  
ATOM   7019  C   PRO B 171      17.139 -18.996 -20.608  1.00 45.64           C  
ATOM   7020  CB  PRO B 171      16.344 -20.671 -22.213  1.00 45.64           C  
ATOM   7023  O   PRO B 171      16.543 -18.757 -19.561  1.00 45.64           O  
ATOM   7024  CG  PRO B 171      17.321 -20.915 -23.357  1.00 45.64           C  
ATOM   7027  CD  PRO B 171      17.406 -19.559 -24.046  1.00 45.64           C  
ATOM   7030  N   THR B 172      18.474 -19.005 -20.690  1.00 48.83           N  
ATOM   7032  CA  THR B 172      19.389 -18.977 -19.563  1.00 48.83           C  
ATOM   7034  C   THR B 172      19.361 -17.692 -18.743  1.00 48.83           C  
ATOM   7035  CB  THR B 172      20.842 -19.319 -19.929  1.00 48.83           C  
ATOM   7037  O   THR B 172      20.228 -17.527 -17.887  1.00 48.83           O  
ATOM   7038  CG2 THR B 172      21.015 -20.527 -20.839  1.00 48.83           C  
ATOM   7042  OG1 THR B 172      21.536 -18.225 -20.480  1.00 48.83           O  
ATOM   7044  N   LYS B 173      18.417 -16.762 -18.950  1.00 60.32           N  
ATOM   7046  CA  LYS B 173      18.496 -15.415 -18.363  1.00 60.32           C  
ATOM   7048  C   LYS B 173      17.211 -14.929 -17.688  1.00 60.32           C  
ATOM   7049  CB  LYS B 173      18.955 -14.431 -19.445  1.00 60.32           C  
ATOM   7052  O   LYS B 173      17.318 -14.191 -16.711  1.00 60.32           O  
ATOM   7053  CG  LYS B 173      20.194 -14.838 -20.268  1.00 60.32           C  
ATOM   7056  CD  LYS B 173      21.559 -14.925 -19.558  1.00 60.32           C  
ATOM   7059  CE  LYS B 173      22.833 -14.972 -20.421  1.00 60.32           C  
ATOM   7062  NZ  LYS B 173      22.943 -13.863 -21.390  1.00 60.32           N  
ATOM   7066  N   TYR B 174      16.022 -15.363 -18.099  1.00 71.44           N  
ATOM   7068  CA  TYR B 174      14.763 -14.781 -17.614  1.00 71.44           C  
ATOM   7070  C   TYR B 174      14.045 -15.678 -16.606  1.00 71.44           C  
ATOM   7071  CB  TYR B 174      13.877 -14.427 -18.803  1.00 71.44           C  
ATOM   7074  O   TYR B 174      13.674 -16.803 -16.923  1.00 71.44           O  
ATOM   7075  CG  TYR B 174      14.492 -13.370 -19.696  1.00 71.44           C  
ATOM   7076  CD1 TYR B 174      14.422 -12.012 -19.330  1.00 71.44           C  
ATOM   7078  CD2 TYR B 174      15.164 -13.747 -20.872  1.00 71.44           C  
ATOM   7080  CE1 TYR B 174      14.980 -11.021 -20.160  1.00 71.44           C  
ATOM   7082  CE2 TYR B 174      15.753 -12.766 -21.688  1.00 71.44           C  
ATOM   7084  OH  TYR B 174      16.208 -10.462 -22.149  1.00 71.44           O  
ATOM   7086  CZ  TYR B 174      15.649 -11.403 -21.345  1.00 71.44           C  
ATOM   7087  N   ILE B 175      13.865 -15.185 -15.378  1.00 80.53           N  
ATOM   7089  CA  ILE B 175      13.180 -15.918 -14.302  1.00 80.53           C  
ATOM   7091  C   ILE B 175      12.265 -14.962 -13.540  1.00 80.53           C  
ATOM   7092  CB  ILE B 175      14.181 -16.617 -13.346  1.00 80.53           C  
ATOM   7094  O   ILE B 175      12.663 -13.840 -13.236  1.00 80.53           O  
ATOM   7095  CG1 ILE B 175      15.097 -17.611 -14.100  1.00 80.53           C  
ATOM   7098  CG2 ILE B 175      13.410 -17.352 -12.235  1.00 80.53           C  
ATOM   7102  CD1 ILE B 175      16.188 -18.253 -13.235  1.00 80.53           C  
ATOM   7106  N   PHE B 176      11.054 -15.399 -13.203  1.00 84.83           N  
ATOM   7108  CA  PHE B 176      10.149 -14.709 -12.286  1.00 84.83           C  
ATOM   7110  C   PHE B 176       9.862 -15.622 -11.099  1.00 84.83           C  
ATOM   7111  CB  PHE B 176       8.863 -14.281 -13.006  1.00 84.83           C  
ATOM   7114  O   PHE B 176       9.546 -16.796 -11.276  1.00 84.83           O  
ATOM   7115  CG  PHE B 176       7.748 -13.864 -12.064  1.00 84.83           C  
ATOM   7116  CD1 PHE B 176       6.657 -14.725 -11.841  1.00 84.83           C  
ATOM   7118  CD2 PHE B 176       7.822 -12.643 -11.368  1.00 84.83           C  
ATOM   7120  CE1 PHE B 176       5.627 -14.356 -10.959  1.00 84.83           C  
ATOM   7122  CE2 PHE B 176       6.795 -12.280 -10.476  1.00 84.83           C  
ATOM   7124  CZ  PHE B 176       5.694 -13.130 -10.279  1.00 84.83           C  
ATOM   7126  N   GLN B 177       9.980 -15.075  -9.891  1.00 87.13           N  
ATOM   7128  CA  GLN B 177       9.766 -15.811  -8.651  1.00 87.13           C  
ATOM   7130  C   GLN B 177       8.794 -15.064  -7.742  1.00 87.13           C  
ATOM   7131  CB  GLN B 177      11.111 -16.060  -7.949  1.00 87.13           C  
ATOM   7134  O   GLN B 177       8.956 -13.864  -7.505  1.00 87.13           O  
ATOM   7135  CG  GLN B 177      11.882 -17.196  -8.635  1.00 87.13           C  
ATOM   7138  CD  GLN B 177      13.301 -17.413  -8.122  1.00 87.13           C  
ATOM   7139  NE2 GLN B 177      13.973 -18.416  -8.634  1.00 87.13           N  
ATOM   7142  OE1 GLN B 177      13.827 -16.678  -7.296  1.00 87.13           O  
ATOM   7143  N   LEU B 178       7.828 -15.794  -7.185  1.00 90.45           N  
ATOM   7145  CA  LEU B 178       6.916 -15.331  -6.139  1.00 90.45           C  
ATOM   7147  C   LEU B 178       6.963 -16.322  -4.975  1.00 90.45           C  
ATOM   7148  CB  LEU B 178       5.496 -15.205  -6.716  1.00 90.45           C  
ATOM   7151  O   LEU B 178       6.675 -17.500  -5.160  1.00 90.45           O  
ATOM   7152  CG  LEU B 178       4.453 -14.709  -5.696  1.00 90.45           C  
ATOM   7154  CD1 LEU B 178       4.608 -13.213  -5.417  1.00 90.45           C  
ATOM   7158  CD2 LEU B 178       3.048 -14.947  -6.234  1.00 90.45           C  
ATOM   7162  N   ALA B 179       7.305 -15.843  -3.782  1.00 87.33           N  
ATOM   7164  CA  ALA B 179       7.474 -16.661  -2.591  1.00 87.33           C  
ATOM   7166  C   ALA B 179       6.584 -16.177  -1.443  1.00 87.33           C  
ATOM   7167  CB  ALA B 179       8.949 -16.658  -2.193  1.00 87.33           C  
ATOM   7171  O   ALA B 179       6.605 -14.995  -1.090  1.00 87.33           O  
ATOM   7172  N   GLY B 180       5.831 -17.090  -0.833  1.00 84.46           N  
ATOM   7174  CA  GLY B 180       4.997 -16.824   0.336  1.00 84.46           C  
ATOM   7177  C   GLY B 180       5.504 -17.576   1.559  1.00 84.46           C  
ATOM   7178  O   GLY B 180       5.631 -18.797   1.530  1.00 84.46           O  
ATOM   7179  N   GLN B 181       5.782 -16.849   2.637  1.00 76.75           N  
ATOM   7181  CA  GLN B 181       6.236 -17.429   3.899  1.00 76.75           C  
ATOM   7183  C   GLN B 181       5.104 -18.239   4.548  1.00 76.75           C  
ATOM   7184  CB  GLN B 181       6.690 -16.271   4.798  1.00 76.75           C  
ATOM   7187  O   GLN B 181       3.999 -17.713   4.713  1.00 76.75           O  
ATOM   7188  CG  GLN B 181       7.631 -16.694   5.927  1.00 76.75           C  
ATOM   7191  CD  GLN B 181       7.964 -15.516   6.850  1.00 76.75           C  
ATOM   7192  NE2 GLN B 181       8.968 -15.618   7.686  1.00 76.75           N  
ATOM   7195  OE1 GLN B 181       7.335 -14.460   6.841  1.00 76.75           O  
ATOM   7196  N   TYR B 182       5.367 -19.486   4.956  1.00 67.94           N  
ATOM   7198  CA  TYR B 182       4.354 -20.312   5.620  1.00 67.94           C  
ATOM   7200  C   TYR B 182       4.048 -19.807   7.030  1.00 67.94           C  
ATOM   7201  CB  TYR B 182       4.766 -21.786   5.660  1.00 67.94           C  
ATOM   7204  O   TYR B 182       2.893 -19.596   7.403  1.00 67.94           O  
ATOM   7205  CG  TYR B 182       4.866 -22.488   4.321  1.00 67.94           C  
ATOM   7206  CD1 TYR B 182       3.812 -22.423   3.393  1.00 67.94           C  
ATOM   7208  CD2 TYR B 182       5.979 -23.295   4.036  1.00 67.94           C  
ATOM   7210  CE1 TYR B 182       3.904 -23.116   2.175  1.00 67.94           C  
ATOM   7212  CE2 TYR B 182       6.058 -24.009   2.827  1.00 67.94           C  
ATOM   7214  OH  TYR B 182       5.021 -24.582   0.697  1.00 67.94           O  
ATOM   7216  CZ  TYR B 182       5.014 -23.921   1.883  1.00 67.94           C  
ATOM   7217  N   SER B 183       5.105 -19.553   7.803  1.00 62.80           N  
ATOM   7219  CA  SER B 183       5.030 -18.934   9.121  1.00 62.80           C  
ATOM   7221  C   SER B 183       5.371 -17.451   9.012  1.00 62.80           C  
ATOM   7222  CB  SER B 183       5.980 -19.649  10.090  1.00 62.80           C  
ATOM   7225  O   SER B 183       6.538 -17.084   8.941  1.00 62.80           O  
ATOM   7226  OG  SER B 183       7.303 -19.618   9.604  1.00 62.80           O  
ATOM   7228  N   GLY B 184       4.372 -16.574   9.004  1.00 63.96           N  
ATOM   7230  CA  GLY B 184       4.609 -15.129   9.032  1.00 63.96           C  
ATOM   7233  C   GLY B 184       3.758 -14.372   8.035  1.00 63.96           C  
ATOM   7234  O   GLY B 184       2.718 -14.866   7.607  1.00 63.96           O  
ATOM   7235  N   TYR B 185       4.177 -13.148   7.716  1.00 64.89           N  
ATOM   7237  CA  TYR B 185       3.382 -12.136   7.010  1.00 64.89           C  
ATOM   7239  C   TYR B 185       4.117 -11.547   5.808  1.00 64.89           C  
ATOM   7240  CB  TYR B 185       2.894 -11.044   7.979  1.00 64.89           C  
ATOM   7243  O   TYR B 185       3.918 -10.377   5.496  1.00 64.89           O  
ATOM   7244  CG  TYR B 185       2.085 -11.553   9.151  1.00 64.89           C  
ATOM   7245  CD1 TYR B 185       0.683 -11.643   9.071  1.00 64.89           C  
ATOM   7247  CD2 TYR B 185       2.745 -11.914  10.339  1.00 64.89           C  
ATOM   7249  CE1 TYR B 185      -0.055 -12.157  10.156  1.00 64.89           C  
ATOM   7251  CE2 TYR B 185       2.013 -12.412  11.431  1.00 64.89           C  
ATOM   7253  OH  TYR B 185      -0.102 -13.048  12.372  1.00 64.89           O  
ATOM   7255  CZ  TYR B 185       0.614 -12.549  11.334  1.00 64.89           C  
ATOM   7256  N   ARG B 186       4.992 -12.321   5.161  1.00 76.97           N  
ATOM   7258  CA  ARG B 186       5.749 -11.845   4.003  1.00 76.97           C  
ATOM   7260  C   ARG B 186       5.408 -12.629   2.743  1.00 76.97           C  
ATOM   7261  CB  ARG B 186       7.247 -11.857   4.307  1.00 76.97           C  
ATOM   7264  O   ARG B 186       5.497 -13.853   2.709  1.00 76.97           O  
ATOM   7265  CG  ARG B 186       7.615 -10.889   5.436  1.00 76.97           C  
ATOM   7268  CD  ARG B 186       9.130 -10.877   5.638  1.00 76.97           C  
ATOM   7271  NE  ARG B 186       9.645  -9.503   5.784  1.00 76.97           N  
ATOM   7273  NH1 ARG B 186      11.639 -10.114   6.691  1.00 76.97           N  
ATOM   7276  NH2 ARG B 186      11.282  -7.970   6.217  1.00 76.97           N  
ATOM   7279  CZ  ARG B 186      10.842  -9.195   6.240  1.00 76.97           C  
ATOM   7280  N   LEU B 187       5.049 -11.880   1.709  1.00 82.41           N  
ATOM   7282  CA  LEU B 187       4.946 -12.316   0.324  1.00 82.41           C  
ATOM   7284  C   LEU B 187       5.992 -11.512  -0.446  1.00 82.41           C  
ATOM   7285  CB  LEU B 187       3.508 -12.057  -0.162  1.00 82.41           C  
ATOM   7288  O   LEU B 187       5.950 -10.281  -0.431  1.00 82.41           O  
ATOM   7289  CG  LEU B 187       3.253 -12.389  -1.643  1.00 82.41           C  
ATOM   7291  CD1 LEU B 187       3.342 -13.889  -1.908  1.00 82.41           C  
ATOM   7295  CD2 LEU B 187       1.849 -11.926  -2.036  1.00 82.41           C  
ATOM   7299  N   ARG B 188       6.954 -12.185  -1.068  1.00 85.94           N  
ATOM   7301  CA  ARG B 188       8.068 -11.552  -1.773  1.00 85.94           C  
ATOM   7303  C   ARG B 188       8.072 -11.967  -3.229  1.00 85.94           C  
ATOM   7304  CB  ARG B 188       9.403 -11.877  -1.081  1.00 85.94           C  
ATOM   7307  O   ARG B 188       7.710 -13.089  -3.560  1.00 85.94           O  
ATOM   7308  CG  ARG B 188       9.609 -11.039   0.186  1.00 85.94           C  
ATOM   7311  CD  ARG B 188      10.931 -11.380   0.887  1.00 85.94           C  
ATOM   7314  NE  ARG B 188      11.236 -10.394   1.935  1.00 85.94           N  
ATOM   7316  NH1 ARG B 188      13.044 -11.387   2.988  1.00 85.94           N  
ATOM   7319  NH2 ARG B 188      12.361  -9.418   3.634  1.00 85.94           N  
ATOM   7322  CZ  ARG B 188      12.206 -10.416   2.831  1.00 85.94           C  
ATOM   7323  N   TRP B 189       8.520 -11.075  -4.097  1.00 88.75           N  
ATOM   7325  CA  TRP B 189       8.774 -11.412  -5.491  1.00 88.75           C  
ATOM   7327  C   TRP B 189      10.106 -10.837  -5.954  1.00 88.75           C  
ATOM   7328  CB  TRP B 189       7.611 -10.951  -6.372  1.00 88.75           C  
ATOM   7331  O   TRP B 189      10.597  -9.847  -5.402  1.00 88.75           O  
ATOM   7332  CG  TRP B 189       7.603  -9.496  -6.719  1.00 88.75           C  
ATOM   7333  CD1 TRP B 189       7.211  -8.484  -5.912  1.00 88.75           C  
ATOM   7335  CD2 TRP B 189       7.997  -8.879  -7.979  1.00 88.75           C  
ATOM   7336  CE2 TRP B 189       7.740  -7.479  -7.891  1.00 88.75           C  
ATOM   7337  CE3 TRP B 189       8.529  -9.362  -9.194  1.00 88.75           C  
ATOM   7339  NE1 TRP B 189       7.295  -7.289  -6.601  1.00 88.75           N  
ATOM   7341  CH2 TRP B 189       8.375  -7.146 -10.202  1.00 88.75           C  
ATOM   7343  CZ2 TRP B 189       7.922  -6.616  -8.981  1.00 88.75           C  
ATOM   7345  CZ3 TRP B 189       8.708  -8.507 -10.296  1.00 88.75           C  
ATOM   7347  N   ARG B 190      10.687 -11.454  -6.974  1.00 86.69           N  
ATOM   7349  CA  ARG B 190      11.837 -10.926  -7.709  1.00 86.69           C  
ATOM   7351  C   ARG B 190      11.801 -11.436  -9.138  1.00 86.69           C  
ATOM   7352  CB  ARG B 190      13.160 -11.287  -7.008  1.00 86.69           C  
ATOM   7355  O   ARG B 190      11.017 -12.323  -9.476  1.00 86.69           O  
ATOM   7356  CG  ARG B 190      13.492 -12.783  -7.022  1.00 86.69           C  
ATOM   7359  CD  ARG B 190      14.868 -13.011  -6.394  1.00 86.69           C  
ATOM   7362  NE  ARG B 190      15.208 -14.437  -6.423  1.00 86.69           N  
ATOM   7364  NH1 ARG B 190      17.154 -14.418  -5.202  1.00 86.69           N  
ATOM   7367  NH2 ARG B 190      16.385 -16.316  -6.025  1.00 86.69           N  
ATOM   7370  CZ  ARG B 190      16.247 -15.038  -5.889  1.00 86.69           C  
ATOM   7371  N   ALA B 191      12.681 -10.893  -9.958  1.00 82.25           N  
ATOM   7373  CA  ALA B 191      12.904 -11.412 -11.288  1.00 82.25           C  
ATOM   7375  C   ALA B 191      14.386 -11.350 -11.660  1.00 82.25           C  
ATOM   7376  CB  ALA B 191      12.014 -10.639 -12.253  1.00 82.25           C  
ATOM   7380  O   ALA B 191      15.152 -10.626 -11.023  1.00 82.25           O  
ATOM   7381  N   ALA B 192      14.783 -12.113 -12.671  1.00 75.78           N  
ATOM   7383  CA  ALA B 192      16.118 -12.098 -13.241  1.00 75.78           C  
ATOM   7385  C   ALA B 192      16.086 -11.764 -14.727  1.00 75.78           C  
ATOM   7386  CB  ALA B 192      16.815 -13.441 -13.010  1.00 75.78           C  
ATOM   7390  O   ALA B 192      15.133 -12.086 -15.436  1.00 75.78           O  
ATOM   7391  N   THR B 193      17.181 -11.164 -15.179  1.00 71.42           N  
ATOM   7393  CA  THR B 193      17.536 -11.040 -16.595  1.00 71.42           C  
ATOM   7395  C   THR B 193      18.975 -11.528 -16.782  1.00 71.42           C  
ATOM   7396  CB  THR B 193      17.383  -9.592 -17.093  1.00 71.42           C  
ATOM   7398  O   THR B 193      19.550 -12.192 -15.914  1.00 71.42           O  
ATOM   7399  CG2 THR B 193      16.012  -8.981 -16.850  1.00 71.42           C  
ATOM   7403  OG1 THR B 193      18.351  -8.763 -16.493  1.00 71.42           O  
ATOM   7405  N   VAL B 194      19.610 -11.118 -17.880  1.00 63.99           N  
ATOM   7407  CA  VAL B 194      21.025 -11.369 -18.157  1.00 63.99           C  
ATOM   7409  C   VAL B 194      21.978 -10.857 -17.079  1.00 63.99           C  
ATOM   7410  CB  VAL B 194      21.423 -10.786 -19.526  1.00 63.99           C  
ATOM   7412  O   VAL B 194      23.071 -11.393 -16.931  1.00 63.99           O  
ATOM   7413  CG1 VAL B 194      20.582 -11.325 -20.689  1.00 63.99           C  
ATOM   7417  CG2 VAL B 194      21.314  -9.258 -19.555  1.00 63.99           C  
ATOM   7421  N   SER B 195      21.569  -9.831 -16.330  1.00 63.93           N  
ATOM   7423  CA  SER B 195      22.362  -9.206 -15.269  1.00 63.93           C  
ATOM   7425  C   SER B 195      22.216  -9.893 -13.906  1.00 63.93           C  
ATOM   7426  CB  SER B 195      21.995  -7.724 -15.182  1.00 63.93           C  
ATOM   7429  O   SER B 195      22.832  -9.454 -12.937  1.00 63.93           O  
ATOM   7430  OG  SER B 195      20.612  -7.579 -14.920  1.00 63.93           O  
ATOM   7432  N   GLY B 196      21.430 -10.972 -13.829  1.00 72.34           N  
ATOM   7434  CA  GLY B 196      21.117 -11.681 -12.593  1.00 72.34           C  
ATOM   7437  C   GLY B 196      19.783 -11.255 -11.981  1.00 72.34           C  
ATOM   7438  O   GLY B 196      18.966 -10.581 -12.615  1.00 72.34           O  
ATOM   7439  N   PHE B 197      19.549 -11.706 -10.750  1.00 76.08           N  
ATOM   7441  CA  PHE B 197      18.327 -11.425 -10.003  1.00 76.08           C  
ATOM   7443  C   PHE B 197      18.307  -9.998  -9.449  1.00 76.08           C  
ATOM   7444  CB  PHE B 197      18.154 -12.450  -8.873  1.00 76.08           C  
ATOM   7447  O   PHE B 197      19.304  -9.492  -8.933  1.00 76.08           O  
ATOM   7448  CG  PHE B 197      17.607 -13.785  -9.336  1.00 76.08           C  
ATOM   7449  CD1 PHE B 197      16.217 -13.952  -9.488  1.00 76.08           C  
ATOM   7451  CD2 PHE B 197      18.476 -14.850  -9.637  1.00 76.08           C  
ATOM   7453  CE1 PHE B 197      15.694 -15.188  -9.908  1.00 76.08           C  
ATOM   7455  CE2 PHE B 197      17.953 -16.077 -10.080  1.00 76.08           C  
ATOM   7457  CZ  PHE B 197      16.564 -16.253 -10.191  1.00 76.08           C  
ATOM   7459  N   SER B 198      17.131  -9.372  -9.467  1.00 76.01           N  
ATOM   7461  CA  SER B 198      16.850  -8.240  -8.592  1.00 76.01           C  
ATOM   7463  C   SER B 198      16.855  -8.687  -7.127  1.00 76.01           C  
ATOM   7464  CB  SER B 198      15.510  -7.582  -8.956  1.00 76.01           C  
ATOM   7467  O   SER B 198      16.638  -9.859  -6.813  1.00 76.01           O  
ATOM   7468  OG  SER B 198      14.376  -8.313  -8.511  1.00 76.01           O  
ATOM   7470  N   THR B 199      16.976  -7.735  -6.203  1.00 78.94           N  
ATOM   7472  CA  THR B 199      16.644  -8.004  -4.799  1.00 78.94           C  
ATOM   7474  C   THR B 199      15.180  -8.433  -4.658  1.00 78.94           C  
ATOM   7475  CB  THR B 199      16.919  -6.792  -3.900  1.00 78.94           C  
ATOM   7477  O   THR B 199      14.329  -8.088  -5.488  1.00 78.94           O  
ATOM   7478  CG2 THR B 199      18.401  -6.420  -3.876  1.00 78.94           C  
ATOM   7482  OG1 THR B 199      16.215  -5.652  -4.344  1.00 78.94           O  
ATOM   7484  N   TRP B 200      14.882  -9.177  -3.594  1.00 79.31           N  
ATOM   7486  CA  TRP B 200      13.511  -9.509  -3.219  1.00 79.31           C  
ATOM   7488  C   TRP B 200      12.726  -8.259  -2.814  1.00 79.31           C  
ATOM   7489  CB  TRP B 200      13.514 -10.546  -2.097  1.00 79.31           C  
ATOM   7492  O   TRP B 200      13.226  -7.389  -2.099  1.00 79.31           O  
ATOM   7493  CG  TRP B 200      13.959 -11.913  -2.513  1.00 79.31           C  
ATOM   7494  CD1 TRP B 200      15.187 -12.449  -2.326  1.00 79.31           C  
ATOM   7496  CD2 TRP B 200      13.172 -12.948  -3.178  1.00 79.31           C  
ATOM   7497  CE2 TRP B 200      13.991 -14.106  -3.339  1.00 79.31           C  
ATOM   7498  CE3 TRP B 200      11.846 -13.023  -3.661  1.00 79.31           C  
ATOM   7500  NE1 TRP B 200      15.216 -13.734  -2.827  1.00 79.31           N  
ATOM   7502  CH2 TRP B 200      12.177 -15.338  -4.362  1.00 79.31           C  
ATOM   7504  CZ2 TRP B 200      13.509 -15.285  -3.921  1.00 79.31           C  
ATOM   7506  CZ3 TRP B 200      11.347 -14.209  -4.233  1.00 79.31           C  
ATOM   7508  N   ARG B 201      11.475  -8.175  -3.267  1.00 74.89           N  
ATOM   7510  CA  ARG B 201      10.558  -7.061  -3.002  1.00 74.89           C  
ATOM   7512  C   ARG B 201       9.378  -7.560  -2.188  1.00 74.89           C  
ATOM   7513  CB  ARG B 201      10.085  -6.465  -4.331  1.00 74.89           C  
ATOM   7516  O   ARG B 201       8.665  -8.454  -2.633  1.00 74.89           O  
ATOM   7517  CG  ARG B 201      11.247  -5.896  -5.151  1.00 74.89           C  
ATOM   7520  CD  ARG B 201      10.777  -5.650  -6.577  1.00 74.89           C  
ATOM   7523  NE  ARG B 201      11.914  -5.289  -7.434  1.00 74.89           N  
ATOM   7525  NH1 ARG B 201      10.905  -5.847  -9.401  1.00 74.89           N  
ATOM   7528  NH2 ARG B 201      12.926  -4.972  -9.452  1.00 74.89           N  
ATOM   7531  CZ  ARG B 201      11.915  -5.372  -8.746  1.00 74.89           C  
ATOM   7532  N   ASP B 202       9.165  -6.962  -1.023  1.00 76.64           N  
ATOM   7534  CA  ASP B 202       8.040  -7.266  -0.138  1.00 76.64           C  
ATOM   7536  C   ASP B 202       6.745  -6.670  -0.705  1.00 76.64           C  
ATOM   7537  CB  ASP B 202       8.323  -6.712   1.270  1.00 76.64           C  
ATOM   7540  O   ASP B 202       6.667  -5.461  -0.929  1.00 76.64           O  
ATOM   7541  CG  ASP B 202       9.343  -7.546   2.055  1.00 76.64           C  
ATOM   7542  OD1 ASP B 202       9.052  -8.726   2.340  1.00 76.64           O  
ATOM   7543  OD2 ASP B 202      10.425  -7.036   2.417  1.00 76.64           O  
ATOM   7544  N   VAL B 203       5.730  -7.504  -0.932  1.00 73.14           N  
ATOM   7546  CA  VAL B 203       4.382  -7.092  -1.344  1.00 73.14           C  
ATOM   7548  C   VAL B 203       3.626  -6.534  -0.140  1.00 73.14           C  
ATOM   7549  CB  VAL B 203       3.621  -8.263  -1.998  1.00 73.14           C  
ATOM   7551  O   VAL B 203       3.627  -7.123   0.942  1.00 73.14           O  
ATOM   7552  CG1 VAL B 203       2.178  -7.882  -2.341  1.00 73.14           C  
ATOM   7556  CG2 VAL B 203       4.318  -8.720  -3.288  1.00 73.14           C  
ATOM   7560  N   TYR B 204       2.948  -5.402  -0.315  1.00 70.66           N  
ATOM   7562  CA  TYR B 204       2.143  -4.802   0.743  1.00 70.66           C  
ATOM   7564  C   TYR B 204       0.733  -5.391   0.768  1.00 70.66           C  
ATOM   7565  CB  TYR B 204       2.151  -3.278   0.622  1.00 70.66           C  
ATOM   7568  O   TYR B 204       0.075  -5.542  -0.261  1.00 70.66           O  
ATOM   7569  CG  TYR B 204       3.522  -2.662   0.830  1.00 70.66           C  
ATOM   7570  CD1 TYR B 204       4.212  -2.836   2.049  1.00 70.66           C  
ATOM   7572  CD2 TYR B 204       4.099  -1.879  -0.185  1.00 70.66           C  
ATOM   7574  CE1 TYR B 204       5.463  -2.218   2.254  1.00 70.66           C  
ATOM   7576  CE2 TYR B 204       5.343  -1.259   0.023  1.00 70.66           C  
ATOM   7578  OH  TYR B 204       7.193  -0.748   1.426  1.00 70.66           O  
ATOM   7580  CZ  TYR B 204       6.024  -1.415   1.240  1.00 70.66           C  
ATOM   7581  N   HIS B 205       0.266  -5.728   1.966  1.00 68.93           N  
ATOM   7583  CA  HIS B 205      -1.034  -6.348   2.203  1.00 68.93           C  
ATOM   7585  C   HIS B 205      -1.553  -6.032   3.613  1.00 68.93           C  
ATOM   7586  CB  HIS B 205      -0.913  -7.867   1.974  1.00 68.93           C  
ATOM   7589  O   HIS B 205      -0.810  -5.582   4.486  1.00 68.93           O  
ATOM   7590  CG  HIS B 205       0.124  -8.532   2.830  1.00 68.93           C  
ATOM   7591  CD2 HIS B 205       1.391  -8.860   2.442  1.00 68.93           C  
ATOM   7593  ND1 HIS B 205      -0.028  -8.936   4.136  1.00 68.93           N  
ATOM   7595  CE1 HIS B 205       1.140  -9.451   4.544  1.00 68.93           C  
ATOM   7597  NE2 HIS B 205       2.015  -9.453   3.533  1.00 68.93           N  
ATOM   7598  N   SER B 206      -2.821  -6.340   3.890  1.00 58.94           N  
ATOM   7600  CA  SER B 206      -3.502  -6.025   5.164  1.00 58.94           C  
ATOM   7602  C   SER B 206      -2.861  -6.621   6.432  1.00 58.94           C  
ATOM   7603  CB  SER B 206      -4.965  -6.469   5.068  1.00 58.94           C  
ATOM   7606  O   SER B 206      -3.172  -6.223   7.558  1.00 58.94           O  
ATOM   7607  OG  SER B 206      -5.065  -7.878   4.932  1.00 58.94           O  
ATOM   7609  N   GLY B 207      -1.936  -7.565   6.254  1.00 50.89           N  
ATOM   7611  CA  GLY B 207      -1.136  -8.178   7.317  1.00 50.89           C  
ATOM   7614  C   GLY B 207       0.122  -7.391   7.705  1.00 50.89           C  
ATOM   7615  O   GLY B 207       0.582  -7.549   8.828  1.00 50.89           O  
ATOM   7616  N   ASN B 208       0.657  -6.540   6.821  1.00 54.06           N  
ATOM   7618  CA  ASN B 208       1.889  -5.774   7.064  1.00 54.06           C  
ATOM   7620  C   ASN B 208       1.706  -4.248   6.974  1.00 54.06           C  
ATOM   7621  CB  ASN B 208       3.004  -6.301   6.137  1.00 54.06           C  
ATOM   7624  O   ASN B 208       2.550  -3.503   7.463  1.00 54.06           O  
ATOM   7625  CG  ASN B 208       2.837  -6.013   4.650  1.00 54.06           C  
ATOM   7626  ND2 ASN B 208       3.607  -6.690   3.834  1.00 54.06           N  
ATOM   7629  OD1 ASN B 208       2.041  -5.193   4.210  1.00 54.06           O  
ATOM   7630  N   THR B 209       0.598  -3.781   6.395  1.00 51.46           N  
ATOM   7632  CA  THR B 209       0.291  -2.359   6.214  1.00 51.46           C  
ATOM   7634  C   THR B 209      -1.157  -2.062   6.593  1.00 51.46           C  
ATOM   7635  CB  THR B 209       0.605  -1.882   4.784  1.00 51.46           C  
ATOM   7637  O   THR B 209      -2.069  -2.849   6.320  1.00 51.46           O  
ATOM   7638  CG2 THR B 209       2.080  -1.544   4.608  1.00 51.46           C  
ATOM   7642  OG1 THR B 209       0.348  -2.878   3.828  1.00 51.46           O  
ATOM   7644  N   ASN B 210      -1.367  -0.928   7.266  1.00 53.45           N  
ATOM   7646  CA  ASN B 210      -2.654  -0.552   7.844  1.00 53.45           C  
ATOM   7648  C   ASN B 210      -3.062   0.868   7.441  1.00 53.45           C  
ATOM   7649  CB  ASN B 210      -2.558  -0.702   9.368  1.00 53.45           C  
ATOM   7652  O   ASN B 210      -2.556   1.848   7.992  1.00 53.45           O  
ATOM   7653  CG  ASN B 210      -3.920  -0.628  10.019  1.00 53.45           C  
ATOM   7654  ND2 ASN B 210      -3.959  -0.999  11.271  1.00 53.45           N  
ATOM   7657  OD1 ASN B 210      -4.926  -0.330   9.392  1.00 53.45           O  
ATOM   7658  N   PHE B 211      -3.974   0.993   6.476  1.00 56.80           N  
ATOM   7660  CA  PHE B 211      -4.376   2.298   5.945  1.00 56.80           C  
ATOM   7662  C   PHE B 211      -5.586   2.913   6.644  1.00 56.80           C  
ATOM   7663  CB  PHE B 211      -4.596   2.201   4.431  1.00 56.80           C  
ATOM   7666  O   PHE B 211      -5.733   4.130   6.579  1.00 56.80           O  
ATOM   7667  CG  PHE B 211      -3.332   1.855   3.672  1.00 56.80           C  
ATOM   7668  CD1 PHE B 211      -2.195   2.679   3.787  1.00 56.80           C  
ATOM   7670  CD2 PHE B 211      -3.275   0.694   2.882  1.00 56.80           C  
ATOM   7672  CE1 PHE B 211      -0.991   2.317   3.161  1.00 56.80           C  
ATOM   7674  CE2 PHE B 211      -2.076   0.347   2.241  1.00 56.80           C  
ATOM   7676  CZ  PHE B 211      -0.930   1.137   2.404  1.00 56.80           C  
ATOM   7678  N   ASN B 212      -6.423   2.119   7.313  1.00 64.40           N  
ATOM   7680  CA  ASN B 212      -7.713   2.573   7.830  1.00 64.40           C  
ATOM   7682  C   ASN B 212      -7.912   2.371   9.338  1.00 64.40           C  
ATOM   7683  CB  ASN B 212      -8.833   1.919   7.011  1.00 64.40           C  
ATOM   7686  O   ASN B 212      -8.914   2.850   9.859  1.00 64.40           O  
ATOM   7687  CG  ASN B 212      -8.994   0.438   7.302  1.00 64.40           C  
ATOM   7688  ND2 ASN B 212     -10.212  -0.020   7.459  1.00 64.40           N  
ATOM   7691  OD1 ASN B 212      -8.028  -0.305   7.374  1.00 64.40           O  
ATOM   7692  N   GLU B 213      -6.992   1.722  10.055  1.00 66.01           N  
ATOM   7694  CA  GLU B 213      -7.025   1.701  11.519  1.00 66.01           C  
ATOM   7696  C   GLU B 213      -5.953   2.626  12.112  1.00 66.01           C  
ATOM   7697  CB  GLU B 213      -6.943   0.293  12.119  1.00 66.01           C  
ATOM   7700  O   GLU B 213      -4.784   2.597  11.721  1.00 66.01           O  
ATOM   7701  CG  GLU B 213      -7.625  -0.854  11.349  1.00 66.01           C  
ATOM   7704  CD  GLU B 213      -7.310  -2.217  11.984  1.00 66.01           C  
ATOM   7705  OE1 GLU B 213      -8.248  -2.942  12.385  1.00 66.01           O  
ATOM   7706  OE2 GLU B 213      -6.111  -2.529  12.184  1.00 66.01           O  
ATOM   7707  N   PHE B 214      -6.362   3.444  13.078  1.00 73.32           N  
ATOM   7709  CA  PHE B 214      -5.541   4.427  13.767  1.00 73.32           C  
ATOM   7711  C   PHE B 214      -5.609   4.182  15.266  1.00 73.32           C  
ATOM   7712  CB  PHE B 214      -5.984   5.853  13.407  1.00 73.32           C  
ATOM   7715  O   PHE B 214      -6.664   4.314  15.876  1.00 73.32           O  
ATOM   7716  CG  PHE B 214      -5.864   6.205  11.938  1.00 73.32           C  
ATOM   7717  CD1 PHE B 214      -4.836   7.059  11.493  1.00 73.32           C  
ATOM   7719  CD2 PHE B 214      -6.818   5.720  11.021  1.00 73.32           C  
ATOM   7721  CE1 PHE B 214      -4.750   7.402  10.132  1.00 73.32           C  
ATOM   7723  CE2 PHE B 214      -6.729   6.061   9.663  1.00 73.32           C  
ATOM   7725  CZ  PHE B 214      -5.689   6.891   9.219  1.00 73.32           C  
ATOM   7727  N   GLY B 215      -4.496   3.784  15.869  1.00 67.80           N  
ATOM   7729  CA  GLY B 215      -4.479   3.338  17.254  1.00 67.80           C  
ATOM   7732  C   GLY B 215      -3.076   3.022  17.741  1.00 67.80           C  
ATOM   7733  O   GLY B 215      -2.102   3.221  17.014  1.00 67.80           O  
ATOM   7734  N   GLY B 216      -2.990   2.519  18.965  1.00 63.75           N  
ATOM   7736  CA  GLY B 216      -1.726   2.241  19.632  1.00 63.75           C  
ATOM   7739  C   GLY B 216      -1.906   1.983  21.123  1.00 63.75           C  
ATOM   7740  O   GLY B 216      -2.985   1.600  21.582  1.00 63.75           O  
ATOM   7741  N   ASN B 217      -0.827   2.187  21.871  1.00 62.40           N  
ATOM   7743  CA  ASN B 217      -0.812   2.093  23.326  1.00 62.40           C  
ATOM   7745  C   ASN B 217      -0.987   3.450  24.013  1.00 62.40           C  
ATOM   7746  CB  ASN B 217       0.436   1.334  23.786  1.00 62.40           C  
ATOM   7749  O   ASN B 217      -0.936   4.490  23.362  1.00 62.40           O  
ATOM   7750  CG  ASN B 217       0.392  -0.114  23.355  1.00 62.40           C  
ATOM   7751  ND2 ASN B 217       1.487  -0.632  22.853  1.00 62.40           N  
ATOM   7754  OD1 ASN B 217      -0.618  -0.792  23.471  1.00 62.40           O  
ATOM   7755  N   GLY B 218      -1.198   3.451  25.333  1.00 54.83           N  
ATOM   7757  CA  GLY B 218      -1.400   4.678  26.105  1.00 54.83           C  
ATOM   7760  C   GLY B 218      -0.338   5.750  25.818  1.00 54.83           C  
ATOM   7761  O   GLY B 218       0.852   5.461  25.726  1.00 54.83           O  
ATOM   7762  N   ASN B 219      -0.797   6.993  25.682  1.00 60.95           N  
ATOM   7764  CA  ASN B 219      -0.048   8.207  25.352  1.00 60.95           C  
ATOM   7766  C   ASN B 219       0.510   8.306  23.913  1.00 60.95           C  
ATOM   7767  CB  ASN B 219       1.001   8.449  26.452  1.00 60.95           C  
ATOM   7770  O   ASN B 219       1.165   9.293  23.576  1.00 60.95           O  
ATOM   7771  CG  ASN B 219       1.392   9.904  26.619  1.00 60.95           C  
ATOM   7772  ND2 ASN B 219       2.578  10.149  27.124  1.00 60.95           N  
ATOM   7775  OD1 ASN B 219       0.640  10.830  26.348  1.00 60.95           O  
ATOM   7776  N   GLU B 220       0.240   7.339  23.033  1.00 63.32           N  
ATOM   7778  CA  GLU B 220       0.722   7.371  21.645  1.00 63.32           C  
ATOM   7780  C   GLU B 220      -0.133   8.281  20.750  1.00 63.32           C  
ATOM   7781  CB  GLU B 220       0.804   5.953  21.068  1.00 63.32           C  
ATOM   7784  O   GLU B 220      -1.356   8.153  20.709  1.00 63.32           O  
ATOM   7785  CG  GLU B 220       1.823   5.112  21.843  1.00 63.32           C  
ATOM   7788  CD  GLU B 220       2.000   3.688  21.315  1.00 63.32           C  
ATOM   7789  OE1 GLU B 220       2.895   3.009  21.878  1.00 63.32           O  
ATOM   7790  OE2 GLU B 220       1.312   3.265  20.359  1.00 63.32           O  
ATOM   7791  N   CYS B 221       0.513   9.187  20.012  1.00 66.92           N  
ATOM   7793  CA  CYS B 221      -0.091  10.155  19.099  1.00 66.92           C  
ATOM   7795  C   CYS B 221      -0.487   9.510  17.768  1.00 66.92           C  
ATOM   7796  CB  CYS B 221       0.904  11.304  18.884  1.00 66.92           C  
ATOM   7799  O   CYS B 221       0.337   8.886  17.096  1.00 66.92           O  
ATOM   7800  SG  CYS B 221       0.156  12.581  17.830  1.00 66.92           S  
ATOM   7802  N   ILE B 222      -1.743   9.692  17.361  1.00 67.08           N  
ATOM   7804  CA  ILE B 222      -2.295   9.108  16.131  1.00 67.08           C  
ATOM   7806  C   ILE B 222      -2.667  10.150  15.073  1.00 67.08           C  
ATOM   7807  CB  ILE B 222      -3.481   8.176  16.451  1.00 67.08           C  
ATOM   7809  O   ILE B 222      -2.846   9.782  13.914  1.00 67.08           O  
ATOM   7810  CG1 ILE B 222      -4.691   8.925  17.057  1.00 67.08           C  
ATOM   7813  CG2 ILE B 222      -3.014   7.033  17.374  1.00 67.08           C  
ATOM   7817  CD1 ILE B 222      -5.976   8.093  17.000  1.00 67.08           C  
ATOM   7821  N   ALA B 223      -2.791  11.425  15.455  1.00 73.81           N  
ATOM   7823  CA  ALA B 223      -3.190  12.509  14.563  1.00 73.81           C  
ATOM   7825  C   ALA B 223      -2.818  13.885  15.127  1.00 73.81           C  
ATOM   7826  CB  ALA B 223      -4.707  12.449  14.365  1.00 73.81           C  
ATOM   7830  O   ALA B 223      -2.738  14.065  16.346  1.00 73.81           O  
ATOM   7831  N   THR B 224      -2.683  14.859  14.232  1.00 69.95           N  
ATOM   7833  CA  THR B 224      -2.698  16.292  14.543  1.00 69.95           C  
ATOM   7835  C   THR B 224      -3.997  16.919  14.035  1.00 69.95           C  
ATOM   7836  CB  THR B 224      -1.479  17.019  13.961  1.00 69.95           C  
ATOM   7838  O   THR B 224      -4.720  16.334  13.218  1.00 69.95           O  
ATOM   7839  CG2 THR B 224      -0.173  16.489  14.548  1.00 69.95           C  
ATOM   7843  OG1 THR B 224      -1.414  16.825  12.569  1.00 69.95           O  
ATOM   7845  N   GLY B 225      -4.339  18.076  14.583  1.00 68.27           N  
ATOM   7847  CA  GLY B 225      -5.576  18.776  14.285  1.00 68.27           C  
ATOM   7850  C   GLY B 225      -5.610  20.155  14.924  1.00 68.27           C  
ATOM   7851  O   GLY B 225      -4.634  20.575  15.541  1.00 68.27           O  
ATOM   7852  N   GLU B 226      -6.749  20.832  14.832  1.00 64.73           N  
ATOM   7854  CA  GLU B 226      -6.969  22.110  15.510  1.00 64.73           C  
ATOM   7856  C   GLU B 226      -8.304  22.132  16.251  1.00 64.73           C  
ATOM   7857  CB  GLU B 226      -6.909  23.325  14.570  1.00 64.73           C  
ATOM   7860  O   GLU B 226      -9.262  21.425  15.922  1.00 64.73           O  
ATOM   7861  CG  GLU B 226      -5.705  23.410  13.613  1.00 64.73           C  
ATOM   7864  CD  GLU B 226      -6.005  22.932  12.188  1.00 64.73           C  
ATOM   7865  OE1 GLU B 226      -5.057  22.533  11.485  1.00 64.73           O  
ATOM   7866  OE2 GLU B 226      -7.193  22.908  11.787  1.00 64.73           O  
ATOM   7867  N   ILE B 227      -8.384  22.999  17.252  1.00 62.19           N  
ATOM   7869  CA  ILE B 227      -9.641  23.354  17.893  1.00 62.19           C  
ATOM   7871  C   ILE B 227     -10.427  24.285  16.965  1.00 62.19           C  
ATOM   7872  CB  ILE B 227      -9.364  23.967  19.272  1.00 62.19           C  
ATOM   7874  O   ILE B 227      -9.991  25.398  16.677  1.00 62.19           O  
ATOM   7875  CG1 ILE B 227      -8.596  22.945  20.147  1.00 62.19           C  
ATOM   7878  CG2 ILE B 227     -10.707  24.378  19.885  1.00 62.19           C  
ATOM   7882  CD1 ILE B 227      -8.368  23.359  21.602  1.00 62.19           C  
ATOM   7886  N   VAL B 228     -11.608  23.843  16.524  1.00 62.40           N  
ATOM   7888  CA  VAL B 228     -12.458  24.568  15.558  1.00 62.40           C  
ATOM   7890  C   VAL B 228     -13.668  25.246  16.202  1.00 62.40           C  
ATOM   7891  CB  VAL B 228     -12.903  23.661  14.396  1.00 62.40           C  
ATOM   7893  O   VAL B 228     -14.254  26.142  15.604  1.00 62.40           O  
ATOM   7894  CG1 VAL B 228     -11.701  23.186  13.573  1.00 62.40           C  
ATOM   7898  CG2 VAL B 228     -13.686  22.428  14.865  1.00 62.40           C  
ATOM   7902  N   THR B 229     -14.036  24.854  17.424  1.00 55.93           N  
ATOM   7904  CA  THR B 229     -15.009  25.556  18.280  1.00 55.93           C  
ATOM   7906  C   THR B 229     -14.605  25.395  19.750  1.00 55.93           C  
ATOM   7907  CB  THR B 229     -16.457  25.051  18.093  1.00 55.93           C  
ATOM   7909  O   THR B 229     -13.736  24.590  20.072  1.00 55.93           O  
ATOM   7910  CG2 THR B 229     -16.934  24.904  16.650  1.00 55.93           C  
ATOM   7914  OG1 THR B 229     -16.637  23.805  18.722  1.00 55.93           O  
ATOM   7916  N   SER B 230     -15.279  26.078  20.680  1.00 56.55           N  
ATOM   7918  CA  SER B 230     -15.074  25.880  22.129  1.00 56.55           C  
ATOM   7920  C   SER B 230     -15.426  24.470  22.644  1.00 56.55           C  
ATOM   7921  CB  SER B 230     -15.884  26.921  22.906  1.00 56.55           C  
ATOM   7924  O   SER B 230     -15.211  24.175  23.821  1.00 56.55           O  
ATOM   7925  OG  SER B 230     -17.258  26.812  22.571  1.00 56.55           O  
ATOM   7927  N   THR B 231     -15.972  23.598  21.786  1.00 60.74           N  
ATOM   7929  CA  THR B 231     -16.387  22.225  22.125  1.00 60.74           C  
ATOM   7931  C   THR B 231     -15.905  21.158  21.138  1.00 60.74           C  
ATOM   7932  CB  THR B 231     -17.909  22.116  22.272  1.00 60.74           C  
ATOM   7934  O   THR B 231     -16.092  19.976  21.416  1.00 60.74           O  
ATOM   7935  CG2 THR B 231     -18.436  22.942  23.445  1.00 60.74           C  
ATOM   7939  OG1 THR B 231     -18.552  22.582  21.110  1.00 60.74           O  
ATOM   7941  N   ILE B 232     -15.260  21.524  20.023  1.00 61.65           N  
ATOM   7943  CA  ILE B 232     -14.826  20.581  18.982  1.00 61.65           C  
ATOM   7945  C   ILE B 232     -13.338  20.758  18.677  1.00 61.65           C  
ATOM   7946  CB  ILE B 232     -15.687  20.714  17.702  1.00 61.65           C  
ATOM   7948  O   ILE B 232     -12.902  21.820  18.225  1.00 61.65           O  
ATOM   7949  CG1 ILE B 232     -17.183  20.459  18.013  1.00 61.65           C  
ATOM   7952  CG2 ILE B 232     -15.198  19.727  16.622  1.00 61.65           C  
ATOM   7956  CD1 ILE B 232     -18.125  20.703  16.827  1.00 61.65           C  
ATOM   7960  N   ALA B 233     -12.582  19.675  18.852  1.00 70.96           N  
ATOM   7962  CA  ALA B 233     -11.269  19.488  18.247  1.00 70.96           C  
ATOM   7964  C   ALA B 233     -11.415  18.632  16.983  1.00 70.96           C  
ATOM   7965  CB  ALA B 233     -10.328  18.854  19.276  1.00 70.96           C  
ATOM   7969  O   ALA B 233     -11.998  17.548  17.035  1.00 70.96           O  
ATOM   7970  N   ARG B 234     -10.896  19.107  15.850  1.00 71.80           N  
ATOM   7972  CA  ARG B 234     -10.980  18.427  14.554  1.00 71.80           C  
ATOM   7974  C   ARG B 234      -9.628  17.837  14.182  1.00 71.80           C  
ATOM   7975  CB  ARG B 234     -11.497  19.411  13.501  1.00 71.80           C  
ATOM   7978  O   ARG B 234      -8.638  18.556  14.141  1.00 71.80           O  
ATOM   7979  CG  ARG B 234     -11.538  18.794  12.095  1.00 71.80           C  
ATOM   7982  CD  ARG B 234     -12.356  19.666  11.137  1.00 71.80           C  
ATOM   7985  NE  ARG B 234     -13.789  19.528  11.434  1.00 71.80           N  
ATOM   7987  NH1 ARG B 234     -14.617  21.455  10.527  1.00 71.80           N  
ATOM   7990  NH2 ARG B 234     -15.982  20.042  11.605  1.00 71.80           N  
ATOM   7993  CZ  ARG B 234     -14.789  20.340  11.180  1.00 71.80           C  
ATOM   7994  N   PHE B 235      -9.605  16.547  13.864  1.00 74.77           N  
ATOM   7996  CA  PHE B 235      -8.405  15.803  13.482  1.00 74.77           C  
ATOM   7998  C   PHE B 235      -8.501  15.283  12.052  1.00 74.77           C  
ATOM   7999  CB  PHE B 235      -8.164  14.656  14.468  1.00 74.77           C  
ATOM   8002  O   PHE B 235      -9.577  14.910  11.577  1.00 74.77           O  
ATOM   8003  CG  PHE B 235      -7.905  15.140  15.876  1.00 74.77           C  
ATOM   8004  CD1 PHE B 235      -6.625  15.598  16.232  1.00 74.77           C  
ATOM   8006  CD2 PHE B 235      -8.958  15.208  16.804  1.00 74.77           C  
ATOM   8008  CE1 PHE B 235      -6.399  16.127  17.511  1.00 74.77           C  
ATOM   8010  CE2 PHE B 235      -8.725  15.707  18.096  1.00 74.77           C  
ATOM   8012  CZ  PHE B 235      -7.444  16.164  18.449  1.00 74.77           C  
ATOM   8014  N   TYR B 236      -7.354  15.215  11.381  1.00 69.02           N  
ATOM   8016  CA  TYR B 236      -7.258  14.825   9.978  1.00 69.02           C  
ATOM   8018  C   TYR B 236      -6.465  13.523   9.865  1.00 69.02           C  
ATOM   8019  CB  TYR B 236      -6.636  15.982   9.184  1.00 69.02           C  
ATOM   8022  O   TYR B 236      -5.248  13.500  10.042  1.00 69.02           O  
ATOM   8023  CG  TYR B 236      -7.338  17.315   9.366  1.00 69.02           C  
ATOM   8024  CD1 TYR B 236      -8.450  17.663   8.571  1.00 69.02           C  
ATOM   8026  CD2 TYR B 236      -6.861  18.217  10.335  1.00 69.02           C  
ATOM   8028  CE1 TYR B 236      -9.088  18.910   8.757  1.00 69.02           C  
ATOM   8030  CE2 TYR B 236      -7.480  19.468  10.508  1.00 69.02           C  
ATOM   8032  OH  TYR B 236      -9.163  21.042   9.896  1.00 69.02           O  
ATOM   8034  CZ  TYR B 236      -8.593  19.819   9.724  1.00 69.02           C  
ATOM   8035  N   LEU B 237      -7.160  12.415   9.604  1.00 66.99           N  
ATOM   8037  CA  LEU B 237      -6.538  11.102   9.464  1.00 66.99           C  
ATOM   8039  C   LEU B 237      -6.221  10.815   7.987  1.00 66.99           C  
ATOM   8040  CB  LEU B 237      -7.456  10.020  10.044  1.00 66.99           C  
ATOM   8043  O   LEU B 237      -7.157  10.616   7.200  1.00 66.99           O  
ATOM   8044  CG  LEU B 237      -7.829  10.138  11.528  1.00 66.99           C  
ATOM   8046  CD1 LEU B 237      -8.494   8.829  11.939  1.00 66.99           C  
ATOM   8050  CD2 LEU B 237      -6.622  10.333  12.435  1.00 66.99           C  
ATOM   8054  N   PRO B 238      -4.937  10.750   7.585  1.00 65.23           N  
ATOM   8055  CA  PRO B 238      -4.570  10.483   6.201  1.00 65.23           C  
ATOM   8057  C   PRO B 238      -4.900   9.038   5.826  1.00 65.23           C  
ATOM   8058  CB  PRO B 238      -3.074  10.792   6.099  1.00 65.23           C  
ATOM   8061  O   PRO B 238      -4.355   8.085   6.387  1.00 65.23           O  
ATOM   8062  CG  PRO B 238      -2.561  10.554   7.519  1.00 65.23           C  
ATOM   8065  CD  PRO B 238      -3.742  10.980   8.388  1.00 65.23           C  
ATOM   8068  N   ILE B 239      -5.766   8.883   4.830  1.00 60.85           N  
ATOM   8070  CA  ILE B 239      -6.180   7.595   4.267  1.00 60.85           C  
ATOM   8072  C   ILE B 239      -5.853   7.543   2.765  1.00 60.85           C  
ATOM   8073  CB  ILE B 239      -7.659   7.283   4.607  1.00 60.85           C  
ATOM   8075  O   ILE B 239      -5.488   8.540   2.145  1.00 60.85           O  
ATOM   8076  CG1 ILE B 239      -8.608   8.396   4.138  1.00 60.85           C  
ATOM   8079  CG2 ILE B 239      -7.822   7.046   6.120  1.00 60.85           C  
ATOM   8083  CD1 ILE B 239     -10.085   8.007   4.196  1.00 60.85           C  
ATOM   8087  N   ASN B 240      -5.909   6.354   2.164  1.00 62.02           N  
ATOM   8089  CA  ASN B 240      -5.557   6.131   0.753  1.00 62.02           C  
ATOM   8091  C   ASN B 240      -6.598   5.246   0.053  1.00 62.02           C  
ATOM   8092  CB  ASN B 240      -4.121   5.577   0.649  1.00 62.02           C  
ATOM   8095  O   ASN B 240      -6.240   4.309  -0.661  1.00 62.02           O  
ATOM   8096  CG  ASN B 240      -3.087   6.580   1.112  1.00 62.02           C  
ATOM   8097  ND2 ASN B 240      -2.543   6.423   2.296  1.00 62.02           N  
ATOM   8100  OD1 ASN B 240      -2.754   7.524   0.413  1.00 62.02           O  
ATOM   8101  N   ALA B 241      -7.880   5.506   0.311  1.00 51.10           N  
ATOM   8103  CA  ALA B 241      -8.989   4.705  -0.191  1.00 51.10           C  
ATOM   8105  C   ALA B 241      -9.421   5.131  -1.607  1.00 51.10           C  
ATOM   8106  CB  ALA B 241     -10.135   4.792   0.823  1.00 51.10           C  
ATOM   8110  O   ALA B 241      -9.070   6.204  -2.099  1.00 51.10           O  
ATOM   8111  N   LYS B 242     -10.212   4.278  -2.267  1.00 51.29           N  
ATOM   8113  CA  LYS B 242     -10.919   4.595  -3.525  1.00 51.29           C  
ATOM   8115  C   LYS B 242     -12.335   5.137  -3.292  1.00 51.29           C  
ATOM   8116  CB  LYS B 242     -10.966   3.337  -4.406  1.00 51.29           C  
ATOM   8119  O   LYS B 242     -12.886   5.779  -4.180  1.00 51.29           O  
ATOM   8120  CG  LYS B 242      -9.638   3.004  -5.104  1.00 51.29           C  
ATOM   8123  CD  LYS B 242      -9.415   3.815  -6.391  1.00 51.29           C  
ATOM   8126  CE  LYS B 242      -8.240   3.188  -7.146  1.00 51.29           C  
ATOM   8129  NZ  LYS B 242      -7.943   3.852  -8.439  1.00 51.29           N  
ATOM   8133  N   THR B 243     -12.913   4.888  -2.119  1.00 58.89           N  
ATOM   8135  CA  THR B 243     -14.270   5.284  -1.719  1.00 58.89           C  
ATOM   8137  C   THR B 243     -14.236   6.145  -0.459  1.00 58.89           C  
ATOM   8138  CB  THR B 243     -15.169   4.054  -1.496  1.00 58.89           C  
ATOM   8140  O   THR B 243     -13.302   6.073   0.341  1.00 58.89           O  
ATOM   8141  CG2 THR B 243     -15.610   3.443  -2.824  1.00 58.89           C  
ATOM   8145  OG1 THR B 243     -14.475   3.057  -0.782  1.00 58.89           O  
ATOM   8147  N   LYS B 244     -15.246   7.003  -0.292  1.00 57.87           N  
ATOM   8149  CA  LYS B 244     -15.370   7.881   0.876  1.00 57.87           C  
ATOM   8151  C   LYS B 244     -15.736   7.072   2.134  1.00 57.87           C  
ATOM   8152  CB  LYS B 244     -16.402   8.975   0.570  1.00 57.87           C  
ATOM   8155  O   LYS B 244     -16.617   6.223   2.034  1.00 57.87           O  
ATOM   8156  CG  LYS B 244     -16.782   9.784   1.820  1.00 57.87           C  
ATOM   8159  CD  LYS B 244     -17.391  11.111   1.420  1.00 57.87           C  
ATOM   8162  CE  LYS B 244     -17.789  11.992   2.611  1.00 57.87           C  
ATOM   8165  NZ  LYS B 244     -18.324  13.286   2.132  1.00 57.87           N  
ATOM   8169  N   PRO B 245     -15.141   7.369   3.306  1.00 59.52           N  
ATOM   8170  CA  PRO B 245     -15.570   6.803   4.583  1.00 59.52           C  
ATOM   8172  C   PRO B 245     -17.057   7.026   4.884  1.00 59.52           C  
ATOM   8173  CB  PRO B 245     -14.721   7.504   5.644  1.00 59.52           C  
ATOM   8176  O   PRO B 245     -17.596   8.103   4.613  1.00 59.52           O  
ATOM   8177  CG  PRO B 245     -13.453   7.894   4.900  1.00 59.52           C  
ATOM   8180  CD  PRO B 245     -13.962   8.206   3.499  1.00 59.52           C  
ATOM   8183  N   VAL B 246     -17.703   6.041   5.508  1.00 61.00           N  
ATOM   8185  CA  VAL B 246     -19.129   6.107   5.892  1.00 61.00           C  
ATOM   8187  C   VAL B 246     -19.359   6.049   7.403  1.00 61.00           C  
ATOM   8188  CB  VAL B 246     -19.958   5.020   5.179  1.00 61.00           C  
ATOM   8190  O   VAL B 246     -20.372   6.552   7.889  1.00 61.00           O  
ATOM   8191  CG1 VAL B 246     -19.907   5.192   3.657  1.00 61.00           C  
ATOM   8195  CG2 VAL B 246     -19.515   3.598   5.547  1.00 61.00           C  
ATOM   8199  N   SER B 247     -18.436   5.453   8.161  1.00 69.59           N  
ATOM   8201  CA  SER B 247     -18.533   5.361   9.622  1.00 69.59           C  
ATOM   8203  C   SER B 247     -17.168   5.166  10.283  1.00 69.59           C  
ATOM   8204  CB  SER B 247     -19.485   4.224  10.028  1.00 69.59           C  
ATOM   8207  O   SER B 247     -16.167   4.886   9.616  1.00 69.59           O  
ATOM   8208  OG  SER B 247     -18.961   2.963   9.673  1.00 69.59           O  
ATOM   8210  N   LEU B 248     -17.149   5.295  11.607  1.00 69.31           N  
ATOM   8212  CA  LEU B 248     -16.030   4.954  12.476  1.00 69.31           C  
ATOM   8214  C   LEU B 248     -16.426   3.799  13.402  1.00 69.31           C  
ATOM   8215  CB  LEU B 248     -15.598   6.188  13.289  1.00 69.31           C  
ATOM   8218  O   LEU B 248     -17.591   3.622  13.761  1.00 69.31           O  
ATOM   8219  CG  LEU B 248     -15.137   7.384  12.441  1.00 69.31           C  
ATOM   8221  CD1 LEU B 248     -14.958   8.611  13.334  1.00 69.31           C  
ATOM   8225  CD2 LEU B 248     -13.834   7.113  11.691  1.00 69.31           C  
ATOM   8229  N   SER B 249     -15.449   3.001  13.816  1.00 70.64           N  
ATOM   8231  CA  SER B 249     -15.582   2.037  14.916  1.00 70.64           C  
ATOM   8233  C   SER B 249     -14.464   2.265  15.911  1.00 70.64           C  
ATOM   8234  CB  SER B 249     -15.560   0.605  14.393  1.00 70.64           C  
ATOM   8237  O   SER B 249     -13.293   2.255  15.531  1.00 70.64           O  
ATOM   8238  OG  SER B 249     -16.618   0.510  13.469  1.00 70.64           O  
ATOM   8240  N   ILE B 250     -14.823   2.515  17.166  1.00 70.36           N  
ATOM   8242  CA  ILE B 250     -13.887   3.041  18.159  1.00 70.36           C  
ATOM   8244  C   ILE B 250     -13.844   2.102  19.352  1.00 70.36           C  
ATOM   8245  CB  ILE B 250     -14.243   4.485  18.552  1.00 70.36           C  
ATOM   8247  O   ILE B 250     -14.874   1.773  19.940  1.00 70.36           O  
ATOM   8248  CG1 ILE B 250     -14.360   5.339  17.269  1.00 70.36           C  
ATOM   8251  CG2 ILE B 250     -13.162   5.059  19.492  1.00 70.36           C  
ATOM   8255  CD1 ILE B 250     -14.935   6.708  17.540  1.00 70.36           C  
ATOM   8259  N   ILE B 251     -12.632   1.682  19.699  1.00 68.54           N  
ATOM   8261  CA  ILE B 251     -12.321   0.841  20.851  1.00 68.54           C  
ATOM   8263  C   ILE B 251     -11.354   1.611  21.749  1.00 68.54           C  
ATOM   8264  CB  ILE B 251     -11.750  -0.519  20.388  1.00 68.54           C  
ATOM   8266  O   ILE B 251     -10.390   2.209  21.269  1.00 68.54           O  
ATOM   8267  CG1 ILE B 251     -12.826  -1.306  19.601  1.00 68.54           C  
ATOM   8270  CG2 ILE B 251     -11.241  -1.343  21.587  1.00 68.54           C  
ATOM   8274  CD1 ILE B 251     -12.319  -2.613  18.975  1.00 68.54           C  
ATOM   8278  N   GLY B 252     -11.596   1.568  23.059  1.00 62.87           N  
ATOM   8280  CA  GLY B 252     -10.796   2.282  24.051  1.00 62.87           C  
ATOM   8283  C   GLY B 252     -11.144   3.768  24.145  1.00 62.87           C  
ATOM   8284  O   GLY B 252     -12.243   4.201  23.800  1.00 62.87           O  
ATOM   8285  N   SER B 253     -10.203   4.548  24.662  1.00 70.52           N  
ATOM   8287  CA  SER B 253     -10.334   5.990  24.859  1.00 70.52           C  
ATOM   8289  C   SER B 253      -9.068   6.711  24.415  1.00 70.52           C  
ATOM   8290  CB  SER B 253     -10.672   6.312  26.319  1.00 70.52           C  
ATOM   8293  O   SER B 253      -7.998   6.116  24.263  1.00 70.52           O  
ATOM   8294  OG  SER B 253      -9.734   5.730  27.205  1.00 70.52           O  
ATOM   8296  N   PHE B 254      -9.207   8.013  24.209  1.00 73.40           N  
ATOM   8298  CA  PHE B 254      -8.170   8.909  23.723  1.00 73.40           C  
ATOM   8300  C   PHE B 254      -8.164  10.193  24.550  1.00 73.40           C  
ATOM   8301  CB  PHE B 254      -8.425   9.213  22.244  1.00 73.40           C  
ATOM   8304  O   PHE B 254      -9.065  10.435  25.348  1.00 73.40           O  
ATOM   8305  CG  PHE B 254      -8.436   7.992  21.341  1.00 73.40           C  
ATOM   8306  CD1 PHE B 254      -7.267   7.623  20.651  1.00 73.40           C  
ATOM   8308  CD2 PHE B 254      -9.590   7.191  21.232  1.00 73.40           C  
ATOM   8310  CE1 PHE B 254      -7.242   6.442  19.890  1.00 73.40           C  
ATOM   8312  CE2 PHE B 254      -9.565   6.014  20.467  1.00 73.40           C  
ATOM   8314  CZ  PHE B 254      -8.390   5.641  19.797  1.00 73.40           C  
ATOM   8316  N   ASN B 255      -7.152  11.023  24.341  1.00 68.71           N  
ATOM   8318  CA  ASN B 255      -7.017  12.346  24.929  1.00 68.71           C  
ATOM   8320  C   ASN B 255      -6.623  13.346  23.837  1.00 68.71           C  
ATOM   8321  CB  ASN B 255      -5.954  12.290  26.035  1.00 68.71           C  
ATOM   8324  O   ASN B 255      -5.757  13.063  23.006  1.00 68.71           O  
ATOM   8325  CG  ASN B 255      -6.375  11.500  27.261  1.00 68.71           C  
ATOM   8326  ND2 ASN B 255      -5.465  10.770  27.864  1.00 68.71           N  
ATOM   8329  OD1 ASN B 255      -7.502  11.538  27.719  1.00 68.71           O  
ATOM   8330  N   VAL B 256      -7.229  14.527  23.882  1.00 71.99           N  
ATOM   8332  CA  VAL B 256      -6.794  15.714  23.143  1.00 71.99           C  
ATOM   8334  C   VAL B 256      -5.699  16.394  23.959  1.00 71.99           C  
ATOM   8335  CB  VAL B 256      -7.978  16.669  22.894  1.00 71.99           C  
ATOM   8337  O   VAL B 256      -5.921  16.736  25.120  1.00 71.99           O  
ATOM   8338  CG1 VAL B 256      -7.527  17.936  22.156  1.00 71.99           C  
ATOM   8342  CG2 VAL B 256      -9.077  15.976  22.076  1.00 71.99           C  
ATOM   8346  N   PHE B 257      -4.523  16.585  23.368  1.00 65.30           N  
ATOM   8348  CA  PHE B 257      -3.358  17.214  23.991  1.00 65.30           C  
ATOM   8350  C   PHE B 257      -3.025  18.548  23.327  1.00 65.30           C  
ATOM   8351  CB  PHE B 257      -2.150  16.272  23.905  1.00 65.30           C  
ATOM   8354  O   PHE B 257      -3.055  18.652  22.102  1.00 65.30           O  
ATOM   8355  CG  PHE B 257      -2.011  15.314  25.068  1.00 65.30           C  
ATOM   8356  CD1 PHE B 257      -1.113  15.615  26.106  1.00 65.30           C  
ATOM   8358  CD2 PHE B 257      -2.731  14.106  25.097  1.00 65.30           C  
ATOM   8360  CE1 PHE B 257      -0.909  14.703  27.155  1.00 65.30           C  
ATOM   8362  CE2 PHE B 257      -2.507  13.185  26.138  1.00 65.30           C  
ATOM   8364  CZ  PHE B 257      -1.595  13.481  27.164  1.00 65.30           C  
ATOM   8366  N   ARG B 258      -2.626  19.532  24.138  1.00 58.97           N  
ATOM   8368  CA  ARG B 258      -1.915  20.728  23.673  1.00 58.97           C  
ATOM   8370  C   ARG B 258      -0.513  20.347  23.227  1.00 58.97           C  
ATOM   8371  CB  ARG B 258      -1.806  21.792  24.781  1.00 58.97           C  
ATOM   8374  O   ARG B 258       0.079  19.408  23.770  1.00 58.97           O  
ATOM   8375  CG  ARG B 258      -3.173  22.176  25.331  1.00 58.97           C  
ATOM   8378  CD  ARG B 258      -3.164  23.435  26.204  1.00 58.97           C  
ATOM   8381  NE  ARG B 258      -4.493  24.062  26.186  1.00 58.97           N  
ATOM   8383  NH1 ARG B 258      -5.402  23.145  28.091  1.00 58.97           N  
ATOM   8386  NH2 ARG B 258      -6.643  24.436  26.728  1.00 58.97           N  
ATOM   8389  CZ  ARG B 258      -5.501  23.884  27.016  1.00 58.97           C  
ATOM   8390  N   LEU B 259       0.067  21.150  22.342  1.00 51.60           N  
ATOM   8392  CA  LEU B 259       1.466  20.995  21.932  1.00 51.60           C  
ATOM   8394  C   LEU B 259       2.450  21.076  23.108  1.00 51.60           C  
ATOM   8395  CB  LEU B 259       1.798  22.060  20.879  1.00 51.60           C  
ATOM   8398  O   LEU B 259       3.469  20.387  23.097  1.00 51.60           O  
ATOM   8399  CG  LEU B 259       0.964  21.952  19.593  1.00 51.60           C  
ATOM   8401  CD1 LEU B 259       1.426  23.037  18.629  1.00 51.60           C  
ATOM   8405  CD2 LEU B 259       1.069  20.558  18.972  1.00 51.60           C  
ATOM   8409  N   SER B 260       2.101  21.826  24.161  1.00 42.16           N  
ATOM   8411  CA  SER B 260       2.872  21.927  25.410  1.00 42.16           C  
ATOM   8413  C   SER B 260       2.918  20.636  26.240  1.00 42.16           C  
ATOM   8414  CB  SER B 260       2.326  23.074  26.268  1.00 42.16           C  
ATOM   8417  O   SER B 260       3.613  20.592  27.250  1.00 42.16           O  
ATOM   8418  OG  SER B 260       0.963  22.865  26.614  1.00 42.16           O  
ATOM   8420  N   GLY B 261       2.191  19.585  25.842  1.00 48.72           N  
ATOM   8422  CA  GLY B 261       2.168  18.293  26.530  1.00 48.72           C  
ATOM   8425  C   GLY B 261       1.057  18.138  27.572  1.00 48.72           C  
ATOM   8426  O   GLY B 261       0.919  17.059  28.137  1.00 48.72           O  
ATOM   8427  N   SER B 262       0.220  19.156  27.785  1.00 45.98           N  
ATOM   8429  CA  SER B 262      -0.929  19.084  28.701  1.00 45.98           C  
ATOM   8431  C   SER B 262      -2.181  18.512  28.028  1.00 45.98           C  
ATOM   8432  CB  SER B 262      -1.230  20.469  29.275  1.00 45.98           C  
ATOM   8435  O   SER B 262      -2.507  18.880  26.898  1.00 45.98           O  
ATOM   8436  OG  SER B 262      -0.178  20.851  30.135  1.00 45.98           O  
ATOM   8438  N   VAL B 263      -2.938  17.667  28.737  1.00 50.48           N  
ATOM   8440  CA  VAL B 263      -4.269  17.213  28.290  1.00 50.48           C  
ATOM   8442  C   VAL B 263      -5.240  18.397  28.291  1.00 50.48           C  
ATOM   8443  CB  VAL B 263      -4.820  16.072  29.174  1.00 50.48           C  
ATOM   8445  O   VAL B 263      -5.356  19.109  29.286  1.00 50.48           O  
ATOM   8446  CG1 VAL B 263      -6.227  15.627  28.743  1.00 50.48           C  
ATOM   8450  CG2 VAL B 263      -3.925  14.832  29.107  1.00 50.48           C  
ATOM   8454  N   VAL B 264      -5.958  18.594  27.186  1.00 55.41           N  
ATOM   8456  CA  VAL B 264      -7.086  19.533  27.098  1.00 55.41           C  
ATOM   8458  C   VAL B 264      -8.378  18.848  27.523  1.00 55.41           C  
ATOM   8459  CB  VAL B 264      -7.278  20.106  25.680  1.00 55.41           C  
ATOM   8461  O   VAL B 264      -9.108  19.361  28.365  1.00 55.41           O  
ATOM   8462  CG1 VAL B 264      -8.284  21.257  25.739  1.00 55.41           C  
ATOM   8466  CG2 VAL B 264      -5.995  20.671  25.094  1.00 55.41           C  
ATOM   8470  N   SER B 265      -8.656  17.675  26.944  1.00 62.22           N  
ATOM   8472  CA  SER B 265      -9.897  16.937  27.172  1.00 62.22           C  
ATOM   8474  C   SER B 265      -9.715  15.440  26.918  1.00 62.22           C  
ATOM   8475  CB  SER B 265     -10.993  17.501  26.260  1.00 62.22           C  
ATOM   8478  O   SER B 265      -8.998  15.045  25.999  1.00 62.22           O  
ATOM   8479  OG  SER B 265     -12.266  17.098  26.721  1.00 62.22           O  
ATOM   8481  N   GLY B 266     -10.367  14.604  27.726  1.00 64.08           N  
ATOM   8483  CA  GLY B 266     -10.482  13.169  27.462  1.00 64.08           C  
ATOM   8486  C   GLY B 266     -11.610  12.878  26.472  1.00 64.08           C  
ATOM   8487  O   GLY B 266     -12.644  13.540  26.494  1.00 64.08           O  
ATOM   8488  N   ALA B 267     -11.428  11.866  25.629  1.00 67.02           N  
ATOM   8490  CA  ALA B 267     -12.369  11.461  24.592  1.00 67.02           C  
ATOM   8492  C   ALA B 267     -12.680   9.961  24.710  1.00 67.02           C  
ATOM   8493  CB  ALA B 267     -11.780  11.846  23.232  1.00 67.02           C  
ATOM   8497  O   ALA B 267     -11.856   9.097  24.395  1.00 67.02           O  
ATOM   8498  N   GLY B 268     -13.882   9.643  25.189  1.00 64.27           N  
ATOM   8500  CA  GLY B 268     -14.411   8.278  25.167  1.00 64.27           C  
ATOM   8503  C   GLY B 268     -14.955   7.920  23.784  1.00 64.27           C  
ATOM   8504  O   GLY B 268     -15.030   8.771  22.905  1.00 64.27           O  
ATOM   8505  N   THR B 269     -15.402   6.680  23.588  1.00 63.49           N  
ATOM   8507  CA  THR B 269     -15.921   6.211  22.287  1.00 63.49           C  
ATOM   8509  C   THR B 269     -17.074   7.064  21.738  1.00 63.49           C  
ATOM   8510  CB  THR B 269     -16.393   4.752  22.378  1.00 63.49           C  
ATOM   8512  O   THR B 269     -17.168   7.263  20.533  1.00 63.49           O  
ATOM   8513  CG2 THR B 269     -15.279   3.780  22.756  1.00 63.49           C  
ATOM   8517  OG1 THR B 269     -17.394   4.615  23.364  1.00 63.49           O  
ATOM   8519  N   GLY B 270     -17.921   7.618  22.612  1.00 59.58           N  
ATOM   8521  CA  GLY B 270     -19.035   8.498  22.236  1.00 59.58           C  
ATOM   8524  C   GLY B 270     -18.657   9.952  21.928  1.00 59.58           C  
ATOM   8525  O   GLY B 270     -19.533  10.712  21.533  1.00 59.58           O  
ATOM   8526  N   SER B 271     -17.395  10.355  22.107  1.00 61.31           N  
ATOM   8528  CA  SER B 271     -16.932  11.726  21.831  1.00 61.31           C  
ATOM   8530  C   SER B 271     -16.637  11.980  20.351  1.00 61.31           C  
ATOM   8531  CB  SER B 271     -15.663  12.035  22.638  1.00 61.31           C  
ATOM   8534  O   SER B 271     -16.303  13.102  19.991  1.00 61.31           O  
ATOM   8535  OG  SER B 271     -15.907  11.988  24.034  1.00 61.31           O  
ATOM   8537  N   PHE B 272     -16.701  10.954  19.503  1.00 69.64           N  
ATOM   8539  CA  PHE B 272     -16.190  10.992  18.138  1.00 69.64           C  
ATOM   8541  C   PHE B 272     -17.304  10.948  17.094  1.00 69.64           C  
ATOM   8542  CB  PHE B 272     -15.294   9.783  17.933  1.00 69.64           C  
ATOM   8545  O   PHE B 272     -18.160  10.057  17.110  1.00 69.64           O  
ATOM   8546  CG  PHE B 272     -13.993   9.777  18.704  1.00 69.64           C  
ATOM   8547  CD1 PHE B 272     -12.829  10.240  18.081  1.00 69.64           C  
ATOM   8549  CD2 PHE B 272     -13.927   9.256  20.006  1.00 69.64           C  
ATOM   8551  CE1 PHE B 272     -11.602  10.218  18.754  1.00 69.64           C  
ATOM   8553  CE2 PHE B 272     -12.700   9.229  20.690  1.00 69.64           C  
ATOM   8555  CZ  PHE B 272     -11.543   9.715  20.058  1.00 69.64           C  
ATOM   8557  N   ALA B 273     -17.207  11.837  16.112  1.00 68.79           N  
ATOM   8559  CA  ALA B 273     -18.041  11.836  14.922  1.00 68.79           C  
ATOM   8561  C   ALA B 273     -17.179  11.874  13.654  1.00 68.79           C  
ATOM   8562  CB  ALA B 273     -19.011  13.017  15.002  1.00 68.79           C  
ATOM   8566  O   ALA B 273     -16.182  12.596  13.576  1.00 68.79           O  
ATOM   8567  N   LEU B 274     -17.580  11.107  12.638  1.00 68.98           N  
ATOM   8569  CA  LEU B 274     -17.029  11.256  11.295  1.00 68.98           C  
ATOM   8571  C   LEU B 274     -17.609  12.525  10.671  1.00 68.98           C  
ATOM   8572  CB  LEU B 274     -17.384  10.027  10.446  1.00 68.98           C  
ATOM   8575  O   LEU B 274     -18.817  12.614  10.464  1.00 68.98           O  
ATOM   8576  CG  LEU B 274     -16.732  10.032   9.051  1.00 68.98           C  
ATOM   8578  CD1 LEU B 274     -15.207   9.896   9.101  1.00 68.98           C  
ATOM   8582  CD2 LEU B 274     -17.286   8.862   8.241  1.00 68.98           C  
ATOM   8586  N   SER B 275     -16.759  13.486  10.330  1.00 61.22           N  
ATOM   8588  CA  SER B 275     -17.212  14.722   9.705  1.00 61.22           C  
ATOM   8590  C   SER B 275     -17.653  14.470   8.262  1.00 61.22           C  
ATOM   8591  CB  SER B 275     -16.112  15.776   9.767  1.00 61.22           C  
ATOM   8594  O   SER B 275     -16.977  13.764   7.500  1.00 61.22           O  
ATOM   8595  OG  SER B 275     -16.674  17.044   9.530  1.00 61.22           O  
ATOM   8597  N   ALA B 276     -18.757  15.096   7.849  1.00 60.22           N  
ATOM   8599  CA  ALA B 276     -19.299  14.976   6.496  1.00 60.22           C  
ATOM   8601  C   ALA B 276     -18.325  15.465   5.407  1.00 60.22           C  
ATOM   8602  CB  ALA B 276     -20.619  15.745   6.441  1.00 60.22           C  
ATOM   8606  O   ALA B 276     -18.401  15.015   4.261  1.00 60.22           O  
ATOM   8607  N   ILE B 277     -17.353  16.311   5.770  1.00 62.64           N  
ATOM   8609  CA  ILE B 277     -16.301  16.796   4.866  1.00 62.64           C  
ATOM   8611  C   ILE B 277     -15.194  15.763   4.607  1.00 62.64           C  
ATOM   8612  CB  ILE B 277     -15.725  18.152   5.333  1.00 62.64           C  
ATOM   8614  O   ILE B 277     -14.234  16.077   3.911  1.00 62.64           O  
ATOM   8615  CG1 ILE B 277     -14.844  18.019   6.595  1.00 62.64           C  
ATOM   8618  CG2 ILE B 277     -16.871  19.159   5.530  1.00 62.64           C  
ATOM   8622  CD1 ILE B 277     -14.168  19.336   7.001  1.00 62.64           C  
ATOM   8626  N   SER B 278     -15.286  14.546   5.150  1.00 62.79           N  
ATOM   8628  CA  SER B 278     -14.331  13.470   4.850  1.00 62.79           C  
ATOM   8630  C   SER B 278     -14.258  13.171   3.344  1.00 62.79           C  
ATOM   8631  CB  SER B 278     -14.693  12.199   5.626  1.00 62.79           C  
ATOM   8634  O   SER B 278     -15.234  13.348   2.618  1.00 62.79           O  
ATOM   8635  OG  SER B 278     -14.600  12.437   7.016  1.00 62.79           O  
ATOM   8637  N   SER B 279     -13.117  12.679   2.873  1.00 60.84           N  
ATOM   8639  CA  SER B 279     -12.871  12.287   1.478  1.00 60.84           C  
ATOM   8641  C   SER B 279     -12.214  10.902   1.424  1.00 60.84           C  
ATOM   8642  CB  SER B 279     -11.971  13.332   0.804  1.00 60.84           C  
ATOM   8645  O   SER B 279     -11.808  10.385   2.463  1.00 60.84           O  
ATOM   8646  OG  SER B 279     -10.648  13.261   1.302  1.00 60.84           O  
ATOM   8648  N   PRO B 280     -12.026  10.286   0.243  1.00 55.34           N  
ATOM   8649  CA  PRO B 280     -11.216   9.068   0.103  1.00 55.34           C  
ATOM   8651  C   PRO B 280      -9.748   9.204   0.564  1.00 55.34           C  
ATOM   8652  CB  PRO B 280     -11.294   8.711  -1.385  1.00 55.34           C  
ATOM   8655  O   PRO B 280      -9.063   8.191   0.728  1.00 55.34           O  
ATOM   8656  CG  PRO B 280     -12.591   9.365  -1.862  1.00 55.34           C  
ATOM   8659  CD  PRO B 280     -12.663  10.633  -1.018  1.00 55.34           C  
ATOM   8662  N   LYS B 281      -9.252  10.435   0.774  1.00 53.38           N  
ATOM   8664  CA  LYS B 281      -7.870  10.730   1.198  1.00 53.38           C  
ATOM   8666  C   LYS B 281      -7.733  11.229   2.631  1.00 53.38           C  
ATOM   8667  CB  LYS B 281      -7.242  11.743   0.237  1.00 53.38           C  
ATOM   8670  O   LYS B 281      -6.641  11.166   3.191  1.00 53.38           O  
ATOM   8671  CG  LYS B 281      -7.087  11.188  -1.182  1.00 53.38           C  
ATOM   8674  CD  LYS B 281      -6.097  10.020  -1.324  1.00 53.38           C  
ATOM   8677  CE  LYS B 281      -4.670  10.562  -1.230  1.00 53.38           C  
ATOM   8680  NZ  LYS B 281      -3.649   9.500  -1.297  1.00 53.38           N  
ATOM   8684  N   MET B 282      -8.827  11.681   3.235  1.00 66.51           N  
ATOM   8686  CA  MET B 282      -8.829  12.219   4.589  1.00 66.51           C  
ATOM   8688  C   MET B 282     -10.103  11.798   5.317  1.00 66.51           C  
ATOM   8689  CB  MET B 282      -8.726  13.751   4.512  1.00 66.51           C  
ATOM   8692  O   MET B 282     -11.197  12.230   4.949  1.00 66.51           O  
ATOM   8693  CG  MET B 282      -8.135  14.347   5.791  1.00 66.51           C  
ATOM   8696  SD  MET B 282      -6.325  14.297   5.856  1.00 66.51           S  
ATOM   8697  CE  MET B 282      -5.920  15.463   4.525  1.00 66.51           C  
ATOM   8701  N   ALA B 283      -9.976  10.999   6.375  1.00 69.37           N  
ATOM   8703  CA  ALA B 283     -11.062  10.857   7.337  1.00 69.37           C  
ATOM   8705  C   ALA B 283     -10.951  12.017   8.328  1.00 69.37           C  
ATOM   8706  CB  ALA B 283     -11.032   9.470   7.982  1.00 69.37           C  
ATOM   8710  O   ALA B 283     -10.003  12.094   9.110  1.00 69.37           O  
ATOM   8711  N   VAL B 284     -11.894  12.952   8.246  1.00 69.95           N  
ATOM   8713  CA  VAL B 284     -11.945  14.102   9.147  1.00 69.95           C  
ATOM   8715  C   VAL B 284     -12.812  13.722  10.333  1.00 69.95           C  
ATOM   8716  CB  VAL B 284     -12.452  15.363   8.437  1.00 69.95           C  
ATOM   8718  O   VAL B 284     -13.954  13.297  10.156  1.00 69.95           O  
ATOM   8719  CG1 VAL B 284     -12.412  16.550   9.403  1.00 69.95           C  
ATOM   8723  CG2 VAL B 284     -11.582  15.691   7.216  1.00 69.95           C  
ATOM   8727  N   ILE B 285     -12.265  13.848  11.536  1.00 75.12           N  
ATOM   8729  CA  ILE B 285     -12.914  13.409  12.768  1.00 75.12           C  
ATOM   8731  C   ILE B 285     -13.104  14.598  13.691  1.00 75.12           C  
ATOM   8732  CB  ILE B 285     -12.105  12.290  13.441  1.00 75.12           C  
ATOM   8734  O   ILE B 285     -12.144  15.294  14.013  1.00 75.12           O  
ATOM   8735  CG1 ILE B 285     -11.925  11.108  12.463  1.00 75.12           C  
ATOM   8738  CG2 ILE B 285     -12.799  11.837  14.734  1.00 75.12           C  
ATOM   8742  CD1 ILE B 285     -11.360   9.846  13.114  1.00 75.12           C  
ATOM   8746  N   ASP B 286     -14.335  14.775  14.151  1.00 68.41           N  
ATOM   8748  CA  ASP B 286     -14.691  15.760  15.159  1.00 68.41           C  
ATOM   8750  C   ASP B 286     -14.750  15.073  16.525  1.00 68.41           C  
ATOM   8751  CB  ASP B 286     -16.003  16.451  14.749  1.00 68.41           C  
ATOM   8754  O   ASP B 286     -15.467  14.087  16.712  1.00 68.41           O  
ATOM   8755  CG  ASP B 286     -15.803  17.348  13.520  1.00 68.41           C  
ATOM   8756  OD1 ASP B 286     -14.704  17.913  13.363  1.00 68.41           O  
ATOM   8757  OD2 ASP B 286     -16.722  17.540  12.689  1.00 68.41           O  
ATOM   8758  N   VAL B 287     -13.960  15.578  17.471  1.00 70.86           N  
ATOM   8760  CA  VAL B 287     -13.899  15.104  18.854  1.00 70.86           C  
ATOM   8762  C   VAL B 287     -14.509  16.163  19.758  1.00 70.86           C  
ATOM   8763  CB  VAL B 287     -12.463  14.760  19.283  1.00 70.86           C  
ATOM   8765  O   VAL B 287     -13.962  17.257  19.909  1.00 70.86           O  
ATOM   8766  CG1 VAL B 287     -12.428  14.216  20.718  1.00 70.86           C  
ATOM   8770  CG2 VAL B 287     -11.874  13.679  18.372  1.00 70.86           C  
ATOM   8774  N   THR B 288     -15.642  15.836  20.371  1.00 61.40           N  
ATOM   8776  CA  THR B 288     -16.302  16.708  21.342  1.00 61.40           C  
ATOM   8778  C   THR B 288     -15.561  16.678  22.679  1.00 61.40           C  
ATOM   8779  CB  THR B 288     -17.778  16.339  21.537  1.00 61.40           C  
ATOM   8781  O   THR B 288     -15.323  15.604  23.237  1.00 61.40           O  
ATOM   8782  CG2 THR B 288     -18.541  17.417  22.307  1.00 61.40           C  
ATOM   8786  OG1 THR B 288     -18.424  16.203  20.293  1.00 61.40           O  
ATOM   8788  N   GLY B 289     -15.228  17.854  23.210  1.00 56.19           N  
ATOM   8790  CA  GLY B 289     -14.512  18.022  24.474  1.00 56.19           C  
ATOM   8793  C   GLY B 289     -14.833  19.341  25.183  1.00 56.19           C  
ATOM   8794  O   GLY B 289     -15.704  20.100  24.765  1.00 56.19           O  
ATOM   8795  N   SER B 290     -14.120  19.613  26.275  1.00 56.19           N  
ATOM   8797  CA  SER B 290     -14.267  20.814  27.114  1.00 56.19           C  
ATOM   8799  C   SER B 290     -12.923  21.509  27.333  1.00 56.19           C  
ATOM   8800  CB  SER B 290     -14.875  20.438  28.471  1.00 56.19           C  
ATOM   8803  O   SER B 290     -11.889  20.850  27.296  1.00 56.19           O  
ATOM   8804  OG  SER B 290     -14.022  19.549  29.177  1.00 56.19           O  
ATOM   8806  N   GLY B 291     -12.927  22.813  27.633  1.00 49.05           N  
ATOM   8808  CA  GLY B 291     -11.690  23.576  27.875  1.00 49.05           C  
ATOM   8811  C   GLY B 291     -10.881  23.850  26.602  1.00 49.05           C  
ATOM   8812  O   GLY B 291      -9.664  24.039  26.672  1.00 49.05           O  
ATOM   8813  N   LEU B 292     -11.565  23.821  25.457  1.00 54.51           N  
ATOM   8815  CA  LEU B 292     -11.002  23.979  24.127  1.00 54.51           C  
ATOM   8817  C   LEU B 292     -10.938  25.470  23.744  1.00 54.51           C  
ATOM   8818  CB  LEU B 292     -11.875  23.159  23.152  1.00 54.51           C  
ATOM   8821  O   LEU B 292     -11.944  26.176  23.838  1.00 54.51           O  
ATOM   8822  CG  LEU B 292     -11.886  21.630  23.348  1.00 54.51           C  
ATOM   8824  CD1 LEU B 292     -12.942  21.008  22.449  1.00 54.51           C  
ATOM   8828  CD2 LEU B 292     -10.576  20.952  22.970  1.00 54.51           C  
ATOM   8832  N   THR B 293      -9.769  25.939  23.299  1.00 48.70           N  
ATOM   8834  CA  THR B 293      -9.534  27.323  22.854  1.00 48.70           C  
ATOM   8836  C   THR B 293      -9.412  27.366  21.332  1.00 48.70           C  
ATOM   8837  CB  THR B 293      -8.263  27.902  23.494  1.00 48.70           C  
ATOM   8839  O   THR B 293      -8.521  26.738  20.770  1.00 48.70           O  
ATOM   8840  CG2 THR B 293      -8.089  29.391  23.189  1.00 48.70           C  
ATOM   8844  OG1 THR B 293      -8.325  27.794  24.900  1.00 48.70           O  
ATOM   8846  N   LEU B 294     -10.310  28.091  20.659  1.00 43.07           N  
ATOM   8848  CA  LEU B 294     -10.367  28.182  19.194  1.00 43.07           C  
ATOM   8850  C   LEU B 294      -9.002  28.525  18.567  1.00 43.07           C  
ATOM   8851  CB  LEU B 294     -11.424  29.241  18.825  1.00 43.07           C  
ATOM   8854  O   LEU B 294      -8.329  29.445  19.025  1.00 43.07           O  
ATOM   8855  CG  LEU B 294     -11.640  29.439  17.312  1.00 43.07           C  
ATOM   8857  CD1 LEU B 294     -12.272  28.207  16.678  1.00 43.07           C  
ATOM   8861  CD2 LEU B 294     -12.574  30.621  17.066  1.00 43.07           C  
ATOM   8865  N   GLY B 295      -8.633  27.813  17.498  1.00 50.34           N  
ATOM   8867  CA  GLY B 295      -7.399  28.031  16.736  1.00 50.34           C  
ATOM   8870  C   GLY B 295      -6.152  27.364  17.324  1.00 50.34           C  
ATOM   8871  O   GLY B 295      -5.112  27.355  16.672  1.00 50.34           O  
ATOM   8872  N   GLU B 296      -6.234  26.782  18.524  1.00 57.14           N  
ATOM   8874  CA  GLU B 296      -5.123  26.032  19.112  1.00 57.14           C  
ATOM   8876  C   GLU B 296      -4.872  24.734  18.324  1.00 57.14           C  
ATOM   8877  CB  GLU B 296      -5.407  25.769  20.604  1.00 57.14           C  
ATOM   8880  O   GLU B 296      -5.790  23.940  18.096  1.00 57.14           O  
ATOM   8881  CG  GLU B 296      -4.215  25.153  21.350  1.00 57.14           C  
ATOM   8884  CD  GLU B 296      -4.411  24.962  22.870  1.00 57.14           C  
ATOM   8885  OE1 GLU B 296      -3.398  24.654  23.534  1.00 57.14           O  
ATOM   8886  OE2 GLU B 296      -5.528  25.079  23.440  1.00 57.14           O  
ATOM   8887  N   VAL B 297      -3.617  24.505  17.932  1.00 59.36           N  
ATOM   8889  CA  VAL B 297      -3.179  23.245  17.321  1.00 59.36           C  
ATOM   8891  C   VAL B 297      -3.031  22.178  18.409  1.00 59.36           C  
ATOM   8892  CB  VAL B 297      -1.883  23.431  16.515  1.00 59.36           C  
ATOM   8894  O   VAL B 297      -2.510  22.438  19.496  1.00 59.36           O  
ATOM   8895  CG1 VAL B 297      -1.489  22.126  15.822  1.00 59.36           C  
ATOM   8899  CG2 VAL B 297      -2.034  24.502  15.426  1.00 59.36           C  
ATOM   8903  N   VAL B 298      -3.521  20.968  18.139  1.00 66.09           N  
ATOM   8905  CA  VAL B 298      -3.629  19.880  19.120  1.00 66.09           C  
ATOM   8907  C   VAL B 298      -3.243  18.522  18.537  1.00 66.09           C  
ATOM   8908  CB  VAL B 298      -5.039  19.814  19.749  1.00 66.09           C  
ATOM   8910  O   VAL B 298      -3.271  18.287  17.328  1.00 66.09           O  
ATOM   8911  CG1 VAL B 298      -5.308  21.001  20.681  1.00 66.09           C  
ATOM   8915  CG2 VAL B 298      -6.169  19.738  18.714  1.00 66.09           C  
ATOM   8919  N   ASN B 299      -2.919  17.579  19.422  1.00 71.86           N  
ATOM   8921  CA  ASN B 299      -2.667  16.181  19.078  1.00 71.86           C  
ATOM   8923  C   ASN B 299      -3.767  15.269  19.637  1.00 71.86           C  
ATOM   8924  CB  ASN B 299      -1.305  15.721  19.619  1.00 71.86           C  
ATOM   8927  O   ASN B 299      -4.233  15.473  20.759  1.00 71.86           O  
ATOM   8928  CG  ASN B 299      -0.188  16.742  19.561  1.00 71.86           C  
ATOM   8929  ND2 ASN B 299       0.370  17.000  18.406  1.00 71.86           N  
ATOM   8932  OD1 ASN B 299       0.249  17.223  20.593  1.00 71.86           O  
ATOM   8933  N   LEU B 300      -4.103  14.201  18.914  1.00 74.08           N  
ATOM   8935  CA  LEU B 300      -4.930  13.108  19.428  1.00 74.08           C  
ATOM   8937  C   LEU B 300      -4.028  11.954  19.858  1.00 74.08           C  
ATOM   8938  CB  LEU B 300      -5.937  12.673  18.352  1.00 74.08           C  
ATOM   8941  O   LEU B 300      -3.285  11.413  19.035  1.00 74.08           O  
ATOM   8942  CG  LEU B 300      -6.962  11.628  18.816  1.00 74.08           C  
ATOM   8944  CD1 LEU B 300      -7.862  12.150  19.940  1.00 74.08           C  
ATOM   8948  CD2 LEU B 300      -7.851  11.248  17.634  1.00 74.08           C  
ATOM   8952  N   ARG B 301      -4.095  11.560  21.133  1.00 66.57           N  
ATOM   8954  CA  ARG B 301      -3.294  10.457  21.689  1.00 66.57           C  
ATOM   8956  C   ARG B 301      -4.175   9.370  22.288  1.00 66.57           C  
ATOM   8957  CB  ARG B 301      -2.266  10.967  22.714  1.00 66.57           C  
ATOM   8960  O   ARG B 301      -5.223   9.670  22.850  1.00 66.57           O  
ATOM   8961  CG  ARG B 301      -1.427  12.147  22.201  1.00 66.57           C  
ATOM   8964  CD  ARG B 301      -0.248  12.436  23.131  1.00 66.57           C  
ATOM   8967  NE  ARG B 301       0.426  13.691  22.755  1.00 66.57           N  
ATOM   8969  NH1 ARG B 301       1.894  13.730  24.510  1.00 66.57           N  
ATOM   8972  NH2 ARG B 301       1.865  15.425  23.033  1.00 66.57           N  
ATOM   8975  CZ  ARG B 301       1.397  14.273  23.431  1.00 66.57           C  
ATOM   8976  N   CYS B 302      -3.758   8.113  22.208  1.00 69.45           N  
ATOM   8978  CA  CYS B 302      -4.430   7.004  22.888  1.00 69.45           C  
ATOM   8980  C   CYS B 302      -4.372   7.221  24.410  1.00 69.45           C  
ATOM   8981  CB  CYS B 302      -3.738   5.699  22.493  1.00 69.45           C  
ATOM   8984  O   CYS B 302      -3.334   7.609  24.937  1.00 69.45           O  
ATOM   8985  SG  CYS B 302      -3.784   5.433  20.696  1.00 69.45           S  
ATOM   8987  N   ALA B 303      -5.458   6.976  25.140  1.00 66.38           N  
ATOM   8989  CA  ALA B 303      -5.473   7.079  26.604  1.00 66.38           C  
ATOM   8991  C   ALA B 303      -5.225   5.724  27.285  1.00 66.38           C  
ATOM   8992  CB  ALA B 303      -6.803   7.694  27.043  1.00 66.38           C  
ATOM   8996  O   ALA B 303      -4.773   5.679  28.426  1.00 66.38           O  
ATOM   8997  N   VAL B 304      -5.497   4.624  26.579  1.00 57.66           N  
ATOM   8999  CA  VAL B 304      -5.334   3.246  27.059  1.00 57.66           C  
ATOM   9001  C   VAL B 304      -4.612   2.392  26.023  1.00 57.66           C  
ATOM   9002  CB  VAL B 304      -6.686   2.607  27.441  1.00 57.66           C  
ATOM   9004  O   VAL B 304      -4.532   2.751  24.847  1.00 57.66           O  
ATOM   9005  CG1 VAL B 304      -7.336   3.347  28.615  1.00 57.66           C  
ATOM   9009  CG2 VAL B 304      -7.679   2.553  26.272  1.00 57.66           C  
ATOM   9013  N   ASN B 305      -4.099   1.243  26.462  1.00 65.16           N  
ATOM   9015  CA  ASN B 305      -3.480   0.278  25.561  1.00 65.16           C  
ATOM   9017  C   ASN B 305      -4.500  -0.317  24.587  1.00 65.16           C  
ATOM   9018  CB  ASN B 305      -2.705  -0.788  26.348  1.00 65.16           C  
ATOM   9021  O   ASN B 305      -5.642  -0.574  24.966  1.00 65.16           O  
ATOM   9022  CG  ASN B 305      -1.483  -0.221  27.051  1.00 65.16           C  
ATOM   9023  ND2 ASN B 305      -0.864  -0.987  27.916  1.00 65.16           N  
ATOM   9026  OD1 ASN B 305      -1.074   0.911  26.847  1.00 65.16           O  
ATOM   9027  N   ASN B 306      -4.070  -0.568  23.349  1.00 65.60           N  
ATOM   9029  CA  ASN B 306      -4.900  -1.096  22.262  1.00 65.60           C  
ATOM   9031  C   ASN B 306      -6.138  -0.240  21.924  1.00 65.60           C  
ATOM   9032  CB  ASN B 306      -5.239  -2.574  22.536  1.00 65.60           C  
ATOM   9035  O   ASN B 306      -7.126  -0.765  21.403  1.00 65.60           O  
ATOM   9036  CG  ASN B 306      -4.016  -3.423  22.810  1.00 65.60           C  
ATOM   9037  ND2 ASN B 306      -4.093  -4.329  23.756  1.00 65.60           N  
ATOM   9040  OD1 ASN B 306      -2.984  -3.305  22.176  1.00 65.60           O  
ATOM   9041  N   ALA B 307      -6.098   1.069  22.198  1.00 68.97           N  
ATOM   9043  CA  ALA B 307      -7.116   1.984  21.691  1.00 68.97           C  
ATOM   9045  C   ALA B 307      -7.020   2.054  20.159  1.00 68.97           C  
ATOM   9046  CB  ALA B 307      -6.958   3.360  22.345  1.00 68.97           C  
ATOM   9050  O   ALA B 307      -5.919   2.078  19.602  1.00 68.97           O  
ATOM   9051  N   LYS B 308      -8.162   2.060  19.463  1.00 77.05           N  
ATOM   9053  CA  LYS B 308      -8.207   2.000  17.996  1.00 77.05           C  
ATOM   9055  C   LYS B 308      -9.449   2.678  17.426  1.00 77.05           C  
ATOM   9056  CB  LYS B 308      -8.120   0.524  17.566  1.00 77.05           C  
ATOM   9059  O   LYS B 308     -10.563   2.384  17.845  1.00 77.05           O  
ATOM   9060  CG  LYS B 308      -7.847   0.360  16.063  1.00 77.05           C  
ATOM   9063  CD  LYS B 308      -7.583  -1.107  15.686  1.00 77.05           C  
ATOM   9066  CE  LYS B 308      -8.850  -1.966  15.758  1.00 77.05           C  
ATOM   9069  NZ  LYS B 308      -8.655  -3.260  15.063  1.00 77.05           N  
ATOM   9073  N   ILE B 309      -9.245   3.519  16.418  1.00 73.51           N  
ATOM   9075  CA  ILE B 309     -10.259   4.077  15.523  1.00 73.51           C  
ATOM   9077  C   ILE B 309     -10.129   3.350  14.187  1.00 73.51           C  
ATOM   9078  CB  ILE B 309     -10.065   5.601  15.338  1.00 73.51           C  
ATOM   9080  O   ILE B 309      -9.095   3.432  13.533  1.00 73.51           O  
ATOM   9081  CG1 ILE B 309     -10.085   6.337  16.694  1.00 73.51           C  
ATOM   9084  CG2 ILE B 309     -11.142   6.155  14.387  1.00 73.51           C  
ATOM   9088  CD1 ILE B 309      -9.815   7.843  16.607  1.00 73.51           C  
ATOM   9092  N   THR B 310     -11.166   2.639  13.767  1.00 69.89           N  
ATOM   9094  CA  THR B 310     -11.242   2.022  12.437  1.00 69.89           C  
ATOM   9096  C   THR B 310     -12.151   2.865  11.558  1.00 69.89           C  
ATOM   9097  CB  THR B 310     -11.740   0.576  12.520  1.00 69.89           C  
ATOM   9099  O   THR B 310     -13.303   3.103  11.916  1.00 69.89           O  
ATOM   9100  CG2 THR B 310     -11.669  -0.139  11.173  1.00 69.89           C  
ATOM   9104  OG1 THR B 310     -10.953  -0.115  13.469  1.00 69.89           O  
ATOM   9106  N   VAL B 311     -11.630   3.329  10.427  1.00 67.39           N  
ATOM   9108  CA  VAL B 311     -12.382   4.034   9.389  1.00 67.39           C  
ATOM   9110  C   VAL B 311     -12.989   2.993   8.449  1.00 67.39           C  
ATOM   9111  CB  VAL B 311     -11.473   5.021   8.631  1.00 67.39           C  
ATOM   9113  O   VAL B 311     -12.262   2.200   7.844  1.00 67.39           O  
ATOM   9114  CG1 VAL B 311     -12.276   5.825   7.609  1.00 67.39           C  
ATOM   9118  CG2 VAL B 311     -10.781   6.024   9.568  1.00 67.39           C  
ATOM   9122  N   ASN B 312     -14.316   2.991   8.335  1.00 63.81           N  
ATOM   9124  CA  ASN B 312     -15.067   2.037   7.519  1.00 63.81           C  
ATOM   9126  C   ASN B 312     -15.590   2.693   6.234  1.00 63.81           C  
ATOM   9127  CB  ASN B 312     -16.236   1.484   8.334  1.00 63.81           C  
ATOM   9130  O   ASN B 312     -15.865   3.899   6.216  1.00 63.81           O  
ATOM   9131  CG  ASN B 312     -15.847   0.889   9.671  1.00 63.81           C  
ATOM   9132  ND2 ASN B 312     -16.576   1.220  10.707  1.00 63.81           N  
ATOM   9135  OD1 ASN B 312     -14.920   0.110   9.803  1.00 63.81           O  
ATOM   9136  N   PHE B 313     -15.790   1.882   5.193  1.00 57.10           N  
ATOM   9138  CA  PHE B 313     -16.165   2.306   3.839  1.00 57.10           C  
ATOM   9140  C   PHE B 313     -17.482   1.677   3.370  1.00 57.10           C  
ATOM   9141  CB  PHE B 313     -15.004   2.011   2.875  1.00 57.10           C  
ATOM   9144  O   PHE B 313     -17.928   0.667   3.959  1.00 57.10           O  
ATOM   9145  CG  PHE B 313     -13.676   2.609   3.300  1.00 57.10           C  
ATOM   9146  CD1 PHE B 313     -13.374   3.949   3.001  1.00 57.10           C  
ATOM   9148  CD2 PHE B 313     -12.756   1.836   4.032  1.00 57.10           C  
ATOM   9150  CE1 PHE B 313     -12.164   4.516   3.439  1.00 57.10           C  
ATOM   9152  CE2 PHE B 313     -11.547   2.401   4.471  1.00 57.10           C  
ATOM   9154  CZ  PHE B 313     -11.251   3.744   4.181  1.00 57.10           C  
ATOM   9156  OXT PHE B 313     -18.061   2.266   2.441  1.00 57.10           O  
TER    9157      PHE B 313                                                      
ATOM   9157  N   GLY C   1      14.243 -76.334 -35.178  1.00 47.59           N  
ATOM   9161  CA  GLY C   1      15.378 -75.387 -35.268  1.00 47.59           C  
ATOM   9164  C   GLY C   1      14.832 -73.987 -35.460  1.00 47.59           C  
ATOM   9165  O   GLY C   1      13.699 -73.870 -35.896  1.00 47.59           O  
ATOM   9166  N   THR C   2      15.599 -72.944 -35.145  1.00 67.31           N  
ATOM   9168  CA  THR C   2      15.125 -71.541 -35.116  1.00 67.31           C  
ATOM   9170  C   THR C   2      15.491 -70.723 -36.362  1.00 67.31           C  
ATOM   9171  CB  THR C   2      15.656 -70.838 -33.857  1.00 67.31           C  
ATOM   9173  O   THR C   2      15.255 -69.521 -36.411  1.00 67.31           O  
ATOM   9174  CG2 THR C   2      15.041 -71.413 -32.581  1.00 67.31           C  
ATOM   9178  OG1 THR C   2      17.048 -71.048 -33.790  1.00 67.31           O  
ATOM   9180  N   SER C   3      16.076 -71.341 -37.392  1.00 72.20           N  
ATOM   9182  CA  SER C   3      16.307 -70.672 -38.682  1.00 72.20           C  
ATOM   9184  C   SER C   3      14.989 -70.423 -39.422  1.00 72.20           C  
ATOM   9185  CB  SER C   3      17.255 -71.484 -39.573  1.00 72.20           C  
ATOM   9188  O   SER C   3      14.060 -71.223 -39.292  1.00 72.20           O  
ATOM   9189  OG  SER C   3      18.363 -71.957 -38.828  1.00 72.20           O  
ATOM   9191  N   ALA C   4      14.934 -69.354 -40.221  1.00 72.65           N  
ATOM   9193  CA  ALA C   4      13.767 -68.997 -41.028  1.00 72.65           C  
ATOM   9195  C   ALA C   4      13.286 -70.171 -41.900  1.00 72.65           C  
ATOM   9196  CB  ALA C   4      14.123 -67.775 -41.885  1.00 72.65           C  
ATOM   9200  O   ALA C   4      14.098 -70.929 -42.436  1.00 72.65           O  
ATOM   9201  N   GLY C   5      11.967 -70.330 -42.013  1.00 74.35           N  
ATOM   9203  CA  GLY C   5      11.338 -71.414 -42.779  1.00 74.35           C  
ATOM   9206  C   GLY C   5      11.279 -72.773 -42.067  1.00 74.35           C  
ATOM   9207  O   GLY C   5      10.638 -73.695 -42.568  1.00 74.35           O  
ATOM   9208  N   ASN C   6      11.900 -72.934 -40.891  1.00 79.23           N  
ATOM   9210  CA  ASN C   6      11.628 -74.102 -40.051  1.00 79.23           C  
ATOM   9212  C   ASN C   6      10.205 -74.040 -39.487  1.00 79.23           C  
ATOM   9213  CB  ASN C   6      12.647 -74.208 -38.911  1.00 79.23           C  
ATOM   9216  O   ASN C   6       9.649 -72.963 -39.288  1.00 79.23           O  
ATOM   9217  CG  ASN C   6      14.015 -74.656 -39.374  1.00 79.23           C  
ATOM   9218  ND2 ASN C   6      15.052 -74.057 -38.847  1.00 79.23           N  
ATOM   9221  OD1 ASN C   6      14.185 -75.576 -40.152  1.00 79.23           O  
ATOM   9222  N   VAL C   7       9.640 -75.202 -39.164  1.00 79.04           N  
ATOM   9224  CA  VAL C   7       8.360 -75.290 -38.453  1.00 79.04           C  
ATOM   9226  C   VAL C   7       8.509 -74.705 -37.049  1.00 79.04           C  
ATOM   9227  CB  VAL C   7       7.876 -76.748 -38.405  1.00 79.04           C  
ATOM   9229  O   VAL C   7       9.410 -75.106 -36.309  1.00 79.04           O  
ATOM   9230  CG1 VAL C   7       6.619 -76.887 -37.549  1.00 79.04           C  
ATOM   9234  CG2 VAL C   7       7.582 -77.256 -39.824  1.00 79.04           C  
ATOM   9238  N   MET C   8       7.634 -73.765 -36.693  1.00 81.56           N  
ATOM   9240  CA  MET C   8       7.608 -73.162 -35.366  1.00 81.56           C  
ATOM   9242  C   MET C   8       6.915 -74.104 -34.371  1.00 81.56           C  
ATOM   9243  CB  MET C   8       6.952 -71.773 -35.431  1.00 81.56           C  
ATOM   9246  O   MET C   8       5.815 -74.606 -34.614  1.00 81.56           O  
ATOM   9247  CG  MET C   8       7.233 -70.982 -34.150  1.00 81.56           C  
ATOM   9250  SD  MET C   8       6.505 -69.327 -34.068  1.00 81.56           S  
ATOM   9251  CE  MET C   8       7.499 -68.412 -35.268  1.00 81.56           C  
ATOM   9255  N   GLU C   9       7.572 -74.350 -33.241  1.00 81.45           N  
ATOM   9257  CA  GLU C   9       7.017 -75.111 -32.122  1.00 81.45           C  
ATOM   9259  C   GLU C   9       6.319 -74.166 -31.138  1.00 81.45           C  
ATOM   9260  CB  GLU C   9       8.126 -75.914 -31.422  1.00 81.45           C  
ATOM   9263  O   GLU C   9       6.747 -73.029 -30.942  1.00 81.45           O  
ATOM   9264  CG  GLU C   9       8.671 -77.061 -32.296  1.00 81.45           C  
ATOM   9267  CD  GLU C   9       9.919 -77.746 -31.707  1.00 81.45           C  
ATOM   9268  OE1 GLU C   9      10.612 -78.450 -32.484  1.00 81.45           O  
ATOM   9269  OE2 GLU C   9      10.214 -77.543 -30.509  1.00 81.45           O  
ATOM   9270  N   VAL C  10       5.263 -74.638 -30.476  1.00 77.26           N  
ATOM   9272  CA  VAL C  10       4.636 -73.918 -29.363  1.00 77.26           C  
ATOM   9274  C   VAL C  10       5.676 -73.659 -28.265  1.00 77.26           C  
ATOM   9275  CB  VAL C  10       3.421 -74.692 -28.825  1.00 77.26           C  
ATOM   9277  O   VAL C  10       6.258 -74.611 -27.737  1.00 77.26           O  
ATOM   9278  CG1 VAL C  10       2.827 -73.975 -27.613  1.00 77.26           C  
ATOM   9282  CG2 VAL C  10       2.314 -74.805 -29.885  1.00 77.26           C  
ATOM   9286  N   GLY C  11       5.889 -72.381 -27.929  1.00 80.27           N  
ATOM   9288  CA  GLY C  11       6.914 -71.884 -27.004  1.00 80.27           C  
ATOM   9291  C   GLY C  11       8.164 -71.304 -27.677  1.00 80.27           C  
ATOM   9292  O   GLY C  11       8.975 -70.664 -27.006  1.00 80.27           O  
ATOM   9293  N   ALA C  12       8.342 -71.480 -28.991  1.00 80.36           N  
ATOM   9295  CA  ALA C  12       9.468 -70.887 -29.706  1.00 80.36           C  
ATOM   9297  C   ALA C  12       9.423 -69.351 -29.616  1.00 80.36           C  
ATOM   9298  CB  ALA C  12       9.469 -71.376 -31.157  1.00 80.36           C  
ATOM   9302  O   ALA C  12       8.382 -68.737 -29.847  1.00 80.36           O  
ATOM   9303  N   PHE C  13      10.561 -68.731 -29.279  1.00 84.20           N  
ATOM   9305  CA  PHE C  13      10.682 -67.276 -29.066  1.00 84.20           C  
ATOM   9307  C   PHE C  13       9.707 -66.717 -28.009  1.00 84.20           C  
ATOM   9308  CB  PHE C  13      10.597 -66.536 -30.411  1.00 84.20           C  
ATOM   9311  O   PHE C  13       9.391 -65.531 -28.016  1.00 84.20           O  
ATOM   9312  CG  PHE C  13      11.465 -67.130 -31.499  1.00 84.20           C  
ATOM   9313  CD1 PHE C  13      12.805 -66.722 -31.629  1.00 84.20           C  
ATOM   9315  CD2 PHE C  13      10.929 -68.083 -32.387  1.00 84.20           C  
ATOM   9317  CE1 PHE C  13      13.599 -67.247 -32.662  1.00 84.20           C  
ATOM   9319  CE2 PHE C  13      11.729 -68.618 -33.410  1.00 84.20           C  
ATOM   9321  CZ  PHE C  13      13.058 -68.184 -33.560  1.00 84.20           C  
ATOM   9323  N   GLY C  14       9.210 -67.582 -27.119  1.00 83.60           N  
ATOM   9325  CA  GLY C  14       8.252 -67.260 -26.061  1.00 83.60           C  
ATOM   9328  C   GLY C  14       6.786 -67.326 -26.478  1.00 83.60           C  
ATOM   9329  O   GLY C  14       5.919 -67.416 -25.614  1.00 83.60           O  
ATOM   9330  N   PHE C  15       6.473 -67.354 -27.773  1.00 83.76           N  
ATOM   9332  CA  PHE C  15       5.090 -67.330 -28.250  1.00 83.76           C  
ATOM   9334  C   PHE C  15       4.362 -68.653 -27.980  1.00 83.76           C  
ATOM   9335  CB  PHE C  15       5.066 -66.955 -29.735  1.00 83.76           C  
ATOM   9338  O   PHE C  15       4.866 -69.738 -28.276  1.00 83.76           O  
ATOM   9339  CG  PHE C  15       5.681 -65.599 -30.028  1.00 83.76           C  
ATOM   9340  CD1 PHE C  15       5.159 -64.441 -29.423  1.00 83.76           C  
ATOM   9342  CD2 PHE C  15       6.798 -65.494 -30.874  1.00 83.76           C  
ATOM   9344  CE1 PHE C  15       5.734 -63.184 -29.670  1.00 83.76           C  
ATOM   9346  CE2 PHE C  15       7.389 -64.240 -31.107  1.00 83.76           C  
ATOM   9348  CZ  PHE C  15       6.860 -63.086 -30.500  1.00 83.76           C  
ATOM   9350  N   GLY C  16       3.158 -68.581 -27.407  1.00 77.45           N  
ATOM   9352  CA  GLY C  16       2.342 -69.747 -27.056  1.00 77.45           C  
ATOM   9355  C   GLY C  16       2.862 -70.591 -25.890  1.00 77.45           C  
ATOM   9356  O   GLY C  16       2.273 -71.618 -25.545  1.00 77.45           O  
ATOM   9357  N   GLY C  17       3.965 -70.179 -25.274  1.00 76.68           N  
ATOM   9359  CA  GLY C  17       4.582 -70.875 -24.159  1.00 76.68           C  
ATOM   9362  C   GLY C  17       4.935 -69.927 -23.028  1.00 76.68           C  
ATOM   9363  O   GLY C  17       4.393 -68.829 -22.906  1.00 76.68           O  
ATOM   9364  N   ILE C  18       5.854 -70.415 -22.211  1.00 70.34           N  
ATOM   9366  CA  ILE C  18       6.614 -69.624 -21.256  1.00 70.34           C  
ATOM   9368  C   ILE C  18       7.764 -68.980 -22.025  1.00 70.34           C  
ATOM   9369  CB  ILE C  18       7.100 -70.566 -20.138  1.00 70.34           C  
ATOM   9371  O   ILE C  18       8.387 -69.650 -22.858  1.00 70.34           O  
ATOM   9372  CG1 ILE C  18       5.903 -70.929 -19.230  1.00 70.34           C  
ATOM   9375  CG2 ILE C  18       8.292 -69.963 -19.385  1.00 70.34           C  
ATOM   9379  CD1 ILE C  18       6.179 -72.097 -18.276  1.00 70.34           C  
ATOM   9383  N   SER C  19       8.052 -67.708 -21.756  1.00 66.48           N  
ATOM   9385  CA  SER C  19       9.210 -67.063 -22.364  1.00 66.48           C  
ATOM   9387  C   SER C  19      10.492 -67.850 -22.099  1.00 66.48           C  
ATOM   9388  CB  SER C  19       9.380 -65.633 -21.885  1.00 66.48           C  
ATOM   9391  O   SER C  19      10.754 -68.226 -20.954  1.00 66.48           O  
ATOM   9392  OG  SER C  19       8.527 -64.855 -22.693  1.00 66.48           O  
ATOM   9394  N   PRO C  20      11.300 -68.126 -23.139  1.00 58.23           N  
ATOM   9395  CA  PRO C  20      12.613 -68.711 -22.946  1.00 58.23           C  
ATOM   9397  C   PRO C  20      13.410 -67.817 -21.998  1.00 58.23           C  
ATOM   9398  CB  PRO C  20      13.239 -68.813 -24.340  1.00 58.23           C  
ATOM   9401  O   PRO C  20      13.355 -66.594 -22.112  1.00 58.23           O  
ATOM   9402  CG  PRO C  20      12.516 -67.734 -25.143  1.00 58.23           C  
ATOM   9405  CD  PRO C  20      11.124 -67.754 -24.530  1.00 58.23           C  
ATOM   9408  N   ALA C  21      14.104 -68.462 -21.059  1.00 49.88           N  
ATOM   9410  CA  ALA C  21      14.712 -67.814 -19.905  1.00 49.88           C  
ATOM   9412  C   ALA C  21      15.626 -66.641 -20.284  1.00 49.88           C  
ATOM   9413  CB  ALA C  21      15.438 -68.878 -19.069  1.00 49.88           C  
ATOM   9417  O   ALA C  21      15.238 -65.487 -20.195  1.00 49.88           O  
ATOM   9418  N   GLN C  22      16.863 -66.916 -20.682  1.00 51.75           N  
ATOM   9420  CA  GLN C  22      17.817 -65.839 -20.882  1.00 51.75           C  
ATOM   9422  C   GLN C  22      17.762 -65.337 -22.320  1.00 51.75           C  
ATOM   9423  CB  GLN C  22      19.209 -66.251 -20.388  1.00 51.75           C  
ATOM   9426  O   GLN C  22      17.730 -66.124 -23.275  1.00 51.75           O  
ATOM   9427  CG  GLN C  22      19.180 -66.478 -18.864  1.00 51.75           C  
ATOM   9430  CD  GLN C  22      20.541 -66.257 -18.218  1.00 51.75           C  
ATOM   9431  NE2 GLN C  22      20.597 -65.554 -17.107  1.00 51.75           N  
ATOM   9434  OE1 GLN C  22      21.566 -66.716 -18.700  1.00 51.75           O  
ATOM   9435  N   SER C  23      17.826 -64.013 -22.468  1.00 58.23           N  
ATOM   9437  CA  SER C  23      18.426 -63.417 -23.656  1.00 58.23           C  
ATOM   9439  C   SER C  23      19.747 -64.139 -23.965  1.00 58.23           C  
ATOM   9440  CB  SER C  23      18.669 -61.929 -23.408  1.00 58.23           C  
ATOM   9443  O   SER C  23      20.383 -64.673 -23.049  1.00 58.23           O  
ATOM   9444  OG  SER C  23      19.492 -61.735 -22.283  1.00 58.23           O  
ATOM   9446  N   PRO C  24      20.180 -64.232 -25.229  1.00 59.52           N  
ATOM   9447  CA  PRO C  24      21.474 -64.830 -25.535  1.00 59.52           C  
ATOM   9449  C   PRO C  24      22.561 -64.239 -24.620  1.00 59.52           C  
ATOM   9450  CB  PRO C  24      21.698 -64.556 -27.023  1.00 59.52           C  
ATOM   9453  O   PRO C  24      22.607 -63.033 -24.402  1.00 59.52           O  
ATOM   9454  CG  PRO C  24      20.271 -64.446 -27.566  1.00 59.52           C  
ATOM   9457  CD  PRO C  24      19.531 -63.749 -26.431  1.00 59.52           C  
ATOM   9460  N   ASN C  25      23.358 -65.104 -23.987  1.00 67.36           N  
ATOM   9462  CA  ASN C  25      24.384 -64.733 -22.997  1.00 67.36           C  
ATOM   9464  C   ASN C  25      23.893 -63.986 -21.734  1.00 67.36           C  
ATOM   9465  CB  ASN C  25      25.519 -63.971 -23.705  1.00 67.36           C  
ATOM   9468  O   ASN C  25      24.717 -63.464 -20.988  1.00 67.36           O  
ATOM   9469  CG  ASN C  25      25.998 -64.650 -24.970  1.00 67.36           C  
ATOM   9470  ND2 ASN C  25      26.204 -63.892 -26.018  1.00 67.36           N  
ATOM   9473  OD1 ASN C  25      26.175 -65.861 -25.034  1.00 67.36           O  
ATOM   9474  N   GLY C  26      22.584 -63.926 -21.476  1.00 74.80           N  
ATOM   9476  CA  GLY C  26      22.017 -63.109 -20.401  1.00 74.80           C  
ATOM   9479  C   GLY C  26      22.103 -61.603 -20.672  1.00 74.80           C  
ATOM   9480  O   GLY C  26      21.963 -60.815 -19.744  1.00 74.80           O  
ATOM   9481  N   ASP C  27      22.329 -61.177 -21.920  1.00 83.59           N  
ATOM   9483  CA  ASP C  27      22.406 -59.764 -22.300  1.00 83.59           C  
ATOM   9485  C   ASP C  27      21.264 -59.376 -23.252  1.00 83.59           C  
ATOM   9486  CB  ASP C  27      23.796 -59.478 -22.895  1.00 83.59           C  
ATOM   9489  O   ASP C  27      21.080 -59.997 -24.299  1.00 83.59           O  
ATOM   9490  CG  ASP C  27      24.071 -57.979 -23.018  1.00 83.59           C  
ATOM   9491  OD1 ASP C  27      23.093 -57.199 -23.105  1.00 83.59           O  
ATOM   9492  OD2 ASP C  27      25.241 -57.553 -22.931  1.00 83.59           O  
ATOM   9493  N   LEU C  28      20.474 -58.351 -22.909  1.00 90.10           N  
ATOM   9495  CA  LEU C  28      19.417 -57.847 -23.792  1.00 90.10           C  
ATOM   9497  C   LEU C  28      19.960 -57.330 -25.131  1.00 90.10           C  
ATOM   9498  CB  LEU C  28      18.636 -56.719 -23.094  1.00 90.10           C  
ATOM   9501  O   LEU C  28      19.217 -57.307 -26.111  1.00 90.10           O  
ATOM   9502  CG  LEU C  28      17.792 -57.151 -21.888  1.00 90.10           C  
ATOM   9504  CD1 LEU C  28      17.026 -55.944 -21.344  1.00 90.10           C  
ATOM   9508  CD2 LEU C  28      16.782 -58.239 -22.255  1.00 90.10           C  
ATOM   9512  N   ASN C  29      21.224 -56.908 -25.191  1.00 87.75           N  
ATOM   9514  CA  ASN C  29      21.846 -56.409 -26.414  1.00 87.75           C  
ATOM   9516  C   ASN C  29      22.103 -57.512 -27.452  1.00 87.75           C  
ATOM   9517  CB  ASN C  29      23.157 -55.690 -26.067  1.00 87.75           C  
ATOM   9520  O   ASN C  29      22.230 -57.181 -28.628  1.00 87.75           O  
ATOM   9521  CG  ASN C  29      22.996 -54.407 -25.272  1.00 87.75           C  
ATOM   9522  ND2 ASN C  29      24.100 -53.764 -24.976  1.00 87.75           N  
ATOM   9525  OD1 ASN C  29      21.915 -53.943 -24.928  1.00 87.75           O  
ATOM   9526  N   ASP C  30      22.136 -58.781 -27.033  1.00 85.54           N  
ATOM   9528  CA  ASP C  30      22.451 -59.935 -27.886  1.00 85.54           C  
ATOM   9530  C   ASP C  30      21.190 -60.621 -28.451  1.00 85.54           C  
ATOM   9531  CB  ASP C  30      23.313 -60.936 -27.098  1.00 85.54           C  
ATOM   9534  O   ASP C  30      21.267 -61.662 -29.104  1.00 85.54           O  
ATOM   9535  CG  ASP C  30      24.729 -60.468 -26.742  1.00 85.54           C  
ATOM   9536  OD1 ASP C  30      25.178 -59.423 -27.263  1.00 85.54           O  
ATOM   9537  OD2 ASP C  30      25.402 -61.229 -26.006  1.00 85.54           O  
ATOM   9538  N   ILE C  31      19.999 -60.072 -28.190  1.00 86.54           N  
ATOM   9540  CA  ILE C  31      18.756 -60.576 -28.780  1.00 86.54           C  
ATOM   9542  C   ILE C  31      18.693 -60.158 -30.256  1.00 86.54           C  
ATOM   9543  CB  ILE C  31      17.516 -60.089 -28.002  1.00 86.54           C  
ATOM   9545  O   ILE C  31      18.724 -58.973 -30.564  1.00 86.54           O  
ATOM   9546  CG1 ILE C  31      17.561 -60.501 -26.512  1.00 86.54           C  
ATOM   9549  CG2 ILE C  31      16.268 -60.684 -28.672  1.00 86.54           C  
ATOM   9553  CD1 ILE C  31      16.449 -59.884 -25.651  1.00 86.54           C  
ATOM   9557  N   GLU C  32      18.533 -61.130 -31.157  1.00 78.51           N  
ATOM   9559  CA  GLU C  32      18.536 -60.891 -32.614  1.00 78.51           C  
ATOM   9561  C   GLU C  32      17.170 -61.079 -33.294  1.00 78.51           C  
ATOM   9562  CB  GLU C  32      19.496 -61.888 -33.275  1.00 78.51           C  
ATOM   9565  O   GLU C  32      17.003 -60.754 -34.469  1.00 78.51           O  
ATOM   9566  CG  GLU C  32      20.972 -61.761 -32.874  1.00 78.51           C  
ATOM   9569  CD  GLU C  32      21.837 -62.845 -33.547  1.00 78.51           C  
ATOM   9570  OE1 GLU C  32      23.081 -62.768 -33.434  1.00 78.51           O  
ATOM   9571  OE2 GLU C  32      21.261 -63.780 -34.166  1.00 78.51           O  
ATOM   9572  N   ARG C  33      16.204 -61.723 -32.628  1.00 83.16           N  
ATOM   9574  CA  ARG C  33      14.958 -62.194 -33.258  1.00 83.16           C  
ATOM   9576  C   ARG C  33      13.738 -61.684 -32.526  1.00 83.16           C  
ATOM   9577  CB  ARG C  33      14.926 -63.729 -33.322  1.00 83.16           C  
ATOM   9580  O   ARG C  33      13.721 -61.665 -31.295  1.00 83.16           O  
ATOM   9581  CG  ARG C  33      15.975 -64.342 -34.258  1.00 83.16           C  
ATOM   9584  CD  ARG C  33      15.776 -63.874 -35.703  1.00 83.16           C  
ATOM   9587  NE  ARG C  33      16.268 -64.884 -36.655  1.00 83.16           N  
ATOM   9589  NH1 ARG C  33      18.225 -63.826 -37.263  1.00 83.16           N  
ATOM   9592  NH2 ARG C  33      17.729 -65.841 -38.095  1.00 83.16           N  
ATOM   9595  CZ  ARG C  33      17.404 -64.837 -37.329  1.00 83.16           C  
ATOM   9596  N   THR C  34      12.690 -61.373 -33.283  1.00 87.37           N  
ATOM   9598  CA  THR C  34      11.408 -60.968 -32.709  1.00 87.37           C  
ATOM   9600  C   THR C  34      10.860 -62.050 -31.782  1.00 87.37           C  
ATOM   9601  CB  THR C  34      10.402 -60.642 -33.809  1.00 87.37           C  
ATOM   9603  O   THR C  34      10.663 -63.192 -32.205  1.00 87.37           O  
ATOM   9604  CG2 THR C  34       9.023 -60.251 -33.284  1.00 87.37           C  
ATOM   9608  OG1 THR C  34      10.885 -59.555 -34.562  1.00 87.37           O  
ATOM   9610  N   GLY C  35      10.617 -61.700 -30.522  1.00 86.88           N  
ATOM   9612  CA  GLY C  35      10.287 -62.659 -29.470  1.00 86.88           C  
ATOM   9615  C   GLY C  35      10.050 -62.000 -28.119  1.00 86.88           C  
ATOM   9616  O   GLY C  35      10.317 -60.811 -27.940  1.00 86.88           O  
ATOM   9617  N   VAL C  36       9.569 -62.796 -27.168  1.00 88.83           N  
ATOM   9619  CA  VAL C  36       9.383 -62.404 -25.769  1.00 88.83           C  
ATOM   9621  C   VAL C  36      10.380 -63.176 -24.912  1.00 88.83           C  
ATOM   9622  CB  VAL C  36       7.944 -62.662 -25.287  1.00 88.83           C  
ATOM   9624  O   VAL C  36      10.308 -64.403 -24.839  1.00 88.83           O  
ATOM   9625  CG1 VAL C  36       7.734 -62.017 -23.913  1.00 88.83           C  
ATOM   9629  CG2 VAL C  36       6.891 -62.086 -26.240  1.00 88.83           C  
ATOM   9633  N   TYR C  37      11.275 -62.465 -24.239  1.00 88.51           N  
ATOM   9635  CA  TYR C  37      12.386 -63.021 -23.463  1.00 88.51           C  
ATOM   9637  C   TYR C  37      12.197 -62.702 -21.977  1.00 88.51           C  
ATOM   9638  CB  TYR C  37      13.705 -62.463 -24.021  1.00 88.51           C  
ATOM   9641  O   TYR C  37      11.741 -61.607 -21.644  1.00 88.51           O  
ATOM   9642  CG  TYR C  37      13.911 -62.754 -25.500  1.00 88.51           C  
ATOM   9643  CD1 TYR C  37      14.646 -63.888 -25.897  1.00 88.51           C  
ATOM   9645  CD2 TYR C  37      13.333 -61.916 -26.477  1.00 88.51           C  
ATOM   9647  CE1 TYR C  37      14.803 -64.184 -27.266  1.00 88.51           C  
ATOM   9649  CE2 TYR C  37      13.479 -62.217 -27.845  1.00 88.51           C  
ATOM   9651  OH  TYR C  37      14.392 -63.618 -29.563  1.00 88.51           O  
ATOM   9653  CZ  TYR C  37      14.219 -63.349 -28.242  1.00 88.51           C
[truncated: 630,590 more chars]
