# Supplementary material for: Distantly related Alteromonas bacteriophages share tail fibers exhibiting properties of transient chaperone caps
Source: Nat Commun. 2023 Oct 16;14:6517. doi: 10.1038/s41467-023-42114-8 (PMC10579305; doi:10.1038/s41467-023-42114-8)
Supplement: Supplementary file 4 — Source Data [file 41467_2023_42114_MOESM4_ESM.zip › Source_data/Figure_6/Fig6d_V22_TF_heterohexamer.pdb]

ATOM      1  N   GLY A   1      -0.219  48.789  33.118  1.00 56.08           N  
ATOM      5  CA  GLY A   1      -0.642  47.773  34.121  1.00 56.08           C  
ATOM      8  C   GLY A   1      -1.488  46.700  33.452  1.00 56.08           C  
ATOM      9  O   GLY A   1      -2.160  47.031  32.490  1.00 56.08           O  
ATOM     10  N   THR A   2      -1.473  45.446  33.919  1.00 66.62           N  
ATOM     12  CA  THR A   2      -2.024  44.283  33.178  1.00 66.62           C  
ATOM     14  C   THR A   2      -3.450  43.859  33.551  1.00 66.62           C  
ATOM     15  CB  THR A   2      -1.105  43.059  33.323  1.00 66.62           C  
ATOM     17  O   THR A   2      -3.936  42.869  33.022  1.00 66.62           O  
ATOM     18  CG2 THR A   2       0.265  43.281  32.684  1.00 66.62           C  
ATOM     22  OG1 THR A   2      -0.897  42.816  34.696  1.00 66.62           O  
ATOM     24  N   ALA A   3      -4.146  44.563  34.449  1.00 67.62           N  
ATOM     26  CA  ALA A   3      -5.561  44.266  34.711  1.00 67.62           C  
ATOM     28  C   ALA A   3      -6.464  44.805  33.586  1.00 67.62           C  
ATOM     29  CB  ALA A   3      -5.973  44.786  36.094  1.00 67.62           C  
ATOM     33  O   ALA A   3      -6.160  45.859  33.020  1.00 67.62           O  
ATOM     34  N   ALA A   4      -7.571  44.112  33.310  1.00 70.05           N  
ATOM     36  CA  ALA A   4      -8.540  44.476  32.276  1.00 70.05           C  
ATOM     38  C   ALA A   4      -9.005  45.940  32.387  1.00 70.05           C  
ATOM     39  CB  ALA A   4      -9.725  43.506  32.349  1.00 70.05           C  
ATOM     43  O   ALA A   4      -9.224  46.455  33.485  1.00 70.05           O  
ATOM     44  N   GLY A   5      -9.135  46.613  31.243  1.00 74.87           N  
ATOM     46  CA  GLY A   5      -9.525  48.024  31.157  1.00 74.87           C  
ATOM     49  C   GLY A   5      -8.407  49.035  31.445  1.00 74.87           C  
ATOM     50  O   GLY A   5      -8.592  50.227  31.205  1.00 74.87           O  
ATOM     51  N   ASN A   6      -7.230  48.611  31.923  1.00 78.87           N  
ATOM     53  CA  ASN A   6      -6.075  49.510  31.994  1.00 78.87           C  
ATOM     55  C   ASN A   6      -5.552  49.855  30.600  1.00 78.87           C  
ATOM     56  CB  ASN A   6      -4.945  48.885  32.817  1.00 78.87           C  
ATOM     59  O   ASN A   6      -5.773  49.127  29.639  1.00 78.87           O  
ATOM     60  CG  ASN A   6      -5.220  48.905  34.300  1.00 78.87           C  
ATOM     61  ND2 ASN A   6      -4.843  47.857  34.980  1.00 78.87           N  
ATOM     64  OD1 ASN A   6      -5.708  49.860  34.874  1.00 78.87           O  
ATOM     65  N   VAL A   7      -4.765  50.927  30.517  1.00 80.54           N  
ATOM     67  CA  VAL A   7      -3.983  51.234  29.317  1.00 80.54           C  
ATOM     69  C   VAL A   7      -2.979  50.110  29.056  1.00 80.54           C  
ATOM     70  CB  VAL A   7      -3.273  52.588  29.469  1.00 80.54           C  
ATOM     72  O   VAL A   7      -2.147  49.809  29.918  1.00 80.54           O  
ATOM     73  CG1 VAL A   7      -2.404  52.879  28.247  1.00 80.54           C  
ATOM     77  CG2 VAL A   7      -4.305  53.712  29.653  1.00 80.54           C  
ATOM     81  N   MET A   8      -3.070  49.499  27.874  1.00 81.24           N  
ATOM     83  CA  MET A   8      -2.132  48.478  27.430  1.00 81.24           C  
ATOM     85  C   MET A   8      -0.821  49.143  26.999  1.00 81.24           C  
ATOM     86  CB  MET A   8      -2.757  47.621  26.317  1.00 81.24           C  
ATOM     89  O   MET A   8      -0.806  50.115  26.242  1.00 81.24           O  
ATOM     90  CG  MET A   8      -1.922  46.359  26.067  1.00 81.24           C  
ATOM     93  SD  MET A   8      -2.526  45.249  24.767  1.00 81.24           S  
ATOM     94  CE  MET A   8      -4.065  44.623  25.478  1.00 81.24           C  
ATOM     98  N   GLU A   9       0.287  48.621  27.509  1.00 80.01           N  
ATOM    100  CA  GLU A   9       1.630  49.076  27.160  1.00 80.01           C  
ATOM    102  C   GLU A   9       2.178  48.240  26.002  1.00 80.01           C  
ATOM    103  CB  GLU A   9       2.546  49.003  28.392  1.00 80.01           C  
ATOM    106  O   GLU A   9       1.902  47.044  25.906  1.00 80.01           O  
ATOM    107  CG  GLU A   9       2.197  50.073  29.444  1.00 80.01           C  
ATOM    110  CD  GLU A   9       2.764  49.742  30.834  1.00 80.01           C  
ATOM    111  OE1 GLU A   9       2.017  49.938  31.832  1.00 80.01           O  
ATOM    112  OE2 GLU A   9       3.894  49.217  30.914  1.00 80.01           O  
ATOM    113  N   VAL A  10       2.987  48.846  25.135  1.00 77.88           N  
ATOM    115  CA  VAL A  10       3.736  48.111  24.113  1.00 77.88           C  
ATOM    117  C   VAL A  10       4.617  47.062  24.785  1.00 77.88           C  
ATOM    118  CB  VAL A  10       4.570  49.044  23.231  1.00 77.88           C  
ATOM    120  O   VAL A  10       5.424  47.390  25.658  1.00 77.88           O  
ATOM    121  CG1 VAL A  10       5.403  48.224  22.242  1.00 77.88           C  
ATOM    125  CG2 VAL A  10       3.672  50.001  22.435  1.00 77.88           C  
ATOM    129  N   GLY A  11       4.456  45.811  24.362  1.00 78.09           N  
ATOM    131  CA  GLY A  11       5.105  44.636  24.931  1.00 78.09           C  
ATOM    134  C   GLY A  11       4.233  43.842  25.906  1.00 78.09           C  
ATOM    135  O   GLY A  11       4.581  42.710  26.250  1.00 78.09           O  
ATOM    136  N   ALA A  12       3.094  44.389  26.349  1.00 79.47           N  
ATOM    138  CA  ALA A  12       2.169  43.661  27.207  1.00 79.47           C  
ATOM    140  C   ALA A  12       1.691  42.379  26.510  1.00 79.47           C  
ATOM    141  CB  ALA A  12       1.000  44.565  27.608  1.00 79.47           C  
ATOM    145  O   ALA A  12       1.388  42.377  25.317  1.00 79.47           O  
ATOM    146  N   PHE A  13       1.647  41.279  27.267  1.00 80.34           N  
ATOM    148  CA  PHE A  13       1.230  39.961  26.769  1.00 80.34           C  
ATOM    150  C   PHE A  13       2.044  39.463  25.561  1.00 80.34           C  
ATOM    151  CB  PHE A  13      -0.288  39.961  26.534  1.00 80.34           C  
ATOM    154  O   PHE A  13       1.554  38.672  24.760  1.00 80.34           O  
ATOM    155  CG  PHE A  13      -1.062  40.582  27.677  1.00 80.34           C  
ATOM    156  CD1 PHE A  13      -1.177  39.893  28.896  1.00 80.34           C  
ATOM    158  CD2 PHE A  13      -1.588  41.881  27.551  1.00 80.34           C  
ATOM    160  CE1 PHE A  13      -1.840  40.493  29.982  1.00 80.34           C  
ATOM    162  CE2 PHE A  13      -2.243  42.480  28.640  1.00 80.34           C  
ATOM    164  CZ  PHE A  13      -2.388  41.778  29.848  1.00 80.34           C  
ATOM    166  N   GLY A  14       3.282  39.947  25.412  1.00 78.37           N  
ATOM    168  CA  GLY A  14       4.169  39.587  24.310  1.00 78.37           C  
ATOM    171  C   GLY A  14       3.829  40.258  22.977  1.00 78.37           C  
ATOM    172  O   GLY A  14       4.453  39.919  21.977  1.00 78.37           O  
ATOM    173  N   VAL A  15       2.880  41.201  22.927  1.00 77.73           N  
ATOM    175  CA  VAL A  15       2.497  41.930  21.702  1.00 77.73           C  
ATOM    177  C   VAL A  15       3.362  43.174  21.527  1.00 77.73           C  
ATOM    178  CB  VAL A  15       1.011  42.331  21.731  1.00 77.73           C  
ATOM    180  O   VAL A  15       3.439  44.013  22.425  1.00 77.73           O  
ATOM    181  CG1 VAL A  15       0.597  43.066  20.448  1.00 77.73           C  
ATOM    185  CG2 VAL A  15       0.113  41.102  21.892  1.00 77.73           C  
ATOM    189  N   GLY A  16       3.988  43.339  20.364  1.00 77.02           N  
ATOM    191  CA  GLY A  16       4.881  44.464  20.106  1.00 77.02           C  
ATOM    194  C   GLY A  16       6.245  44.360  20.795  1.00 77.02           C  
ATOM    195  O   GLY A  16       6.875  45.383  21.050  1.00 77.02           O  
ATOM    196  N   VAL A  17       6.705  43.150  21.126  1.00 75.85           N  
ATOM    198  CA  VAL A  17       8.062  42.922  21.663  1.00 75.85           C  
ATOM    200  C   VAL A  17       9.038  42.617  20.534  1.00 75.85           C  
ATOM    201  CB  VAL A  17       8.114  41.805  22.725  1.00 75.85           C  
ATOM    203  O   VAL A  17       8.639  42.003  19.557  1.00 75.85           O  
ATOM    204  CG1 VAL A  17       7.194  42.108  23.905  1.00 75.85           C  
ATOM    208  CG2 VAL A  17       7.772  40.415  22.182  1.00 75.85           C  
ATOM    212  N   ASN A  18      10.315  42.976  20.670  1.00 72.75           N  
ATOM    214  CA  ASN A  18      11.372  42.540  19.738  1.00 72.75           C  
ATOM    216  C   ASN A  18      12.033  41.219  20.165  1.00 72.75           C  
ATOM    217  CB  ASN A  18      12.422  43.650  19.586  1.00 72.75           C  
ATOM    220  O   ASN A  18      12.878  40.700  19.450  1.00 72.75           O  
ATOM    221  CG  ASN A  18      11.930  44.868  18.829  1.00 72.75           C  
ATOM    222  ND2 ASN A  18      12.794  45.835  18.645  1.00 72.75           N  
ATOM    225  OD1 ASN A  18      10.785  44.999  18.419  1.00 72.75           O  
ATOM    226  N   GLN A  19      11.673  40.698  21.338  1.00 75.15           N  
ATOM    228  CA  GLN A  19      12.108  39.407  21.859  1.00 75.15           C  
ATOM    230  C   GLN A  19      11.072  38.966  22.893  1.00 75.15           C  
ATOM    231  CB  GLN A  19      13.501  39.577  22.486  1.00 75.15           C  
ATOM    234  O   GLN A  19      10.808  39.696  23.853  1.00 75.15           O  
ATOM    235  CG  GLN A  19      14.216  38.257  22.812  1.00 75.15           C  
ATOM    238  CD  GLN A  19      15.634  38.519  23.325  1.00 75.15           C  
ATOM    239  NE2 GLN A  19      16.527  37.566  23.277  1.00 75.15           N  
ATOM    242  OE1 GLN A  19      15.982  39.590  23.797  1.00 75.15           O  
ATOM    243  N   THR A  20      10.432  37.818  22.695  1.00 77.84           N  
ATOM    245  CA  THR A  20       9.483  37.289  23.680  1.00 77.84           C  
ATOM    247  C   THR A  20      10.207  36.863  24.947  1.00 77.84           C  
ATOM    248  CB  THR A  20       8.678  36.102  23.144  1.00 77.84           C  
ATOM    250  O   THR A  20      11.219  36.163  24.891  1.00 77.84           O  
ATOM    251  CG2 THR A  20       7.619  36.546  22.137  1.00 77.84           C  
ATOM    255  OG1 THR A  20       9.545  35.179  22.536  1.00 77.84           O  
ATOM    257  N   THR A  21       9.660  37.242  26.099  1.00 80.05           N  
ATOM    259  CA  THR A  21      10.174  36.804  27.397  1.00 80.05           C  
ATOM    261  C   THR A  21      10.013  35.295  27.536  1.00 80.05           C  
ATOM    262  CB  THR A  21       9.445  37.510  28.545  1.00 80.05           C  
ATOM    264  O   THR A  21       8.901  34.778  27.406  1.00 80.05           O  
ATOM    265  CG2 THR A  21      10.074  37.221  29.907  1.00 80.05           C  
ATOM    269  OG1 THR A  21       9.505  38.905  28.357  1.00 80.05           O  
ATOM    271  N   ILE A  22      11.119  34.607  27.823  1.00 85.96           N  
ATOM    273  CA  ILE A  22      11.113  33.174  28.111  1.00 85.96           C  
ATOM    275  C   ILE A  22      10.559  32.952  29.518  1.00 85.96           C  
ATOM    276  CB  ILE A  22      12.505  32.535  27.922  1.00 85.96           C  
ATOM    278  O   ILE A  22      11.008  33.591  30.472  1.00 85.96           O  
ATOM    279  CG1 ILE A  22      12.989  32.719  26.464  1.00 85.96           C  
ATOM    282  CG2 ILE A  22      12.454  31.038  28.284  1.00 85.96           C  
ATOM    286  CD1 ILE A  22      14.450  32.317  26.229  1.00 85.96           C  
ATOM    290  N   ILE A  23       9.600  32.042  29.650  1.00 87.67           N  
ATOM    292  CA  ILE A  23       9.043  31.636  30.942  1.00 87.67           C  
ATOM    294  C   ILE A  23       9.617  30.291  31.397  1.00 87.67           C  
ATOM    295  CB  ILE A  23       7.506  31.637  30.911  1.00 87.67           C  
ATOM    297  O   ILE A  23      10.010  29.453  30.586  1.00 87.67           O  
ATOM    298  CG1 ILE A  23       6.978  30.633  29.874  1.00 87.67           C  
ATOM    301  CG2 ILE A  23       6.977  33.061  30.653  1.00 87.67           C  
ATOM    305  CD1 ILE A  23       5.481  30.431  29.996  1.00 87.67           C  
ATOM    309  N   SER A  24       9.658  30.072  32.712  1.00 89.35           N  
ATOM    311  CA  SER A  24      10.185  28.835  33.301  1.00 89.35           C  
ATOM    313  C   SER A  24       9.199  27.667  33.268  1.00 89.35           C  
ATOM    314  CB  SER A  24      10.609  29.099  34.747  1.00 89.35           C  
ATOM    317  O   SER A  24       9.627  26.521  33.269  1.00 89.35           O  
ATOM    318  OG  SER A  24       9.531  29.634  35.499  1.00 89.35           O  
ATOM    320  N   ASP A  25       7.894  27.942  33.258  1.00 92.04           N  
ATOM    322  CA  ASP A  25       6.840  26.926  33.286  1.00 92.04           C  
ATOM    324  C   ASP A  25       5.627  27.414  32.483  1.00 92.04           C  
ATOM    325  CB  ASP A  25       6.482  26.627  34.754  1.00 92.04           C  
ATOM    328  O   ASP A  25       4.971  28.382  32.874  1.00 92.04           O  
ATOM    329  CG  ASP A  25       5.446  25.512  34.918  1.00 92.04           C  
ATOM    330  OD1 ASP A  25       4.893  25.055  33.894  1.00 92.04           O  
ATOM    331  OD2 ASP A  25       5.187  25.139  36.079  1.00 92.04           O  
ATOM    332  N   ILE A  26       5.344  26.766  31.348  1.00 90.15           N  
ATOM    334  CA  ILE A  26       4.194  27.102  30.495  1.00 90.15           C  
ATOM    336  C   ILE A  26       2.875  26.529  31.040  1.00 90.15           C  
ATOM    337  CB  ILE A  26       4.471  26.737  29.015  1.00 90.15           C  
ATOM    339  O   ILE A  26       1.797  27.019  30.691  1.00 90.15           O  
ATOM    340  CG1 ILE A  26       3.384  27.210  28.025  1.00 90.15           C  
ATOM    343  CG2 ILE A  26       4.686  25.229  28.821  1.00 90.15           C  
ATOM    347  CD1 ILE A  26       3.202  28.728  27.916  1.00 90.15           C  
ATOM    351  N   ASN A  27       2.934  25.540  31.938  1.00 87.58           N  
ATOM    353  CA  ASN A  27       1.753  25.003  32.616  1.00 87.58           C  
ATOM    355  C   ASN A  27       1.208  26.009  33.634  1.00 87.58           C  
ATOM    356  CB  ASN A  27       2.098  23.676  33.309  1.00 87.58           C  
ATOM    359  O   ASN A  27      -0.000  26.162  33.757  1.00 87.58           O  
ATOM    360  CG  ASN A  27       2.707  22.641  32.387  1.00 87.58           C  
ATOM    361  ND2 ASN A  27       3.560  21.796  32.912  1.00 87.58           N  
ATOM    364  OD1 ASN A  27       2.422  22.566  31.198  1.00 87.58           O  
ATOM    365  N   ALA A  28       2.087  26.764  34.298  1.00 78.50           N  
ATOM    367  CA  ALA A  28       1.702  27.792  35.269  1.00 78.50           C  
ATOM    369  C   ALA A  28       0.935  28.977  34.652  1.00 78.50           C  
ATOM    370  CB  ALA A  28       2.973  28.271  35.976  1.00 78.50           C  
ATOM    374  O   ALA A  28       0.394  29.821  35.368  1.00 78.50           O  
ATOM    375  N   VAL A  29       0.885  29.070  33.322  1.00 68.76           N  
ATOM    377  CA  VAL A  29       0.182  30.150  32.630  1.00 68.76           C  
ATOM    379  C   VAL A  29      -1.315  29.857  32.503  1.00 68.76           C  
ATOM    380  CB  VAL A  29       0.847  30.516  31.283  1.00 68.76           C  
ATOM    382  O   VAL A  29      -2.004  30.712  31.975  1.00 68.76           O  
ATOM    383  CG1 VAL A  29       0.513  31.938  30.805  1.00 68.76           C  
ATOM    387  CG2 VAL A  29       2.375  30.524  31.389  1.00 68.76           C  
ATOM    391  N   THR A  30      -1.874  28.740  32.996  1.00 58.79           N  
ATOM    393  CA  THR A  30      -3.336  28.448  32.976  1.00 58.79           C  
ATOM    395  C   THR A  30      -4.204  29.570  33.547  1.00 58.79           C  
ATOM    396  CB  THR A  30      -3.678  27.185  33.778  1.00 58.79           C  
ATOM    398  O   THR A  30      -5.230  29.898  32.960  1.00 58.79           O  
ATOM    399  CG2 THR A  30      -3.306  25.921  33.012  1.00 58.79           C  
ATOM    403  OG1 THR A  30      -2.981  27.211  35.003  1.00 58.79           O  
ATOM    405  N   ASP A  31      -3.742  30.267  34.584  1.00 57.23           N  
ATOM    407  CA  ASP A  31      -4.465  31.408  35.178  1.00 57.23           C  
ATOM    409  C   ASP A  31      -4.072  32.761  34.551  1.00 57.23           C  
ATOM    410  CB  ASP A  31      -4.224  31.422  36.693  1.00 57.23           C  
ATOM    413  O   ASP A  31      -4.607  33.821  34.886  1.00 57.23           O  
ATOM    414  CG  ASP A  31      -4.758  30.185  37.424  1.00 57.23           C  
ATOM    415  OD1 ASP A  31      -5.521  29.406  36.814  1.00 57.23           O  
ATOM    416  OD2 ASP A  31      -4.395  30.053  38.614  1.00 57.23           O  
ATOM    417  N   GLY A  32      -3.091  32.735  33.647  1.00 61.29           N  
ATOM    419  CA  GLY A  32      -2.550  33.903  32.967  1.00 61.29           C  
ATOM    422  C   GLY A  32      -3.438  34.435  31.844  1.00 61.29           C  
ATOM    423  O   GLY A  32      -4.383  33.796  31.378  1.00 61.29           O  
ATOM    424  N   SER A  33      -3.101  35.622  31.365  1.00 73.75           N  
ATOM    426  CA  SER A  33      -3.834  36.256  30.277  1.00 73.75           C  
ATOM    428  C   SER A  33      -3.474  35.667  28.908  1.00 73.75           C  
ATOM    429  CB  SER A  33      -3.588  37.754  30.313  1.00 73.75           C  
ATOM    432  O   SER A  33      -2.423  35.067  28.721  1.00 73.75           O  
ATOM    433  OG  SER A  33      -3.766  38.267  31.623  1.00 73.75           O  
ATOM    435  N   SER A  34      -4.336  35.857  27.918  1.00 77.21           N  
ATOM    437  CA  SER A  34      -4.044  35.555  26.516  1.00 77.21           C  
ATOM    439  C   SER A  34      -2.819  36.336  26.053  1.00 77.21           C  
ATOM    440  CB  SER A  34      -5.227  35.972  25.641  1.00 77.21           C  
ATOM    443  O   SER A  34      -2.745  37.545  26.306  1.00 77.21           O  
ATOM    444  OG  SER A  34      -5.432  37.332  25.914  1.00 77.21           O  
ATOM    446  N   GLY A  35      -1.913  35.687  25.333  1.00 80.52           N  
ATOM    448  CA  GLY A  35      -0.696  36.330  24.860  1.00 80.52           C  
ATOM    451  C   GLY A  35       0.332  35.354  24.315  1.00 80.52           C  
ATOM    452  O   GLY A  35       0.069  34.159  24.170  1.00 80.52           O  
ATOM    453  N   PHE A  36       1.511  35.898  24.038  1.00 83.81           N  
ATOM    455  CA  PHE A  36       2.657  35.199  23.478  1.00 83.81           C  
ATOM    457  C   PHE A  36       3.721  34.984  24.555  1.00 83.81           C  
ATOM    458  CB  PHE A  36       3.198  36.021  22.301  1.00 83.81           C  
ATOM    461  O   PHE A  36       4.241  35.943  25.133  1.00 83.81           O  
ATOM    462  CG  PHE A  36       2.166  36.376  21.246  1.00 83.81           C  
ATOM    463  CD1 PHE A  36       1.342  35.381  20.690  1.00 83.81           C  
ATOM    465  CD2 PHE A  36       2.026  37.707  20.812  1.00 83.81           C  
ATOM    467  CE1 PHE A  36       0.399  35.714  19.703  1.00 83.81           C  
ATOM    469  CE2 PHE A  36       1.097  38.037  19.812  1.00 83.81           C  
ATOM    471  CZ  PHE A  36       0.279  37.040  19.258  1.00 83.81           C  
ATOM    473  N   TYR A  37       4.055  33.722  24.806  1.00 86.25           N  
ATOM    475  CA  TYR A  37       4.998  33.308  25.838  1.00 86.25           C  
ATOM    477  C   TYR A  37       6.177  32.587  25.200  1.00 86.25           C  
ATOM    478  CB  TYR A  37       4.267  32.414  26.842  1.00 86.25           C  
ATOM    481  O   TYR A  37       5.992  31.560  24.552  1.00 86.25           O  
ATOM    482  CG  TYR A  37       3.170  33.145  27.589  1.00 86.25           C  
ATOM    483  CD1 TYR A  37       3.499  33.885  28.738  1.00 86.25           C  
ATOM    485  CD2 TYR A  37       1.845  33.140  27.104  1.00 86.25           C  
ATOM    487  CE1 TYR A  37       2.507  34.610  29.419  1.00 86.25           C  
ATOM    489  CE2 TYR A  37       0.851  33.883  27.773  1.00 86.25           C  
ATOM    491  OH  TYR A  37       0.246  35.310  29.617  1.00 86.25           O  
ATOM    493  CZ  TYR A  37       1.184  34.610  28.934  1.00 86.25           C  
ATOM    494  N   GLY A  38       7.388  33.115  25.373  1.00 87.61           N  
ATOM    496  CA  GLY A  38       8.588  32.443  24.891  1.00 87.61           C  
ATOM    499  C   GLY A  38       8.845  31.180  25.705  1.00 87.61           C  
ATOM    500  O   GLY A  38       8.757  31.204  26.934  1.00 87.61           O  
ATOM    501  N   ILE A  39       9.188  30.089  25.035  1.00 88.69           N  
ATOM    503  CA  ILE A  39       9.602  28.847  25.680  1.00 88.69           C  
ATOM    505  C   ILE A  39      10.925  28.377  25.094  1.00 88.69           C  
ATOM    506  CB  ILE A  39       8.514  27.755  25.619  1.00 88.69           C  
ATOM    508  O   ILE A  39      11.189  28.544  23.903  1.00 88.69           O  
ATOM    509  CG1 ILE A  39       8.240  27.230  24.191  1.00 88.69           C  
ATOM    512  CG2 ILE A  39       7.210  28.257  26.272  1.00 88.69           C  
ATOM    516  CD1 ILE A  39       7.516  25.881  24.219  1.00 88.69           C  
ATOM    520  N   ASN A  40      11.745  27.774  25.942  1.00 86.91           N  
ATOM    522  CA  ASN A  40      12.973  27.120  25.533  1.00 86.91           C  
ATOM    524  C   ASN A  40      12.983  25.679  26.035  1.00 86.91           C  
ATOM    525  CB  ASN A  40      14.178  27.964  25.999  1.00 86.91           C  
ATOM    528  O   ASN A  40      12.055  25.206  26.693  1.00 86.91           O  
ATOM    529  CG  ASN A  40      14.483  27.945  27.482  1.00 86.91           C  
ATOM    530  ND2 ASN A  40      15.392  28.782  27.917  1.00 86.91           N  
ATOM    533  OD1 ASN A  40      13.969  27.178  28.270  1.00 86.91           O  
ATOM    534  N   ASN A  41      14.084  24.995  25.768  1.00 84.37           N  
ATOM    536  CA  ASN A  41      14.228  23.608  26.141  1.00 84.37           C  
ATOM    538  C   ASN A  41      14.261  23.353  27.673  1.00 84.37           C  
ATOM    539  CB  ASN A  41      15.455  23.112  25.390  1.00 84.37           C  
ATOM    542  O   ASN A  41      14.037  22.234  28.117  1.00 84.37           O  
ATOM    543  CG  ASN A  41      15.574  21.644  25.632  1.00 84.37           C  
ATOM    544  ND2 ASN A  41      16.555  21.290  26.412  1.00 84.37           N  
ATOM    547  OD1 ASN A  41      14.741  20.861  25.191  1.00 84.37           O  
ATOM    548  N   GLY A  42      14.488  24.380  28.496  1.00 85.09           N  
ATOM    550  CA  GLY A  42      14.383  24.295  29.956  1.00 85.09           C  
ATOM    553  C   GLY A  42      12.996  24.632  30.517  1.00 85.09           C  
ATOM    554  O   GLY A  42      12.787  24.496  31.721  1.00 85.09           O  
ATOM    555  N   THR A  43      12.052  25.095  29.690  1.00 89.62           N  
ATOM    557  CA  THR A  43      10.700  25.448  30.138  1.00 89.62           C  
ATOM    559  C   THR A  43       9.905  24.187  30.493  1.00 89.62           C  
ATOM    560  CB  THR A  43       9.953  26.268  29.073  1.00 89.62           C  
ATOM    562  O   THR A  43       9.717  23.301  29.660  1.00 89.62           O  
ATOM    563  CG2 THR A  43       8.559  26.680  29.543  1.00 89.62           C  
ATOM    567  OG1 THR A  43      10.637  27.466  28.756  1.00 89.62           O  
ATOM    569  N   ILE A  44       9.375  24.125  31.715  1.00 92.20           N  
ATOM    571  CA  ILE A  44       8.493  23.039  32.164  1.00 92.20           C  
ATOM    573  C   ILE A  44       7.202  23.059  31.338  1.00 92.20           C  
ATOM    574  CB  ILE A  44       8.209  23.151  33.680  1.00 92.20           C  
ATOM    576  O   ILE A  44       6.595  24.114  31.159  1.00 92.20           O  
ATOM    577  CG1 ILE A  44       9.522  23.030  34.488  1.00 92.20           C  
ATOM    580  CG2 ILE A  44       7.189  22.089  34.135  1.00 92.20           C  
ATOM    584  CD1 ILE A  44       9.362  23.327  35.985  1.00 92.20           C  
ATOM    588  N   GLY A  45       6.782  21.891  30.839  1.00 91.78           N  
ATOM    590  CA  GLY A  45       5.570  21.738  30.027  1.00 91.78           C  
ATOM    593  C   GLY A  45       5.734  22.060  28.539  1.00 91.78           C  
ATOM    594  O   GLY A  45       4.730  22.126  27.828  1.00 91.78           O  
ATOM    595  N   LYS A  46       6.966  22.280  28.058  1.00 88.85           N  
ATOM    597  CA  LYS A  46       7.258  22.428  26.623  1.00 88.85           C  
ATOM    599  C   LYS A  46       6.840  21.175  25.820  1.00 88.85           C  
ATOM    600  CB  LYS A  46       8.756  22.736  26.417  1.00 88.85           C  
ATOM    603  O   LYS A  46       6.814  20.083  26.386  1.00 88.85           O  
ATOM    604  CG  LYS A  46       9.655  21.554  26.817  1.00 88.85           C  
ATOM    607  CD  LYS A  46      11.129  21.793  26.489  1.00 88.85           C  
ATOM    610  CE  LYS A  46      11.970  20.570  26.883  1.00 88.85           C  
ATOM    613  NZ  LYS A  46      11.623  19.347  26.119  1.00 88.85           N  
ATOM    617  N   PRO A  47       6.583  21.303  24.507  1.00 90.72           N  
ATOM    618  CA  PRO A  47       6.527  20.155  23.604  1.00 90.72           C  
ATOM    620  C   PRO A  47       7.839  19.356  23.603  1.00 90.72           C  
ATOM    621  CB  PRO A  47       6.218  20.716  22.214  1.00 90.72           C  
ATOM    624  O   PRO A  47       8.918  19.936  23.770  1.00 90.72           O  
ATOM    625  CG  PRO A  47       5.807  22.171  22.427  1.00 90.72           C  
ATOM    628  CD  PRO A  47       6.324  22.548  23.810  1.00 90.72           C  
ATOM    631  N   GLU A  48       7.756  18.042  23.389  1.00 84.77           N  
ATOM    633  CA  GLU A  48       8.905  17.123  23.384  1.00 84.77           C  
ATOM    635  C   GLU A  48       8.912  16.231  22.135  1.00 84.77           C  
ATOM    636  CB  GLU A  48       8.949  16.267  24.664  1.00 84.77           C  
ATOM    639  O   GLU A  48       8.498  15.077  22.168  1.00 84.77           O  
ATOM    640  CG  GLU A  48       8.937  17.095  25.953  1.00 84.77           C  
ATOM    643  CD  GLU A  48       9.772  16.452  27.062  1.00 84.77           C  
ATOM    644  OE1 GLU A  48      10.585  17.225  27.630  1.00 84.77           O  
ATOM    645  OE2 GLU A  48       9.660  15.227  27.276  1.00 84.77           O  
ATOM    646  N   PHE A  49       9.420  16.758  21.021  1.00 81.39           N  
ATOM    648  CA  PHE A  49       9.435  16.058  19.726  1.00 81.39           C  
ATOM    650  C   PHE A  49      10.825  15.517  19.365  1.00 81.39           C  
ATOM    651  CB  PHE A  49       8.812  16.956  18.651  1.00 81.39           C  
ATOM    654  O   PHE A  49      11.304  15.653  18.247  1.00 81.39           O  
ATOM    655  CG  PHE A  49       7.444  17.505  19.012  1.00 81.39           C  
ATOM    656  CD1 PHE A  49       6.457  16.663  19.563  1.00 81.39           C  
ATOM    658  CD2 PHE A  49       7.151  18.861  18.785  1.00 81.39           C  
ATOM    660  CE1 PHE A  49       5.191  17.175  19.888  1.00 81.39           C  
ATOM    662  CE2 PHE A  49       5.884  19.372  19.097  1.00 81.39           C  
ATOM    664  CZ  PHE A  49       4.903  18.524  19.642  1.00 81.39           C  
ATOM    666  N   GLY A  50      11.523  14.939  20.345  1.00 72.35           N  
ATOM    668  CA  GLY A  50      12.833  14.308  20.130  1.00 72.35           C  
ATOM    671  C   GLY A  50      14.029  15.258  19.989  1.00 72.35           C  
ATOM    672  O   GLY A  50      15.145  14.777  19.823  1.00 72.35           O  
ATOM    673  N   GLY A  51      13.832  16.573  20.111  1.00 75.34           N  
ATOM    675  CA  GLY A  51      14.901  17.573  20.078  1.00 75.34           C  
ATOM    678  C   GLY A  51      14.603  18.796  20.944  1.00 75.34           C  
ATOM    679  O   GLY A  51      13.609  18.847  21.672  1.00 75.34           O  
ATOM    680  N   ASN A  52      15.485  19.792  20.873  1.00 79.73           N  
ATOM    682  CA  ASN A  52      15.407  20.988  21.710  1.00 79.73           C  
ATOM    684  C   ASN A  52      14.288  21.883  21.214  1.00 79.73           C  
ATOM    685  CB  ASN A  52      16.728  21.778  21.712  1.00 79.73           C  
ATOM    688  O   ASN A  52      14.290  22.294  20.057  1.00 79.73           O  
ATOM    689  CG  ASN A  52      17.947  20.958  22.047  1.00 79.73           C  
ATOM    690  ND2 ASN A  52      19.086  21.537  22.263  1.00 79.73           N  
ATOM    693  OD1 ASN A  52      17.903  19.748  22.063  1.00 79.73           O  
ATOM    694  N   THR A  53      13.368  22.223  22.101  1.00 85.77           N  
ATOM    696  CA  THR A  53      12.228  23.055  21.729  1.00 85.77           C  
ATOM    698  C   THR A  53      12.556  24.524  21.947  1.00 85.77           C  
ATOM    699  CB  THR A  53      10.976  22.636  22.500  1.00 85.77           C  
ATOM    701  O   THR A  53      12.930  24.931  23.049  1.00 85.77           O  
ATOM    702  CG2 THR A  53       9.719  23.254  21.907  1.00 85.77           C  
ATOM    706  OG1 THR A  53      10.849  21.234  22.431  1.00 85.77           O  
ATOM    708  N   PHE A  54      12.375  25.336  20.912  1.00 86.22           N  
ATOM    710  CA  PHE A  54      12.549  26.785  20.965  1.00 86.22           C  
ATOM    712  C   PHE A  54      11.393  27.463  20.248  1.00 86.22           C  
ATOM    713  CB  PHE A  54      13.868  27.163  20.288  1.00 86.22           C  
ATOM    716  O   PHE A  54      11.049  27.074  19.138  1.00 86.22           O  
ATOM    717  CG  PHE A  54      15.100  26.547  20.915  1.00 86.22           C  
ATOM    718  CD1 PHE A  54      15.548  26.971  22.180  1.00 86.22           C  
ATOM    720  CD2 PHE A  54      15.804  25.545  20.225  1.00 86.22           C  
ATOM    722  CE1 PHE A  54      16.705  26.407  22.748  1.00 86.22           C  
ATOM    724  CE2 PHE A  54      16.970  24.997  20.781  1.00 86.22           C  
ATOM    726  CZ  PHE A  54      17.419  25.420  22.044  1.00 86.22           C  
ATOM    728  N   GLY A  55      10.795  28.488  20.845  1.00 89.41           N  
ATOM    730  CA  GLY A  55       9.781  29.268  20.148  1.00 89.41           C  
ATOM    733  C   GLY A  55       8.787  29.913  21.088  1.00 89.41           C  
ATOM    734  O   GLY A  55       9.124  30.324  22.198  1.00 89.41           O  
ATOM    735  N   VAL A  56       7.548  30.027  20.625  1.00 88.68           N  
ATOM    737  CA  VAL A  56       6.504  30.786  21.307  1.00 88.68           C  
ATOM    739  C   VAL A  56       5.243  29.950  21.440  1.00 88.68           C  
ATOM    740  CB  VAL A  56       6.249  32.122  20.587  1.00 88.68           C  
ATOM    742  O   VAL A  56       4.796  29.315  20.488  1.00 88.68           O  
ATOM    743  CG1 VAL A  56       5.146  32.941  21.264  1.00 88.68           C  
ATOM    747  CG2 VAL A  56       7.530  32.972  20.601  1.00 88.68           C  
ATOM    751  N   VAL A  57       4.657  29.980  22.633  1.00 89.55           N  
ATOM    753  CA  VAL A  57       3.319  29.463  22.899  1.00 89.55           C  
ATOM    755  C   VAL A  57       2.344  30.629  22.928  1.00 89.55           C  
ATOM    756  CB  VAL A  57       3.278  28.623  24.184  1.00 89.55           C  
ATOM    758  O   VAL A  57       2.454  31.537  23.755  1.00 89.55           O  
ATOM    759  CG1 VAL A  57       1.848  28.165  24.497  1.00 89.55           C  
ATOM    763  CG2 VAL A  57       4.152  27.377  24.001  1.00 89.55           C  
ATOM    767  N   THR A  58       1.371  30.594  22.025  1.00 83.50           N  
ATOM    769  CA  THR A  58       0.194  31.454  22.092  1.00 83.50           C  
ATOM    771  C   THR A  58      -0.810  30.802  23.027  1.00 83.50           C  
ATOM    772  CB  THR A  58      -0.428  31.702  20.715  1.00 83.50           C  
ATOM    774  O   THR A  58      -1.325  29.719  22.738  1.00 83.50           O  
ATOM    775  CG2 THR A  58      -1.503  32.785  20.808  1.00 83.50           C  
ATOM    779  OG1 THR A  58       0.555  32.174  19.822  1.00 83.50           O  
ATOM    781  N   LYS A  59      -1.077  31.447  24.163  1.00 82.57           N  
ATOM    783  CA  LYS A  59      -2.102  30.990  25.100  1.00 82.57           C  
ATOM    785  C   LYS A  59      -3.444  31.623  24.750  1.00 82.57           C  
ATOM    786  CB  LYS A  59      -1.701  31.290  26.552  1.00 82.57           C  
ATOM    789  O   LYS A  59      -3.556  32.849  24.699  1.00 82.57           O  
ATOM    790  CG  LYS A  59      -2.721  30.628  27.488  1.00 82.57           C  
ATOM    793  CD  LYS A  59      -2.670  31.120  28.927  1.00 82.57           C  
ATOM    796  CE  LYS A  59      -3.903  30.493  29.592  1.00 82.57           C  
ATOM    799  NZ  LYS A  59      -4.328  31.187  30.813  1.00 82.57           N  
ATOM    803  N   PHE A  60      -4.471  30.788  24.652  1.00 79.03           N  
ATOM    805  CA  PHE A  60      -5.857  31.199  24.499  1.00 79.03           C  
ATOM    807  C   PHE A  60      -6.662  30.774  25.737  1.00 79.03           C  
ATOM    808  CB  PHE A  60      -6.388  30.542  23.239  1.00 79.03           C  
ATOM    811  O   PHE A  60      -7.068  29.621  25.857  1.00 79.03           O  
ATOM    812  CG  PHE A  60      -5.636  30.889  21.977  1.00 79.03           C  
ATOM    813  CD1 PHE A  60      -5.809  32.142  21.364  1.00 79.03           C  
ATOM    815  CD2 PHE A  60      -4.752  29.948  21.417  1.00 79.03           C  
ATOM    817  CE1 PHE A  60      -5.135  32.427  20.166  1.00 79.03           C  
ATOM    819  CE2 PHE A  60      -4.067  30.245  20.227  1.00 79.03           C  
ATOM    821  CZ  PHE A  60      -4.275  31.478  19.590  1.00 79.03           C  
ATOM    823  N   PRO A  61      -6.889  31.675  26.700  1.00 73.31           N  
ATOM    824  CA  PRO A  61      -7.748  31.383  27.825  1.00 73.31           C  
ATOM    826  C   PRO A  61      -9.187  31.297  27.337  1.00 73.31           C  
ATOM    827  CB  PRO A  61      -7.557  32.515  28.812  1.00 73.31           C  
ATOM    830  O   PRO A  61      -9.720  32.221  26.713  1.00 73.31           O  
ATOM    831  CG  PRO A  61      -7.061  33.676  27.965  1.00 73.31           C  
ATOM    834  CD  PRO A  61      -6.469  33.050  26.708  1.00 73.31           C  
ATOM    837  N   TYR A  62      -9.814  30.181  27.645  1.00 76.70           N  
ATOM    839  CA  TYR A  62     -11.170  29.851  27.258  1.00 76.70           C  
ATOM    841  C   TYR A  62     -11.826  29.103  28.426  1.00 76.70           C  
ATOM    842  CB  TYR A  62     -11.102  29.069  25.940  1.00 76.70           C  
ATOM    845  O   TYR A  62     -11.165  28.769  29.401  1.00 76.70           O  
ATOM    846  CG  TYR A  62     -12.459  28.752  25.362  1.00 76.70           C  
ATOM    847  CD1 TYR A  62     -13.070  27.525  25.659  1.00 76.70           C  
ATOM    849  CD2 TYR A  62     -13.148  29.719  24.610  1.00 76.70           C  
ATOM    851  CE1 TYR A  62     -14.399  27.292  25.285  1.00 76.70           C  
ATOM    853  CE2 TYR A  62     -14.469  29.473  24.197  1.00 76.70           C  
ATOM    855  OH  TYR A  62     -16.399  28.051  24.288  1.00 76.70           O  
ATOM    857  CZ  TYR A  62     -15.098  28.269  24.562  1.00 76.70           C  
ATOM    858  N   THR A  63     -13.138  28.911  28.383  1.00 76.67           N  
ATOM    860  CA  THR A  63     -13.849  28.216  29.467  1.00 76.67           C  
ATOM    862  C   THR A  63     -13.848  26.718  29.203  1.00 76.67           C  
ATOM    863  CB  THR A  63     -15.303  28.689  29.576  1.00 76.67           C  
ATOM    865  O   THR A  63     -14.198  26.315  28.098  1.00 76.67           O  
ATOM    866  CG2 THR A  63     -15.905  28.399  30.947  1.00 76.67           C  
ATOM    870  OG1 THR A  63     -15.390  30.079  29.355  1.00 76.67           O  
ATOM    872  N   ASN A  64     -13.550  25.895  30.202  1.00 77.64           N  
ATOM    874  CA  ASN A  64     -13.495  24.429  30.144  1.00 77.64           C  
ATOM    876  C   ASN A  64     -12.279  23.880  29.392  1.00 77.64           C  
ATOM    877  CB  ASN A  64     -14.807  23.803  29.633  1.00 77.64           C  
ATOM    880  O   ASN A  64     -11.647  22.958  29.882  1.00 77.64           O  
ATOM    881  CG  ASN A  64     -16.063  24.270  30.340  1.00 77.64           C  
ATOM    882  ND2 ASN A  64     -17.199  24.129  29.697  1.00 77.64           N  
ATOM    885  OD1 ASN A  64     -16.077  24.755  31.460  1.00 77.64           O  
ATOM    886  N   PHE A  65     -11.944  24.427  28.222  1.00 83.04           N  
ATOM    888  CA  PHE A  65     -10.870  23.910  27.370  1.00 83.04           C  
ATOM    890  C   PHE A  65      -9.978  25.048  26.880  1.00 83.04           C  
ATOM    891  CB  PHE A  65     -11.496  23.141  26.197  1.00 83.04           C  
ATOM    894  O   PHE A  65     -10.365  25.766  25.964  1.00 83.04           O  
ATOM    895  CG  PHE A  65     -12.340  21.957  26.620  1.00 83.04           C  
ATOM    896  CD1 PHE A  65     -11.743  20.829  27.214  1.00 83.04           C  
ATOM    898  CD2 PHE A  65     -13.736  21.999  26.450  1.00 83.04           C  
ATOM    900  CE1 PHE A  65     -12.544  19.753  27.632  1.00 83.04           C  
ATOM    902  CE2 PHE A  65     -14.535  20.921  26.870  1.00 83.04           C  
ATOM    904  CZ  PHE A  65     -13.937  19.801  27.469  1.00 83.04           C  
ATOM    906  N   GLN A  66      -8.797  25.239  27.470  1.00 84.42           N  
ATOM    908  CA  GLN A  66      -7.884  26.337  27.120  1.00 84.42           C  
ATOM    910  C   GLN A  66      -6.822  25.871  26.114  1.00 84.42           C  
ATOM    911  CB  GLN A  66      -7.205  26.930  28.366  1.00 84.42           C  
ATOM    914  O   GLN A  66      -5.882  25.173  26.515  1.00 84.42           O  
ATOM    915  CG  GLN A  66      -8.173  27.229  29.516  1.00 84.42           C  
ATOM    918  CD  GLN A  66      -7.510  27.986  30.660  1.00 84.42           C  
ATOM    919  NE2 GLN A  66      -7.937  27.761  31.882  1.00 84.42           N  
ATOM    922  OE1 GLN A  66      -6.607  28.800  30.463  1.00 84.42           O  
ATOM    923  N   PRO A  67      -6.915  26.236  24.823  1.00 89.42           N  
ATOM    924  CA  PRO A  67      -5.915  25.822  23.857  1.00 89.42           C  
ATOM    926  C   PRO A  67      -4.603  26.596  24.029  1.00 89.42           C  
ATOM    927  CB  PRO A  67      -6.556  25.979  22.475  1.00 89.42           C  
ATOM    930  O   PRO A  67      -4.562  27.790  24.349  1.00 89.42           O  
ATOM    931  CG  PRO A  67      -7.651  27.024  22.681  1.00 89.42           C  
ATOM    934  CD  PRO A  67      -8.016  26.920  24.159  1.00 89.42           C  
ATOM    937  N   GLN A  68      -3.505  25.903  23.762  1.00 90.45           N  
ATOM    939  CA  GLN A  68      -2.178  26.474  23.597  1.00 90.45           C  
ATOM    941  C   GLN A  68      -1.638  26.051  22.235  1.00 90.45           C  
ATOM    942  CB  GLN A  68      -1.252  26.011  24.729  1.00 90.45           C  
ATOM    945  O   GLN A  68      -1.584  24.861  21.938  1.00 90.45           O  
ATOM    946  CG  GLN A  68      -1.612  26.637  26.085  1.00 90.45           C  
ATOM    949  CD  GLN A  68      -0.558  26.372  27.160  1.00 90.45           C  
ATOM    950  NE2 GLN A  68      -0.638  27.030  28.298  1.00 90.45           N  
ATOM    953  OE1 GLN A  68       0.363  25.584  27.010  1.00 90.45           O  
ATOM    954  N   LEU A  69      -1.230  27.027  21.424  1.00 91.73           N  
ATOM    956  CA  LEU A  69      -0.577  26.795  20.137  1.00 91.73           C  
ATOM    958  C   LEU A  69       0.913  27.099  20.279  1.00 91.73           C  
ATOM    959  CB  LEU A  69      -1.248  27.665  19.059  1.00 91.73           C  
ATOM    962  O   LEU A  69       1.287  28.247  20.516  1.00 91.73           O  
ATOM    963  CG  LEU A  69      -0.592  27.562  17.667  1.00 91.73           C  
ATOM    965  CD1 LEU A  69      -0.800  26.193  17.027  1.00 91.73           C  
ATOM    969  CD2 LEU A  69      -1.185  28.619  16.735  1.00 91.73           C  
ATOM    973  N   PHE A  70       1.752  26.086  20.124  1.00 92.91           N  
ATOM    975  CA  PHE A  70       3.189  26.238  19.968  1.00 92.91           C  
ATOM    977  C   PHE A  70       3.527  26.495  18.499  1.00 92.91           C  
ATOM    978  CB  PHE A  70       3.904  24.986  20.489  1.00 92.91           C  
ATOM    981  O   PHE A  70       3.046  25.796  17.611  1.00 92.91           O  
ATOM    982  CG  PHE A  70       5.382  24.957  20.159  1.00 92.91           C  
ATOM    983  CD1 PHE A  70       5.876  24.054  19.199  1.00 92.91           C  
ATOM    985  CD2 PHE A  70       6.260  25.863  20.782  1.00 92.91           C  
ATOM    987  CE1 PHE A  70       7.245  24.044  18.884  1.00 92.91           C  
ATOM    989  CE2 PHE A  70       7.629  25.854  20.461  1.00 92.91           C  
ATOM    991  CZ  PHE A  70       8.121  24.941  19.514  1.00 92.91           C  
ATOM    993  N   THR A  71       4.395  27.470  18.258  1.00 92.00           N  
ATOM    995  CA  THR A  71       5.047  27.717  16.968  1.00 92.00           C  
ATOM    997  C   THR A  71       6.525  27.939  17.226  1.00 92.00           C  
ATOM    998  CB  THR A  71       4.478  28.954  16.261  1.00 92.00           C  
ATOM   1000  O   THR A  71       6.879  28.789  18.053  1.00 92.00           O  
ATOM   1001  CG2 THR A  71       3.045  28.749  15.782  1.00 92.00           C  
ATOM   1005  OG1 THR A  71       4.481  30.065  17.130  1.00 92.00           O  
ATOM   1007  N   GLY A  72       7.393  27.207  16.538  1.00 91.24           N  
ATOM   1009  CA  GLY A  72       8.812  27.259  16.846  1.00 91.24           C  
ATOM   1012  C   GLY A  72       9.672  26.347  16.000  1.00 91.24           C  
ATOM   1013  O   GLY A  72       9.351  26.036  14.857  1.00 91.24           O  
ATOM   1014  N   SER A  73      10.789  25.966  16.600  1.00 87.73           N  
ATOM   1016  CA  SER A  73      11.783  25.056  16.068  1.00 87.73           C  
ATOM   1018  C   SER A  73      11.985  23.891  17.026  1.00 87.73           C  
ATOM   1019  CB  SER A  73      13.105  25.796  15.848  1.00 87.73           C  
ATOM   1022  O   SER A  73      11.962  24.072  18.250  1.00 87.73           O  
ATOM   1023  OG  SER A  73      14.094  24.949  15.301  1.00 87.73           O  
ATOM   1025  N   VAL A  74      12.247  22.718  16.457  1.00 82.87           N  
ATOM   1027  CA  VAL A  74      12.796  21.562  17.168  1.00 82.87           C  
ATOM   1029  C   VAL A  74      14.205  21.291  16.651  1.00 82.87           C  
ATOM   1030  CB  VAL A  74      11.881  20.337  17.047  1.00 82.87           C  
ATOM   1032  O   VAL A  74      14.432  21.181  15.448  1.00 82.87           O  
ATOM   1033  CG1 VAL A  74      12.506  19.085  17.675  1.00 82.87           C  
ATOM   1037  CG2 VAL A  74      10.571  20.595  17.797  1.00 82.87           C  
ATOM   1041  N   GLY A  75      15.172  21.206  17.563  1.00 75.90           N  
ATOM   1043  CA  GLY A  75      16.588  21.144  17.199  1.00 75.90           C  
ATOM   1046  C   GLY A  75      17.046  22.417  16.480  1.00 75.90           C  
ATOM   1047  O   GLY A  75      16.481  23.500  16.680  1.00 75.90           O  
ATOM   1048  N   THR A  76      18.072  22.298  15.638  1.00 74.86           N  
ATOM   1050  CA  THR A  76      18.681  23.436  14.934  1.00 74.86           C  
ATOM   1052  C   THR A  76      17.892  23.837  13.690  1.00 74.86           C  
ATOM   1053  CB  THR A  76      20.144  23.158  14.576  1.00 74.86           C  
ATOM   1055  O   THR A  76      18.244  23.482  12.568  1.00 74.86           O  
ATOM   1056  CG2 THR A  76      21.009  23.054  15.830  1.00 74.86           C  
ATOM   1060  OG1 THR A  76      20.218  21.963  13.840  1.00 74.86           O  
ATOM   1062  N   GLY A  77      16.825  24.601  13.905  1.00 76.95           N  
ATOM   1064  CA  GLY A  77      16.131  25.336  12.849  1.00 76.95           C  
ATOM   1067  C   GLY A  77      15.054  24.566  12.085  1.00 76.95           C  
ATOM   1068  O   GLY A  77      14.569  25.099  11.090  1.00 76.95           O  
ATOM   1069  N   ASN A  78      14.642  23.369  12.523  1.00 86.58           N  
ATOM   1071  CA  ASN A  78      13.525  22.653  11.897  1.00 86.58           C  
ATOM   1073  C   ASN A  78      12.194  23.244  12.380  1.00 86.58           C  
ATOM   1074  CB  ASN A  78      13.581  21.150  12.188  1.00 86.58           C  
ATOM   1077  O   ASN A  78      11.842  23.048  13.548  1.00 86.58           O  
ATOM   1078  CG  ASN A  78      14.861  20.513  11.703  1.00 86.58           C  
ATOM   1079  ND2 ASN A  78      15.474  19.687  12.515  1.00 86.58           N  
ATOM   1082  OD1 ASN A  78      15.324  20.746  10.601  1.00 86.58           O  
ATOM   1083  N   PRO A  79      11.442  23.959  11.527  1.00 91.89           N  
ATOM   1084  CA  PRO A  79      10.187  24.574  11.931  1.00 91.89           C  
ATOM   1086  C   PRO A  79       9.153  23.509  12.271  1.00 91.89           C  
ATOM   1087  CB  PRO A  79       9.713  25.403  10.736  1.00 91.89           C  
ATOM   1090  O   PRO A  79       9.029  22.526  11.547  1.00 91.89           O  
ATOM   1091  CG  PRO A  79      10.953  25.545   9.870  1.00 91.89           C  
ATOM   1094  CD  PRO A  79      11.683  24.237  10.123  1.00 91.89           C  
ATOM   1097  N   THR A  80       8.379  23.738  13.325  1.00 92.90           N  
ATOM   1099  CA  THR A  80       7.186  22.940  13.614  1.00 92.90           C  
ATOM   1101  C   THR A  80       6.184  23.734  14.452  1.00 92.90           C  
ATOM   1102  CB  THR A  80       7.547  21.591  14.262  1.00 92.90           C  
ATOM   1104  O   THR A  80       6.500  24.768  15.058  1.00 92.90           O  
ATOM   1105  CG2 THR A  80       8.079  21.731  15.682  1.00 92.90           C  
ATOM   1109  OG1 THR A  80       6.397  20.794  14.346  1.00 92.90           O  
ATOM   1111  N   ALA A  81       4.951  23.250  14.480  1.00 94.69           N  
ATOM   1113  CA  ALA A  81       3.890  23.757  15.326  1.00 94.69           C  
ATOM   1115  C   ALA A  81       3.169  22.598  16.006  1.00 94.69           C  
ATOM   1116  CB  ALA A  81       2.941  24.621  14.496  1.00 94.69           C  
ATOM   1120  O   ALA A  81       3.135  21.479  15.504  1.00 94.69           O  
ATOM   1121  N   ALA A  82       2.585  22.876  17.164  1.00 96.07           N  
ATOM   1123  CA  ALA A  82       1.836  21.883  17.909  1.00 96.07           C  
ATOM   1125  C   ALA A  82       0.724  22.527  18.717  1.00 96.07           C  
ATOM   1126  CB  ALA A  82       2.792  21.113  18.819  1.00 96.07           C  
ATOM   1130  O   ALA A  82       0.787  23.708  19.058  1.00 96.07           O  
ATOM   1131  N   ILE A  83      -0.270  21.731  19.082  1.00 95.22           N  
ATOM   1133  CA  ILE A  83      -1.378  22.170  19.918  1.00 95.22           C  
ATOM   1135  C   ILE A  83      -1.527  21.265  21.137  1.00 95.22           C  
ATOM   1136  CB  ILE A  83      -2.661  22.296  19.074  1.00 95.22           C  
ATOM   1138  O   ILE A  83      -1.301  20.061  21.068  1.00 95.22           O  
ATOM   1139  CG1 ILE A  83      -3.746  23.044  19.879  1.00 95.22           C  
ATOM   1142  CG2 ILE A  83      -3.126  20.921  18.564  1.00 95.22           C  
ATOM   1146  CD1 ILE A  83      -4.982  23.408  19.062  1.00 95.22           C  
ATOM   1150  N   ARG A  84      -1.940  21.849  22.257  1.00 94.42           N  
ATOM   1152  CA  ARG A  84      -2.512  21.114  23.387  1.00 94.42           C  
ATOM   1154  C   ARG A  84      -3.678  21.887  23.977  1.00 94.42           C  
ATOM   1155  CB  ARG A  84      -1.440  20.791  24.436  1.00 94.42           C  
ATOM   1158  O   ARG A  84      -3.830  23.082  23.714  1.00 94.42           O  
ATOM   1159  CG  ARG A  84      -0.914  22.027  25.168  1.00 94.42           C  
ATOM   1162  CD  ARG A  84       0.010  21.571  26.290  1.00 94.42           C  
ATOM   1165  NE  ARG A  84       0.573  22.724  27.006  1.00 94.42           N  
ATOM   1167  NH1 ARG A  84       1.628  21.554  28.670  1.00 94.42           N  
ATOM   1170  NH2 ARG A  84       1.597  23.765  28.731  1.00 94.42           N  
ATOM   1173  CZ  ARG A  84       1.268  22.672  28.120  1.00 94.42           C  
ATOM   1174  N   VAL A  85      -4.462  21.229  24.815  1.00 92.64           N  
ATOM   1176  CA  VAL A  85      -5.579  21.836  25.543  1.00 92.64           C  
ATOM   1178  C   VAL A  85      -5.418  21.552  27.030  1.00 92.64           C  
ATOM   1179  CB  VAL A  85      -6.914  21.319  24.975  1.00 92.64           C  
ATOM   1181  O   VAL A  85      -5.059  20.446  27.419  1.00 92.64           O  
ATOM   1182  CG1 VAL A  85      -8.122  21.679  25.841  1.00 92.64           C  
ATOM   1186  CG2 VAL A  85      -7.161  21.923  23.584  1.00 92.64           C  
ATOM   1190  N   TYR A  86      -5.667  22.557  27.866  1.00 89.69           N  
ATOM   1192  CA  TYR A  86      -5.924  22.344  29.289  1.00 89.69           C  
ATOM   1194  C   TYR A  86      -7.419  22.126  29.495  1.00 89.69           C  
ATOM   1195  CB  TYR A  86      -5.444  23.547  30.096  1.00 89.69           C  
ATOM   1198  O   TYR A  86      -8.207  23.004  29.143  1.00 89.69           O  
ATOM   1199  CG  TYR A  86      -5.592  23.375  31.590  1.00 89.69           C  
ATOM   1200  CD1 TYR A  86      -6.631  24.035  32.267  1.00 89.69           C  
ATOM   1202  CD2 TYR A  86      -4.702  22.549  32.302  1.00 89.69           C  
ATOM   1204  CE1 TYR A  86      -6.765  23.900  33.658  1.00 89.69           C  
ATOM   1206  CE2 TYR A  86      -4.832  22.410  33.697  1.00 89.69           C  
ATOM   1208  OH  TYR A  86      -5.986  22.978  35.723  1.00 89.69           O  
ATOM   1210  CZ  TYR A  86      -5.862  23.093  34.376  1.00 89.69           C  
ATOM   1211  N   ASP A  87      -7.792  20.977  30.044  1.00 87.91           N  
ATOM   1213  CA  ASP A  87      -9.161  20.684  30.452  1.00 87.91           C  
ATOM   1215  C   ASP A  87      -9.351  21.126  31.911  1.00 87.91           C  
ATOM   1216  CB  ASP A  87      -9.454  19.195  30.209  1.00 87.91           C  
ATOM   1219  O   ASP A  87      -8.758  20.565  32.837  1.00 87.91           O  
ATOM   1220  CG  ASP A  87     -10.903  18.798  30.521  1.00 87.91           C  
ATOM   1221  OD1 ASP A  87     -11.626  19.605  31.147  1.00 87.91           O  
ATOM   1222  OD2 ASP A  87     -11.311  17.693  30.106  1.00 87.91           O  
ATOM   1223  N   ASP A  88     -10.171  22.155  32.123  1.00 84.51           N  
ATOM   1225  CA  ASP A  88     -10.488  22.678  33.451  1.00 84.51           C  
ATOM   1227  C   ASP A  88     -11.291  21.656  34.287  1.00 84.51           C  
ATOM   1228  CB  ASP A  88     -11.290  23.992  33.357  1.00 84.51           C  
ATOM   1231  O   ASP A  88     -11.224  21.691  35.519  1.00 84.51           O  
ATOM   1232  CG  ASP A  88     -10.625  25.184  32.642  1.00 84.51           C  
ATOM   1233  OD1 ASP A  88      -9.421  25.454  32.855  1.00 84.51           O  
ATOM   1234  OD2 ASP A  88     -11.361  25.928  31.953  1.00 84.51           O  
ATOM   1235  N   LEU A  89     -12.036  20.737  33.652  1.00 82.91           N  
ATOM   1237  CA  LEU A  89     -12.858  19.722  34.323  1.00 82.91           C  
ATOM   1239  C   LEU A  89     -11.987  18.658  34.997  1.00 82.91           C  
ATOM   1240  CB  LEU A  89     -13.813  19.034  33.322  1.00 82.91           C  
ATOM   1243  O   LEU A  89     -12.270  18.252  36.126  1.00 82.91           O  
ATOM   1244  CG  LEU A  89     -14.752  19.968  32.540  1.00 82.91           C  
ATOM   1246  CD1 LEU A  89     -15.432  19.202  31.404  1.00 82.91           C  
ATOM   1250  CD2 LEU A  89     -15.845  20.536  33.452  1.00 82.91           C  
ATOM   1254  N   THR A  90     -10.921  18.219  34.325  1.00 86.37           N  
ATOM   1256  CA  THR A  90      -9.951  17.251  34.864  1.00 86.37           C  
ATOM   1258  C   THR A  90      -8.730  17.922  35.494  1.00 86.37           C  
ATOM   1259  CB  THR A  90      -9.501  16.254  33.792  1.00 86.37           C  
ATOM   1261  O   THR A  90      -7.941  17.254  36.162  1.00 86.37           O  
ATOM   1262  CG2 THR A  90     -10.675  15.500  33.167  1.00 86.37           C  
ATOM   1266  OG1 THR A  90      -8.835  16.946  32.775  1.00 86.37           O  
ATOM   1268  N   SER A  91      -8.584  19.241  35.322  1.00 87.97           N  
ATOM   1270  CA  SER A  91      -7.421  20.028  35.746  1.00 87.97           C  
ATOM   1272  C   SER A  91      -6.097  19.470  35.208  1.00 87.97           C  
ATOM   1273  CB  SER A  91      -7.411  20.228  37.264  1.00 87.97           C  
ATOM   1276  O   SER A  91      -5.097  19.384  35.927  1.00 87.97           O  
ATOM   1277  OG  SER A  91      -8.586  20.900  37.683  1.00 87.97           O  
ATOM   1279  N   SER A  92      -6.091  19.056  33.940  1.00 90.88           N  
ATOM   1281  CA  SER A  92      -4.934  18.440  33.286  1.00 90.88           C  
ATOM   1283  C   SER A  92      -4.759  18.933  31.854  1.00 90.88           C  
ATOM   1284  CB  SER A  92      -5.036  16.909  33.327  1.00 90.88           C  
ATOM   1287  O   SER A  92      -5.722  19.278  31.175  1.00 90.88           O  
ATOM   1288  OG  SER A  92      -6.153  16.430  32.602  1.00 90.88           O  
ATOM   1290  N   PHE A  93      -3.518  18.927  31.374  1.00 92.35           N  
ATOM   1292  CA  PHE A  93      -3.229  19.132  29.957  1.00 92.35           C  
ATOM   1294  C   PHE A  93      -3.379  17.823  29.181  1.00 92.35           C  
ATOM   1295  CB  PHE A  93      -1.823  19.716  29.784  1.00 92.35           C  
ATOM   1298  O   PHE A  93      -3.011  16.763  29.686  1.00 92.35           O  
ATOM   1299  CG  PHE A  93      -1.722  21.188  30.114  1.00 92.35           C  
ATOM   1300  CD1 PHE A  93      -2.057  22.137  29.132  1.00 92.35           C  
ATOM   1302  CD2 PHE A  93      -1.305  21.615  31.389  1.00 92.35           C  
ATOM   1304  CE1 PHE A  93      -1.929  23.509  29.404  1.00 92.35           C  
ATOM   1306  CE2 PHE A  93      -1.227  22.989  31.677  1.00 92.35           C  
ATOM   1308  CZ  PHE A  93      -1.522  23.934  30.679  1.00 92.35           C  
ATOM   1310  N   SER A  94      -3.850  17.921  27.940  1.00 92.80           N  
ATOM   1312  CA  SER A  94      -3.564  16.916  26.920  1.00 92.80           C  
ATOM   1314  C   SER A  94      -2.064  16.891  26.608  1.00 92.80           C  
ATOM   1315  CB  SER A  94      -4.354  17.222  25.638  1.00 92.80           C  
ATOM   1318  O   SER A  94      -1.335  17.856  26.877  1.00 92.80           O  
ATOM   1319  OG  SER A  94      -3.775  18.312  24.934  1.00 92.80           O  
ATOM   1321  N   ASP A  95      -1.620  15.839  25.929  1.00 93.49           N  
ATOM   1323  CA  ASP A  95      -0.314  15.849  25.278  1.00 93.49           C  
ATOM   1325  C   ASP A  95      -0.237  16.942  24.199  1.00 93.49           C  
ATOM   1326  CB  ASP A  95       0.004  14.460  24.704  1.00 93.49           C  
ATOM   1329  O   ASP A  95      -1.255  17.450  23.709  1.00 93.49           O  
ATOM   1330  CG  ASP A  95       0.197  13.408  25.801  1.00 93.49           C  
ATOM   1331  OD1 ASP A  95       0.734  13.777  26.870  1.00 93.49           O  
ATOM   1332  OD2 ASP A  95      -0.193  12.248  25.555  1.00 93.49           O  
ATOM   1333  N   TRP A  96       0.992  17.314  23.839  1.00 94.83           N  
ATOM   1335  CA  TRP A  96       1.258  18.158  22.679  1.00 94.83           C  
ATOM   1337  C   TRP A  96       1.120  17.337  21.396  1.00 94.83           C  
ATOM   1338  CB  TRP A  96       2.653  18.782  22.783  1.00 94.83           C  
ATOM   1341  O   TRP A  96       1.845  16.365  21.193  1.00 94.83           O  
ATOM   1342  CG  TRP A  96       2.786  19.939  23.722  1.00 94.83           C  
ATOM   1343  CD1 TRP A  96       3.337  19.915  24.958  1.00 94.83           C  
ATOM   1345  CD2 TRP A  96       2.398  21.324  23.484  1.00 94.83           C  
ATOM   1346  CE2 TRP A  96       2.801  22.106  24.607  1.00 94.83           C  
ATOM   1347  CE3 TRP A  96       1.757  21.998  22.424  1.00 94.83           C  
ATOM   1349  NE1 TRP A  96       3.362  21.196  25.478  1.00 94.83           N  
ATOM   1351  CH2 TRP A  96       1.936  24.130  23.604  1.00 94.83           C  
ATOM   1353  CZ2 TRP A  96       2.587  23.491  24.672  1.00 94.83           C  
ATOM   1355  CZ3 TRP A  96       1.518  23.383  22.488  1.00 94.83           C  
ATOM   1357  N   LEU A  97       0.221  17.765  20.516  1.00 96.00           N  
ATOM   1359  CA  LEU A  97      -0.016  17.157  19.214  1.00 96.00           C  
ATOM   1361  C   LEU A  97       0.677  17.982  18.131  1.00 96.00           C  
ATOM   1362  CB  LEU A  97      -1.527  17.032  18.965  1.00 96.00           C  
ATOM   1365  O   LEU A  97       0.300  19.129  17.890  1.00 96.00           O  
ATOM   1366  CG  LEU A  97      -2.298  16.264  20.055  1.00 96.00           C  
ATOM   1368  CD1 LEU A  97      -3.757  16.155  19.626  1.00 96.00           C  
ATOM   1372  CD2 LEU A  97      -1.750  14.855  20.292  1.00 96.00           C  
ATOM   1376  N   GLU A  98       1.706  17.413  17.509  1.00 95.58           N  
ATOM   1378  CA  GLU A  98       2.478  18.067  16.450  1.00 95.58           C  
ATOM   1380  C   GLU A  98       1.678  18.114  15.147  1.00 95.58           C  
ATOM   1381  CB  GLU A  98       3.814  17.338  16.247  1.00 95.58           C  
ATOM   1384  O   GLU A  98       1.089  17.108  14.747  1.00 95.58           O  
ATOM   1385  CG  GLU A  98       4.779  18.197  15.418  1.00 95.58           C  
ATOM   1388  CD  GLU A  98       6.122  17.522  15.113  1.00 95.58           C  
ATOM   1389  OE1 GLU A  98       6.950  18.203  14.458  1.00 95.58           O  
ATOM   1390  OE2 GLU A  98       6.321  16.352  15.508  1.00 95.58           O  
ATOM   1391  N   PHE A  99       1.661  19.270  14.482  1.00 96.21           N  
ATOM   1393  CA  PHE A  99       1.050  19.433  13.167  1.00 96.21           C  
ATOM   1395  C   PHE A  99       1.900  18.765  12.090  1.00 96.21           C  
ATOM   1396  CB  PHE A  99       0.824  20.920  12.850  1.00 96.21           C  
ATOM   1399  O   PHE A  99       3.118  18.931  12.028  1.00 96.21           O  
ATOM   1400  CG  PHE A  99      -0.194  21.665  13.702  1.00 96.21           C  
ATOM   1401  CD1 PHE A  99      -1.083  20.996  14.564  1.00 96.21           C  
ATOM   1403  CD2 PHE A  99      -0.276  23.064  13.597  1.00 96.21           C  
ATOM   1405  CE1 PHE A  99      -2.061  21.704  15.277  1.00 96.21           C  
ATOM   1407  CE2 PHE A  99      -1.216  23.785  14.356  1.00 96.21           C  
ATOM   1409  CZ  PHE A  99      -2.110  23.103  15.197  1.00 96.21           C  
ATOM   1411  N   HIS A 100       1.239  18.038  11.198  1.00 96.00           N  
ATOM   1413  CA  HIS A 100       1.872  17.485  10.015  1.00 96.00           C  
ATOM   1415  C   HIS A 100       2.057  18.577   8.965  1.00 96.00           C  
ATOM   1416  CB  HIS A 100       1.066  16.290   9.502  1.00 96.00           C  
ATOM   1419  O   HIS A 100       1.165  19.389   8.721  1.00 96.00           O  
ATOM   1420  CG  HIS A 100       1.126  15.125  10.454  1.00 96.00           C  
ATOM   1421  CD2 HIS A 100       0.073  14.410  10.957  1.00 96.00           C  
ATOM   1423  ND1 HIS A 100       2.272  14.597  11.002  1.00 96.00           N  
ATOM   1425  CE1 HIS A 100       1.918  13.601  11.827  1.00 96.00           C  
ATOM   1427  NE2 HIS A 100       0.585  13.443  11.828  1.00 96.00           N  
ATOM   1428  N   HIS A 101       3.224  18.591   8.337  1.00 95.14           N  
ATOM   1430  CA  HIS A 101       3.606  19.566   7.329  1.00 95.14           C  
ATOM   1432  C   HIS A 101       4.656  19.004   6.372  1.00 95.14           C  
ATOM   1433  CB  HIS A 101       4.103  20.832   8.042  1.00 95.14           C  
ATOM   1436  O   HIS A 101       5.291  17.985   6.653  1.00 95.14           O  
ATOM   1437  CG  HIS A 101       5.257  20.653   8.992  1.00 95.14           C  
ATOM   1438  CD2 HIS A 101       5.242  20.955  10.326  1.00 95.14           C  
ATOM   1440  ND1 HIS A 101       6.527  20.221   8.689  1.00 95.14           N  
ATOM   1442  CE1 HIS A 101       7.267  20.290   9.807  1.00 95.14           C  
ATOM   1444  NE2 HIS A 101       6.523  20.733  10.826  1.00 95.14           N  
ATOM   1445  N   SER A 102       4.912  19.716   5.274  1.00 93.57           N  
ATOM   1447  CA  SER A 102       5.805  19.248   4.201  1.00 93.57           C  
ATOM   1449  C   SER A 102       7.239  18.914   4.645  1.00 93.57           C  
ATOM   1450  CB  SER A 102       5.834  20.275   3.066  1.00 93.57           C  
ATOM   1453  O   SER A 102       7.919  18.143   3.977  1.00 93.57           O  
ATOM   1454  OG  SER A 102       6.321  21.526   3.520  1.00 93.57           O  
ATOM   1456  N   GLY A 103       7.711  19.456   5.775  1.00 93.52           N  
ATOM   1458  CA  GLY A 103       9.027  19.115   6.341  1.00 93.52           C  
ATOM   1461  C   GLY A 103       9.084  17.917   7.303  1.00 93.52           C  
ATOM   1462  O   GLY A 103      10.181  17.442   7.579  1.00 93.52           O  
ATOM   1463  N   ASN A 104       7.955  17.416   7.824  1.00 93.84           N  
ATOM   1465  CA  ASN A 104       7.928  16.277   8.764  1.00 93.84           C  
ATOM   1467  C   ASN A 104       7.114  15.080   8.246  1.00 93.84           C  
ATOM   1468  CB  ASN A 104       7.496  16.739  10.174  1.00 93.84           C  
ATOM   1471  O   ASN A 104       6.999  14.064   8.926  1.00 93.84           O  
ATOM   1472  CG  ASN A 104       6.026  17.101  10.327  1.00 93.84           C  
ATOM   1473  ND2 ASN A 104       5.652  17.629  11.469  1.00 93.84           N  
ATOM   1476  OD1 ASN A 104       5.210  16.902   9.435  1.00 93.84           O  
ATOM   1477  N   THR A 105       6.558  15.192   7.040  1.00 94.54           N  
ATOM   1479  CA  THR A 105       5.725  14.170   6.411  1.00 94.54           C  
ATOM   1481  C   THR A 105       6.145  13.983   4.955  1.00 94.54           C  
ATOM   1482  CB  THR A 105       4.248  14.575   6.504  1.00 94.54           C  
ATOM   1484  O   THR A 105       6.515  14.939   4.280  1.00 94.54           O  
ATOM   1485  CG2 THR A 105       3.338  13.445   6.045  1.00 94.54           C  
ATOM   1489  OG1 THR A 105       3.877  14.856   7.836  1.00 94.54           O  
ATOM   1491  N   ASN A 106       6.085  12.749   4.452  1.00 96.50           N  
ATOM   1493  CA  ASN A 106       6.442  12.420   3.073  1.00 96.50           C  
ATOM   1495  C   ASN A 106       5.311  11.663   2.359  1.00 96.50           C  
ATOM   1496  CB  ASN A 106       7.736  11.608   3.106  1.00 96.50           C  
ATOM   1499  O   ASN A 106       5.087  10.465   2.575  1.00 96.50           O  
ATOM   1500  CG  ASN A 106       8.172  11.127   1.739  1.00 96.50           C  
ATOM   1501  ND2 ASN A 106       9.065  10.172   1.726  1.00 96.50           N  
ATOM   1504  OD1 ASN A 106       7.683  11.554   0.702  1.00 96.50           O  
ATOM   1505  N   PHE A 107       4.613  12.351   1.456  1.00 96.30           N  
ATOM   1507  CA  PHE A 107       3.509  11.763   0.694  1.00 96.30           C  
ATOM   1509  C   PHE A 107       3.868  11.323  -0.722  1.00 96.30           C  
ATOM   1510  CB  PHE A 107       2.310  12.716   0.708  1.00 96.30           C  
ATOM   1513  O   PHE A 107       3.112  10.534  -1.285  1.00 96.30           O  
ATOM   1514  CG  PHE A 107       1.661  12.937   2.063  1.00 96.30           C  
ATOM   1515  CD1 PHE A 107       1.677  11.946   3.070  1.00 96.30           C  
ATOM   1517  CD2 PHE A 107       0.985  14.147   2.297  1.00 96.30           C  
ATOM   1519  CE1 PHE A 107       1.023  12.166   4.292  1.00 96.30           C  
ATOM   1521  CE2 PHE A 107       0.346  14.372   3.524  1.00 96.30           C  
ATOM   1523  CZ  PHE A 107       0.371  13.388   4.519  1.00 96.30           C  
ATOM   1525  N   ASN A 108       4.986  11.781  -1.283  1.00 96.48           N  
ATOM   1527  CA  ASN A 108       5.251  11.661  -2.716  1.00 96.48           C  
ATOM   1529  C   ASN A 108       6.724  11.426  -3.104  1.00 96.48           C  
ATOM   1530  CB  ASN A 108       4.663  12.900  -3.420  1.00 96.48           C  
ATOM   1533  O   ASN A 108       6.993  11.330  -4.298  1.00 96.48           O  
ATOM   1534  CG  ASN A 108       5.352  14.200  -3.045  1.00 96.48           C  
ATOM   1535  ND2 ASN A 108       5.626  15.051  -4.003  1.00 96.48           N  
ATOM   1538  OD1 ASN A 108       5.641  14.466  -1.890  1.00 96.48           O  
ATOM   1539  N   GLU A 109       7.670  11.308  -2.165  1.00 97.04           N  
ATOM   1541  CA  GLU A 109       9.059  10.912  -2.453  1.00 97.04           C  
ATOM   1543  C   GLU A 109       9.311   9.456  -2.026  1.00 97.04           C  
ATOM   1544  CB  GLU A 109      10.067  11.891  -1.808  1.00 97.04           C  
ATOM   1547  O   GLU A 109       9.277   9.115  -0.844  1.00 97.04           O  
ATOM   1548  CG  GLU A 109      11.499  11.620  -2.307  1.00 97.04           C  
ATOM   1551  CD  GLU A 109      12.582  12.513  -1.667  1.00 97.04           C  
ATOM   1552  OE1 GLU A 109      13.133  12.105  -0.607  1.00 97.04           O  
ATOM   1553  OE2 GLU A 109      12.971  13.522  -2.318  1.00 97.04           O  
ATOM   1554  N   PHE A 110       9.606   8.587  -2.990  1.00 97.28           N  
ATOM   1556  CA  PHE A 110       9.868   7.165  -2.777  1.00 97.28           C  
ATOM   1558  C   PHE A 110      11.347   6.884  -3.028  1.00 97.28           C  
ATOM   1559  CB  PHE A 110       8.970   6.327  -3.695  1.00 97.28           C  
ATOM   1562  O   PHE A 110      11.808   6.958  -4.163  1.00 97.28           O  
ATOM   1563  CG  PHE A 110       7.489   6.577  -3.523  1.00 97.28           C  
ATOM   1564  CD1 PHE A 110       6.708   5.686  -2.763  1.00 97.28           C  
ATOM   1566  CD2 PHE A 110       6.887   7.693  -4.136  1.00 97.28           C  
ATOM   1568  CE1 PHE A 110       5.338   5.938  -2.581  1.00 97.28           C  
ATOM   1570  CE2 PHE A 110       5.520   7.945  -3.949  1.00 97.28           C  
ATOM   1572  CZ  PHE A 110       4.750   7.073  -3.165  1.00 97.28           C  
ATOM   1574  N   GLY A 111      12.101   6.587  -1.972  1.00 94.87           N  
ATOM   1576  CA  GLY A 111      13.546   6.381  -2.047  1.00 94.87           C  
ATOM   1579  C   GLY A 111      14.124   5.843  -0.742  1.00 94.87           C  
ATOM   1580  O   GLY A 111      13.429   5.764   0.277  1.00 94.87           O  
ATOM   1581  N   GLY A 112      15.404   5.486  -0.780  1.00 90.55           N  
ATOM   1583  CA  GLY A 112      16.110   4.887   0.348  1.00 90.55           C  
ATOM   1586  C   GLY A 112      17.559   4.533   0.021  1.00 90.55           C  
ATOM   1587  O   GLY A 112      18.183   5.107  -0.878  1.00 90.55           O  
ATOM   1588  N   ASN A 113      18.083   3.578   0.773  1.00 88.99           N  
ATOM   1590  CA  ASN A 113      19.388   2.966   0.570  1.00 88.99           C  
ATOM   1592  C   ASN A 113      19.284   1.855  -0.477  1.00 88.99           C  
ATOM   1593  CB  ASN A 113      19.925   2.452   1.913  1.00 88.99           C  
ATOM   1596  O   ASN A 113      18.187   1.434  -0.841  1.00 88.99           O  
ATOM   1597  CG  ASN A 113      19.931   3.558   2.946  1.00 88.99           C  
ATOM   1598  ND2 ASN A 113      18.884   3.664   3.731  1.00 88.99           N  
ATOM   1601  OD1 ASN A 113      20.808   4.400   2.998  1.00 88.99           O  
ATOM   1602  N   VAL A 114      20.424   1.399  -0.985  1.00 91.78           N  
ATOM   1604  CA  VAL A 114      20.489   0.249  -1.892  1.00 91.78           C  
ATOM   1606  C   VAL A 114      19.798  -0.969  -1.268  1.00 91.78           C  
ATOM   1607  CB  VAL A 114      21.948  -0.043  -2.286  1.00 91.78           C  
ATOM   1609  O   VAL A 114      19.989  -1.260  -0.093  1.00 91.78           O  
ATOM   1610  CG1 VAL A 114      22.851  -0.439  -1.110  1.00 91.78           C  
ATOM   1614  CG2 VAL A 114      22.025  -1.125  -3.365  1.00 91.78           C  
ATOM   1618  N   GLY A 115      18.972  -1.662  -2.050  1.00 91.29           N  
ATOM   1620  CA  GLY A 115      18.201  -2.822  -1.596  1.00 91.29           C  
ATOM   1623  C   GLY A 115      16.846  -2.490  -0.962  1.00 91.29           C  
ATOM   1624  O   GLY A 115      15.946  -3.327  -1.049  1.00 91.29           O  
ATOM   1625  N   ASP A 116      16.651  -1.275  -0.431  1.00 93.21           N  
ATOM   1627  CA  ASP A 116      15.396  -0.890   0.224  1.00 93.21           C  
ATOM   1629  C   ASP A 116      14.202  -1.001  -0.761  1.00 93.21           C  
ATOM   1630  CB  ASP A 116      15.460   0.529   0.846  1.00 93.21           C  
ATOM   1633  O   ASP A 116      14.279  -0.625  -1.940  1.00 93.21           O  
ATOM   1634  CG  ASP A 116      16.390   0.786   2.062  1.00 93.21           C  
ATOM   1635  OD1 ASP A 116      16.936  -0.147   2.689  1.00 93.21           O  
ATOM   1636  OD2 ASP A 116      16.560   1.985   2.417  1.00 93.21           O  
ATOM   1637  N   THR A 117      13.067  -1.503  -0.266  1.00 95.23           N  
ATOM   1639  CA  THR A 117      11.832  -1.721  -1.032  1.00 95.23           C  
ATOM   1641  C   THR A 117      11.119  -0.401  -1.319  1.00 95.23           C  
ATOM   1642  CB  THR A 117      10.894  -2.689  -0.292  1.00 95.23           C  
ATOM   1644  O   THR A 117      10.772   0.349  -0.405  1.00 95.23           O  
ATOM   1645  CG2 THR A 117       9.558  -2.887  -1.008  1.00 95.23           C  
ATOM   1649  OG1 THR A 117      11.521  -3.947  -0.189  1.00 95.23           O  
ATOM   1651  N   ILE A 118      10.859  -0.127  -2.597  1.00 96.49           N  
ATOM   1653  CA  ILE A 118      10.232   1.112  -3.079  1.00 96.49           C  
ATOM   1655  C   ILE A 118       8.746   0.907  -3.364  1.00 96.49           C  
ATOM   1656  CB  ILE A 118      10.993   1.616  -4.328  1.00 96.49           C  
ATOM   1658  O   ILE A 118       7.928   1.742  -2.982  1.00 96.49           O  
ATOM   1659  CG1 ILE A 118      12.481   1.889  -4.015  1.00 96.49           C  
ATOM   1662  CG2 ILE A 118      10.347   2.861  -4.952  1.00 96.49           C  
ATOM   1666  CD1 ILE A 118      12.749   2.921  -2.909  1.00 96.49           C  
ATOM   1670  N   ALA A 119       8.401  -0.197  -4.026  1.00 96.84           N  
ATOM   1672  CA  ALA A 119       7.031  -0.524  -4.402  1.00 96.84           C  
ATOM   1674  C   ALA A 119       6.869  -2.023  -4.662  1.00 96.84           C  
ATOM   1675  CB  ALA A 119       6.668   0.260  -5.666  1.00 96.84           C  
ATOM   1679  O   ALA A 119       7.840  -2.731  -4.937  1.00 96.84           O  
ATOM   1680  N   THR A 120       5.624  -2.489  -4.654  1.00 95.76           N  
ATOM   1682  CA  THR A 120       5.268  -3.814  -5.179  1.00 95.76           C  
ATOM   1684  C   THR A 120       4.541  -3.657  -6.505  1.00 95.76           C  
ATOM   1685  CB  THR A 120       4.470  -4.665  -4.184  1.00 95.76           C  
ATOM   1687  O   THR A 120       4.040  -2.578  -6.819  1.00 95.76           O  
ATOM   1688  CG2 THR A 120       5.119  -4.722  -2.801  1.00 95.76           C  
ATOM   1692  OG1 THR A 120       3.143  -4.222  -4.034  1.00 95.76           O  
ATOM   1694  N   GLY A 121       4.532  -4.713  -7.306  1.00 95.34           N  
ATOM   1696  CA  GLY A 121       3.990  -4.667  -8.653  1.00 95.34           C  
ATOM   1699  C   GLY A 121       3.828  -6.050  -9.256  1.00 95.34           C  
ATOM   1700  O   GLY A 121       3.891  -7.060  -8.548  1.00 95.34           O  
ATOM   1701  N   ALA A 122       3.607  -6.098 -10.563  1.00 94.11           N  
ATOM   1703  CA  ALA A 122       3.601  -7.343 -11.317  1.00 94.11           C  
ATOM   1705  C   ALA A 122       3.971  -7.131 -12.785  1.00 94.11           C  
ATOM   1706  CB  ALA A 122       2.224  -8.006 -11.224  1.00 94.11           C  
ATOM   1710  O   ALA A 122       3.898  -6.023 -13.321  1.00 94.11           O  
ATOM   1711  N   ALA A 123       4.335  -8.225 -13.441  1.00 92.47           N  
ATOM   1713  CA  ALA A 123       4.583  -8.260 -14.871  1.00 92.47           C  
ATOM   1715  C   ALA A 123       3.295  -8.470 -15.677  1.00 92.47           C  
ATOM   1716  CB  ALA A 123       5.601  -9.354 -15.127  1.00 92.47           C  
ATOM   1720  O   ALA A 123       2.498  -9.359 -15.379  1.00 92.47           O  
ATOM   1721  N   HIS A 124       3.129  -7.699 -16.753  1.00 87.03           N  
ATOM   1723  CA  HIS A 124       2.012  -7.849 -17.698  1.00 87.03           C  
ATOM   1725  C   HIS A 124       2.360  -8.771 -18.873  1.00 87.03           C  
ATOM   1726  CB  HIS A 124       1.540  -6.481 -18.207  1.00 87.03           C  
ATOM   1729  O   HIS A 124       1.515  -9.199 -19.647  1.00 87.03           O  
ATOM   1730  CG  HIS A 124       0.947  -5.552 -17.171  1.00 87.03           C  
ATOM   1731  CD2 HIS A 124       1.455  -5.245 -15.939  1.00 87.03           C  
ATOM   1733  ND1 HIS A 124      -0.211  -4.801 -17.367  1.00 87.03           N  
ATOM   1734  CE1 HIS A 124      -0.385  -4.076 -16.255  1.00 87.03           C  
ATOM   1736  NE2 HIS A 124       0.601  -4.325 -15.382  1.00 87.03           N  
ATOM   1738  N   GLY A 125       3.637  -9.104 -19.005  1.00 83.17           N  
ATOM   1740  CA  GLY A 125       4.182  -9.940 -20.059  1.00 83.17           C  
ATOM   1743  C   GLY A 125       5.666 -10.147 -19.814  1.00 83.17           C  
ATOM   1744  O   GLY A 125       6.167  -9.847 -18.734  1.00 83.17           O  
ATOM   1745  N   ALA A 126       6.391 -10.602 -20.831  1.00 84.64           N  
ATOM   1747  CA  ALA A 126       7.828 -10.829 -20.694  1.00 84.64           C  
ATOM   1749  C   ALA A 126       8.657  -9.533 -20.592  1.00 84.64           C  
ATOM   1750  CB  ALA A 126       8.275 -11.735 -21.845  1.00 84.64           C  
ATOM   1754  O   ALA A 126       9.773  -9.554 -20.077  1.00 84.64           O  
ATOM   1755  N   ASN A 127       8.098  -8.409 -21.064  1.00 88.92           N  
ATOM   1757  CA  ASN A 127       8.842  -7.175 -21.339  1.00 88.92           C  
ATOM   1759  C   ASN A 127       8.331  -5.939 -20.584  1.00 88.92           C  
ATOM   1760  CB  ASN A 127       8.803  -6.909 -22.855  1.00 88.92           C  
ATOM   1763  O   ASN A 127       8.905  -4.867 -20.743  1.00 88.92           O  
ATOM   1764  CG  ASN A 127       9.454  -7.984 -23.701  1.00 88.92           C  
ATOM   1765  ND2 ASN A 127       9.196  -7.984 -24.986  1.00 88.92           N  
ATOM   1768  OD1 ASN A 127      10.171  -8.853 -23.246  1.00 88.92           O  
ATOM   1769  N   TYR A 128       7.251  -6.048 -19.806  1.00 90.63           N  
ATOM   1771  CA  TYR A 128       6.635  -4.907 -19.123  1.00 90.63           C  
ATOM   1773  C   TYR A 128       6.150  -5.301 -17.732  1.00 90.63           C  
ATOM   1774  CB  TYR A 128       5.472  -4.361 -19.963  1.00 90.63           C  
ATOM   1777  O   TYR A 128       5.474  -6.320 -17.575  1.00 90.63           O  
ATOM   1778  CG  TYR A 128       4.861  -3.084 -19.415  1.00 90.63           C  
ATOM   1779  CD1 TYR A 128       3.678  -3.119 -18.648  1.00 90.63           C  
ATOM   1781  CD2 TYR A 128       5.475  -1.849 -19.688  1.00 90.63           C  
ATOM   1783  CE1 TYR A 128       3.090  -1.927 -18.184  1.00 90.63           C  
ATOM   1785  CE2 TYR A 128       4.894  -0.655 -19.225  1.00 90.63           C  
ATOM   1787  OH  TYR A 128       3.147   0.482 -18.066  1.00 90.63           O  
ATOM   1789  CZ  TYR A 128       3.694  -0.688 -18.483  1.00 90.63           C  
ATOM   1790  N   ALA A 129       6.473  -4.479 -16.740  1.00 94.69           N  
ATOM   1792  CA  ALA A 129       5.971  -4.585 -15.379  1.00 94.69           C  
ATOM   1794  C   ALA A 129       5.525  -3.213 -14.868  1.00 94.69           C  
ATOM   1795  CB  ALA A 129       7.056  -5.202 -14.489  1.00 94.69           C  
ATOM   1799  O   ALA A 129       6.154  -2.202 -15.182  1.00 94.69           O  
ATOM   1800  N   SER A 130       4.466  -3.189 -14.060  1.00 95.83           N  
ATOM   1802  CA  SER A 130       3.965  -1.989 -13.384  1.00 95.83           C  
ATOM   1804  C   SER A 130       4.065  -2.140 -11.869  1.00 95.83           C  
ATOM   1805  CB  SER A 130       2.528  -1.671 -13.806  1.00 95.83           C  
ATOM   1808  O   SER A 130       3.959  -3.251 -11.347  1.00 95.83           O  
ATOM   1809  OG  SER A 130       1.620  -2.650 -13.326  1.00 95.83           O  
ATOM   1811  N   PHE A 131       4.234  -1.022 -11.167  1.00 96.96           N  
ATOM   1813  CA  PHE A 131       4.391  -0.945  -9.717  1.00 96.96           C  
ATOM   1815  C   PHE A 131       3.539   0.185  -9.143  1.00 96.96           C  
ATOM   1816  CB  PHE A 131       5.864  -0.726  -9.351  1.00 96.96           C  
ATOM   1819  O   PHE A 131       3.433   1.259  -9.739  1.00 96.96           O  
ATOM   1820  CG  PHE A 131       6.810  -1.767  -9.907  1.00 96.96           C  
ATOM   1821  CD1 PHE A 131       7.146  -2.898  -9.141  1.00 96.96           C  
ATOM   1823  CD2 PHE A 131       7.333  -1.617 -11.205  1.00 96.96           C  
ATOM   1825  CE1 PHE A 131       7.995  -3.882  -9.675  1.00 96.96           C  
ATOM   1827  CE2 PHE A 131       8.164  -2.610 -11.745  1.00 96.96           C  
ATOM   1829  CZ  PHE A 131       8.493  -3.742 -10.982  1.00 96.96           C  
ATOM   1831  N   GLU A 132       2.955  -0.053  -7.972  1.00 96.64           N  
ATOM   1833  CA  GLU A 132       2.025   0.869  -7.325  1.00 96.64           C  
ATOM   1835  C   GLU A 132       2.711   1.676  -6.207  1.00 96.64           C  
ATOM   1836  CB  GLU A 132       0.810   0.087  -6.795  1.00 96.64           C  
ATOM   1839  O   GLU A 132       3.203   1.115  -5.226  1.00 96.64           O  
ATOM   1840  CG  GLU A 132       0.021  -0.687  -7.875  1.00 96.64           C  
ATOM   1843  CD  GLU A 132       0.495  -2.136  -8.141  1.00 96.64           C  
ATOM   1844  OE1 GLU A 132       0.251  -2.667  -9.245  1.00 96.64           O  
ATOM   1845  OE2 GLU A 132       1.002  -2.825  -7.223  1.00 96.64           O  
ATOM   1846  N   LEU A 133       2.715   3.006  -6.333  1.00 96.52           N  
ATOM   1848  CA  LEU A 133       3.249   3.948  -5.346  1.00 96.52           C  
ATOM   1850  C   LEU A 133       2.093   4.600  -4.557  1.00 96.52           C  
ATOM   1851  CB  LEU A 133       4.097   5.018  -6.063  1.00 96.52           C  
ATOM   1854  O   LEU A 133       1.366   5.425  -5.122  1.00 96.52           O  
ATOM   1855  CG  LEU A 133       5.315   4.514  -6.852  1.00 96.52           C  
ATOM   1857  CD1 LEU A 133       5.910   5.670  -7.657  1.00 96.52           C  
ATOM   1861  CD2 LEU A 133       6.418   3.987  -5.938  1.00 96.52           C  
ATOM   1865  N   PRO A 134       1.891   4.276  -3.264  1.00 95.86           N  
ATOM   1866  CA  PRO A 134       0.797   4.840  -2.473  1.00 95.86           C  
ATOM   1868  C   PRO A 134       1.026   6.321  -2.138  1.00 95.86           C  
ATOM   1869  CB  PRO A 134       0.709   3.969  -1.216  1.00 95.86           C  
ATOM   1872  O   PRO A 134       1.982   6.686  -1.445  1.00 95.86           O  
ATOM   1873  CG  PRO A 134       2.135   3.443  -1.047  1.00 95.86           C  
ATOM   1876  CD  PRO A 134       2.605   3.268  -2.490  1.00 95.86           C  
ATOM   1879  N   ILE A 135       0.098   7.168  -2.580  1.00 96.57           N  
ATOM   1881  CA  ILE A 135       0.096   8.624  -2.380  1.00 96.57           C  
ATOM   1883  C   ILE A 135      -1.157   9.078  -1.604  1.00 96.57           C  
ATOM   1884  CB  ILE A 135       0.283   9.365  -3.730  1.00 96.57           C  
ATOM   1886  O   ILE A 135      -2.053   8.290  -1.293  1.00 96.57           O  
ATOM   1887  CG1 ILE A 135      -0.805   8.986  -4.753  1.00 96.57           C  
ATOM   1890  CG2 ILE A 135       1.687   9.102  -4.305  1.00 96.57           C  
ATOM   1894  CD1 ILE A 135      -0.856   9.907  -5.975  1.00 96.57           C  
ATOM   1898  N   ASN A 136      -1.217  10.363  -1.245  1.00 96.98           N  
ATOM   1900  CA  ASN A 136      -2.326  10.961  -0.485  1.00 96.98           C  
ATOM   1902  C   ASN A 136      -2.809  12.272  -1.128  1.00 96.98           C  
ATOM   1903  CB  ASN A 136      -1.922  11.133   0.995  1.00 96.98           C  
ATOM   1906  O   ASN A 136      -2.983  13.274  -0.436  1.00 96.98           O  
ATOM   1907  CG  ASN A 136      -1.587   9.822   1.678  1.00 96.98           C  
ATOM   1908  ND2 ASN A 136      -0.329   9.601   1.980  1.00 96.98           N  
ATOM   1911  OD1 ASN A 136      -2.438   8.985   1.948  1.00 96.98           O  
ATOM   1912  N   SER A 137      -2.978  12.283  -2.454  1.00 93.45           N  
ATOM   1914  CA  SER A 137      -3.293  13.501  -3.207  1.00 93.45           C  
ATOM   1916  C   SER A 137      -4.795  13.725  -3.374  1.00 93.45           C  
ATOM   1917  CB  SER A 137      -2.619  13.466  -4.574  1.00 93.45           C  
ATOM   1920  O   SER A 137      -5.584  12.783  -3.474  1.00 93.45           O  
ATOM   1921  OG  SER A 137      -2.803  14.715  -5.203  1.00 93.45           O  
ATOM   1923  N   THR A 138      -5.203  14.990  -3.445  1.00 92.55           N  
ATOM   1925  CA  THR A 138      -6.564  15.392  -3.829  1.00 92.55           C  
ATOM   1927  C   THR A 138      -6.766  15.381  -5.352  1.00 92.55           C  
ATOM   1928  CB  THR A 138      -6.892  16.774  -3.246  1.00 92.55           C  
ATOM   1930  O   THR A 138      -7.905  15.283  -5.818  1.00 92.55           O  
ATOM   1931  CG2 THR A 138      -6.903  16.763  -1.716  1.00 92.55           C  
ATOM   1935  OG1 THR A 138      -5.915  17.703  -3.648  1.00 92.55           O  
ATOM   1937  N   SER A 139      -5.677  15.401  -6.130  1.00 89.97           N  
ATOM   1939  CA  SER A 139      -5.647  15.349  -7.598  1.00 89.97           C  
ATOM   1941  C   SER A 139      -4.878  14.131  -8.124  1.00 89.97           C  
ATOM   1942  CB  SER A 139      -5.025  16.637  -8.156  1.00 89.97           C  
ATOM   1945  O   SER A 139      -3.989  13.598  -7.454  1.00 89.97           O  
ATOM   1946  OG  SER A 139      -3.694  16.778  -7.700  1.00 89.97           O  
ATOM   1948  N   SER A 140      -5.202  13.684  -9.342  1.00 89.23           N  
ATOM   1950  CA  SER A 140      -4.386  12.677 -10.029  1.00 89.23           C  
ATOM   1952  C   SER A 140      -2.978  13.230 -10.300  1.00 89.23           C  
ATOM   1953  CB  SER A 140      -5.016  12.222 -11.350  1.00 89.23           C  
ATOM   1956  O   SER A 140      -2.847  14.408 -10.641  1.00 89.23           O  
ATOM   1957  OG  SER A 140      -6.252  11.572 -11.111  1.00 89.23           O  
ATOM   1959  N   PRO A 141      -1.924  12.411 -10.164  1.00 91.64           N  
ATOM   1960  CA  PRO A 141      -0.563  12.836 -10.460  1.00 91.64           C  
ATOM   1962  C   PRO A 141      -0.384  13.161 -11.946  1.00 91.64           C  
ATOM   1963  CB  PRO A 141       0.336  11.699  -9.975  1.00 91.64           C  
ATOM   1966  O   PRO A 141      -0.904  12.468 -12.819  1.00 91.64           O  
ATOM   1967  CG  PRO A 141      -0.570  10.469 -10.001  1.00 91.64           C  
ATOM   1970  CD  PRO A 141      -1.958  11.025  -9.725  1.00 91.64           C  
ATOM   1973  N   ALA A 142       0.387  14.210 -12.223  1.00 90.06           N  
ATOM   1975  CA  ALA A 142       0.712  14.652 -13.577  1.00 90.06           C  
ATOM   1977  C   ALA A 142       2.011  14.019 -14.103  1.00 90.06           C  
ATOM   1978  CB  ALA A 142       0.776  16.183 -13.570  1.00 90.06           C  
ATOM   1982  O   ALA A 142       2.252  14.012 -15.309  1.00 90.06           O  
ATOM   1983  N   GLY A 143       2.862  13.493 -13.218  1.00 92.44           N  
ATOM   1985  CA  GLY A 143       4.100  12.832 -13.615  1.00 92.44           C  
ATOM   1988  C   GLY A 143       5.000  12.442 -12.456  1.00 92.44           C  
ATOM   1989  O   GLY A 143       4.664  12.633 -11.290  1.00 92.44           O  
ATOM   1990  N   VAL A 144       6.191  11.949 -12.780  1.00 93.77           N  
ATOM   1992  CA  VAL A 144       7.248  11.612 -11.823  1.00 93.77           C  
ATOM   1994  C   VAL A 144       8.585  12.218 -12.246  1.00 93.77           C  
ATOM   1995  CB  VAL A 144       7.375  10.095 -11.580  1.00 93.77           C  
ATOM   1997  O   VAL A 144       8.846  12.443 -13.425  1.00 93.77           O  
ATOM   1998  CG1 VAL A 144       6.039   9.478 -11.158  1.00 93.77           C  
ATOM   2002  CG2 VAL A 144       7.938   9.350 -12.793  1.00 93.77           C  
ATOM   2006  N   SER A 145       9.433  12.490 -11.259  1.00 94.41           N  
ATOM   2008  CA  SER A 145      10.848  12.824 -11.430  1.00 94.41           C  
ATOM   2010  C   SER A 145      11.664  11.690 -10.821  1.00 94.41           C  
ATOM   2011  CB  SER A 145      11.194  14.142 -10.727  1.00 94.41           C  
ATOM   2014  O   SER A 145      11.461  11.363  -9.654  1.00 94.41           O  
ATOM   2015  OG  SER A 145      10.340  15.211 -11.122  1.00 94.41           O  
ATOM   2017  N   VAL A 146      12.562  11.087 -11.587  1.00 94.48           N  
ATOM   2019  CA  VAL A 146      13.331   9.900 -11.206  1.00 94.48           C  
ATOM   2021  C   VAL A 146      14.802  10.271 -11.161  1.00 94.48           C  
ATOM   2022  CB  VAL A 146      13.104   8.745 -12.201  1.00 94.48           C  
ATOM   2024  O   VAL A 146      15.351  10.732 -12.152  1.00 94.48           O  
ATOM   2025  CG1 VAL A 146      13.748   7.453 -11.694  1.00 94.48           C  
ATOM   2029  CG2 VAL A 146      11.612   8.471 -12.401  1.00 94.48           C  
ATOM   2033  N   ALA A 147      15.444  10.067 -10.017  1.00 94.40           N  
ATOM   2035  CA  ALA A 147      16.885  10.212  -9.863  1.00 94.40           C  
ATOM   2037  C   ALA A 147      17.493   8.888  -9.393  1.00 94.40           C  
ATOM   2038  CB  ALA A 147      17.176  11.366  -8.898  1.00 94.40           C  
ATOM   2042  O   ALA A 147      16.900   8.183  -8.572  1.00 94.40           O  
ATOM   2043  N   GLY A 148      18.693   8.574  -9.879  1.00 93.15           N  
ATOM   2045  CA  GLY A 148      19.369   7.312  -9.582  1.00 93.15           C  
ATOM   2048  C   GLY A 148      18.800   6.137 -10.377  1.00 93.15           C  
ATOM   2049  O   GLY A 148      18.277   6.312 -11.475  1.00 93.15           O  
ATOM   2050  N   ALA A 149      18.938   4.931  -9.830  1.00 94.50           N  
ATOM   2052  CA  ALA A 149      18.568   3.696 -10.508  1.00 94.50           C  
ATOM   2054  C   ALA A 149      17.778   2.765  -9.589  1.00 94.50           C  
ATOM   2055  CB  ALA A 149      19.831   3.018 -11.047  1.00 94.50           C  
ATOM   2059  O   ALA A 149      17.942   2.757  -8.368  1.00 94.50           O  
ATOM   2060  N   PHE A 150      16.950   1.931 -10.203  1.00 95.65           N  
ATOM   2062  CA  PHE A 150      16.094   0.970  -9.525  1.00 95.65           C  
ATOM   2064  C   PHE A 150      16.364  -0.435 -10.040  1.00 95.65           C  
ATOM   2065  CB  PHE A 150      14.626   1.380  -9.688  1.00 95.65           C  
ATOM   2068  O   PHE A 150      16.829  -0.624 -11.162  1.00 95.65           O  
ATOM   2069  CG  PHE A 150      14.340   2.726  -9.056  1.00 95.65           C  
ATOM   2070  CD1 PHE A 150      13.924   2.797  -7.713  1.00 95.65           C  
ATOM   2072  CD2 PHE A 150      14.617   3.906  -9.770  1.00 95.65           C  
ATOM   2074  CE1 PHE A 150      13.814   4.046  -7.077  1.00 95.65           C  
ATOM   2076  CE2 PHE A 150      14.545   5.147  -9.122  1.00 95.65           C  
ATOM   2078  CZ  PHE A 150      14.150   5.212  -7.779  1.00 95.65           C  
ATOM   2080  N   SER A 151      16.075  -1.426  -9.210  1.00 95.94           N  
ATOM   2082  CA  SER A 151      16.144  -2.836  -9.571  1.00 95.94           C  
ATOM   2084  C   SER A 151      14.778  -3.482  -9.398  1.00 95.94           C  
ATOM   2085  CB  SER A 151      17.248  -3.550  -8.785  1.00 95.94           C  
ATOM   2088  O   SER A 151      13.927  -3.007  -8.643  1.00 95.94           O  
ATOM   2089  OG  SER A 151      16.994  -3.540  -7.397  1.00 95.94           O  
ATOM   2091  N   VAL A 152      14.552  -4.566 -10.130  1.00 96.32           N  
ATOM   2093  CA  VAL A 152      13.340  -5.374 -10.037  1.00 96.32           C  
ATOM   2095  C   VAL A 152      13.737  -6.773  -9.610  1.00 96.32           C  
ATOM   2096  CB  VAL A 152      12.553  -5.383 -11.357  1.00 96.32           C  
ATOM   2098  O   VAL A 152      14.550  -7.417 -10.277  1.00 96.32           O  
ATOM   2099  CG1 VAL A 152      11.284  -6.223 -11.211  1.00 96.32           C  
ATOM   2103  CG2 VAL A 152      12.141  -3.967 -11.778  1.00 96.32           C  
ATOM   2107  N   VAL A 153      13.146  -7.257  -8.523  1.00 93.93           N  
ATOM   2109  CA  VAL A 153      13.346  -8.619  -8.012  1.00 93.93           C  
ATOM   2111  C   VAL A 153      12.018  -9.369  -7.970  1.00 93.93           C  
ATOM   2112  CB  VAL A 153      14.065  -8.634  -6.646  1.00 93.93           C  
ATOM   2114  O   VAL A 153      10.951  -8.760  -7.846  1.00 93.93           O  
ATOM   2115  CG1 VAL A 153      15.420  -7.914  -6.698  1.00 93.93           C  
ATOM   2119  CG2 VAL A 153      13.243  -7.995  -5.526  1.00 93.93           C  
ATOM   2123  N   ALA A 154      12.075 -10.697  -8.067  1.00 92.30           N  
ATOM   2125  CA  ALA A 154      10.918 -11.543  -7.798  1.00 92.30           C  
ATOM   2127  C   ALA A 154      10.457 -11.333  -6.348  1.00 92.30           C  
ATOM   2128  CB  ALA A 154      11.291 -13.003  -8.078  1.00 92.30           C  
ATOM   2132  O   ALA A 154      11.292 -11.266  -5.444  1.00 92.30           O  
ATOM   2133  N   LYS A 155       9.142 -11.264  -6.093  1.00 89.83           N  
ATOM   2135  CA  LYS A 155       8.630 -11.086  -4.718  1.00 89.83           C  
ATOM   2137  C   LYS A 155       8.980 -12.265  -3.793  1.00 89.83           C  
ATOM   2138  CB  LYS A 155       7.123 -10.744  -4.747  1.00 89.83           C  
ATOM   2141  O   LYS A 155       8.997 -12.109  -2.580  1.00 89.83           O  
ATOM   2142  CG  LYS A 155       6.675 -10.141  -3.405  1.00 89.83           C  
ATOM   2145  CD  LYS A 155       5.245  -9.591  -3.331  1.00 89.83           C  
ATOM   2148  CE  LYS A 155       5.056  -9.024  -1.913  1.00 89.83           C  
ATOM   2151  NZ  LYS A 155       3.870  -8.149  -1.743  1.00 89.83           N  
ATOM   2155  N   SER A 156       9.338 -13.415  -4.366  1.00 81.79           N  
ATOM   2157  CA  SER A 156       9.919 -14.562  -3.660  1.00 81.79           C  
ATOM   2159  C   SER A 156      11.372 -14.360  -3.205  1.00 81.79           C  
ATOM   2160  CB  SER A 156       9.870 -15.786  -4.583  1.00 81.79           C  
ATOM   2163  O   SER A 156      11.936 -15.271  -2.618  1.00 81.79           O  
ATOM   2164  OG  SER A 156      10.561 -15.491  -5.787  1.00 81.79           O  
ATOM   2166  N   GLY A 157      12.041 -13.256  -3.546  1.00 76.53           N  
ATOM   2168  CA  GLY A 157      13.460 -13.045  -3.228  1.00 76.53           C  
ATOM   2171  C   GLY A 157      14.436 -13.957  -3.989  1.00 76.53           C  
ATOM   2172  O   GLY A 157      15.645 -13.812  -3.854  1.00 76.53           O  
ATOM   2173  N   THR A 158      13.947 -14.870  -4.834  1.00 71.07           N  
ATOM   2175  CA  THR A 158      14.775 -15.922  -5.452  1.00 71.07           C  
ATOM   2177  C   THR A 158      15.617 -15.453  -6.638  1.00 71.07           C  
ATOM   2178  CB  THR A 158      13.913 -17.110  -5.908  1.00 71.07           C  
ATOM   2180  O   THR A 158      16.508 -16.183  -7.071  1.00 71.07           O  
ATOM   2181  CG2 THR A 158      13.247 -17.838  -4.744  1.00 71.07           C  
ATOM   2185  OG1 THR A 158      12.886 -16.687  -6.785  1.00 71.07           O  
ATOM   2187  N   ALA A 159      15.305 -14.294  -7.227  1.00 80.76           N  
ATOM   2189  CA  ALA A 159      15.995 -13.802  -8.416  1.00 80.76           C  
ATOM   2191  C   ALA A 159      15.859 -12.285  -8.610  1.00 80.76           C  
ATOM   2192  CB  ALA A 159      15.441 -14.530  -9.650  1.00 80.76           C  
ATOM   2196  O   ALA A 159      14.767 -11.721  -8.493  1.00 80.76           O  
ATOM   2197  N   THR A 160      16.951 -11.655  -9.039  1.00 87.08           N  
ATOM   2199  CA  THR A 160      16.930 -10.322  -9.651  1.00 87.08           C  
ATOM   2201  C   THR A 160      16.503 -10.449 -11.109  1.00 87.08           C  
ATOM   2202  CB  THR A 160      18.299  -9.637  -9.533  1.00 87.08           C  
ATOM   2204  O   THR A 160      17.120 -11.184 -11.878  1.00 87.08           O  
ATOM   2205  CG2 THR A 160      18.292  -8.208 -10.075  1.00 87.08           C  
ATOM   2209  OG1 THR A 160      18.645  -9.559  -8.172  1.00 87.08           O  
ATOM   2211  N   ARG A 161      15.439  -9.742 -11.496  1.00 89.90           N  
ATOM   2213  CA  ARG A 161      14.928  -9.695 -12.875  1.00 89.90           C  
ATOM   2215  C   ARG A 161      15.573  -8.572 -13.678  1.00 89.90           C  
ATOM   2216  CB  ARG A 161      13.395  -9.553 -12.869  1.00 89.90           C  
ATOM   2219  O   ARG A 161      15.956  -8.779 -14.822  1.00 89.90           O  
ATOM   2220  CG  ARG A 161      12.628 -10.687 -12.170  1.00 89.90           C  
ATOM   2223  CD  ARG A 161      13.012 -12.047 -12.752  1.00 89.90           C  
ATOM   2226  NE  ARG A 161      12.150 -13.123 -12.256  1.00 89.90           N  
ATOM   2228  NH1 ARG A 161      13.595 -14.868 -12.627  1.00 89.90           N  
ATOM   2231  NH2 ARG A 161      11.605 -15.218 -11.662  1.00 89.90           N  
ATOM   2234  CZ  ARG A 161      12.458 -14.398 -12.190  1.00 89.90           C  
ATOM   2235  N   VAL A 162      15.729  -7.395 -13.072  1.00 92.59           N  
ATOM   2237  CA  VAL A 162      16.412  -6.241 -13.675  1.00 92.59           C  
ATOM   2239  C   VAL A 162      17.348  -5.646 -12.632  1.00 92.59           C  
ATOM   2240  CB  VAL A 162      15.409  -5.189 -14.194  1.00 92.59           C  
ATOM   2242  O   VAL A 162      16.894  -5.232 -11.571  1.00 92.59           O  
ATOM   2243  CG1 VAL A 162      16.138  -4.037 -14.892  1.00 92.59           C  
ATOM   2247  CG2 VAL A 162      14.418  -5.788 -15.202  1.00 92.59           C  
ATOM   2251  N   ALA A 163      18.653  -5.630 -12.903  1.00 90.20           N  
ATOM   2253  CA  ALA A 163      19.654  -5.199 -11.922  1.00 90.20           C  
ATOM   2255  C   ALA A 163      19.723  -3.674 -11.750  1.00 90.20           C  
ATOM   2256  CB  ALA A 163      21.012  -5.774 -12.341  1.00 90.20           C  
ATOM   2260  O   ALA A 163      19.972  -3.190 -10.651  1.00 90.20           O  
ATOM   2261  N   SER A 164      19.514  -2.924 -12.832  1.00 92.52           N  
ATOM   2263  CA  SER A 164      19.533  -1.462 -12.840  1.00 92.52           C  
ATOM   2265  C   SER A 164      18.702  -0.952 -14.014  1.00 92.52           C  
ATOM   2266  CB  SER A 164      20.974  -0.964 -12.956  1.00 92.52           C  
ATOM   2269  O   SER A 164      18.860  -1.431 -15.137  1.00 92.52           O  
ATOM   2270  OG  SER A 164      21.003   0.445 -12.921  1.00 92.52           O  
ATOM   2272  N   THR A 165      17.792  -0.021 -13.751  1.00 91.90           N  
ATOM   2274  CA  THR A 165      16.923   0.622 -14.741  1.00 91.90           C  
ATOM   2276  C   THR A 165      16.399   1.953 -14.205  1.00 91.90           C  
ATOM   2277  CB  THR A 165      15.754  -0.307 -15.118  1.00 91.90           C  
ATOM   2279  O   THR A 165      16.401   2.195 -12.996  1.00 91.90           O  
ATOM   2280  CG2 THR A 165      14.817  -0.633 -13.954  1.00 91.90           C  
ATOM   2284  OG1 THR A 165      14.978   0.237 -16.160  1.00 91.90           O  
ATOM   2286  N   THR A 166      15.898   2.797 -15.103  1.00 90.57           N  
ATOM   2288  CA  THR A 166      14.963   3.872 -14.746  1.00 90.57           C  
ATOM   2290  C   THR A 166      13.521   3.344 -14.724  1.00 90.57           C  
ATOM   2291  CB  THR A 166      15.146   5.081 -15.676  1.00 90.57           C  
ATOM   2293  O   THR A 166      13.264   2.200 -15.118  1.00 90.57           O  
ATOM   2294  CG2 THR A 166      14.629   4.854 -17.097  1.00 90.57           C  
ATOM   2298  OG1 THR A 166      14.470   6.185 -15.128  1.00 90.57           O  
ATOM   2300  N   VAL A 167      12.584   4.172 -14.268  1.00 93.11           N  
ATOM   2302  CA  VAL A 167      11.142   3.897 -14.294  1.00 93.11           C  
ATOM   2304  C   VAL A 167      10.412   4.997 -15.059  1.00 93.11           C  
ATOM   2305  CB  VAL A 167      10.545   3.720 -12.885  1.00 93.11           C  
ATOM   2307  O   VAL A 167      10.835   6.150 -15.043  1.00 93.11           O  
ATOM   2308  CG1 VAL A 167      11.280   2.650 -12.071  1.00 93.11           C  
ATOM   2312  CG2 VAL A 167      10.534   5.004 -12.050  1.00 93.11           C  
ATOM   2316  N   ASN A 168       9.289   4.657 -15.686  1.00 91.40           N  
ATOM   2318  CA  ASN A 168       8.437   5.619 -16.384  1.00 91.40           C  
ATOM   2320  C   ASN A 168       7.088   5.774 -15.688  1.00 91.40           C  
ATOM   2321  CB  ASN A 168       8.276   5.190 -17.847  1.00 91.40           C  
ATOM   2324  O   ASN A 168       6.575   4.831 -15.089  1.00 91.40           O  
ATOM   2325  CG  ASN A 168       9.554   5.411 -18.630  1.00 91.40           C  
ATOM   2326  ND2 ASN A 168      10.007   4.432 -19.376  1.00 91.40           N  
ATOM   2329  OD1 ASN A 168      10.158   6.466 -18.591  1.00 91.40           O  
ATOM   2330  N   PHE A 169       6.488   6.956 -15.781  1.00 92.48           N  
ATOM   2332  CA  PHE A 169       5.149   7.194 -15.262  1.00 92.48           C  
ATOM   2334  C   PHE A 169       4.082   6.533 -16.137  1.00 92.48           C  
ATOM   2335  CB  PHE A 169       4.907   8.697 -15.160  1.00 92.48           C  
ATOM   2338  O   PHE A 169       4.007   6.780 -17.338  1.00 92.48           O  
ATOM   2339  CG  PHE A 169       3.589   9.067 -14.524  1.00 92.48           C  
ATOM   2340  CD1 PHE A 169       2.712   9.921 -15.211  1.00 92.48           C  
ATOM   2342  CD2 PHE A 169       3.245   8.584 -13.246  1.00 92.48           C  
ATOM   2344  CE1 PHE A 169       1.540  10.364 -14.587  1.00 92.48           C  
ATOM   2346  CE2 PHE A 169       2.046   8.992 -12.642  1.00 92.48           C  
ATOM   2348  CZ  PHE A 169       1.201   9.891 -13.313  1.00 92.48           C  
ATOM   2350  N   SER A 170       3.216   5.729 -15.522  1.00 90.74           N  
ATOM   2352  CA  SER A 170       2.033   5.148 -16.166  1.00 90.74           C  
ATOM   2354  C   SER A 170       0.822   6.016 -15.843  1.00 90.74           C  
ATOM   2355  CB  SER A 170       1.850   3.693 -15.740  1.00 90.74           C  
ATOM   2358  O   SER A 170      -0.004   5.701 -14.984  1.00 90.74           O  
ATOM   2359  OG  SER A 170       3.019   2.969 -16.076  1.00 90.74           O  
ATOM   2361  N   GLY A 171       0.755   7.171 -16.506  1.00 82.50           N  
ATOM   2363  CA  GLY A 171      -0.236   8.197 -16.200  1.00 82.50           C  
ATOM   2366  C   GLY A 171      -1.673   7.720 -16.343  1.00 82.50           C  
ATOM   2367  O   GLY A 171      -2.464   8.014 -15.457  1.00 82.50           O  
ATOM   2368  N   ALA A 172      -1.988   6.948 -17.387  1.00 80.70           N  
ATOM   2370  CA  ALA A 172      -3.322   6.394 -17.662  1.00 80.70           C  
ATOM   2372  C   ALA A 172      -3.806   5.349 -16.632  1.00 80.70           C  
ATOM   2373  CB  ALA A 172      -3.295   5.801 -19.075  1.00 80.70           C  
ATOM   2377  O   ALA A 172      -4.982   5.008 -16.605  1.00 80.70           O  
ATOM   2378  N   ASP A 173      -2.911   4.856 -15.772  1.00 89.40           N  
ATOM   2380  CA  ASP A 173      -3.237   3.909 -14.703  1.00 89.40           C  
ATOM   2382  C   ASP A 173      -3.219   4.564 -13.309  1.00 89.40           C  
ATOM   2383  CB  ASP A 173      -2.249   2.735 -14.752  1.00 89.40           C  
ATOM   2386  O   ASP A 173      -3.465   3.886 -12.309  1.00 89.40           O  
ATOM   2387  CG  ASP A 173      -2.421   1.832 -15.973  1.00 89.40           C  
ATOM   2388  OD1 ASP A 173      -3.494   1.190 -16.068  1.00 89.40           O  
ATOM   2389  OD2 ASP A 173      -1.430   1.672 -16.718  1.00 89.40           O  
ATOM   2390  N   SER A 174      -2.904   5.860 -13.208  1.00 91.61           N  
ATOM   2392  CA  SER A 174      -2.612   6.536 -11.937  1.00 91.61           C  
ATOM   2394  C   SER A 174      -3.801   7.324 -11.384  1.00 91.61           C  
ATOM   2395  CB  SER A 174      -1.416   7.470 -12.095  1.00 91.61           C  
ATOM   2398  O   SER A 174      -4.322   8.226 -12.033  1.00 91.61           O  
ATOM   2399  OG  SER A 174      -0.243   6.744 -12.403  1.00 91.61           O  
ATOM   2401  N   SER A 175      -4.175   7.046 -10.134  1.00 94.52           N  
ATOM   2403  CA  SER A 175      -5.287   7.686  -9.420  1.00 94.52           C  
ATOM   2405  C   SER A 175      -4.814   8.688  -8.360  1.00 94.52           C  
ATOM   2406  CB  SER A 175      -6.164   6.606  -8.776  1.00 94.52           C  
ATOM   2409  O   SER A 175      -3.621   8.870  -8.122  1.00 94.52           O  
ATOM   2410  OG  SER A 175      -5.520   6.007  -7.666  1.00 94.52           O  
ATOM   2412  N   LYS A 176      -5.762   9.305  -7.640  1.00 93.79           N  
ATOM   2414  CA  LYS A 176      -5.489  10.205  -6.502  1.00 93.79           C  
ATOM   2416  C   LYS A 176      -4.704   9.548  -5.352  1.00 93.79           C  
ATOM   2417  CB  LYS A 176      -6.832  10.700  -5.951  1.00 93.79           C  
ATOM   2420  O   LYS A 176      -4.035  10.236  -4.578  1.00 93.79           O  
ATOM   2421  CG  LYS A 176      -7.626  11.609  -6.902  1.00 93.79           C  
ATOM   2424  CD  LYS A 176      -8.884  12.073  -6.157  1.00 93.79           C  
ATOM   2427  CE  LYS A 176      -9.839  12.894  -7.023  1.00 93.79           C  
ATOM   2430  NZ  LYS A 176     -10.942  13.442  -6.186  1.00 93.79           N  
ATOM   2434  N   LYS A 177      -4.815   8.221  -5.207  1.00 96.74           N  
ATOM   2436  CA  LYS A 177      -4.242   7.442  -4.092  1.00 96.74           C  
ATOM   2438  C   LYS A 177      -3.106   6.511  -4.511  1.00 96.74           C  
ATOM   2439  CB  LYS A 177      -5.368   6.678  -3.371  1.00 96.74           C  
ATOM   2442  O   LYS A 177      -2.373   6.045  -3.641  1.00 96.74           O  
ATOM   2443  CG  LYS A 177      -6.292   7.600  -2.552  1.00 96.74           C  
ATOM   2446  CD  LYS A 177      -5.648   8.206  -1.297  1.00 96.74           C  
ATOM   2449  CE  LYS A 177      -5.299   7.125  -0.270  1.00 96.74           C  
ATOM   2452  NZ  LYS A 177      -4.639   7.703   0.915  1.00 96.74           N  
ATOM   2456  N   ILE A 178      -2.924   6.267  -5.809  1.00 95.92           N  
ATOM   2458  CA  ILE A 178      -1.864   5.407  -6.343  1.00 95.92           C  
ATOM   2460  C   ILE A 178      -1.268   6.057  -7.593  1.00 95.92           C  
ATOM   2461  CB  ILE A 178      -2.410   3.986  -6.641  1.00 95.92           C  
ATOM   2463  O   ILE A 178      -1.957   6.205  -8.599  1.00 95.92           O  
ATOM   2464  CG1 ILE A 178      -2.902   3.304  -5.339  1.00 95.92           C  
ATOM   2467  CG2 ILE A 178      -1.318   3.136  -7.321  1.00 95.92           C  
ATOM   2471  CD1 ILE A 178      -3.546   1.927  -5.526  1.00 95.92           C  
ATOM   2475  N   ALA A 179       0.024   6.385  -7.556  1.00 95.59           N  
ATOM   2477  CA  ALA A 179       0.790   6.651  -8.769  1.00 95.59           C  
ATOM   2479  C   ALA A 179       1.359   5.327  -9.290  1.00 95.59           C  
ATOM   2480  CB  ALA A 179       1.879   7.687  -8.476  1.00 95.59           C  
ATOM   2484  O   ALA A 179       1.990   4.586  -8.540  1.00 95.59           O  
ATOM   2485  N   VAL A 180       1.143   5.018 -10.563  1.00 96.07           N  
ATOM   2487  CA  VAL A 180       1.678   3.809 -11.190  1.00 96.07           C  
ATOM   2489  C   VAL A 180       2.930   4.178 -11.972  1.00 96.07           C  
ATOM   2490  CB  VAL A 180       0.622   3.086 -12.044  1.00 96.07           C  
ATOM   2492  O   VAL A 180       2.945   5.136 -12.746  1.00 96.07           O  
ATOM   2493  CG1 VAL A 180       1.170   1.773 -12.622  1.00 96.07           C  
ATOM   2497  CG2 VAL A 180      -0.601   2.726 -11.188  1.00 96.07           C  
ATOM   2501  N   VAL A 181       3.995   3.411 -11.767  1.00 96.41           N  
ATOM   2503  CA  VAL A 181       5.222   3.491 -12.568  1.00 96.41           C  
ATOM   2505  C   VAL A 181       5.498   2.153 -13.227  1.00 96.41           C  
ATOM   2506  CB  VAL A 181       6.439   3.979 -11.762  1.00 96.41           C  
ATOM   2508  O   VAL A 181       5.021   1.119 -12.763  1.00 96.41           O  
ATOM   2509  CG1 VAL A 181       6.238   5.423 -11.292  1.00 96.41           C  
ATOM   2513  CG2 VAL A 181       6.764   3.081 -10.561  1.00 96.41           C  
ATOM   2517  N   SER A 182       6.273   2.154 -14.303  1.00 95.11           N  
ATOM   2519  CA  SER A 182       6.581   0.946 -15.054  1.00 95.11           C  
ATOM   2521  C   SER A 182       8.054   0.796 -15.393  1.00 95.11           C  
ATOM   2522  CB  SER A 182       5.697   0.848 -16.294  1.00 95.11           C  
ATOM   2525  O   SER A 182       8.815   1.762 -15.468  1.00 95.11           O  
ATOM   2526  OG  SER A 182       5.840   1.958 -17.158  1.00 95.11           O  
ATOM   2528  N   VAL A 183       8.441  -0.463 -15.577  1.00 94.76           N  
ATOM   2530  CA  VAL A 183       9.763  -0.899 -16.019  1.00 94.76           C  
ATOM   2532  C   VAL A 183       9.583  -1.786 -17.240  1.00 94.76           C  
ATOM   2533  CB  VAL A 183      10.510  -1.659 -14.909  1.00 94.76           C  
ATOM   2535  O   VAL A 183       8.798  -2.737 -17.228  1.00 94.76           O  
ATOM   2536  CG1 VAL A 183      11.800  -2.310 -15.422  1.00 94.76           C  
ATOM   2540  CG2 VAL A 183      10.875  -0.716 -13.759  1.00 94.76           C  
ATOM   2544  N   THR A 184      10.357  -1.506 -18.280  1.00 90.74           N  
ATOM   2546  CA  THR A 184      10.482  -2.373 -19.451  1.00 90.74           C  
ATOM   2548  C   THR A 184      11.695  -3.288 -19.323  1.00 90.74           C  
ATOM   2549  CB  THR A 184      10.577  -1.555 -20.741  1.00 90.74           C  
ATOM   2551  O   THR A 184      12.717  -2.893 -18.766  1.00 90.74           O  
ATOM   2552  CG2 THR A 184       9.264  -0.833 -21.045  1.00 90.74           C  
ATOM   2556  OG1 THR A 184      11.588  -0.579 -20.626  1.00 90.74           O  
ATOM   2558  N   SER A 185      11.619  -4.495 -19.878  1.00 89.78           N  
ATOM   2560  CA  SER A 185      12.743  -5.434 -19.946  1.00 89.78           C  
ATOM   2562  C   SER A 185      12.785  -6.173 -21.286  1.00 89.78           C  
ATOM   2563  CB  SER A 185      12.692  -6.411 -18.765  1.00 89.78           C  
ATOM   2566  O   SER A 185      11.855  -6.100 -22.089  1.00 89.78           O  
ATOM   2567  OG  SER A 185      11.690  -7.388 -18.960  1.00 89.78           O  
ATOM   2569  N   SER A 186      13.882  -6.886 -21.540  1.00 85.71           N  
ATOM   2571  CA  SER A 186      14.074  -7.722 -22.729  1.00 85.71           C  
ATOM   2573  C   SER A 186      13.837  -9.199 -22.400  1.00 85.71           C  
ATOM   2574  CB  SER A 186      15.465  -7.461 -23.316  1.00 85.71           C  
ATOM   2577  O   SER A 186      14.767 -10.003 -22.422  1.00 85.71           O  
ATOM   2578  OG  SER A 186      16.462  -7.762 -22.361  1.00 85.71           O  
ATOM   2580  N   GLY A 187      12.601  -9.548 -22.048  1.00 83.45           N  
ATOM   2582  CA  GLY A 187      12.203 -10.919 -21.731  1.00 83.45           C  
ATOM   2585  C   GLY A 187      12.573 -11.374 -20.321  1.00 83.45           C  
ATOM   2586  O   GLY A 187      12.728 -12.570 -20.097  1.00 83.45           O  
ATOM   2587  N   ALA A 188      12.759 -10.445 -19.377  1.00 84.72           N  
ATOM   2589  CA  ALA A 188      13.178 -10.790 -18.018  1.00 84.72           C  
ATOM   2591  C   ALA A 188      12.021 -11.251 -17.120  1.00 84.72           C  
ATOM   2592  CB  ALA A 188      13.908  -9.597 -17.396  1.00 84.72           C  
ATOM   2596  O   ALA A 188      12.268 -11.770 -16.035  1.00 84.72           O  
ATOM   2597  N   PHE A 189      10.773 -11.027 -17.530  1.00 86.53           N  
ATOM   2599  CA  PHE A 189       9.601 -11.247 -16.688  1.00 86.53           C  
ATOM   2601  C   PHE A 189       8.749 -12.429 -17.157  1.00 86.53           C  
ATOM   2602  CB  PHE A 189       8.783  -9.955 -16.649  1.00 86.53           C  
ATOM   2605  O   PHE A 189       8.850 -12.884 -18.295  1.00 86.53           O  
ATOM   2606  CG  PHE A 189       9.513  -8.691 -16.232  1.00 86.53           C  
ATOM   2607  CD1 PHE A 189      10.382  -8.697 -15.125  1.00 86.53           C  
ATOM   2609  CD2 PHE A 189       9.295  -7.493 -16.939  1.00 86.53           C  
ATOM   2611  CE1 PHE A 189      11.041  -7.515 -14.743  1.00 86.53           C  
ATOM   2613  CE2 PHE A 189       9.951  -6.310 -16.553  1.00 86.53           C  
ATOM   2615  CZ  PHE A 189      10.828  -6.324 -15.456  1.00 86.53           C  
ATOM   2617  N   THR A 190       7.860 -12.905 -16.286  1.00 83.44           N  
ATOM   2619  CA  THR A 190       6.773 -13.826 -16.652  1.00 83.44           C  
ATOM   2621  C   THR A 190       5.433 -13.169 -16.345  1.00 83.44           C  
ATOM   2622  CB  THR A 190       6.921 -15.156 -15.906  1.00 83.44           C  
ATOM   2624  O   THR A 190       5.267 -12.608 -15.268  1.00 83.44           O  
ATOM   2625  CG2 THR A 190       5.873 -16.187 -16.325  1.00 83.44           C  
ATOM   2629  OG1 THR A 190       8.177 -15.712 -16.211  1.00 83.44           O  
ATOM   2631  N   ALA A 191       4.465 -13.219 -17.265  1.00 83.90           N  
ATOM   2633  CA  ALA A 191       3.157 -12.589 -17.059  1.00 83.90           C  
ATOM   2635  C   ALA A 191       2.503 -13.058 -15.744  1.00 83.90           C  
ATOM   2636  CB  ALA A 191       2.250 -12.895 -18.256  1.00 83.90           C  
ATOM   2640  O   ALA A 191       2.436 -14.255 -15.471  1.00 83.90           O  
ATOM   2641  N   GLY A 192       2.027 -12.111 -14.935  1.00 85.20           N  
ATOM   2643  CA  GLY A 192       1.433 -12.371 -13.622  1.00 85.20           C  
ATOM   2646  C   GLY A 192       2.437 -12.579 -12.484  1.00 85.20           C  
ATOM   2647  O   GLY A 192       2.015 -12.656 -11.332  1.00 85.20           O  
ATOM   2648  N   GLU A 193       3.745 -12.629 -12.759  1.00 88.69           N  
ATOM   2650  CA  GLU A 193       4.766 -12.680 -11.712  1.00 88.69           C  
ATOM   2652  C   GLU A 193       4.661 -11.441 -10.822  1.00 88.69           C  
ATOM   2653  CB  GLU A 193       6.173 -12.798 -12.323  1.00 88.69           C  
ATOM   2656  O   GLU A 193       4.670 -10.308 -11.310  1.00 88.69           O  
ATOM   2657  CG  GLU A 193       7.273 -12.928 -11.258  1.00 88.69           C  
ATOM   2660  CD  GLU A 193       8.683 -13.068 -11.852  1.00 88.69           C  
ATOM   2661  OE1 GLU A 193       9.600 -13.476 -11.098  1.00 88.69           O  
ATOM   2662  OE2 GLU A 193       8.903 -12.770 -13.048  1.00 88.69           O  
ATOM   2663  N   VAL A 194       4.575 -11.660  -9.509  1.00 92.08           N  
ATOM   2665  CA  VAL A 194       4.583 -10.580  -8.523  1.00 92.08           C  
ATOM   2667  C   VAL A 194       6.024 -10.140  -8.284  1.00 92.08           C  
ATOM   2668  CB  VAL A 194       3.883 -10.974  -7.212  1.00 92.08           C  
ATOM   2670  O   VAL A 194       6.914 -10.958  -8.035  1.00 92.08           O  
ATOM   2671  CG1 VAL A 194       3.662  -9.729  -6.346  1.00 92.08           C  
ATOM   2675  CG2 VAL A 194       2.502 -11.597  -7.453  1.00 92.08           C  
ATOM   2679  N   LEU A 195       6.248  -8.833  -8.346  1.00 94.94           N  
ATOM   2681  CA  LEU A 195       7.573  -8.224  -8.354  1.00 94.94           C  
ATOM   2683  C   LEU A 195       7.698  -7.161  -7.259  1.00 94.94           C  
ATOM   2684  CB  LEU A 195       7.835  -7.632  -9.752  1.00 94.94           C  
ATOM   2687  O   LEU A 195       6.703  -6.601  -6.788  1.00 94.94           O  
ATOM   2688  CG  LEU A 195       7.881  -8.663 -10.899  1.00 94.94           C  
ATOM   2690  CD1 LEU A 195       7.918  -7.937 -12.240  1.00 94.94           C  
ATOM   2694  CD2 LEU A 195       9.097  -9.581 -10.808  1.00 94.94           C  
ATOM   2698  N   ILE A 196       8.940  -6.862  -6.888  1.00 95.96           N  
ATOM   2700  CA  ILE A 196       9.300  -5.740  -6.019  1.00 95.96           C  
ATOM   2702  C   ILE A 196      10.220  -4.803  -6.799  1.00 95.96           C  
ATOM   2703  CB  ILE A 196       9.961  -6.222  -4.707  1.00 95.96           C  
ATOM   2705  O   ILE A 196      11.207  -5.249  -7.388  1.00 95.96           O  
ATOM   2706  CG1 ILE A 196       9.076  -7.229  -3.940  1.00 95.96           C  
ATOM   2709  CG2 ILE A 196      10.274  -5.017  -3.807  1.00 95.96           C  
ATOM   2713  CD1 ILE A 196       9.760  -7.802  -2.687  1.00 95.96           C  
ATOM   2717  N   LEU A 197       9.908  -3.509  -6.768  1.00 96.35           N  
ATOM   2719  CA  LEU A 197      10.817  -2.444  -7.172  1.00 96.35           C  
ATOM   2721  C   LEU A 197      11.673  -2.056  -5.963  1.00 96.35           C  
ATOM   2722  CB  LEU A 197      10.003  -1.246  -7.685  1.00 96.35           C  
ATOM   2725  O   LEU A 197      11.138  -1.746  -4.896  1.00 96.35           O  
ATOM   2726  CG  LEU A 197      10.848  -0.136  -8.331  1.00 96.35           C  
ATOM   2728  CD1 LEU A 197      11.380  -0.564  -9.700  1.00 96.35           C  
ATOM   2732  CD2 LEU A 197       9.985   1.110  -8.521  1.00 96.35           C  
ATOM   2736  N   ARG A 198      12.992  -2.053  -6.129  1.00 96.61           N  
ATOM   2738  CA  ARG A 198      13.970  -1.693  -5.097  1.00 96.61           C  
ATOM   2740  C   ARG A 198      14.856  -0.552  -5.568  1.00 96.61           C  
ATOM   2741  CB  ARG A 198      14.819  -2.918  -4.729  1.00 96.61           C  
ATOM   2744  O   ARG A 198      15.003  -0.318  -6.766  1.00 96.61           O  
ATOM   2745  CG  ARG A 198      14.016  -3.987  -3.984  1.00 96.61           C  
ATOM   2748  CD  ARG A 198      14.906  -5.186  -3.649  1.00 96.61           C  
ATOM   2751  NE  ARG A 198      14.220  -6.098  -2.719  1.00 96.61           N  
ATOM   2753  NH1 ARG A 198      16.041  -7.383  -2.134  1.00 96.61           N  
ATOM   2756  NH2 ARG A 198      14.160  -7.538  -0.971  1.00 96.61           N  
ATOM   2759  CZ  ARG A 198      14.807  -7.006  -1.962  1.00 96.61           C  
ATOM   2760  N   SER A 199      15.473   0.142  -4.623  1.00 95.29           N  
ATOM   2762  CA  SER A 199      16.547   1.083  -4.928  1.00 95.29           C  
ATOM   2764  C   SER A 199      17.809   0.315  -5.344  1.00 95.29           C  
ATOM   2765  CB  SER A 199      16.811   1.912  -3.682  1.00 95.29           C  
ATOM   2768  O   SER A 199      18.280  -0.543  -4.597  1.00 95.29           O  
ATOM   2769  OG  SER A 199      17.716   2.939  -3.988  1.00 95.29           O  
ATOM   2771  N   ALA A 200      18.374   0.597  -6.522  1.00 94.12           N  
ATOM   2773  CA  ALA A 200      19.621  -0.036  -6.975  1.00 94.12           C  
ATOM   2775  C   ALA A 200      20.876   0.725  -6.519  1.00 94.12           C  
ATOM   2776  CB  ALA A 200      19.595  -0.208  -8.497  1.00 94.12           C  
ATOM   2780  O   ALA A 200      21.986   0.210  -6.627  1.00 94.12           O  
ATOM   2781  N   ALA A 201      20.713   1.943  -6.002  1.00 91.35           N  
ATOM   2783  CA  ALA A 201      21.797   2.768  -5.487  1.00 91.35           C  
ATOM   2785  C   ALA A 201      21.297   3.692  -4.373  1.00 91.35           C  
ATOM   2786  CB  ALA A 201      22.392   3.579  -6.645  1.00 91.35           C  
ATOM   2790  O   ALA A 201      20.159   4.162  -4.412  1.00 91.35           O  
ATOM   2791  N   ASN A 202      22.160   4.012  -3.408  1.00 88.74           N  
ATOM   2793  CA  ASN A 202      21.835   4.978  -2.358  1.00 88.74           C  
ATOM   2795  C   ASN A 202      21.348   6.306  -2.953  1.00 88.74           C  
ATOM   2796  CB  ASN A 202      23.065   5.206  -1.460  1.00 88.74           C  
ATOM   2799  O   ASN A 202      21.906   6.795  -3.934  1.00 88.74           O  
ATOM   2800  CG  ASN A 202      23.417   3.989  -0.625  1.00 88.74           C  
ATOM   2801  ND2 ASN A 202      24.644   3.868  -0.181  1.00 88.74           N  
ATOM   2804  OD1 ASN A 202      22.597   3.127  -0.373  1.00 88.74           O  
ATOM   2805  N   ASN A 203      20.333   6.901  -2.324  1.00 86.97           N  
ATOM   2807  CA  ASN A 203      19.707   8.161  -2.741  1.00 86.97           C  
ATOM   2809  C   ASN A 203      18.964   8.111  -4.088  1.00 86.97           C  
ATOM   2810  CB  ASN A 203      20.713   9.327  -2.671  1.00 86.97           C  
ATOM   2813  O   ASN A 203      18.557   9.165  -4.581  1.00 86.97           O  
ATOM   2814  CG  ASN A 203      21.440   9.410  -1.347  1.00 86.97           C  
ATOM   2815  ND2 ASN A 203      22.731   9.640  -1.366  1.00 86.97           N  
ATOM   2818  OD1 ASN A 203      20.864   9.277  -0.283  1.00 86.97           O  
ATOM   2819  N   SER A 204      18.730   6.924  -4.661  1.00 93.34           N  
ATOM   2821  CA  SER A 204      17.761   6.803  -5.756  1.00 93.34           C  
ATOM   2823  C   SER A 204      16.373   7.172  -5.240  1.00 93.34           C  
ATOM   2824  CB  SER A 204      17.742   5.415  -6.400  1.00 93.34           C  
ATOM   2827  O   SER A 204      15.979   6.773  -4.136  1.00 93.34           O  
ATOM   2828  OG  SER A 204      19.058   5.045  -6.759  1.00 93.34           O  
ATOM   2830  N   LYS A 205      15.638   7.971  -6.016  1.00 95.30           N  
ATOM   2832  CA  LYS A 205      14.318   8.462  -5.625  1.00 95.30           C  
ATOM   2834  C   LYS A 205      13.379   8.690  -6.802  1.00 95.30           C  
ATOM   2835  CB  LYS A 205      14.448   9.721  -4.761  1.00 95.30           C  
ATOM   2838  O   LYS A 205      13.793   9.154  -7.859  1.00 95.30           O  
ATOM   2839  CG  LYS A 205      15.027  10.943  -5.497  1.00 95.30           C  
ATOM   2842  CD  LYS A 205      14.988  12.123  -4.533  1.00 95.30           C  
ATOM   2845  CE  LYS A 205      15.231  13.477  -5.190  1.00 95.30           C  
ATOM   2848  NZ  LYS A 205      14.950  14.527  -4.180  1.00 95.30           N  
ATOM   2852  N   ILE A 206      12.102   8.410  -6.573  1.00 96.20           N  
ATOM   2854  CA  ILE A 206      10.983   8.764  -7.445  1.00 96.20           C  
ATOM   2856  C   ILE A 206      10.166   9.819  -6.704  1.00 96.20           C  
ATOM   2857  CB  ILE A 206      10.114   7.533  -7.792  1.00 96.20           C  
ATOM   2859  O   ILE A 206       9.611   9.542  -5.643  1.00 96.20           O  
ATOM   2860  CG1 ILE A 206      10.944   6.371  -8.376  1.00 96.20           C  
ATOM   2863  CG2 ILE A 206       9.007   7.944  -8.780  1.00 96.20           C  
ATOM   2867  CD1 ILE A 206      10.204   5.031  -8.377  1.00 96.20           C  
ATOM   2871  N   THR A 207      10.078  11.025  -7.247  1.00 95.44           N  
ATOM   2873  CA  THR A 207       9.193  12.077  -6.744  1.00 95.44           C  
ATOM   2875  C   THR A 207       7.958  12.143  -7.630  1.00 95.44           C  
ATOM   2876  CB  THR A 207       9.902  13.437  -6.688  1.00 95.44           C  
ATOM   2878  O   THR A 207       8.065  12.499  -8.802  1.00 95.44           O  
ATOM   2879  CG2 THR A 207       9.031  14.503  -6.026  1.00 95.44           C  
ATOM   2883  OG1 THR A 207      11.096  13.352  -5.935  1.00 95.44           O  
ATOM   2885  N   VAL A 208       6.791  11.808  -7.085  1.00 94.97           N  
ATOM   2887  CA  VAL A 208       5.500  11.982  -7.763  1.00 94.97           C  
ATOM   2889  C   VAL A 208       5.117  13.458  -7.722  1.00 94.97           C  
ATOM   2890  CB  VAL A 208       4.399  11.100  -7.148  1.00 94.97           C  
ATOM   2892  O   VAL A 208       5.214  14.109  -6.680  1.00 94.97           O  
ATOM   2893  CG1 VAL A 208       3.068  11.272  -7.885  1.00 94.97           C  
ATOM   2897  CG2 VAL A 208       4.774   9.613  -7.190  1.00 94.97           C  
ATOM   2901  N   ASN A 209       4.682  13.984  -8.858  1.00 92.09           N  
ATOM   2903  CA  ASN A 209       4.339  15.382  -9.031  1.00 92.09           C  
ATOM   2905  C   ASN A 209       2.897  15.547  -9.535  1.00 92.09           C  
ATOM   2906  CB  ASN A 209       5.317  16.053  -9.992  1.00 92.09           C  
ATOM   2909  O   ASN A 209       2.316  14.629 -10.121  1.00 92.09           O  
ATOM   2910  CG  ASN A 209       6.784  15.677  -9.896  1.00 92.09           C  
ATOM   2911  ND2 ASN A 209       7.223  14.780 -10.746  1.00 92.09           N  
ATOM   2914  OD1 ASN A 209       7.563  16.215  -9.125  1.00 92.09           O  
ATOM   2915  N   PHE A 210       2.351  16.746  -9.341  1.00 87.98           N  
ATOM   2917  CA  PHE A 210       0.937  17.082  -9.533  1.00 87.98           C  
ATOM   2919  C   PHE A 210       0.775  18.356 -10.362  1.00 87.98           C  
ATOM   2920  CB  PHE A 210       0.269  17.195  -8.152  1.00 87.98           C  
ATOM   2923  O   PHE A 210       1.748  19.130 -10.499  1.00 87.98           O  
ATOM   2924  CG  PHE A 210       0.455  15.967  -7.278  1.00 87.98           C  
ATOM   2925  CD1 PHE A 210      -0.365  14.843  -7.467  1.00 87.98           C  
ATOM   2927  CD2 PHE A 210       1.487  15.923  -6.320  1.00 87.98           C  
ATOM   2929  CE1 PHE A 210      -0.133  13.668  -6.731  1.00 87.98           C  
ATOM   2931  CE2 PHE A 210       1.707  14.755  -5.566  1.00 87.98           C  
ATOM   2933  CZ  PHE A 210       0.899  13.623  -5.777  1.00 87.98           C  
ATOM   2935  OXT PHE A 210      -0.313  18.565 -10.925  1.00 87.98           O  
TER    2936      PHE A 210                                                      
ATOM   2936  N   GLY B   1     -11.194  52.728  23.959  1.00 55.06           N  
ATOM   2940  CA  GLY B   1     -12.119  52.768  22.793  1.00 55.06           C  
ATOM   2943  C   GLY B   1     -11.504  52.031  21.614  1.00 55.06           C  
ATOM   2944  O   GLY B   1     -10.290  52.048  21.510  1.00 55.06           O  
ATOM   2945  N   THR B   2     -12.290  51.391  20.740  1.00 65.44           N  
ATOM   2947  CA  THR B   2     -11.791  50.410  19.743  1.00 65.44           C  
ATOM   2949  C   THR B   2     -11.515  50.957  18.337  1.00 65.44           C  
ATOM   2950  CB  THR B   2     -12.758  49.221  19.618  1.00 65.44           C  
ATOM   2952  O   THR B   2     -11.158  50.187  17.457  1.00 65.44           O  
ATOM   2953  CG2 THR B   2     -12.853  48.411  20.910  1.00 65.44           C  
ATOM   2957  OG1 THR B   2     -14.045  49.722  19.336  1.00 65.44           O  
ATOM   2959  N   ALA B   3     -11.670  52.259  18.081  1.00 66.91           N  
ATOM   2961  CA  ALA B   3     -11.271  52.830  16.787  1.00 66.91           C  
ATOM   2963  C   ALA B   3      -9.743  52.989  16.690  1.00 66.91           C  
ATOM   2964  CB  ALA B   3     -12.014  54.146  16.529  1.00 66.91           C  
ATOM   2968  O   ALA B   3      -9.100  53.288  17.699  1.00 66.91           O  
ATOM   2969  N   ALA B   4      -9.191  52.838  15.482  1.00 69.10           N  
ATOM   2971  CA  ALA B   4      -7.759  52.955  15.206  1.00 69.10           C  
ATOM   2973  C   ALA B   4      -7.149  54.254  15.765  1.00 69.10           C  
ATOM   2974  CB  ALA B   4      -7.539  52.842  13.693  1.00 69.10           C  
ATOM   2978  O   ALA B   4      -7.757  55.323  15.695  1.00 69.10           O  
ATOM   2979  N   GLY B   5      -5.948  54.152  16.336  1.00 74.37           N  
ATOM   2981  CA  GLY B   5      -5.236  55.273  16.959  1.00 74.37           C  
ATOM   2984  C   GLY B   5      -5.701  55.643  18.374  1.00 74.37           C  
ATOM   2985  O   GLY B   5      -5.029  56.422  19.047  1.00 74.37           O  
ATOM   2986  N   ASN B   6      -6.811  55.088  18.877  1.00 78.51           N  
ATOM   2988  CA  ASN B   6      -7.155  55.238  20.293  1.00 78.51           C  
ATOM   2990  C   ASN B   6      -6.184  54.467  21.186  1.00 78.51           C  
ATOM   2991  CB  ASN B   6      -8.581  54.752  20.565  1.00 78.51           C  
ATOM   2994  O   ASN B   6      -5.532  53.523  20.753  1.00 78.51           O  
ATOM   2995  CG  ASN B   6      -9.634  55.712  20.072  1.00 78.51           C  
ATOM   2996  ND2 ASN B   6     -10.716  55.184  19.568  1.00 78.51           N  
ATOM   2999  OD1 ASN B   6      -9.542  56.920  20.186  1.00 78.51           O  
ATOM   3000  N   VAL B   7      -6.167  54.815  22.471  1.00 80.52           N  
ATOM   3002  CA  VAL B   7      -5.492  54.015  23.494  1.00 80.52           C  
ATOM   3004  C   VAL B   7      -6.142  52.634  23.580  1.00 80.52           C  
ATOM   3005  CB  VAL B   7      -5.534  54.733  24.851  1.00 80.52           C  
ATOM   3007  O   VAL B   7      -7.346  52.530  23.834  1.00 80.52           O  
ATOM   3008  CG1 VAL B   7      -4.882  53.873  25.931  1.00 80.52           C  
ATOM   3012  CG2 VAL B   7      -4.817  56.089  24.757  1.00 80.52           C  
ATOM   3016  N   MET B   8      -5.341  51.590  23.362  1.00 81.12           N  
ATOM   3018  CA  MET B   8      -5.775  50.207  23.505  1.00 81.12           C  
ATOM   3020  C   MET B   8      -5.864  49.851  24.992  1.00 81.12           C  
ATOM   3021  CB  MET B   8      -4.838  49.271  22.725  1.00 81.12           C  
ATOM   3024  O   MET B   8      -4.955  50.127  25.778  1.00 81.12           O  
ATOM   3025  CG  MET B   8      -5.446  47.868  22.599  1.00 81.12           C  
ATOM   3028  SD  MET B   8      -4.445  46.649  21.707  1.00 81.12           S  
ATOM   3029  CE  MET B   8      -4.463  47.296  20.019  1.00 81.12           C  
ATOM   3033  N   GLU B   9      -6.982  49.251  25.381  1.00 80.13           N  
ATOM   3035  CA  GLU B   9      -7.214  48.783  26.745  1.00 80.13           C  
ATOM   3037  C   GLU B   9      -6.814  47.312  26.866  1.00 80.13           C  
ATOM   3038  CB  GLU B   9      -8.683  49.002  27.136  1.00 80.13           C  
ATOM   3041  O   GLU B   9      -6.975  46.538  25.923  1.00 80.13           O  
ATOM   3042  CG  GLU B   9      -9.014  50.492  27.338  1.00 80.13           C  
ATOM   3045  CD  GLU B   9     -10.524  50.773  27.283  1.00 80.13           C  
ATOM   3046  OE1 GLU B   9     -10.905  51.790  26.638  1.00 80.13           O  
ATOM   3047  OE2 GLU B   9     -11.308  49.951  27.802  1.00 80.13           O  
ATOM   3048  N   VAL B  10      -6.326  46.903  28.035  1.00 78.17           N  
ATOM   3050  CA  VAL B  10      -6.111  45.488  28.341  1.00 78.17           C  
ATOM   3052  C   VAL B  10      -7.428  44.734  28.198  1.00 78.17           C  
ATOM   3053  CB  VAL B  10      -5.515  45.289  29.736  1.00 78.17           C  
ATOM   3055  O   VAL B  10      -8.424  45.091  28.831  1.00 78.17           O  
ATOM   3056  CG1 VAL B  10      -5.391  43.794  30.039  1.00 78.17           C  
ATOM   3060  CG2 VAL B  10      -4.123  45.927  29.840  1.00 78.17           C  
ATOM   3064  N   GLY B  11      -7.416  43.689  27.375  1.00 78.51           N  
ATOM   3066  CA  GLY B  11      -8.579  42.897  26.997  1.00 78.51           C  
ATOM   3069  C   GLY B  11      -9.170  43.257  25.632  1.00 78.51           C  
ATOM   3070  O   GLY B  11      -9.974  42.492  25.098  1.00 78.51           O  
ATOM   3071  N   ALA B  12      -8.783  44.393  25.041  1.00 79.69           N  
ATOM   3073  CA  ALA B  12      -9.247  44.772  23.712  1.00 79.69           C  
ATOM   3075  C   ALA B  12      -8.853  43.705  22.682  1.00 79.69           C  
ATOM   3076  CB  ALA B  12      -8.702  46.153  23.337  1.00 79.69           C  
ATOM   3080  O   ALA B  12      -7.737  43.186  22.700  1.00 79.69           O  
ATOM   3081  N   PHE B  13      -9.792  43.373  21.792  1.00 80.38           N  
ATOM   3083  CA  PHE B  13      -9.605  42.363  20.743  1.00 80.38           C  
ATOM   3085  C   PHE B  13      -9.198  40.978  21.274  1.00 80.38           C  
ATOM   3086  CB  PHE B  13      -8.654  42.913  19.671  1.00 80.38           C  
ATOM   3089  O   PHE B  13      -8.560  40.199  20.572  1.00 80.38           O  
ATOM   3090  CG  PHE B  13      -8.990  44.327  19.249  1.00 80.38           C  
ATOM   3091  CD1 PHE B  13     -10.137  44.571  18.474  1.00 80.38           C  
ATOM   3093  CD2 PHE B  13      -8.207  45.404  19.704  1.00 80.38           C  
ATOM   3095  CE1 PHE B  13     -10.490  45.890  18.137  1.00 80.38           C  
ATOM   3097  CE2 PHE B  13      -8.565  46.721  19.370  1.00 80.38           C  
ATOM   3099  CZ  PHE B  13      -9.696  46.963  18.570  1.00 80.38           C  
ATOM   3101  N   GLY B  14      -9.544  40.683  22.531  1.00 78.69           N  
ATOM   3103  CA  GLY B  14      -9.204  39.428  23.191  1.00 78.69           C  
ATOM   3106  C   GLY B  14      -7.742  39.321  23.626  1.00 78.69           C  
ATOM   3107  O   GLY B  14      -7.350  38.247  24.057  1.00 78.69           O  
ATOM   3108  N   VAL B  15      -6.935  40.387  23.541  1.00 78.13           N  
ATOM   3110  CA  VAL B  15      -5.527  40.396  23.978  1.00 78.13           C  
ATOM   3112  C   VAL B  15      -5.431  40.787  25.450  1.00 78.13           C  
ATOM   3113  CB  VAL B  15      -4.679  41.356  23.125  1.00 78.13           C  
ATOM   3115  O   VAL B  15      -5.984  41.799  25.873  1.00 78.13           O  
ATOM   3116  CG1 VAL B  15      -3.205  41.351  23.557  1.00 78.13           C  
ATOM   3120  CG2 VAL B  15      -4.741  40.980  21.642  1.00 78.13           C  
ATOM   3124  N   GLY B  16      -4.679  40.032  26.245  1.00 78.18           N  
ATOM   3126  CA  GLY B  16      -4.591  40.237  27.688  1.00 78.18           C  
ATOM   3129  C   GLY B  16      -5.849  39.888  28.494  1.00 78.18           C  
ATOM   3130  O   GLY B  16      -6.010  40.407  29.596  1.00 78.18           O  
ATOM   3131  N   VAL B  17      -6.749  39.042  27.982  1.00 76.61           N  
ATOM   3133  CA  VAL B  17      -7.916  38.555  28.746  1.00 76.61           C  
ATOM   3135  C   VAL B  17      -7.575  37.286  29.518  1.00 76.61           C  
ATOM   3136  CB  VAL B  17      -9.152  38.317  27.856  1.00 76.61           C  
ATOM   3138  O   VAL B  17      -6.781  36.492  29.040  1.00 76.61           O  
ATOM   3139  CG1 VAL B  17      -9.578  39.594  27.136  1.00 76.61           C  
ATOM   3143  CG2 VAL B  17      -8.966  37.208  26.818  1.00 76.61           C  
ATOM   3147  N   ASN B  18      -8.198  37.046  30.674  1.00 74.43           N  
ATOM   3149  CA  ASN B  18      -8.103  35.753  31.380  1.00 74.43           C  
ATOM   3151  C   ASN B  18      -9.198  34.762  30.958  1.00 74.43           C  
ATOM   3152  CB  ASN B  18      -8.137  35.981  32.897  1.00 74.43           C  
ATOM   3155  O   ASN B  18      -9.187  33.617  31.387  1.00 74.43           O  
ATOM   3156  CG  ASN B  18      -6.883  36.626  33.452  1.00 74.43           C  
ATOM   3157  ND2 ASN B  18      -6.839  36.810  34.747  1.00 74.43           N  
ATOM   3160  OD1 ASN B  18      -5.946  36.997  32.760  1.00 74.43           O  
ATOM   3161  N   GLN B  19     -10.150  35.209  30.138  1.00 76.40           N  
ATOM   3163  CA  GLN B  19     -11.203  34.397  29.543  1.00 76.40           C  
ATOM   3165  C   GLN B  19     -11.654  35.115  28.272  1.00 76.40           C  
ATOM   3166  CB  GLN B  19     -12.347  34.251  30.559  1.00 76.40           C  
ATOM   3169  O   GLN B  19     -12.047  36.285  28.320  1.00 76.40           O  
ATOM   3170  CG  GLN B  19     -13.371  33.162  30.207  1.00 76.40           C  
ATOM   3173  CD  GLN B  19     -14.401  33.001  31.328  1.00 76.40           C  
ATOM   3174  NE2 GLN B  19     -15.139  31.923  31.385  1.00 76.40           N  
ATOM   3177  OE1 GLN B  19     -14.581  33.849  32.188  1.00 76.40           O  
ATOM   3178  N   THR B  20     -11.536  34.461  27.121  1.00 78.62           N  
ATOM   3180  CA  THR B  20     -12.014  35.028  25.857  1.00 78.62           C  
ATOM   3182  C   THR B  20     -13.533  35.151  25.872  1.00 78.62           C  
ATOM   3183  CB  THR B  20     -11.530  34.248  24.626  1.00 78.62           C  
ATOM   3185  O   THR B  20     -14.252  34.294  26.383  1.00 78.62           O  
ATOM   3186  CG2 THR B  20     -10.103  34.641  24.246  1.00 78.62           C  
ATOM   3190  OG1 THR B  20     -11.556  32.863  24.851  1.00 78.62           O  
ATOM   3192  N   THR B  21     -14.038  36.263  25.337  1.00 80.47           N  
ATOM   3194  CA  THR B  21     -15.485  36.475  25.236  1.00 80.47           C  
ATOM   3196  C   THR B  21     -16.038  35.588  24.131  1.00 80.47           C  
ATOM   3197  CB  THR B  21     -15.815  37.947  24.979  1.00 80.47           C  
ATOM   3199  O   THR B  21     -15.566  35.659  22.995  1.00 80.47           O  
ATOM   3200  CG2 THR B  21     -17.317  38.222  24.934  1.00 80.47           C  
ATOM   3204  OG1 THR B  21     -15.288  38.714  26.039  1.00 80.47           O  
ATOM   3206  N   ILE B  22     -17.032  34.767  24.473  1.00 86.19           N  
ATOM   3208  CA  ILE B  22     -17.733  33.922  23.509  1.00 86.19           C  
ATOM   3210  C   ILE B  22     -18.671  34.794  22.676  1.00 86.19           C  
ATOM   3211  CB  ILE B  22     -18.474  32.749  24.187  1.00 86.19           C  
ATOM   3213  O   ILE B  22     -19.460  35.564  23.228  1.00 86.19           O  
ATOM   3214  CG1 ILE B  22     -17.481  31.873  24.986  1.00 86.19           C  
ATOM   3217  CG2 ILE B  22     -19.200  31.900  23.125  1.00 86.19           C  
ATOM   3221  CD1 ILE B  22     -18.141  30.782  25.837  1.00 86.19           C  
ATOM   3225  N   ILE B  23     -18.595  34.665  21.356  1.00 87.73           N  
ATOM   3227  CA  ILE B  23     -19.492  35.350  20.423  1.00 87.73           C  
ATOM   3229  C   ILE B  23     -20.575  34.403  19.896  1.00 87.73           C  
ATOM   3230  CB  ILE B  23     -18.702  36.029  19.293  1.00 87.73           C  
ATOM   3232  O   ILE B  23     -20.383  33.189  19.821  1.00 87.73           O  
ATOM   3233  CG1 ILE B  23     -17.922  34.991  18.469  1.00 87.73           C  
ATOM   3236  CG2 ILE B  23     -17.773  37.119  19.863  1.00 87.73           C  
ATOM   3240  CD1 ILE B  23     -17.360  35.591  17.196  1.00 87.73           C  
ATOM   3244  N   SER B  24     -21.725  34.958  19.514  1.00 89.32           N  
ATOM   3246  CA  SER B  24     -22.858  34.177  18.998  1.00 89.32           C  
ATOM   3248  C   SER B  24     -22.717  33.780  17.528  1.00 89.32           C  
ATOM   3249  CB  SER B  24     -24.153  34.970  19.187  1.00 89.32           C  
ATOM   3252  O   SER B  24     -23.308  32.790  17.116  1.00 89.32           O  
ATOM   3253  OG  SER B  24     -24.058  36.246  18.573  1.00 89.32           O  
ATOM   3255  N   ASP B  25     -21.969  34.546  16.735  1.00 91.98           N  
ATOM   3257  CA  ASP B  25     -21.797  34.321  15.298  1.00 91.98           C  
ATOM   3259  C   ASP B  25     -20.391  34.761  14.867  1.00 91.98           C  
ATOM   3260  CB  ASP B  25     -22.901  35.088  14.544  1.00 91.98           C  
ATOM   3263  O   ASP B  25     -20.074  35.952  14.903  1.00 91.98           O  
ATOM   3264  CG  ASP B  25     -22.879  34.866  13.029  1.00 91.98           C  
ATOM   3265  OD1 ASP B  25     -21.921  34.237  12.529  1.00 91.98           O  
ATOM   3266  OD2 ASP B  25     -23.814  35.358  12.366  1.00 91.98           O  
ATOM   3267  N   ILE B  26     -19.541  33.803  14.482  1.00 89.99           N  
ATOM   3269  CA  ILE B  26     -18.175  34.081  14.013  1.00 89.99           C  
ATOM   3271  C   ILE B  26     -18.144  34.567  12.554  1.00 89.99           C  
ATOM   3272  CB  ILE B  26     -17.236  32.881  14.292  1.00 89.99           C  
ATOM   3274  O   ILE B  26     -17.170  35.196  12.132  1.00 89.99           O  
ATOM   3275  CG1 ILE B  26     -15.745  33.151  13.990  1.00 89.99           C  
ATOM   3278  CG2 ILE B  26     -17.667  31.619  13.531  1.00 89.99           C  
ATOM   3282  CD1 ILE B  26     -15.085  34.237  14.843  1.00 89.99           C  
ATOM   3286  N   ASN B  27     -19.216  34.347  11.786  1.00 87.50           N  
ATOM   3288  CA  ASN B  27     -19.347  34.871  10.426  1.00 87.50           C  
ATOM   3290  C   ASN B  27     -19.576  36.385  10.447  1.00 87.50           C  
ATOM   3291  CB  ASN B  27     -20.502  34.169   9.695  1.00 87.50           C  
ATOM   3294  O   ASN B  27     -19.029  37.099   9.615  1.00 87.50           O  
ATOM   3295  CG  ASN B  27     -20.393  32.658   9.682  1.00 87.50           C  
ATOM   3296  ND2 ASN B  27     -21.511  31.975   9.679  1.00 87.50           N  
ATOM   3299  OD1 ASN B  27     -19.317  32.075   9.661  1.00 87.50           O  
ATOM   3300  N   ALA B  28     -20.309  36.889  11.444  1.00 78.63           N  
ATOM   3302  CA  ALA B  28     -20.580  38.320  11.610  1.00 78.63           C  
ATOM   3304  C   ALA B  28     -19.328  39.160  11.928  1.00 78.63           C  
ATOM   3305  CB  ALA B  28     -21.636  38.475  12.709  1.00 78.63           C  
ATOM   3309  O   ALA B  28     -19.370  40.390  11.903  1.00 78.63           O  
ATOM   3310  N   VAL B  29     -18.202  38.515  12.237  1.00 68.64           N  
ATOM   3312  CA  VAL B  29     -16.952  39.209  12.544  1.00 68.64           C  
ATOM   3314  C   VAL B  29     -16.201  39.604  11.270  1.00 68.64           C  
ATOM   3315  CB  VAL B  29     -16.074  38.420  13.541  1.00 68.64           C  
ATOM   3317  O   VAL B  29     -15.156  40.216  11.406  1.00 68.64           O  
ATOM   3318  CG1 VAL B  29     -15.066  39.303  14.296  1.00 68.64           C  
ATOM   3322  CG2 VAL B  29     -16.909  37.789  14.659  1.00 68.64           C  
ATOM   3326  N   THR B  30     -16.681  39.342  10.045  1.00 58.50           N  
ATOM   3328  CA  THR B  30     -16.039  39.773   8.771  1.00 58.50           C  
ATOM   3330  C   THR B  30     -15.718  41.268   8.708  1.00 58.50           C  
ATOM   3331  CB  THR B  30     -16.919  39.456   7.554  1.00 58.50           C  
ATOM   3333  O   THR B  30     -14.624  41.629   8.284  1.00 58.50           O  
ATOM   3334  CG2 THR B  30     -16.807  37.991   7.150  1.00 58.50           C  
ATOM   3338  OG1 THR B  30     -18.265  39.729   7.867  1.00 58.50           O  
ATOM   3340  N   ASP B  31     -16.568  42.131   9.260  1.00 56.45           N  
ATOM   3342  CA  ASP B  31     -16.314  43.583   9.339  1.00 56.45           C  
ATOM   3344  C   ASP B  31     -15.558  44.002  10.617  1.00 56.45           C  
ATOM   3345  CB  ASP B  31     -17.647  44.334   9.231  1.00 56.45           C  
ATOM   3348  O   ASP B  31     -15.207  45.168  10.820  1.00 56.45           O  
ATOM   3349  CG  ASP B  31     -18.342  44.176   7.874  1.00 56.45           C  
ATOM   3350  OD1 ASP B  31     -17.666  43.788   6.898  1.00 56.45           O  
ATOM   3351  OD2 ASP B  31     -19.549  44.505   7.833  1.00 56.45           O  
ATOM   3352  N   GLY B  32     -15.327  43.044  11.517  1.00 60.93           N  
ATOM   3354  CA  GLY B  32     -14.673  43.243  12.804  1.00 60.93           C  
ATOM   3357  C   GLY B  32     -13.152  43.372  12.719  1.00 60.93           C  
ATOM   3358  O   GLY B  32     -12.510  43.074  11.711  1.00 60.93           O  
ATOM   3359  N   SER B  33     -12.550  43.787  13.824  1.00 73.14           N  
ATOM   3361  CA  SER B  33     -11.106  43.974  13.900  1.00 73.14           C  
ATOM   3363  C   SER B  33     -10.352  42.655  14.107  1.00 73.14           C  
ATOM   3364  CB  SER B  33     -10.783  44.964  15.005  1.00 73.14           C  
ATOM   3367  O   SER B  33     -10.918  41.669  14.585  1.00 73.14           O  
ATOM   3368  OG  SER B  33     -11.592  46.124  14.908  1.00 73.14           O  
ATOM   3370  N   SER B  34      -9.062  42.630  13.780  1.00 77.07           N  
ATOM   3372  CA  SER B  34      -8.175  41.514  14.109  1.00 77.07           C  
ATOM   3374  C   SER B  34      -8.164  41.264  15.610  1.00 77.07           C  
ATOM   3375  CB  SER B  34      -6.741  41.769  13.638  1.00 77.07           C  
ATOM   3378  O   SER B  34      -8.150  42.211  16.401  1.00 77.07           O  
ATOM   3379  OG  SER B  34      -6.245  42.967  14.183  1.00 77.07           O  
ATOM   3381  N   GLY B  35      -8.170  39.995  16.004  1.00 80.36           N  
ATOM   3383  CA  GLY B  35      -8.233  39.627  17.411  1.00 80.36           C  
ATOM   3386  C   GLY B  35      -8.626  38.179  17.647  1.00 80.36           C  
ATOM   3387  O   GLY B  35      -8.749  37.384  16.713  1.00 80.36           O  
ATOM   3388  N   PHE B  36      -8.835  37.875  18.922  1.00 83.93           N  
ATOM   3390  CA  PHE B  36      -9.173  36.560  19.442  1.00 83.93           C  
ATOM   3392  C   PHE B  36     -10.636  36.529  19.884  1.00 83.93           C  
ATOM   3393  CB  PHE B  36      -8.223  36.247  20.606  1.00 83.93           C  
ATOM   3396  O   PHE B  36     -11.044  37.277  20.776  1.00 83.93           O  
ATOM   3397  CG  PHE B  36      -6.747  36.373  20.276  1.00 83.93           C  
ATOM   3398  CD1 PHE B  36      -6.207  35.716  19.156  1.00 83.93           C  
ATOM   3400  CD2 PHE B  36      -5.903  37.147  21.092  1.00 83.93           C  
ATOM   3402  CE1 PHE B  36      -4.835  35.825  18.864  1.00 83.93           C  
ATOM   3404  CE2 PHE B  36      -4.529  37.243  20.810  1.00 83.93           C  
ATOM   3406  CZ  PHE B  36      -3.994  36.583  19.693  1.00 83.93           C  
ATOM   3408  N   TYR B  37     -11.419  35.647  19.271  1.00 86.35           N  
ATOM   3410  CA  TYR B  37     -12.851  35.510  19.514  1.00 86.35           C  
ATOM   3412  C   TYR B  37     -13.147  34.118  20.056  1.00 86.35           C  
ATOM   3413  CB  TYR B  37     -13.604  35.785  18.210  1.00 86.35           C  
ATOM   3416  O   TYR B  37     -12.850  33.125  19.397  1.00 86.35           O  
ATOM   3417  CG  TYR B  37     -13.395  37.193  17.684  1.00 86.35           C  
ATOM   3418  CD1 TYR B  37     -14.213  38.238  18.151  1.00 86.35           C  
ATOM   3420  CD2 TYR B  37     -12.350  37.467  16.778  1.00 86.35           C  
ATOM   3422  CE1 TYR B  37     -13.998  39.555  17.704  1.00 86.35           C  
ATOM   3424  CE2 TYR B  37     -12.121  38.788  16.342  1.00 86.35           C  
ATOM   3426  OH  TYR B  37     -12.773  41.109  16.373  1.00 86.35           O  
ATOM   3428  CZ  TYR B  37     -12.953  39.832  16.801  1.00 86.35           C  
ATOM   3429  N   GLY B  38     -13.720  34.033  21.256  1.00 87.83           N  
ATOM   3431  CA  GLY B  38     -14.131  32.751  21.818  1.00 87.83           C  
ATOM   3434  C   GLY B  38     -15.324  32.197  21.045  1.00 87.83           C  
ATOM   3435  O   GLY B  38     -16.260  32.937  20.735  1.00 87.83           O  
ATOM   3436  N   ILE B  39     -15.311  30.902  20.760  1.00 89.04           N  
ATOM   3438  CA  ILE B  39     -16.433  30.202  20.141  1.00 89.04           C  
ATOM   3440  C   ILE B  39     -16.769  28.948  20.937  1.00 89.04           C  
ATOM   3441  CB  ILE B  39     -16.190  29.898  18.648  1.00 89.04           C  
ATOM   3443  O   ILE B  39     -15.883  28.282  21.475  1.00 89.04           O  
ATOM   3444  CG1 ILE B  39     -15.066  28.866  18.397  1.00 89.04           C  
ATOM   3447  CG2 ILE B  39     -15.911  31.199  17.869  1.00 89.04           C  
ATOM   3451  CD1 ILE B  39     -15.158  28.266  16.991  1.00 89.04           C  
ATOM   3455  N   ASN B  40     -18.055  28.625  20.992  1.00 87.16           N  
ATOM   3457  CA  ASN B  40     -18.549  27.386  21.568  1.00 87.16           C  
ATOM   3459  C   ASN B  40     -19.423  26.649  20.554  1.00 87.16           C  
ATOM   3460  CB  ASN B  40     -19.257  27.693  22.905  1.00 87.16           C  
ATOM   3463  O   ASN B  40     -19.645  27.112  19.434  1.00 87.16           O  
ATOM   3464  CG  ASN B  40     -20.599  28.389  22.815  1.00 87.16           C  
ATOM   3465  ND2 ASN B  40     -21.118  28.833  23.933  1.00 87.16           N  
ATOM   3468  OD1 ASN B  40     -21.229  28.517  21.785  1.00 87.16           O  
ATOM   3469  N   ASN B  41     -19.976  25.519  20.976  1.00 84.43           N  
ATOM   3471  CA  ASN B  41     -20.801  24.701  20.111  1.00 84.43           C  
ATOM   3473  C   ASN B  41     -22.121  25.380  19.657  1.00 84.43           C  
ATOM   3474  CB  ASN B  41     -21.001  23.375  20.834  1.00 84.43           C  
ATOM   3477  O   ASN B  41     -22.715  24.973  18.667  1.00 84.43           O  
ATOM   3478  CG  ASN B  41     -21.693  22.421  19.903  1.00 84.43           C  
ATOM   3479  ND2 ASN B  41     -22.952  22.197  20.153  1.00 84.43           N  
ATOM   3482  OD1 ASN B  41     -21.117  21.958  18.924  1.00 84.43           O  
ATOM   3483  N   GLY B  42     -22.567  26.444  20.331  1.00 85.31           N  
ATOM   3485  CA  GLY B  42     -23.714  27.255  19.909  1.00 85.31           C  
ATOM   3488  C   GLY B  42     -23.365  28.426  18.981  1.00 85.31           C  
ATOM   3489  O   GLY B  42     -24.275  29.098  18.498  1.00 85.31           O  
ATOM   3490  N   THR B  43     -22.081  28.712  18.744  1.00 89.79           N  
ATOM   3492  CA  THR B  43     -21.655  29.815  17.875  1.00 89.79           C  
ATOM   3494  C   THR B  43     -21.949  29.487  16.409  1.00 89.79           C  
ATOM   3495  CB  THR B  43     -20.162  30.133  18.062  1.00 89.79           C  
ATOM   3497  O   THR B  43     -21.467  28.491  15.872  1.00 89.79           O  
ATOM   3498  CG2 THR B  43     -19.714  31.304  17.188  1.00 89.79           C  
ATOM   3502  OG1 THR B  43     -19.864  30.495  19.397  1.00 89.79           O  
ATOM   3504  N   ILE B  44     -22.691  30.359  15.724  1.00 92.20           N  
ATOM   3506  CA  ILE B  44     -22.961  30.238  14.285  1.00 92.20           C  
ATOM   3508  C   ILE B  44     -21.647  30.373  13.507  1.00 92.20           C  
ATOM   3509  CB  ILE B  44     -24.008  31.282  13.833  1.00 92.20           C  
ATOM   3511  O   ILE B  44     -20.867  31.290  13.759  1.00 92.20           O  
ATOM   3512  CG1 ILE B  44     -25.354  31.050  14.558  1.00 92.20           C  
ATOM   3515  CG2 ILE B  44     -24.201  31.253  12.305  1.00 92.20           C  
ATOM   3519  CD1 ILE B  44     -26.380  32.168  14.335  1.00 92.20           C  
ATOM   3523  N   GLY B  45     -21.409  29.463  12.556  1.00 91.68           N  
ATOM   3525  CA  GLY B  45     -20.202  29.450  11.721  1.00 91.68           C  
ATOM   3528  C   GLY B  45     -18.979  28.779  12.351  1.00 91.68           C  
ATOM   3529  O   GLY B  45     -17.886  28.883  11.791  1.00 91.68           O  
ATOM   3530  N   LYS B  46     -19.132  28.115  13.505  1.00 89.04           N  
ATOM   3532  CA  LYS B  46     -18.075  27.289  14.107  1.00 89.04           C  
ATOM   3534  C   LYS B  46     -17.628  26.149  13.162  1.00 89.04           C  
ATOM   3535  CB  LYS B  46     -18.556  26.724  15.458  1.00 89.04           C  
ATOM   3538  O   LYS B  46     -18.414  25.733  12.310  1.00 89.04           O  
ATOM   3539  CG  LYS B  46     -19.717  25.729  15.293  1.00 89.04           C  
ATOM   3542  CD  LYS B  46     -20.074  25.039  16.608  1.00 89.04           C  
ATOM   3545  CE  LYS B  46     -21.169  23.988  16.386  1.00 89.04           C  
ATOM   3548  NZ  LYS B  46     -20.735  22.881  15.501  1.00 89.04           N  
ATOM   3552  N   PRO B  47     -16.409  25.609  13.331  1.00 90.95           N  
ATOM   3553  CA  PRO B  47     -16.028  24.329  12.738  1.00 90.95           C  
ATOM   3555  C   PRO B  47     -16.963  23.186  13.163  1.00 90.95           C  
ATOM   3556  CB  PRO B  47     -14.588  24.067  13.185  1.00 90.95           C  
ATOM   3559  O   PRO B  47     -17.536  23.219  14.253  1.00 90.95           O  
ATOM   3560  CG  PRO B  47     -14.072  25.396  13.732  1.00 90.95           C  
ATOM   3563  CD  PRO B  47     -15.320  26.189  14.096  1.00 90.95           C  
ATOM   3566  N   GLU B  48     -17.111  22.158  12.324  1.00 84.95           N  
ATOM   3568  CA  GLU B  48     -17.992  21.009  12.587  1.00 84.95           C  
ATOM   3570  C   GLU B  48     -17.287  19.675  12.310  1.00 84.95           C  
ATOM   3571  CB  GLU B  48     -19.312  21.110  11.799  1.00 84.95           C  
ATOM   3574  O   GLU B  48     -17.516  19.021  11.297  1.00 84.95           O  
ATOM   3575  CG  GLU B  48     -20.087  22.408  12.056  1.00 84.95           C  
ATOM   3578  CD  GLU B  48     -21.599  22.189  12.085  1.00 84.95           C  
ATOM   3579  OE1 GLU B  48     -22.191  22.693  13.073  1.00 84.95           O  
ATOM   3580  OE2 GLU B  48     -22.129  21.483  11.202  1.00 84.95           O  
ATOM   3581  N   PHE B  49     -16.437  19.236  13.239  1.00 81.56           N  
ATOM   3583  CA  PHE B  49     -15.632  18.012  13.090  1.00 81.56           C  
ATOM   3585  C   PHE B  49     -16.212  16.820  13.863  1.00 81.56           C  
ATOM   3586  CB  PHE B  49     -14.167  18.319  13.416  1.00 81.56           C  
ATOM   3589  O   PHE B  49     -15.509  16.085  14.544  1.00 81.56           O  
ATOM   3590  CG  PHE B  49     -13.601  19.515  12.672  1.00 81.56           C  
ATOM   3591  CD1 PHE B  49     -13.824  19.668  11.288  1.00 81.56           C  
ATOM   3593  CD2 PHE B  49     -12.840  20.475  13.363  1.00 81.56           C  
ATOM   3595  CE1 PHE B  49     -13.298  20.774  10.605  1.00 81.56           C  
ATOM   3597  CE2 PHE B  49     -12.304  21.575  12.679  1.00 81.56           C  
ATOM   3599  CZ  PHE B  49     -12.529  21.718  11.299  1.00 81.56           C  
ATOM   3601  N   GLY B  50     -17.535  16.649  13.811  1.00 72.29           N  
ATOM   3603  CA  GLY B  50     -18.219  15.502  14.424  1.00 72.29           C  
ATOM   3606  C   GLY B  50     -18.395  15.548  15.948  1.00 72.29           C  
ATOM   3607  O   GLY B  50     -18.972  14.619  16.502  1.00 72.29           O  
ATOM   3608  N   GLY B  51     -17.972  16.622  16.619  1.00 75.53           N  
ATOM   3610  CA  GLY B  51     -18.149  16.806  18.060  1.00 75.53           C  
ATOM   3613  C   GLY B  51     -18.375  18.263  18.459  1.00 75.53           C  
ATOM   3614  O   GLY B  51     -18.384  19.169  17.623  1.00 75.53           O  
ATOM   3615  N   ASN B  52     -18.555  18.480  19.762  1.00 80.24           N  
ATOM   3617  CA  ASN B  52     -18.686  19.813  20.344  1.00 80.24           C  
ATOM   3619  C   ASN B  52     -17.437  20.653  20.104  1.00 80.24           C  
ATOM   3620  CB  ASN B  52     -18.906  19.671  21.851  1.00 80.24           C  
ATOM   3623  O   ASN B  52     -16.346  20.235  20.465  1.00 80.24           O  
ATOM   3624  CG  ASN B  52     -20.344  19.614  22.291  1.00 80.24           C  
ATOM   3625  ND2 ASN B  52     -20.704  18.716  23.157  1.00 80.24           N  
ATOM   3628  OD1 ASN B  52     -21.148  20.443  21.919  1.00 80.24           O  
ATOM   3629  N   THR B  53     -17.591  21.852  19.559  1.00 86.18           N  
ATOM   3631  CA  THR B  53     -16.451  22.742  19.318  1.00 86.18           C  
ATOM   3633  C   THR B  53     -16.298  23.753  20.441  1.00 86.18           C  
ATOM   3634  CB  THR B  53     -16.587  23.464  17.981  1.00 86.18           C  
ATOM   3636  O   THR B  53     -17.242  24.472  20.775  1.00 86.18           O  
ATOM   3637  CG2 THR B  53     -15.285  24.116  17.537  1.00 86.18           C  
ATOM   3641  OG1 THR B  53     -16.969  22.545  16.991  1.00 86.18           O  
ATOM   3643  N   PHE B  54     -15.091  23.862  20.982  1.00 86.66           N  
ATOM   3645  CA  PHE B  54     -14.739  24.841  22.004  1.00 86.66           C  
ATOM   3647  C   PHE B  54     -13.376  25.436  21.693  1.00 86.66           C  
ATOM   3648  CB  PHE B  54     -14.702  24.144  23.366  1.00 86.66           C  
ATOM   3651  O   PHE B  54     -12.441  24.701  21.396  1.00 86.66           O  
ATOM   3652  CG  PHE B  54     -16.011  23.508  23.783  1.00 86.66           C  
ATOM   3653  CD1 PHE B  54     -17.131  24.302  24.093  1.00 86.66           C  
ATOM   3655  CD2 PHE B  54     -16.105  22.107  23.857  1.00 86.66           C  
ATOM   3657  CE1 PHE B  54     -18.342  23.697  24.481  1.00 86.66           C  
ATOM   3659  CE2 PHE B  54     -17.300  21.508  24.277  1.00 86.66           C  
ATOM   3661  CZ  PHE B  54     -18.425  22.297  24.572  1.00 86.66           C  
ATOM   3663  N   GLY B  55     -13.226  26.753  21.776  1.00 89.83           N  
ATOM   3665  CA  GLY B  55     -11.909  27.363  21.632  1.00 89.83           C  
ATOM   3668  C   GLY B  55     -11.968  28.787  21.127  1.00 89.83           C  
ATOM   3669  O   GLY B  55     -12.896  29.538  21.427  1.00 89.83           O  
ATOM   3670  N   VAL B  56     -10.945  29.172  20.372  1.00 88.92           N  
ATOM   3672  CA  VAL B  56     -10.738  30.550  19.941  1.00 88.92           C  
ATOM   3674  C   VAL B  56     -10.492  30.604  18.443  1.00 88.92           C  
ATOM   3675  CB  VAL B  56      -9.600  31.200  20.747  1.00 88.92           C  
ATOM   3677  O   VAL B  56      -9.709  29.840  17.889  1.00 88.92           O  
ATOM   3678  CG1 VAL B  56      -9.341  32.645  20.310  1.00 88.92           C  
ATOM   3682  CG2 VAL B  56      -9.972  31.233  22.239  1.00 88.92           C  
ATOM   3686  N   VAL B  57     -11.154  31.551  17.787  1.00 89.65           N  
ATOM   3688  CA  VAL B  57     -10.868  31.930  16.408  1.00 89.65           C  
ATOM   3690  C   VAL B  57     -10.030  33.197  16.417  1.00 89.65           C  
ATOM   3691  CB  VAL B  57     -12.152  32.064  15.577  1.00 89.65           C  
ATOM   3693  O   VAL B  57     -10.456  34.247  16.904  1.00 89.65           O  
ATOM   3694  CG1 VAL B  57     -11.839  32.552  14.159  1.00 89.65           C  
ATOM   3698  CG2 VAL B  57     -12.831  30.694  15.478  1.00 89.65           C  
ATOM   3702  N   THR B  58      -8.829  33.101  15.857  1.00 83.16           N  
ATOM   3704  CA  THR B  58      -8.020  34.265  15.510  1.00 83.16           C  
ATOM   3706  C   THR B  58      -8.483  34.771  14.155  1.00 83.16           C  
ATOM   3707  CB  THR B  58      -6.521  33.951  15.486  1.00 83.16           C  
ATOM   3709  O   THR B  58      -8.355  34.074  13.147  1.00 83.16           O  
ATOM   3710  CG2 THR B  58      -5.712  35.242  15.366  1.00 83.16           C  
ATOM   3714  OG1 THR B  58      -6.142  33.333  16.695  1.00 83.16           O  
ATOM   3716  N   LYS B  59      -9.046  35.980  14.128  1.00 81.86           N  
ATOM   3718  CA  LYS B  59      -9.446  36.630  12.880  1.00 81.86           C  
ATOM   3720  C   LYS B  59      -8.305  37.490  12.350  1.00 81.86           C  
ATOM   3721  CB  LYS B  59     -10.727  37.453  13.073  1.00 81.86           C  
ATOM   3724  O   LYS B  59      -7.825  38.384  13.052  1.00 81.86           O  
ATOM   3725  CG  LYS B  59     -11.219  37.939  11.702  1.00 81.86           C  
ATOM   3728  CD  LYS B  59     -12.222  39.084  11.767  1.00 81.86           C  
ATOM   3731  CE  LYS B  59     -12.374  39.555  10.315  1.00 81.86           C  
ATOM   3734  NZ  LYS B  59     -12.918  40.912  10.193  1.00 81.86           N  
ATOM   3738  N   PHE B  60      -7.983  37.305  11.076  1.00 78.25           N  
ATOM   3740  CA  PHE B  60      -7.048  38.134  10.332  1.00 78.25           C  
ATOM   3742  C   PHE B  60      -7.792  38.868   9.205  1.00 78.25           C  
ATOM   3743  CB  PHE B  60      -5.968  37.222   9.786  1.00 78.25           C  
ATOM   3746  O   PHE B  60      -8.050  38.301   8.147  1.00 78.25           O  
ATOM   3747  CG  PHE B  60      -5.216  36.437  10.835  1.00 78.25           C  
ATOM   3748  CD1 PHE B  60      -4.260  37.068  11.649  1.00 78.25           C  
ATOM   3750  CD2 PHE B  60      -5.479  35.064  10.995  1.00 78.25           C  
ATOM   3752  CE1 PHE B  60      -3.537  36.311  12.584  1.00 78.25           C  
ATOM   3754  CE2 PHE B  60      -4.761  34.315  11.939  1.00 78.25           C  
ATOM   3756  CZ  PHE B  60      -3.775  34.934  12.721  1.00 78.25           C  
ATOM   3758  N   PRO B  61      -8.187  40.130   9.412  1.00 73.23           N  
ATOM   3759  CA  PRO B  61      -8.808  40.916   8.368  1.00 73.23           C  
ATOM   3761  C   PRO B  61      -7.757  41.287   7.331  1.00 73.23           C  
ATOM   3762  CB  PRO B  61      -9.378  42.139   9.054  1.00 73.23           C  
ATOM   3765  O   PRO B  61      -6.765  41.950   7.632  1.00 73.23           O  
ATOM   3766  CG  PRO B  61      -8.522  42.305  10.301  1.00 73.23           C  
ATOM   3769  CD  PRO B  61      -7.933  40.929  10.583  1.00 73.23           C  
ATOM   3772  N   TYR B  62      -8.003  40.869   6.105  1.00 76.16           N  
ATOM   3774  CA  TYR B  62      -7.123  41.055   4.968  1.00 76.16           C  
ATOM   3776  C   TYR B  62      -7.969  41.480   3.760  1.00 76.16           C  
ATOM   3777  CB  TYR B  62      -6.324  39.758   4.792  1.00 76.16           C  
ATOM   3780  O   TYR B  62      -9.190  41.499   3.830  1.00 76.16           O  
ATOM   3781  CG  TYR B  62      -5.288  39.824   3.697  1.00 76.16           C  
ATOM   3782  CD1 TYR B  62      -5.635  39.448   2.392  1.00 76.16           C  
ATOM   3784  CD2 TYR B  62      -4.000  40.315   3.970  1.00 76.16           C  
ATOM   3786  CE1 TYR B  62      -4.734  39.642   1.337  1.00 76.16           C  
ATOM   3788  CE2 TYR B  62      -3.068  40.445   2.925  1.00 76.16           C  
ATOM   3790  OH  TYR B  62      -2.566  40.211   0.594  1.00 76.16           O  
ATOM   3792  CZ  TYR B  62      -3.449  40.124   1.606  1.00 76.16           C  
ATOM   3793  N   THR B  63      -7.338  41.908   2.673  1.00 75.89           N  
ATOM   3795  CA  THR B  63      -8.073  42.340   1.473  1.00 75.89           C  
ATOM   3797  C   THR B  63      -8.336  41.144   0.570  1.00 75.89           C  
ATOM   3798  CB  THR B  63      -7.280  43.377   0.670  1.00 75.89           C  
ATOM   3800  O   THR B  63      -7.399  40.409   0.278  1.00 75.89           O  
ATOM   3801  CG2 THR B  63      -8.175  44.209  -0.242  1.00 75.89           C  
ATOM   3805  OG1 THR B  63      -6.604  44.263   1.534  1.00 75.89           O  
ATOM   3807  N   ASN B  64      -9.550  40.983   0.055  1.00 76.71           N  
ATOM   3809  CA  ASN B  64      -9.988  39.891  -0.824  1.00 76.71           C  
ATOM   3811  C   ASN B  64     -10.158  38.547  -0.108  1.00 76.71           C  
ATOM   3812  CB  ASN B  64      -9.114  39.753  -2.086  1.00 76.71           C  
ATOM   3815  O   ASN B  64     -11.163  37.889  -0.321  1.00 76.71           O  
ATOM   3816  CG  ASN B  64      -8.896  41.036  -2.864  1.00 76.71           C  
ATOM   3817  ND2 ASN B  64      -7.839  41.092  -3.641  1.00 76.71           N  
ATOM   3820  OD1 ASN B  64      -9.641  42.000  -2.815  1.00 76.71           O  
ATOM   3821  N   PHE B  65      -9.203  38.135   0.728  1.00 82.21           N  
ATOM   3823  CA  PHE B  65      -9.216  36.822   1.380  1.00 82.21           C  
ATOM   3825  C   PHE B  65      -8.889  36.952   2.866  1.00 82.21           C  
ATOM   3826  CB  PHE B  65      -8.216  35.902   0.663  1.00 82.21           C  
ATOM   3829  O   PHE B  65      -7.725  37.126   3.216  1.00 82.21           O  
ATOM   3830  CG  PHE B  65      -8.529  35.676  -0.803  1.00 82.21           C  
ATOM   3831  CD1 PHE B  65      -9.688  34.974  -1.186  1.00 82.21           C  
ATOM   3833  CD2 PHE B  65      -7.676  36.206  -1.789  1.00 82.21           C  
ATOM   3835  CE1 PHE B  65      -9.991  34.809  -2.549  1.00 82.21           C  
ATOM   3837  CE2 PHE B  65      -7.977  36.034  -3.151  1.00 82.21           C  
ATOM   3839  CZ  PHE B  65      -9.139  35.342  -3.530  1.00 82.21           C  
ATOM   3841  N   GLN B  66      -9.886  36.880   3.751  1.00 83.76           N  
ATOM   3843  CA  GLN B  66      -9.707  37.049   5.201  1.00 83.76           C  
ATOM   3845  C   GLN B  66      -9.576  35.690   5.902  1.00 83.76           C  
ATOM   3846  CB  GLN B  66     -10.860  37.852   5.828  1.00 83.76           C  
ATOM   3849  O   GLN B  66     -10.588  35.001   6.073  1.00 83.76           O  
ATOM   3850  CG  GLN B  66     -11.229  39.121   5.055  1.00 83.76           C  
ATOM   3853  CD  GLN B  66     -12.237  39.992   5.796  1.00 83.76           C  
ATOM   3854  NE2 GLN B  66     -13.083  40.702   5.084  1.00 83.76           N  
ATOM   3857  OE1 GLN B  66     -12.264  40.052   7.026  1.00 83.76           O  
ATOM   3858  N   PRO B  67      -8.372  35.273   6.334  1.00 88.75           N  
ATOM   3859  CA  PRO B  67      -8.223  34.001   7.016  1.00 88.75           C  
ATOM   3861  C   PRO B  67      -8.759  34.060   8.451  1.00 88.75           C  
ATOM   3862  CB  PRO B  67      -6.743  33.628   6.917  1.00 88.75           C  
ATOM   3865  O   PRO B  67      -8.647  35.059   9.171  1.00 88.75           O  
ATOM   3866  CG  PRO B  67      -6.030  34.966   6.726  1.00 88.75           C  
ATOM   3869  CD  PRO B  67      -7.072  35.878   6.086  1.00 88.75           C  
ATOM   3872  N   GLN B  68      -9.314  32.937   8.884  1.00 89.98           N  
ATOM   3874  CA  GLN B  68      -9.654  32.653  10.269  1.00 89.98           C  
ATOM   3876  C   GLN B  68      -8.957  31.361  10.684  1.00 89.98           C  
ATOM   3877  CB  GLN B  68     -11.174  32.541  10.435  1.00 89.98           C  
ATOM   3880  O   GLN B  68      -9.122  30.336  10.028  1.00 89.98           O  
ATOM   3881  CG  GLN B  68     -11.892  33.891  10.280  1.00 89.98           C  
ATOM   3884  CD  GLN B  68     -13.365  33.829  10.680  1.00 89.98           C  
ATOM   3885  NE2 GLN B  68     -14.032  34.956  10.812  1.00 89.98           N  
ATOM   3888  OE1 GLN B  68     -13.953  32.780  10.890  1.00 89.98           O  
ATOM   3889  N   LEU B  69      -8.196  31.417  11.776  1.00 91.60           N  
ATOM   3891  CA  LEU B  69      -7.548  30.254  12.380  1.00 91.60           C  
ATOM   3893  C   LEU B  69      -8.297  29.881  13.658  1.00 91.60           C  
ATOM   3894  CB  LEU B  69      -6.067  30.579  12.646  1.00 91.60           C  
ATOM   3897  O   LEU B  69      -8.304  30.654  14.615  1.00 91.60           O  
ATOM   3898  CG  LEU B  69      -5.296  29.454  13.366  1.00 91.60           C  
ATOM   3900  CD1 LEU B  69      -5.127  28.214  12.492  1.00 91.60           C  
ATOM   3904  CD2 LEU B  69      -3.905  29.947  13.763  1.00 91.60           C  
ATOM   3908  N   PHE B  70      -8.906  28.704  13.677  1.00 93.06           N  
ATOM   3910  CA  PHE B  70      -9.449  28.088  14.877  1.00 93.06           C  
ATOM   3912  C   PHE B  70      -8.349  27.314  15.606  1.00 93.06           C  
ATOM   3913  CB  PHE B  70     -10.619  27.171  14.502  1.00 93.06           C  
ATOM   3916  O   PHE B  70      -7.632  26.524  14.996  1.00 93.06           O  
ATOM   3917  CG  PHE B  70     -11.100  26.305  15.647  1.00 93.06           C  
ATOM   3918  CD1 PHE B  70     -10.857  24.918  15.638  1.00 93.06           C  
ATOM   3920  CD2 PHE B  70     -11.761  26.890  16.743  1.00 93.06           C  
ATOM   3922  CE1 PHE B  70     -11.295  24.121  16.709  1.00 93.06           C  
ATOM   3924  CE2 PHE B  70     -12.197  26.090  17.815  1.00 93.06           C  
ATOM   3926  CZ  PHE B  70     -11.966  24.704  17.796  1.00 93.06           C  
ATOM   3928  N   THR B  71      -8.252  27.512  16.916  1.00 92.42           N  
ATOM   3930  CA  THR B  71      -7.476  26.680  17.837  1.00 92.42           C  
ATOM   3932  C   THR B  71      -8.368  26.305  19.008  1.00 92.42           C  
ATOM   3933  CB  THR B  71      -6.215  27.395  18.346  1.00 92.42           C  
ATOM   3935  O   THR B  71      -9.015  27.163  19.616  1.00 92.42           O  
ATOM   3936  CG2 THR B  71      -5.184  27.590  17.238  1.00 92.42           C  
ATOM   3940  OG1 THR B  71      -6.513  28.676  18.860  1.00 92.42           O  
ATOM   3942  N   GLY B  72      -8.439  25.021  19.338  1.00 91.72           N  
ATOM   3944  CA  GLY B  72      -9.399  24.585  20.336  1.00 91.72           C  
ATOM   3947  C   GLY B  72      -9.441  23.095  20.551  1.00 91.72           C  
ATOM   3948  O   GLY B  72      -8.451  22.387  20.385  1.00 91.72           O  
ATOM   3949  N   SER B  73     -10.619  22.658  20.963  1.00 88.54           N  
ATOM   3951  CA  SER B  73     -10.954  21.276  21.204  1.00 88.54           C  
ATOM   3953  C   SER B  73     -12.231  20.889  20.473  1.00 88.54           C  
ATOM   3954  CB  SER B  73     -11.086  21.021  22.704  1.00 88.54           C  
ATOM   3957  O   SER B  73     -13.146  21.707  20.305  1.00 88.54           O  
ATOM   3958  OG  SER B  73     -11.235  19.643  22.945  1.00 88.54           O  
ATOM   3960  N   VAL B  74     -12.275  19.625  20.059  1.00 83.53           N  
ATOM   3962  CA  VAL B  74     -13.485  18.946  19.605  1.00 83.53           C  
ATOM   3964  C   VAL B  74     -13.827  17.829  20.589  1.00 83.53           C  
ATOM   3965  CB  VAL B  74     -13.335  18.433  18.168  1.00 83.53           C  
ATOM   3967  O   VAL B  74     -12.985  16.996  20.919  1.00 83.53           O  
ATOM   3968  CG1 VAL B  74     -14.565  17.639  17.711  1.00 83.53           C  
ATOM   3972  CG2 VAL B  74     -13.195  19.615  17.204  1.00 83.53           C  
ATOM   3976  N   GLY B  75     -15.073  17.799  21.055  1.00 76.27           N  
ATOM   3978  CA  GLY B  75     -15.495  16.905  22.132  1.00 76.27           C  
ATOM   3981  C   GLY B  75     -14.820  17.257  23.460  1.00 76.27           C  
ATOM   3982  O   GLY B  75     -14.493  18.416  23.722  1.00 76.27           O  
ATOM   3983  N   THR B  76     -14.614  16.253  24.310  1.00 75.48           N  
ATOM   3985  CA  THR B  76     -13.998  16.426  25.631  1.00 75.48           C  
ATOM   3987  C   THR B  76     -12.475  16.392  25.549  1.00 75.48           C  
ATOM   3988  CB  THR B  76     -14.514  15.381  26.629  1.00 75.48           C  
ATOM   3990  O   THR B  76     -11.853  15.353  25.763  1.00 75.48           O  
ATOM   3991  CG2 THR B  76     -16.004  15.553  26.907  1.00 75.48           C  
ATOM   3995  OG1 THR B  76     -14.305  14.085  26.119  1.00 75.48           O  
ATOM   3997  N   GLY B  77     -11.870  17.537  25.236  1.00 77.76           N  
ATOM   3999  CA  GLY B  77     -10.436  17.749  25.430  1.00 77.76           C  
ATOM   4002  C   GLY B  77      -9.525  17.247  24.311  1.00 77.76           C  
ATOM   4003  O   GLY B  77      -8.312  17.351  24.466  1.00 77.76           O  
ATOM   4004  N   ASN B  78     -10.051  16.768  23.174  1.00 87.18           N  
ATOM   4006  CA  ASN B  78      -9.212  16.447  22.012  1.00 87.18           C  
ATOM   4008  C   ASN B  78      -8.775  17.751  21.335  1.00 87.18           C  
ATOM   4009  CB  ASN B  78      -9.942  15.546  21.011  1.00 87.18           C  
ATOM   4012  O   ASN B  78      -9.648  18.468  20.834  1.00 87.18           O  
ATOM   4013  CG  ASN B  78     -10.386  14.239  21.623  1.00 87.18           C  
ATOM   4014  ND2 ASN B  78     -11.591  13.811  21.337  1.00 87.18           N  
ATOM   4017  OD1 ASN B  78      -9.663  13.592  22.359  1.00 87.18           O  
ATOM   4018  N   PRO B  79      -7.481  18.106  21.331  1.00 92.51           N  
ATOM   4019  CA  PRO B  79      -7.006  19.328  20.699  1.00 92.51           C  
ATOM   4021  C   PRO B  79      -7.125  19.232  19.181  1.00 92.51           C  
ATOM   4022  CB  PRO B  79      -5.538  19.471  21.106  1.00 92.51           C  
ATOM   4025  O   PRO B  79      -6.824  18.187  18.613  1.00 92.51           O  
ATOM   4026  CG  PRO B  79      -5.373  18.519  22.281  1.00 92.51           C  
ATOM   4029  CD  PRO B  79      -6.367  17.417  21.957  1.00 92.51           C  
ATOM   4032  N   THR B  80      -7.499  20.328  18.529  1.00 93.36           N  
ATOM   4034  CA  THR B  80      -7.386  20.457  17.072  1.00 93.36           C  
ATOM   4036  C   THR B  80      -7.301  21.925  16.652  1.00 93.36           C  
ATOM   4037  CB  THR B  80      -8.519  19.713  16.342  1.00 93.36           C  
ATOM   4039  O   THR B  80      -7.609  22.848  17.418  1.00 93.36           O  
ATOM   4040  CG2 THR B  80      -9.877  20.385  16.503  1.00 93.36           C  
ATOM   4044  OG1 THR B  80      -8.245  19.693  14.967  1.00 93.36           O  
ATOM   4046  N   ALA B  81      -6.872  22.148  15.417  1.00 94.90           N  
ATOM   4048  CA  ALA B  81      -6.867  23.447  14.773  1.00 94.90           C  
ATOM   4050  C   ALA B  81      -7.418  23.332  13.354  1.00 94.90           C  
ATOM   4051  CB  ALA B  81      -5.452  24.024  14.794  1.00 94.90           C  
ATOM   4055  O   ALA B  81      -7.346  22.282  12.721  1.00 94.90           O  
ATOM   4056  N   ALA B  82      -7.972  24.428  12.855  1.00 96.10           N  
ATOM   4058  CA  ALA B  82      -8.517  24.479  11.510  1.00 96.10           C  
ATOM   4060  C   ALA B  82      -8.409  25.877  10.928  1.00 96.10           C  
ATOM   4061  CB  ALA B  82      -9.974  24.019  11.543  1.00 96.10           C  
ATOM   4065  O   ALA B  82      -8.336  26.867  11.658  1.00 96.10           O  
ATOM   4066  N   ILE B  83      -8.464  25.964   9.608  1.00 95.02           N  
ATOM   4068  CA  ILE B  83      -8.451  27.232   8.891  1.00 95.02           C  
ATOM   4070  C   ILE B  83      -9.652  27.338   7.958  1.00 95.02           C  
ATOM   4071  CB  ILE B  83      -7.094  27.427   8.186  1.00 95.02           C  
ATOM   4073  O   ILE B  83     -10.095  26.352   7.378  1.00 95.02           O  
ATOM   4074  CG1 ILE B  83      -6.970  28.880   7.679  1.00 95.02           C  
ATOM   4077  CG2 ILE B  83      -6.891  26.381   7.075  1.00 95.02           C  
ATOM   4081  CD1 ILE B  83      -5.579  29.239   7.162  1.00 95.02           C  
ATOM   4085  N   ARG B  84     -10.166  28.552   7.790  1.00 94.21           N  
ATOM   4087  CA  ARG B  84     -11.032  28.915   6.664  1.00 94.21           C  
ATOM   4089  C   ARG B  84     -10.678  30.302   6.158  1.00 94.21           C  
ATOM   4090  CB  ARG B  84     -12.514  28.797   7.044  1.00 94.21           C  
ATOM   4093  O   ARG B  84     -10.009  31.068   6.856  1.00 94.21           O  
ATOM   4094  CG  ARG B  84     -12.968  29.839   8.068  1.00 94.21           C  
ATOM   4097  CD  ARG B  84     -14.478  29.725   8.236  1.00 94.21           C  
ATOM   4100  NE  ARG B  84     -14.968  30.680   9.240  1.00 94.21           N  
ATOM   4102  NH1 ARG B  84     -17.210  30.314   8.933  1.00 94.21           N  
ATOM   4105  NH2 ARG B  84     -16.533  31.911  10.307  1.00 94.21           N  
ATOM   4108  CZ  ARG B  84     -16.228  30.952   9.492  1.00 94.21           C  
ATOM   4109  N   VAL B  85     -11.170  30.648   4.979  1.00 92.36           N  
ATOM   4111  CA  VAL B  85     -11.015  31.976   4.382  1.00 92.36           C  
ATOM   4113  C   VAL B  85     -12.390  32.528   4.026  1.00 92.36           C  
ATOM   4114  CB  VAL B  85     -10.067  31.898   3.171  1.00 92.36           C  
ATOM   4116  O   VAL B  85     -13.234  31.809   3.502  1.00 92.36           O  
ATOM   4117  CG1 VAL B  85     -10.069  33.166   2.315  1.00 92.36           C  
ATOM   4121  CG2 VAL B  85      -8.621  31.680   3.645  1.00 92.36           C  
ATOM   4125  N   TYR B  86     -12.622  33.806   4.322  1.00 89.12           N  
ATOM   4127  CA  TYR B  86     -13.709  34.564   3.705  1.00 89.12           C  
ATOM   4129  C   TYR B  86     -13.199  35.195   2.416  1.00 89.12           C  
ATOM   4130  CB  TYR B  86     -14.217  35.645   4.656  1.00 89.12           C  
ATOM   4133  O   TYR B  86     -12.240  35.967   2.459  1.00 89.12           O  
ATOM   4134  CG  TYR B  86     -15.402  36.417   4.123  1.00 89.12           C  
ATOM   4135  CD1 TYR B  86     -15.222  37.724   3.639  1.00 89.12           C  
ATOM   4137  CD2 TYR B  86     -16.680  35.830   4.098  1.00 89.12           C  
ATOM   4139  CE1 TYR B  86     -16.321  38.458   3.163  1.00 89.12           C  
ATOM   4141  CE2 TYR B  86     -17.786  36.561   3.623  1.00 89.12           C  
ATOM   4143  OH  TYR B  86     -18.668  38.604   2.722  1.00 89.12           O  
ATOM   4145  CZ  TYR B  86     -17.606  37.881   3.162  1.00 89.12           C  
ATOM   4146  N   ASP B  87     -13.824  34.867   1.296  1.00 87.45           N  
ATOM   4148  CA  ASP B  87     -13.558  35.495   0.010  1.00 87.45           C  
ATOM   4150  C   ASP B  87     -14.509  36.683  -0.182  1.00 87.45           C  
ATOM   4151  CB  ASP B  87     -13.661  34.432  -1.088  1.00 87.45           C  
ATOM   4154  O   ASP B  87     -15.722  36.523  -0.346  1.00 87.45           O  
ATOM   4155  CG  ASP B  87     -13.548  35.010  -2.499  1.00 87.45           C  
ATOM   4156  OD1 ASP B  87     -13.137  36.180  -2.657  1.00 87.45           O  
ATOM   4157  OD2 ASP B  87     -13.948  34.292  -3.437  1.00 87.45           O  
ATOM   4158  N   ASP B  88     -13.954  37.895  -0.167  1.00 83.59           N  
ATOM   4160  CA  ASP B  88     -14.702  39.135  -0.358  1.00 83.59           C  
ATOM   4162  C   ASP B  88     -15.296  39.227  -1.781  1.00 83.59           C  
ATOM   4163  CB  ASP B  88     -13.810  40.368  -0.107  1.00 83.59           C  
ATOM   4166  O   ASP B  88     -16.315  39.896  -1.972  1.00 83.59           O  
ATOM   4167  CG  ASP B  88     -13.177  40.515   1.290  1.00 83.59           C  
ATOM   4168  OD1 ASP B  88     -13.854  40.276   2.315  1.00 83.59           O  
ATOM   4169  OD2 ASP B  88     -12.021  40.994   1.351  1.00 83.59           O  
ATOM   4170  N   LEU B  89     -14.700  38.556  -2.780  1.00 82.27           N  
ATOM   4172  CA  LEU B  89     -15.161  38.578  -4.175  1.00 82.27           C  
ATOM   4174  C   LEU B  89     -16.478  37.814  -4.337  1.00 82.27           C  
ATOM   4175  CB  LEU B  89     -14.099  37.962  -5.111  1.00 82.27           C  
ATOM   4178  O   LEU B  89     -17.383  38.277  -5.035  1.00 82.27           O  
ATOM   4179  CG  LEU B  89     -12.713  38.628  -5.076  1.00 82.27           C  
ATOM   4181  CD1 LEU B  89     -11.697  37.756  -5.815  1.00 82.27           C  
ATOM   4185  CD2 LEU B  89     -12.747  40.003  -5.754  1.00 82.27           C  
ATOM   4189  N   THR B  90     -16.596  36.659  -3.682  1.00 85.94           N  
ATOM   4191  CA  THR B  90     -17.816  35.834  -3.670  1.00 85.94           C  
ATOM   4193  C   THR B  90     -18.723  36.125  -2.473  1.00 85.94           C  
ATOM   4194  CB  THR B  90     -17.478  34.339  -3.738  1.00 85.94           C  
ATOM   4196  O   THR B  90     -19.865  35.670  -2.445  1.00 85.94           O  
ATOM   4197  CG2 THR B  90     -16.778  33.968  -5.045  1.00 85.94           C  
ATOM   4201  OG1 THR B  90     -16.646  33.972  -2.667  1.00 85.94           O  
ATOM   4203  N   SER B  91     -18.246  36.917  -1.505  1.00 87.69           N  
ATOM   4205  CA  SER B  91     -18.918  37.201  -0.231  1.00 87.69           C  
ATOM   4207  C   SER B  91     -19.317  35.927   0.522  1.00 87.69           C  
ATOM   4208  CB  SER B  91     -20.090  38.168  -0.422  1.00 87.69           C  
ATOM   4211  O   SER B  91     -20.426  35.814   1.052  1.00 87.69           O  
ATOM   4212  OG  SER B  91     -19.633  39.395  -0.963  1.00 87.69           O  
ATOM   4214  N   SER B  92     -18.421  34.940   0.532  1.00 90.59           N  
ATOM   4216  CA  SER B  92     -18.673  33.622   1.110  1.00 90.59           C  
ATOM   4218  C   SER B  92     -17.453  33.082   1.854  1.00 90.59           C  
ATOM   4219  CB  SER B  92     -19.174  32.659   0.027  1.00 90.59           C  
ATOM   4222  O   SER B  92     -16.320  33.487   1.604  1.00 90.59           O  
ATOM   4223  OG  SER B  92     -18.160  32.254  -0.869  1.00 90.59           O  
ATOM   4225  N   PHE B  93     -17.693  32.192   2.816  1.00 92.04           N  
ATOM   4227  CA  PHE B  93     -16.629  31.458   3.493  1.00 92.04           C  
ATOM   4229  C   PHE B  93     -16.349  30.155   2.748  1.00 92.04           C  
ATOM   4230  CB  PHE B  93     -17.012  31.175   4.952  1.00 92.04           C  
ATOM   4233  O   PHE B  93     -17.284  29.480   2.321  1.00 92.04           O  
ATOM   4234  CG  PHE B  93     -16.838  32.349   5.893  1.00 92.04           C  
ATOM   4235  CD1 PHE B  93     -15.573  32.605   6.452  1.00 92.04           C  
ATOM   4237  CD2 PHE B  93     -17.930  33.173   6.223  1.00 92.04           C  
ATOM   4239  CE1 PHE B  93     -15.408  33.653   7.374  1.00 92.04           C  
ATOM   4241  CE2 PHE B  93     -17.752  34.253   7.107  1.00 92.04           C  
ATOM   4243  CZ  PHE B  93     -16.495  34.481   7.694  1.00 92.04           C  
ATOM   4245  N   SER B  94     -15.077  29.769   2.685  1.00 92.55           N  
ATOM   4247  CA  SER B  94     -14.712  28.371   2.486  1.00 92.55           C  
ATOM   4249  C   SER B  94     -15.215  27.520   3.657  1.00 92.55           C  
ATOM   4250  CB  SER B  94     -13.188  28.232   2.362  1.00 92.55           C  
ATOM   4253  O   SER B  94     -15.469  28.026   4.759  1.00 92.55           O  
ATOM   4254  OG  SER B  94     -12.564  28.360   3.630  1.00 92.55           O  
ATOM   4256  N   ASP B  95     -15.235  26.206   3.464  1.00 93.38           N  
ATOM   4258  CA  ASP B  95     -15.347  25.272   4.580  1.00 93.38           C  
ATOM   4260  C   ASP B  95     -14.161  25.413   5.551  1.00 93.38           C  
ATOM   4261  CB  ASP B  95     -15.490  23.837   4.051  1.00 93.38           C  
ATOM   4264  O   ASP B  95     -13.097  25.952   5.214  1.00 93.38           O  
ATOM   4265  CG  ASP B  95     -16.816  23.621   3.313  1.00 93.38           C  
ATOM   4266  OD1 ASP B  95     -17.824  24.228   3.740  1.00 93.38           O  
ATOM   4267  OD2 ASP B  95     -16.807  22.846   2.333  1.00 93.38           O  
ATOM   4268  N   TRP B  96     -14.359  24.933   6.780  1.00 94.77           N  
ATOM   4270  CA  TRP B  96     -13.286  24.773   7.756  1.00 94.77           C  
ATOM   4272  C   TRP B  96     -12.442  23.549   7.410  1.00 94.77           C  
ATOM   4273  CB  TRP B  96     -13.864  24.648   9.169  1.00 94.77           C  
ATOM   4276  O   TRP B  96     -12.940  22.426   7.411  1.00 94.77           O  
ATOM   4277  CG  TRP B  96     -14.313  25.924   9.806  1.00 94.77           C  
ATOM   4278  CD1 TRP B  96     -15.589  26.348   9.948  1.00 94.77           C  
ATOM   4280  CD2 TRP B  96     -13.481  26.938  10.440  1.00 94.77           C  
ATOM   4281  CE2 TRP B  96     -14.334  27.930  11.008  1.00 94.77           C  
ATOM   4282  CE3 TRP B  96     -12.090  27.110  10.605  1.00 94.77           C  
ATOM   4284  NE1 TRP B  96     -15.608  27.524  10.672  1.00 94.77           N  
ATOM   4286  CH2 TRP B  96     -12.442  29.180  11.853  1.00 94.77           C  
ATOM   4288  CZ2 TRP B  96     -13.833  29.034  11.715  1.00 94.77           C  
ATOM   4290  CZ3 TRP B  96     -11.576  28.224  11.293  1.00 94.77           C  
ATOM   4292  N   LEU B  97     -11.153  23.768   7.175  1.00 95.92           N  
ATOM   4294  CA  LEU B  97     -10.181  22.727   6.878  1.00 95.92           C  
ATOM   4296  C   LEU B  97      -9.381  22.394   8.136  1.00 95.92           C  
ATOM   4297  CB  LEU B  97      -9.278  23.179   5.719  1.00 95.92           C  
ATOM   4300  O   LEU B  97      -8.548  23.186   8.578  1.00 95.92           O  
ATOM   4301  CG  LEU B  97     -10.029  23.574   4.433  1.00 95.92           C  
ATOM   4303  CD1 LEU B  97      -9.000  23.922   3.363  1.00 95.92           C  
ATOM   4307  CD2 LEU B  97     -10.931  22.458   3.903  1.00 95.92           C  
ATOM   4311  N   GLU B  98      -9.653  21.232   8.727  1.00 95.58           N  
ATOM   4313  CA  GLU B  98      -8.926  20.729   9.898  1.00 95.58           C  
ATOM   4315  C   GLU B  98      -7.468  20.395   9.556  1.00 95.58           C  
ATOM   4316  CB  GLU B  98      -9.642  19.497  10.468  1.00 95.58           C  
ATOM   4319  O   GLU B  98      -7.211  19.742   8.540  1.00 95.58           O  
ATOM   4320  CG  GLU B  98      -9.152  19.197  11.891  1.00 95.58           C  
ATOM   4323  CD  GLU B  98      -9.781  17.949  12.524  1.00 95.58           C  
ATOM   4324  OE1 GLU B  98      -9.451  17.702  13.711  1.00 95.58           O  
ATOM   4325  OE2 GLU B  98     -10.558  17.246  11.843  1.00 95.58           O  
ATOM   4326  N   PHE B  99      -6.533  20.828  10.406  1.00 96.36           N  
ATOM   4328  CA  PHE B  99      -5.115  20.486  10.316  1.00 96.36           C  
ATOM   4330  C   PHE B  99      -4.876  19.042  10.754  1.00 96.36           C  
ATOM   4331  CB  PHE B  99      -4.265  21.451  11.162  1.00 96.36           C  
ATOM   4334  O   PHE B  99      -5.382  18.582  11.777  1.00 96.36           O  
ATOM   4335  CG  PHE B  99      -4.205  22.906  10.719  1.00 96.36           C  
ATOM   4336  CD1 PHE B  99      -4.664  23.322   9.455  1.00 96.36           C  
ATOM   4338  CD2 PHE B  99      -3.634  23.859  11.581  1.00 96.36           C  
ATOM   4340  CE1 PHE B  99      -4.520  24.654   9.044  1.00 96.36           C  
ATOM   4342  CE2 PHE B  99      -3.545  25.208  11.197  1.00 96.36           C  
ATOM   4344  CZ  PHE B  99      -3.989  25.606   9.925  1.00 96.36           C  
ATOM   4346  N   HIS B 100      -4.046  18.335   9.997  1.00 96.13           N  
ATOM   4348  CA  HIS B 100      -3.579  17.012  10.371  1.00 96.13           C  
ATOM   4350  C   HIS B 100      -2.476  17.122  11.419  1.00 96.13           C  
ATOM   4351  CB  HIS B 100      -3.142  16.240   9.125  1.00 96.13           C  
ATOM   4354  O   HIS B 100      -1.582  17.963  11.325  1.00 96.13           O  
ATOM   4355  CG  HIS B 100      -4.309  15.923   8.229  1.00 96.13           C  
ATOM   4356  CD2 HIS B 100      -4.418  16.178   6.889  1.00 96.13           C  
ATOM   4358  ND1 HIS B 100      -5.488  15.335   8.628  1.00 96.13           N  
ATOM   4360  CE1 HIS B 100      -6.294  15.254   7.558  1.00 96.13           C  
ATOM   4362  NE2 HIS B 100      -5.683  15.752   6.472  1.00 96.13           N  
ATOM   4363  N   HIS B 101      -2.538  16.259  12.423  1.00 95.47           N  
ATOM   4365  CA  HIS B 101      -1.602  16.220  13.535  1.00 95.47           C  
ATOM   4367  C   HIS B 101      -1.523  14.826  14.155  1.00 95.47           C  
ATOM   4368  CB  HIS B 101      -2.027  17.278  14.562  1.00 95.47           C  
ATOM   4371  O   HIS B 101      -2.386  13.976  13.921  1.00 95.47           O  
ATOM   4372  CG  HIS B 101      -3.418  17.149  15.121  1.00 95.47           C  
ATOM   4373  CD2 HIS B 101      -4.392  18.107  15.064  1.00 95.47           C  
ATOM   4375  ND1 HIS B 101      -3.933  16.089  15.830  1.00 95.47           N  
ATOM   4377  CE1 HIS B 101      -5.177  16.416  16.219  1.00 95.47           C  
ATOM   4379  NE2 HIS B 101      -5.493  17.637  15.776  1.00 95.47           N  
ATOM   4380  N   SER B 102      -0.538  14.610  15.027  1.00 93.78           N  
ATOM   4382  CA  SER B 102      -0.260  13.291  15.618  1.00 93.78           C  
ATOM   4384  C   SER B 102      -1.435  12.656  16.382  1.00 93.78           C  
ATOM   4385  CB  SER B 102       0.970  13.378  16.525  1.00 93.78           C  
ATOM   4388  O   SER B 102      -1.471  11.441  16.541  1.00 93.78           O  
ATOM   4389  OG  SER B 102       0.759  14.287  17.591  1.00 93.78           O  
ATOM   4391  N   GLY B 103      -2.414  13.447  16.837  1.00 93.78           N  
ATOM   4393  CA  GLY B 103      -3.632  12.929  17.484  1.00 93.78           C  
ATOM   4396  C   GLY B 103      -4.821  12.591  16.569  1.00 93.78           C  
ATOM   4397  O   GLY B 103      -5.739  11.922  17.032  1.00 93.78           O  
ATOM   4398  N   ASN B 104      -4.845  13.029  15.303  1.00 93.94           N  
ATOM   4400  CA  ASN B 104      -5.959  12.762  14.370  1.00 93.94           C  
ATOM   4402  C   ASN B 104      -5.521  11.999  13.109  1.00 93.94           C  
ATOM   4403  CB  ASN B 104      -6.735  14.060  14.053  1.00 93.94           C  
ATOM   4406  O   ASN B 104      -6.330  11.747  12.220  1.00 93.94           O  
ATOM   4407  CG  ASN B 104      -6.011  15.059  13.162  1.00 93.94           C  
ATOM   4408  ND2 ASN B 104      -6.581  16.228  12.982  1.00 93.94           N  
ATOM   4411  OD1 ASN B 104      -4.945  14.794  12.619  1.00 93.94           O  
ATOM   4412  N   THR B 105      -4.245  11.623  13.034  1.00 94.61           N  
ATOM   4414  CA  THR B 105      -3.651  10.921  11.900  1.00 94.61           C  
ATOM   4416  C   THR B 105      -2.760   9.788  12.405  1.00 94.61           C  
ATOM   4417  CB  THR B 105      -2.845  11.906  11.043  1.00 94.61           C  
ATOM   4419  O   THR B 105      -2.141   9.898  13.458  1.00 94.61           O  
ATOM   4420  CG2 THR B 105      -2.397  11.262   9.740  1.00 94.61           C  
ATOM   4424  OG1 THR B 105      -3.622  13.025  10.673  1.00 94.61           O  
ATOM   4426  N   ASN B 106      -2.681   8.688  11.656  1.00 96.55           N  
ATOM   4428  CA  ASN B 106      -1.851   7.534  11.997  1.00 96.55           C  
ATOM   4430  C   ASN B 106      -0.951   7.114  10.825  1.00 96.55           C  
ATOM   4431  CB  ASN B 106      -2.781   6.405  12.434  1.00 96.55           C  
ATOM   4434  O   ASN B 106      -1.393   6.493   9.849  1.00 96.55           O  
ATOM   4435  CG  ASN B 106      -2.048   5.118  12.741  1.00 96.55           C  
ATOM   4436  ND2 ASN B 106      -2.786   4.040  12.804  1.00 96.55           N  
ATOM   4439  OD1 ASN B 106      -0.831   5.065  12.867  1.00 96.55           O  
ATOM   4440  N   PHE B 107       0.343   7.413  10.933  1.00 96.36           N  
ATOM   4442  CA  PHE B 107       1.324   7.083   9.897  1.00 96.36           C  
ATOM   4444  C   PHE B 107       2.160   5.837  10.177  1.00 96.36           C  
ATOM   4445  CB  PHE B 107       2.207   8.304   9.621  1.00 96.36           C  
ATOM   4448  O   PHE B 107       2.759   5.325   9.234  1.00 96.36           O  
ATOM   4449  CG  PHE B 107       1.506   9.503   9.006  1.00 96.36           C  
ATOM   4450  CD1 PHE B 107       0.362   9.359   8.188  1.00 96.36           C  
ATOM   4452  CD2 PHE B 107       2.049  10.782   9.216  1.00 96.36           C  
ATOM   4454  CE1 PHE B 107      -0.225  10.484   7.589  1.00 96.36           C  
ATOM   4456  CE2 PHE B 107       1.450  11.907   8.632  1.00 96.36           C  
ATOM   4458  CZ  PHE B 107       0.313  11.759   7.829  1.00 96.36           C  
ATOM   4460  N   ASN B 108       2.193   5.338  11.413  1.00 96.52           N  
ATOM   4462  CA  ASN B 108       3.180   4.345  11.831  1.00 96.52           C  
ATOM   4464  C   ASN B 108       2.685   3.304  12.854  1.00 96.52           C  
ATOM   4465  CB  ASN B 108       4.432   5.091  12.334  1.00 96.52           C  
ATOM   4468  O   ASN B 108       3.484   2.457  13.242  1.00 96.52           O  
ATOM   4469  CG  ASN B 108       4.195   5.892  13.602  1.00 96.52           C  
ATOM   4470  ND2 ASN B 108       5.098   5.826  14.549  1.00 96.52           N  
ATOM   4473  OD1 ASN B 108       3.206   6.590  13.748  1.00 96.52           O  
ATOM   4474  N   GLU B 109       1.417   3.314  13.282  1.00 97.08           N  
ATOM   4476  CA  GLU B 109       0.833   2.255  14.123  1.00 97.08           C  
ATOM   4478  C   GLU B 109      -0.104   1.357  13.297  1.00 97.08           C  
ATOM   4479  CB  GLU B 109       0.131   2.848  15.366  1.00 97.08           C  
ATOM   4482  O   GLU B 109      -1.153   1.787  12.818  1.00 97.08           O  
ATOM   4483  CG  GLU B 109      -0.261   1.741  16.363  1.00 97.08           C  
ATOM   4486  CD  GLU B 109      -1.024   2.239  17.609  1.00 97.08           C  
ATOM   4487  OE1 GLU B 109      -2.283   2.299  17.544  1.00 97.08           O  
ATOM   4488  OE2 GLU B 109      -0.364   2.407  18.671  1.00 97.08           O  
ATOM   4489  N   PHE B 110       0.251   0.083  13.154  1.00 97.25           N  
ATOM   4491  CA  PHE B 110      -0.508  -0.913  12.403  1.00 97.25           C  
ATOM   4493  C   PHE B 110      -1.131  -1.910  13.376  1.00 97.25           C  
ATOM   4494  CB  PHE B 110       0.407  -1.611  11.390  1.00 97.25           C  
ATOM   4497  O   PHE B 110      -0.418  -2.681  14.011  1.00 97.25           O  
ATOM   4498  CG  PHE B 110       1.078  -0.680  10.407  1.00 97.25           C  
ATOM   4499  CD1 PHE B 110       0.564  -0.543   9.104  1.00 97.25           C  
ATOM   4501  CD2 PHE B 110       2.227   0.039  10.789  1.00 97.25           C  
ATOM   4503  CE1 PHE B 110       1.172   0.347   8.203  1.00 97.25           C  
ATOM   4505  CE2 PHE B 110       2.830   0.929   9.889  1.00 97.25           C  
ATOM   4507  CZ  PHE B 110       2.296   1.090   8.602  1.00 97.25           C  
ATOM   4509  N   GLY B 111      -2.454  -1.885  13.516  1.00 94.78           N  
ATOM   4511  CA  GLY B 111      -3.177  -2.718  14.474  1.00 94.78           C  
ATOM   4514  C   GLY B 111      -4.688  -2.629  14.293  1.00 94.78           C  
ATOM   4515  O   GLY B 111      -5.189  -1.807  13.518  1.00 94.78           O  
ATOM   4516  N   GLY B 112      -5.406  -3.472  15.028  1.00 90.47           N  
ATOM   4518  CA  GLY B 112      -6.858  -3.583  14.949  1.00 90.47           C  
ATOM   4521  C   GLY B 112      -7.412  -4.668  15.867  1.00 90.47           C  
ATOM   4522  O   GLY B 112      -6.796  -5.055  16.866  1.00 90.47           O  
ATOM   4523  N   ASN B 113      -8.587  -5.155  15.508  1.00 88.80           N  
ATOM   4525  CA  ASN B 113      -9.245  -6.293  16.128  1.00 88.80           C  
ATOM   4527  C   ASN B 113      -8.698  -7.600  15.553  1.00 88.80           C  
ATOM   4528  CB  ASN B 113     -10.752  -6.169  15.905  1.00 88.80           C  
ATOM   4531  O   ASN B 113      -8.004  -7.600  14.538  1.00 88.80           O  
ATOM   4532  CG  ASN B 113     -11.261  -4.815  16.355  1.00 88.80           C  
ATOM   4533  ND2 ASN B 113     -11.441  -3.896  15.436  1.00 88.80           N  
ATOM   4536  OD1 ASN B 113     -11.435  -4.551  17.531  1.00 88.80           O  
ATOM   4537  N   VAL B 114      -9.000  -8.718  16.208  1.00 91.62           N  
ATOM   4539  CA  VAL B 114      -8.686 -10.054  15.694  1.00 91.62           C  
ATOM   4541  C   VAL B 114      -9.244 -10.234  14.277  1.00 91.62           C  
ATOM   4542  CB  VAL B 114      -9.199 -11.136  16.662  1.00 91.62           C  
ATOM   4544  O   VAL B 114     -10.371  -9.842  13.999  1.00 91.62           O  
ATOM   4545  CG1 VAL B 114     -10.724 -11.152  16.837  1.00 91.62           C  
ATOM   4549  CG2 VAL B 114      -8.727 -12.528  16.236  1.00 91.62           C  
ATOM   4553  N   GLY B 115      -8.438 -10.797  13.377  1.00 91.01           N  
ATOM   4555  CA  GLY B 115      -8.804 -11.008  11.974  1.00 91.01           C  
ATOM   4558  C   GLY B 115      -8.525  -9.819  11.049  1.00 91.01           C  
ATOM   4559  O   GLY B 115      -8.271 -10.048   9.866  1.00 91.01           O  
ATOM   4560  N   ASP B 116      -8.463  -8.587  11.570  1.00 93.03           N  
ATOM   4562  CA  ASP B 116      -8.242  -7.395  10.745  1.00 93.03           C  
ATOM   4564  C   ASP B 116      -6.890  -7.483   9.989  1.00 93.03           C  
ATOM   4565  CB  ASP B 116      -8.308  -6.084  11.566  1.00 93.03           C  
ATOM   4568  O   ASP B 116      -5.855  -7.901  10.530  1.00 93.03           O  
ATOM   4569  CG  ASP B 116      -9.651  -5.647  12.204  1.00 93.03           C  
ATOM   4570  OD1 ASP B 116     -10.736  -6.215  11.950  1.00 93.03           O  
ATOM   4571  OD2 ASP B 116      -9.604  -4.669  12.996  1.00 93.03           O  
ATOM   4572  N   THR B 117      -6.887  -7.049   8.727  1.00 95.12           N  
ATOM   4574  CA  THR B 117      -5.725  -7.060   7.827  1.00 95.12           C  
ATOM   4576  C   THR B 117      -4.722  -5.972   8.202  1.00 95.12           C  
ATOM   4577  CB  THR B 117      -6.169  -6.897   6.365  1.00 95.12           C  
ATOM   4579  O   THR B 117      -5.051  -4.786   8.247  1.00 95.12           O  
ATOM   4580  CG2 THR B 117      -4.991  -6.826   5.392  1.00 95.12           C  
ATOM   4584  OG1 THR B 117      -6.961  -8.004   6.001  1.00 95.12           O  
ATOM   4586  N   ILE B 118      -3.471  -6.368   8.435  1.00 96.43           N  
ATOM   4588  CA  ILE B 118      -2.376  -5.487   8.863  1.00 96.43           C  
ATOM   4590  C   ILE B 118      -1.472  -5.117   7.690  1.00 96.43           C  
ATOM   4591  CB  ILE B 118      -1.588  -6.170  10.004  1.00 96.43           C  
ATOM   4593  O   ILE B 118      -1.104  -3.952   7.542  1.00 96.43           O  
ATOM   4594  CG1 ILE B 118      -2.495  -6.479  11.216  1.00 96.43           C  
ATOM   4597  CG2 ILE B 118      -0.368  -5.354  10.455  1.00 96.43           C  
ATOM   4601  CD1 ILE B 118      -3.193  -5.266  11.849  1.00 96.43           C  
ATOM   4605  N   ALA B 119      -1.120  -6.099   6.860  1.00 96.79           N  
ATOM   4607  CA  ALA B 119      -0.245  -5.918   5.708  1.00 96.79           C  
ATOM   4609  C   ALA B 119      -0.432  -7.042   4.687  1.00 96.79           C  
ATOM   4610  CB  ALA B 119       1.208  -5.898   6.193  1.00 96.79           C  
ATOM   4614  O   ALA B 119      -0.913  -8.127   5.015  1.00 96.79           O  
ATOM   4615  N   THR B 120       0.030  -6.804   3.463  1.00 95.77           N  
ATOM   4617  CA  THR B 120       0.209  -7.865   2.462  1.00 95.77           C  
ATOM   4619  C   THR B 120       1.692  -8.163   2.296  1.00 95.77           C  
ATOM   4620  CB  THR B 120      -0.468  -7.554   1.122  1.00 95.77           C  
ATOM   4622  O   THR B 120       2.537  -7.355   2.678  1.00 95.77           O  
ATOM   4623  CG2 THR B 120      -1.920  -7.105   1.281  1.00 95.77           C  
ATOM   4627  OG1 THR B 120       0.221  -6.576   0.381  1.00 95.77           O  
ATOM   4629  N   GLY B 121       2.007  -9.342   1.778  1.00 95.40           N  
ATOM   4631  CA  GLY B 121       3.378  -9.812   1.683  1.00 95.40           C  
ATOM   4634  C   GLY B 121       3.508 -11.039   0.799  1.00 95.40           C  
ATOM   4635  O   GLY B 121       2.586 -11.381   0.052  1.00 95.40           O  
ATOM   4636  N   ALA B 122       4.659 -11.696   0.874  1.00 94.10           N  
ATOM   4638  CA  ALA B 122       4.874 -12.985   0.232  1.00 94.10           C  
ATOM   4640  C   ALA B 122       5.940 -13.816   0.947  1.00 94.10           C  
ATOM   4641  CB  ALA B 122       5.274 -12.785  -1.232  1.00 94.10           C  
ATOM   4645  O   ALA B 122       6.763 -13.302   1.708  1.00 94.10           O  
ATOM   4646  N   ALA B 123       5.938 -15.111   0.659  1.00 92.49           N  
ATOM   4648  CA  ALA B 123       6.958 -16.038   1.116  1.00 92.49           C  
ATOM   4650  C   ALA B 123       8.182 -16.054   0.192  1.00 92.49           C  
ATOM   4651  CB  ALA B 123       6.310 -17.406   1.225  1.00 92.49           C  
ATOM   4655  O   ALA B 123       8.053 -16.147  -1.029  1.00 92.49           O  
ATOM   4656  N   HIS B 124       9.380 -16.039   0.780  1.00 87.19           N  
ATOM   4658  CA  HIS B 124      10.647 -16.165   0.043  1.00 87.19           C  
ATOM   4660  C   HIS B 124      11.130 -17.618  -0.046  1.00 87.19           C  
ATOM   4661  CB  HIS B 124      11.733 -15.278   0.662  1.00 87.19           C  
ATOM   4664  O   HIS B 124      12.024 -17.970  -0.803  1.00 87.19           O  
ATOM   4665  CG  HIS B 124      11.494 -13.784   0.617  1.00 87.19           C  
ATOM   4666  CD2 HIS B 124      10.330 -13.111   0.866  1.00 87.19           C  
ATOM   4668  ND1 HIS B 124      12.496 -12.847   0.366  1.00 87.19           N  
ATOM   4669  CE1 HIS B 124      11.919 -11.642   0.451  1.00 87.19           C  
ATOM   4671  NE2 HIS B 124      10.619 -11.772   0.752  1.00 87.19           N  
ATOM   4673  N   GLY B 125      10.512 -18.495   0.734  1.00 83.18           N  
ATOM   4675  CA  GLY B 125      10.827 -19.909   0.822  1.00 83.18           C  
ATOM   4678  C   GLY B 125       9.821 -20.589   1.733  1.00 83.18           C  
ATOM   4679  O   GLY B 125       8.788 -20.011   2.060  1.00 83.18           O  
ATOM   4680  N   ALA B 126      10.139 -21.794   2.198  1.00 84.50           N  
ATOM   4682  CA  ALA B 126       9.239 -22.521   3.091  1.00 84.50           C  
ATOM   4684  C   ALA B 126       9.156 -21.926   4.512  1.00 84.50           C  
ATOM   4685  CB  ALA B 126       9.651 -23.996   3.087  1.00 84.50           C  
ATOM   4689  O   ALA B 126       8.178 -22.158   5.220  1.00 84.50           O  
ATOM   4690  N   ASN B 127      10.174 -21.151   4.912  1.00 88.83           N  
ATOM   4692  CA  ASN B 127      10.420 -20.776   6.309  1.00 88.83           C  
ATOM   4694  C   ASN B 127      10.458 -19.262   6.568  1.00 88.83           C  
ATOM   4695  CB  ASN B 127      11.751 -21.409   6.757  1.00 88.83           C  
ATOM   4698  O   ASN B 127      10.649 -18.859   7.711  1.00 88.83           O  
ATOM   4699  CG  ASN B 127      11.772 -22.924   6.727  1.00 88.83           C  
ATOM   4700  ND2 ASN B 127      12.938 -23.518   6.804  1.00 88.83           N  
ATOM   4703  OD1 ASN B 127      10.773 -23.606   6.604  1.00 88.83           O  
ATOM   4704  N   TYR B 128      10.333 -18.420   5.540  1.00 90.70           N  
ATOM   4706  CA  TYR B 128      10.446 -16.965   5.676  1.00 90.70           C  
ATOM   4708  C   TYR B 128       9.453 -16.254   4.761  1.00 90.70           C  
ATOM   4709  CB  TYR B 128      11.886 -16.522   5.374  1.00 90.70           C  
ATOM   4712  O   TYR B 128       9.352 -16.580   3.575  1.00 90.70           O  
ATOM   4713  CG  TYR B 128      12.141 -15.035   5.568  1.00 90.70           C  
ATOM   4714  CD1 TYR B 128      12.093 -14.155   4.470  1.00 90.70           C  
ATOM   4716  CD2 TYR B 128      12.449 -14.528   6.845  1.00 90.70           C  
ATOM   4718  CE1 TYR B 128      12.386 -12.789   4.629  1.00 90.70           C  
ATOM   4720  CE2 TYR B 128      12.738 -13.158   7.012  1.00 90.70           C  
ATOM   4722  OH  TYR B 128      13.033 -10.969   6.048  1.00 90.70           O  
ATOM   4724  CZ  TYR B 128      12.720 -12.286   5.902  1.00 90.70           C  
ATOM   4725  N   ALA B 129       8.743 -15.276   5.313  1.00 94.88           N  
ATOM   4727  CA  ALA B 129       7.861 -14.375   4.588  1.00 94.88           C  
ATOM   4729  C   ALA B 129       8.102 -12.929   5.027  1.00 94.88           C  
ATOM   4730  CB  ALA B 129       6.407 -14.806   4.814  1.00 94.88           C  
ATOM   4734  O   ALA B 129       8.371 -12.674   6.202  1.00 94.88           O  
ATOM   4735  N   SER B 130       7.972 -11.990   4.091  1.00 95.98           N  
ATOM   4737  CA  SER B 130       8.058 -10.549   4.344  1.00 95.98           C  
ATOM   4739  C   SER B 130       6.741  -9.856   4.011  1.00 95.98           C  
ATOM   4740  CB  SER B 130       9.216  -9.916   3.567  1.00 95.98           C  
ATOM   4743  O   SER B 130       6.024 -10.289   3.108  1.00 95.98           O  
ATOM   4744  OG  SER B 130       8.972  -9.930   2.169  1.00 95.98           O  
ATOM   4746  N   PHE B 131       6.447  -8.762   4.710  1.00 97.16           N  
ATOM   4748  CA  PHE B 131       5.226  -7.972   4.577  1.00 97.16           C  
ATOM   4750  C   PHE B 131       5.549  -6.481   4.544  1.00 97.16           C  
ATOM   4751  CB  PHE B 131       4.266  -8.275   5.734  1.00 97.16           C  
ATOM   4754  O   PHE B 131       6.431  -6.011   5.265  1.00 97.16           O  
ATOM   4755  CG  PHE B 131       3.912  -9.738   5.888  1.00 97.16           C  
ATOM   4756  CD1 PHE B 131       2.765 -10.257   5.261  1.00 97.16           C  
ATOM   4758  CD2 PHE B 131       4.749 -10.586   6.637  1.00 97.16           C  
ATOM   4760  CE1 PHE B 131       2.460 -11.624   5.373  1.00 97.16           C  
ATOM   4762  CE2 PHE B 131       4.455 -11.955   6.730  1.00 97.16           C  
ATOM   4764  CZ  PHE B 131       3.314 -12.473   6.097  1.00 97.16           C  
ATOM   4766  N   GLU B 132       4.813  -5.736   3.723  1.00 96.85           N  
ATOM   4768  CA  GLU B 132       5.049  -4.314   3.485  1.00 96.85           C  
ATOM   4770  C   GLU B 132       4.066  -3.436   4.280  1.00 96.85           C  
ATOM   4771  CB  GLU B 132       4.971  -4.027   1.974  1.00 96.85           C  
ATOM   4774  O   GLU B 132       2.851  -3.500   4.081  1.00 96.85           O  
ATOM   4775  CG  GLU B 132       5.989  -4.811   1.116  1.00 96.85           C  
ATOM   4778  CD  GLU B 132       5.509  -6.188   0.597  1.00 96.85           C  
ATOM   4779  OE1 GLU B 132       6.357  -7.054   0.291  1.00 96.85           O  
ATOM   4780  OE2 GLU B 132       4.297  -6.398   0.353  1.00 96.85           O  
ATOM   4781  N   LEU B 133       4.590  -2.581   5.162  1.00 96.81           N  
ATOM   4783  CA  LEU B 133       3.829  -1.614   5.955  1.00 96.81           C  
ATOM   4785  C   LEU B 133       3.972  -0.202   5.348  1.00 96.81           C  
ATOM   4786  CB  LEU B 133       4.329  -1.640   7.414  1.00 96.81           C  
ATOM   4789  O   LEU B 133       5.052   0.392   5.447  1.00 96.81           O  
ATOM   4790  CG  LEU B 133       4.199  -2.977   8.159  1.00 96.81           C  
ATOM   4792  CD1 LEU B 133       4.923  -2.878   9.503  1.00 96.81           C  
ATOM   4796  CD2 LEU B 133       2.746  -3.336   8.457  1.00 96.81           C  
ATOM   4800  N   PRO B 134       2.922   0.376   4.728  1.00 95.93           N  
ATOM   4801  CA  PRO B 134       3.004   1.699   4.110  1.00 95.93           C  
ATOM   4803  C   PRO B 134       3.090   2.823   5.153  1.00 95.93           C  
ATOM   4804  CB  PRO B 134       1.755   1.820   3.231  1.00 95.93           C  
ATOM   4807  O   PRO B 134       2.172   3.034   5.952  1.00 95.93           O  
ATOM   4808  CG  PRO B 134       0.745   0.905   3.923  1.00 95.93           C  
ATOM   4811  CD  PRO B 134       1.623  -0.227   4.456  1.00 95.93           C  
ATOM   4814  N   ILE B 135       4.178   3.590   5.094  1.00 96.82           N  
ATOM   4816  CA  ILE B 135       4.482   4.721   5.982  1.00 96.82           C  
ATOM   4818  C   ILE B 135       4.629   6.033   5.184  1.00 96.82           C  
ATOM   4819  CB  ILE B 135       5.712   4.404   6.873  1.00 96.82           C  
ATOM   4821  O   ILE B 135       4.582   6.055   3.952  1.00 96.82           O  
ATOM   4822  CG1 ILE B 135       6.959   4.062   6.035  1.00 96.82           C  
ATOM   4825  CG2 ILE B 135       5.391   3.268   7.862  1.00 96.82           C  
ATOM   4829  CD1 ILE B 135       8.263   4.048   6.836  1.00 96.82           C  
ATOM   4833  N   ASN B 136       4.774   7.159   5.887  1.00 97.11           N  
ATOM   4835  CA  ASN B 136       4.904   8.498   5.291  1.00 97.11           C  
ATOM   4837  C   ASN B 136       6.085   9.277   5.896  1.00 97.11           C  
ATOM   4838  CB  ASN B 136       3.565   9.258   5.398  1.00 97.11           C  
ATOM   4841  O   ASN B 136       5.935  10.444   6.255  1.00 97.11           O  
ATOM   4842  CG  ASN B 136       2.427   8.567   4.675  1.00 97.11           C  
ATOM   4843  ND2 ASN B 136       1.475   8.038   5.407  1.00 97.11           N  
ATOM   4846  OD1 ASN B 136       2.373   8.494   3.454  1.00 97.11           O  
ATOM   4847  N   SER B 137       7.241   8.625   6.054  1.00 94.01           N  
ATOM   4849  CA  SER B 137       8.394   9.203   6.751  1.00 94.01           C  
ATOM   4851  C   SER B 137       9.349   9.942   5.814  1.00 94.01           C  
ATOM   4852  CB  SER B 137       9.151   8.120   7.512  1.00 94.01           C  
ATOM   4855  O   SER B 137       9.527   9.578   4.649  1.00 94.01           O  
ATOM   4856  OG  SER B 137      10.147   8.732   8.302  1.00 94.01           O  
ATOM   4858  N   THR B 138      10.008  10.976   6.332  1.00 92.75           N  
ATOM   4860  CA  THR B 138      11.124  11.658   5.660  1.00 92.75           C  
ATOM   4862  C   THR B 138      12.450  10.896   5.815  1.00 92.75           C  
ATOM   4863  CB  THR B 138      11.259  13.095   6.185  1.00 92.75           C  
ATOM   4865  O   THR B 138      13.362  11.083   5.004  1.00 92.75           O  
ATOM   4866  CG2 THR B 138      10.028  13.943   5.858  1.00 92.75           C  
ATOM   4870  OG1 THR B 138      11.392  13.078   7.585  1.00 92.75           O  
ATOM   4872  N   SER B 139      12.540   9.987   6.793  1.00 90.23           N  
ATOM   4874  CA  SER B 139      13.694   9.126   7.085  1.00 90.23           C  
ATOM   4876  C   SER B 139      13.352   7.634   6.981  1.00 90.23           C  
ATOM   4877  CB  SER B 139      14.239   9.439   8.485  1.00 90.23           C  
ATOM   4880  O   SER B 139      12.199   7.230   7.149  1.00 90.23           O  
ATOM   4881  OG  SER B 139      13.252   9.187   9.465  1.00 90.23           O  
ATOM   4883  N   SER B 140      14.358   6.795   6.716  1.00 89.52           N  
ATOM   4885  CA  SER B 140      14.191   5.341   6.823  1.00 89.52           C  
ATOM   4887  C   SER B 140      13.868   4.951   8.274  1.00 89.52           C  
ATOM   4888  CB  SER B 140      15.440   4.579   6.367  1.00 89.52           C  
ATOM   4891  O   SER B 140      14.446   5.531   9.197  1.00 89.52           O  
ATOM   4892  OG  SER B 140      15.686   4.798   4.989  1.00 89.52           O  
ATOM   4894  N   PRO B 141      12.969   3.980   8.499  1.00 92.14           N  
ATOM   4895  CA  PRO B 141      12.666   3.496   9.839  1.00 92.14           C  
ATOM   4897  C   PRO B 141      13.883   2.821  10.479  1.00 92.14           C  
ATOM   4898  CB  PRO B 141      11.470   2.559   9.674  1.00 92.14           C  
ATOM   4901  O   PRO B 141      14.620   2.085   9.826  1.00 92.14           O  
ATOM   4902  CG  PRO B 141      11.561   2.089   8.223  1.00 92.14           C  
ATOM   4905  CD  PRO B 141      12.201   3.261   7.496  1.00 92.14           C  
ATOM   4908  N   ALA B 142      14.068   3.059  11.775  1.00 90.54           N  
ATOM   4910  CA  ALA B 142      15.145   2.472  12.568  1.00 90.54           C  
ATOM   4912  C   ALA B 142      14.723   1.156  13.243  1.00 90.54           C  
ATOM   4913  CB  ALA B 142      15.609   3.522  13.584  1.00 90.54           C  
ATOM   4917  O   ALA B 142      15.574   0.376  13.669  1.00 90.54           O  
ATOM   4918  N   GLY B 143      13.418   0.894  13.357  1.00 92.80           N  
ATOM   4920  CA  GLY B 143      12.914  -0.348  13.932  1.00 92.80           C  
ATOM   4923  C   GLY B 143      11.408  -0.381  14.125  1.00 92.80           C  
ATOM   4924  O   GLY B 143      10.693   0.552  13.765  1.00 92.80           O  
ATOM   4925  N   VAL B 144      10.922  -1.440  14.764  1.00 94.15           N  
ATOM   4927  CA  VAL B 144       9.518  -1.623  15.141  1.00 94.15           C  
ATOM   4929  C   VAL B 144       9.392  -2.029  16.609  1.00 94.15           C  
ATOM   4930  CB  VAL B 144       8.775  -2.612  14.222  1.00 94.15           C  
ATOM   4932  O   VAL B 144      10.291  -2.635  17.189  1.00 94.15           O  
ATOM   4933  CG1 VAL B 144       8.899  -2.214  12.749  1.00 94.15           C  
ATOM   4937  CG2 VAL B 144       9.239  -4.057  14.421  1.00 94.15           C  
ATOM   4941  N   SER B 145       8.259  -1.678  17.208  1.00 94.70           N  
ATOM   4943  CA  SER B 145       7.804  -2.176  18.507  1.00 94.70           C  
ATOM   4945  C   SER B 145       6.544  -2.998  18.264  1.00 94.70           C  
ATOM   4946  CB  SER B 145       7.490  -1.021  19.467  1.00 94.70           C  
ATOM   4949  O   SER B 145       5.600  -2.487  17.665  1.00 94.70           O  
ATOM   4950  OG  SER B 145       8.577  -0.111  19.601  1.00 94.70           O  
ATOM   4952  N   VAL B 146       6.521  -4.248  18.702  1.00 94.64           N  
ATOM   4954  CA  VAL B 146       5.451  -5.212  18.436  1.00 94.64           C  
ATOM   4956  C   VAL B 146       4.804  -5.590  19.755  1.00 94.64           C  
ATOM   4957  CB  VAL B 146       5.993  -6.470  17.730  1.00 94.64           C  
ATOM   4959  O   VAL B 146       5.482  -6.056  20.662  1.00 94.64           O  
ATOM   4960  CG1 VAL B 146       4.849  -7.380  17.279  1.00 94.64           C  
ATOM   4964  CG2 VAL B 146       6.808  -6.099  16.490  1.00 94.64           C  
ATOM   4968  N   ALA B 147       3.496  -5.396  19.867  1.00 94.60           N  
ATOM   4970  CA  ALA B 147       2.705  -5.858  20.998  1.00 94.60           C  
ATOM   4972  C   ALA B 147       1.596  -6.794  20.508  1.00 94.60           C  
ATOM   4973  CB  ALA B 147       2.158  -4.648  21.761  1.00 94.60           C  
ATOM   4977  O   ALA B 147       1.003  -6.565  19.451  1.00 94.60           O  
ATOM   4978  N   GLY B 148       1.287  -7.821  21.299  1.00 93.34           N  
ATOM   4980  CA  GLY B 148       0.308  -8.843  20.936  1.00 93.34           C  
ATOM   4983  C   GLY B 148       0.855  -9.853  19.926  1.00 93.34           C  
ATOM   4984  O   GLY B 148       2.057 -10.103  19.870  1.00 93.34           O  
ATOM   4985  N   ALA B 149      -0.043 -10.457  19.151  1.00 94.61           N  
ATOM   4987  CA  ALA B 149       0.289 -11.536  18.230  1.00 94.61           C  
ATOM   4989  C   ALA B 149      -0.347 -11.317  16.857  1.00 94.61           C  
ATOM   4990  CB  ALA B 149      -0.137 -12.874  18.843  1.00 94.61           C  
ATOM   4994  O   ALA B 149      -1.413 -10.715  16.717  1.00 94.61           O  
ATOM   4995  N   PHE B 150       0.298 -11.870  15.839  1.00 95.70           N  
ATOM   4997  CA  PHE B 150      -0.127 -11.788  14.450  1.00 95.70           C  
ATOM   4999  C   PHE B 150      -0.299 -13.182  13.866  1.00 95.70           C  
ATOM   5000  CB  PHE B 150       0.867 -10.935  13.654  1.00 95.70           C  
ATOM   5003  O   PHE B 150       0.302 -14.149  14.331  1.00 95.70           O  
ATOM   5004  CG  PHE B 150       0.922  -9.511  14.166  1.00 95.70           C  
ATOM   5005  CD1 PHE B 150       0.062  -8.537  13.624  1.00 95.70           C  
ATOM   5007  CD2 PHE B 150       1.736  -9.195  15.270  1.00 95.70           C  
ATOM   5009  CE1 PHE B 150      -0.006  -7.259  14.205  1.00 95.70           C  
ATOM   5011  CE2 PHE B 150       1.636  -7.933  15.872  1.00 95.70           C  
ATOM   5013  CZ  PHE B 150       0.762  -6.973  15.343  1.00 95.70           C  
ATOM   5015  N   SER B 151      -1.136 -13.285  12.844  1.00 95.91           N  
ATOM   5017  CA  SER B 151      -1.328 -14.504  12.068  1.00 95.91           C  
ATOM   5019  C   SER B 151      -0.982 -14.245  10.609  1.00 95.91           C  
ATOM   5020  CB  SER B 151      -2.746 -15.061  12.237  1.00 95.91           C  
ATOM   5023  O   SER B 151      -1.020 -13.110  10.131  1.00 95.91           O  
ATOM   5024  OG  SER B 151      -3.721 -14.143  11.794  1.00 95.91           O  
ATOM   5026  N   VAL B 152      -0.623 -15.308   9.900  1.00 96.24           N  
ATOM   5028  CA  VAL B 152      -0.359 -15.278   8.465  1.00 96.24           C  
ATOM   5030  C   VAL B 152      -1.351 -16.200   7.782  1.00 96.24           C  
ATOM   5031  CB  VAL B 152       1.092 -15.663   8.139  1.00 96.24           C  
ATOM   5033  O   VAL B 152      -1.428 -17.384   8.116  1.00 96.24           O  
ATOM   5034  CG1 VAL B 152       1.332 -15.601   6.630  1.00 96.24           C  
ATOM   5038  CG2 VAL B 152       2.091 -14.720   8.820  1.00 96.24           C  
ATOM   5042  N   VAL B 153      -2.083 -15.672   6.806  1.00 93.94           N  
ATOM   5044  CA  VAL B 153      -3.032 -16.433   5.983  1.00 93.94           C  
ATOM   5046  C   VAL B 153      -2.645 -16.342   4.509  1.00 93.94           C  
ATOM   5047  CB  VAL B 153      -4.494 -16.002   6.227  1.00 93.94           C  
ATOM   5049  O   VAL B 153      -2.020 -15.368   4.079  1.00 93.94           O  
ATOM   5050  CG1 VAL B 153      -4.898 -16.141   7.702  1.00 93.94           C  
ATOM   5054  CG2 VAL B 153      -4.773 -14.558   5.804  1.00 93.94           C  
ATOM   5058  N   ALA B 154      -3.017 -17.354   3.727  1.00 92.35           N  
ATOM   5060  CA  ALA B 154      -2.933 -17.280   2.273  1.00 92.35           C  
ATOM   5062  C   ALA B 154      -3.810 -16.124   1.769  1.00 92.35           C  
ATOM   5063  CB  ALA B 154      -3.356 -18.627   1.678  1.00 92.35           C  
ATOM   5067  O   ALA B 154      -4.932 -15.955   2.248  1.00 92.35           O  
ATOM   5068  N   LYS B 155      -3.344 -15.341   0.784  1.00 89.68           N  
ATOM   5070  CA  LYS B 155      -4.143 -14.224   0.240  1.00 89.68           C  
ATOM   5072  C   LYS B 155      -5.443 -14.695  -0.437  1.00 89.68           C  
ATOM   5073  CB  LYS B 155      -3.264 -13.325  -0.657  1.00 89.68           C  
ATOM   5076  O   LYS B 155      -6.382 -13.922  -0.570  1.00 89.68           O  
ATOM   5077  CG  LYS B 155      -3.938 -11.964  -0.890  1.00 89.68           C  
ATOM   5080  CD  LYS B 155      -3.114 -10.892  -1.615  1.00 89.68           C  
ATOM   5083  CE  LYS B 155      -3.989  -9.630  -1.692  1.00 89.68           C  
ATOM   5086  NZ  LYS B 155      -3.261  -8.385  -2.040  1.00 89.68           N  
ATOM   5090  N   SER B 156      -5.527 -15.978  -0.789  1.00 81.59           N  
ATOM   5092  CA  SER B 156      -6.751 -16.654  -1.231  1.00 81.59           C  
ATOM   5094  C   SER B 156      -7.771 -16.919  -0.114  1.00 81.59           C  
ATOM   5095  CB  SER B 156      -6.369 -17.998  -1.864  1.00 81.59           C  
ATOM   5098  O   SER B 156      -8.814 -17.491  -0.395  1.00 81.59           O  
ATOM   5099  OG  SER B 156      -5.621 -18.762  -0.929  1.00 81.59           O  
ATOM   5101  N   GLY B 157      -7.472 -16.639   1.156  1.00 76.40           N  
ATOM   5103  CA  GLY B 157      -8.359 -16.961   2.282  1.00 76.40           C  
ATOM   5106  C   GLY B 157      -8.518 -18.463   2.573  1.00 76.40           C  
ATOM   5107  O   GLY B 157      -9.190 -18.834   3.528  1.00 76.40           O  
ATOM   5108  N   THR B 158      -7.874 -19.345   1.801  1.00 71.11           N  
ATOM   5110  CA  THR B 158      -8.109 -20.800   1.858  1.00 71.11           C  
ATOM   5112  C   THR B 158      -7.378 -21.522   2.991  1.00 71.11           C  
ATOM   5113  CB  THR B 158      -7.730 -21.482   0.534  1.00 71.11           C  
ATOM   5115  O   THR B 158      -7.636 -22.706   3.222  1.00 71.11           O  
ATOM   5116  CG2 THR B 158      -8.592 -21.041  -0.643  1.00 71.11           C  
ATOM   5120  OG1 THR B 158      -6.385 -21.213   0.190  1.00 71.11           O  
ATOM   5122  N   ALA B 159      -6.419 -20.872   3.657  1.00 80.63           N  
ATOM   5124  CA  ALA B 159      -5.640 -21.484   4.730  1.00 80.63           C  
ATOM   5126  C   ALA B 159      -4.967 -20.456   5.647  1.00 80.63           C  
ATOM   5127  CB  ALA B 159      -4.564 -22.394   4.118  1.00 80.63           C  
ATOM   5131  O   ALA B 159      -4.356 -19.488   5.185  1.00 80.63           O  
ATOM   5132  N   THR B 160      -4.968 -20.754   6.946  1.00 86.83           N  
ATOM   5134  CA  THR B 160      -4.044 -20.153   7.913  1.00 86.83           C  
ATOM   5136  C   THR B 160      -2.697 -20.857   7.815  1.00 86.83           C  
ATOM   5137  CB  THR B 160      -4.603 -20.227   9.339  1.00 86.83           C  
ATOM   5139  O   THR B 160      -2.614 -22.075   7.959  1.00 86.83           O  
ATOM   5140  CG2 THR B 160      -3.710 -19.520  10.358  1.00 86.83           C  
ATOM   5144  OG1 THR B 160      -5.851 -19.578   9.364  1.00 86.83           O  
ATOM   5146  N   ARG B 161      -1.635 -20.093   7.558  1.00 89.94           N  
ATOM   5148  CA  ARG B 161      -0.253 -20.584   7.463  1.00 89.94           C  
ATOM   5150  C   ARG B 161       0.452 -20.532   8.815  1.00 89.94           C  
ATOM   5151  CB  ARG B 161       0.511 -19.767   6.406  1.00 89.94           C  
ATOM   5154  O   ARG B 161       1.131 -21.479   9.189  1.00 89.94           O  
ATOM   5155  CG  ARG B 161      -0.071 -19.854   4.984  1.00 89.94           C  
ATOM   5158  CD  ARG B 161       0.109 -21.259   4.413  1.00 89.94           C  
ATOM   5161  NE  ARG B 161      -0.405 -21.371   3.046  1.00 89.94           N  
ATOM   5163  NH1 ARG B 161      -1.293 -23.492   3.157  1.00 89.94           N  
ATOM   5166  NH2 ARG B 161      -1.370 -22.308   1.256  1.00 89.94           N  
ATOM   5169  CZ  ARG B 161      -1.021 -22.396   2.501  1.00 89.94           C  
ATOM   5170  N   VAL B 162       0.255 -19.449   9.568  1.00 92.58           N  
ATOM   5172  CA  VAL B 162       0.770 -19.289  10.936  1.00 92.58           C  
ATOM   5174  C   VAL B 162      -0.345 -18.716  11.801  1.00 92.58           C  
ATOM   5175  CB  VAL B 162       2.024 -18.388  10.974  1.00 92.58           C  
ATOM   5177  O   VAL B 162      -0.835 -17.628  11.520  1.00 92.58           O  
ATOM   5178  CG1 VAL B 162       2.588 -18.297  12.394  1.00 92.58           C  
ATOM   5182  CG2 VAL B 162       3.141 -18.919  10.065  1.00 92.58           C  
ATOM   5186  N   ALA B 163      -0.770 -19.447  12.833  1.00 90.52           N  
ATOM   5188  CA  ALA B 163      -1.919 -19.053  13.654  1.00 90.52           C  
ATOM   5190  C   ALA B 163      -1.603 -17.918  14.641  1.00 90.52           C  
ATOM   5191  CB  ALA B 163      -2.432 -20.299  14.386  1.00 90.52           C  
ATOM   5195  O   ALA B 163      -2.452 -17.072  14.899  1.00 90.52           O  
ATOM   5196  N   SER B 164      -0.390 -17.901  15.192  1.00 92.97           N  
ATOM   5198  CA  SER B 164       0.067 -16.886  16.139  1.00 92.97           C  
ATOM   5200  C   SER B 164       1.588 -16.797  16.093  1.00 92.97           C  
ATOM   5201  CB  SER B 164      -0.401 -17.247  17.551  1.00 92.97           C  
ATOM   5204  O   SER B 164       2.270 -17.814  16.205  1.00 92.97           O  
ATOM   5205  OG  SER B 164       0.060 -16.300  18.492  1.00 92.97           O  
ATOM   5207  N   THR B 165       2.118 -15.592  15.929  1.00 92.16           N  
ATOM   5209  CA  THR B 165       3.553 -15.294  15.901  1.00 92.16           C  
ATOM   5211  C   THR B 165       3.803 -13.829  16.254  1.00 92.16           C  
ATOM   5212  CB  THR B 165       4.142 -15.626  14.518  1.00 92.16           C  
ATOM   5214  O   THR B 165       2.897 -12.997  16.178  1.00 92.16           O  
ATOM   5215  CG2 THR B 165       3.560 -14.791  13.377  1.00 92.16           C  
ATOM   5219  OG1 THR B 165       5.541 -15.469  14.510  1.00 92.16           O  
ATOM   5221  N   THR B 166       5.047 -13.504  16.596  1.00 90.98           N  
ATOM   5223  CA  THR B 166       5.556 -12.129  16.520  1.00 90.98           C  
ATOM   5225  C   THR B 166       6.086 -11.834  15.109  1.00 90.98           C  
ATOM   5226  CB  THR B 166       6.599 -11.875  17.619  1.00 90.98           C  
ATOM   5228  O   THR B 166       6.171 -12.737  14.268  1.00 90.98           O  
ATOM   5229  CG2 THR B 166       7.935 -12.580  17.380  1.00 90.98           C  
ATOM   5233  OG1 THR B 166       6.836 -10.492  17.712  1.00 90.98           O  
ATOM   5235  N   VAL B 167       6.442 -10.577  14.850  1.00 93.30           N  
ATOM   5237  CA  VAL B 167       7.097 -10.136  13.613  1.00 93.30           C  
ATOM   5239  C   VAL B 167       8.428  -9.464  13.934  1.00 93.30           C  
ATOM   5240  CB  VAL B 167       6.204  -9.210  12.764  1.00 93.30           C  
ATOM   5242  O   VAL B 167       8.574  -8.842  14.983  1.00 93.30           O  
ATOM   5243  CG1 VAL B 167       4.839  -9.836  12.460  1.00 93.30           C  
ATOM   5247  CG2 VAL B 167       5.951  -7.839  13.399  1.00 93.30           C  
ATOM   5251  N   ASN B 168       9.385  -9.545  13.015  1.00 91.55           N  
ATOM   5253  CA  ASN B 168      10.680  -8.874  13.139  1.00 91.55           C  
ATOM   5255  C   ASN B 168      10.839  -7.779  12.089  1.00 91.55           C  
ATOM   5256  CB  ASN B 168      11.803  -9.913  13.048  1.00 91.55           C  
ATOM   5259  O   ASN B 168      10.298  -7.881  10.991  1.00 91.55           O  
ATOM   5260  CG  ASN B 168      11.867 -10.763  14.300  1.00 91.55           C  
ATOM   5261  ND2 ASN B 168      11.890 -12.067  14.168  1.00 91.55           N  
ATOM   5264  OD1 ASN B 168      11.906 -10.268  15.410  1.00 91.55           O  
ATOM   5265  N   PHE B 169      11.605  -6.739  12.405  1.00 92.84           N  
ATOM   5267  CA  PHE B 169      11.925  -5.681  11.456  1.00 92.84           C  
ATOM   5269  C   PHE B 169      12.972  -6.127  10.433  1.00 92.84           C  
ATOM   5270  CB  PHE B 169      12.409  -4.451  12.218  1.00 92.84           C  
ATOM   5273  O   PHE B 169      14.080  -6.524  10.795  1.00 92.84           O  
ATOM   5274  CG  PHE B 169      12.690  -3.255  11.342  1.00 92.84           C  
ATOM   5275  CD1 PHE B 169      13.963  -2.663  11.369  1.00 92.84           C  
ATOM   5277  CD2 PHE B 169      11.683  -2.722  10.513  1.00 92.84           C  
ATOM   5279  CE1 PHE B 169      14.203  -1.492  10.638  1.00 92.84           C  
ATOM   5281  CE2 PHE B 169      11.939  -1.572   9.751  1.00 92.84           C  
ATOM   5283  CZ  PHE B 169      13.198  -0.955   9.825  1.00 92.84           C  
ATOM   5285  N   SER B 170      12.649  -5.980   9.150  1.00 90.97           N  
ATOM   5287  CA  SER B 170      13.569  -6.203   8.033  1.00 90.97           C  
ATOM   5289  C   SER B 170      14.151  -4.861   7.586  1.00 90.97           C  
ATOM   5290  CB  SER B 170      12.862  -6.954   6.900  1.00 90.97           C  
ATOM   5293  O   SER B 170      13.772  -4.292   6.560  1.00 90.97           O  
ATOM   5294  OG  SER B 170      12.399  -8.216   7.363  1.00 90.97           O  
ATOM   5296  N   GLY B 171      15.060  -4.318   8.400  1.00 82.77           N  
ATOM   5298  CA  GLY B 171      15.635  -2.987   8.182  1.00 82.77           C  
ATOM   5301  C   GLY B 171      16.376  -2.839   6.854  1.00 82.77           C  
ATOM   5302  O   GLY B 171      16.221  -1.813   6.199  1.00 82.77           O  
ATOM   5303  N   ALA B 172      17.085  -3.891   6.428  1.00 81.10           N  
ATOM   5305  CA  ALA B 172      17.789  -3.981   5.144  1.00 81.10           C  
ATOM   5307  C   ALA B 172      16.883  -3.816   3.907  1.00 81.10           C  
ATOM   5308  CB  ALA B 172      18.546  -5.310   5.107  1.00 81.10           C  
ATOM   5312  O   ALA B 172      17.363  -3.457   2.839  1.00 81.10           O  
ATOM   5313  N   ASP B 173      15.577  -4.051   4.056  1.00 89.96           N  
ATOM   5315  CA  ASP B 173      14.597  -3.937   2.975  1.00 89.96           C  
ATOM   5317  C   ASP B 173      13.677  -2.710   3.139  1.00 89.96           C  
ATOM   5318  CB  ASP B 173      13.768  -5.231   2.901  1.00 89.96           C  
ATOM   5321  O   ASP B 173      12.760  -2.527   2.335  1.00 89.96           O  
ATOM   5322  CG  ASP B 173      14.572  -6.501   2.598  1.00 89.96           C  
ATOM   5323  OD1 ASP B 173      15.102  -6.617   1.466  1.00 89.96           O  
ATOM   5324  OD2 ASP B 173      14.520  -7.421   3.445  1.00 89.96           O  
ATOM   5325  N   SER B 174      13.871  -1.875   4.168  1.00 92.42           N  
ATOM   5327  CA  SER B 174      12.916  -0.830   4.569  1.00 92.42           C  
ATOM   5329  C   SER B 174      13.296   0.570   4.078  1.00 92.42           C  
ATOM   5330  CB  SER B 174      12.758  -0.806   6.086  1.00 92.42           C  
ATOM   5333  O   SER B 174      14.361   1.093   4.395  1.00 92.42           O  
ATOM   5334  OG  SER B 174      12.172  -2.005   6.551  1.00 92.42           O  
ATOM   5336  N   SER B 175      12.376   1.231   3.375  1.00 94.93           N  
ATOM   5338  CA  SER B 175      12.548   2.578   2.816  1.00 94.93           C  
ATOM   5340  C   SER B 175      11.780   3.651   3.598  1.00 94.93           C  
ATOM   5341  CB  SER B 175      12.117   2.577   1.345  1.00 94.93           C  
ATOM   5344  O   SER B 175      11.062   3.371   4.556  1.00 94.93           O  
ATOM   5345  OG  SER B 175      10.709   2.484   1.221  1.00 94.93           O  
ATOM   5347  N   LYS B 176      11.866   4.910   3.145  1.00 94.39           N  
ATOM   5349  CA  LYS B 176      11.101   6.047   3.696  1.00 94.39           C  
ATOM   5351  C   LYS B 176       9.573   5.870   3.627  1.00 94.39           C  
ATOM   5352  CB  LYS B 176      11.479   7.305   2.905  1.00 94.39           C  
ATOM   5355  O   LYS B 176       8.837   6.477   4.407  1.00 94.39           O  
ATOM   5356  CG  LYS B 176      12.929   7.776   3.088  1.00 94.39           C  
ATOM   5359  CD  LYS B 176      13.096   9.081   2.296  1.00 94.39           C  
ATOM   5362  CE  LYS B 176      14.531   9.607   2.282  1.00 94.39           C  
ATOM   5365  NZ  LYS B 176      14.576  10.946   1.634  1.00 94.39           N  
ATOM   5369  N   LYS B 177       9.086   5.075   2.665  1.00 97.19           N  
ATOM   5371  CA  LYS B 177       7.652   4.893   2.365  1.00 97.19           C  
ATOM   5373  C   LYS B 177       7.128   3.498   2.700  1.00 97.19           C  
ATOM   5374  CB  LYS B 177       7.386   5.264   0.895  1.00 97.19           C  
ATOM   5377  O   LYS B 177       5.912   3.324   2.765  1.00 97.19           O  
ATOM   5378  CG  LYS B 177       7.488   6.779   0.629  1.00 97.19           C  
ATOM   5381  CD  LYS B 177       6.357   7.617   1.243  1.00 97.19           C  
ATOM   5384  CE  LYS B 177       5.005   7.275   0.610  1.00 97.19           C  
ATOM   5387  NZ  LYS B 177       3.914   8.056   1.222  1.00 97.19           N  
ATOM   5391  N   ILE B 178       8.007   2.527   2.946  1.00 96.56           N  
ATOM   5393  CA  ILE B 178       7.638   1.152   3.296  1.00 96.56           C  
ATOM   5395  C   ILE B 178       8.561   0.650   4.409  1.00 96.56           C  
ATOM   5396  CB  ILE B 178       7.696   0.233   2.048  1.00 96.56           C  
ATOM   5398  O   ILE B 178       9.762   0.507   4.195  1.00 96.56           O  
ATOM   5399  CG1 ILE B 178       6.675   0.698   0.979  1.00 96.56           C  
ATOM   5402  CG2 ILE B 178       7.426  -1.228   2.459  1.00 96.56           C  
ATOM   5406  CD1 ILE B 178       6.705  -0.088  -0.336  1.00 96.56           C  
ATOM   5410  N   ALA B 179       7.996   0.322   5.570  1.00 96.14           N  
ATOM   5412  CA  ALA B 179       8.679  -0.509   6.556  1.00 96.14           C  
ATOM   5414  C   ALA B 179       8.396  -1.980   6.238  1.00 96.14           C  
ATOM   5415  CB  ALA B 179       8.231  -0.113   7.966  1.00 96.14           C  
ATOM   5419  O   ALA B 179       7.240  -2.370   6.086  1.00 96.14           O  
ATOM   5420  N   VAL B 180       9.433  -2.801   6.129  1.00 96.48           N  
ATOM   5422  CA  VAL B 180       9.288  -4.237   5.888  1.00 96.48           C  
ATOM   5424  C   VAL B 180       9.409  -4.969   7.217  1.00 96.48           C  
ATOM   5425  CB  VAL B 180      10.275  -4.750   4.826  1.00 96.48           C  
ATOM   5427  O   VAL B 180      10.326  -4.725   8.002  1.00 96.48           O  
ATOM   5428  CG1 VAL B 180      10.044  -6.235   4.515  1.00 96.48           C  
ATOM   5432  CG2 VAL B 180      10.092  -3.982   3.509  1.00 96.48           C  
ATOM   5436  N   VAL B 181       8.472  -5.874   7.471  1.00 96.61           N  
ATOM   5438  CA  VAL B 181       8.537  -6.814   8.593  1.00 96.61           C  
ATOM   5440  C   VAL B 181       8.517  -8.242   8.077  1.00 96.61           C  
ATOM   5441  CB  VAL B 181       7.436  -6.579   9.643  1.00 96.61           C  
ATOM   5443  O   VAL B 181       8.063  -8.501   6.964  1.00 96.61           O  
ATOM   5444  CG1 VAL B 181       7.614  -5.219  10.325  1.00 96.61           C  
ATOM   5448  CG2 VAL B 181       6.020  -6.689   9.065  1.00 96.61           C  
ATOM   5452  N   SER B 182       8.993  -9.179   8.885  1.00 95.33           N  
ATOM   5454  CA  SER B 182       9.085 -10.584   8.515  1.00 95.33           C  
ATOM   5456  C   SER B 182       8.527 -11.522   9.572  1.00 95.33           C  
ATOM   5457  CB  SER B 182      10.522 -10.955   8.159  1.00 95.33           C  
ATOM   5460  O   SER B 182       8.499 -11.222  10.767  1.00 95.33           O  
ATOM   5461  OG  SER B 182      11.416 -10.652   9.213  1.00 95.33           O  
ATOM   5463  N   VAL B 183       8.083 -12.682   9.094  1.00 94.84           N  
ATOM   5465  CA  VAL B 183       7.651 -13.827   9.891  1.00 94.84           C  
ATOM   5467  C   VAL B 183       8.454 -15.040   9.447  1.00 94.84           C  
ATOM   5468  CB  VAL B 183       6.142 -14.088   9.730  1.00 94.84           C  
ATOM   5470  O   VAL B 183       8.555 -15.331   8.252  1.00 94.84           O  
ATOM   5471  CG1 VAL B 183       5.710 -15.412  10.371  1.00 94.84           C  
ATOM   5475  CG2 VAL B 183       5.327 -12.960  10.369  1.00 94.84           C  
ATOM   5479  N   THR B 184       8.986 -15.777  10.414  1.00 90.83           N  
ATOM   5481  CA  THR B 184       9.591 -17.089  10.188  1.00 90.83           C  
ATOM   5483  C   THR B 184       8.586 -18.204  10.473  1.00 90.83           C  
ATOM   5484  CB  THR B 184      10.874 -17.267  11.008  1.00 90.83           C  
ATOM   5486  O   THR B 184       7.659 -18.048  11.266  1.00 90.83           O  
ATOM   5487  CG2 THR B 184      11.989 -16.343  10.521  1.00 90.83           C  
ATOM   5491  OG1 THR B 184      10.643 -16.962  12.363  1.00 90.83           O  
ATOM   5493  N   SER B 185       8.746 -19.347   9.811  1.00 89.95           N  
ATOM   5495  CA  SER B 185       7.933 -20.542  10.048  1.00 89.95           C  
ATOM   5497  C   SER B 185       8.754 -21.820   9.873  1.00 89.95           C  
ATOM   5498  CB  SER B 185       6.696 -20.539   9.140  1.00 89.95           C  
ATOM   5501  O   SER B 185       9.886 -21.795   9.389  1.00 89.95           O  
ATOM   5502  OG  SER B 185       7.034 -20.884   7.812  1.00 89.95           O  
ATOM   5504  N   SER B 186       8.186 -22.954  10.282  1.00 86.16           N  
ATOM   5506  CA  SER B 186       8.786 -24.283  10.133  1.00 86.16           C  
ATOM   5508  C   SER B 186       8.171 -25.026   8.944  1.00 86.16           C  
ATOM   5509  CB  SER B 186       8.650 -25.053  11.450  1.00 86.16           C  
ATOM   5512  O   SER B 186       7.476 -26.025   9.121  1.00 86.16           O  
ATOM   5513  OG  SER B 186       7.287 -25.181  11.802  1.00 86.16           O  
ATOM   5515  N   GLY B 187       8.388 -24.513   7.736  1.00 83.73           N  
ATOM   5517  CA  GLY B 187       7.903 -25.121   6.497  1.00 83.73           C  
ATOM   5520  C   GLY B 187       6.436 -24.833   6.188  1.00 83.73           C  
ATOM   5521  O   GLY B 187       5.806 -25.616   5.484  1.00 83.73           O  
ATOM   5522  N   ALA B 188       5.871 -23.751   6.732  1.00 85.08           N  
ATOM   5524  CA  ALA B 188       4.457 -23.438   6.539  1.00 85.08           C  
ATOM   5526  C   ALA B 188       4.163 -22.776   5.186  1.00 85.08           C  
ATOM   5527  CB  ALA B 188       3.972 -22.558   7.694  1.00 85.08           C  
ATOM   5531  O   ALA B 188       3.005 -22.724   4.783  1.00 85.08           O  
ATOM   5532  N   PHE B 189       5.176 -22.237   4.507  1.00 86.58           N  
ATOM   5534  CA  PHE B 189       4.996 -21.401   3.323  1.00 86.58           C  
ATOM   5536  C   PHE B 189       5.418 -22.102   2.027  1.00 86.58           C  
ATOM   5537  CB  PHE B 189       5.776 -20.100   3.525  1.00 86.58           C  
ATOM   5540  O   PHE B 189       6.143 -23.096   2.039  1.00 86.58           O  
ATOM   5541  CG  PHE B 189       5.483 -19.315   4.790  1.00 86.58           C  
ATOM   5542  CD1 PHE B 189       4.156 -19.091   5.203  1.00 86.58           C  
ATOM   5544  CD2 PHE B 189       6.546 -18.777   5.542  1.00 86.58           C  
ATOM   5546  CE1 PHE B 189       3.900 -18.353   6.371  1.00 86.58           C  
ATOM   5548  CE2 PHE B 189       6.288 -18.034   6.708  1.00 86.58           C  
ATOM   5550  CZ  PHE B 189       4.962 -17.826   7.124  1.00 86.58           C  
ATOM   5552  N   THR B 190       5.005 -21.549   0.887  1.00 83.51           N  
ATOM   5554  CA  THR B 190       5.544 -21.907  -0.436  1.00 83.51           C  
ATOM   5556  C   THR B 190       6.168 -20.673  -1.077  1.00 83.51           C  
ATOM   5557  CB  THR B 190       4.444 -22.494  -1.327  1.00 83.51           C  
ATOM   5559  O   THR B 190       5.555 -19.612  -1.071  1.00 83.51           O  
ATOM   5560  CG2 THR B 190       4.972 -22.970  -2.679  1.00 83.51           C  
ATOM   5564  OG1 THR B 190       3.892 -23.621  -0.689  1.00 83.51           O  
ATOM   5566  N   ALA B 191       7.378 -20.779  -1.636  1.00 84.01           N  
ATOM   5568  CA  ALA B 191       8.061 -19.635  -2.248  1.00 84.01           C  
ATOM   5570  C   ALA B 191       7.178 -18.945  -3.306  1.00 84.01           C  
ATOM   5571  CB  ALA B 191       9.383 -20.103  -2.867  1.00 84.01           C  
ATOM   5575  O   ALA B 191       6.617 -19.604  -4.179  1.00 84.01           O  
ATOM   5576  N   GLY B 192       7.062 -17.619  -3.224  1.00 85.18           N  
ATOM   5578  CA  GLY B 192       6.217 -16.809  -4.103  1.00 85.18           C  
ATOM   5581  C   GLY B 192       4.733 -16.773  -3.727  1.00 85.18           C  
ATOM   5582  O   GLY B 192       3.991 -15.998  -4.327  1.00 85.18           O  
ATOM   5583  N   GLU B 193       4.286 -17.549  -2.733  1.00 88.69           N  
ATOM   5585  CA  GLU B 193       2.916 -17.464  -2.225  1.00 88.69           C  
ATOM   5587  C   GLU B 193       2.643 -16.055  -1.696  1.00 88.69           C  
ATOM   5588  CB  GLU B 193       2.669 -18.517  -1.132  1.00 88.69           C  
ATOM   5591  O   GLU B 193       3.395 -15.534  -0.870  1.00 88.69           O  
ATOM   5592  CG  GLU B 193       1.219 -18.511  -0.623  1.00 88.69           C  
ATOM   5595  CD  GLU B 193       0.944 -19.579   0.447  1.00 88.69           C  
ATOM   5596  OE1 GLU B 193      -0.250 -19.882   0.684  1.00 88.69           O  
ATOM   5597  OE2 GLU B 193       1.892 -20.112   1.069  1.00 88.69           O  
ATOM   5598  N   VAL B 194       1.553 -15.446  -2.166  1.00 91.92           N  
ATOM   5600  CA  VAL B 194       1.096 -14.147  -1.673  1.00 91.92           C  
ATOM   5602  C   VAL B 194       0.327 -14.355  -0.373  1.00 91.92           C  
ATOM   5603  CB  VAL B 194       0.259 -13.384  -2.713  1.00 91.92           C  
ATOM   5605  O   VAL B 194      -0.573 -15.195  -0.284  1.00 91.92           O  
ATOM   5606  CG1 VAL B 194       0.068 -11.932  -2.262  1.00 91.92           C  
ATOM   5610  CG2 VAL B 194       0.942 -13.334  -4.087  1.00 91.92           C  
ATOM   5614  N   LEU B 195       0.677 -13.569   0.638  1.00 94.97           N  
ATOM   5616  CA  LEU B 195       0.218 -13.742   2.011  1.00 94.97           C  
ATOM   5618  C   LEU B 195      -0.390 -12.448   2.557  1.00 94.97           C  
ATOM   5619  CB  LEU B 195       1.405 -14.217   2.871  1.00 94.97           C  
ATOM   5622  O   LEU B 195      -0.095 -11.347   2.080  1.00 94.97           O  
ATOM   5623  CG  LEU B 195       1.985 -15.592   2.481  1.00 94.97           C  
ATOM   5625  CD1 LEU B 195       3.277 -15.843   3.251  1.00 94.97           C  
ATOM   5629  CD2 LEU B 195       1.013 -16.732   2.773  1.00 94.97           C  
ATOM   5633  N   ILE B 196      -1.211 -12.593   3.593  1.00 95.88           N  
ATOM   5635  CA  ILE B 196      -1.730 -11.488   4.400  1.00 95.88           C  
ATOM   5637  C   ILE B 196      -1.255 -11.681   5.840  1.00 95.88           C  
ATOM   5638  CB  ILE B 196      -3.270 -11.393   4.317  1.00 95.88           C  
ATOM   5640  O   ILE B 196      -1.399 -12.767   6.405  1.00 95.88           O  
ATOM   5641  CG1 ILE B 196      -3.770 -11.260   2.861  1.00 95.88           C  
ATOM   5644  CG2 ILE B 196      -3.767 -10.198   5.143  1.00 95.88           C  
ATOM   5648  CD1 ILE B 196      -5.304 -11.291   2.745  1.00 95.88           C  
ATOM   5652  N   LEU B 197      -0.715 -10.615   6.429  1.00 96.32           N  
ATOM   5654  CA  LEU B 197      -0.502 -10.503   7.866  1.00 96.32           C  
ATOM   5656  C   LEU B 197      -1.781  -9.949   8.499  1.00 96.32           C  
ATOM   5657  CB  LEU B 197       0.697  -9.580   8.133  1.00 96.32           C  
ATOM   5660  O   LEU B 197      -2.268  -8.891   8.093  1.00 96.32           O  
ATOM   5661  CG  LEU B 197       1.148  -9.537   9.602  1.00 96.32           C  
ATOM   5663  CD1 LEU B 197       1.858 -10.831  10.006  1.00 96.32           C  
ATOM   5667  CD2 LEU B 197       2.121  -8.376   9.800  1.00 96.32           C  
ATOM   5671  N   ARG B 198      -2.311 -10.643   9.501  1.00 96.55           N  
ATOM   5673  CA  ARG B 198      -3.513 -10.256  10.248  1.00 96.55           C  
ATOM   5675  C   ARG B 198      -3.207 -10.117  11.730  1.00 96.55           C  
ATOM   5676  CB  ARG B 198      -4.627 -11.289  10.021  1.00 96.55           C  
ATOM   5679  O   ARG B 198      -2.261 -10.715  12.239  1.00 96.55           O  
ATOM   5680  CG  ARG B 198      -5.250 -11.206   8.625  1.00 96.55           C  
ATOM   5683  CD  ARG B 198      -6.333 -12.278   8.482  1.00 96.55           C  
ATOM   5686  NE  ARG B 198      -7.203 -12.032   7.317  1.00 96.55           N  
ATOM   5688  NH1 ARG B 198      -8.330 -14.032   7.363  1.00 96.55           N  
ATOM   5691  NH2 ARG B 198      -8.984 -12.444   5.959  1.00 96.55           N  
ATOM   5694  CZ  ARG B 198      -8.157 -12.833   6.879  1.00 96.55           C  
ATOM   5695  N   SER B 199      -4.037  -9.366  12.438  1.00 95.15           N  
ATOM   5697  CA  SER B 199      -4.023  -9.360  13.899  1.00 95.15           C  
ATOM   5699  C   SER B 199      -4.557 -10.699  14.430  1.00 95.15           C  
ATOM   5700  CB  SER B 199      -4.897  -8.213  14.375  1.00 95.15           C  
ATOM   5703  O   SER B 199      -5.655 -11.112  14.058  1.00 95.15           O  
ATOM   5704  OG  SER B 199      -4.780  -8.084  15.767  1.00 95.15           O  
ATOM   5706  N   ALA B 200      -3.802 -11.402  15.279  1.00 94.04           N  
ATOM   5708  CA  ALA B 200      -4.258 -12.659  15.896  1.00 94.04           C  
ATOM   5710  C   ALA B 200      -5.002 -12.437  17.223  1.00 94.04           C  
ATOM   5711  CB  ALA B 200      -3.075 -13.616  16.072  1.00 94.04           C  
ATOM   5715  O   ALA B 200      -5.644 -13.352  17.731  1.00 94.04           O  
ATOM   5716  N   ALA B 201      -4.936 -11.228  17.784  1.00 91.34           N  
ATOM   5718  CA  ALA B 201      -5.646 -10.858  19.002  1.00 91.34           C  
ATOM   5720  C   ALA B 201      -6.006  -9.370  18.995  1.00 91.34           C  
ATOM   5721  CB  ALA B 201      -4.769 -11.204  20.213  1.00 91.34           C  
ATOM   5725  O   ALA B 201      -5.267  -8.548  18.450  1.00 91.34           O  
ATOM   5726  N   ASN B 202      -7.106  -9.001  19.653  1.00 88.67           N  
ATOM   5728  CA  ASN B 202      -7.486  -7.596  19.810  1.00 88.67           C  
ATOM   5730  C   ASN B 202      -6.342  -6.773  20.415  1.00 88.67           C  
ATOM   5731  CB  ASN B 202      -8.750  -7.491  20.681  1.00 88.67           C  
ATOM   5734  O   ASN B 202      -5.669  -7.222  21.341  1.00 88.67           O  
ATOM   5735  CG  ASN B 202      -9.984  -8.043  19.996  1.00 88.67           C  
ATOM   5736  ND2 ASN B 202     -10.987  -8.441  20.740  1.00 88.67           N  
ATOM   5739  OD1 ASN B 202     -10.058  -8.137  18.784  1.00 88.67           O  
ATOM   5740  N   ASN B 203      -6.160  -5.551  19.912  1.00 87.07           N  
ATOM   5742  CA  ASN B 203      -5.115  -4.613  20.334  1.00 87.07           C  
ATOM   5744  C   ASN B 203      -3.674  -5.054  20.025  1.00 87.07           C  
ATOM   5745  CB  ASN B 203      -5.298  -4.208  21.810  1.00 87.07           C  
ATOM   5748  O   ASN B 203      -2.738  -4.406  20.498  1.00 87.07           O  
ATOM   5749  CG  ASN B 203      -6.704  -3.757  22.136  1.00 87.07           C  
ATOM   5750  ND2 ASN B 203      -7.252  -4.192  23.247  1.00 87.07           N  
ATOM   5753  OD1 ASN B 203      -7.327  -3.004  21.409  1.00 87.07           O  
ATOM   5754  N   SER B 204      -3.473  -6.095  19.207  1.00 93.29           N  
ATOM   5756  CA  SER B 204      -2.146  -6.355  18.639  1.00 93.29           C  
ATOM   5758  C   SER B 204      -1.748  -5.185  17.742  1.00 93.29           C  
ATOM   5759  CB  SER B 204      -2.063  -7.673  17.866  1.00 93.29           C  
ATOM   5762  O   SER B 204      -2.567  -4.673  16.968  1.00 93.29           O  
ATOM   5763  OG  SER B 204      -2.546  -8.727  18.675  1.00 93.29           O  
ATOM   5765  N   LYS B 205      -0.501  -4.728  17.869  1.00 95.37           N  
ATOM   5767  CA  LYS B 205       0.000  -3.574  17.123  1.00 95.37           C  
ATOM   5769  C   LYS B 205       1.488  -3.650  16.805  1.00 95.37           C  
ATOM   5770  CB  LYS B 205      -0.352  -2.272  17.852  1.00 95.37           C  
ATOM   5773  O   LYS B 205       2.285  -4.102  17.621  1.00 95.37           O  
ATOM   5774  CG  LYS B 205       0.351  -2.091  19.209  1.00 95.37           C  
ATOM   5777  CD  LYS B 205      -0.036  -0.719  19.750  1.00 95.37           C  
ATOM   5780  CE  LYS B 205       0.825  -0.241  20.914  1.00 95.37           C  
ATOM   5783  NZ  LYS B 205       0.485   1.180  21.173  1.00 95.37           N  
ATOM   5787  N   ILE B 206       1.847  -3.140  15.633  1.00 96.35           N  
ATOM   5789  CA  ILE B 206       3.219  -2.874  15.205  1.00 96.35           C  
ATOM   5791  C   ILE B 206       3.366  -1.357  15.116  1.00 96.35           C  
ATOM   5792  CB  ILE B 206       3.536  -3.543  13.847  1.00 96.35           C  
ATOM   5794  O   ILE B 206       2.702  -0.714  14.305  1.00 96.35           O  
ATOM   5795  CG1 ILE B 206       3.256  -5.059  13.860  1.00 96.35           C  
ATOM   5798  CG2 ILE B 206       5.007  -3.288  13.470  1.00 96.35           C  
ATOM   5802  CD1 ILE B 206       3.140  -5.669  12.460  1.00 96.35           C  
ATOM   5806  N   THR B 207       4.229  -0.773  15.935  1.00 95.65           N  
ATOM   5808  CA  THR B 207       4.601   0.641  15.848  1.00 95.65           C  
ATOM   5810  C   THR B 207       5.951   0.750  15.156  1.00 95.65           C  
ATOM   5811  CB  THR B 207       4.637   1.304  17.231  1.00 95.65           C  
ATOM   5813  O   THR B 207       6.959   0.309  15.706  1.00 95.65           O  
ATOM   5814  CG2 THR B 207       4.875   2.810  17.130  1.00 95.65           C  
ATOM   5818  OG1 THR B 207       3.411   1.123  17.911  1.00 95.65           O  
ATOM   5820  N   VAL B 208       5.985   1.336  13.961  1.00 95.26           N  
ATOM   5822  CA  VAL B 208       7.227   1.665  13.252  1.00 95.26           C  
ATOM   5824  C   VAL B 208       7.854   2.896  13.899  1.00 95.26           C  
ATOM   5825  CB  VAL B 208       6.992   1.882  11.746  1.00 95.26           C  
ATOM   5827  O   VAL B 208       7.170   3.880  14.185  1.00 95.26           O  
ATOM   5828  CG1 VAL B 208       8.301   2.189  11.014  1.00 95.26           C  
ATOM   5832  CG2 VAL B 208       6.359   0.650  11.085  1.00 95.26           C  
ATOM   5836  N   ASN B 209       9.158   2.839  14.133  1.00 92.51           N  
ATOM   5838  CA  ASN B 209       9.915   3.876  14.809  1.00 92.51           C  
ATOM   5840  C   ASN B 209      11.089   4.361  13.945  1.00 92.51           C  
ATOM   5841  CB  ASN B 209      10.428   3.362  16.152  1.00 92.51           C  
ATOM   5844  O   ASN B 209      11.554   3.654  13.046  1.00 92.51           O  
ATOM   5845  CG  ASN B 209       9.496   2.499  16.981  1.00 92.51           C  
ATOM   5846  ND2 ASN B 209       9.653   1.201  16.888  1.00 92.51           N  
ATOM   5849  OD1 ASN B 209       8.671   2.955  17.755  1.00 92.51           O  
ATOM   5850  N   PHE B 210      11.588   5.553  14.264  1.00 88.34           N  
ATOM   5852  CA  PHE B 210      12.551   6.317  13.466  1.00 88.34           C  
ATOM   5854  C   PHE B 210      13.712   6.821  14.322  1.00 88.34           C  
ATOM   5855  CB  PHE B 210      11.802   7.462  12.762  1.00 88.34           C  
ATOM   5858  O   PHE B 210      13.595   6.851  15.567  1.00 88.34           O  
ATOM   5859  CG  PHE B 210      10.606   7.004  11.945  1.00 88.34           C  
ATOM   5860  CD1 PHE B 210      10.800   6.474  10.659  1.00 88.34           C  
ATOM   5862  CD2 PHE B 210       9.309   7.047  12.492  1.00 88.34           C  
ATOM   5864  CE1 PHE B 210       9.711   5.956   9.937  1.00 88.34           C  
ATOM   5866  CE2 PHE B 210       8.214   6.549  11.763  1.00 88.34           C  
ATOM   5868  CZ  PHE B 210       8.416   5.997  10.485  1.00 88.34           C  
ATOM   5870  OXT PHE B 210      14.771   7.143  13.756  1.00 88.34           O  
TER    5871      PHE B 210                                                      
ATOM   5871  N   GLY C   1       2.949  55.361  20.142  1.00 55.59           N  
ATOM   5875  CA  GLY C   1       4.363  55.147  19.723  1.00 55.59           C  
ATOM   5878  C   GLY C   1       4.761  53.697  19.953  1.00 55.59           C  
ATOM   5879  O   GLY C   1       4.242  53.112  20.887  1.00 55.59           O  
ATOM   5880  N   THR C   2       5.645  53.107  19.140  1.00 67.15           N  
ATOM   5882  CA  THR C   2       5.879  51.640  19.100  1.00 67.15           C  
ATOM   5884  C   THR C   2       7.045  51.120  19.950  1.00 67.15           C  
ATOM   5885  CB  THR C   2       6.085  51.159  17.655  1.00 67.15           C  
ATOM   5887  O   THR C   2       7.318  49.929  19.923  1.00 67.15           O  
ATOM   5888  CG2 THR C   2       4.834  51.347  16.797  1.00 67.15           C  
ATOM   5892  OG1 THR C   2       7.118  51.922  17.072  1.00 67.15           O  
ATOM   5894  N   ALA C   3       7.753  51.966  20.705  1.00 68.07           N  
ATOM   5896  CA  ALA C   3       8.775  51.473  21.638  1.00 68.07           C  
ATOM   5898  C   ALA C   3       8.134  50.851  22.891  1.00 68.07           C  
ATOM   5899  CB  ALA C   3       9.771  52.588  21.981  1.00 68.07           C  
ATOM   5903  O   ALA C   3       7.089  51.330  23.340  1.00 68.07           O  
ATOM   5904  N   ALA C   4       8.783  49.833  23.462  1.00 69.72           N  
ATOM   5906  CA  ALA C   4       8.326  49.128  24.660  1.00 69.72           C  
ATOM   5908  C   ALA C   4       7.983  50.085  25.816  1.00 69.72           C  
ATOM   5909  CB  ALA C   4       9.400  48.114  25.071  1.00 69.72           C  
ATOM   5913  O   ALA C   4       8.683  51.071  26.054  1.00 69.72           O  
ATOM   5914  N   GLY C   5       6.891  49.797  26.525  1.00 74.50           N  
ATOM   5916  CA  GLY C   5       6.390  50.616  27.633  1.00 74.50           C  
ATOM   5919  C   GLY C   5       5.599  51.867  27.224  1.00 74.50           C  
ATOM   5920  O   GLY C   5       4.975  52.493  28.078  1.00 74.50           O  
ATOM   5921  N   ASN C   6       5.565  52.244  25.940  1.00 78.85           N  
ATOM   5923  CA  ASN C   6       4.642  53.286  25.484  1.00 78.85           C  
ATOM   5925  C   ASN C   6       3.190  52.811  25.549  1.00 78.85           C  
ATOM   5926  CB  ASN C   6       4.971  53.719  24.053  1.00 78.85           C  
ATOM   5929  O   ASN C   6       2.910  51.616  25.542  1.00 78.85           O  
ATOM   5930  CG  ASN C   6       6.202  54.586  23.970  1.00 78.85           C  
ATOM   5931  ND2 ASN C   6       6.983  54.396  22.942  1.00 78.85           N  
ATOM   5934  OD1 ASN C   6       6.450  55.470  24.768  1.00 78.85           O  
ATOM   5935  N   VAL C   7       2.258  53.761  25.514  1.00 80.19           N  
ATOM   5937  CA  VAL C   7       0.841  53.460  25.305  1.00 80.19           C  
ATOM   5939  C   VAL C   7       0.651  52.819  23.930  1.00 80.19           C  
ATOM   5940  CB  VAL C   7      -0.007  54.733  25.446  1.00 80.19           C  
ATOM   5942  O   VAL C   7       1.019  53.416  22.913  1.00 80.19           O  
ATOM   5943  CG1 VAL C   7      -1.477  54.427  25.175  1.00 80.19           C  
ATOM   5947  CG2 VAL C   7       0.145  55.322  26.857  1.00 80.19           C  
ATOM   5951  N   MET C   8       0.089  51.610  23.913  1.00 80.92           N  
ATOM   5953  CA  MET C   8      -0.250  50.908  22.683  1.00 80.92           C  
ATOM   5955  C   MET C   8      -1.516  51.521  22.078  1.00 80.92           C  
ATOM   5956  CB  MET C   8      -0.387  49.401  22.947  1.00 80.92           C  
ATOM   5959  O   MET C   8      -2.518  51.739  22.763  1.00 80.92           O  
ATOM   5960  CG  MET C   8      -0.427  48.616  21.631  1.00 80.92           C  
ATOM   5963  SD  MET C   8      -0.592  46.818  21.785  1.00 80.92           S  
ATOM   5964  CE  MET C   8       0.981  46.347  22.542  1.00 80.92           C  
ATOM   5968  N   GLU C   9      -1.458  51.822  20.787  1.00 79.97           N  
ATOM   5970  CA  GLU C   9      -2.591  52.349  20.031  1.00 79.97           C  
ATOM   5972  C   GLU C   9      -3.354  51.201  19.368  1.00 79.97           C  
ATOM   5973  CB  GLU C   9      -2.104  53.376  18.997  1.00 79.97           C  
ATOM   5976  O   GLU C   9      -2.756  50.209  18.951  1.00 79.97           O  
ATOM   5977  CG  GLU C   9      -1.626  54.684  19.654  1.00 79.97           C  
ATOM   5980  CD  GLU C   9      -0.737  55.525  18.722  1.00 79.97           C  
ATOM   5981  OE1 GLU C   9       0.294  56.057  19.221  1.00 79.97           O  
ATOM   5982  OE2 GLU C   9      -1.021  55.576  17.507  1.00 79.97           O  
ATOM   5983  N   VAL C  10      -4.672  51.335  19.229  1.00 78.08           N  
ATOM   5985  CA  VAL C  10      -5.474  50.405  18.433  1.00 78.08           C  
ATOM   5987  C   VAL C  10      -4.946  50.373  17.002  1.00 78.08           C  
ATOM   5988  CB  VAL C  10      -6.961  50.764  18.458  1.00 78.08           C  
ATOM   5990  O   VAL C  10      -4.837  51.416  16.354  1.00 78.08           O  
ATOM   5991  CG1 VAL C  10      -7.739  49.819  17.541  1.00 78.08           C  
ATOM   5995  CG2 VAL C  10      -7.535  50.656  19.877  1.00 78.08           C  
ATOM   5999  N   GLY C  11      -4.631  49.172  16.523  1.00 78.55           N  
ATOM   6001  CA  GLY C  11      -4.006  48.916  15.232  1.00 78.55           C  
ATOM   6004  C   GLY C  11      -2.491  48.709  15.294  1.00 78.55           C  
ATOM   6005  O   GLY C  11      -1.902  48.243  14.317  1.00 78.55           O  
ATOM   6006  N   ALA C  12      -1.842  49.021  16.423  1.00 79.53           N  
ATOM   6008  CA  ALA C  12      -0.419  48.760  16.593  1.00 79.53           C  
ATOM   6010  C   ALA C  12      -0.127  47.263  16.426  1.00 79.53           C  
ATOM   6011  CB  ALA C  12       0.058  49.286  17.950  1.00 79.53           C  
ATOM   6015  O   ALA C  12      -0.869  46.411  16.916  1.00 79.53           O  
ATOM   6016  N   PHE C  13       0.954  46.952  15.707  1.00 80.28           N  
ATOM   6018  CA  PHE C  13       1.382  45.575  15.431  1.00 80.28           C  
ATOM   6020  C   PHE C  13       0.308  44.710  14.745  1.00 80.28           C  
ATOM   6021  CB  PHE C  13       1.947  44.952  16.714  1.00 80.28           C  
ATOM   6024  O   PHE C  13       0.314  43.489  14.867  1.00 80.28           O  
ATOM   6025  CG  PHE C  13       2.908  45.864  17.446  1.00 80.28           C  
ATOM   6026  CD1 PHE C  13       4.185  46.109  16.911  1.00 80.28           C  
ATOM   6028  CD2 PHE C  13       2.497  46.532  18.614  1.00 80.28           C  
ATOM   6030  CE1 PHE C  13       5.055  47.009  17.553  1.00 80.28           C  
ATOM   6032  CE2 PHE C  13       3.367  47.432  19.251  1.00 80.28           C  
ATOM   6034  CZ  PHE C  13       4.654  47.656  18.732  1.00 80.28           C  
ATOM   6036  N   GLY C  14      -0.633  45.347  14.038  1.00 78.68           N  
ATOM   6038  CA  GLY C  14      -1.727  44.669  13.349  1.00 78.68           C  
ATOM   6041  C   GLY C  14      -2.849  44.182  14.268  1.00 78.68           C  
ATOM   6042  O   GLY C  14      -3.746  43.501  13.783  1.00 78.68           O  
ATOM   6043  N   VAL C  15      -2.844  44.515  15.565  1.00 78.07           N  
ATOM   6045  CA  VAL C  15      -3.892  44.130  16.528  1.00 78.07           C  
ATOM   6047  C   VAL C  15      -5.009  45.170  16.548  1.00 78.07           C  
ATOM   6048  CB  VAL C  15      -3.314  43.964  17.945  1.00 78.07           C  
ATOM   6050  O   VAL C  15      -4.754  46.355  16.756  1.00 78.07           O  
ATOM   6051  CG1 VAL C  15      -4.393  43.541  18.953  1.00 78.07           C  
ATOM   6055  CG2 VAL C  15      -2.200  42.912  17.968  1.00 78.07           C  
ATOM   6059  N   GLY C  16      -6.259  44.746  16.378  1.00 78.14           N  
ATOM   6061  CA  GLY C  16      -7.397  45.657  16.333  1.00 78.14           C  
ATOM   6064  C   GLY C  16      -7.525  46.449  15.030  1.00 78.14           C  
ATOM   6065  O   GLY C  16      -8.113  47.528  15.032  1.00 78.14           O  
ATOM   6066  N   VAL C  17      -6.970  45.953  13.920  1.00 76.66           N  
ATOM   6068  CA  VAL C  17      -7.149  46.561  12.587  1.00 76.66           C  
ATOM   6070  C   VAL C  17      -8.339  45.936  11.871  1.00 76.66           C  
ATOM   6071  CB  VAL C  17      -5.888  46.465  11.705  1.00 76.66           C  
ATOM   6073  O   VAL C  17      -8.589  44.755  12.056  1.00 76.66           O  
ATOM   6074  CG1 VAL C  17      -4.689  47.144  12.365  1.00 76.66           C  
ATOM   6078  CG2 VAL C  17      -5.494  45.034  11.335  1.00 76.66           C  
ATOM   6082  N   ASN C  18      -9.036  46.682  11.014  1.00 74.55           N  
ATOM   6084  CA  ASN C  18     -10.059  46.118  10.112  1.00 74.55           C  
ATOM   6086  C   ASN C  18      -9.480  45.680   8.757  1.00 74.55           C  
ATOM   6087  CB  ASN C  18     -11.197  47.129   9.917  1.00 74.55           C  
ATOM   6090  O   ASN C  18     -10.199  45.138   7.931  1.00 74.55           O  
ATOM   6091  CG  ASN C  18     -12.060  47.330  11.148  1.00 74.55           C  
ATOM   6092  ND2 ASN C  18     -13.076  48.147  11.029  1.00 74.55           N  
ATOM   6095  OD1 ASN C  18     -11.837  46.800  12.227  1.00 74.55           O  
ATOM   6096  N   GLN C  19      -8.194  45.943   8.522  1.00 76.39           N  
ATOM   6098  CA  GLN C  19      -7.444  45.512   7.348  1.00 76.39           C  
ATOM   6100  C   GLN C  19      -5.963  45.531   7.733  1.00 76.39           C  
ATOM   6101  CB  GLN C  19      -7.746  46.483   6.194  1.00 76.39           C  
ATOM   6104  O   GLN C  19      -5.444  46.574   8.140  1.00 76.39           O  
ATOM   6105  CG  GLN C  19      -7.288  45.996   4.812  1.00 76.39           C  
ATOM   6108  CD  GLN C  19      -7.723  46.974   3.717  1.00 76.39           C  
ATOM   6109  NE2 GLN C  19      -7.757  46.582   2.470  1.00 76.39           N  
ATOM   6112  OE1 GLN C  19      -8.035  48.132   3.947  1.00 76.39           O  
ATOM   6113  N   THR C  20      -5.279  44.391   7.678  1.00 78.73           N  
ATOM   6115  CA  THR C  20      -3.836  44.343   7.941  1.00 78.73           C  
ATOM   6117  C   THR C  20      -3.067  45.074   6.853  1.00 78.73           C  
ATOM   6118  CB  THR C  20      -3.293  42.914   8.054  1.00 78.73           C  
ATOM   6120  O   THR C  20      -3.295  44.857   5.663  1.00 78.73           O  
ATOM   6121  CG2 THR C  20      -3.598  42.297   9.416  1.00 78.73           C  
ATOM   6125  OG1 THR C  20      -3.848  42.106   7.049  1.00 78.73           O  
ATOM   6127  N   THR C  21      -2.115  45.909   7.263  1.00 80.57           N  
ATOM   6129  CA  THR C  21      -1.208  46.589   6.339  1.00 80.57           C  
ATOM   6131  C   THR C  21      -0.346  45.565   5.610  1.00 80.57           C  
ATOM   6132  CB  THR C  21      -0.311  47.582   7.086  1.00 80.57           C  
ATOM   6134  O   THR C  21       0.337  44.763   6.251  1.00 80.57           O  
ATOM   6135  CG2 THR C  21       0.520  48.448   6.141  1.00 80.57           C  
ATOM   6139  OG1 THR C  21      -1.109  48.461   7.848  1.00 80.57           O  
ATOM   6141  N   ILE C  22      -0.365  45.618   4.277  1.00 86.29           N  
ATOM   6143  CA  ILE C  22       0.497  44.790   3.435  1.00 86.29           C  
ATOM   6145  C   ILE C  22       1.915  45.360   3.463  1.00 86.29           C  
ATOM   6146  CB  ILE C  22      -0.054  44.646   2.000  1.00 86.29           C  
ATOM   6148  O   ILE C  22       2.110  46.558   3.250  1.00 86.29           O  
ATOM   6149  CG1 ILE C  22      -1.461  44.001   2.024  1.00 86.29           C  
ATOM   6152  CG2 ILE C  22       0.907  43.797   1.145  1.00 86.29           C  
ATOM   6156  CD1 ILE C  22      -2.178  44.004   0.668  1.00 86.29           C  
ATOM   6160  N   ILE C  23       2.902  44.505   3.712  1.00 87.72           N  
ATOM   6162  CA  ILE C  23       4.321  44.869   3.668  1.00 87.72           C  
ATOM   6164  C   ILE C  23       4.979  44.392   2.370  1.00 87.72           C  
ATOM   6165  CB  ILE C  23       5.061  44.372   4.921  1.00 87.72           C  
ATOM   6167  O   ILE C  23       4.556  43.410   1.760  1.00 87.72           O  
ATOM   6168  CG1 ILE C  23       5.016  42.837   5.016  1.00 87.72           C  
ATOM   6171  CG2 ILE C  23       4.486  45.043   6.184  1.00 87.72           C  
ATOM   6175  CD1 ILE C  23       5.943  42.311   6.094  1.00 87.72           C  
ATOM   6179  N   SER C  24       6.035  45.085   1.943  1.00 89.32           N  
ATOM   6181  CA  SER C  24       6.764  44.757   0.711  1.00 89.32           C  
ATOM   6183  C   SER C  24       7.754  43.603   0.869  1.00 89.32           C  
ATOM   6184  CB  SER C  24       7.509  45.998   0.213  1.00 89.32           C  
ATOM   6187  O   SER C  24       8.063  42.939  -0.112  1.00 89.32           O  
ATOM   6188  OG  SER C  24       8.371  46.504   1.220  1.00 89.32           O  
ATOM   6190  N   ASP C  25       8.266  43.371   2.078  1.00 91.90           N  
ATOM   6192  CA  ASP C  25       9.272  42.346   2.363  1.00 91.90           C  
ATOM   6194  C   ASP C  25       9.062  41.789   3.777  1.00 91.90           C  
ATOM   6195  CB  ASP C  25      10.670  42.967   2.187  1.00 91.90           C  
ATOM   6198  O   ASP C  25       9.243  42.508   4.762  1.00 91.90           O  
ATOM   6199  CG  ASP C  25      11.814  41.968   2.377  1.00 91.90           C  
ATOM   6200  OD1 ASP C  25      11.542  40.818   2.786  1.00 91.90           O  
ATOM   6201  OD2 ASP C  25      12.970  42.371   2.138  1.00 91.90           O  
ATOM   6202  N   ILE C  26       8.654  40.519   3.879  1.00 89.79           N  
ATOM   6204  CA  ILE C  26       8.443  39.843   5.168  1.00 89.79           C  
ATOM   6206  C   ILE C  26       9.761  39.365   5.801  1.00 89.79           C  
ATOM   6207  CB  ILE C  26       7.370  38.732   5.045  1.00 89.79           C  
ATOM   6209  O   ILE C  26       9.819  39.146   7.014  1.00 89.79           O  
ATOM   6210  CG1 ILE C  26       6.955  38.087   6.385  1.00 89.79           C  
ATOM   6213  CG2 ILE C  26       7.798  37.617   4.080  1.00 89.79           C  
ATOM   6217  CD1 ILE C  26       6.273  39.024   7.385  1.00 89.79           C  
ATOM   6221  N   ASN C  27      10.841  39.258   5.021  1.00 87.37           N  
ATOM   6223  CA  ASN C  27      12.171  38.935   5.538  1.00 87.37           C  
ATOM   6225  C   ASN C  27      12.746  40.112   6.331  1.00 87.37           C  
ATOM   6226  CB  ASN C  27      13.111  38.563   4.382  1.00 87.37           C  
ATOM   6229  O   ASN C  27      13.367  39.906   7.366  1.00 87.37           O  
ATOM   6230  CG  ASN C  27      12.592  37.439   3.510  1.00 87.37           C  
ATOM   6231  ND2 ASN C  27      12.941  37.449   2.248  1.00 87.37           N  
ATOM   6234  OD1 ASN C  27      11.882  36.541   3.944  1.00 87.37           O  
ATOM   6235  N   ALA C  28      12.468  41.347   5.904  1.00 78.34           N  
ATOM   6237  CA  ALA C  28      12.922  42.561   6.588  1.00 78.34           C  
ATOM   6239  C   ALA C  28      12.313  42.756   7.988  1.00 78.34           C  
ATOM   6240  CB  ALA C  28      12.608  43.757   5.685  1.00 78.34           C  
ATOM   6244  O   ALA C  28      12.739  43.628   8.746  1.00 78.34           O  
ATOM   6245  N   VAL C  29      11.302  41.963   8.351  1.00 68.81           N  
ATOM   6247  CA  VAL C  29      10.653  42.063   9.656  1.00 68.81           C  
ATOM   6249  C   VAL C  29      11.431  41.306  10.733  1.00 68.81           C  
ATOM   6250  CB  VAL C  29       9.158  41.678   9.603  1.00 68.81           C  
ATOM   6252  O   VAL C  29      11.001  41.363  11.872  1.00 68.81           O  
ATOM   6253  CG1 VAL C  29       8.340  42.293  10.750  1.00 68.81           C  
ATOM   6257  CG2 VAL C  29       8.474  42.222   8.344  1.00 68.81           C  
ATOM   6261  N   THR C  30      12.571  40.649  10.466  1.00 58.75           N  
ATOM   6263  CA  THR C  30      13.420  39.972  11.486  1.00 58.75           C  
ATOM   6265  C   THR C  30      13.786  40.856  12.681  1.00 58.75           C  
ATOM   6266  CB  THR C  30      14.741  39.474  10.883  1.00 58.75           C  
ATOM   6268  O   THR C  30      13.699  40.399  13.817  1.00 58.75           O  
ATOM   6269  CG2 THR C  30      14.541  38.193  10.083  1.00 58.75           C  
ATOM   6273  OG1 THR C  30      15.260  40.461  10.023  1.00 58.75           O  
ATOM   6275  N   ASP C  31      14.035  42.146  12.470  1.00 56.85           N  
ATOM   6277  CA  ASP C  31      14.324  43.105  13.555  1.00 56.85           C  
ATOM   6279  C   ASP C  31      13.059  43.786  14.118  1.00 56.85           C  
ATOM   6280  CB  ASP C  31      15.325  44.151  13.049  1.00 56.85           C  
ATOM   6283  O   ASP C  31      13.107  44.585  15.057  1.00 56.85           O  
ATOM   6284  CG  ASP C  31      16.699  43.577  12.687  1.00 56.85           C  
ATOM   6285  OD1 ASP C  31      17.009  42.447  13.120  1.00 56.85           O  
ATOM   6286  OD2 ASP C  31      17.443  44.319  12.007  1.00 56.85           O  
ATOM   6287  N   GLY C  32      11.903  43.495  13.518  1.00 60.86           N  
ATOM   6289  CA  GLY C  32      10.607  44.055  13.877  1.00 60.86           C  
ATOM   6292  C   GLY C  32       9.979  43.437  15.126  1.00 60.86           C  
ATOM   6293  O   GLY C  32      10.391  42.392  15.632  1.00 60.86           O  
ATOM   6294  N   SER C  33       8.925  44.076  15.613  1.00 72.66           N  
ATOM   6296  CA  SER C  33       8.193  43.604  16.784  1.00 72.66           C  
ATOM   6298  C   SER C  33       7.255  42.435  16.459  1.00 72.66           C  
ATOM   6299  CB  SER C  33       7.427  44.766  17.395  1.00 72.66           C  
ATOM   6302  O   SER C  33       6.904  42.204  15.306  1.00 72.66           O  
ATOM   6303  OG  SER C  33       8.268  45.898  17.551  1.00 72.66           O  
ATOM   6305  N   SER C  34       6.825  41.691  17.474  1.00 76.78           N  
ATOM   6307  CA  SER C  34       5.767  40.690  17.331  1.00 76.78           C  
ATOM   6309  C   SER C  34       4.477  41.340  16.853  1.00 76.78           C  
ATOM   6310  CB  SER C  34       5.497  39.961  18.651  1.00 76.78           C  
ATOM   6313  O   SER C  34       4.117  42.427  17.314  1.00 76.78           O  
ATOM   6314  OG  SER C  34       5.219  40.873  19.688  1.00 76.78           O  
ATOM   6316  N   GLY C  35       3.770  40.671  15.947  1.00 80.16           N  
ATOM   6318  CA  GLY C  35       2.543  41.210  15.379  1.00 80.16           C  
ATOM   6321  C   GLY C  35       2.073  40.486  14.128  1.00 80.16           C  
ATOM   6322  O   GLY C  35       2.630  39.463  13.725  1.00 80.16           O  
ATOM   6323  N   PHE C  36       1.041  41.063  13.521  1.00 83.75           N  
ATOM   6325  CA  PHE C  36       0.368  40.571  12.329  1.00 83.75           C  
ATOM   6327  C   PHE C  36       0.727  41.442  11.125  1.00 83.75           C  
ATOM   6328  CB  PHE C  36      -1.143  40.566  12.594  1.00 83.75           C  
ATOM   6331  O   PHE C  36       0.459  42.646  11.112  1.00 83.75           O  
ATOM   6332  CG  PHE C  36      -1.570  39.817  13.843  1.00 83.75           C  
ATOM   6333  CD1 PHE C  36      -1.120  38.506  14.079  1.00 83.75           C  
ATOM   6335  CD2 PHE C  36      -2.426  40.429  14.777  1.00 83.75           C  
ATOM   6337  CE1 PHE C  36      -1.537  37.811  15.229  1.00 83.75           C  
ATOM   6339  CE2 PHE C  36      -2.855  39.730  15.918  1.00 83.75           C  
ATOM   6341  CZ  PHE C  36      -2.410  38.419  16.145  1.00 83.75           C  
ATOM   6343  N   TYR C  37       1.317  40.824  10.106  1.00 86.40           N  
ATOM   6345  CA  TYR C  37       1.799  41.491   8.902  1.00 86.40           C  
ATOM   6347  C   TYR C  37       1.065  40.951   7.682  1.00 86.40           C  
ATOM   6348  CB  TYR C  37       3.311  41.276   8.792  1.00 86.40           C  
ATOM   6351  O   TYR C  37       1.139  39.759   7.396  1.00 86.40           O  
ATOM   6352  CG  TYR C  37       4.081  41.915   9.929  1.00 86.40           C  
ATOM   6353  CD1 TYR C  37       4.446  43.270   9.837  1.00 86.40           C  
ATOM   6355  CD2 TYR C  37       4.376  41.180  11.097  1.00 86.40           C  
ATOM   6357  CE1 TYR C  37       5.121  43.894  10.900  1.00 86.40           C  
ATOM   6359  CE2 TYR C  37       5.034  41.807  12.173  1.00 86.40           C  
ATOM   6361  OH  TYR C  37       6.076  43.781  13.076  1.00 86.40           O  
ATOM   6363  CZ  TYR C  37       5.412  43.162  12.069  1.00 86.40           C  
ATOM   6364  N   GLY C  38       0.356  41.816   6.956  1.00 87.74           N  
ATOM   6366  CA  GLY C  38      -0.284  41.419   5.708  1.00 87.74           C  
ATOM   6369  C   GLY C  38       0.772  41.146   4.641  1.00 87.74           C  
ATOM   6370  O   GLY C  38       1.707  41.929   4.477  1.00 87.74           O  
ATOM   6371  N   ILE C  39       0.612  40.064   3.893  1.00 88.96           N  
ATOM   6373  CA  ILE C  39       1.454  39.748   2.740  1.00 88.96           C  
ATOM   6375  C   ILE C  39       0.575  39.487   1.527  1.00 88.96           C  
ATOM   6376  CB  ILE C  39       2.419  38.580   3.025  1.00 88.96           C  
ATOM   6378  O   ILE C  39      -0.542  38.992   1.663  1.00 88.96           O  
ATOM   6379  CG1 ILE C  39       1.704  37.225   3.231  1.00 88.96           C  
ATOM   6382  CG2 ILE C  39       3.314  38.912   4.235  1.00 88.96           C  
ATOM   6386  CD1 ILE C  39       2.675  36.051   3.077  1.00 88.96           C  
ATOM   6390  N   ASN C  40       1.051  39.837   0.342  1.00 87.10           N  
ATOM   6392  CA  ASN C  40       0.408  39.485  -0.918  1.00 87.10           C  
ATOM   6394  C   ASN C  40       1.419  38.799  -1.836  1.00 87.10           C  
ATOM   6395  CB  ASN C  40      -0.248  40.740  -1.533  1.00 87.10           C  
ATOM   6398  O   ASN C  40       2.580  38.599  -1.478  1.00 87.10           O  
ATOM   6399  CG  ASN C  40       0.701  41.791  -2.072  1.00 87.10           C  
ATOM   6400  ND2 ASN C  40       0.181  42.939  -2.431  1.00 87.10           N  
ATOM   6403  OD1 ASN C  40       1.894  41.615  -2.219  1.00 87.10           O  
ATOM   6404  N   ASN C  41       0.988  38.489  -3.050  1.00 84.54           N  
ATOM   6406  CA  ASN C  41       1.838  37.812  -4.008  1.00 84.54           C  
ATOM   6408  C   ASN C  41       3.067  38.641  -4.467  1.00 84.54           C  
ATOM   6409  CB  ASN C  41       0.932  37.350  -5.142  1.00 84.54           C  
ATOM   6412  O   ASN C  41       4.038  38.084  -4.964  1.00 84.54           O  
ATOM   6413  CG  ASN C  41       1.739  36.476  -6.057  1.00 84.54           C  
ATOM   6414  ND2 ASN C  41       2.091  37.020  -7.188  1.00 84.54           N  
ATOM   6417  OD1 ASN C  41       2.117  35.363  -5.705  1.00 84.54           O  
ATOM   6418  N   GLY C  42       3.077  39.960  -4.255  1.00 85.17           N  
ATOM   6420  CA  GLY C  42       4.244  40.814  -4.501  1.00 85.17           C  
ATOM   6423  C   GLY C  42       5.203  40.946  -3.310  1.00 85.17           C  
ATOM   6424  O   GLY C  42       6.263  41.552  -3.460  1.00 85.17           O  
ATOM   6425  N   THR C  43       4.852  40.432  -2.127  1.00 89.70           N  
ATOM   6427  CA  THR C  43       5.696  40.531  -0.931  1.00 89.70           C  
ATOM   6429  C   THR C  43       6.920  39.618  -1.055  1.00 89.70           C  
ATOM   6430  CB  THR C  43       4.907  40.194   0.345  1.00 89.70           C  
ATOM   6432  O   THR C  43       6.793  38.404  -1.215  1.00 89.70           O  
ATOM   6433  CG2 THR C  43       5.763  40.342   1.603  1.00 89.70           C  
ATOM   6437  OG1 THR C  43       3.795  41.051   0.519  1.00 89.70           O  
ATOM   6439  N   ILE C  44       8.119  40.184  -0.913  1.00 92.02           N  
ATOM   6441  CA  ILE C  44       9.377  39.426  -0.891  1.00 92.02           C  
ATOM   6443  C   ILE C  44       9.395  38.503   0.333  1.00 92.02           C  
ATOM   6444  CB  ILE C  44      10.594  40.380  -0.909  1.00 92.02           C  
ATOM   6446  O   ILE C  44       9.091  38.938   1.443  1.00 92.02           O  
ATOM   6447  CG1 ILE C  44      10.592  41.239  -2.194  1.00 92.02           C  
ATOM   6450  CG2 ILE C  44      11.917  39.600  -0.779  1.00 92.02           C  
ATOM   6454  CD1 ILE C  44      11.663  42.337  -2.211  1.00 92.02           C  
ATOM   6458  N   GLY C  45       9.757  37.232   0.128  1.00 91.49           N  
ATOM   6460  CA  GLY C  45       9.822  36.219   1.188  1.00 91.49           C  
ATOM   6463  C   GLY C  45       8.488  35.551   1.536  1.00 91.49           C  
ATOM   6464  O   GLY C  45       8.424  34.829   2.532  1.00 91.49           O  
ATOM   6465  N   LYS C  46       7.424  35.789   0.756  1.00 88.83           N  
ATOM   6467  CA  LYS C  46       6.145  35.075   0.895  1.00 88.83           C  
ATOM   6469  C   LYS C  46       6.315  33.550   0.701  1.00 88.83           C  
ATOM   6470  CB  LYS C  46       5.113  35.642  -0.102  1.00 88.83           C  
ATOM   6473  O   LYS C  46       7.237  33.135  -0.000  1.00 88.83           O  
ATOM   6474  CG  LYS C  46       5.495  35.352  -1.564  1.00 88.83           C  
ATOM   6477  CD  LYS C  46       4.422  35.799  -2.558  1.00 88.83           C  
ATOM   6480  CE  LYS C  46       4.858  35.475  -3.994  1.00 88.83           C  
ATOM   6483  NZ  LYS C  46       5.015  34.023  -4.247  1.00 88.83           N  
ATOM   6487  N   PRO C  47       5.408  32.723   1.248  1.00 90.55           N  
ATOM   6488  CA  PRO C  47       5.277  31.323   0.846  1.00 90.55           C  
ATOM   6490  C   PRO C  47       4.977  31.181  -0.654  1.00 90.55           C  
ATOM   6491  CB  PRO C  47       4.148  30.734   1.695  1.00 90.55           C  
ATOM   6494  O   PRO C  47       4.295  32.033  -1.234  1.00 90.55           O  
ATOM   6495  CG  PRO C  47       3.855  31.764   2.783  1.00 90.55           C  
ATOM   6498  CD  PRO C  47       4.454  33.073   2.283  1.00 90.55           C  
ATOM   6501  N   GLU C  48       5.455  30.100  -1.275  1.00 84.55           N  
ATOM   6503  CA  GLU C  48       5.297  29.826  -2.711  1.00 84.55           C  
ATOM   6505  C   GLU C  48       4.759  28.411  -2.966  1.00 84.55           C  
ATOM   6506  CB  GLU C  48       6.614  30.053  -3.477  1.00 84.55           C  
ATOM   6509  O   GLU C  48       5.497  27.496  -3.320  1.00 84.55           O  
ATOM   6510  CG  GLU C  48       7.208  31.452  -3.279  1.00 84.55           C  
ATOM   6513  CD  GLU C  48       7.909  31.965  -4.538  1.00 84.55           C  
ATOM   6514  OE1 GLU C  48       7.580  33.124  -4.898  1.00 84.55           O  
ATOM   6515  OE2 GLU C  48       8.681  31.203  -5.157  1.00 84.55           O  
ATOM   6516  N   PHE C  49       3.447  28.227  -2.824  1.00 81.34           N  
ATOM   6518  CA  PHE C  49       2.792  26.918  -2.968  1.00 81.34           C  
ATOM   6520  C   PHE C  49       2.080  26.756  -4.318  1.00 81.34           C  
ATOM   6521  CB  PHE C  49       1.899  26.655  -1.751  1.00 81.34           C  
ATOM   6524  O   PHE C  49       0.949  26.297  -4.406  1.00 81.34           O  
ATOM   6525  CG  PHE C  49       2.603  26.828  -0.417  1.00 81.34           C  
ATOM   6526  CD1 PHE C  49       3.876  26.263  -0.201  1.00 81.34           C  
ATOM   6528  CD2 PHE C  49       1.978  27.546   0.618  1.00 81.34           C  
ATOM   6530  CE1 PHE C  49       4.518  26.418   1.037  1.00 81.34           C  
ATOM   6532  CE2 PHE C  49       2.613  27.692   1.859  1.00 81.34           C  
ATOM   6534  CZ  PHE C  49       3.880  27.120   2.068  1.00 81.34           C  
ATOM   6536  N   GLY C  50       2.727  27.197  -5.400  1.00 72.40           N  
ATOM   6538  CA  GLY C  50       2.206  27.037  -6.764  1.00 72.40           C  
ATOM   6541  C   GLY C  50       1.074  27.990  -7.173  1.00 72.40           C  
ATOM   6542  O   GLY C  50       0.606  27.895  -8.302  1.00 72.40           O  
ATOM   6543  N   GLY C  51       0.674  28.931  -6.314  1.00 75.49           N  
ATOM   6545  CA  GLY C  51      -0.347  29.934  -6.618  1.00 75.49           C  
ATOM   6548  C   GLY C  51      -0.074  31.290  -5.970  1.00 75.49           C  
ATOM   6549  O   GLY C  51       0.936  31.495  -5.295  1.00 75.49           O  
ATOM   6550  N   ASN C  52      -0.995  32.229  -6.189  1.00 80.09           N  
ATOM   6552  CA  ASN C  52      -0.960  33.545  -5.558  1.00 80.09           C  
ATOM   6554  C   ASN C  52      -1.126  33.444  -4.044  1.00 80.09           C  
ATOM   6555  CB  ASN C  52      -2.096  34.397  -6.126  1.00 80.09           C  
ATOM   6558  O   ASN C  52      -2.134  32.930  -3.574  1.00 80.09           O  
ATOM   6559  CG  ASN C  52      -1.751  35.233  -7.328  1.00 80.09           C  
ATOM   6560  ND2 ASN C  52      -2.570  35.255  -8.335  1.00 80.09           N  
ATOM   6563  OD1 ASN C  52      -0.780  35.958  -7.334  1.00 80.09           O  
ATOM   6564  N   THR C  53      -0.189  34.000  -3.287  1.00 86.05           N  
ATOM   6566  CA  THR C  53      -0.266  33.978  -1.824  1.00 86.05           C  
ATOM   6568  C   THR C  53      -0.916  35.252  -1.298  1.00 86.05           C  
ATOM   6569  CB  THR C  53       1.117  33.766  -1.203  1.00 86.05           C  
ATOM   6571  O   THR C  53      -0.446  36.358  -1.571  1.00 86.05           O  
ATOM   6572  CG2 THR C  53       1.029  33.464   0.286  1.00 86.05           C  
ATOM   6576  OG1 THR C  53       1.739  32.667  -1.827  1.00 86.05           O  
ATOM   6578  N   PHE C  54      -1.961  35.104  -0.488  1.00 86.50           N  
ATOM   6580  CA  PHE C  54      -2.644  36.207   0.186  1.00 86.50           C  
ATOM   6582  C   PHE C  54      -2.882  35.852   1.645  1.00 86.50           C  
ATOM   6583  CB  PHE C  54      -3.987  36.474  -0.497  1.00 86.50           C  
ATOM   6586  O   PHE C  54      -3.324  34.750   1.943  1.00 86.50           O  
ATOM   6587  CG  PHE C  54      -3.886  36.841  -1.961  1.00 86.50           C  
ATOM   6588  CD1 PHE C  54      -3.379  38.095  -2.354  1.00 86.50           C  
ATOM   6590  CD2 PHE C  54      -4.316  35.922  -2.933  1.00 86.50           C  
ATOM   6592  CE1 PHE C  54      -3.290  38.421  -3.720  1.00 86.50           C  
ATOM   6594  CE2 PHE C  54      -4.270  36.268  -4.291  1.00 86.50           C  
ATOM   6596  CZ  PHE C  54      -3.735  37.504  -4.690  1.00 86.50           C  
ATOM   6598  N   GLY C  55      -2.625  36.771   2.569  1.00 89.67           N  
ATOM   6600  CA  GLY C  55      -2.979  36.550   3.966  1.00 89.67           C  
ATOM   6603  C   GLY C  55      -2.070  37.284   4.929  1.00 89.67           C  
ATOM   6604  O   GLY C  55      -1.568  38.371   4.642  1.00 89.67           O  
ATOM   6605  N   VAL C  56      -1.874  36.687   6.100  1.00 88.75           N  
ATOM   6607  CA  VAL C  56      -1.184  37.321   7.220  1.00 88.75           C  
ATOM   6609  C   VAL C  56      -0.090  36.411   7.752  1.00 88.75           C  
ATOM   6610  CB  VAL C  56      -2.190  37.733   8.310  1.00 88.75           C  
ATOM   6612  O   VAL C  56      -0.295  35.217   7.953  1.00 88.75           O  
ATOM   6613  CG1 VAL C  56      -1.503  38.386   9.512  1.00 88.75           C  
ATOM   6617  CG2 VAL C  56      -3.183  38.757   7.736  1.00 88.75           C  
ATOM   6621  N   VAL C  57       1.074  37.002   8.003  1.00 89.72           N  
ATOM   6623  CA  VAL C  57       2.166  36.377   8.741  1.00 89.72           C  
ATOM   6625  C   VAL C  57       2.152  36.903  10.168  1.00 89.72           C  
ATOM   6626  CB  VAL C  57       3.518  36.590   8.045  1.00 89.72           C  
ATOM   6628  O   VAL C  57       2.303  38.104  10.409  1.00 89.72           O  
ATOM   6629  CG1 VAL C  57       4.666  36.010   8.878  1.00 89.72           C  
ATOM   6633  CG2 VAL C  57       3.505  35.882   6.686  1.00 89.72           C  
ATOM   6637  N   THR C  58       1.987  35.995  11.122  1.00 82.89           N  
ATOM   6639  CA  THR C  58       2.237  36.269  12.534  1.00 82.89           C  
ATOM   6641  C   THR C  58       3.723  36.089  12.791  1.00 82.89           C  
ATOM   6642  CB  THR C  58       1.415  35.369  13.461  1.00 82.89           C  
ATOM   6644  O   THR C  58       4.254  34.985  12.652  1.00 82.89           O  
ATOM   6645  CG2 THR C  58       1.536  35.850  14.907  1.00 82.89           C  
ATOM   6649  OG1 THR C  58       0.050  35.442  13.115  1.00 82.89           O  
ATOM   6651  N   LYS C  59       4.407  37.179  13.145  1.00 81.46           N  
ATOM   6653  CA  LYS C  59       5.820  37.130  13.518  1.00 81.46           C  
ATOM   6655  C   LYS C  59       5.957  36.938  15.025  1.00 81.46           C  
ATOM   6656  CB  LYS C  59       6.563  38.388  13.045  1.00 81.46           C  
ATOM   6659  O   LYS C  59       5.438  37.740  15.804  1.00 81.46           O  
ATOM   6660  CG  LYS C  59       8.070  38.182  13.260  1.00 81.46           C  
ATOM   6663  CD  LYS C  59       8.879  39.472  13.256  1.00 81.46           C  
ATOM   6666  CE  LYS C  59      10.275  39.073  13.753  1.00 81.46           C  
ATOM   6669  NZ  LYS C  59      11.067  40.208  14.242  1.00 81.46           N  
ATOM   6673  N   PHE C  60       6.762  35.956  15.412  1.00 77.30           N  
ATOM   6675  CA  PHE C  60       7.160  35.707  16.788  1.00 77.30           C  
ATOM   6677  C   PHE C  60       8.674  35.933  16.940  1.00 77.30           C  
ATOM   6678  CB  PHE C  60       6.775  34.278  17.119  1.00 77.30           C  
ATOM   6681  O   PHE C  60       9.477  35.076  16.580  1.00 77.30           O  
ATOM   6682  CG  PHE C  60       5.305  33.967  16.964  1.00 77.30           C  
ATOM   6683  CD1 PHE C  60       4.373  34.424  17.912  1.00 77.30           C  
ATOM   6685  CD2 PHE C  60       4.872  33.213  15.859  1.00 77.30           C  
ATOM   6687  CE1 PHE C  60       3.018  34.081  17.774  1.00 77.30           C  
ATOM   6689  CE2 PHE C  60       3.515  32.883  15.720  1.00 77.30           C  
ATOM   6691  CZ  PHE C  60       2.590  33.301  16.689  1.00 77.30           C  
ATOM   6693  N   PRO C  61       9.104  37.096  17.441  1.00 73.14           N  
ATOM   6694  CA  PRO C  61      10.505  37.349  17.700  1.00 73.14           C  
ATOM   6696  C   PRO C  61      10.941  36.556  18.926  1.00 73.14           C  
ATOM   6697  CB  PRO C  61      10.619  38.843  17.925  1.00 73.14           C  
ATOM   6700  O   PRO C  61      10.412  36.728  20.025  1.00 73.14           O  
ATOM   6701  CG  PRO C  61       9.239  39.260  18.412  1.00 73.14           C  
ATOM   6704  CD  PRO C  61       8.286  38.188  17.900  1.00 73.14           C  
ATOM   6707  N   TYR C  62      11.934  35.710  18.731  1.00 75.31           N  
ATOM   6709  CA  TYR C  62      12.472  34.812  19.734  1.00 75.31           C  
ATOM   6711  C   TYR C  62      14.001  34.789  19.603  1.00 75.31           C  
ATOM   6712  CB  TYR C  62      11.789  33.451  19.551  1.00 75.31           C  
ATOM   6715  O   TYR C  62      14.551  35.250  18.612  1.00 75.31           O  
ATOM   6716  CG  TYR C  62      12.193  32.429  20.585  1.00 75.31           C  
ATOM   6717  CD1 TYR C  62      13.282  31.581  20.337  1.00 75.31           C  
ATOM   6719  CD2 TYR C  62      11.527  32.377  21.821  1.00 75.31           C  
ATOM   6721  CE1 TYR C  62      13.771  30.746  21.350  1.00 75.31           C  
ATOM   6723  CE2 TYR C  62      11.997  31.522  22.834  1.00 75.31           C  
ATOM   6725  OH  TYR C  62      13.679  29.980  23.581  1.00 75.31           O  
ATOM   6727  CZ  TYR C  62      13.137  30.729  22.601  1.00 75.31           C  
ATOM   6728  N   THR C  63      14.710  34.323  20.623  1.00 75.33           N  
ATOM   6730  CA  THR C  63      16.180  34.263  20.572  1.00 75.33           C  
ATOM   6732  C   THR C  63      16.636  33.044  19.780  1.00 75.33           C  
ATOM   6733  CB  THR C  63      16.797  34.160  21.972  1.00 75.33           C  
ATOM   6735  O   THR C  63      16.178  31.943  20.072  1.00 75.33           O  
ATOM   6736  CG2 THR C  63      18.228  34.686  22.007  1.00 75.33           C  
ATOM   6740  OG1 THR C  63      16.049  34.884  22.924  1.00 75.33           O  
ATOM   6742  N   ASN C  64      17.594  33.195  18.873  1.00 76.61           N  
ATOM   6744  CA  ASN C  64      18.186  32.145  18.034  1.00 76.61           C  
ATOM   6746  C   ASN C  64      17.272  31.654  16.907  1.00 76.61           C  
ATOM   6747  CB  ASN C  64      18.748  30.969  18.856  1.00 76.61           C  
ATOM   6750  O   ASN C  64      17.741  31.506  15.790  1.00 76.61           O  
ATOM   6751  CG  ASN C  64      19.697  31.354  19.974  1.00 76.61           C  
ATOM   6752  ND2 ASN C  64      19.870  30.479  20.938  1.00 76.61           N  
ATOM   6755  OD1 ASN C  64      20.307  32.408  20.021  1.00 76.61           O  
ATOM   6756  N   PHE C  65      15.991  31.399  17.179  1.00 81.59           N  
ATOM   6758  CA  PHE C  65      15.058  30.832  16.202  1.00 81.59           C  
ATOM   6760  C   PHE C  65      13.737  31.599  16.215  1.00 81.59           C  
ATOM   6761  CB  PHE C  65      14.848  29.343  16.517  1.00 81.59           C  
ATOM   6764  O   PHE C  65      12.930  31.393  17.116  1.00 81.59           O  
ATOM   6765  CG  PHE C  65      16.113  28.511  16.449  1.00 81.59           C  
ATOM   6766  CD1 PHE C  65      16.780  28.322  15.224  1.00 81.59           C  
ATOM   6768  CD2 PHE C  65      16.645  27.950  17.626  1.00 81.59           C  
ATOM   6770  CE1 PHE C  65      17.975  27.583  15.180  1.00 81.59           C  
ATOM   6772  CE2 PHE C  65      17.836  27.206  17.580  1.00 81.59           C  
ATOM   6774  CZ  PHE C  65      18.504  27.029  16.357  1.00 81.59           C  
ATOM   6776  N   GLN C  66      13.499  32.483  15.244  1.00 82.84           N  
ATOM   6778  CA  GLN C  66      12.291  33.318  15.177  1.00 82.84           C  
ATOM   6780  C   GLN C  66      11.231  32.678  14.269  1.00 82.84           C  
ATOM   6781  CB  GLN C  66      12.612  34.739  14.681  1.00 82.84           C  
ATOM   6784  O   GLN C  66      11.381  32.730  13.043  1.00 82.84           O  
ATOM   6785  CG  GLN C  66      13.779  35.401  15.417  1.00 82.84           C  
ATOM   6788  CD  GLN C  66      13.983  36.857  15.020  1.00 82.84           C  
ATOM   6789  NE2 GLN C  66      15.210  37.326  14.982  1.00 82.84           N  
ATOM   6792  OE1 GLN C  66      13.031  37.593  14.759  1.00 82.84           O  
ATOM   6793  N   PRO C  67      10.152  32.085  14.812  1.00 88.23           N  
ATOM   6794  CA  PRO C  67       9.124  31.495  13.975  1.00 88.23           C  
ATOM   6796  C   PRO C  67       8.249  32.566  13.311  1.00 88.23           C  
ATOM   6797  CB  PRO C  67       8.348  30.522  14.865  1.00 88.23           C  
ATOM   6800  O   PRO C  67       7.927  33.617  13.877  1.00 88.23           O  
ATOM   6801  CG  PRO C  67       8.576  31.043  16.283  1.00 88.23           C  
ATOM   6804  CD  PRO C  67       9.899  31.798  16.216  1.00 88.23           C  
ATOM   6807  N   GLN C  68       7.821  32.261  12.093  1.00 89.68           N  
ATOM   6809  CA  GLN C  68       6.781  32.978  11.371  1.00 89.68           C  
ATOM   6811  C   GLN C  68       5.690  31.985  10.984  1.00 89.68           C  
ATOM   6812  CB  GLN C  68       7.367  33.667  10.132  1.00 89.68           C  
ATOM   6815  O   GLN C  68       5.977  30.978  10.341  1.00 89.68           O  
ATOM   6816  CG  GLN C  68       8.279  34.853  10.486  1.00 89.68           C  
ATOM   6819  CD  GLN C  68       8.672  35.686   9.266  1.00 89.68           C  
ATOM   6820  NE2 GLN C  68       9.263  36.846   9.458  1.00 89.68           N  
ATOM   6823  OE1 GLN C  68       8.455  35.328   8.119  1.00 89.68           O  
ATOM   6824  N   LEU C  69       4.447  32.282  11.363  1.00 91.33           N  
ATOM   6826  CA  LEU C  69       3.269  31.505  10.979  1.00 91.33           C  
ATOM   6828  C   LEU C  69       2.491  32.280   9.917  1.00 91.33           C  
ATOM   6829  CB  LEU C  69       2.420  31.215  12.230  1.00 91.33           C  
ATOM   6832  O   LEU C  69       1.962  33.354  10.201  1.00 91.33           O  
ATOM   6833  CG  LEU C  69       1.102  30.468  11.938  1.00 91.33           C  
ATOM   6835  CD1 LEU C  69       1.337  29.037  11.463  1.00 91.33           C  
ATOM   6839  CD2 LEU C  69       0.242  30.412  13.201  1.00 91.33           C  
ATOM   6843  N   PHE C  70       2.414  31.739   8.710  1.00 92.92           N  
ATOM   6845  CA  PHE C  70       1.516  32.204   7.665  1.00 92.92           C  
ATOM   6847  C   PHE C  70       0.140  31.558   7.833  1.00 92.92           C  
ATOM   6848  CB  PHE C  70       2.111  31.886   6.288  1.00 92.92           C  
ATOM   6851  O   PHE C  70       0.031  30.349   8.022  1.00 92.92           O  
ATOM   6852  CG  PHE C  70       1.146  32.127   5.145  1.00 92.92           C  
ATOM   6853  CD1 PHE C  70       0.589  31.038   4.448  1.00 92.92           C  
ATOM   6855  CD2 PHE C  70       0.771  33.440   4.804  1.00 92.92           C  
ATOM   6857  CE1 PHE C  70      -0.318  31.266   3.399  1.00 92.92           C  
ATOM   6859  CE2 PHE C  70      -0.142  33.665   3.758  1.00 92.92           C  
ATOM   6861  CZ  PHE C  70      -0.682  32.577   3.053  1.00 92.92           C  
ATOM   6863  N   THR C  71      -0.905  32.367   7.712  1.00 92.37           N  
ATOM   6865  CA  THR C  71      -2.300  31.932   7.590  1.00 92.37           C  
ATOM   6867  C   THR C  71      -2.942  32.727   6.470  1.00 92.37           C  
ATOM   6868  CB  THR C  71      -3.093  32.172   8.882  1.00 92.37           C  
ATOM   6870  O   THR C  71      -2.881  33.962   6.487  1.00 92.37           O  
ATOM   6871  CG2 THR C  71      -2.667  31.240  10.010  1.00 92.37           C  
ATOM   6875  OG1 THR C  71      -2.920  33.499   9.332  1.00 92.37           O  
ATOM   6877  N   GLY C  72      -3.558  32.055   5.505  1.00 91.74           N  
ATOM   6879  CA  GLY C  72      -4.049  32.740   4.322  1.00 91.74           C  
ATOM   6882  C   GLY C  72      -4.699  31.837   3.298  1.00 91.74           C  
ATOM   6883  O   GLY C  72      -5.251  30.791   3.623  1.00 91.74           O  
ATOM   6884  N   SER C  73      -4.637  32.305   2.060  1.00 88.34           N  
ATOM   6886  CA  SER C  73      -5.125  31.644   0.865  1.00 88.34           C  
ATOM   6888  C   SER C  73      -3.993  31.490  -0.141  1.00 88.34           C  
ATOM   6889  CB  SER C  73      -6.270  32.452   0.251  1.00 88.34           C  
ATOM   6892  O   SER C  73      -3.153  32.387  -0.283  1.00 88.34           O  
ATOM   6893  OG  SER C  73      -6.790  31.824  -0.903  1.00 88.34           O  
ATOM   6895  N   VAL C  74      -4.022  30.381  -0.874  1.00 83.25           N  
ATOM   6897  CA  VAL C  74      -3.250  30.191  -2.102  1.00 83.25           C  
ATOM   6899  C   VAL C  74      -4.210  30.111  -3.282  1.00 83.25           C  
ATOM   6900  CB  VAL C  74      -2.330  28.967  -2.016  1.00 83.25           C  
ATOM   6902  O   VAL C  74      -5.156  29.328  -3.286  1.00 83.25           O  
ATOM   6903  CG1 VAL C  74      -1.611  28.693  -3.345  1.00 83.25           C  
ATOM   6907  CG2 VAL C  74      -1.239  29.214  -0.971  1.00 83.25           C  
ATOM   6911  N   GLY C  75      -3.983  30.944  -4.294  1.00 76.28           N  
ATOM   6913  CA  GLY C  75      -4.940  31.132  -5.380  1.00 76.28           C  
ATOM   6916  C   GLY C  75      -6.258  31.731  -4.877  1.00 76.28           C  
ATOM   6917  O   GLY C  75      -6.296  32.461  -3.879  1.00 76.28           O  
ATOM   6918  N   THR C  76      -7.342  31.419  -5.581  1.00 75.34           N  
ATOM   6920  CA  THR C  76      -8.683  31.964  -5.338  1.00 75.34           C  
ATOM   6922  C   THR C  76      -9.415  31.230  -4.216  1.00 75.34           C  
ATOM   6923  CB  THR C  76      -9.501  31.998  -6.640  1.00 75.34           C  
ATOM   6925  O   THR C  76     -10.290  30.403  -4.441  1.00 75.34           O  
ATOM   6926  CG2 THR C  76      -9.044  33.151  -7.531  1.00 75.34           C  
ATOM   6930  OG1 THR C  76      -9.315  30.829  -7.405  1.00 75.34           O  
ATOM   6932  N   GLY C  77      -9.061  31.572  -2.977  1.00 77.45           N  
ATOM   6934  CA  GLY C  77      -9.828  31.193  -1.792  1.00 77.45           C  
ATOM   6937  C   GLY C  77      -9.523  29.816  -1.203  1.00 77.45           C  
ATOM   6938  O   GLY C  77     -10.265  29.399  -0.319  1.00 77.45           O  
ATOM   6939  N   ASN C  78      -8.457  29.121  -1.625  1.00 86.97           N  
ATOM   6941  CA  ASN C  78      -8.044  27.864  -0.988  1.00 86.97           C  
ATOM   6943  C   ASN C  78      -7.281  28.164   0.309  1.00 86.97           C  
ATOM   6944  CB  ASN C  78      -7.190  27.002  -1.923  1.00 86.97           C  
ATOM   6947  O   ASN C  78      -6.146  28.650   0.237  1.00 86.97           O  
ATOM   6948  CG  ASN C  78      -7.917  26.624  -3.191  1.00 86.97           C  
ATOM   6949  ND2 ASN C  78      -7.260  26.723  -4.320  1.00 86.97           N  
ATOM   6952  OD1 ASN C  78      -9.069  26.231  -3.185  1.00 86.97           O  
ATOM   6953  N   PRO C  79      -7.857  27.890   1.490  1.00 92.30           N  
ATOM   6954  CA  PRO C  79      -7.206  28.180   2.758  1.00 92.30           C  
ATOM   6956  C   PRO C  79      -5.964  27.314   2.937  1.00 92.30           C  
ATOM   6957  CB  PRO C  79      -8.236  27.865   3.846  1.00 92.30           C  
ATOM   6960  O   PRO C  79      -6.006  26.120   2.658  1.00 92.30           O  
ATOM   6961  CG  PRO C  79      -9.562  27.780   3.106  1.00 92.30           C  
ATOM   6964  CD  PRO C  79      -9.146  27.268   1.738  1.00 92.30           C  
ATOM   6967  N   THR C  80      -4.890  27.897   3.459  1.00 93.04           N  
ATOM   6969  CA  THR C  80      -3.724  27.139   3.921  1.00 93.04           C  
ATOM   6971  C   THR C  80      -2.953  27.907   4.994  1.00 93.04           C  
ATOM   6972  CB  THR C  80      -2.817  26.717   2.750  1.00 93.04           C  
ATOM   6974  O   THR C  80      -3.115  29.120   5.186  1.00 93.04           O  
ATOM   6975  CG2 THR C  80      -2.070  27.886   2.121  1.00 93.04           C  
ATOM   6979  OG1 THR C  80      -1.839  25.828   3.219  1.00 93.04           O  
ATOM   6981  N   ALA C  81      -2.105  27.186   5.715  1.00 94.74           N  
ATOM   6983  CA  ALA C  81      -1.173  27.738   6.678  1.00 94.74           C  
ATOM   6985  C   ALA C  81       0.209  27.124   6.480  1.00 94.74           C  
ATOM   6986  CB  ALA C  81      -1.707  27.513   8.093  1.00 94.74           C  
ATOM   6990  O   ALA C  81       0.351  26.007   5.992  1.00 94.74           O  
ATOM   6991  N   ALA C  82       1.236  27.868   6.867  1.00 95.93           N  
ATOM   6993  CA  ALA C  82       2.608  27.406   6.767  1.00 95.93           C  
ATOM   6995  C   ALA C  82       3.475  28.019   7.852  1.00 95.93           C  
ATOM   6996  CB  ALA C  82       3.152  27.749   5.380  1.00 95.93           C  
ATOM   7000  O   ALA C  82       3.166  29.085   8.386  1.00 95.93           O  
ATOM   7001  N   ILE C  83       4.598  27.379   8.136  1.00 94.58           N  
ATOM   7003  CA  ILE C  83       5.574  27.867   9.100  1.00 94.58           C  
ATOM   7005  C   ILE C  83       6.960  27.952   8.470  1.00 94.58           C  
ATOM   7006  CB  ILE C  83       5.523  27.010  10.381  1.00 94.58           C  
ATOM   7008  O   ILE C  83       7.336  27.122   7.649  1.00 94.58           O  
ATOM   7009  CG1 ILE C  83       6.321  27.701  11.508  1.00 94.58           C  
ATOM   7012  CG2 ILE C  83       5.990  25.571  10.104  1.00 94.58           C  
ATOM   7016  CD1 ILE C  83       6.159  27.041  12.876  1.00 94.58           C  
ATOM   7020  N   ARG C  84       7.738  28.947   8.885  1.00 93.86           N  
ATOM   7022  CA  ARG C  84       9.194  28.963   8.712  1.00 93.86           C  
ATOM   7024  C   ARG C  84       9.863  29.513   9.961  1.00 93.86           C  
ATOM   7025  CB  ARG C  84       9.596  29.734   7.449  1.00 93.86           C  
ATOM   7028  O   ARG C  84       9.202  30.113  10.813  1.00 93.86           O  
ATOM   7029  CG  ARG C  84       9.325  31.237   7.550  1.00 93.86           C  
ATOM   7032  CD  ARG C  84       9.896  31.927   6.319  1.00 93.86           C  
ATOM   7035  NE  ARG C  84       9.627  33.372   6.359  1.00 93.86           N  
ATOM   7037  NH1 ARG C  84      10.862  33.956   4.521  1.00 93.86           N  
ATOM   7040  NH2 ARG C  84       9.922  35.530   5.760  1.00 93.86           N  
ATOM   7043  CZ  ARG C  84      10.128  34.270   5.543  1.00 93.86           C  
ATOM   7044  N   VAL C  85      11.175  29.357  10.049  1.00 92.05           N  
ATOM   7046  CA  VAL C  85      11.997  29.880  11.142  1.00 92.05           C  
ATOM   7048  C   VAL C  85      13.151  30.677  10.548  1.00 92.05           C  
ATOM   7049  CB  VAL C  85      12.475  28.728  12.048  1.00 92.05           C  
ATOM   7051  O   VAL C  85      13.772  30.250   9.581  1.00 92.05           O  
ATOM   7052  CG1 VAL C  85      13.557  29.151  13.045  1.00 92.05           C  
ATOM   7056  CG2 VAL C  85      11.301  28.176  12.871  1.00 92.05           C  
ATOM   7060  N   TYR C  86      13.432  31.845  11.121  1.00 88.80           N  
ATOM   7062  CA  TYR C  86      14.714  32.516  10.926  1.00 88.80           C  
ATOM   7064  C   TYR C  86      15.696  32.020  11.980  1.00 88.80           C  
ATOM   7065  CB  TYR C  86      14.541  34.029  11.031  1.00 88.80           C  
ATOM   7068  O   TYR C  86      15.421  32.156  13.173  1.00 88.80           O  
ATOM   7069  CG  TYR C  86      15.806  34.807  10.755  1.00 88.80           C  
ATOM   7070  CD1 TYR C  86      16.519  35.381  11.821  1.00 88.80           C  
ATOM   7072  CD2 TYR C  86      16.276  34.952   9.437  1.00 88.80           C  
ATOM   7074  CE1 TYR C  86      17.682  36.127  11.571  1.00 88.80           C  
ATOM   7076  CE2 TYR C  86      17.441  35.701   9.180  1.00 88.80           C  
ATOM   7078  OH  TYR C  86      19.253  37.035  10.013  1.00 88.80           O  
ATOM   7080  CZ  TYR C  86      18.140  36.295  10.250  1.00 88.80           C  
ATOM   7081  N   ASP C  87      16.810  31.451  11.546  1.00 87.13           N  
ATOM   7083  CA  ASP C  87      17.912  31.063  12.413  1.00 87.13           C  
ATOM   7085  C   ASP C  87      18.921  32.215  12.499  1.00 87.13           C  
ATOM   7086  CB  ASP C  87      18.512  29.752  11.895  1.00 87.13           C  
ATOM   7089  O   ASP C  87      19.605  32.548  11.527  1.00 87.13           O  
ATOM   7090  CG  ASP C  87      19.779  29.330  12.638  1.00 87.13           C  
ATOM   7091  OD1 ASP C  87      20.075  29.881  13.721  1.00 87.13           O  
ATOM   7092  OD2 ASP C  87      20.505  28.483  12.079  1.00 87.13           O  
ATOM   7093  N   ASP C  88      19.020  32.831  13.676  1.00 83.30           N  
ATOM   7095  CA  ASP C  88      19.944  33.933  13.939  1.00 83.30           C  
ATOM   7097  C   ASP C  88      21.416  33.475  13.844  1.00 83.30           C  
ATOM   7098  CB  ASP C  88      19.698  34.548  15.331  1.00 83.30           C  
ATOM   7101  O   ASP C  88      22.287  34.293  13.539  1.00 83.30           O  
ATOM   7102  CG  ASP C  88      18.305  35.147  15.609  1.00 83.30           C  
ATOM   7103  OD1 ASP C  88      17.729  35.835  14.736  1.00 83.30           O  
ATOM   7104  OD2 ASP C  88      17.845  35.015  16.767  1.00 83.30           O  
ATOM   7105  N   LEU C  89      21.715  32.186  14.078  1.00 82.36           N  
ATOM   7107  CA  LEU C  89      23.079  31.639  14.036  1.00 82.36           C  
ATOM   7109  C   LEU C  89      23.619  31.598  12.604  1.00 82.36           C  
ATOM   7110  CB  LEU C  89      23.115  30.215  14.631  1.00 82.36           C  
ATOM   7113  O   LEU C  89      24.779  31.940  12.367  1.00 82.36           O  
ATOM   7114  CG  LEU C  89      22.624  30.086  16.083  1.00 82.36           C  
ATOM   7116  CD1 LEU C  89      22.468  28.610  16.452  1.00 82.36           C  
ATOM   7120  CD2 LEU C  89      23.620  30.719  17.061  1.00 82.36           C  
ATOM   7124  N   THR C  90      22.778  31.200  11.649  1.00 85.64           N  
ATOM   7126  CA  THR C  90      23.109  31.171  10.215  1.00 85.64           C  
ATOM   7128  C   THR C  90      22.681  32.440   9.477  1.00 85.64           C  
ATOM   7129  CB  THR C  90      22.523  29.928   9.534  1.00 85.64           C  
ATOM   7131  O   THR C  90      23.074  32.642   8.329  1.00 85.64           O  
ATOM   7132  CG2 THR C  90      23.115  28.635  10.091  1.00 85.64           C  
ATOM   7136  OG1 THR C  90      21.128  29.887   9.698  1.00 85.64           O  
ATOM   7138  N   SER C  91      21.920  33.321  10.138  1.00 87.54           N  
ATOM   7140  CA  SER C  91      21.314  34.525   9.557  1.00 87.54           C  
ATOM   7142  C   SER C  91      20.498  34.222   8.295  1.00 87.54           C  
ATOM   7143  CB  SER C  91      22.358  35.624   9.339  1.00 87.54           C  
ATOM   7146  O   SER C  91      20.587  34.929   7.288  1.00 87.54           O  
ATOM   7147  OG  SER C  91      22.959  35.984  10.570  1.00 87.54           O  
ATOM   7149  N   SER C  92      19.729  33.133   8.333  1.00 90.44           N  
ATOM   7151  CA  SER C  92      18.973  32.635   7.185  1.00 90.44           C  
ATOM   7153  C   SER C  92      17.590  32.129   7.591  1.00 90.44           C  
ATOM   7154  CB  SER C  92      19.790  31.575   6.435  1.00 90.44           C  
ATOM   7157  O   SER C  92      17.357  31.755   8.739  1.00 90.44           O  
ATOM   7158  OG  SER C  92      19.872  30.345   7.123  1.00 90.44           O  
ATOM   7160  N   PHE C  93      16.647  32.164   6.650  1.00 91.77           N  
ATOM   7162  CA  PHE C  93      15.341  31.536   6.822  1.00 91.77           C  
ATOM   7164  C   PHE C  93      15.399  30.090   6.342  1.00 91.77           C  
ATOM   7165  CB  PHE C  93      14.261  32.310   6.054  1.00 91.77           C  
ATOM   7168  O   PHE C  93      15.998  29.815   5.303  1.00 91.77           O  
ATOM   7169  CG  PHE C  93      13.785  33.573   6.738  1.00 91.77           C  
ATOM   7170  CD1 PHE C  93      12.783  33.489   7.721  1.00 91.77           C  
ATOM   7172  CD2 PHE C  93      14.325  34.825   6.392  1.00 91.77           C  
ATOM   7174  CE1 PHE C  93      12.287  34.656   8.325  1.00 91.77           C  
ATOM   7176  CE2 PHE C  93      13.864  35.989   7.034  1.00 91.77           C  
ATOM   7178  CZ  PHE C  93      12.833  35.905   7.986  1.00 91.77           C  
ATOM   7180  N   SER C  94      14.704  29.202   7.047  1.00 92.10           N  
ATOM   7182  CA  SER C  94      14.259  27.949   6.451  1.00 92.10           C  
ATOM   7184  C   SER C  94      13.190  28.197   5.382  1.00 92.10           C  
ATOM   7185  CB  SER C  94      13.739  27.002   7.533  1.00 92.10           C  
ATOM   7188  O   SER C  94      12.580  29.274   5.311  1.00 92.10           O  
ATOM   7189  OG  SER C  94      12.600  27.525   8.187  1.00 92.10           O  
ATOM   7191  N   ASP C  95      12.942  27.181   4.561  1.00 93.11           N  
ATOM   7193  CA  ASP C  95      11.819  27.187   3.630  1.00 93.11           C  
ATOM   7195  C   ASP C  95      10.475  27.251   4.372  1.00 93.11           C  
ATOM   7196  CB  ASP C  95      11.884  25.959   2.708  1.00 93.11           C  
ATOM   7199  O   ASP C  95      10.346  26.864   5.537  1.00 93.11           O  
ATOM   7200  CG  ASP C  95      13.080  25.999   1.751  1.00 93.11           C  
ATOM   7201  OD1 ASP C  95      13.431  27.116   1.306  1.00 93.11           O  
ATOM   7202  OD2 ASP C  95      13.621  24.910   1.465  1.00 93.11           O  
ATOM   7203  N   TRP C  96       9.446  27.735   3.676  1.00 94.49           N  
ATOM   7205  CA  TRP C  96       8.075  27.658   4.167  1.00 94.49           C  
ATOM   7207  C   TRP C  96       7.567  26.217   4.095  1.00 94.49           C  
ATOM   7208  CB  TRP C  96       7.176  28.607   3.372  1.00 94.49           C  
ATOM   7211  O   TRP C  96       7.468  25.639   3.014  1.00 94.49           O  
ATOM   7212  CG  TRP C  96       7.300  30.058   3.716  1.00 94.49           C  
ATOM   7213  CD1 TRP C  96       7.959  31.001   3.006  1.00 94.49           C  
ATOM   7215  CD2 TRP C  96       6.708  30.752   4.852  1.00 94.49           C  
ATOM   7216  CE2 TRP C  96       6.998  32.143   4.732  1.00 94.49           C  
ATOM   7217  CE3 TRP C  96       5.942  30.344   5.965  1.00 94.49           C  
ATOM   7219  NE1 TRP C  96       7.769  32.238   3.593  1.00 94.49           N  
ATOM   7221  CH2 TRP C  96       5.788  32.647   6.766  1.00 94.49           C  
ATOM   7223  CZ2 TRP C  96       6.540  33.088   5.663  1.00 94.49           C  
ATOM   7225  CZ3 TRP C  96       5.497  31.280   6.917  1.00 94.49           C  
ATOM   7227  N   LEU C  97       7.194  25.664   5.246  1.00 95.43           N  
ATOM   7229  CA  LEU C  97       6.616  24.333   5.375  1.00 95.43           C  
ATOM   7231  C   LEU C  97       5.097  24.441   5.496  1.00 95.43           C  
ATOM   7232  CB  LEU C  97       7.239  23.608   6.578  1.00 95.43           C  
ATOM   7235  O   LEU C  97       4.589  24.967   6.488  1.00 95.43           O  
ATOM   7236  CG  LEU C  97       8.776  23.512   6.551  1.00 95.43           C  
ATOM   7238  CD1 LEU C  97       9.227  22.695   7.758  1.00 95.43           C  
ATOM   7242  CD2 LEU C  97       9.309  22.847   5.280  1.00 95.43           C  
ATOM   7246  N   GLU C  98       4.378  23.976   4.477  1.00 95.40           N  
ATOM   7248  CA  GLU C  98       2.914  24.005   4.436  1.00 95.40           C  
ATOM   7250  C   GLU C  98       2.322  22.954   5.378  1.00 95.40           C  
ATOM   7251  CB  GLU C  98       2.423  23.790   2.996  1.00 95.40           C  
ATOM   7254  O   GLU C  98       2.768  21.806   5.382  1.00 95.40           O  
ATOM   7255  CG  GLU C  98       0.942  24.173   2.864  1.00 95.40           C  
ATOM   7258  CD  GLU C  98       0.348  23.930   1.471  1.00 95.40           C  
ATOM   7259  OE1 GLU C  98      -0.855  24.257   1.316  1.00 95.40           O  
ATOM   7260  OE2 GLU C  98       1.065  23.421   0.581  1.00 95.40           O  
ATOM   7261  N   PHE C  99       1.317  23.339   6.166  1.00 96.12           N  
ATOM   7263  CA  PHE C  99       0.572  22.423   7.022  1.00 96.12           C  
ATOM   7265  C   PHE C  99      -0.351  21.538   6.189  1.00 96.12           C  
ATOM   7266  CB  PHE C  99      -0.220  23.196   8.090  1.00 96.12           C  
ATOM   7269  O   PHE C  99      -1.079  22.002   5.312  1.00 96.12           O  
ATOM   7270  CG  PHE C  99       0.583  23.939   9.149  1.00 96.12           C  
ATOM   7271  CD1 PHE C  99       1.968  23.745   9.312  1.00 96.12           C  
ATOM   7273  CD2 PHE C  99      -0.086  24.817  10.019  1.00 96.12           C  
ATOM   7275  CE1 PHE C  99       2.664  24.384  10.347  1.00 96.12           C  
ATOM   7277  CE2 PHE C  99       0.621  25.508  11.019  1.00 96.12           C  
ATOM   7279  CZ  PHE C  99       1.998  25.289  11.185  1.00 96.12           C  
ATOM   7281  N   HIS C 100      -0.359  20.250   6.506  1.00 96.05           N  
ATOM   7283  CA  HIS C 100      -1.307  19.311   5.936  1.00 96.05           C  
ATOM   7285  C   HIS C 100      -2.667  19.473   6.606  1.00 96.05           C  
ATOM   7286  CB  HIS C 100      -0.757  17.887   6.037  1.00 96.05           C  
ATOM   7289  O   HIS C 100      -2.772  19.605   7.825  1.00 96.05           O  
ATOM   7290  CG  HIS C 100       0.447  17.691   5.155  1.00 96.05           C  
ATOM   7291  CD2 HIS C 100       1.664  17.181   5.516  1.00 96.05           C  
ATOM   7293  ND1 HIS C 100       0.529  18.027   3.822  1.00 96.05           N  
ATOM   7295  CE1 HIS C 100       1.768  17.741   3.397  1.00 96.05           C  
ATOM   7297  NE2 HIS C 100       2.497  17.215   4.394  1.00 96.05           N  
ATOM   7298  N   HIS C 101      -3.719  19.455   5.800  1.00 95.36           N  
ATOM   7300  CA  HIS C 101      -5.095  19.614   6.238  1.00 95.36           C  
ATOM   7302  C   HIS C 101      -6.067  18.930   5.280  1.00 95.36           C  
ATOM   7303  CB  HIS C 101      -5.392  21.113   6.381  1.00 95.36           C  
ATOM   7306  O   HIS C 101      -5.730  18.619   4.136  1.00 95.36           O  
ATOM   7307  CG  HIS C 101      -5.179  21.961   5.157  1.00 95.36           C  
ATOM   7308  CD2 HIS C 101      -4.291  22.995   5.052  1.00 95.36           C  
ATOM   7310  ND1 HIS C 101      -5.876  21.904   3.972  1.00 95.36           N  
ATOM   7312  CE1 HIS C 101      -5.438  22.900   3.184  1.00 95.36           C  
ATOM   7314  NE2 HIS C 101      -4.474  23.588   3.805  1.00 95.36           N  
ATOM   7315  N   SER C 102      -7.312  18.776   5.720  1.00 93.86           N  
ATOM   7317  CA  SER C 102      -8.379  18.092   4.966  1.00 93.86           C  
ATOM   7319  C   SER C 102      -8.612  18.613   3.536  1.00 93.86           C  
ATOM   7320  CB  SER C 102      -9.690  18.152   5.755  1.00 93.86           C  
ATOM   7323  O   SER C 102      -9.085  17.864   2.689  1.00 93.86           O  
ATOM   7324  OG  SER C 102      -9.915  19.462   6.243  1.00 93.86           O  
ATOM   7326  N   GLY C 103      -8.263  19.870   3.232  1.00 93.74           N  
ATOM   7328  CA  GLY C 103      -8.344  20.413   1.865  1.00 93.74           C  
ATOM   7331  C   GLY C 103      -7.129  20.189   0.947  1.00 93.74           C  
ATOM   7332  O   GLY C 103      -7.267  20.368  -0.259  1.00 93.74           O  
ATOM   7333  N   ASN C 104      -5.952  19.813   1.466  1.00 93.84           N  
ATOM   7335  CA  ASN C 104      -4.734  19.602   0.656  1.00 93.84           C  
ATOM   7337  C   ASN C 104      -4.171  18.174   0.759  1.00 93.84           C  
ATOM   7338  CB  ASN C 104      -3.681  20.692   0.961  1.00 93.84           C  
ATOM   7341  O   ASN C 104      -3.161  17.857   0.138  1.00 93.84           O  
ATOM   7342  CG  ASN C 104      -2.981  20.574   2.306  1.00 93.84           C  
ATOM   7343  ND2 ASN C 104      -2.178  21.553   2.655  1.00 93.84           N  
ATOM   7346  OD1 ASN C 104      -3.136  19.606   3.040  1.00 93.84           O  
ATOM   7347  N   THR C 105      -4.826  17.307   1.533  1.00 94.44           N  
ATOM   7349  CA  THR C 105      -4.411  15.926   1.773  1.00 94.44           C  
ATOM   7351  C   THR C 105      -5.614  14.993   1.654  1.00 94.44           C  
ATOM   7352  CB  THR C 105      -3.773  15.811   3.163  1.00 94.44           C  
ATOM   7354  O   THR C 105      -6.718  15.339   2.061  1.00 94.44           O  
ATOM   7355  CG2 THR C 105      -3.166  14.431   3.381  1.00 94.44           C  
ATOM   7359  OG1 THR C 105      -2.716  16.733   3.318  1.00 94.44           O  
ATOM   7361  N   ASN C 106      -5.411  13.794   1.104  1.00 96.42           N  
ATOM   7363  CA  ASN C 106      -6.465  12.796   0.920  1.00 96.42           C  
ATOM   7365  C   ASN C 106      -6.099  11.449   1.563  1.00 96.42           C  
ATOM   7366  CB  ASN C 106      -6.720  12.656  -0.580  1.00 96.42           C  
ATOM   7369  O   ASN C 106      -5.290  10.672   1.040  1.00 96.42           O  
ATOM   7370  CG  ASN C 106      -7.736  11.586  -0.916  1.00 96.42           C  
ATOM   7371  ND2 ASN C 106      -7.762  11.192  -2.163  1.00 96.42           N  
ATOM   7374  OD1 ASN C 106      -8.456  11.069  -0.072  1.00 96.42           O  
ATOM   7375  N   PHE C 107      -6.739  11.134   2.689  1.00 96.18           N  
ATOM   7377  CA  PHE C 107      -6.500   9.884   3.412  1.00 96.18           C  
ATOM   7379  C   PHE C 107      -7.535   8.789   3.171  1.00 96.18           C  
ATOM   7380  CB  PHE C 107      -6.325  10.179   4.905  1.00 96.18           C  
ATOM   7383  O   PHE C 107      -7.230   7.636   3.470  1.00 96.18           O  
ATOM   7384  CG  PHE C 107      -5.094  10.988   5.277  1.00 96.18           C  
ATOM   7385  CD1 PHE C 107      -3.909  10.941   4.508  1.00 96.18           C  
ATOM   7387  CD2 PHE C 107      -5.126  11.766   6.448  1.00 96.18           C  
ATOM   7389  CE1 PHE C 107      -2.776  11.664   4.908  1.00 96.18           C  
ATOM   7391  CE2 PHE C 107      -3.998  12.500   6.838  1.00 96.18           C  
ATOM   7393  CZ  PHE C 107      -2.831  12.455   6.067  1.00 96.18           C  
ATOM   7395  N   ASN C 108      -8.710   9.109   2.630  1.00 96.41           N  
ATOM   7397  CA  ASN C 108      -9.854   8.198   2.642  1.00 96.41           C  
ATOM   7399  C   ASN C 108     -10.767   8.257   1.402  1.00 96.41           C  
ATOM   7400  CB  ASN C 108     -10.643   8.429   3.945  1.00 96.41           C  
ATOM   7403  O   ASN C 108     -11.744   7.513   1.374  1.00 96.41           O  
ATOM   7404  CG  ASN C 108     -11.295   9.798   4.027  1.00 96.41           C  
ATOM   7405  ND2 ASN C 108     -12.522   9.870   4.480  1.00 96.41           N  
ATOM   7408  OD1 ASN C 108     -10.706  10.813   3.695  1.00 96.41           O  
ATOM   7409  N   GLU C 109     -10.485   9.075   0.382  1.00 96.95           N  
ATOM   7411  CA  GLU C 109     -11.210   9.060  -0.900  1.00 96.95           C  
ATOM   7413  C   GLU C 109     -10.366   8.389  -1.996  1.00 96.95           C  
ATOM   7414  CB  GLU C 109     -11.668  10.481  -1.302  1.00 96.95           C  
ATOM   7417  O   GLU C 109      -9.319   8.892  -2.402  1.00 96.95           O  
ATOM   7418  CG  GLU C 109     -12.631  10.430  -2.503  1.00 96.95           C  
ATOM   7421  CD  GLU C 109     -13.096  11.809  -3.016  1.00 96.95           C  
ATOM   7422  OE1 GLU C 109     -12.398  12.372  -3.904  1.00 96.95           O  
ATOM   7423  OE2 GLU C 109     -14.227  12.223  -2.640  1.00 96.95           O  
ATOM   7424  N   PHE C 110     -10.837   7.256  -2.511  1.00 97.07           N  
ATOM   7426  CA  PHE C 110     -10.174   6.479  -3.556  1.00 97.07           C  
ATOM   7428  C   PHE C 110     -10.967   6.604  -4.853  1.00 97.07           C  
ATOM   7429  CB  PHE C 110     -10.039   5.017  -3.114  1.00 97.07           C  
ATOM   7432  O   PHE C 110     -12.080   6.093  -4.949  1.00 97.07           O  
ATOM   7433  CG  PHE C 110      -9.286   4.821  -1.818  1.00 97.07           C  
ATOM   7434  CD1 PHE C 110      -7.935   4.427  -1.842  1.00 97.07           C  
ATOM   7436  CD2 PHE C 110      -9.938   5.021  -0.587  1.00 97.07           C  
ATOM   7438  CE1 PHE C 110      -7.229   4.278  -0.637  1.00 97.07           C  
ATOM   7440  CE2 PHE C 110      -9.230   4.878   0.615  1.00 97.07           C  
ATOM   7442  CZ  PHE C 110      -7.875   4.516   0.588  1.00 97.07           C  
ATOM   7444  N   GLY C 111     -10.416   7.299  -5.844  1.00 94.57           N  
ATOM   7446  CA  GLY C 111     -11.094   7.573  -7.109  1.00 94.57           C  
ATOM   7449  C   GLY C 111     -10.164   8.201  -8.141  1.00 94.57           C  
ATOM   7450  O   GLY C 111      -9.026   8.569  -7.832  1.00 94.57           O  
ATOM   7451  N   GLY C 112     -10.667   8.332  -9.364  1.00 90.41           N  
ATOM   7453  CA  GLY C 112      -9.914   8.851 -10.501  1.00 90.41           C  
ATOM   7456  C   GLY C 112     -10.729   8.849 -11.792  1.00 90.41           C  
ATOM   7457  O   GLY C 112     -11.965   8.854 -11.783  1.00 90.41           O  
ATOM   7458  N   ASN C 113     -10.014   8.842 -12.904  1.00 88.79           N  
ATOM   7460  CA  ASN C 113     -10.556   8.688 -14.245  1.00 88.79           C  
ATOM   7462  C   ASN C 113     -10.786   7.207 -14.555  1.00 88.79           C  
ATOM   7463  CB  ASN C 113      -9.588   9.321 -15.245  1.00 88.79           C  
ATOM   7466  O   ASN C 113     -10.311   6.333 -13.833  1.00 88.79           O  
ATOM   7467  CG  ASN C 113      -9.237  10.741 -14.854  1.00 88.79           C  
ATOM   7468  ND2 ASN C 113      -8.110  10.930 -14.208  1.00 88.79           N  
ATOM   7471  OD1 ASN C 113      -9.990  11.674 -15.069  1.00 88.79           O  
ATOM   7472  N   VAL C 114     -11.522   6.923 -15.626  1.00 91.40           N  
ATOM   7474  CA  VAL C 114     -11.694   5.559 -16.136  1.00 91.40           C  
ATOM   7476  C   VAL C 114     -10.333   4.894 -16.376  1.00 91.40           C  
ATOM   7477  CB  VAL C 114     -12.570   5.565 -17.402  1.00 91.40           C  
ATOM   7479  O   VAL C 114      -9.422   5.518 -16.907  1.00 91.40           O  
ATOM   7480  CG1 VAL C 114     -11.960   6.327 -18.587  1.00 91.40           C  
ATOM   7484  CG2 VAL C 114     -12.913   4.141 -17.845  1.00 91.40           C  
ATOM   7488  N   GLY C 115     -10.191   3.638 -15.953  1.00 90.86           N  
ATOM   7490  CA  GLY C 115      -8.946   2.873 -16.069  1.00 90.86           C  
ATOM   7493  C   GLY C 115      -7.958   3.070 -14.916  1.00 90.86           C  
ATOM   7494  O   GLY C 115      -7.205   2.138 -14.628  1.00 90.86           O  
ATOM   7495  N   ASP C 116      -8.011   4.197 -14.193  1.00 92.79           N  
ATOM   7497  CA  ASP C 116      -7.070   4.479 -13.104  1.00 92.79           C  
ATOM   7499  C   ASP C 116      -7.160   3.398 -11.995  1.00 92.79           C  
ATOM   7500  CB  ASP C 116      -7.272   5.887 -12.494  1.00 92.79           C  
ATOM   7503  O   ASP C 116      -8.244   2.942 -11.602  1.00 92.79           O  
ATOM   7504  CG  ASP C 116      -6.970   7.141 -13.352  1.00 92.79           C  
ATOM   7505  OD1 ASP C 116      -6.394   7.074 -14.459  1.00 92.79           O  
ATOM   7506  OD2 ASP C 116      -7.326   8.251 -12.874  1.00 92.79           O  
ATOM   7507  N   THR C 117      -6.004   3.004 -11.454  1.00 94.83           N  
ATOM   7509  CA  THR C 117      -5.862   1.977 -10.413  1.00 94.83           C  
ATOM   7511  C   THR C 117      -6.321   2.496  -9.053  1.00 94.83           C  
ATOM   7512  CB  THR C 117      -4.410   1.479 -10.335  1.00 94.83           C  
ATOM   7514  O   THR C 117      -5.813   3.497  -8.546  1.00 94.83           O  
ATOM   7515  CG2 THR C 117      -4.192   0.454  -9.221  1.00 94.83           C  
ATOM   7519  OG1 THR C 117      -4.071   0.863 -11.556  1.00 94.83           O  
ATOM   7521  N   ILE C 118      -7.265   1.790  -8.430  1.00 96.05           N  
ATOM   7523  CA  ILE C 118      -7.871   2.149  -7.140  1.00 96.05           C  
ATOM   7525  C   ILE C 118      -7.250   1.352  -5.995  1.00 96.05           C  
ATOM   7526  CB  ILE C 118      -9.402   1.945  -7.220  1.00 96.05           C  
ATOM   7528  O   ILE C 118      -6.942   1.919  -4.949  1.00 96.05           O  
ATOM   7529  CG1 ILE C 118     -10.033   2.806  -8.336  1.00 96.05           C  
ATOM   7532  CG2 ILE C 118     -10.106   2.218  -5.883  1.00 96.05           C  
ATOM   7536  CD1 ILE C 118      -9.817   4.322  -8.211  1.00 96.05           C  
ATOM   7540  N   ALA C 119      -7.067   0.046  -6.193  1.00 96.70           N  
ATOM   7542  CA  ALA C 119      -6.516  -0.859  -5.191  1.00 96.70           C  
ATOM   7544  C   ALA C 119      -5.960  -2.131  -5.833  1.00 96.70           C  
ATOM   7545  CB  ALA C 119      -7.624  -1.228  -4.199  1.00 96.70           C  
ATOM   7549  O   ALA C 119      -6.336  -2.497  -6.948  1.00 96.70           O  
ATOM   7550  N   THR C 120      -5.126  -2.851  -5.088  1.00 95.78           N  
ATOM   7552  CA  THR C 120      -4.746  -4.230  -5.427  1.00 95.78           C  
ATOM   7554  C   THR C 120      -5.442  -5.197  -4.481  1.00 95.78           C  
ATOM   7555  CB  THR C 120      -3.229  -4.449  -5.458  1.00 95.78           C  
ATOM   7557  O   THR C 120      -5.910  -4.798  -3.416  1.00 95.78           O  
ATOM   7558  CG2 THR C 120      -2.494  -3.396  -6.287  1.00 95.78           C  
ATOM   7562  OG1 THR C 120      -2.660  -4.476  -4.171  1.00 95.78           O  
ATOM   7564  N   GLY C 121      -5.560  -6.452  -4.893  1.00 95.40           N  
ATOM   7566  CA  GLY C 121      -6.314  -7.450  -4.153  1.00 95.40           C  
ATOM   7569  C   GLY C 121      -6.062  -8.858  -4.660  1.00 95.40           C  
ATOM   7570  O   GLY C 121      -5.112  -9.100  -5.410  1.00 95.40           O  
ATOM   7571  N   ALA C 122      -6.906  -9.793  -4.239  1.00 94.07           N  
ATOM   7573  CA  ALA C 122      -6.908 -11.150  -4.767  1.00 94.07           C  
ATOM   7575  C   ALA C 122      -8.279 -11.817  -4.648  1.00 94.07           C  
ATOM   7576  CB  ALA C 122      -5.860 -11.999  -4.041  1.00 94.07           C  
ATOM   7580  O   ALA C 122      -9.138 -11.402  -3.867  1.00 94.07           O  
ATOM   7581  N   ALA C 123      -8.458 -12.887  -5.412  1.00 92.49           N  
ATOM   7583  CA  ALA C 123      -9.630 -13.741  -5.337  1.00 92.49           C  
ATOM   7585  C   ALA C 123      -9.499 -14.813  -4.248  1.00 92.49           C  
ATOM   7586  CB  ALA C 123      -9.837 -14.349  -6.712  1.00 92.49           C  
ATOM   7590  O   ALA C 123      -8.483 -15.503  -4.157  1.00 92.49           O  
ATOM   7591  N   HIS C 124     -10.562 -15.009  -3.466  1.00 87.15           N  
ATOM   7593  CA  HIS C 124     -10.643 -16.074  -2.454  1.00 87.15           C  
ATOM   7595  C   HIS C 124     -11.279 -17.356  -3.002  1.00 87.15           C  
ATOM   7596  CB  HIS C 124     -11.395 -15.592  -1.208  1.00 87.15           C  
ATOM   7599  O   HIS C 124     -11.249 -18.418  -2.395  1.00 87.15           O  
ATOM   7600  CG  HIS C 124     -10.751 -14.466  -0.429  1.00 87.15           C  
ATOM   7601  CD2 HIS C 124     -10.214 -13.309  -0.923  1.00 87.15           C  
ATOM   7603  ND1 HIS C 124     -10.675 -14.425   0.963  1.00 87.15           N  
ATOM   7604  CE1 HIS C 124     -10.086 -13.264   1.276  1.00 87.15           C  
ATOM   7606  NE2 HIS C 124      -9.798 -12.576   0.162  1.00 87.15           N  
ATOM   7608  N   GLY C 125     -11.858 -17.269  -4.193  1.00 83.14           N  
ATOM   7610  CA  GLY C 125     -12.542 -18.352  -4.875  1.00 83.14           C  
ATOM   7613  C   GLY C 125     -13.000 -17.871  -6.240  1.00 83.14           C  
ATOM   7614  O   GLY C 125     -12.566 -16.822  -6.707  1.00 83.14           O  
ATOM   7615  N   ALA C 126     -13.922 -18.598  -6.863  1.00 84.35           N  
ATOM   7617  CA  ALA C 126     -14.430 -18.212  -8.177  1.00 84.35           C  
ATOM   7619  C   ALA C 126     -15.343 -16.969  -8.150  1.00 84.35           C  
ATOM   7620  CB  ALA C 126     -15.107 -19.433  -8.805  1.00 84.35           C  
ATOM   7624  O   ALA C 126     -15.496 -16.296  -9.168  1.00 84.35           O  
ATOM   7625  N   ASN C 127     -15.927 -16.663  -6.983  1.00 88.83           N  
ATOM   7627  CA  ASN C 127     -17.051 -15.729  -6.848  1.00 88.83           C  
ATOM   7629  C   ASN C 127     -16.787 -14.548  -5.902  1.00 88.83           C  
ATOM   7630  CB  ASN C 127     -18.282 -16.516  -6.360  1.00 88.83           C  
ATOM   7633  O   ASN C 127     -17.673 -13.715  -5.728  1.00 88.83           O  
ATOM   7634  CG  ASN C 127     -18.752 -17.600  -7.310  1.00 88.83           C  
ATOM   7635  ND2 ASN C 127     -19.583 -18.500  -6.843  1.00 88.83           N  
ATOM   7638  OD1 ASN C 127     -18.373 -17.693  -8.460  1.00 88.83           O  
ATOM   7639  N   TYR C 128     -15.622 -14.477  -5.254  1.00 90.68           N  
ATOM   7641  CA  TYR C 128     -15.316 -13.445  -4.260  1.00 90.68           C  
ATOM   7643  C   TYR C 128     -13.864 -12.992  -4.375  1.00 90.68           C  
ATOM   7644  CB  TYR C 128     -15.604 -13.974  -2.848  1.00 90.68           C  
ATOM   7647  O   TYR C 128     -12.956 -13.824  -4.429  1.00 90.68           O  
ATOM   7648  CG  TYR C 128     -15.464 -12.926  -1.758  1.00 90.68           C  
ATOM   7649  CD1 TYR C 128     -14.291 -12.844  -0.979  1.00 90.68           C  
ATOM   7651  CD2 TYR C 128     -16.522 -12.032  -1.513  1.00 90.68           C  
ATOM   7653  CE1 TYR C 128     -14.185 -11.900   0.060  1.00 90.68           C  
ATOM   7655  CE2 TYR C 128     -16.420 -11.084  -0.479  1.00 90.68           C  
ATOM   7657  OH  TYR C 128     -15.195 -10.111   1.322  1.00 90.68           O  
ATOM   7659  CZ  TYR C 128     -15.258 -11.023   0.318  1.00 90.68           C  
ATOM   7660  N   ALA C 129     -13.654 -11.680  -4.384  1.00 94.83           N  
ATOM   7662  CA  ALA C 129     -12.345 -11.049  -4.319  1.00 94.83           C  
ATOM   7664  C   ALA C 129     -12.356  -9.900  -3.308  1.00 94.83           C  
ATOM   7665  CB  ALA C 129     -11.945 -10.574  -5.721  1.00 94.83           C  
ATOM   7669  O   ALA C 129     -13.357  -9.192  -3.187  1.00 94.83           O  
ATOM   7670  N   SER C 130     -11.237  -9.701  -2.614  1.00 95.95           N  
ATOM   7672  CA  SER C 130     -11.024  -8.588  -1.684  1.00 95.95           C  
ATOM   7674  C   SER C 130      -9.879  -7.697  -2.157  1.00 95.95           C  
ATOM   7675  CB  SER C 130     -10.768  -9.093  -0.261  1.00 95.95           C  
ATOM   7678  O   SER C 130      -8.941  -8.177  -2.794  1.00 95.95           O  
ATOM   7679  OG  SER C 130      -9.523  -9.766  -0.167  1.00 95.95           O  
ATOM   7681  N   PHE C 131      -9.942  -6.412  -1.815  1.00 97.07           N  
ATOM   7683  CA  PHE C 131      -8.976  -5.385  -2.195  1.00 97.07           C  
ATOM   7685  C   PHE C 131      -8.632  -4.499  -1.001  1.00 97.07           C  
ATOM   7686  CB  PHE C 131      -9.531  -4.526  -3.339  1.00 97.07           C  
ATOM   7689  O   PHE C 131      -9.503  -4.159  -0.197  1.00 97.07           O  
ATOM   7690  CG  PHE C 131      -9.952  -5.308  -4.564  1.00 97.07           C  
ATOM   7691  CD1 PHE C 131      -9.044  -5.507  -5.620  1.00 97.07           C  
ATOM   7693  CD2 PHE C 131     -11.244  -5.860  -4.635  1.00 97.07           C  
ATOM   7695  CE1 PHE C 131      -9.424  -6.266  -6.740  1.00 97.07           C  
ATOM   7697  CE2 PHE C 131     -11.615  -6.635  -5.744  1.00 97.07           C  
ATOM   7699  CZ  PHE C 131     -10.706  -6.839  -6.794  1.00 97.07           C  
ATOM   7701  N   GLU C 132      -7.365  -4.104  -0.904  1.00 96.74           N  
ATOM   7703  CA  GLU C 132      -6.834  -3.343   0.225  1.00 96.74           C  
ATOM   7705  C   GLU C 132      -6.704  -1.846  -0.110  1.00 96.74           C  
ATOM   7706  CB  GLU C 132      -5.487  -3.945   0.662  1.00 96.74           C  
ATOM   7709  O   GLU C 132      -5.963  -1.458  -1.015  1.00 96.74           O  
ATOM   7710  CG  GLU C 132      -5.551  -5.429   1.090  1.00 96.74           C  
ATOM   7713  CD  GLU C 132      -5.335  -6.461  -0.042  1.00 96.74           C  
ATOM   7714  OE1 GLU C 132      -5.795  -7.616   0.088  1.00 96.74           O  
ATOM   7715  OE2 GLU C 132      -4.600  -6.196  -1.023  1.00 96.74           O  
ATOM   7716  N   LEU C 133      -7.399  -0.991   0.645  1.00 96.72           N  
ATOM   7718  CA  LEU C 133      -7.355   0.468   0.531  1.00 96.72           C  
ATOM   7720  C   LEU C 133      -6.485   1.062   1.661  1.00 96.72           C  
ATOM   7721  CB  LEU C 133      -8.790   1.031   0.588  1.00 96.72           C  
ATOM   7724  O   LEU C 133      -6.911   1.048   2.821  1.00 96.72           O  
ATOM   7725  CG  LEU C 133      -9.755   0.562  -0.511  1.00 96.72           C  
ATOM   7727  CD1 LEU C 133     -11.167   1.053  -0.186  1.00 96.72           C  
ATOM   7731  CD2 LEU C 133      -9.388   1.123  -1.882  1.00 96.72           C  
ATOM   7735  N   PRO C 134      -5.281   1.599   1.375  1.00 95.90           N  
ATOM   7736  CA  PRO C 134      -4.400   2.150   2.405  1.00 95.90           C  
ATOM   7738  C   PRO C 134      -4.929   3.474   2.976  1.00 95.90           C  
ATOM   7739  CB  PRO C 134      -3.034   2.316   1.731  1.00 95.90           C  
ATOM   7742  O   PRO C 134      -5.053   4.479   2.268  1.00 95.90           O  
ATOM   7743  CG  PRO C 134      -3.387   2.510   0.256  1.00 95.90           C  
ATOM   7746  CD  PRO C 134      -4.611   1.612   0.080  1.00 95.90           C  
ATOM   7749  N   ILE C 135      -5.173   3.486   4.285  1.00 96.76           N  
ATOM   7751  CA  ILE C 135      -5.680   4.631   5.055  1.00 96.76           C  
ATOM   7753  C   ILE C 135      -4.691   5.041   6.165  1.00 96.76           C  
ATOM   7754  CB  ILE C 135      -7.112   4.349   5.583  1.00 96.76           C  
ATOM   7756  O   ILE C 135      -3.659   4.403   6.390  1.00 96.76           O  
ATOM   7757  CG1 ILE C 135      -7.166   3.080   6.456  1.00 96.76           C  
ATOM   7760  CG2 ILE C 135      -8.112   4.253   4.417  1.00 96.76           C  
ATOM   7764  CD1 ILE C 135      -8.465   2.927   7.249  1.00 96.76           C  
ATOM   7768  N   ASN C 136      -4.979   6.147   6.856  1.00 97.10           N  
ATOM   7770  CA  ASN C 136      -4.139   6.697   7.930  1.00 97.10           C  
ATOM   7772  C   ASN C 136      -4.972   7.050   9.176  1.00 97.10           C  
ATOM   7773  CB  ASN C 136      -3.318   7.891   7.398  1.00 97.10           C  
ATOM   7776  O   ASN C 136      -4.816   8.135   9.734  1.00 97.10           O  
ATOM   7777  CG  ASN C 136      -2.388   7.523   6.259  1.00 97.10           C  
ATOM   7778  ND2 ASN C 136      -2.690   7.962   5.060  1.00 97.10           N  
ATOM   7781  OD1 ASN C 136      -1.385   6.842   6.425  1.00 97.10           O  
ATOM   7782  N   SER C 137      -5.884   6.162   9.586  1.00 94.27           N  
ATOM   7784  CA  SER C 137      -6.837   6.435  10.668  1.00 94.27           C  
ATOM   7786  C   SER C 137      -6.319   6.010  12.042  1.00 94.27           C  
ATOM   7787  CB  SER C 137      -8.172   5.753  10.385  1.00 94.27           C  
ATOM   7790  O   SER C 137      -5.574   5.036  12.181  1.00 94.27           O  
ATOM   7791  OG  SER C 137      -9.108   6.165  11.358  1.00 94.27           O  
ATOM   7793  N   THR C 138      -6.742   6.721  13.084  1.00 92.85           N  
ATOM   7795  CA  THR C 138      -6.531   6.330  14.487  1.00 92.85           C  
ATOM   7797  C   THR C 138      -7.551   5.285  14.964  1.00 92.85           C  
ATOM   7798  CB  THR C 138      -6.560   7.570  15.393  1.00 92.85           C  
ATOM   7800  O   THR C 138      -7.284   4.565  15.932  1.00 92.85           O  
ATOM   7801  CG2 THR C 138      -5.416   8.538  15.080  1.00 92.85           C  
ATOM   7805  OG1 THR C 138      -7.761   8.276  15.199  1.00 92.85           O  
ATOM   7807  N   SER C 139      -8.677   5.138  14.256  1.00 90.23           N  
ATOM   7809  CA  SER C 139      -9.759   4.178  14.512  1.00 90.23           C  
ATOM   7811  C   SER C 139      -9.981   3.234  13.326  1.00 90.23           C  
ATOM   7812  CB  SER C 139     -11.060   4.929  14.827  1.00 90.23           C  
ATOM   7815  O   SER C 139      -9.677   3.569  12.178  1.00 90.23           O  
ATOM   7816  OG  SER C 139     -11.433   5.739  13.730  1.00 90.23           O  
ATOM   7818  N   SER C 140     -10.529   2.043  13.587  1.00 89.51           N  
ATOM   7820  CA  SER C 140     -10.985   1.168  12.501  1.00 89.51           C  
ATOM   7822  C   SER C 140     -12.129   1.839  11.722  1.00 89.51           C  
ATOM   7823  CB  SER C 140     -11.448  -0.206  13.000  1.00 89.51           C  
ATOM   7826  O   SER C 140     -12.979   2.487  12.337  1.00 89.51           O  
ATOM   7827  OG  SER C 140     -10.354  -0.940  13.519  1.00 89.51           O  
ATOM   7829  N   PRO C 141     -12.173   1.696  10.388  1.00 92.05           N  
ATOM   7830  CA  PRO C 141     -13.257   2.231   9.573  1.00 92.05           C  
ATOM   7832  C   PRO C 141     -14.594   1.569   9.914  1.00 92.05           C  
ATOM   7833  CB  PRO C 141     -12.822   2.016   8.122  1.00 92.05           C  
ATOM   7836  O   PRO C 141     -14.673   0.361  10.133  1.00 92.05           O  
ATOM   7837  CG  PRO C 141     -11.840   0.849   8.195  1.00 92.05           C  
ATOM   7840  CD  PRO C 141     -11.204   0.988   9.569  1.00 92.05           C  
ATOM   7843  N   ALA C 142     -15.653   2.374   9.929  1.00 90.38           N  
ATOM   7845  CA  ALA C 142     -17.018   1.928  10.193  1.00 90.38           C  
ATOM   7847  C   ALA C 142     -17.768   1.557   8.902  1.00 90.38           C  
ATOM   7848  CB  ALA C 142     -17.729   3.037  10.975  1.00 90.38           C  
ATOM   7852  O   ALA C 142     -18.776   0.852   8.949  1.00 90.38           O  
ATOM   7853  N   GLY C 143     -17.299   2.028   7.743  1.00 92.66           N  
ATOM   7855  CA  GLY C 143     -17.913   1.708   6.458  1.00 92.66           C  
ATOM   7858  C   GLY C 143     -17.323   2.458   5.278  1.00 92.66           C  
ATOM   7859  O   GLY C 143     -16.374   3.228   5.416  1.00 92.66           O  
ATOM   7860  N   VAL C 144     -17.932   2.285   4.111  1.00 93.94           N  
ATOM   7862  CA  VAL C 144     -17.595   2.994   2.873  1.00 93.94           C  
ATOM   7864  C   VAL C 144     -18.845   3.577   2.216  1.00 93.94           C  
ATOM   7865  CB  VAL C 144     -16.797   2.124   1.882  1.00 93.94           C  
ATOM   7867  O   VAL C 144     -19.952   3.064   2.371  1.00 93.94           O  
ATOM   7868  CG1 VAL C 144     -15.542   1.535   2.533  1.00 93.94           C  
ATOM   7872  CG2 VAL C 144     -17.644   1.008   1.265  1.00 93.94           C  
ATOM   7876  N   SER C 145     -18.655   4.668   1.482  1.00 94.52           N  
ATOM   7878  CA  SER C 145     -19.635   5.243   0.559  1.00 94.52           C  
ATOM   7880  C   SER C 145     -19.076   5.094  -0.852  1.00 94.52           C  
ATOM   7881  CB  SER C 145     -19.878   6.726   0.864  1.00 94.52           C  
ATOM   7884  O   SER C 145     -17.958   5.538  -1.105  1.00 94.52           O  
ATOM   7885  OG  SER C 145     -20.232   6.951   2.224  1.00 94.52           O  
ATOM   7887  N   VAL C 146     -19.821   4.472  -1.754  1.00 94.51           N  
ATOM   7889  CA  VAL C 146     -19.386   4.125  -3.109  1.00 94.51           C  
ATOM   7891  C   VAL C 146     -20.250   4.880  -4.102  1.00 94.51           C  
ATOM   7892  CB  VAL C 146     -19.491   2.608  -3.360  1.00 94.51           C  
ATOM   7894  O   VAL C 146     -21.467   4.750  -4.083  1.00 94.51           O  
ATOM   7895  CG1 VAL C 146     -18.855   2.230  -4.698  1.00 94.51           C  
ATOM   7899  CG2 VAL C 146     -18.774   1.816  -2.265  1.00 94.51           C  
ATOM   7903  N   ALA C 147     -19.627   5.665  -4.973  1.00 94.45           N  
ATOM   7905  CA  ALA C 147     -20.294   6.323  -6.088  1.00 94.45           C  
ATOM   7907  C   ALA C 147     -19.651   5.889  -7.408  1.00 94.45           C  
ATOM   7908  CB  ALA C 147     -20.244   7.840  -5.882  1.00 94.45           C  
ATOM   7912  O   ALA C 147     -18.430   5.738  -7.490  1.00 94.45           O  
ATOM   7913  N   GLY C 148     -20.468   5.733  -8.450  1.00 93.20           N  
ATOM   7915  CA  GLY C 148     -20.016   5.255  -9.755  1.00 93.20           C  
ATOM   7918  C   GLY C 148     -19.791   3.743  -9.787  1.00 93.20           C  
ATOM   7919  O   GLY C 148     -20.415   2.996  -9.037  1.00 93.20           O  
ATOM   7920  N   ALA C 149     -18.920   3.296 -10.689  1.00 94.49           N  
ATOM   7922  CA  ALA C 149     -18.682   1.881 -10.942  1.00 94.49           C  
ATOM   7924  C   ALA C 149     -17.188   1.564 -10.998  1.00 94.49           C  
ATOM   7925  CB  ALA C 149     -19.394   1.470 -12.235  1.00 94.49           C  
ATOM   7929  O   ALA C 149     -16.356   2.388 -11.382  1.00 94.49           O  
ATOM   7930  N   PHE C 150     -16.858   0.324 -10.661  1.00 95.51           N  
ATOM   7932  CA  PHE C 150     -15.498  -0.192 -10.639  1.00 95.51           C  
ATOM   7934  C   PHE C 150     -15.382  -1.417 -11.534  1.00 95.51           C  
ATOM   7935  CB  PHE C 150     -15.076  -0.478  -9.194  1.00 95.51           C  
ATOM   7938  O   PHE C 150     -16.361  -2.116 -11.788  1.00 95.51           O  
ATOM   7939  CG  PHE C 150     -15.069   0.778  -8.349  1.00 95.51           C  
ATOM   7940  CD1 PHE C 150     -13.899   1.553  -8.252  1.00 95.51           C  
ATOM   7942  CD2 PHE C 150     -16.266   1.236  -7.768  1.00 95.51           C  
ATOM   7944  CE1 PHE C 150     -13.932   2.798  -7.601  1.00 95.51           C  
ATOM   7946  CE2 PHE C 150     -16.306   2.496  -7.154  1.00 95.51           C  
ATOM   7948  CZ  PHE C 150     -15.142   3.273  -7.076  1.00 95.51           C  
ATOM   7950  N   SER C 151     -14.176  -1.671 -12.019  1.00 95.78           N  
ATOM   7952  CA  SER C 151     -13.840  -2.870 -12.779  1.00 95.78           C  
ATOM   7954  C   SER C 151     -12.757  -3.654 -12.051  1.00 95.78           C  
ATOM   7955  CB  SER C 151     -13.441  -2.533 -14.219  1.00 95.78           C  
ATOM   7958  O   SER C 151     -11.987  -3.104 -11.261  1.00 95.78           O  
ATOM   7959  OG  SER C 151     -12.301  -1.703 -14.263  1.00 95.78           O  
ATOM   7961  N   VAL C 152     -12.709  -4.955 -12.308  1.00 96.16           N  
ATOM   7963  CA  VAL C 152     -11.674  -5.849 -11.799  1.00 96.16           C  
ATOM   7965  C   VAL C 152     -10.927  -6.428 -12.985  1.00 96.16           C  
ATOM   7966  CB  VAL C 152     -12.258  -6.950 -10.901  1.00 96.16           C  
ATOM   7968  O   VAL C 152     -11.538  -7.042 -13.862  1.00 96.16           O  
ATOM   7969  CG1 VAL C 152     -11.143  -7.854 -10.373  1.00 96.16           C  
ATOM   7973  CG2 VAL C 152     -13.000  -6.357  -9.696  1.00 96.16           C  
ATOM   7977  N   VAL C 153      -9.608  -6.264 -13.001  1.00 93.81           N  
ATOM   7979  CA  VAL C 153      -8.719  -6.829 -14.024  1.00 93.81           C  
ATOM   7981  C   VAL C 153      -7.689  -7.753 -13.378  1.00 93.81           C  
ATOM   7982  CB  VAL C 153      -8.056  -5.738 -14.892  1.00 93.81           C  
ATOM   7984  O   VAL C 153      -7.339  -7.589 -12.206  1.00 93.81           O  
ATOM   7985  CG1 VAL C 153      -9.092  -4.836 -15.578  1.00 93.81           C  
ATOM   7989  CG2 VAL C 153      -7.105  -4.836 -14.102  1.00 93.81           C  
ATOM   7993  N   ALA C 154      -7.196  -8.729 -14.140  1.00 92.06           N  
ATOM   7995  CA  ALA C 154      -6.043  -9.523 -13.730  1.00 92.06           C  
ATOM   7997  C   ALA C 154      -4.828  -8.602 -13.544  1.00 92.06           C  
ATOM   7998  CB  ALA C 154      -5.786 -10.610 -14.780  1.00 92.06           C  
ATOM   8002  O   ALA C 154      -4.601  -7.716 -14.370  1.00 92.06           O  
ATOM   8003  N   LYS C 155      -4.015  -8.808 -12.497  1.00 89.48           N  
ATOM   8005  CA  LYS C 155      -2.821  -7.969 -12.265  1.00 89.48           C  
ATOM   8007  C   LYS C 155      -1.776  -8.093 -13.389  1.00 89.48           C  
ATOM   8008  CB  LYS C 155      -2.252  -8.227 -10.853  1.00 89.48           C  
ATOM   8011  O   LYS C 155      -0.954  -7.204 -13.565  1.00 89.48           O  
ATOM   8012  CG  LYS C 155      -1.283  -7.106 -10.443  1.00 89.48           C  
ATOM   8015  CD  LYS C 155      -0.773  -7.115  -8.995  1.00 89.48           C  
ATOM   8018  CE  LYS C 155       0.128  -5.879  -8.831  1.00 89.48           C  
ATOM   8021  NZ  LYS C 155       0.438  -5.517  -7.426  1.00 89.48           N  
ATOM   8025  N   SER C 156      -1.858  -9.151 -14.196  1.00 80.96           N  
ATOM   8027  CA  SER C 156      -1.105  -9.320 -15.444  1.00 80.96           C  
ATOM   8029  C   SER C 156      -1.581  -8.427 -16.599  1.00 80.96           C  
ATOM   8030  CB  SER C 156      -1.213 -10.783 -15.890  1.00 80.96           C  
ATOM   8033  O   SER C 156      -1.014  -8.509 -17.679  1.00 80.96           O  
ATOM   8034  OG  SER C 156      -2.582 -11.134 -16.010  1.00 80.96           O  
ATOM   8036  N   GLY C 157      -2.667  -7.662 -16.460  1.00 76.19           N  
ATOM   8038  CA  GLY C 157      -3.237  -6.864 -17.555  1.00 76.19           C  
ATOM   8041  C   GLY C 157      -3.882  -7.683 -18.685  1.00 76.19           C  
ATOM   8042  O   GLY C 157      -4.447  -7.112 -19.611  1.00 76.19           O  
ATOM   8043  N   THR C 158      -3.861  -9.018 -18.613  1.00 70.66           N  
ATOM   8045  CA  THR C 158      -4.259  -9.901 -19.725  1.00 70.66           C  
ATOM   8047  C   THR C 158      -5.768 -10.103 -19.876  1.00 70.66           C  
ATOM   8048  CB  THR C 158      -3.598 -11.283 -19.593  1.00 70.66           C  
ATOM   8050  O   THR C 158      -6.204 -10.706 -20.859  1.00 70.66           O  
ATOM   8051  CG2 THR C 158      -2.080 -11.233 -19.729  1.00 70.66           C  
ATOM   8055  OG1 THR C 158      -3.889 -11.863 -18.337  1.00 70.66           O  
ATOM   8057  N   ALA C 159      -6.576  -9.701 -18.890  1.00 80.43           N  
ATOM   8059  CA  ALA C 159      -8.027  -9.877 -18.929  1.00 80.43           C  
ATOM   8061  C   ALA C 159      -8.774  -8.957 -17.956  1.00 80.43           C  
ATOM   8062  CB  ALA C 159      -8.370 -11.338 -18.597  1.00 80.43           C  
ATOM   8066  O   ALA C 159      -8.394  -8.815 -16.791  1.00 80.43           O  
ATOM   8067  N   THR C 160      -9.917  -8.446 -18.410  1.00 86.80           N  
ATOM   8069  CA  THR C 160     -10.965  -7.909 -17.536  1.00 86.80           C  
ATOM   8071  C   THR C 160     -11.777  -9.066 -16.965  1.00 86.80           C  
ATOM   8072  CB  THR C 160     -11.867  -6.923 -18.290  1.00 86.80           C  
ATOM   8074  O   THR C 160     -12.314  -9.881 -17.711  1.00 86.80           O  
ATOM   8075  CG2 THR C 160     -12.898  -6.255 -17.382  1.00 86.80           C  
ATOM   8079  OG1 THR C 160     -11.064  -5.901 -18.827  1.00 86.80           O  
ATOM   8081  N   ARG C 161     -11.857  -9.148 -15.636  1.00 89.77           N  
ATOM   8083  CA  ARG C 161     -12.625 -10.167 -14.906  1.00 89.77           C  
ATOM   8085  C   ARG C 161     -14.049  -9.696 -14.626  1.00 89.77           C  
ATOM   8086  CB  ARG C 161     -11.893 -10.530 -13.601  1.00 89.77           C  
ATOM   8089  O   ARG C 161     -14.992 -10.454 -14.808  1.00 89.77           O  
ATOM   8090  CG  ARG C 161     -10.482 -11.111 -13.794  1.00 89.77           C  
ATOM   8093  CD  ARG C 161     -10.549 -12.468 -14.494  1.00 89.77           C  
ATOM   8096  NE  ARG C 161      -9.226 -13.079 -14.646  1.00 89.77           N  
ATOM   8098  NH1 ARG C 161      -9.539 -14.100 -16.685  1.00 89.77           N  
ATOM   8101  NH2 ARG C 161      -7.599 -14.303 -15.580  1.00 89.77           N  
ATOM   8104  CZ  ARG C 161      -8.802 -13.824 -15.642  1.00 89.77           C  
ATOM   8105  N   VAL C 162     -14.208  -8.434 -14.228  1.00 92.37           N  
ATOM   8107  CA  VAL C 162     -15.514  -7.792 -14.021  1.00 92.37           C  
ATOM   8109  C   VAL C 162     -15.468  -6.410 -14.659  1.00 92.37           C  
ATOM   8110  CB  VAL C 162     -15.876  -7.704 -12.523  1.00 92.37           C  
ATOM   8112  O   VAL C 162     -14.644  -5.589 -14.273  1.00 92.37           O  
ATOM   8113  CG1 VAL C 162     -17.272  -7.102 -12.333  1.00 92.37           C  
ATOM   8117  CG2 VAL C 162     -15.871  -9.083 -11.848  1.00 92.37           C  
ATOM   8121  N   ALA C 163     -16.321  -6.152 -15.650  1.00 90.09           N  
ATOM   8123  CA  ALA C 163     -16.281  -4.902 -16.414  1.00 90.09           C  
ATOM   8125  C   ALA C 163     -16.871  -3.703 -15.653  1.00 90.09           C  
ATOM   8126  CB  ALA C 163     -17.008  -5.130 -17.743  1.00 90.09           C  
ATOM   8130  O   ALA C 163     -16.390  -2.585 -15.797  1.00 90.09           O  
ATOM   8131  N   SER C 164     -17.913  -3.934 -14.854  1.00 92.63           N  
ATOM   8133  CA  SER C 164     -18.584  -2.903 -14.065  1.00 92.63           C  
ATOM   8135  C   SER C 164     -19.277  -3.549 -12.870  1.00 92.63           C  
ATOM   8136  CB  SER C 164     -19.605  -2.169 -14.938  1.00 92.63           C  
ATOM   8139  O   SER C 164     -20.035  -4.503 -13.037  1.00 92.63           O  
ATOM   8140  OG  SER C 164     -20.294  -1.188 -14.192  1.00 92.63           O  
ATOM   8142  N   THR C 165     -19.022  -3.036 -11.674  1.00 92.04           N  
ATOM   8144  CA  THR C 165     -19.618  -3.486 -10.413  1.00 92.04           C  
ATOM   8146  C   THR C 165     -19.560  -2.376  -9.366  1.00 92.04           C  
ATOM   8147  CB  THR C 165     -18.903  -4.750  -9.904  1.00 92.04           C  
ATOM   8149  O   THR C 165     -18.778  -1.431  -9.490  1.00 92.04           O  
ATOM   8150  CG2 THR C 165     -17.426  -4.537  -9.567  1.00 92.04           C  
ATOM   8154  OG1 THR C 165     -19.545  -5.273  -8.765  1.00 92.04           O  
ATOM   8156  N   THR C 166     -20.355  -2.513  -8.309  1.00 90.71           N  
ATOM   8158  CA  THR C 166     -20.108  -1.825  -7.036  1.00 90.71           C  
ATOM   8160  C   THR C 166     -19.142  -2.642  -6.166  1.00 90.71           C  
ATOM   8161  CB  THR C 166     -21.433  -1.504  -6.325  1.00 90.71           C  
ATOM   8163  O   THR C 166     -18.795  -3.778  -6.509  1.00 90.71           O  
ATOM   8164  CG2 THR C 166     -22.132  -2.731  -5.739  1.00 90.71           C  
ATOM   8168  OG1 THR C 166     -21.183  -0.595  -5.283  1.00 90.71           O  
ATOM   8170  N   VAL C 167     -18.708  -2.069  -5.045  1.00 93.22           N  
ATOM   8172  CA  VAL C 167     -17.891  -2.742  -4.028  1.00 93.22           C  
ATOM   8174  C   VAL C 167     -18.590  -2.688  -2.673  1.00 93.22           C  
ATOM   8175  CB  VAL C 167     -16.465  -2.164  -3.934  1.00 93.22           C  
ATOM   8177  O   VAL C 167     -19.309  -1.736  -2.383  1.00 93.22           O  
ATOM   8178  CG1 VAL C 167     -15.745  -2.166  -5.287  1.00 93.22           C  
ATOM   8182  CG2 VAL C 167     -16.412  -0.734  -3.387  1.00 93.22           C  
ATOM   8186  N   ASN C 168     -18.345  -3.681  -1.823  1.00 91.52           N  
ATOM   8188  CA  ASN C 168     -18.876  -3.722  -0.461  1.00 91.52           C  
ATOM   8190  C   ASN C 168     -17.762  -3.607   0.576  1.00 91.52           C  
ATOM   8191  CB  ASN C 168     -19.699  -5.002  -0.274  1.00 91.52           C  
ATOM   8194  O   ASN C 168     -16.640  -4.054   0.349  1.00 91.52           O  
ATOM   8195  CG  ASN C 168     -21.019  -4.919  -1.012  1.00 91.52           C  
ATOM   8196  ND2 ASN C 168     -21.354  -5.905  -1.809  1.00 91.52           N  
ATOM   8199  OD1 ASN C 168     -21.771  -3.972  -0.877  1.00 91.52           O  
ATOM   8200  N   PHE C 169     -18.067  -3.032   1.736  1.00 92.87           N  
ATOM   8202  CA  PHE C 169     -17.124  -2.958   2.843  1.00 92.87           C  
ATOM   8204  C   PHE C 169     -16.949  -4.315   3.527  1.00 92.87           C  
ATOM   8205  CB  PHE C 169     -17.597  -1.908   3.844  1.00 92.87           C  
ATOM   8208  O   PHE C 169     -17.910  -4.906   4.018  1.00 92.87           O  
ATOM   8209  CG  PHE C 169     -16.639  -1.671   4.986  1.00 92.87           C  
ATOM   8210  CD1 PHE C 169     -17.100  -1.790   6.306  1.00 92.87           C  
ATOM   8212  CD2 PHE C 169     -15.300  -1.310   4.739  1.00 92.87           C  
ATOM   8214  CE1 PHE C 169     -16.253  -1.462   7.373  1.00 92.87           C  
ATOM   8216  CE2 PHE C 169     -14.440  -1.026   5.811  1.00 92.87           C  
ATOM   8218  CZ  PHE C 169     -14.925  -1.093   7.126  1.00 92.87           C  
ATOM   8220  N   SER C 170     -15.705  -4.782   3.617  1.00 90.96           N  
ATOM   8222  CA  SER C 170     -15.329  -5.978   4.377  1.00 90.96           C  
ATOM   8224  C   SER C 170     -14.873  -5.555   5.770  1.00 90.96           C  
ATOM   8225  CB  SER C 170     -14.272  -6.785   3.628  1.00 90.96           C  
ATOM   8228  O   SER C 170     -13.683  -5.499   6.086  1.00 90.96           O  
ATOM   8229  OG  SER C 170     -14.771  -7.108   2.343  1.00 90.96           O  
ATOM   8231  N   GLY C 171     -15.849  -5.180   6.598  1.00 83.18           N  
ATOM   8233  CA  GLY C 171     -15.588  -4.583   7.903  1.00 83.18           C  
ATOM   8236  C   GLY C 171     -14.768  -5.471   8.828  1.00 83.18           C  
ATOM   8237  O   GLY C 171     -13.847  -4.955   9.447  1.00 83.18           O  
ATOM   8238  N   ALA C 172     -15.045  -6.777   8.872  1.00 81.39           N  
ATOM   8240  CA  ALA C 172     -14.338  -7.766   9.700  1.00 81.39           C  
ATOM   8242  C   ALA C 172     -12.861  -7.990   9.307  1.00 81.39           C  
ATOM   8243  CB  ALA C 172     -15.130  -9.076   9.629  1.00 81.39           C  
ATOM   8247  O   ALA C 172     -12.097  -8.558  10.077  1.00 81.39           O  
ATOM   8248  N   ASP C 173     -12.448  -7.523   8.126  1.00 90.05           N  
ATOM   8250  CA  ASP C 173     -11.064  -7.603   7.650  1.00 90.05           C  
ATOM   8252  C   ASP C 173     -10.336  -6.248   7.720  1.00 90.05           C  
ATOM   8253  CB  ASP C 173     -11.055  -8.138   6.211  1.00 90.05           C  
ATOM   8256  O   ASP C 173      -9.167  -6.161   7.339  1.00 90.05           O  
ATOM   8257  CG  ASP C 173     -11.469  -9.604   6.092  1.00 90.05           C  
ATOM   8258  OD1 ASP C 173     -10.726 -10.458   6.631  1.00 90.05           O  
ATOM   8259  OD2 ASP C 173     -12.433  -9.873   5.343  1.00 90.05           O  
ATOM   8260  N   SER C 174     -11.000  -5.176   8.167  1.00 92.45           N  
ATOM   8262  CA  SER C 174     -10.504  -3.799   8.047  1.00 92.45           C  
ATOM   8264  C   SER C 174      -9.855  -3.274   9.330  1.00 92.45           C  
ATOM   8265  CB  SER C 174     -11.633  -2.862   7.631  1.00 92.45           C  
ATOM   8268  O   SER C 174     -10.481  -3.220  10.384  1.00 92.45           O  
ATOM   8269  OG  SER C 174     -12.123  -3.196   6.348  1.00 92.45           O  
ATOM   8271  N   SER C 175      -8.616  -2.794   9.220  1.00 94.97           N  
ATOM   8273  CA  SER C 175      -7.823  -2.242  10.325  1.00 94.97           C  
ATOM   8275  C   SER C 175      -7.727  -0.712  10.280  1.00 94.97           C  
ATOM   8276  CB  SER C 175      -6.423  -2.866  10.306  1.00 94.97           C  
ATOM   8279  O   SER C 175      -8.228  -0.055   9.369  1.00 94.97           O  
ATOM   8280  OG  SER C 175      -5.649  -2.367   9.230  1.00 94.97           O  
ATOM   8282  N   LYS C 176      -7.003  -0.121  11.240  1.00 94.54           N  
ATOM   8284  CA  LYS C 176      -6.704   1.325  11.284  1.00 94.54           C  
ATOM   8286  C   LYS C 176      -5.943   1.848  10.052  1.00 94.54           C  
ATOM   8287  CB  LYS C 176      -5.854   1.598  12.531  1.00 94.54           C  
ATOM   8290  O   LYS C 176      -6.011   3.037   9.733  1.00 94.54           O  
ATOM   8291  CG  LYS C 176      -6.581   1.384  13.867  1.00 94.54           C  
ATOM   8294  CD  LYS C 176      -5.616   1.784  14.990  1.00 94.54           C  
ATOM   8297  CE  LYS C 176      -6.164   1.514  16.391  1.00 94.54           C  
ATOM   8300  NZ  LYS C 176      -5.239   2.077  17.413  1.00 94.54           N  
ATOM   8304  N   LYS C 177      -5.181   0.975   9.379  1.00 97.22           N  
ATOM   8306  CA  LYS C 177      -4.281   1.324   8.262  1.00 97.22           C  
ATOM   8308  C   LYS C 177      -4.734   0.770   6.913  1.00 97.22           C  
ATOM   8309  CB  LYS C 177      -2.847   0.884   8.607  1.00 97.22           C  
ATOM   8312  O   LYS C 177      -4.239   1.234   5.887  1.00 97.22           O  
ATOM   8313  CG  LYS C 177      -2.197   1.753   9.702  1.00 97.22           C  
ATOM   8316  CD  LYS C 177      -1.861   3.187   9.269  1.00 97.22           C  
ATOM   8319  CE  LYS C 177      -0.789   3.201   8.176  1.00 97.22           C  
ATOM   8322  NZ  LYS C 177      -0.539   4.570   7.690  1.00 97.22           N  
ATOM   8326  N   ILE C 178      -5.678  -0.171   6.894  1.00 96.51           N  
ATOM   8328  CA  ILE C 178      -6.214  -0.774   5.670  1.00 96.51           C  
ATOM   8330  C   ILE C 178      -7.731  -0.923   5.805  1.00 96.51           C  
ATOM   8331  CB  ILE C 178      -5.528  -2.134   5.384  1.00 96.51           C  
ATOM   8333  O   ILE C 178      -8.202  -1.680   6.650  1.00 96.51           O  
ATOM   8334  CG1 ILE C 178      -4.010  -1.940   5.140  1.00 96.51           C  
ATOM   8337  CG2 ILE C 178      -6.191  -2.812   4.169  1.00 96.51           C  
ATOM   8341  CD1 ILE C 178      -3.212  -3.231   4.932  1.00 96.51           C  
ATOM   8345  N   ALA C 179      -8.490  -0.257   4.937  1.00 96.08           N  
ATOM   8347  CA  ALA C 179      -9.892  -0.598   4.715  1.00 96.08           C  
ATOM   8349  C   ALA C 179      -9.969  -1.678   3.630  1.00 96.08           C  
ATOM   8350  CB  ALA C 179     -10.680   0.663   4.351  1.00 96.08           C  
ATOM   8354  O   ALA C 179      -9.391  -1.519   2.557  1.00 96.08           O  
ATOM   8355  N   VAL C 180     -10.669  -2.774   3.895  1.00 96.44           N  
ATOM   8357  CA  VAL C 180     -10.857  -3.852   2.923  1.00 96.44           C  
ATOM   8359  C   VAL C 180     -12.224  -3.695   2.276  1.00 96.44           C  
ATOM   8360  CB  VAL C 180     -10.640  -5.240   3.552  1.00 96.44           C  
ATOM   8362  O   VAL C 180     -13.240  -3.516   2.952  1.00 96.44           O  
ATOM   8363  CG1 VAL C 180     -10.749  -6.355   2.501  1.00 96.44           C  
ATOM   8367  CG2 VAL C 180      -9.236  -5.334   4.165  1.00 96.44           C  
ATOM   8371  N   VAL C 181     -12.256  -3.761   0.950  1.00 96.61           N  
ATOM   8373  CA  VAL C 181     -13.495  -3.824   0.167  1.00 96.61           C  
ATOM   8375  C   VAL C 181     -13.525  -5.098  -0.657  1.00 96.61           C  
ATOM   8376  CB  VAL C 181     -13.718  -2.581  -0.713  1.00 96.61           C  
ATOM   8378  O   VAL C 181     -12.481  -5.684  -0.936  1.00 96.61           O  
ATOM   8379  CG1 VAL C 181     -13.919  -1.332   0.151  1.00 96.61           C  
ATOM   8383  CG2 VAL C 181     -12.584  -2.343  -1.717  1.00 96.61           C  
ATOM   8387  N   SER C 182     -14.711  -5.532  -1.059  1.00 95.34           N  
ATOM   8389  CA  SER C 182     -14.887  -6.761  -1.819  1.00 95.34           C  
ATOM   8391  C   SER C 182     -15.797  -6.605  -3.024  1.00 95.34           C  
ATOM   8392  CB  SER C 182     -15.344  -7.896  -0.906  1.00 95.34           C  
ATOM   8395  O   SER C 182     -16.663  -5.730  -3.087  1.00 95.34           O  
ATOM   8396  OG  SER C 182     -16.548  -7.598  -0.227  1.00 95.34           O  
ATOM   8398  N   VAL C 183     -15.561  -7.480  -3.997  1.00 94.80           N  
ATOM   8400  CA  VAL C 183     -16.353  -7.646  -5.214  1.00 94.80           C  
ATOM   8402  C   VAL C 183     -16.779  -9.101  -5.300  1.00 94.80           C  
ATOM   8403  CB  VAL C 183     -15.554  -7.240  -6.465  1.00 94.80           C  
ATOM   8405  O   VAL C 183     -15.960 -10.014  -5.158  1.00 94.80           O  
ATOM   8406  CG1 VAL C 183     -16.277  -7.618  -7.764  1.00 94.80           C  
ATOM   8410  CG2 VAL C 183     -15.304  -5.730  -6.479  1.00 94.80           C  
ATOM   8414  N   THR C 184     -18.058  -9.318  -5.580  1.00 90.81           N  
ATOM   8416  CA  THR C 184     -18.595 -10.634  -5.917  1.00 90.81           C  
ATOM   8418  C   THR C 184     -18.679 -10.810  -7.431  1.00 90.81           C  
ATOM   8419  CB  THR C 184     -19.952 -10.878  -5.248  1.00 90.81           C  
ATOM   8421  O   THR C 184     -18.810  -9.848  -8.186  1.00 90.81           O  
ATOM   8422  CG2 THR C 184     -19.820 -10.985  -3.729  1.00 90.81           C  
ATOM   8426  OG1 THR C 184     -20.836  -9.816  -5.515  1.00 90.81           O  
ATOM   8428  N   SER C 185     -18.583 -12.051  -7.898  1.00 89.77           N  
ATOM   8430  CA  SER C 185     -18.744 -12.401  -9.309  1.00 89.77           C  
ATOM   8432  C   SER C 185     -19.421 -13.762  -9.473  1.00 89.77           C  
ATOM   8433  CB  SER C 185     -17.394 -12.349 -10.035  1.00 89.77           C  
ATOM   8436  O   SER C 185     -19.614 -14.507  -8.512  1.00 89.77           O  
ATOM   8437  OG  SER C 185     -16.605 -13.480  -9.728  1.00 89.77           O  
ATOM   8439  N   SER C 186     -19.806 -14.082 -10.705  1.00 85.91           N  
ATOM   8441  CA  SER C 186     -20.442 -15.342 -11.096  1.00 85.91           C  
ATOM   8443  C   SER C 186     -19.439 -16.275 -11.779  1.00 85.91           C  
ATOM   8444  CB  SER C 186     -21.688 -15.043 -11.941  1.00 85.91           C  
ATOM   8447  O   SER C 186     -19.602 -16.655 -12.935  1.00 85.91           O  
ATOM   8448  OG  SER C 186     -21.446 -13.997 -12.868  1.00 85.91           O  
ATOM   8450  N   GLY C 187     -18.380 -16.639 -11.056  1.00 83.29           N  
ATOM   8452  CA  GLY C 187     -17.338 -17.545 -11.539  1.00 83.29           C  
ATOM   8455  C   GLY C 187     -16.266 -16.861 -12.382  1.00 83.29           C  
ATOM   8456  O   GLY C 187     -15.624 -17.519 -13.195  1.00 83.29           O  
ATOM   8457  N   ALA C 188     -16.084 -15.545 -12.227  1.00 84.63           N  
ATOM   8459  CA  ALA C 188     -15.124 -14.795 -13.033  1.00 84.63           C  
ATOM   8461  C   ALA C 188     -13.677 -14.945 -12.546  1.00 84.63           C  
ATOM   8462  CB  ALA C 188     -15.539 -13.322 -13.072  1.00 84.63           C  
ATOM   8466  O   ALA C 188     -12.759 -14.596 -13.281  1.00 84.63           O  
ATOM   8467  N   PHE C 189     -13.461 -15.410 -11.315  1.00 86.40           N  
ATOM   8469  CA  PHE C 189     -12.150 -15.403 -10.672  1.00 86.40           C  
ATOM   8471  C   PHE C 189     -11.541 -16.803 -10.541  1.00 86.40           C  
ATOM   8472  CB  PHE C 189     -12.282 -14.730  -9.304  1.00 86.40           C  
ATOM   8475  O   PHE C 189     -12.229 -17.817 -10.636  1.00 86.40           O  
ATOM   8476  CG  PHE C 189     -12.903 -13.345  -9.278  1.00 86.40           C  
ATOM   8477  CD1 PHE C 189     -12.515 -12.366 -10.212  1.00 86.40           C  
ATOM   8479  CD2 PHE C 189     -13.856 -13.025  -8.292  1.00 86.40           C  
ATOM   8481  CE1 PHE C 189     -13.092 -11.086 -10.170  1.00 86.40           C  
ATOM   8483  CE2 PHE C 189     -14.430 -11.742  -8.246  1.00 86.40           C  
ATOM   8485  CZ  PHE C 189     -14.050 -10.774  -9.190  1.00 86.40           C  
ATOM   8487  N   THR C 190     -10.238 -16.863 -10.267  1.00 83.43           N  
ATOM   8489  CA  THR C 190      -9.554 -18.089  -9.823  1.00 83.43           C  
ATOM   8491  C   THR C 190      -8.951 -17.858  -8.442  1.00 83.43           C  
ATOM   8492  CB  THR C 190      -8.478 -18.504 -10.833  1.00 83.43           C  
ATOM   8494  O   THR C 190      -8.315 -16.834  -8.223  1.00 83.43           O  
ATOM   8495  CG2 THR C 190      -7.807 -19.828 -10.469  1.00 83.43           C  
ATOM   8499  OG1 THR C 190      -9.079 -18.687 -12.092  1.00 83.43           O  
ATOM   8501  N   ALA C 191      -9.132 -18.786  -7.497  1.00 83.93           N  
ATOM   8503  CA  ALA C 191      -8.614 -18.627  -6.135  1.00 83.93           C  
ATOM   8505  C   ALA C 191      -7.102 -18.331  -6.133  1.00 83.93           C  
ATOM   8506  CB  ALA C 191      -8.921 -19.891  -5.323  1.00 83.93           C  
ATOM   8510  O   ALA C 191      -6.328 -19.026  -6.788  1.00 83.93           O  
ATOM   8511  N   GLY C 192      -6.688 -17.301  -5.395  1.00 85.09           N  
ATOM   8513  CA  GLY C 192      -5.301 -16.840  -5.328  1.00 85.09           C  
ATOM   8516  C   GLY C 192      -4.856 -15.945  -6.489  1.00 85.09           C  
ATOM   8517  O   GLY C 192      -3.752 -15.407  -6.430  1.00 85.09           O  
ATOM   8518  N   GLU C 193      -5.688 -15.735  -7.516  1.00 88.77           N  
ATOM   8520  CA  GLU C 193      -5.390 -14.778  -8.583  1.00 88.77           C  
ATOM   8522  C   GLU C 193      -5.227 -13.376  -7.995  1.00 88.77           C  
ATOM   8523  CB  GLU C 193      -6.487 -14.798  -9.661  1.00 88.77           C  
ATOM   8526  O   GLU C 193      -6.097 -12.890  -7.267  1.00 88.77           O  
ATOM   8527  CG  GLU C 193      -6.175 -13.861 -10.840  1.00 88.77           C  
ATOM   8530  CD  GLU C 193      -7.243 -13.896 -11.945  1.00 88.77           C  
ATOM   8531  OE1 GLU C 193      -6.937 -13.441 -13.075  1.00 88.77           O  
ATOM   8532  OE2 GLU C 193      -8.385 -14.351 -11.709  1.00 88.77           O  
ATOM   8533  N   VAL C 194      -4.113 -12.720  -8.325  1.00 92.00           N  
ATOM   8535  CA  VAL C 194      -3.863 -11.333  -7.936  1.00 92.00           C  
ATOM   8537  C   VAL C 194      -4.597 -10.410  -8.903  1.00 92.00           C  
ATOM   8538  CB  VAL C 194      -2.364 -11.002  -7.862  1.00 92.00           C  
ATOM   8540  O   VAL C 194      -4.488 -10.540 -10.125  1.00 92.00           O  
ATOM   8541  CG1 VAL C 194      -2.163  -9.646  -7.178  1.00 92.00           C  
ATOM   8545  CG2 VAL C 194      -1.579 -12.034  -7.040  1.00 92.00           C  
ATOM   8549  N   LEU C 195      -5.338  -9.460  -8.344  1.00 94.78           N  
ATOM   8551  CA  LEU C 195      -6.276  -8.614  -9.074  1.00 94.78           C  
ATOM   8553  C   LEU C 195      -5.998  -7.132  -8.814  1.00 94.78           C  
ATOM   8554  CB  LEU C 195      -7.710  -9.004  -8.668  1.00 94.78           C  
ATOM   8557  O   LEU C 195      -5.410  -6.757  -7.795  1.00 94.78           O  
ATOM   8558  CG  LEU C 195      -8.122 -10.444  -9.036  1.00 94.78           C  
ATOM   8560  CD1 LEU C 195      -9.465 -10.775  -8.394  1.00 94.78           C  
ATOM   8564  CD2 LEU C 195      -8.238 -10.645 -10.546  1.00 94.78           C  
ATOM   8568  N   ILE C 196      -6.467  -6.291  -9.732  1.00 95.81           N  
ATOM   8570  CA  ILE C 196      -6.507  -4.837  -9.577  1.00 95.81           C  
ATOM   8572  C   ILE C 196      -7.964  -4.383  -9.640  1.00 95.81           C  
ATOM   8573  CB  ILE C 196      -5.642  -4.122 -10.639  1.00 95.81           C  
ATOM   8575  O   ILE C 196      -8.698  -4.764 -10.554  1.00 95.81           O  
ATOM   8576  CG1 ILE C 196      -4.175  -4.606 -10.629  1.00 95.81           C  
ATOM   8579  CG2 ILE C 196      -5.693  -2.605 -10.403  1.00 95.81           C  
ATOM   8583  CD1 ILE C 196      -3.344  -4.021 -11.784  1.00 95.81           C  
ATOM   8587  N   LEU C 197      -8.363  -3.548  -8.682  1.00 96.14           N  
ATOM   8589  CA  LEU C 197      -9.590  -2.764  -8.746  1.00 96.14           C  
ATOM   8591  C   LEU C 197      -9.285  -1.452  -9.471  1.00 96.14           C  
ATOM   8592  CB  LEU C 197     -10.106  -2.509  -7.321  1.00 96.14           C  
ATOM   8595  O   LEU C 197      -8.376  -0.719  -9.075  1.00 96.14           O  
ATOM   8596  CG  LEU C 197     -11.501  -1.867  -7.259  1.00 96.14           C  
ATOM   8598  CD1 LEU C 197     -12.593  -2.867  -7.643  1.00 96.14           C  
ATOM   8602  CD2 LEU C 197     -11.775  -1.384  -5.836  1.00 96.14           C  
ATOM   8606  N   ARG C 198     -10.052  -1.142 -10.512  1.00 96.43           N  
ATOM   8608  CA  ARG C 198      -9.935   0.083 -11.311  1.00 96.43           C  
ATOM   8610  C   ARG C 198     -11.239   0.863 -11.299  1.00 96.43           C  
ATOM   8611  CB  ARG C 198      -9.528  -0.266 -12.750  1.00 96.43           C  
ATOM   8614  O   ARG C 198     -12.311   0.299 -11.083  1.00 96.43           O  
ATOM   8615  CG  ARG C 198      -8.063  -0.696 -12.873  1.00 96.43           C  
ATOM   8618  CD  ARG C 198      -7.746  -1.050 -14.327  1.00 96.43           C  
ATOM   8621  NE  ARG C 198      -6.294  -1.129 -14.570  1.00 96.43           N  
ATOM   8623  NH1 ARG C 198      -6.400  -2.002 -16.690  1.00 96.43           N  
ATOM   8626  NH2 ARG C 198      -4.440  -1.364 -15.873  1.00 96.43           N  
ATOM   8629  CZ  ARG C 198      -5.717  -1.504 -15.697  1.00 96.43           C  
ATOM   8630  N   SER C 199     -11.160   2.155 -11.581  1.00 94.95           N  
ATOM   8632  CA  SER C 199     -12.345   2.960 -11.869  1.00 94.95           C  
ATOM   8634  C   SER C 199     -12.935   2.550 -13.226  1.00 94.95           C  
ATOM   8635  CB  SER C 199     -11.925   4.420 -11.890  1.00 94.95           C  
ATOM   8638  O   SER C 199     -12.220   2.543 -14.228  1.00 94.95           O  
ATOM   8639  OG  SER C 199     -13.065   5.230 -11.998  1.00 94.95           O  
ATOM   8641  N   ALA C 200     -14.220   2.190 -13.288  1.00 93.90           N  
ATOM   8643  CA  ALA C 200     -14.891   1.855 -14.555  1.00 93.90           C  
ATOM   8645  C   ALA C 200     -15.527   3.079 -15.236  1.00 93.90           C  
ATOM   8646  CB  ALA C 200     -15.922   0.745 -14.327  1.00 93.90           C  
ATOM   8650  O   ALA C 200     -15.916   3.006 -16.398  1.00 93.90           O  
ATOM   8651  N   ALA C 201     -15.623   4.208 -14.532  1.00 91.11           N  
ATOM   8653  CA  ALA C 201     -16.135   5.462 -15.070  1.00 91.11           C  
ATOM   8655  C   ALA C 201     -15.472   6.662 -14.387  1.00 91.11           C  
ATOM   8656  CB  ALA C 201     -17.658   5.500 -14.885  1.00 91.11           C  
ATOM   8660  O   ALA C 201     -15.141   6.604 -13.202  1.00 91.11           O  
ATOM   8661  N   ASN C 202     -15.332   7.776 -15.105  1.00 88.55           N  
ATOM   8663  CA  ASN C 202     -14.819   9.018 -14.526  1.00 88.55           C  
ATOM   8665  C   ASN C 202     -15.609   9.417 -13.273  1.00 88.55           C  
ATOM   8666  CB  ASN C 202     -14.863  10.142 -15.576  1.00 88.55           C  
ATOM   8669  O   ASN C 202     -16.835   9.320 -13.248  1.00 88.55           O  
ATOM   8670  CG  ASN C 202     -13.877   9.929 -16.708  1.00 88.55           C  
ATOM   8671  ND2 ASN C 202     -14.113  10.510 -17.859  1.00 88.55           N  
ATOM   8674  OD1 ASN C 202     -12.890   9.230 -16.576  1.00 88.55           O  
ATOM   8675  N   ASN C 203     -14.898   9.907 -12.256  1.00 87.14           N  
ATOM   8677  CA  ASN C 203     -15.455  10.329 -10.967  1.00 87.14           C  
ATOM   8679  C   ASN C 203     -16.063   9.203 -10.114  1.00 87.14           C  
ATOM   8680  CB  ASN C 203     -16.423  11.515 -11.145  1.00 87.14           C  
ATOM   8683  O   ASN C 203     -16.696   9.502  -9.099  1.00 87.14           O  
ATOM   8684  CG  ASN C 203     -15.845  12.639 -11.977  1.00 87.14           C  
ATOM   8685  ND2 ASN C 203     -16.611  13.192 -12.887  1.00 87.14           N  
ATOM   8688  OD1 ASN C 203     -14.707  13.041 -11.818  1.00 87.14           O  
ATOM   8689  N   SER C 204     -15.846   7.929 -10.464  1.00 93.23           N  
ATOM   8691  CA  SER C 204     -16.133   6.840  -9.526  1.00 93.23           C  
ATOM   8693  C   SER C 204     -15.233   6.984  -8.300  1.00 93.23           C  
ATOM   8694  CB  SER C 204     -15.977   5.449 -10.144  1.00 93.23           C  
ATOM   8697  O   SER C 204     -14.037   7.278  -8.424  1.00 93.23           O  
ATOM   8698  OG  SER C 204     -16.729   5.374 -11.339  1.00 93.23           O  
ATOM   8700  N   LYS C 205     -15.810   6.818  -7.109  1.00 95.28           N  
ATOM   8702  CA  LYS C 205     -15.089   6.990  -5.849  1.00 95.28           C  
ATOM   8704  C   LYS C 205     -15.595   6.096  -4.725  1.00 95.28           C  
ATOM   8705  CB  LYS C 205     -15.081   8.465  -5.432  1.00 95.28           C  
ATOM   8708  O   LYS C 205     -16.794   5.873  -4.586  1.00 95.28           O  
ATOM   8709  CG  LYS C 205     -16.465   9.037  -5.074  1.00 95.28           C  
ATOM   8712  CD  LYS C 205     -16.255  10.461  -4.571  1.00 95.28           C  
ATOM   8715  CE  LYS C 205     -17.477  11.081  -3.903  1.00 95.28           C  
ATOM   8718  NZ  LYS C 205     -17.054  12.370  -3.301  1.00 95.28           N  
ATOM   8722  N   ILE C 206     -14.663   5.644  -3.894  1.00 96.12           N  
ATOM   8724  CA  ILE C 206     -14.912   4.980  -2.616  1.00 96.12           C  
ATOM   8726  C   ILE C 206     -14.429   5.930  -1.523  1.00 96.12           C  
ATOM   8727  CB  ILE C 206     -14.187   3.617  -2.525  1.00 96.12           C  
ATOM   8729  O   ILE C 206     -13.240   6.233  -1.444  1.00 96.12           O  
ATOM   8730  CG1 ILE C 206     -14.518   2.694  -3.715  1.00 96.12           C  
ATOM   8733  CG2 ILE C 206     -14.553   2.923  -1.199  1.00 96.12           C  
ATOM   8737  CD1 ILE C 206     -13.542   1.524  -3.871  1.00 96.12           C  
ATOM   8741  N   THR C 207     -15.331   6.403  -0.674  1.00 95.48           N  
ATOM   8743  CA  THR C 207     -14.991   7.180   0.519  1.00 95.48           C  
ATOM   8745  C   THR C 207     -15.068   6.269   1.735  1.00 95.48           C  
ATOM   8746  CB  THR C 207     -15.911   8.397   0.683  1.00 95.48           C  
ATOM   8748  O   THR C 207     -16.153   5.809   2.087  1.00 95.48           O  
ATOM   8749  CG2 THR C 207     -15.464   9.293   1.838  1.00 95.48           C  
ATOM   8753  OG1 THR C 207     -15.907   9.194  -0.484  1.00 95.48           O  
ATOM   8755  N   VAL C 208     -13.933   6.005   2.380  1.00 95.11           N  
ATOM   8757  CA  VAL C 208     -13.877   5.282   3.656  1.00 95.11           C  
ATOM   8759  C   VAL C 208     -14.317   6.221   4.774  1.00 95.11           C  
ATOM   8760  CB  VAL C 208     -12.477   4.703   3.932  1.00 95.11           C  
ATOM   8762  O   VAL C 208     -13.882   7.372   4.843  1.00 95.11           O  
ATOM   8763  CG1 VAL C 208     -12.444   3.925   5.250  1.00 95.11           C  
ATOM   8767  CG2 VAL C 208     -12.023   3.757   2.814  1.00 95.11           C  
ATOM   8771  N   ASN C 209     -15.183   5.730   5.649  1.00 92.27           N  
ATOM   8773  CA  ASN C 209     -15.772   6.494   6.734  1.00 92.27           C  
ATOM   8775  C   ASN C 209     -15.508   5.828   8.093  1.00 92.27           C  
ATOM   8776  CB  ASN C 209     -17.273   6.661   6.509  1.00 92.27           C  
ATOM   8779  O   ASN C 209     -15.255   4.623   8.177  1.00 92.27           O  
ATOM   8780  CG  ASN C 209     -17.760   6.923   5.096  1.00 92.27           C  
ATOM   8781  ND2 ASN C 209     -18.197   5.888   4.420  1.00 92.27           N  
ATOM   8784  OD1 ASN C 209     -17.825   8.038   4.606  1.00 92.27           O  
ATOM   8785  N   PHE C 210     -15.623   6.623   9.156  1.00 88.16           N  
ATOM   8787  CA  PHE C 210     -15.218   6.284  10.523  1.00 88.16           C  
ATOM   8789  C   PHE C 210     -16.326   6.596  11.529  1.00 88.16           C  
ATOM   8790  CB  PHE C 210     -13.909   7.028  10.844  1.00 88.16           C  
ATOM   8793  O   PHE C 210     -17.263   7.356  11.198  1.00 88.16           O  
ATOM   8794  CG  PHE C 210     -12.802   6.784   9.833  1.00 88.16           C  
ATOM   8795  CD1 PHE C 210     -12.032   5.611   9.907  1.00 88.16           C  
ATOM   8797  CD2 PHE C 210     -12.582   7.695   8.781  1.00 88.16           C  
ATOM   8799  CE1 PHE C 210     -11.076   5.330   8.917  1.00 88.16           C  
ATOM   8801  CE2 PHE C 210     -11.609   7.427   7.801  1.00 88.16           C  
ATOM   8803  CZ  PHE C 210     -10.859   6.240   7.865  1.00 88.16           C  
ATOM   8805  OXT PHE C 210     -16.294   6.040  12.640  1.00 88.16           O  
TER    8806      PHE C 210                                                      
ATOM   8806  N   MET D   1      10.692   1.851  22.773  1.00 75.46           N  
ATOM   8810  CA  MET D   1      11.727   1.708  21.727  1.00 75.46           C  
ATOM   8812  C   MET D   1      13.032   2.257  22.266  1.00 75.46           C  
ATOM   8813  CB  MET D   1      11.373   2.436  20.417  1.00 75.46           C  
ATOM   8816  O   MET D   1      13.024   3.356  22.816  1.00 75.46           O  
ATOM   8817  CG  MET D   1      12.335   2.051  19.280  1.00 75.46           C  
ATOM   8820  SD  MET D   1      12.772   3.414  18.186  1.00 75.46           S  
ATOM   8821  CE  MET D   1      13.799   2.546  16.971  1.00 75.46           C  
ATOM   8825  N   LEU D   2      14.111   1.497  22.099  1.00 84.81           N  
ATOM   8827  CA  LEU D   2      15.471   1.918  22.424  1.00 84.81           C  
ATOM   8829  C   LEU D   2      15.902   3.062  21.502  1.00 84.81           C  
ATOM   8830  CB  LEU D   2      16.413   0.707  22.289  1.00 84.81           C  
ATOM   8833  O   LEU D   2      15.660   3.015  20.292  1.00 84.81           O  
ATOM   8834  CG  LEU D   2      16.013  -0.509  23.149  1.00 84.81           C  
ATOM   8836  CD1 LEU D   2      16.957  -1.667  22.863  1.00 84.81           C  
ATOM   8840  CD2 LEU D   2      16.037  -0.196  24.643  1.00 84.81           C  
ATOM   8844  N   LYS D   3      16.517   4.100  22.071  1.00 85.84           N  
ATOM   8846  CA  LYS D   3      17.026   5.243  21.304  1.00 85.84           C  
ATOM   8848  C   LYS D   3      18.530   5.164  21.085  1.00 85.84           C  
ATOM   8849  CB  LYS D   3      16.626   6.567  21.967  1.00 85.84           C  
ATOM   8852  O   LYS D   3      19.000   5.835  20.174  1.00 85.84           O  
ATOM   8853  CG  LYS D   3      15.119   6.836  21.860  1.00 85.84           C  
ATOM   8856  CD  LYS D   3      14.801   8.264  22.320  1.00 85.84           C  
ATOM   8859  CE  LYS D   3      13.305   8.547  22.153  1.00 85.84           C  
ATOM   8862  NZ  LYS D   3      12.972   9.948  22.508  1.00 85.84           N  
ATOM   8866  N   PHE D   4      19.251   4.358  21.865  1.00 91.73           N  
ATOM   8868  CA  PHE D   4      20.712   4.229  21.851  1.00 91.73           C  
ATOM   8870  C   PHE D   4      21.435   5.541  22.194  1.00 91.73           C  
ATOM   8871  CB  PHE D   4      21.181   3.565  20.551  1.00 91.73           C  
ATOM   8874  O   PHE D   4      22.501   5.851  21.666  1.00 91.73           O  
ATOM   8875  CG  PHE D   4      20.586   2.194  20.312  1.00 91.73           C  
ATOM   8876  CD1 PHE D   4      21.149   1.073  20.946  1.00 91.73           C  
ATOM   8878  CD2 PHE D   4      19.460   2.037  19.484  1.00 91.73           C  
ATOM   8880  CE1 PHE D   4      20.599  -0.203  20.745  1.00 91.73           C  
ATOM   8882  CE2 PHE D   4      18.904   0.761  19.291  1.00 91.73           C  
ATOM   8884  CZ  PHE D   4      19.475  -0.360  19.919  1.00 91.73           C  
ATOM   8886  N   ILE D   5      20.829   6.339  23.081  1.00 87.02           N  
ATOM   8888  CA  ILE D   5      21.405   7.603  23.577  1.00 87.02           C  
ATOM   8890  C   ILE D   5      22.268   7.418  24.830  1.00 87.02           C  
ATOM   8891  CB  ILE D   5      20.311   8.659  23.830  1.00 87.02           C  
ATOM   8893  O   ILE D   5      23.058   8.298  25.179  1.00 87.02           O  
ATOM   8894  CG1 ILE D   5      19.243   8.150  24.826  1.00 87.02           C  
ATOM   8897  CG2 ILE D   5      19.714   9.113  22.485  1.00 87.02           C  
ATOM   8901  CD1 ILE D   5      18.234   9.222  25.250  1.00 87.02           C  
ATOM   8905  N   ASP D   6      22.124   6.288  25.511  1.00 87.33           N  
ATOM   8907  CA  ASP D   6      22.949   5.888  26.640  1.00 87.33           C  
ATOM   8909  C   ASP D   6      23.373   4.425  26.495  1.00 87.33           C  
ATOM   8910  CB  ASP D   6      22.239   6.195  27.965  1.00 87.33           C  
ATOM   8913  O   ASP D   6      22.856   3.692  25.656  1.00 87.33           O  
ATOM   8914  CG  ASP D   6      21.027   5.308  28.244  1.00 87.33           C  
ATOM   8915  OD1 ASP D   6      21.259   4.096  28.435  1.00 87.33           O  
ATOM   8916  OD2 ASP D   6      19.925   5.877  28.387  1.00 87.33           O  
ATOM   8917  N   GLU D   7      24.366   4.020  27.282  1.00 88.37           N  
ATOM   8919  CA  GLU D   7      24.946   2.679  27.203  1.00 88.37           C  
ATOM   8921  C   GLU D   7      23.980   1.581  27.672  1.00 88.37           C  
ATOM   8922  CB  GLU D   7      26.246   2.684  28.014  1.00 88.37           C  
ATOM   8925  O   GLU D   7      24.065   0.454  27.189  1.00 88.37           O  
ATOM   8926  CG  GLU D   7      27.119   1.451  27.753  1.00 88.37           C  
ATOM   8929  CD  GLU D   7      28.526   1.649  28.330  1.00 88.37           C  
ATOM   8930  OE1 GLU D   7      28.953   0.796  29.136  1.00 88.37           O  
ATOM   8931  OE2 GLU D   7      29.165   2.673  27.961  1.00 88.37           O  
ATOM   8932  N   ASN D   8      23.027   1.897  28.558  1.00 90.48           N  
ATOM   8934  CA  ASN D   8      22.073   0.902  29.042  1.00 90.48           C  
ATOM   8936  C   ASN D   8      21.133   0.450  27.925  1.00 90.48           C  
ATOM   8937  CB  ASN D   8      21.252   1.428  30.226  1.00 90.48           C  
ATOM   8940  O   ASN D   8      20.818  -0.735  27.875  1.00 90.48           O  
ATOM   8941  CG  ASN D   8      22.077   1.829  31.427  1.00 90.48           C  
ATOM   8942  ND2 ASN D   8      21.745   2.946  32.028  1.00 90.48           N  
ATOM   8945  OD1 ASN D   8      22.990   1.156  31.875  1.00 90.48           O  
ATOM   8946  N   ASP D   9      20.745   1.341  27.006  1.00 92.66           N  
ATOM   8948  CA  ASP D   9      19.955   0.957  25.827  1.00 92.66           C  
ATOM   8950  C   ASP D   9      20.646  -0.160  25.028  1.00 92.66           C  
ATOM   8951  CB  ASP D   9      19.718   2.168  24.901  1.00 92.66           C  
ATOM   8954  O   ASP D   9      19.986  -1.088  24.567  1.00 92.66           O  
ATOM   8955  CG  ASP D   9      18.497   3.034  25.232  1.00 92.66           C  
ATOM   8956  OD1 ASP D   9      17.813   2.787  26.243  1.00 92.66           O  
ATOM   8957  OD2 ASP D   9      18.193   3.915  24.383  1.00 92.66           O  
ATOM   8958  N   PHE D  10      21.978  -0.123  24.905  1.00 93.66           N  
ATOM   8960  CA  PHE D  10      22.711  -1.175  24.201  1.00 93.66           C  
ATOM   8962  C   PHE D  10      22.739  -2.497  24.977  1.00 93.66           C  
ATOM   8963  CB  PHE D  10      24.148  -0.752  23.888  1.00 93.66           C  
ATOM   8966  O   PHE D  10      22.743  -3.560  24.358  1.00 93.66           O  
ATOM   8967  CG  PHE D  10      24.306   0.418  22.947  1.00 93.66           C  
ATOM   8968  CD1 PHE D  10      24.582   0.204  21.585  1.00 93.66           C  
ATOM   8970  CD2 PHE D  10      24.206   1.728  23.441  1.00 93.66           C  
ATOM   8972  CE1 PHE D  10      24.778   1.303  20.730  1.00 93.66           C  
ATOM   8974  CE2 PHE D  10      24.400   2.827  22.589  1.00 93.66           C  
ATOM   8976  CZ  PHE D  10      24.706   2.612  21.236  1.00 93.66           C  
ATOM   8978  N   LEU D  11      22.769  -2.429  26.311  1.00 92.87           N  
ATOM   8980  CA  LEU D  11      22.798  -3.591  27.206  1.00 92.87           C  
ATOM   8982  C   LEU D  11      21.437  -4.284  27.346  1.00 92.87           C  
ATOM   8983  CB  LEU D  11      23.288  -3.149  28.598  1.00 92.87           C  
ATOM   8986  O   LEU D  11      21.396  -5.432  27.777  1.00 92.87           O  
ATOM   8987  CG  LEU D  11      24.746  -2.666  28.656  1.00 92.87           C  
ATOM   8989  CD1 LEU D  11      25.042  -2.099  30.046  1.00 92.87           C  
ATOM   8993  CD2 LEU D  11      25.732  -3.805  28.393  1.00 92.87           C  
ATOM   8997  N   LEU D  12      20.340  -3.596  27.016  1.00 92.87           N  
ATOM   8999  CA  LEU D  12      18.999  -4.183  27.011  1.00 92.87           C  
ATOM   9001  C   LEU D  12      18.775  -5.120  25.821  1.00 92.87           C  
ATOM   9002  CB  LEU D  12      17.944  -3.062  27.018  1.00 92.87           C  
ATOM   9005  O   LEU D  12      17.956  -6.021  25.917  1.00 92.87           O  
ATOM   9006  CG  LEU D  12      17.809  -2.323  28.361  1.00 92.87           C  
ATOM   9008  CD1 LEU D  12      16.858  -1.137  28.202  1.00 92.87           C  
ATOM   9012  CD2 LEU D  12      17.258  -3.222  29.472  1.00 92.87           C  
ATOM   9016  N   VAL D  13      19.486  -4.925  24.711  1.00 94.14           N  
ATOM   9018  CA  VAL D  13      19.339  -5.762  23.514  1.00 94.14           C  
ATOM   9020  C   VAL D  13      19.789  -7.199  23.783  1.00 94.14           C  
ATOM   9021  CB  VAL D  13      20.124  -5.151  22.348  1.00 94.14           C  
ATOM   9023  O   VAL D  13      20.924  -7.435  24.194  1.00 94.14           O  
ATOM   9024  CG1 VAL D  13      20.193  -6.077  21.134  1.00 94.14           C  
ATOM   9028  CG2 VAL D  13      19.498  -3.824  21.899  1.00 94.14           C  
ATOM   9032  N   ASP D  14      18.931  -8.164  23.450  1.00 93.60           N  
ATOM   9034  CA  ASP D  14      19.211  -9.592  23.619  1.00 93.60           C  
ATOM   9036  C   ASP D  14      20.188 -10.120  22.569  1.00 93.60           C  
ATOM   9037  CB  ASP D  14      17.915 -10.398  23.488  1.00 93.60           C  
ATOM   9040  O   ASP D  14      21.054 -10.948  22.858  1.00 93.60           O  
ATOM   9041  CG  ASP D  14      16.888 -10.024  24.546  1.00 93.60           C  
ATOM   9042  OD1 ASP D  14      17.203 -10.204  25.741  1.00 93.60           O  
ATOM   9043  OD2 ASP D  14      15.796  -9.592  24.123  1.00 93.60           O  
ATOM   9044  N   THR D  15      20.028  -9.679  21.318  1.00 94.17           N  
ATOM   9046  CA  THR D  15      20.847 -10.153  20.198  1.00 94.17           C  
ATOM   9048  C   THR D  15      21.188  -9.029  19.235  1.00 94.17           C  
ATOM   9049  CB  THR D  15      20.187 -11.314  19.432  1.00 94.17           C  
ATOM   9051  O   THR D  15      20.323  -8.243  18.855  1.00 94.17           O  
ATOM   9052  CG2 THR D  15      19.929 -12.548  20.295  1.00 94.17           C  
ATOM   9056  OG1 THR D  15      18.948 -10.944  18.882  1.00 94.17           O  
ATOM   9058  N   TYR D  16      22.447  -9.004  18.799  1.00 94.52           N  
ATOM   9060  CA  TYR D  16      22.928  -8.214  17.671  1.00 94.52           C  
ATOM   9062  C   TYR D  16      23.438  -9.168  16.593  1.00 94.52           C  
ATOM   9063  CB  TYR D  16      24.055  -7.281  18.114  1.00 94.52           C  
ATOM   9066  O   TYR D  16      24.190 -10.097  16.899  1.00 94.52           O  
ATOM   9067  CG  TYR D  16      23.638  -6.177  19.054  1.00 94.52           C  
ATOM   9068  CD1 TYR D  16      23.114  -4.977  18.538  1.00 94.52           C  
ATOM   9070  CD2 TYR D  16      23.807  -6.343  20.442  1.00 94.52           C  
ATOM   9072  CE1 TYR D  16      22.769  -3.930  19.412  1.00 94.52           C  
ATOM   9074  CE2 TYR D  16      23.467  -5.299  21.318  1.00 94.52           C  
ATOM   9076  OH  TYR D  16      22.625  -3.089  21.642  1.00 94.52           O  
ATOM   9078  CZ  TYR D  16      22.957  -4.091  20.799  1.00 94.52           C  
ATOM   9079  N   LYS D  17      23.054  -8.941  15.339  1.00 93.14           N  
ATOM   9081  CA  LYS D  17      23.486  -9.750  14.198  1.00 93.14           C  
ATOM   9083  C   LYS D  17      23.814  -8.854  13.013  1.00 93.14           C  
ATOM   9084  CB  LYS D  17      22.397 -10.782  13.864  1.00 93.14           C  
ATOM   9087  O   LYS D  17      22.998  -8.024  12.621  1.00 93.14           O  
ATOM   9088  CG  LYS D  17      22.842 -11.728  12.740  1.00 93.14           C  
ATOM   9091  CD  LYS D  17      21.785 -12.792  12.426  1.00 93.14           C  
ATOM   9094  CE  LYS D  17      22.295 -13.656  11.266  1.00 93.14           C  
ATOM   9097  NZ  LYS D  17      21.348 -14.744  10.909  1.00 93.14           N  
ATOM   9101  N   GLU D  18      24.996  -9.038  12.445  1.00 92.06           N  
ATOM   9103  CA  GLU D  18      25.394  -8.383  11.205  1.00 92.06           C  
ATOM   9105  C   GLU D  18      24.591  -8.944  10.020  1.00 92.06           C  
ATOM   9106  CB  GLU D  18      26.907  -8.536  11.021  1.00 92.06           C  
ATOM   9109  O   GLU D  18      24.349 -10.152   9.905  1.00 92.06           O  
ATOM   9110  CG  GLU D  18      27.483  -7.589   9.958  1.00 92.06           C  
ATOM   9113  CD  GLU D  18      29.003  -7.756   9.786  1.00 92.06           C  
ATOM   9114  OE1 GLU D  18      29.608  -6.899   9.105  1.00 92.06           O  
ATOM   9115  OE2 GLU D  18      29.557  -8.753  10.313  1.00 92.06           O  
ATOM   9116  N   ASN D  19      24.163  -8.043   9.145  1.00 87.18           N  
ATOM   9118  CA  ASN D  19      23.397  -8.322   7.944  1.00 87.18           C  
ATOM   9120  C   ASN D  19      24.294  -8.318   6.706  1.00 87.18           C  
ATOM   9121  CB  ASN D  19      22.288  -7.270   7.816  1.00 87.18           C  
ATOM   9124  O   ASN D  19      25.438  -7.870   6.719  1.00 87.18           O  
ATOM   9125  CG  ASN D  19      21.246  -7.363   8.908  1.00 87.18           C  
ATOM   9126  ND2 ASN D  19      20.800  -6.239   9.408  1.00 87.18           N  
ATOM   9129  OD1 ASN D  19      20.791  -8.433   9.285  1.00 87.18           O  
ATOM   9130  N   GLU D  20      23.734  -8.787   5.595  1.00 81.01           N  
ATOM   9132  CA  GLU D  20      24.435  -8.863   4.317  1.00 81.01           C  
ATOM   9134  C   GLU D  20      24.898  -7.489   3.786  1.00 81.01           C  
ATOM   9135  CB  GLU D  20      23.489  -9.551   3.318  1.00 81.01           C  
ATOM   9138  O   GLU D  20      25.958  -7.385   3.168  1.00 81.01           O  
ATOM   9139  CG  GLU D  20      24.327 -10.033   2.150  1.00 81.01           C  
ATOM   9142  CD  GLU D  20      23.598 -10.658   0.971  1.00 81.01           C  
ATOM   9143  OE1 GLU D  20      24.201 -10.565  -0.125  1.00 81.01           O  
ATOM   9144  OE2 GLU D  20      22.519 -11.252   1.179  1.00 81.01           O  
ATOM   9145  N   ASP D  21      24.121  -6.437   4.054  1.00 81.62           N  
ATOM   9147  CA  ASP D  21      24.401  -5.052   3.656  1.00 81.62           C  
ATOM   9149  C   ASP D  21      25.419  -4.348   4.576  1.00 81.62           C  
ATOM   9150  CB  ASP D  21      23.073  -4.263   3.540  1.00 81.62           C  
ATOM   9153  O   ASP D  21      25.686  -3.159   4.404  1.00 81.62           O  
ATOM   9154  CG  ASP D  21      22.367  -3.975   4.878  1.00 81.62           C  
ATOM   9155  OD1 ASP D  21      22.686  -4.656   5.881  1.00 81.62           O  
ATOM   9156  OD2 ASP D  21      21.482  -3.085   4.943  1.00 81.62           O  
ATOM   9157  N   GLY D  22      25.975  -5.064   5.559  1.00 87.02           N  
ATOM   9159  CA  GLY D  22      26.874  -4.522   6.575  1.00 87.02           C  
ATOM   9162  C   GLY D  22      26.159  -3.772   7.700  1.00 87.02           C  
ATOM   9163  O   GLY D  22      26.819  -3.248   8.589  1.00 87.02           O  
ATOM   9164  N   SER D  23      24.826  -3.699   7.703  1.00 91.53           N  
ATOM   9166  CA  SER D  23      24.084  -3.175   8.851  1.00 91.53           C  
ATOM   9168  C   SER D  23      24.042  -4.184  10.002  1.00 91.53           C  
ATOM   9169  CB  SER D  23      22.688  -2.731   8.424  1.00 91.53           C  
ATOM   9172  O   SER D  23      24.324  -5.364   9.818  1.00 91.53           O  
ATOM   9173  OG  SER D  23      21.824  -3.810   8.149  1.00 91.53           O  
ATOM   9175  N   VAL D  24      23.666  -3.744  11.202  1.00 93.08           N  
ATOM   9177  CA  VAL D  24      23.475  -4.631  12.357  1.00 93.08           C  
ATOM   9179  C   VAL D  24      22.015  -4.607  12.777  1.00 93.08           C  
ATOM   9180  CB  VAL D  24      24.421  -4.276  13.518  1.00 93.08           C  
ATOM   9182  O   VAL D  24      21.506  -3.586  13.242  1.00 93.08           O  
ATOM   9183  CG1 VAL D  24      24.181  -5.208  14.713  1.00 93.08           C  
ATOM   9187  CG2 VAL D  24      25.890  -4.426  13.098  1.00 93.08           C  
ATOM   9191  N   SER D  25      21.339  -5.741  12.633  1.00 94.00           N  
ATOM   9193  CA  SER D  25      20.015  -5.953  13.207  1.00 94.00           C  
ATOM   9195  C   SER D  25      20.112  -6.254  14.695  1.00 94.00           C  
ATOM   9196  CB  SER D  25      19.276  -7.076  12.480  1.00 94.00           C  
ATOM   9199  O   SER D  25      21.063  -6.887  15.156  1.00 94.00           O  
ATOM   9200  OG  SER D  25      18.666  -6.542  11.321  1.00 94.00           O  
ATOM   9202  N   TRP D  26      19.101  -5.829  15.445  1.00 93.03           N  
ATOM   9204  CA  TRP D  26      18.995  -6.103  16.872  1.00 93.03           C  
ATOM   9206  C   TRP D  26      17.574  -6.493  17.277  1.00 93.03           C  
ATOM   9207  CB  TRP D  26      19.512  -4.902  17.667  1.00 93.03           C  
ATOM   9210  O   TRP D  26      16.607  -6.072  16.636  1.00 93.03           O  
ATOM   9211  CG  TRP D  26      18.782  -3.616  17.463  1.00 93.03           C  
ATOM   9212  CD1 TRP D  26      19.129  -2.641  16.595  1.00 93.03           C  
ATOM   9214  CD2 TRP D  26      17.568  -3.158  18.127  1.00 93.03           C  
ATOM   9215  CE2 TRP D  26      17.223  -1.881  17.594  1.00 93.03           C  
ATOM   9216  CE3 TRP D  26      16.720  -3.695  19.118  1.00 93.03           C  
ATOM   9218  NE1 TRP D  26      18.219  -1.605  16.678  1.00 93.03           N  
ATOM   9220  CH2 TRP D  26      15.248  -1.750  18.986  1.00 93.03           C  
ATOM   9222  CZ2 TRP D  26      16.080  -1.181  18.007  1.00 93.03           C  
ATOM   9224  CZ3 TRP D  26      15.572  -3.001  19.539  1.00 93.03           C  
ATOM   9226  N   VAL D  27      17.457  -7.284  18.346  1.00 94.35           N  
ATOM   9228  CA  VAL D  27      16.181  -7.689  18.962  1.00 94.35           C  
ATOM   9230  C   VAL D  27      16.265  -7.514  20.476  1.00 94.35           C  
ATOM   9231  CB  VAL D  27      15.796  -9.142  18.610  1.00 94.35           C  
ATOM   9233  O   VAL D  27      17.268  -7.886  21.081  1.00 94.35           O  
ATOM   9234  CG1 VAL D  27      14.424  -9.524  19.182  1.00 94.35           C  
ATOM   9238  CG2 VAL D  27      15.743  -9.368  17.091  1.00 94.35           C  
ATOM   9242  N   TYR D  28      15.214  -6.950  21.063  1.00 93.14           N  
ATOM   9244  CA  TYR D  28      15.013  -6.788  22.501  1.00 93.14           C  
ATOM   9246  C   TYR D  28      13.586  -7.209  22.865  1.00 93.14           C  
ATOM   9247  CB  TYR D  28      15.253  -5.321  22.886  1.00 93.14           C  
ATOM   9250  O   TYR D  28      12.631  -6.562  22.438  1.00 93.14           O  
ATOM   9251  CG  TYR D  28      14.773  -4.950  24.277  1.00 93.14           C  
ATOM   9252  CD1 TYR D  28      13.971  -3.808  24.470  1.00 93.14           C  
ATOM   9254  CD2 TYR D  28      15.090  -5.770  25.376  1.00 93.14           C  
ATOM   9256  CE1 TYR D  28      13.502  -3.481  25.756  1.00 93.14           C  
ATOM   9258  CE2 TYR D  28      14.657  -5.428  26.667  1.00 93.14           C  
ATOM   9260  OH  TYR D  28      13.441  -3.953  28.111  1.00 93.14           O  
ATOM   9262  CZ  TYR D  28      13.866  -4.283  26.862  1.00 93.14           C  
ATOM   9263  N   ASP D  29      13.430  -8.274  23.638  1.00 92.40           N  
ATOM   9265  CA  ASP D  29      12.152  -8.742  24.164  1.00 92.40           C  
ATOM   9267  C   ASP D  29      11.967  -8.275  25.616  1.00 92.40           C  
ATOM   9268  CB  ASP D  29      12.081 -10.273  24.002  1.00 92.40           C  
ATOM   9271  O   ASP D  29      12.689  -8.708  26.514  1.00 92.40           O  
ATOM   9272  CG  ASP D  29      10.684 -10.842  24.268  1.00 92.40           C  
ATOM   9273  OD1 ASP D  29       9.736 -10.031  24.386  1.00 92.40           O  
ATOM   9274  OD2 ASP D  29      10.552 -12.088  24.282  1.00 92.40           O  
ATOM   9275  N   GLU D  30      10.990  -7.394  25.878  1.00 91.88           N  
ATOM   9277  CA  GLU D  30      10.714  -6.927  27.247  1.00 91.88           C  
ATOM   9279  C   GLU D  30      10.182  -8.055  28.156  1.00 91.88           C  
ATOM   9280  CB  GLU D  30       9.720  -5.748  27.250  1.00 91.88           C  
ATOM   9283  O   GLU D  30      10.194  -7.928  29.385  1.00 91.88           O  
ATOM   9284  CG  GLU D  30      10.255  -4.454  26.615  1.00 91.88           C  
ATOM   9287  CD  GLU D  30       9.419  -3.189  26.906  1.00 91.88           C  
ATOM   9288  OE1 GLU D  30       9.805  -2.102  26.409  1.00 91.88           O  
ATOM   9289  OE2 GLU D  30       8.452  -3.250  27.703  1.00 91.88           O  
ATOM   9290  N   GLY D  31       9.729  -9.166  27.565  1.00 88.36           N  
ATOM   9292  CA  GLY D  31       9.292 -10.370  28.258  1.00 88.36           C  
ATOM   9295  C   GLY D  31       7.803 -10.669  28.093  1.00 88.36           C  
ATOM   9296  O   GLY D  31       7.080 -10.054  27.312  1.00 88.36           O  
ATOM   9297  N   GLU D  32       7.321 -11.659  28.843  1.00 84.74           N  
ATOM   9299  CA  GLU D  32       5.974 -12.207  28.658  1.00 84.74           C  
ATOM   9301  C   GLU D  32       4.869 -11.150  28.844  1.00 84.74           C  
ATOM   9302  CB  GLU D  32       5.775 -13.408  29.594  1.00 84.74           C  
ATOM   9305  O   GLU D  32       4.733 -10.534  29.902  1.00 84.74           O  
ATOM   9306  CG  GLU D  32       4.480 -14.178  29.284  1.00 84.74           C  
ATOM   9309  CD  GLU D  32       4.263 -15.409  30.184  1.00 84.74           C  
ATOM   9310  OE1 GLU D  32       3.248 -16.109  29.961  1.00 84.74           O  
ATOM   9311  OE2 GLU D  32       5.084 -15.655  31.100  1.00 84.74           O  
ATOM   9312  N   GLY D  33       4.049 -10.967  27.804  1.00 84.83           N  
ATOM   9314  CA  GLY D  33       2.944 -10.004  27.788  1.00 84.83           C  
ATOM   9317  C   GLY D  33       3.368  -8.547  27.572  1.00 84.83           C  
ATOM   9318  O   GLY D  33       2.498  -7.675  27.515  1.00 84.83           O  
ATOM   9319  N   LEU D  34       4.668  -8.282  27.437  1.00 88.48           N  
ATOM   9321  CA  LEU D  34       5.224  -6.977  27.101  1.00 88.48           C  
ATOM   9323  C   LEU D  34       5.629  -6.924  25.616  1.00 88.48           C  
ATOM   9324  CB  LEU D  34       6.390  -6.663  28.055  1.00 88.48           C  
ATOM   9327  O   LEU D  34       5.595  -7.945  24.926  1.00 88.48           O  
ATOM   9328  CG  LEU D  34       6.006  -6.559  29.540  1.00 88.48           C  
ATOM   9330  CD1 LEU D  34       7.253  -6.260  30.372  1.00 88.48           C  
ATOM   9334  CD2 LEU D  34       4.980  -5.447  29.798  1.00 88.48           C  
ATOM   9338  N   PRO D  35       5.919  -5.730  25.072  1.00 90.13           N  
ATOM   9339  CA  PRO D  35       6.316  -5.601  23.680  1.00 90.13           C  
ATOM   9341  C   PRO D  35       7.690  -6.212  23.386  1.00 90.13           C  
ATOM   9342  CB  PRO D  35       6.296  -4.100  23.369  1.00 90.13           C  
ATOM   9345  O   PRO D  35       8.616  -6.132  24.188  1.00 90.13           O  
ATOM   9346  CG  PRO D  35       5.395  -3.517  24.457  1.00 90.13           C  
ATOM   9349  CD  PRO D  35       5.707  -4.413  25.649  1.00 90.13           C  
ATOM   9352  N   THR D  36       7.851  -6.714  22.167  1.00 91.65           N  
ATOM   9354  CA  THR D  36       9.164  -7.018  21.594  1.00 91.65           C  
ATOM   9356  C   THR D  36       9.568  -5.885  20.655  1.00 91.65           C  
ATOM   9357  CB  THR D  36       9.169  -8.369  20.869  1.00 91.65           C  
ATOM   9359  O   THR D  36       8.753  -5.335  19.912  1.00 91.65           O  
ATOM   9360  CG2 THR D  36      10.571  -8.825  20.463  1.00 91.65           C  
ATOM   9364  OG1 THR D  36       8.586  -9.395  21.643  1.00 91.65           O  
ATOM   9366  N   HIS D  37      10.841  -5.526  20.651  1.00 93.03           N  
ATOM   9368  CA  HIS D  37      11.423  -4.506  19.796  1.00 93.03           C  
ATOM   9370  C   HIS D  37      12.462  -5.134  18.880  1.00 93.03           C  
ATOM   9371  CB  HIS D  37      12.040  -3.401  20.657  1.00 93.03           C  
ATOM   9374  O   HIS D  37      13.239  -5.992  19.289  1.00 93.03           O  
ATOM   9375  CG  HIS D  37      11.067  -2.802  21.630  1.00 93.03           C  
ATOM   9376  CD2 HIS D  37      10.887  -3.187  22.932  1.00 93.03           C  
ATOM   9378  ND1 HIS D  37      10.103  -1.863  21.337  1.00 93.03           N  
ATOM   9380  CE1 HIS D  37       9.350  -1.697  22.433  1.00 93.03           C  
ATOM   9382  NE2 HIS D  37       9.815  -2.446  23.425  1.00 93.03           N  
ATOM   9383  N   SER D  38      12.513  -4.679  17.637  1.00 94.30           N  
ATOM   9385  CA  SER D  38      13.615  -5.007  16.737  1.00 94.30           C  
ATOM   9387  C   SER D  38      13.953  -3.811  15.871  1.00 94.30           C  
ATOM   9388  CB  SER D  38      13.316  -6.254  15.898  1.00 94.30           C  
ATOM   9391  O   SER D  38      13.103  -2.959  15.607  1.00 94.30           O  
ATOM   9392  OG  SER D  38      12.078  -6.137  15.220  1.00 94.30           O  
ATOM   9394  N   GLY D  39      15.200  -3.719  15.437  1.00 94.48           N  
ATOM   9396  CA  GLY D  39      15.659  -2.581  14.659  1.00 94.48           C  
ATOM   9399  C   GLY D  39      16.927  -2.862  13.882  1.00 94.48           C  
ATOM   9400  O   GLY D  39      17.411  -3.992  13.827  1.00 94.48           O  
ATOM   9401  N   VAL D  40      17.443  -1.808  13.261  1.00 93.16           N  
ATOM   9403  CA  VAL D  40      18.700  -1.830  12.523  1.00 93.16           C  
ATOM   9405  C   VAL D  40      19.553  -0.631  12.920  1.00 93.16           C  
ATOM   9406  CB  VAL D  40      18.444  -1.919  11.007  1.00 93.16           C  
ATOM   9408  O   VAL D  40      19.053   0.477  13.105  1.00 93.16           O  
ATOM   9409  CG1 VAL D  40      17.989  -0.595  10.378  1.00 93.16           C  
ATOM   9413  CG2 VAL D  40      19.691  -2.406  10.272  1.00 93.16           C  
ATOM   9417  N   ILE D  41      20.852  -0.859  13.055  1.00 92.66           N  
ATOM   9419  CA  ILE D  41      21.873   0.166  13.235  1.00 92.66           C  
ATOM   9421  C   ILE D  41      22.762   0.100  11.990  1.00 92.66           C  
ATOM   9422  CB  ILE D  41      22.610  -0.056  14.578  1.00 92.66           C  
ATOM   9424  O   ILE D  41      23.263  -0.962  11.631  1.00 92.66           O  
ATOM   9425  CG1 ILE D  41      21.657   0.165  15.775  1.00 92.66           C  
ATOM   9428  CG2 ILE D  41      23.824   0.874  14.701  1.00 92.66           C  
ATOM   9432  CD1 ILE D  41      22.205  -0.365  17.109  1.00 92.66           C  
ATOM   9436  N   ARG D  42      22.897   1.223  11.283  1.00 90.74           N  
ATOM   9438  CA  ARG D  42      23.665   1.351  10.032  1.00 90.74           C  
ATOM   9440  C   ARG D  42      24.838   2.303  10.235  1.00 90.74           C  
ATOM   9441  CB  ARG D  42      22.747   1.837   8.889  1.00 90.74           C  
ATOM   9444  O   ARG D  42      24.795   3.138  11.139  1.00 90.74           O  
ATOM   9445  CG  ARG D  42      21.714   0.786   8.447  1.00 90.74           C  
ATOM   9448  CD  ARG D  42      20.830   1.264   7.279  1.00 90.74           C  
ATOM   9451  NE  ARG D  42      20.115   0.140   6.632  1.00 90.74           N  
ATOM   9453  NH1 ARG D  42      18.596   1.263   5.270  1.00 90.74           N  
ATOM   9456  NH2 ARG D  42      18.816  -0.872   5.060  1.00 90.74           N  
ATOM   9459  CZ  ARG D  42      19.179   0.189   5.693  1.00 90.74           C  
ATOM   9460  N   GLU D  43      25.857   2.221   9.385  1.00 90.29           N  
ATOM   9462  CA  GLU D  43      26.937   3.210   9.390  1.00 90.29           C  
ATOM   9464  C   GLU D  43      26.383   4.626   9.179  1.00 90.29           C  
ATOM   9465  CB  GLU D  43      28.025   2.845   8.372  1.00 90.29           C  
ATOM   9468  O   GLU D  43      25.493   4.858   8.359  1.00 90.29           O  
ATOM   9469  CG  GLU D  43      29.238   3.782   8.508  1.00 90.29           C  
ATOM   9472  CD  GLU D  43      30.438   3.375   7.642  1.00 90.29           C  
ATOM   9473  OE1 GLU D  43      31.561   3.806   7.996  1.00 90.29           O  
ATOM   9474  OE2 GLU D  43      30.235   2.684   6.621  1.00 90.29           O  
ATOM   9475  N   GLY D  44      26.872   5.578   9.976  1.00 87.89           N  
ATOM   9477  CA  GLY D  44      26.369   6.951   9.984  1.00 87.89           C  
ATOM   9480  C   GLY D  44      25.045   7.140  10.732  1.00 87.89           C  
ATOM   9481  O   GLY D  44      24.535   8.262  10.762  1.00 87.89           O  
ATOM   9482  N   PHE D  45      24.494   6.095  11.362  1.00 90.18           N  
ATOM   9484  CA  PHE D  45      23.331   6.240  12.230  1.00 90.18           C  
ATOM   9486  C   PHE D  45      23.692   7.053  13.475  1.00 90.18           C  
ATOM   9487  CB  PHE D  45      22.726   4.882  12.595  1.00 90.18           C  
ATOM   9490  O   PHE D  45      24.483   6.636  14.325  1.00 90.18           O  
ATOM   9491  CG  PHE D  45      21.445   4.987  13.401  1.00 90.18           C  
ATOM   9492  CD1 PHE D  45      21.332   4.334  14.642  1.00 90.18           C  
ATOM   9494  CD2 PHE D  45      20.349   5.714  12.895  1.00 90.18           C  
ATOM   9496  CE1 PHE D  45      20.132   4.402  15.371  1.00 90.18           C  
ATOM   9498  CE2 PHE D  45      19.149   5.783  13.622  1.00 90.18           C  
ATOM   9500  CZ  PHE D  45      19.040   5.117  14.853  1.00 90.18           C  
ATOM   9502  N   LYS D  46      23.091   8.238  13.566  1.00 88.64           N  
ATOM   9504  CA  LYS D  46      23.356   9.223  14.609  1.00 88.64           C  
ATOM   9506  C   LYS D  46      22.088   9.542  15.371  1.00 88.64           C  
ATOM   9507  CB  LYS D  46      23.969  10.485  13.995  1.00 88.64           C  
ATOM   9510  O   LYS D  46      20.989   9.576  14.819  1.00 88.64           O  
ATOM   9511  CG  LYS D  46      25.399  10.226  13.509  1.00 88.64           C  
ATOM   9514  CD  LYS D  46      25.874  11.391  12.648  1.00 88.64           C  
ATOM   9517  CE  LYS D  46      27.328  11.147  12.242  1.00 88.64           C  
ATOM   9520  NZ  LYS D  46      28.006  12.429  11.968  1.00 88.64           N  
ATOM   9524  N   ARG D  47      22.263   9.825  16.652  1.00 86.21           N  
ATOM   9526  CA  ARG D  47      21.220  10.331  17.536  1.00 86.21           C  
ATOM   9528  C   ARG D  47      21.676  11.631  18.158  1.00 86.21           C  
ATOM   9529  CB  ARG D  47      20.876   9.265  18.582  1.00 86.21           C  
ATOM   9532  O   ARG D  47      22.868  11.870  18.322  1.00 86.21           O  
ATOM   9533  CG  ARG D  47      20.140   8.070  17.961  1.00 86.21           C  
ATOM   9536  CD  ARG D  47      18.720   8.430  17.502  1.00 86.21           C  
ATOM   9539  NE  ARG D  47      17.868   7.237  17.349  1.00 86.21           N  
ATOM   9541  NH1 ARG D  47      16.236   8.162  16.001  1.00 86.21           N  
ATOM   9544  NH2 ARG D  47      15.992   6.102  16.693  1.00 86.21           N  
ATOM   9547  CZ  ARG D  47      16.722   7.174  16.688  1.00 86.21           C  
ATOM   9548  N   PHE D  48      20.711  12.460  18.519  1.00 78.16           N  
ATOM   9550  CA  PHE D  48      20.966  13.703  19.221  1.00 78.16           C  
ATOM   9552  C   PHE D  48      20.324  13.616  20.597  1.00 78.16           C  
ATOM   9553  CB  PHE D  48      20.500  14.898  18.383  1.00 78.16           C  
ATOM   9556  O   PHE D  48      19.184  13.179  20.752  1.00 78.16           O  
ATOM   9557  CG  PHE D  48      21.213  14.982  17.044  1.00 78.16           C  
ATOM   9558  CD1 PHE D  48      22.459  15.631  16.942  1.00 78.16           C  
ATOM   9560  CD2 PHE D  48      20.653  14.367  15.908  1.00 78.16           C  
ATOM   9562  CE1 PHE D  48      23.138  15.664  15.710  1.00 78.16           C  
ATOM   9564  CE2 PHE D  48      21.334  14.396  14.678  1.00 78.16           C  
ATOM   9566  CZ  PHE D  48      22.577  15.046  14.580  1.00 78.16           C  
ATOM   9568  N   THR D  49      21.089  14.001  21.604  1.00 76.16           N  
ATOM   9570  CA  THR D  49      20.592  14.290  22.945  1.00 76.16           C  
ATOM   9572  C   THR D  49      21.038  15.698  23.318  1.00 76.16           C  
ATOM   9573  CB  THR D  49      21.031  13.198  23.934  1.00 76.16           C  
ATOM   9575  O   THR D  49      21.617  16.409  22.501  1.00 76.16           O  
ATOM   9576  CG2 THR D  49      22.521  13.196  24.259  1.00 76.16           C  
ATOM   9580  OG1 THR D  49      20.355  13.355  25.160  1.00 76.16           O  
ATOM   9582  N   GLN D  50      20.779  16.123  24.543  1.00 71.07           N  
ATOM   9584  CA  GLN D  50      21.159  17.445  25.015  1.00 71.07           C  
ATOM   9586  C   GLN D  50      22.255  17.355  26.055  1.00 71.07           C  
ATOM   9587  CB  GLN D  50      19.943  18.136  25.601  1.00 71.07           C  
ATOM   9590  O   GLN D  50      22.217  16.533  26.975  1.00 71.07           O  
ATOM   9591  CG  GLN D  50      18.986  18.550  24.486  1.00 71.07           C  
ATOM   9594  CD  GLN D  50      17.598  18.803  25.032  1.00 71.07           C  
ATOM   9595  NE2 GLN D  50      16.609  19.026  24.210  1.00 71.07           N  
ATOM   9598  OE1 GLN D  50      17.358  18.787  26.227  1.00 71.07           O  
ATOM   9599  N   TYR D  51      23.210  18.266  25.949  1.00 67.25           N  
ATOM   9601  CA  TYR D  51      24.031  18.618  27.089  1.00 67.25           C  
ATOM   9603  C   TYR D  51      23.196  19.383  28.130  1.00 67.25           C  
ATOM   9604  CB  TYR D  51      25.230  19.428  26.609  1.00 67.25           C  
ATOM   9607  O   TYR D  51      22.179  19.997  27.798  1.00 67.25           O  
ATOM   9608  CG  TYR D  51      26.262  18.603  25.878  1.00 67.25           C  
ATOM   9609  CD1 TYR D  51      27.058  17.682  26.587  1.00 67.25           C  
ATOM   9611  CD2 TYR D  51      26.435  18.767  24.492  1.00 67.25           C  
ATOM   9613  CE1 TYR D  51      28.028  16.925  25.904  1.00 67.25           C  
ATOM   9615  CE2 TYR D  51      27.410  18.022  23.807  1.00 67.25           C  
ATOM   9617  OH  TYR D  51      29.125  16.341  23.862  1.00 67.25           O  
ATOM   9619  CZ  TYR D  51      28.202  17.094  24.514  1.00 67.25           C  
ATOM   9620  N   PRO D  52      23.634  19.411  29.401  1.00 64.52           N  
ATOM   9621  CA  PRO D  52      22.961  20.184  30.446  1.00 64.52           C  
ATOM   9623  C   PRO D  52      22.824  21.687  30.147  1.00 64.52           C  
ATOM   9624  CB  PRO D  52      23.808  19.968  31.704  1.00 64.52           C  
ATOM   9627  O   PRO D  52      21.984  22.351  30.746  1.00 64.52           O  
ATOM   9628  CG  PRO D  52      24.491  18.624  31.462  1.00 64.52           C  
ATOM   9631  CD  PRO D  52      24.724  18.625  29.956  1.00 64.52           C
[truncated: 338,504 more chars]
