# Supplementary material for: Distantly related Alteromonas bacteriophages share tail fibers exhibiting properties of transient chaperone caps
Source: Nat Commun. 2023 Oct 16;14:6517. doi: 10.1038/s41467-023-42114-8 (PMC10579305; doi:10.1038/s41467-023-42114-8)
Supplement: Supplementary file 4 — Source Data [file 41467_2023_42114_MOESM4_ESM.zip › Source_data/Gonzalez_et_al_Source_data.xlsx]

## Sheet: Table 2; Table S3
Table 2. Protein sequences used to perform different sequence alignment analyses as shown in Table 2 and Supplementary Table 3.
Phage	Protein designation	Protein sequence
A5 (OP481051)	gp4	MTILKSPLNSALRSSFVEGAASSVGRYFTYFNSDVPMYISFPSQLLSLDSTWQIELTAAVSAEGGYLFAQKESTDTVDRLGLYPADDGRIFGLSTQSPSAGGDLSTYLGTSKLTTFMATSDKTDLIYIVDGVEKHRNNVGLRGPQINSAGSPYAGSTSIPYIKGFISEVKITVDDDLKMHLVLDGVYDESNNTVVDLSGKGNHGAVVGASTGVSKMYYKNAEGDWENGSDVLKIS
A5	gp5	MSITEQTITKPTVQDVLSILAYGNFRSIATSQEGLGFKSSQLPTMMAFINPAIQEVFNRFNLGMNKVKVVFEDGRKKYAINKSYAYSVIGETGTIDDTLQNPLTGTVSSIVFVETEDEYVFSINDRSEEYLVTSSNPSFITVNDTLLKKEKGLYLYIVTQPTKLPLDTSDSVKDLALDIPEHFLEVVALCATKLYYSSSGSKENVQRASLFNTLYEQAVQVLMDSGAKQDMEFFSPAEDMREWA
A5	gp6	MGLTLTNEATNKVASFNHKQVKEVSGDYTVLPEDSFLVLTTEASQFGDVFTISSSMPVGAIVSVFNKNPDGHFNFAFVGSDTIEATTLTNTNFKTASIIKISSNTWKYIYGYKIYPTTAALEDAISDLLALIQENGGAISDLRGDLSTQEEIFNAFEQKVEEFENSINSGVLALEADIELASQRFDALSAEITALAGLTDLYNREIVAYSASEKLSRQQADVDILKSIADSAGAREELNRRRRENERLIDAAVYIDPDNGEIINRAFSFTEEYFTEASLRIDGVVGEINAAVQRIDLSENDIENLYSELSLLPGVITATAQSVVAQNISALTPAHSFNFFDSAQGWVAVRGTLTEDIGYISTTFGDIENTSLNYNGLEDPAIRVQCKRTAGTGFAGDIE…
A5	gp7	MKIFWDNFMHKLVVILTLLLLTACTSKTSYLPVTEEFNKTGKTLQVTVNNYTSTHELNKYTLNPSKGLKGQAIYAKEDLICDINIVRPKNINLDDNYALTLGHELMHCLYGNYHINFED
A5	gp8	MASTFWIGTNVKVTNGSATVEVTSGDVITKVKASAMFVASNFSLPYEVERTYTTGGKDYIVLKENWQGASGTGLSAVAVTSPAGIEEARQTLLSLISTYESFANSVKPTVEGNAVVQRTSAGRIKTANAVSSDEAVAYGQLGSAATKDVGTSAGNVMEVGAFGFGGISPAQSPNGDLNDIERTGVYDVDGATLNTPPAFNPKNGMCLHLSRTDTLATQLLYSRRTTQMFMRVNEGSGWENWAEFYHSGNSVNPLDYGIGIHRHNDGSPTEMKNVSADALAGGLYTGYEGLNNNATLGDNPFTDSGAAYGLLNITGVDPDPTKYIFQLAGQYSGYRLRWRAATVSGFSTWRDVYHSGNTNFNEFGGNGNECIATGEIVTSTIARFYLPINAKTKPVSLSI…
A5	gp9	MLEFINENDFLLVDTYKENEDGSVSWVYKEGEGLPTHSGVIREGFIRTTQVQTGVEQVKTGTEEVQIGEEEVVIGEDAEGNDVTETQPVYETKDTFEEQPVFKDKTIDVWAKLQELVSAGTVTVEPLDITPLIENAKQVIDAQRDAKIASGIEFEGDTYQTAPVNLTDMLEAVVADRDTQWLTEDNTVVDMPVDKLKRLISAVADLKELYIYKARQHKNNVLQLTTKEDIEQYLANLTW
A5	gp10	MVTPSEIVASLLGAGAVGSWFWYDKKRTDKRIDDLEKKQTEHSTTLIQIQSTTITESKSREISEEVAKRTQAEVIRTQAEVAETKAMVTTILNQVNTLASNLQTHTAVTKALQEQEKNQQGN
A5	gp11	MKAFIVDDAPIILSIIAFMLDKEGIDSHYSTEVNDALYDEIAEYAPDVIILDLYLKSHDGVAVAKRIHEIEDLKNTPIIAISHSHDLFSRVMLNSKDFANYLEKPVVKEKLLPLVNTYGSIGKILNVGKQLLKGNTDDSDTKPDSKT
A5	gp12	MTAILSLIAKHKKIASTLGILIALTTLVSALYAGYNNLKNSWYERGVKDTELIYKQALIDAREQYDVELKASLELYKQQLTADFDEELARVKAEQVIDNKVSKEIEYVYKEIIVPAECNTVPVKFGELFNEAIHTINSNITPNKQSRVDTLSSQLFTY
A5	gp13	MIERLKKSFNWVTHNNLREIATTLNFFNLIEIGVVVWVLVELHRLLNWYMENMTMEHFNGVAFWGAIAGAITGLLGALKFMHDTLKERRKMQ
V22 (NC048847)	gp21	MSLTETGFNARRFTDIRSEMFEEMVSNLAIELDTSPNQVLSIITNIFASSVTDIEELAQAVADNFNIDKAEGKYLDDLVAIVKLRRLGESYTTGVIHVESVNVSSSIPSGTTFSDTQGNEYTNSIAASVSNLEATKVTIQPIDTSGIFSVVIDGTTFSVTYQNTTSAGAIVIALYNEILASAPTKYSLGFPSNSALEIELNDKSNTMSVVPNANMQVTSVEVPVVVTATEVGVIDPEVGTVSNINTNVAGVQSVTNYFRLSVGRERETDEELRVRQQGSTQIAGSATAPAMFAKLSNIIGVSQVRVFENKSGFINTGGLPYKSFECIVQGGDEQTIADTIYNTMPLGVETYGEITTIVQDYAGNNEAVRWSRPTLRYINVKVTFDAYDEETFPDDGIQT…
V22	gp22	MIPLRKEHEPQAYDRLLEQFKDKPNVMALLKGWMKGVQTTEDSIFDLLNNRSIQTAIGVQLDNIGKLVGAQRKGRSDESYREFIQLQILINNSEGTPNDILEILALITDASIVKSFPHYPVGGSLYTNGSRIPANLASTLTKAAPITHGDIHIYHDPNNDCLIPVEAVRTLGILVDNDGNEIVDNNGNNIVVGGLGAEISQNTWRGVLAESDGSITEVGIPCEGYTK
V22	gp23	MAINADNVKWADQSVNDPVTGLPNKVQPTAEFQNDGLKSGEPLRRDYLNYMFNEHHGMFADLQQQINDLVLTDVGGAVLQQIYHVGAYYMSDSSQSPATRFGFGTWERVRGKFIVGMDEGDSDFNAAGKTGGSKTHSHSNNLSINSAGSHTHEVSREDWGSLQQSQGSTPNLPQPTTQGRLVTGSGRGGDELEPLGEASGDKTTSTSGSHTHTMSGGINSSSNVPPYRAAYIWVRTA
V22	gp24	MAQFEITDFPEIATLTDEENFVFYVKRITDGQDYKIKLGNFQGLILDTVSGQGEDFIQQIVDQLLPDIESSFEQDLEDQVAEAIASERVQREIELKIDEILGEDFENPYTTIVAEVNSVIDNARTNKKFSKEITLVNNTLDVVNNEKLPALQEELDNLNNVVLPQVNATIAQVESDLATLNEVDLPELDTSLEALDDSLTTLNDVTLPALEGRLAQAEIELQNLNAVDLTVLQNELDQINEDLDTLNNTTLPALEATVQAVQDDLDNLDLTGLQNDLNAAQSDIDTLNNTTIPNINTTLGGLSTDLDNLNNVKLPEIDSTLGELENNLLDLSDELTLLDENTEELNEALYIVEDINSILENRQTLREQRKSSNVLGRDLDNLNQVVLPNVQETLEAARV…
V22	gp25	MKLPLYGGVLLGLLLLTTGCEDSKPLVKKDFDNTGQELVLTVHTYDSLQQLNNNVREPALGLKGQAYLLGNDCEIKLYEPKSLREDDEFALTLGHELMHCLYGNYHK
V22	gp26	MAVNPVQFLVASNASITDGSKIVNISGNVDCSRVYSGTAVFLGGADNPAEAVSGTSPDGSGNSTITLRNNWSQGDVVNQQMVTFNTNEGLAEAISNVREIVSNVSAIEDLATQGLIKRIDDNNYEVVNISSQGESLITANDASSQRSVMGLGSAATKDVGTAAGNVMEVGAFGVGVNQTTIISDINAVTDGSSGFYGINNGTIGKPEFGGNTFGVVTKFPYTNFQPQLFTGSVGTGNPTAAIRVYDDLTSSFSDWLEFHHSGNTNFNEFGGNVGDTIATGAAHGANYASFELPINSTSSPAGVSVAGAFSVVAKSGTATRVASTTVNFSGADSSKKIAVVSVTSSGAFTAGEVLILRSAANNSKITVNF
V22	gp27	MLKFIDENDFLLVDTYKENEDGSVSWVYDEGEGLPTHSGVIREGFKRFTQYPDGSDKEIDVWAKLWELHNDEQVSINVLPVDIQLLRDNAKQVVNSQRDSLINGGVSFNGHTFQTDATSIMDMMRAIMAGIDTTWLTADNQQVPMTNAGMVALGGAVAAHKESLVFKARVHKDNIESLDTKADIDDYVATMSWED
V22	gp28	MQVILGTSNSIGSLAIRLHNFSKWSHCGVIINNKVIEATAGHGVVESTLESFKSRYPKWKIIEVPHKGDYQKRLYDQIGKSYDWGAIFKFVFRGDWSDTDKWFCYELAAYASGVLNNKYLDRVTATHLLMISEEET
V22	gp29	MAISPELVSLVSAALATGSGVGNVWFWYDKKKGDKASEAFQKKLDLLDTLVDDLAKQQVEHDNKFITEEQTRKLLQEYFAELKQSWSDTNSDVKDIKNNLMELTMQLRVLNAVRDIEKELTTKKE
V22	gp30	MKAFIVDDDPITLTLVAFMLNEEGVETQYCLSPVPDNLYKDIEEFHPDVIILDIYLENESGFEVAKKIRQSEKLKDTPIVAISGSHSVEDKLQAFVTGFIDYIPKPFTKDEILQTVRKYGYSSEILRLCERINKREELDRELYFKFDKE
V22	gp31	MSYILSLIKNRKLVIGIVVVGLLGISAYLGWNRLESSIYQEGYSAAVIEYQGKLQKAQKEYNREIEYKLTQQRTLLAQRHKNEMRRLEAESVVDKEVQTVTEYIEEKIYVKEECDIVPPDLNRMFNNSIDSINGSK
V22	gp32	MWGKIKEFFTHKSLRELATTLNAFCIVEIVVIGFFSWQAYDLLQWYKEITTPVTFNATAFWAAISGIVAAVFSALKYINHTYEARKE
P24 (MK241539.2)	gp40	MSKYEFIISAQDKTAQAFTAINSKLGTVTKQAVTTAAAVAGVTASFAVMASSAVNSAKELDAQAKLAGVTVEEFQALSYAYGQFNISQEKFADISKDVQDKLGDFLATGAGPFKDFFEQVAPKVGLTADALKNLSSSEVLIAVKKAMDDANVSAKEQVFYMESLANDATLLIPALEDNGKVVNDLAQEYRDLNLAISETDVTKVKDLSDEMARLEAAGQKLKFSLASAFVEPLADIGEAINDFYTGSIVRFERDFIEIDKFVTEAKLSFLQFKEAVGANVDTAEMDKLAQRAEYLSDQYDKLTRKIKGEPIDYEFGYGETGDIFKGLENPFDLSGAVTNIDTSPITKQVEEATKEVEHSFLNSLALIDDINANAFNFDESMAENAGMFWDNFEERGFTA…
P24	gp41	MFPTNDFESIQAELISHTIIPKARLRRYRSKSGKEPYYQFSLQSQVKPYREFSRIDAMLDSYQGEFEVFALPNPMISHKAQTGLYLYQAANKGAGTVVLAGAQPNEVDAVIAGDFIQINGSKKAYRVLEDANANSSGHVDVKLTQTLIQNYLAPSVIKYGSEVEFQVSMTDRDSDATTADKARWGSHYVELIEQI
P24	gp42	MKQLDSITLQRLKENYRAGRKTIYLVKMQINGEWAYITDSDTEVDFAGATYYPGYIDDESIDDIESTSEPKTNDIGIEIDANENSFVPLFLNEGWMNGPVTIYEQHYDSLGLIFTSNVFEGLLDARDLDPEKRKILANITSVWADFDKEAGTRTNTKSQQRNYPTDTAFDHVAKAKRKIYWGRKAPSSASYGYDTTRTRSKFPDPELP
P24	gp43	MGFLDDVFDFAFGWLMPDPPKQLAPGAELTSAETDASIAKIYGKVEKKTGHIVFKETNDNDDDDYPNDLLHIIVVWGEAVESIDEVYIDDIPNSSNDDAFYSGDKRAVFVRNFPNGMGNYSDPILTRAGWRASDKLEGKACSYIRLEYHDDETAITSEPNLTADLTGTTHSNPATALLDYLTNSIYGKGLPSSYINSASFNYAKALCDSDIEERLGSGVYRDLFSCNVALDTSATVLENVNTLLKPVRGWLPIINGQLTLIIEEDSTPVDQPIFEEDILQMGKITEGNKNNRFNRVSVTYYDPEADGSKQEAVYPEPDSELFEQMLAEDNGFLREESVDLKTCRNYYEALEFAKTYLEVSRQQTRTTITLPKWATIYDVGDVVPVTYMSGLPFWDAKLF…
P24	gp44	MTATFWTGSSLSFTNGSKTVTVNTGPSLDSVKANSSLTAGNYNEPVEVKSVSGNTIILYNNWPGSTGTTSATIKPSAAAAASAGVAAQQLITDIQSLVSSASATATANSFVKRDSNGRIKAASPSANDDVVTKGYLGSAATKNVGYSNGQIMENGAWGTGLLVGGAIKNSEYSVVDDLNESSQPSQFFVFDSATLNRPSTPEGAVIPNGVGISLSRTSNIWGQLTLSRAGGSVGTLITRVKDGTTVVERLAYDSGNTNFNEFGGAAGDNIGCIGFAVSTTVADFYFPLVSKAPPTGRGVVGTFDVVTPDGTLIAAGVTPSFNGRSSFRELVLQVSGLSGITKDQPLKLRCKTATDKITAQF
P24	gp45	MSHLTFVEASDFEKVEKFWQGNDGIIYWRHEGNEGCIKEGFKRNIINEDGSLTEIDVWQTLLAKEQSGEIYIQRLTQENRDSIAQQEQVDQFKASRQQQLDNAIVTTSSSNQYDADEQSISRMANAILAAQRRGISEIKWSLADTPTGVMTDVTLADLEEAHELAVENMASIWSIN

## Sheet: Figure 2c
Figure 3b. Raw transmission electron micrographs of phages A5 and V22

## Sheet: Figure 3a
Figure 3d. Fluorescence and Phase Contrast microscopy images of Ni-NTA purified GFP-tagged tail fiber proteins of V22 (gp26 + gp27) and A5 (gp8 + gp9) after incubation and washing with Alteromonas mediterranea PT15 or Alteromonas mediterranea PT11. Shown are the original fluorescence and phase contrast images as well as the auto-adjusted (contrast and brightness adjusted by ImageJ) phase contrast…

## Sheet: Figure 3b
Figure 3b. Size-exclusion chromatography (SEC) elution profile (UV trace at 280 nm) of the Ni-NTA purified V22 tail fiber (GFP-gp26_gp27) from a single SEC run.
Volume (ml)	280 nm
0	38.085
0.000831	157.986
0.001663	143.659
0.002494	129.332
0.003326	115.005
0.004157	100.677
0.004989	86.3504
0.00582	72.0233
0.006652	57.6961
0.007483	43.3691
0.008315	29.0419
0.009146	14.7148
0.009978	0.387724
0.010809	0.003639
0.011641	0.003868
0.012472	0.004096
0.013304	0.004325
0.014135	0.004554
0.014967	0.004782
0.015798	0.005011
0.016629	0.00524
0.017461	0.005468
0.018292	0.005697
0.019124	0.005926
0.019955	0.006154
0.020787	0.006691
0.021618	0.007246
0.02245	0.0078
0.023281	0.008354
0.024113	0.008909
0.024944	0.009463
0.025776	0.010017
0.026607	0.010571
0.027439	0.011126
0.02827	0.01168
0.029102	0.012234
0.029933	0.012789
0.030765	0.012279
0.031596	0.011676
0.032428	0.011073
0.033259	0.010471
0.03409	0.009868
0.034922	0.009265
0.035753	0.008662
0.036585	0.008059
0.037416	0.007456
0.038248	0.006854
0.039079	0.006251
0.039911	0.005648
0.040742	0.005998
0.041574	0.006462
0.042405	0.006926
0.043237	0.00739
0.044068	0.007855
0.0449	0.008319
0.045731	0.008783
0.046563	0.009247
0.047394	0.009712
0.048226	0.010176
0.049057	0.01064
0.049888	0.011104
0.05072	0.011011
0.051551	0.010831
0.052383	0.01065
0.053214	0.01047
0.054046	0.01029
0.054877	0.01011
0.055709	0.00993
0.05654	0.00975
0.057372	0.009569
0.058203	0.009389
0.059035	0.009209
0.059866	0.009029
0.060698	0.009343
0.061529	0.009752
0.062361	0.010161
0.063192	0.010569
0.064024	0.010978
0.064855	0.011387
0.065687	0.011796
0.066518	0.012205
0.067349	0.012613
0.068181	0.013022
0.069012	0.013431
0.069844	0.01384
0.070675	0.01502
0.071507	0.016378
0.072338	0.017736
0.07317	0.019094
0.074001	0.020452
0.074833	0.02181
0.075664	0.023168
0.076496	0.024526
0.077327	0.025884
0.078159	0.027242
0.07899	0.0286
0.079822	0.029959
0.080653	0.028732
0.081485	0.026798
0.082316	0.024865
0.083147	0.022932
0.083979	0.020999
0.08481	0.019066
0.085642	0.017133
0.086473	0.015199
0.087305	0.013266
0.088136	0.011333
0.088968	0.0094
0.089799	0.007467
0.090631	0.005991
0.091462	0.00466
0.092294	0.00333
0.093125	0.002
0.093957	0.000669
0.094788	-0.00066
0.09562	-0.00199
0.096451	-0.00332
0.097283	-0.00465
0.098114	-0.00598
0.098945	-0.00731
0.099777	-0.00864
0.100608	-0.009
0.10144	-0.00899
0.102271	-0.00898
0.103103	-0.00897
0.103934	-0.00897
0.104766	-0.00896
0.105597	-0.00895
0.106429	-0.00895
0.10726	-0.00894
0.108092	-0.00893
0.108923	-0.00893
0.109755	-0.00892
0.110586	-0.00923
0.111418	-0.00969
0.112249	-0.01014
0.113081	-0.01059
0.113912	-0.01104
0.114744	-0.01149
0.115575	-0.01194
0.116406	-0.01239
0.117238	-0.01284
0.118069	-0.01329
0.118901	-0.01374
0.119732	-0.01419
0.120564	-0.01301
0.121395	-0.01105
0.122227	-0.0091
0.123058	-0.00715
0.12389	-0.00519
0.124721	-0.00324
0.125553	-0.00129
0.126384	0.000669
0.127216	0.002623
0.128047	0.004577
0.128879	0.006531
0.12971	0.008485
0.130542	0.012849
0.131373	0.018503
0.132204	0.024157
0.133036	0.029811
0.133867	0.035465
0.134699	0.041119
0.13553	0.046773
0.136362	0.052427
0.137193	0.058081
0.138025	0.063735
0.138856	0.069389
0.139688	0.075043
0.140519	0.089161
0.141351	0.108367
0.142182	0.127575
0.143014	0.146782
0.143845	0.165989
0.144677	0.185196
0.145508	0.204403
0.14634	0.22361
0.147171	0.242817
0.148002	0.262024
0.148834	0.281231
0.149665	0.300438
0.150497	0.344404
0.151328	0.405039
0.15216	0.465675
0.152991	0.52631
0.153823	0.586945
0.154654	0.647581
0.155486	0.708216
0.156317	0.768851
0.157149	0.829487
0.15798	0.890122
0.158812	0.950757
0.159643	1.01139
0.160475	1.1288
0.161306	1.28889
0.162138	1.44898
0.162969	1.60908
0.163801	1.76917
0.164632	1.92927
0.165463	2.08936
0.166295	2.24945
0.167126	2.40955
0.167958	2.56964
0.168789	2.72973
0.169621	2.88983
0.170452	2.9999
0.171284	3.06804
0.172115	3.13618
0.172947	3.20432
0.173778	3.27246
0.17461	3.3406
0.175441	3.40874
0.176273	3.47688
0.177104	3.54501
0.177936	3.61315
0.178767	3.68129
0.179599	3.74943
0.18043	3.73383
0.181261	3.64005
0.182093	3.54627
0.182924	3.45248
0.183756	3.3587
0.184587	3.26492
0.185419	3.17113
0.18625	3.07735
0.187082	2.98357
0.187913	2.88978
0.188745	2.796
0.189576	2.70221
0.190408	2.5935
0.191239	2.46927
0.192071	2.34504
0.192902	2.22082
0.193734	2.09659
0.194565	1.97236
0.195397	1.84813
0.196228	1.7239
0.197059	1.59967
0.197891	1.47544
0.198722	1.35121
0.199554	1.22698
0.200385	1.07322
0.201217	0.885279
0.202048	0.697339
0.20288	0.509399
0.203711	0.321459
0.204543	0.133515
0.205374	-0.05443
0.206206	-0.24237
0.207037	-0.43031
0.207869	-0.61825
0.2087	-0.80619
0.209532	-0.99413
0.210363	-1.16611
0.211195	-1.31748
0.212026	-1.46886
0.212858	-1.62024
0.213689	-1.77161
0.21452	-1.92299
0.215352	-2.07437
0.216183	-2.22574
0.217015	-2.37712
0.217846	-2.5285
0.218678	-2.67987
0.219509	-2.83125
0.220341	-2.90383
0.221172	-2.86296
0.222004	-2.82208
0.222835	-2.78121
0.223667	-2.74034
0.224498	-2.69946
0.22533	-2.65859
0.226161	-2.61771
0.226993	-2.57684
0.227824	-2.53597
0.228656	-2.49509
0.229487	-2.45422
0.230318	-2.40113
0.23115	-2.32836
0.231981	-2.25559
0.232813	-2.18282
0.233644	-2.11006
0.234476	-2.03729
0.235307	-1.96452
0.236139	-1.89175
0.23697	-1.81899
0.237802	-1.74622
0.238633	-1.67345
0.239465	-1.60068
0.240296	-1.53515
0.241128	-1.48269
0.241959	-1.43023
0.242791	-1.37777
0.243622	-1.32531
0.244454	-1.27285
0.245285	-1.22039
0.246117	-1.16793
0.246948	-1.11547
0.247779	-1.06302
0.248611	-1.01056
0.249442	-0.9581
0.250274	-0.91394
0.251105	-0.88668
0.251937	-0.85942
0.252768	-0.83216
0.2536	-0.8049
0.254431	-0.77765
0.255263	-0.75039
0.256094	-0.72313
0.256926	-0.69587
0.257757	-0.66861
0.258589	-0.64135
0.25942	-0.61409
0.260252	-0.59031
0.261083	-0.57452
0.261915	-0.55874
0.262746	-0.54296
0.263577	-0.52717
0.264409	-0.51139
0.26524	-0.4956
0.266072	-0.47982
0.266903	-0.46403
0.267735	-0.44825
0.268566	-0.43247
0.269398	-0.41668
0.270229	-0.40162
0.271061	-0.38847
0.271892	-0.37532
0.272724	-0.36217
0.273555	-0.34902
0.274387	-0.33587
0.275218	-0.32272
0.27605	-0.30957
0.276881	-0.29641
0.277713	-0.28326
0.278544	-0.27011
0.279375	-0.25696
0.280207	-0.24432
0.281038	-0.23324
0.28187	-0.22215
0.282701	-0.21107
0.283533	-0.19998
0.284364	-0.18889
0.285196	-0.17781
0.286027	-0.16672
0.286859	-0.15563
0.28769	-0.14455
0.288522	-0.13346
0.289353	-0.12237
0.290185	-0.11104
0.291016	-0.09886
0.291848	-0.08667
0.292679	-0.07448
0.293511	-0.06229
0.294342	-0.0501
0.295173	-0.03792
0.296005	-0.02573
0.296836	-0.01354
0.297668	-0.00135
0.298499	0.010837
0.299331	0.023025
0.300162	0.036049
0.300994	0.052519
0.301825	0.06899
0.302657	0.085459
0.303488	0.10193
0.30432	0.1184
0.305151	0.13487
0.305983	0.15134
0.306814	0.16781
0.307646	0.18428
0.308477	0.200751
0.309309	0.217221
0.31014	0.234048
0.310972	0.252638
0.311803	0.271229
0.312634	0.289819
0.313466	0.30841
0.314297	0.327
0.315129	0.34559
0.31596	0.364181
0.316792	0.382771
0.317623	0.401361
0.318455	0.419952
0.319286	0.438543
0.320118	0.457371
0.320949	0.477645
0.321781	0.497919
0.322612	0.518193
0.323444	0.538468
0.324275	0.558741
0.325107	0.579016
0.325938	0.59929
0.32677	0.619564
0.327601	0.639838
0.328433	0.660112
0.329264	0.680386
0.330095	0.700318
0.330927	0.717613
0.331758	0.734907
0.33259	0.752202
0.333421	0.769497
0.334253	0.786791
0.335084	0.804086
0.335916	0.821381
0.336747	0.838676
0.337579	0.85597
0.33841	0.873265
0.339242	0.89056
0.340073	0.906836
0.340905	0.912553
0.341736	0.918269
0.342568	0.923985
0.343399	0.929702
0.344231	0.935418
0.345062	0.941135
0.345893	0.946851
0.346725	0.952567
0.347556	0.958284
0.348388	0.964
0.349219	0.969716
0.350051	0.97454
0.350882	0.96565
0.351714	0.95676
0.352545	0.94787
0.353377	0.93898
0.354208	0.930091
0.35504	0.921201
0.355871	0.912311
0.356703	0.903421
0.357534	0.894531
0.358366	0.885641
0.359197	0.876752
0.360029	0.867494
0.36086	0.847892
0.361691	0.82829
0.362523	0.808688
0.363354	0.789087
0.364186	0.769484
0.365017	0.749882
0.365849	0.730281
0.36668	0.710678
0.367512	0.691076
0.368343	0.671474
0.369175	0.651872
0.370006	0.632247
0.370838	0.609555
0.371669	0.586862
0.372501	0.56417
0.373332	0.541478
0.374164	0.518785
0.374995	0.496093
0.375827	0.473401
0.376658	0.450708
0.37749	0.428015
0.378321	0.405324
0.379152	0.382631
0.379984	0.359938
0.380815	0.340698
0.381647	0.321526
0.382478	0.302353
0.38331	0.283181
0.384141	0.264008
0.384973	0.244836
0.385804	0.225664
0.386636	0.206491
0.387467	0.187318
0.388299	0.168146
0.38913	0.148974
0.389962	0.129801
0.390793	0.113696
0.391625	0.097738
0.392456	0.081781
0.393288	0.065824
0.394119	0.049866
0.39495	0.033909
0.395782	0.017952
0.396613	0.001994
0.397445	-0.01396
0.398276	-0.02992
0.399108	-0.04588
0.399939	-0.06184
0.400771	-0.07442
0.401602	-0.08674
0.402434	-0.09906
0.403265	-0.11138
0.404097	-0.1237
0.404928	-0.13602
0.40576	-0.14834
0.406591	-0.16066
0.407423	-0.17298
0.408254	-0.1853
0.409086	-0.19762
0.409917	-0.20994
0.410748	-0.22118
0.41158	-0.23231
0.412411	-0.24344
0.413243	-0.25457
0.414074	-0.2657
0.414906	-0.27682
0.415737	-0.28795
0.416569	-0.29908
0.4174	-0.31021
0.418232	-0.32134
0.419063	-0.33246
0.419895	-0.34359
0.420726	-0.35347
0.421558	-0.36316
0.422389	-0.37285
0.423221	-0.38255
0.424052	-0.39224
0.424884	-0.40193
0.425715	-0.41163
0.426547	-0.42132
0.427378	-0.43102
0.428209	-0.44071
0.429041	-0.4504
0.429872	-0.4601
0.430704	-0.46882
0.431535	-0.47737
0.432367	-0.48592
0.433198	-0.49447
0.43403	-0.50302
0.434861	-0.51157
0.435693	-0.52012
0.436524	-0.52867
0.437356	-0.53722
0.438187	-0.54578
0.439019	-0.55433
0.43985	-0.56288
0.440682	-0.56982
0.441513	-0.57641
0.442345	-0.583
0.443176	-0.58959
0.444007	-0.59618
0.444839	-0.60277
0.44567	-0.60936
0.446502	-0.61594
0.447333	-0.62253
0.448165	-0.62912
0.448996	-0.63571
0.449828	-0.6423
0.450659	-0.64817
0.451491	-0.65384
0.452322	-0.65952
0.453154	-0.66519
0.453985	-0.67087
0.454817	-0.67654
0.455648	-0.68222
0.45648	-0.68789
0.457311	-0.69357
0.458143	-0.69924
0.458974	-0.70491
0.459805	-0.71059
0.460637	-0.71527
0.461468	-0.71964
0.4623	-0.72401
0.463131	-0.72838
0.463963	-0.73276
0.464794	-0.73713
0.465626	-0.7415
0.466457	-0.74587
0.467289	-0.75024
0.46812	-0.75462
0.468952	-0.75899
0.469783	-0.76336
0.470615	-0.76784
0.471446	-0.77236
0.472278	-0.77688
0.473109	-0.78139
0.473941	-0.78591
0.474772	-0.79043
0.475604	-0.79495
0.476435	-0.79946
0.477266	-0.80398
0.478098	-0.8085
0.478929	-0.81302
0.479761	-0.81753
0.480592	-0.82058
0.481424	-0.82303
0.482255	-0.82549
0.483087	-0.82794
0.483918	-0.83039
0.48475	-0.83285
0.485581	-0.8353
0.486413	-0.83775
0.487244	-0.8402
0.488076	-0.84266
0.488907	-0.84511
0.489739	-0.84756
0.49057	-0.84885
0.491402	-0.84961
0.492233	-0.85036
0.493064	-0.85112
0.493896	-0.85187
0.494727	-0.85263
0.495559	-0.85338
0.49639	-0.85414
0.497222	-0.85489
0.498053	-0.85565
0.498885	-0.8564
0.499716	-0.85716
0.500548	-0.8588
0.501379	-0.8609
0.502211	-0.863
0.503042	-0.8651
0.503874	-0.8672
0.504705	-0.8693
0.505537	-0.8714
0.506368	-0.8735
0.5072	-0.8756
0.508031	-0.8777
0.508862	-0.87979
0.509694	-0.88189
0.510525	-0.88287
0.511357	-0.8832
0.512188	-0.88352
0.51302	-0.88385
0.513851	-0.88418
0.514683	-0.8845
0.515514	-0.88483
0.516346	-0.88515
0.517177	-0.88548
0.518009	-0.8858
0.51884	-0.88613
0.519672	-0.88646
0.520503	-0.88681
0.521335	-0.88717
0.522166	-0.88754
0.522998	-0.88791
0.523829	-0.88827
0.524661	-0.88864
0.525492	-0.88901
0.526323	-0.88938
0.527155	-0.88974
0.527986	-0.89011
0.528818	-0.89048
0.529649	-0.89085
0.530481	-0.89179
0.531312	-0.89314
0.532144	-0.8945
0.532975	-0.89586
0.533807	-0.89722
0.534638	-0.89858
0.53547	-0.89993
0.536301	-0.90129
0.537133	-0.90265
0.537964	-0.90401
0.538796	-0.90537
0.539627	-0.90672
0.540459	-0.90823
0.54129	-0.90985
0.542121	-0.91147
0.542953	-0.91309
0.543784	-0.91471
0.544616	-0.91633
0.545447	-0.91796
0.546279	-0.91958
0.54711	-0.9212
0.547942	-0.92282
0.548773	-0.92444
0.549605	-0.92606
0.550436	-0.92799
0.551268	-0.93019
0.552099	-0.9324
0.552931	-0.9346
0.553762	-0.9368
0.554594	-0.93901
0.555425	-0.94121
0.556257	-0.94341
0.557088	-0.94562
0.55792	-0.94782
0.558751	-0.95002
0.559582	-0.95223
0.560414	-0.95408
0.561245	-0.95557
0.562077	-0.95705
0.562908	-0.95854
0.56374	-0.96003
0.564571	-0.96152
0.565403	-0.96301
0.566234	-0.9645
0.567066	-0.96599
0.567897	-0.96748
0.568729	-0.96897
0.56956	-0.97046
0.570392	-0.97235
0.571223	-0.97469
0.572055	-0.97702
0.572886	-0.97936
0.573718	-0.98169
0.574549	-0.98403
0.57538	-0.98636
0.576212	-0.9887
0.577043	-0.99103
0.577875	-0.99337
0.578706	-0.9957
0.579538	-0.99804
0.580369	-1.00008
0.581201	-1.00176
0.582032	-1.00343
0.582864	-1.00511
0.583695	-1.00679
0.584527	-1.00846
0.585358	-1.01014
0.58619	-1.01182
0.587021	-1.01349
0.587853	-1.01517
0.588684	-1.01685
0.589516	-1.01852
0.590347	-1.0195
0.591178	-1.01951
0.59201	-1.01952
0.592841	-1.01952
0.593673	-1.01953
0.594504	-1.01954
0.595336	-1.01954
0.596167	-1.01955
0.596999	-1.01956
0.59783	-1.01957
0.598662	-1.01957
0.599493	-1.01958
0.600325	-1.01958
0.601156	-1.01955
0.601988	-1.01953
0.602819	-1.01951
0.603651	-1.01949
0.604482	-1.01947
0.605314	-1.01945
0.606145	-1.01943
0.606977	-1.01941
0.607808	-1.01939
0.608639	-1.01937
0.609471	-1.01935
0.610302	-1.01911
0.611134	-1.01849
0.611965	-1.01788
0.612797	-1.01726
0.613628	-1.01664
0.61446	-1.01603
0.615291	-1.01541
0.616123	-1.01479
0.616954	-1.01418
0.617786	-1.01356
0.618617	-1.01294
0.619449	-1.01233
0.62028	-1.01204
0.621112	-1.0124
0.621943	-1.01276
0.622775	-1.01312
0.623606	-1.01348
0.624437	-1.01384
0.625269	-1.0142
0.6261	-1.01456
0.626932	-1.01492
0.627763	-1.01528
0.628595	-1.01564
0.629426	-1.016
0.630258	-1.01639
0.631089	-1.01685
0.631921	-1.01731
0.632752	-1.01776
0.633584	-1.01822
0.634415	-1.01868
0.635247	-1.01914
0.636078	-1.01959
0.63691	-1.02005
0.637741	-1.02051
0.638573	-1.02097
0.639404	-1.02142
0.640235	-1.02245
0.641067	-1.0249
0.641898	-1.02735
0.64273	-1.0298
0.643561	-1.03226
0.644393	-1.03471
0.645224	-1.03716
0.646056	-1.03962
0.646887	-1.04207
0.647719	-1.04452
0.64855	-1.04697
0.649382	-1.04943
0.650213	-1.05179
0.651045	-1.05388
0.651876	-1.05597
0.652708	-1.05806
0.653539	-1.06016
0.654371	-1.06225
0.655202	-1.06434
0.656034	-1.06643
0.656865	-1.06853
0.657696	-1.07062
0.658528	-1.07271
0.659359	-1.0748
0.660191	-1.07626
0.661022	-1.07556
0.661854	-1.07486
0.662685	-1.07416
0.663517	-1.07346
0.664348	-1.07276
0.66518	-1.07206
0.666011	-1.07136
0.666843	-1.07066
0.667674	-1.06996
0.668506	-1.06926
0.669337	-1.06856
0.670169	-1.0677
0.671	-1.06624
0.671832	-1.06478
0.672663	-1.06332
0.673494	-1.06186
0.674326	-1.06039
0.675157	-1.05893
0.675989	-1.05747
0.67682	-1.05601
0.677652	-1.05455
0.678483	-1.05308
0.679315	-1.05162
0.680146	-1.05018
0.680978	-1.0488
0.681809	-1.04743
0.682641	-1.04606
0.683472	-1.04469
0.684304	-1.04332
0.685135	-1.04194
0.685967	-1.04057
0.686798	-1.0392
0.68763	-1.03783
0.688461	-1.03646
0.689292	-1.03508
0.690124	-1.03387
0.690955	-1.03357
0.691787	-1.03328
0.692618	-1.03298
0.69345	-1.03268
0.694281	-1.03238
0.695113	-1.03209
0.695944	-1.03179
0.696776	-1.03149
0.697607	-1.03119
0.698439	-1.03089
0.69927	-1.0306
0.700102	-1.03053
0.700933	-1.03213
0.701765	-1.03373
0.702596	-1.03533
0.703428	-1.03693
0.704259	-1.03853
0.705091	-1.04013
0.705922	-1.04173
0.706753	-1.04333
0.707585	-1.04493
0.708416	-1.04654
0.709248	-1.04814
0.710079	-1.0498
0.710911	-1.05204
0.711742	-1.05427
0.712574	-1.05651
0.713405	-1.05875
0.714237	-1.06099
0.715068	-1.06323
0.7159	-1.06546
0.716731	-1.0677
0.717563	-1.06994
0.718394	-1.07218
0.719226	-1.07442
0.720057	-1.07675
0.720889	-1.08032
0.72172	-1.0839
0.722551	-1.08747
0.723383	-1.09105
0.724214	-1.09462
0.725046	-1.0982
0.725877	-1.10177
0.726709	-1.10535
0.72754	-1.10892
0.728372	-1.1125
0.729203	-1.11607
0.730035	-1.11953
0.730866	-1.12022
0.731698	-1.12092
0.732529	-1.12161
0.733361	-1.1223
0.734192	-1.12299
0.735024	-1.12369
0.735855	-1.12438
0.736687	-1.12507
0.737518	-1.12577
0.738349	-1.12646
0.739181	-1.12715
0.740012	-1.1278
0.740844	-1.12586
0.741675	-1.12392
0.742507	-1.12198
0.743338	-1.12004
0.74417	-1.1181
0.745001	-1.11616
0.745833	-1.11422
0.746664	-1.11228
0.747496	-1.11034
0.748327	-1.1084
0.749159	-1.10646
0.74999	-1.10452
0.750822	-1.10362
0.751653	-1.10272
0.752485	-1.10183
0.753316	-1.10094
0.754148	-1.10004
0.754979	-1.09915
0.75581	-1.09825
0.756642	-1.09736
0.757473	-1.09647
0.758305	-1.09557
0.759136	-1.09468
0.759968	-1.09379
0.760799	-1.09257
0.761631	-1.09135
0.762462	-1.09012
0.763294	-1.08889
0.764125	-1.08767
0.764957	-1.08644
0.765788	-1.08521
0.76662	-1.08399
0.767451	-1.08276
0.768283	-1.08153
0.769114	-1.08031
0.769946	-1.07908
0.770777	-1.07763
0.771608	-1.07617
0.77244	-1.07471
0.773271	-1.07325
0.774103	-1.07179
0.774934	-1.07032
0.775766	-1.06886
0.776597	-1.0674
0.777429	-1.06594
0.77826	-1.06448
0.779092	-1.06301
0.779923	-1.06155
0.780755	-1.06352
0.781586	-1.06583
0.782418	-1.06815
0.783249	-1.07046
0.784081	-1.07277
0.784912	-1.07509
0.785744	-1.0774
0.786575	-1.07972
0.787407	-1.08203
0.788238	-1.08435
0.789069	-1.08666
0.789901	-1.08897
0.790732	-1.0917
0.791564	-1.09449
0.792395	-1.09727
0.793227	-1.10006
0.794058	-1.10285
0.79489	-1.10563
0.795721	-1.10842
0.796553	-1.1112
0.797384	-1.11399
0.798216	-1.11677
0.799047	-1.11956
0.799879	-1.12234
0.80071	-1.12315
0.801542	-1.12362
0.802373	-1.1241
0.803205	-1.12457
0.804036	-1.12504
0.804868	-1.12551
0.805699	-1.12598
0.80653	-1.12645
0.807362	-1.12692
0.808193	-1.12739
0.809025	-1.12786
0.809856	-1.12834
0.810688	-1.12899
0.811519	-1.12968
0.812351	-1.13038
0.813182	-1.13107
0.814014	-1.13176
0.814845	-1.13245
0.815677	-1.13315
0.816508	-1.13384
0.81734	-1.13453
0.818171	-1.13523
0.819003	-1.13592
0.819834	-1.13661
0.820665	-1.13637
0.821497	-1.1359
0.822328	-1.13543
0.82316	-1.13496
0.823991	-1.13449
0.824823	-1.13402
0.825654	-1.13355
0.826486	-1.13308
0.827317	-1.1326
0.828149	-1.13213
0.82898	-1.13166
0.829812	-1.13119
0.830643	-1.13055
0.831475	-1.12985
0.832306	-1.12916
0.833138	-1.12847
0.833969	-1.12778
0.834801	-1.12708
0.835632	-1.12639
0.836464	-1.1257
0.837295	-1.125
0.838126	-1.12431
0.838958	-1.12362
0.839789	-1.12293
0.840621	-1.12232
0.841452	-1.12175
0.842284	-1.12117
0.843115	-1.1206
0.843947	-1.12002
0.844778	-1.11945
0.84561	-1.11887
0.846441	-1.1183
0.847273	-1.11772
0.848104	-1.11715
0.848936	-1.11657
0.849767	-1.11599
0.850599	-1.11661
0.85143	-1.11768
0.852262	-1.11875
0.853093	-1.11983
0.853924	-1.1209
0.854756	-1.12198
0.855587	-1.12305
0.856419	-1.12412
0.85725	-1.1252
0.858082	-1.12627
0.858913	-1.12735
0.859745	-1.12842
0.860576	-1.12909
0.861408	-1.12958
0.862239	-1.13008
0.863071	-1.13057
0.863902	-1.13106
0.864734	-1.13155
0.865565	-1.13204
0.866397	-1.13254
0.867228	-1.13303
0.86806	-1.13352
0.868891	-1.13401
0.869722	-1.1345
0.870554	-1.13414
0.871385	-1.13335
0.872217	-1.13256
0.873048	-1.13177
0.87388	-1.13098
0.874711	-1.13019
0.875543	-1.1294
0.876374	-1.12861
0.877206	-1.12782
0.878037	-1.12703
0.878869	-1.12624
0.8797	-1.12545
0.880532	-1.1263
0.881363	-1.12808
0.882195	-1.12985
0.883026	-1.13162
0.883858	-1.1334
0.884689	-1.13517
0.885521	-1.13694
0.886352	-1.13872
0.887183	-1.14049
0.888015	-1.14227
0.888846	-1.14404
0.889678	-1.14581
0.890509	-1.14665
0.891341	-1.1469
0.892172	-1.14715
0.893004	-1.1474
0.893835	-1.14765
0.894667	-1.1479
0.895498	-1.14815
0.89633	-1.1484
0.897161	-1.14865
0.897993	-1.1489
0.898824	-1.14915
0.899656	-1.1494
0.900487	-1.1503
0.901319	-1.15168
0.90215	-1.15305
0.902981	-1.15442
0.903813	-1.15579
0.904644	-1.15716
0.905476	-1.15854
0.906307	-1.15991
0.907139	-1.16128
0.90797	-1.16265
0.908802	-1.16402
0.909633	-1.1654
0.910465	-1.16624
0.911296	-1.16666
0.912128	-1.16708
0.912959	-1.1675
0.913791	-1.16793
0.914622	-1.16835
0.915454	-1.16877
0.916285	-1.1692
0.917117	-1.16962
0.917948	-1.17004
0.918779	-1.17046
0.919611	-1.17089
0.920442	-1.17086
0.921274	-1.17043
0.922105	-1.17
0.922937	-1.16957
0.923768	-1.16914
0.9246	-1.16871
0.925431	-1.16828
0.926263	-1.16785
0.927094	-1.16742
0.927926	-1.16699
0.928757	-1.16656
0.929589	-1.16613
0.93042	-1.16513
0.931252	-1.16357
0.932083	-1.16201
0.932915	-1.16045
0.933746	-1.15889
0.934578	-1.15733
0.935409	-1.15578
0.93624	-1.15422
0.937072	-1.15266
0.937903	-1.1511
0.938735	-1.14954
0.939566	-1.14798
0.940398	-1.14684
0.941229	-1.14614
0.942061	-1.14545
0.942892	-1.14476
0.943724	-1.14406
0.944555	-1.14337
0.945387	-1.14268
0.946218	-1.14199
0.94705	-1.14129
0.947881	-1.1406
0.948713	-1.13991
0.949544	-1.13921
0.950376	-1.13863
0.951207	-1.13819
0.952038	-1.13775
0.95287	-1.1373
0.953701	-1.13686
0.954533	-1.13642
0.955364	-1.13597
0.956196	-1.13553
0.957027	-1.13509
0.957859	-1.13464
0.95869	-1.1342
0.959522	-1.13376
0.960353	-1.13396
0.961185	-1.13503
0.962016	-1.1361
0.962848	-1.13718
0.963679	-1.13825
0.964511	-1.13933
0.965342	-1.1404
0.966174	-1.14147
0.967005	-1.14255
0.967836	-1.14362
0.968668	-1.1447
0.969499	-1.14577
0.970331	-1.14668
0.971162	-1.14733
0.971994	-1.14798
0.972825	-1.14863
0.973657	-1.14928
0.974488	-1.14993
0.97532	-1.15058
0.976151	-1.15124
0.976983	-1.15189
0.977814	-1.15254
0.978646	-1.15319
0.979477	-1.15384
0.980309	-1.15467
0.98114	-1.1558
0.981972	-1.15693
0.982803	-1.15806
0.983635	-1.15919
0.984466	-1.16032
0.985298	-1.16145
0.986129	-1.16258
0.98696	-1.16371
0.987792	-1.16483
0.988623	-1.16596
0.989455	-1.16709
0.990286	-1.16809
0.991118	-1.16885
0.991949	-1.1696
0.992781	-1.17036
0.993612	-1.17111
0.994444	-1.17187
0.995275	-1.17263
0.996107	-1.17338
0.996938	-1.17414
0.99777	-1.17489
0.998601	-1.17565
0.999433	-1.1764
1.00026	-1.17663
1.0011	-1.17572
1.00193	-1.17481
1.00276	-1.17391
1.00359	-1.173
1.00442	-1.17209
1.00525	-1.17118
1.00608	-1.17028
1.00692	-1.16937
1.00775	-1.16846
1.00858	-1.16755
1.00941	-1.16664
1.01024	-1.16624
1.01107	-1.16707
1.01191	-1.16791
1.01274	-1.16874
1.01357	-1.16957
1.0144	-1.1704
1.01523	-1.17123
1.01606	-1.17206
1.01689	-1.17289
1.01772	-1.17373
1.01856	-1.17456
1.01939	-1.17539
1.02022	-1.17651
1.02105	-1.17842
1.02188	-1.18033
1.02271	-1.18224
1.02354	-1.18415
1.02438	-1.18607
1.02521	-1.18798
1.02604	-1.18989
1.02687	-1.1918
1.0277	-1.19372
1.02853	-1.19563
1.02937	-1.19754
1.0302	-1.19862
1.03103	-1.197
1.03186	-1.19539
1.03269	-1.19377
1.03352	-1.19216
1.03435	-1.19055
1.03519	-1.18893
1.03602	-1.18732
1.03685	-1.1857
1.03768	-1.18409
1.03851	-1.18247
1.03934	-1.18086
1.04018	-1.17952
1.04101	-1.17919
1.04184	-1.17886
1.04267	-1.17854
1.0435	-1.17821
1.04433	-1.17789
1.04516	-1.17756
1.046	-1.17724
1.04683	-1.17691
1.04766	-1.17658
1.04849	-1.17626
1.04932	-1.17593
1.05015	-1.17579
1.05098	-1.17647
1.05182	-1.17715
1.05265	-1.17783
1.05348	-1.17851
1.05431	-1.17919
1.05514	-1.17987
1.05597	-1.18054
1.0568	-1.18122
1.05764	-1.1819
1.05847	-1.18258
1.0593	-1.18326
1.06013	-1.18339
1.06096	-1.18056
1.06179	-1.17774
1.06262	-1.17491
1.06346	-1.17208
1.06429	-1.16926
1.06512	-1.16643
1.06595	-1.1636
1.06678	-1.16078
1.06761	-1.15795
1.06845	-1.15512
1.06928	-1.15229
1.07011	-1.14977
1.07094	-1.14932
1.07177	-1.14886
1.0726	-1.1484
1.07343	-1.14795
1.07427	-1.14749
1.0751	-1.14703
1.07593	-1.14657
1.07676	-1.14612
1.07759	-1.14566
1.07842	-1.1452
1.07925	-1.14474
1.08009	-1.14451
1.08092	-1.14622
1.08175	-1.14793
1.08258	-1.14964
1.08341	-1.15136
1.08424	-1.15307
1.08507	-1.15478
1.08591	-1.15649
1.08674	-1.1582
1.08757	-1.15991
1.0884	-1.16162
1.08923	-1.16334
1.09006	-1.16478
1.09089	-1.16302
1.09173	-1.16125
1.09256	-1.15948
1.09339	-1.15772
1.09422	-1.15595
1.09505	-1.15418
1.09588	-1.15241
1.09672	-1.15065
1.09755	-1.14888
1.09838	-1.14711
1.09921	-1.14535
1.10004	-1.1436
1.10087	-1.14215
1.1017	-1.1407
1.10254	-1.13925
1.10337	-1.1378
1.1042	-1.13636
1.10503	-1.13491
1.10586	-1.13346
1.10669	-1.13201
1.10752	-1.13056
1.10836	-1.12911
1.10919	-1.12767
1.11002	-1.12626
1.11085	-1.12688
1.11168	-1.1275
1.11251	-1.12811
1.11335	-1.12873
1.11418	-1.12935
1.11501	-1.12996
1.11584	-1.13058
1.11667	-1.1312
1.1175	-1.13181
1.11833	-1.13243
1.11916	-1.13305
1.12	-1.13366
1.12083	-1.13292
1.12166	-1.13217
1.12249	-1.13143
1.12332	-1.13068
1.12415	-1.12993
1.12498	-1.12918
1.12582	-1.12843
1.12665	-1.12768
1.12748	-1.12694
1.12831	-1.12619
1.12914	-1.12544
1.12997	-1.12469
1.13081	-1.1249
1.13164	-1.12514
1.13247	-1.12539
1.1333	-1.12563
1.13413	-1.12587
1.13496	-1.12611
1.13579	-1.12636
1.13663	-1.1266
1.13746	-1.12684
1.13829	-1.12708
1.13912	-1.12733
1.13995	-1.12757
1.14078	-1.12906
1.14162	-1.13062
1.14245	-1.13219
1.14328	-1.13376
1.14411	-1.13532
1.14494	-1.13689
1.14577	-1.13845
1.1466	-1.14002
1.14743	-1.14159
1.14827	-1.14315
1.1491	-1.14472
1.14993	-1.14628
1.15076	-1.14588
1.15159	-1.14529
1.15242	-1.1447
1.15325	-1.14411
1.15409	-1.14352
1.15492	-1.14293
1.15575	-1.14234
1.15658	-1.14176
1.15741	-1.14117
1.15824	-1.14058
1.15908	-1.13999
1.15991	-1.1394
1.16074	-1.1388
1.16157	-1.13821
1.1624	-1.13761
1.16323	-1.13702
1.16406	-1.13642
1.1649	-1.13582
1.16573	-1.13523
1.16656	-1.13463
1.16739	-1.13404
1.16822	-1.13344
1.16905	-1.13285
1.16989	-1.13225
1.17072	-1.1332
1.17155	-1.1344
1.17238	-1.1356
1.17321	-1.1368
1.17404	-1.13799
1.17487	-1.13919
1.17571	-1.14039
1.17654	-1.14159
1.17737	-1.14279
1.1782	-1.14399
1.17903	-1.14519
1.17986	-1.14639
1.18069	-1.14787
1.18152	-1.14941
1.18236	-1.15094
1.18319	-1.15248
1.18402	-1.15402
1.18485	-1.15556
1.18568	-1.1571
1.18651	-1.15864
1.18735	-1.16017
1.18818	-1.16171
1.18901	-1.16325
1.18984	-1.16479
1.19067	-1.16544
1.1915	-1.16589
1.19233	-1.16633
1.19317	-1.16677
1.194	-1.16722
1.19483	-1.16766
1.19566	-1.1681
1.19649	-1.16855
1.19732	-1.16899
1.19816	-1.16943
1.19899	-1.16988
1.19982	-1.17032
1.20065	-1.17052
1.20148	-1.17065
1.20231	-1.17078
1.20314	-1.17092
1.20398	-1.17105
1.20481	-1.17118
1.20564	-1.17131
1.20647	-1.17144
1.2073	-1.17157
1.20813	-1.1717
1.20896	-1.17184
1.2098	-1.17197
1.21063	-1.17254
1.21146	-1.17326
1.21229	-1.17399
1.21312	-1.17471
1.21395	-1.17543
1.21479	-1.17615
1.21562	-1.17687
1.21645	-1.17759
1.21728	-1.17831
1.21811	-1.17903
1.21894	-1.17975
1.21977	-1.18047
1.2206	-1.18041
1.22144	-1.18004
1.22227	-1.17968
1.2231	-1.17932
1.22393	-1.17896
1.22476	-1.1786
1.22559	-1.17824
1.22643	-1.17788
1.22726	-1.17752
1.22809	-1.17716
1.22892	-1.1768
1.22975	-1.17644
1.23058	-1.17614
1.23141	-1.17587
1.23225	-1.1756
1.23308	-1.17533
1.23391	-1.17506
1.23474	-1.17479
1.23557	-1.17452
1.2364	-1.17425
1.23723	-1.17398
1.23807	-1.17371
1.2389	-1.17344
1.23973	-1.17317
1.24056	-1.17341
1.24139	-1.17388
1.24222	-1.17436
1.24306	-1.17484
1.24389	-1.17532
1.24472	-1.1758
1.24555	-1.17627
1.24638	-1.17675
1.24721	-1.17723
1.24804	-1.17771
1.24887	-1.17819
1.24971	-1.17867
1.25054	-1.17829
1.25137	-1.17745
1.2522	-1.17661
1.25303	-1.17578
1.25386	-1.17494
1.25469	-1.1741
1.25553	-1.17326
1.25636	-1.17242
1.25719	-1.17158
1.25802	-1.17075
1.25885	-1.16991
1.25968	-1.16907
1.26052	-1.16668
1.26135	-1.16334
1.26218	-1.16
1.26301	-1.15666
1.26384	-1.15332
1.26467	-1.14998
1.2655	-1.14664
1.26634	-1.1433
1.26717	-1.13996
1.268	-1.13662
1.26883	-1.13328
1.26966	-1.12994
1.27049	-1.12782
1.27133	-1.12653
1.27216	-1.12524
1.27299	-1.12395
1.27382	-1.12266
1.27465	-1.12138
1.27548	-1.12009
1.27631	-1.1188
1.27714	-1.11751
1.27798	-1.11622
1.27881	-1.11493
1.27964	-1.11364
1.28047	-1.11303
1.2813	-1.11294
1.28213	-1.11285
1.28296	-1.11276
1.2838	-1.11267
1.28463	-1.11258
1.28546	-1.11249
1.28629	-1.1124
1.28712	-1.11231
1.28795	-1.11222
1.28879	-1.11213
1.28962	-1.11204
1.29045	-1.11286
1.29128	-1.11446
1.29211	-1.11607
1.29294	-1.11767
1.29377	-1.11927
1.29461	-1.12087
1.29544	-1.12247
1.29627	-1.12407
1.2971	-1.12567
1.29793	-1.12727
1.29876	-1.12887
1.2996	-1.13047
1.30043	-1.13218
1.30126	-1.134
1.30209	-1.13581
1.30292	-1.13763
1.30375	-1.13944
1.30458	-1.14126
1.30541	-1.14307
1.30625	-1.14489
1.30708	-1.1467
1.30791	-1.14852
1.30874	-1.15034
1.30957	-1.15215
1.3104	-1.15432
1.31124	-1.15686
1.31207	-1.15941
1.3129	-1.16195
1.31373	-1.16449
1.31456	-1.16703
1.31539	-1.16958
1.31622	-1.17212
1.31706	-1.17466
1.31789	-1.17721
1.31872	-1.17975
1.31955	-1.18229
1.32038	-1.18448
1.32121	-1.18627
1.32204	-1.18805
1.32288	-1.18983
1.32371	-1.19161
1.32454	-1.19339
1.32537	-1.19517
1.3262	-1.19695
1.32703	-1.19873
1.32787	-1.20051
1.3287	-1.20229
1.32953	-1.20407
1.33036	-1.20491
1.33119	-1.2045
1.33202	-1.20409
1.33285	-1.20368
1.33369	-1.20327
1.33452	-1.20286
1.33535	-1.20245
1.33618	-1.20205
1.33701	-1.20164
1.33784	-1.20123
1.33867	-1.20082
1.33951	-1.20041
1.34034	-1.1994
1.34117	-1.19751
1.342	-1.19562
1.34283	-1.19373
1.34366	-1.19183
1.34449	-1.18994
1.34533	-1.18805
1.34616	-1.18616
1.34699	-1.18427
1.34782	-1.18238
1.34865	-1.18048
1.34948	-1.17859
1.35031	-1.17723
1.35115	-1.17672
1.35198	-1.17621
1.35281	-1.17571
1.35364	-1.1752
1.35447	-1.1747
1.3553	-1.17419
1.35614	-1.17368
1.35697	-1.17318
1.3578	-1.17267
1.35863	-1.17217
1.35946	-1.17166
1.36029	-1.17089
1.36112	-1.16961
1.36196	-1.16834
1.36279	-1.16706
1.36362	-1.16579
1.36445	-1.16451
1.36528	-1.16324
1.36611	-1.16196
1.36694	-1.16069
1.36778	-1.15941
1.36861	-1.15814
1.36944	-1.15686
1.37027	-1.15566
1.3711	-1.15462
1.37193	-1.15358
1.37277	-1.15254
1.3736	-1.15151
1.37443	-1.15047
1.37526	-1.14943
1.37609	-1.14839
1.37692	-1.14735
1.37775	-1.14631
1.37858	-1.14527
1.37942	-1.14423
1.38025	-1.14377
1.38108	-1.14466
1.38191	-1.14555
1.38274	-1.14645
1.38357	-1.14734
1.38441	-1.14824
1.38524	-1.14913
1.38607	-1.15002
1.3869	-1.15092
1.38773	-1.15181
1.38856	-1.15271
1.38939	-1.1536
1.39023	-1.15437
1.39106	-1.1548
1.39189	-1.15523
1.39272	-1.15566
1.39355	-1.15609
1.39438	-1.15652
1.39521	-1.15694
1.39605	-1.15737
1.39688	-1.1578
1.39771	-1.15823
1.39854	-1.15866
1.39937	-1.15909
1.4002	-1.15941
1.40104	-1.15937
1.40187	-1.15934
1.4027	-1.1593
1.40353	-1.15927
1.40436	-1.15924
1.40519	-1.1592
1.40602	-1.15917
1.40685	-1.15913
1.40769	-1.1591
1.40852	-1.15906
1.40935	-1.15903
1.41018	-1.15937
1.41101	-1.16104
1.41184	-1.16272
1.41267	-1.1644
1.41351	-1.16607
1.41434	-1.16775
1.41517	-1.16943
1.416	-1.1711
1.41683	-1.17278
1.41766	-1.17446
1.4185	-1.17613
1.41933	-1.17781
1.42016	-1.17941
1.42099	-1.18068
1.42182	-1.18195
1.42265	-1.18321
1.42348	-1.18448
1.42432	-1.18575
1.42515	-1.18702
1.42598	-1.18829
1.42681	-1.18955
1.42764	-1.19082
1.42847	-1.19209
1.42931	-1.19336
1.43014	-1.19467
1.43097	-1.1962
1.4318	-1.19773
1.43263	-1.19926
1.43346	-1.20079
1.43429	-1.20232
1.43512	-1.20386
1.43596	-1.20539
1.43679	-1.20692
1.43762	-1.20845
1.43845	-1.20998
1.43928	-1.21151
1.44011	-1.2131
1.44095	-1.21508
1.44178	-1.21705
1.44261	-1.21903
1.44344	-1.221
1.44427	-1.22298
1.4451	-1.22495
1.44593	-1.22693
1.44677	-1.2289
1.4476	-1.23088
1.44843	-1.23285
1.44926	-1.23483
1.45009	-1.23671
1.45092	-1.2379
1.45175	-1.23908
1.45259	-1.24027
1.45342	-1.24145
1.45425	-1.24264
1.45508	-1.24382
1.45591	-1.24501
1.45674	-1.24619
1.45758	-1.24738
1.45841	-1.24856
1.45924	-1.24975
1.46007	-1.25079
1.4609	-1.25021
1.46173	-1.24964
1.46256	-1.24906
1.4634	-1.24849
1.46423	-1.24791
1.46506	-1.24734
1.46589	-1.24676
1.46672	-1.24618
1.46755	-1.24561
1.46838	-1.24503
1.46922	-1.24446
1.47005	-1.24392
1.47088	-1.24395
1.47171	-1.24397
1.47254	-1.244
1.47337	-1.24403
1.4742	-1.24406
1.47504	-1.24409
1.47587	-1.24411
1.4767	-1.24414
1.47753	-1.24417
1.47836	-1.2442
1.47919	-1.24422
1.48002	-1.24421
1.48086	-1.24293
1.48169	-1.24165
1.48252	-1.24037
1.48335	-1.23908
1.48418	-1.2378
1.48501	-1.23652
1.48585	-1.23524
1.48668	-1.23396
1.48751	-1.23268
1.48834	-1.23139
1.48917	-1.23011
1.49	-1.22883
1.49083	-1.22707
1.49167	-1.22531
1.4925	-1.22355
1.49333	-1.22179
1.49416	-1.22003
1.49499	-1.21827
1.49582	-1.21651
1.49665	-1.21475
1.49749	-1.21299
1.49832	-1.21123
1.49915	-1.20947
1.49998	-1.20771
1.50081	-1.20832
1.50164	-1.209
1.50248	-1.20967
1.50331	-1.21034
1.50414	-1.21101
1.50497	-1.21168
1.5058	-1.21236
1.50663	-1.21303
1.50746	-1.2137
1.50829	-1.21437
1.50913	-1.21504
1.50996	-1.21572
1.51079	-1.21481
1.51162	-1.21382
1.51245	-1.21283
1.51328	-1.21184
1.51412	-1.21085
1.51495	-1.20986
1.51578	-1.20886
1.51661	-1.20787
1.51744	-1.20688
1.51827	-1.20589
1.5191	-1.2049
1.51994	-1.20391
1.52077	-1.20339
1.5216	-1.2029
1.52243	-1.20242
1.52326	-1.20193
1.52409	-1.20145
1.52493	-1.20096
1.52576	-1.20048
1.52659	-1.19999
1.52742	-1.19951
1.52825	-1.19902
1.52908	-1.19854
1.52991	-1.19805
1.53075	-1.19786
1.53158	-1.19771
1.53241	-1.19756
1.53324	-1.19741
1.53407	-1.19725
1.5349	-1.1971
1.53573	-1.19695
1.53656	-1.1968
1.5374	-1.19664
1.53823	-1.19649
1.53906	-1.19634
1.53989	-1.19619
1.54072	-1.19509
1.54155	-1.19385
1.54238	-1.19261
1.54322	-1.19137
1.54405	-1.19013
1.54488	-1.18889
1.54571	-1.18765
1.54654	-1.18641
1.54737	-1.18517
1.54821	-1.18393
1.54904	-1.18269
1.54987	-1.18145
1.5507	-1.18171
1.55153	-1.18226
1.55236	-1.18281
1.5532	-1.18335
1.55403	-1.1839
1.55486	-1.18445
1.55569	-1.185
1.55652	-1.18554
1.55735	-1.18609
1.55818	-1.18664
1.55902	-1.18719
1.55985	-1.18773
1.56068	-1.1886
1.56151	-1.18953
1.56234	-1.19047
1.56317	-1.1914
1.564	-1.19234
1.56483	-1.19327
1.56567	-1.19421
1.5665	-1.19514
1.56733	-1.19608
1.56816	-1.19702
1.56899	-1.19795
1.56982	-1.19889
1.57066	-1.20017
1.57149	-1.20154
1.57232	-1.20291
1.57315	-1.20428
1.57398	-1.20565
1.57481	-1.20703
1.57564	-1.2084
1.57648	-1.20977
1.57731	-1.21114
1.57814	-1.21251
1.57897	-1.21388
1.5798	-1.21526
1.58063	-1.2164
1.58146	-1.21746
1.5823	-1.21853
1.58313	-1.2196
1.58396	-1.22066
1.58479	-1.22173
1.58562	-1.2228
1.58645	-1.22387
1.58729	-1.22493
1.58812	-1.226
1.58895	-1.22707
1.58978	-1.22813
1.59061	-1.22907
1.59144	-1.22997
1.59227	-1.23086
1.5931	-1.23176
1.59394	-1.23265
1.59477	-1.23354
1.5956	-1.23444
1.59643	-1.23533
1.59726	-1.23622
1.59809	-1.23712
1.59893	-1.23801
1.59976	-1.23891
1.60059	-1.23844
1.60142	-1.2374
1.60225	-1.23637
1.60308	-1.23534
1.60391	-1.23431
1.60475	-1.23327
1.60558	-1.23224
1.60641	-1.23121
1.60724	-1.23018
1.60807	-1.22914
1.6089	-1.22811
1.60973	-1.22708
1.61057	-1.22583
1.6114	-1.22448
1.61223	-1.22313
1.61306	-1.22178
1.61389	-1.22043
1.61472	-1.21907
1.61556	-1.21772
1.61639	-1.21637
1.61722	-1.21502
1.61805	-1.21367
1.61888	-1.21232
1.61971	-1.21097
1.62054	-1.21033
1.62138	-1.21008
1.62221	-1.20982
1.62304	-1.20956
1.62387	-1.20931
1.6247	-1.20905
1.62553	-1.20879
1.62636	-1.20854
1.6272	-1.20828
1.62803	-1.20803
1.62886	-1.20777
1.62969	-1.20751
1.63052	-1.20688
1.63135	-1.20603
1.63218	-1.20518
1.63302	-1.20433
1.63385	-1.20347
1.63468	-1.20262
1.63551	-1.20177
1.63634	-1.20092
1.63717	-1.20006
1.638	-1.19921
1.63884	-1.19836
1.63967	-1.19751
1.6405	-1.19805
1.64133	-1.19952
1.64216	-1.20099
1.64299	-1.20246
1.64383	-1.20393
1.64466	-1.20539
1.64549	-1.20686
1.64632	-1.20833
1.64715	-1.2098
1.64798	-1.21127
1.64881	-1.21274
1.64965	-1.21421
1.65048	-1.21542
1.65131	-1.21645
1.65214	-1.21747
1.65297	-1.2185
1.6538	-1.21952
1.65464	-1.22055
1.65547	-1.22158
1.6563	-1.2226
1.65713	-1.22363
1.65796	-1.22465
1.65879	-1.22568
1.65962	-1.2267
1.66046	-1.22684
[truncated: 22,109 more rows]

## Sheet: Figure 3c
Figure 3b. Size-exclusion chromatography (SEC) elution profile (UV trace at 280 nm) of Ni-NTA purified A5 tail fiber (GFP-gp8_gp9) after different stroage conditions shown from single SEC runs.
Volume (ml)	280 nm post-NiNTA	280 nm high salt	280 nm no salt
0	1.19	-0.031	-5.245
0.000831	0.885475	-0.21327	-1.61214
0.001663	0.804314	-0.1991	-1.44565
0.002494	0.723153	-0.18493	-1.27916
0.003326	0.641992	-0.17075	-1.11267
0.004157	0.560831	-0.15658	-0.94618
0.004989	0.47967	-0.1424	-0.7797
0.00582	0.398508	-0.12823	-0.61321
0.006652	0.317347	-0.11405	-0.44672
0.007483	0.236186	-0.09988	-0.28023
0.008315	0.155025	-0.08571	-0.11374
0.009146	0.073864	-0.07153	0.052745
0.009977	-0.0073	-0.05736	0.219233
0.010809	-0.00974	-0.06397	0.261975
0.01164	-0.00999	-0.07139	0.299742
0.012472	-0.01024	-0.0788	0.337509
0.013303	-0.01049	-0.08622	0.375276
0.014135	-0.01074	-0.09363	0.413044
0.014966	-0.01099	-0.10105	0.450811
0.015798	-0.01124	-0.10846	0.488578
0.016629	-0.01149	-0.11588	0.526345
0.017461	-0.01174	-0.12329	0.564113
0.018292	-0.01199	-0.13071	0.60188
0.019123	-0.01224	-0.13812	0.639647
0.019955	-0.01249	-0.14554	0.677415
0.020786	-0.01221	-0.15139	0.695771
0.021618	-0.01191	-0.15711	0.712502
0.022449	-0.0116	-0.16284	0.729233
0.023281	-0.0113	-0.16856	0.745964
0.024112	-0.01099	-0.17429	0.762695
0.024944	-0.01069	-0.18001	0.779425
0.025775	-0.01038	-0.18574	0.796156
0.026606	-0.01008	-0.19146	0.812887
0.027438	-0.00977	-0.19719	0.829618
0.028269	-0.00947	-0.20292	0.846349
0.029101	-0.00916	-0.20864	0.86308
0.029932	-0.00886	-0.21437	0.879811
0.030764	-0.00912	-0.22055	0.891835
0.031595	-0.00943	-0.2268	0.903243
0.032427	-0.00974	-0.23304	0.914651
0.033258	-0.01006	-0.23929	0.926058
0.03409	-0.01037	-0.24553	0.937466
0.034921	-0.01068	-0.25178	0.948874
0.035752	-0.01099	-0.25802	0.960282
0.036584	-0.0113	-0.26427	0.971689
0.037415	-0.01161	-0.27051	0.983097
0.038247	-0.01193	-0.27676	0.994505
0.039078	-0.01224	-0.283	1.00591
0.03991	-0.01255	-0.28924	1.01732
0.040741	-0.01144	-0.29236	1.01852
0.041573	-0.01016	-0.29494	1.01786
0.042404	-0.00888	-0.29751	1.01719
0.043236	-0.0076	-0.30009	1.01653
0.044067	-0.00631	-0.30266	1.01586
0.044898	-0.00503	-0.30524	1.0152
0.04573	-0.00375	-0.30781	1.01453
0.046561	-0.00247	-0.31039	1.01387
0.047393	-0.00119	-0.31297	1.0132
0.048224	9.6e-05	-0.31554	1.01254
0.049056	0.001378	-0.31812	1.01188
0.049887	0.002659	-0.32069	1.01121
0.050719	0.00272	-0.31986	0.990291
0.05155	0.002588	-0.31825	0.96452
0.052382	0.002456	-0.31665	0.938749
0.053213	0.002325	-0.31504	0.912978
0.054044	0.002193	-0.31343	0.887207
0.054876	0.002061	-0.31183	0.861435
0.055707	0.00193	-0.31022	0.835664
0.056539	0.001798	-0.30861	0.809893
0.05737	0.001666	-0.30701	0.784122
0.058202	0.001535	-0.3054	0.758351
0.059033	0.001403	-0.3038	0.732579
0.059865	0.001271	-0.30219	0.706808
0.060696	-0.00013	-0.30257	0.708884
0.061528	-0.00177	-0.30351	0.719364
0.062359	-0.00341	-0.30445	0.729844
0.06319	-0.00505	-0.30539	0.740324
0.064022	-0.00669	-0.30633	0.750804
0.064853	-0.00834	-0.30727	0.761284
0.065685	-0.00998	-0.30822	0.771765
0.066516	-0.01162	-0.30916	0.782245
0.067348	-0.01326	-0.3101	0.792725
0.068179	-0.0149	-0.31104	0.803205
0.069011	-0.01655	-0.31198	0.813685
0.069842	-0.01819	-0.31292	0.824165
0.070673	-0.01907	-0.30964	0.858041
0.071505	-0.01978	-0.30488	0.900592
0.072336	-0.02049	-0.30013	0.943142
0.073168	-0.02119	-0.29537	0.985693
0.073999	-0.0219	-0.29062	1.02824
0.074831	-0.02261	-0.28586	1.07079
0.075662	-0.02331	-0.2811	1.11334
0.076494	-0.02402	-0.27635	1.15589
0.077325	-0.02473	-0.27159	1.19844
0.078157	-0.02543	-0.26683	1.241
0.078988	-0.02614	-0.26208	1.28355
0.079819	-0.02685	-0.25732	1.3261
0.080651	-0.02788	-0.24094	1.38811
0.081482	-0.029	-0.21968	1.45882
0.082314	-0.03012	-0.19841	1.52954
0.083145	-0.03125	-0.17715	1.60026
0.083977	-0.03237	-0.15589	1.67097
0.084808	-0.03349	-0.13463	1.74169
0.08564	-0.03461	-0.11337	1.81241
0.086471	-0.03574	-0.09211	1.88312
0.087303	-0.03686	-0.07085	1.95384
0.088134	-0.03798	-0.04959	2.02456
0.088965	-0.0391	-0.02833	2.09527
0.089797	-0.04023	-0.00707	2.16599
0.090628	-0.04035	5.5e-05	2.24369
0.09146	-0.04016	0.000139	2.32512
0.092291	-0.03997	0.000222	2.40654
0.093123	-0.03977	0.000305	2.48797
0.093954	-0.03958	0.000388	2.56939
0.094786	-0.03938	0.000471	2.65082
0.095617	-0.03919	0.000554	2.73224
0.096449	-0.039	0.000637	2.81367
0.09728	-0.0388	0.00072	2.89509
0.098111	-0.03861	0.000803	2.97652
0.098943	-0.03841	0.000886	3.05794
0.099774	-0.03822	0.000969	3.13937
0.100606	-0.03733	0.000576	3.20733
0.101437	-0.03619	-9.5e-05	3.26681
0.102269	-0.03505	-0.00077	3.3263
0.1031	-0.0339	-0.00144	3.38578
0.103932	-0.03276	-0.00211	3.44526
0.104763	-0.03162	-0.00278	3.50474
0.105594	-0.03047	-0.00345	3.56422
0.106426	-0.02933	-0.00412	3.62371
0.107257	-0.02819	-0.0048	3.68319
0.108089	-0.02704	-0.00547	3.74267
0.10892	-0.0259	-0.00614	3.80215
0.109752	-0.02476	-0.00681	3.86163
0.110583	-0.02423	-0.00897	3.90209
0.111415	-0.02396	-0.01214	3.92848
0.112246	-0.02369	-0.01531	3.95486
0.113078	-0.02342	-0.01848	3.98125
0.113909	-0.02315	-0.02165	4.00764
0.11474	-0.02288	-0.02482	4.03402
0.115572	-0.02261	-0.02799	4.06041
0.116403	-0.02234	-0.03116	4.0868
0.117235	-0.02207	-0.03433	4.11319
0.118066	-0.0218	-0.0375	4.13957
0.118898	-0.02153	-0.04067	4.16596
0.119729	-0.02126	-0.04385	4.19235
0.120561	-0.02139	-0.05004	4.19687
0.121392	-0.02171	-0.05863	4.18248
0.122224	-0.02204	-0.06722	4.1681
0.123055	-0.02236	-0.07581	4.15372
0.123886	-0.02269	-0.0844	4.13933
0.124718	-0.02302	-0.09299	4.12495
0.125549	-0.02334	-0.10159	4.11056
0.126381	-0.02367	-0.11018	4.09618
0.127212	-0.02399	-0.11877	4.08179
0.128044	-0.02432	-0.12736	4.06741
0.128875	-0.02464	-0.13595	4.05303
0.129707	-0.02497	-0.14454	4.03864
0.130538	-0.02555	-0.15574	4.01093
0.13137	-0.02628	-0.16933	3.96976
0.132201	-0.02701	-0.18293	3.9286
0.133032	-0.02774	-0.19653	3.88743
0.133864	-0.02846	-0.21013	3.84626
0.134695	-0.02919	-0.22372	3.8051
0.135527	-0.02992	-0.23732	3.76393
0.136358	-0.03065	-0.25092	3.72277
0.13719	-0.03137	-0.26451	3.6816
0.138021	-0.0321	-0.27811	3.64044
0.138853	-0.03283	-0.29171	3.59927
0.139684	-0.03356	-0.30531	3.5581
0.140516	-0.03423	-0.31886	3.51475
0.141347	-0.03487	-0.33237	3.46881
0.142178	-0.0355	-0.34587	3.42288
0.14301	-0.03614	-0.35938	3.37694
0.143841	-0.03678	-0.37289	3.33101
0.144673	-0.03742	-0.38639	3.28507
0.145504	-0.03805	-0.3999	3.23914
0.146336	-0.03869	-0.41341	3.1932
0.147167	-0.03933	-0.42692	3.14726
0.147999	-0.03997	-0.44042	3.10133
0.14883	-0.0406	-0.45393	3.05539
0.149661	-0.04124	-0.46744	3.00946
0.150493	-0.03974	-0.47916	2.96719
0.151324	-0.03677	-0.48867	2.92998
0.152156	-0.03379	-0.49819	2.89276
0.152987	-0.03082	-0.5077	2.85555
0.153819	-0.02785	-0.51721	2.81834
0.15465	-0.02488	-0.52672	2.78112
0.155482	-0.0219	-0.53624	2.74391
0.156313	-0.01893	-0.54575	2.70669
0.157145	-0.01596	-0.55526	2.66948
0.157976	-0.01299	-0.56477	2.63227
0.158807	-0.01001	-0.57429	2.59505
0.159639	-0.00704	-0.5838	2.55784
0.16047	-0.0026	-0.59062	2.52518
0.161302	0.002961	-0.59355	2.4999
0.162133	0.008525	-0.59649	2.47462
0.162965	0.014089	-0.59942	2.44934
0.163796	0.019653	-0.60236	2.42406
0.164628	0.025217	-0.6053	2.39878
0.165459	0.03078	-0.60823	2.37351
0.166291	0.036344	-0.61117	2.34822
0.167122	0.041908	-0.6141	2.32294
0.167953	0.047472	-0.61704	2.29767
0.168785	0.053036	-0.61997	2.27239
0.169616	0.058599	-0.62291	2.24711
0.170448	0.064294	-0.6238	2.22437
0.171279	0.0701	-0.62124	2.20649
0.172111	0.075906	-0.61867	2.18862
0.172942	0.081713	-0.61611	2.17075
0.173774	0.087519	-0.61355	2.15288
0.174605	0.093325	-0.61099	2.135
0.175437	0.099132	-0.60843	2.11713
0.176268	0.104938	-0.60587	2.09926
0.177099	0.110744	-0.6033	2.08138
0.177931	0.116551	-0.60074	2.06351
0.178762	0.122357	-0.59818	2.04564
0.179594	0.128163	-0.59562	2.02777
0.180425	0.134299	-0.59185	2.01184
0.181257	0.14075	-0.58568	2.00034
0.182088	0.147201	-0.57951	1.98885
0.18292	0.153651	-0.57334	1.97736
0.183751	0.160102	-0.56717	1.96587
0.184583	0.166553	-0.56101	1.95438
0.185414	0.173003	-0.55484	1.94289
0.186245	0.179454	-0.54867	1.9314
0.187077	0.185905	-0.5425	1.91991
0.187908	0.192355	-0.53633	1.90842
0.18874	0.198806	-0.53016	1.89693
0.189571	0.205257	-0.52399	1.88544
0.190403	0.211013	-0.51584	1.87437
0.191234	0.216029	-0.50302	1.86448
0.192066	0.221046	-0.4902	1.85459
0.192897	0.226062	-0.47738	1.84469
0.193728	0.231079	-0.46455	1.8348
0.19456	0.236095	-0.45173	1.82491
0.195391	0.241111	-0.43891	1.81502
0.196223	0.246128	-0.42609	1.80513
0.197054	0.251144	-0.41327	1.79524
0.197886	0.256161	-0.40045	1.78534
0.198717	0.261177	-0.38762	1.77545
0.199549	0.266193	-0.3748	1.76556
0.20038	0.269142	-0.35991	1.75606
0.201212	0.269634	-0.33918	1.7479
0.202043	0.270125	-0.31846	1.73974
0.202874	0.270617	-0.29773	1.73158
0.203706	0.271109	-0.277	1.72342
0.204537	0.271601	-0.25627	1.71526
0.205369	0.272093	-0.23555	1.7071
0.2062	0.272585	-0.21482	1.69893
0.207032	0.273077	-0.19409	1.69077
0.207863	0.273569	-0.17336	1.68261
0.208695	0.274061	-0.15263	1.67445
0.209526	0.274553	-0.13191	1.66629
0.210358	0.275608	-0.10585	1.65865
0.211189	0.277409	-0.06139	1.65326
0.21202	0.279211	-0.01693	1.64786
0.212852	0.281012	0.027536	1.64247
0.213683	0.282814	0.071996	1.63708
0.214515	0.284615	0.116456	1.63169
0.215346	0.286417	0.160917	1.6263
0.216178	0.288218	0.205377	1.6209
0.217009	0.29002	0.249838	1.61551
0.217841	0.291821	0.294298	1.61012
0.218672	0.293623	0.338759	1.60473
0.219504	0.295424	0.383219	1.59933
0.220335	0.296955	0.432791	1.59373
0.221166	0.298084	0.504479	1.58696
0.221998	0.299214	0.576169	1.58018
0.222829	0.300343	0.647858	1.5734
0.223661	0.301473	0.719547	1.56663
0.224492	0.302602	0.791236	1.55985
0.225324	0.303731	0.862926	1.55307
0.226155	0.304861	0.934614	1.5463
0.226987	0.30599	1.0063	1.53952
0.227818	0.307119	1.07799	1.53274
0.228649	0.308249	1.14968	1.52597
0.229481	0.309378	1.22137	1.51919
0.230312	0.311323	1.29354	1.51256
0.231144	0.314621	1.36844	1.50706
0.231975	0.317919	1.44335	1.50156
0.232807	0.321217	1.51825	1.49607
0.233638	0.324515	1.59315	1.49057
0.23447	0.327813	1.66805	1.48507
0.235301	0.331111	1.74295	1.47958
0.236133	0.334409	1.81785	1.47408
0.236964	0.337707	1.89276	1.46859
0.237795	0.341005	1.96766	1.46309
0.238627	0.344304	2.04256	1.45759
0.239458	0.347602	2.11746	1.4521
0.24029	0.352902	2.19083	1.44677
0.241121	0.361944	2.25227	1.44367
0.241953	0.370986	2.31372	1.44056
0.242784	0.380028	2.37516	1.43745
0.243616	0.38907	2.4366	1.43434
0.244447	0.398112	2.49804	1.43123
0.245279	0.407154	2.55949	1.42813
0.24611	0.416196	2.62093	1.42502
0.246941	0.425238	2.68237	1.42191
0.247773	0.43428	2.74382	1.4188
0.248604	0.443322	2.80526	1.41569
0.249436	0.452364	2.8667	1.41259
0.250267	0.462785	2.92586	1.4094
0.251099	0.476116	2.95765	1.40414
0.25193	0.489447	2.98943	1.39887
0.252762	0.502778	3.02122	1.3936
0.253593	0.516109	3.053	1.38833
0.254425	0.52944	3.08478	1.38307
0.255256	0.542771	3.11657	1.3778
0.256087	0.556102	3.14835	1.37253
0.256919	0.569433	3.18014	1.36726
0.25775	0.582764	3.21192	1.362
0.258582	0.596095	3.2437	1.35673
0.259413	0.609426	3.27549	1.35146
0.260245	0.625014	3.30576	1.34619
0.261076	0.646015	3.29988	1.343
0.261908	0.667017	3.29399	1.33981
0.262739	0.688018	3.28811	1.33663
0.263571	0.709019	3.28223	1.33344
0.264402	0.73002	3.27634	1.33026
0.265233	0.751021	3.27046	1.32708
0.266065	0.772022	3.26457	1.32389
0.266896	0.793023	3.25869	1.32071
0.267728	0.814024	3.2528	1.31752
0.268559	0.835025	3.24692	1.31434
0.269391	0.856026	3.24103	1.31116
0.270222	0.878052	3.23508	1.30797
0.271054	0.902892	3.20582	1.30594
0.271885	0.927732	3.17656	1.30396
0.272716	0.952572	3.1473	1.30198
0.273548	0.977411	3.11805	1.3
0.274379	1.00225	3.08879	1.29802
0.275211	1.02709	3.05953	1.29604
0.276042	1.05193	3.03028	1.29406
0.276874	1.07677	3.00102	1.29208
0.277705	1.10161	2.97176	1.2901
0.278537	1.12645	2.9425	1.28812
0.279368	1.15129	2.91325	1.28614
0.2802	1.17652	2.88399	1.28416
0.281031	1.20298	2.84895	1.27986
0.281862	1.22944	2.81371	1.27536
0.282694	1.2559	2.77847	1.27085
0.283525	1.28236	2.74324	1.26634
0.284357	1.30882	2.708	1.26184
0.285188	1.33528	2.67276	1.25733
0.28602	1.36174	2.63752	1.25283
0.286851	1.38821	2.60228	1.24832
0.287683	1.41467	2.56704	1.24381
0.288514	1.44113	2.5318	1.23931
0.289346	1.46759	2.49656	1.2348
0.290177	1.49409	2.46133	1.23029
0.291008	1.52077	2.43222	1.22561
0.29184	1.54745	2.40358	1.2209
0.292671	1.57412	2.37494	1.2162
0.293503	1.6008	2.3463	1.21149
0.294334	1.62747	2.31765	1.20678
0.295166	1.65415	2.28901	1.20208
0.295997	1.68083	2.26037	1.19737
0.296829	1.7075	2.23173	1.19266
0.29766	1.73418	2.20309	1.18795
0.298492	1.76085	2.17445	1.18325
0.299323	1.78753	2.14581	1.17854
0.300154	1.81439	2.11717	1.17383
0.300986	1.84209	2.0939	1.168
0.301817	1.86978	2.07128	1.16196
0.302649	1.89748	2.04867	1.15592
0.30348	1.92517	2.02605	1.14987
0.304312	1.95287	2.00343	1.14383
0.305143	1.98056	1.98081	1.13779
0.305975	2.00825	1.95819	1.13174
0.306806	2.03595	1.93558	1.1257
0.307638	2.06364	1.91296	1.11966
0.308469	2.09134	1.89034	1.11362
0.3093	2.11903	1.86772	1.10757
0.310132	2.14754	1.8451	1.10153
0.310963	2.18039	1.8301	1.0955
0.311795	2.21324	1.81639	1.08948
0.312626	2.24609	1.80267	1.08346
0.313458	2.27894	1.78896	1.07744
0.314289	2.31179	1.77524	1.07141
0.315121	2.34464	1.76153	1.06539
0.315952	2.37749	1.74781	1.05937
0.316783	2.41034	1.7341	1.05335
0.317615	2.44319	1.72038	1.04733
0.318446	2.47604	1.70667	1.0413
0.319278	2.50889	1.69295	1.03528
0.320109	2.54177	1.67924	1.02926
0.320941	2.57486	1.67264	1.023
0.321772	2.60795	1.66762	1.01668
0.322604	2.64104	1.6626	1.01035
0.323435	2.67413	1.65758	1.00402
0.324267	2.70723	1.65257	0.997696
0.325098	2.74032	1.64755	0.991369
0.325929	2.77341	1.64253	0.985042
0.326761	2.8065	1.63751	0.978715
0.327592	2.83959	1.63249	0.972388
0.328424	2.87269	1.62747	0.966061
0.329255	2.90578	1.62245	0.959734
0.330087	2.93892	1.61743	0.953408
0.330918	2.97253	1.61268	0.947683
0.33175	3.00613	1.608	0.942187
0.332581	3.03974	1.60332	0.936691
0.333413	3.07334	1.59864	0.931194
0.334244	3.10694	1.59396	0.925698
0.335075	3.14055	1.58927	0.920202
0.335907	3.17415	1.58459	0.914706
0.336738	3.20776	1.57991	0.909209
0.33757	3.24136	1.57523	0.903713
0.338401	3.27497	1.57055	0.898217
0.339233	3.30857	1.56587	0.892721
0.340064	3.34124	1.5612	0.887225
0.340896	3.36265	1.55662	0.88265
0.341727	3.38407	1.55209	0.878497
0.342559	3.40549	1.54755	0.874344
0.34339	3.4269	1.54302	0.87019
0.344221	3.44832	1.53849	0.866037
0.345053	3.46974	1.53395	0.861884
0.345884	3.49115	1.52941	0.85773
0.346716	3.51257	1.52488	0.853577
0.347547	3.53399	1.52035	0.849424
0.348379	3.5554	1.51581	0.84527
0.34921	3.57682	1.51128	0.841117
0.350042	3.59733	1.50674	0.836964
0.350873	3.60067	1.50106	0.832784
0.351705	3.604	1.49489	0.828589
0.352536	3.60733	1.48873	0.824394
0.353367	3.61066	1.48257	0.820199
0.354199	3.614	1.47641	0.816004
0.35503	3.61733	1.47025	0.811809
0.355862	3.62066	1.46409	0.807615
0.356693	3.62399	1.45792	0.80342
0.357525	3.62733	1.45176	0.799225
0.358356	3.63066	1.4456	0.79503
0.359188	3.63399	1.43944	0.790835
0.360019	3.63709	1.43328	0.786641
0.36085	3.63003	1.42587	0.78277
0.361682	3.62298	1.41784	0.779108
0.362513	3.61593	1.40982	0.775447
0.363345	3.60887	1.4018	0.771785
0.364176	3.60182	1.39377	0.768123
0.365008	3.59477	1.38575	0.764461
0.365839	3.58771	1.37772	0.760799
0.366671	3.58066	1.3697	0.757138
0.367502	3.57361	1.36168	0.753476
0.368334	3.56655	1.35365	0.749814
0.369165	3.5595	1.34563	0.746152
0.369996	3.55245	1.3376	0.74249
0.370828	3.53795	1.33172	0.737313
0.371659	3.52342	1.32708	0.730993
0.372491	3.50889	1.32243	0.724673
0.373322	3.49436	1.31779	0.718353
0.374154	3.47983	1.31314	0.712033
0.374985	3.4653	1.30849	0.705713
0.375817	3.45077	1.30385	0.699393
0.376648	3.43624	1.2992	0.693073
0.37748	3.42171	1.29456	0.686753
0.378311	3.40718	1.28991	0.680433
0.379142	3.39265	1.28527	0.674113
0.379974	3.37812	1.28062	0.667793
0.380805	3.36277	1.27868	0.6626
0.381637	3.34739	1.27856	0.658398
0.382468	3.332	1.27844	0.654196
0.3833	3.31662	1.27833	0.649994
0.384131	3.30124	1.27821	0.645792
0.384963	3.28586	1.27809	0.641591
0.385794	3.27048	1.27797	0.637389
0.386626	3.25509	1.27786	0.633187
0.387457	3.23971	1.27774	0.628986
0.388288	3.22433	1.27762	0.624784
0.38912	3.20895	1.2775	0.620582
0.389951	3.19357	1.27738	0.61638
0.390783	3.18344	1.27779	0.611977
0.391614	3.17363	1.27861	0.607367
0.392446	3.16383	1.27943	0.602757
0.393277	3.15402	1.28024	0.598147
0.394109	3.14422	1.28106	0.593536
0.39494	3.13442	1.28188	0.588926
0.395772	3.12461	1.28269	0.584316
0.396603	3.11481	1.28351	0.579706
0.397434	3.105	1.28433	0.575096
0.398266	3.0952	1.28514	0.570486
0.399097	3.08539	1.28596	0.565876
0.399929	3.07559	1.28678	0.561266
0.40076	3.06871	1.28735	0.557093
0.401592	3.0621	1.28769	0.553445
0.402423	3.05549	1.28804	0.549797
0.403255	3.04888	1.28839	0.546149
0.404086	3.04227	1.28873	0.542501
0.404917	3.03566	1.28908	0.538853
0.405749	3.02905	1.28943	0.535205
0.40658	3.02244	1.28977	0.531557
0.407412	3.01583	1.29012	0.527909
0.408243	3.00922	1.29046	0.524261
0.409075	3.00261	1.29081	0.520613
0.409906	2.996	1.29116	0.516965
0.410738	2.99057	1.29095	0.513826
0.411569	2.9853	1.29016	0.511403
0.412401	2.98003	1.28937	0.508981
0.413232	2.97475	1.28858	0.506558
0.414063	2.96948	1.28779	0.504135
0.414895	2.96421	1.287	0.501712
0.415726	2.95893	1.28621	0.49929
0.416558	2.95366	1.28543	0.496867
0.417389	2.94839	1.28464	0.494444
0.418221	2.94312	1.28385	0.492021
0.419052	2.93784	1.28306	0.489599
0.419884	2.93257	1.28227	0.487176
0.420715	2.93192	1.28031	0.484542
0.421547	2.93201	1.27691	0.481558
0.422378	2.93211	1.27351	0.478575
0.423209	2.93221	1.27011	0.475591
0.424041	2.9323	1.26671	0.472608
0.424872	2.9324	1.26331	0.469624
0.425704	2.9325	1.25991	0.466641
0.426535	2.9326	1.25651	0.463658
0.427367	2.93269	1.25311	0.460674
0.428198	2.93279	1.24971	0.457691
0.42903	2.93289	1.24631	0.454707
0.429861	2.93298	1.24291	0.451724
0.430693	2.93495	1.23957	0.448372
0.431524	2.93729	1.2363	0.444302
0.432355	2.93963	1.23303	0.440232
0.433187	2.94198	1.22977	0.436162
0.434018	2.94432	1.2265	0.432092
0.43485	2.94666	1.22323	0.428021
0.435681	2.949	1.21996	0.423951
0.436513	2.95134	1.2167	0.419881
0.437344	2.95369	1.21343	0.415811
0.438176	2.95603	1.21016	0.41174
0.439007	2.95837	1.20689	0.40767
0.439838	2.96071	1.20362	0.4036
0.44067	2.96497	1.20071	0.399762
0.441501	2.9697	1.1984	0.396467
0.442333	2.97443	1.19609	0.393172
0.443164	2.97915	1.19378	0.389877
0.443996	2.98388	1.19147	0.386582
0.444827	2.9886	1.18915	0.383287
0.445659	2.99333	1.18684	0.379992
0.44649	2.99805	1.18453	0.376698
0.447322	3.00278	1.18222	0.373403
0.448153	3.0075	1.1799	0.370108
0.448984	3.01223	1.17759	0.366813
0.449816	3.01695	1.17528	0.363518
0.450647	3.02205	1.17213	0.360418
0.451479	3.02725	1.16735	0.357871
0.45231	3.03246	1.16256	0.355323
0.453142	3.03766	1.15778	0.352776
0.453973	3.04287	1.15299	0.350229
0.454805	3.04807	1.14821	0.347681
0.455636	3.05327	1.14343	0.345134
0.456468	3.05848	1.13864	0.342587
0.457299	3.06368	1.13386	0.340039
0.45813	3.06888	1.12908	0.337492
0.458962	3.07409	1.12429	0.334945
0.459793	3.07929	1.11951	0.332397
0.460625	3.08463	1.1148	0.330241
0.461456	3.09002	1.11028	0.329452
0.462288	3.09542	1.10576	0.328663
0.463119	3.10081	1.10124	0.327874
0.463951	3.1062	1.09672	0.327085
0.464782	3.11159	1.0922	0.326295
0.465614	3.11698	1.08768	0.325506
0.466445	3.12237	1.08316	0.324717
0.467276	3.12776	1.07864	0.323928
0.468108	3.13315	1.07412	0.323139
0.468939	3.13854	1.0696	0.32235
0.469771	3.14393	1.06507	0.321561
0.470602	3.14936	1.06044	0.320858
0.471434	3.15481	1.05549	0.32054
0.472265	3.16025	1.05054	0.320221
0.473097	3.1657	1.04559	0.319903
0.473928	3.17115	1.04064	0.319584
0.47476	3.17659	1.03569	0.319266
0.475591	3.18204	1.03074	0.318948
0.476422	3.18748	1.02579	0.318629
0.477254	3.19293	1.02084	0.318311
0.478085	3.19837	1.01589	0.317992
0.478917	3.20382	1.01094	0.317674
0.479748	3.20927	1.00599	0.317356
0.48058	3.21419	1.00037	0.316804
0.481411	3.21889	0.992485	0.31488
0.482243	3.22359	0.9846	0.312955
0.483074	3.22829	0.976714	0.311031
0.483905	3.23298	0.968829	0.309106
0.484737	3.23768	0.960944	0.307182
0.485568	3.24238	0.953058	0.305258
0.4864	3.24708	0.945172	0.303333
0.487231	3.25177	0.937287	0.301409
0.488063	3.25647	0.929402	0.299485
0.488894	3.26117	0.921516	0.29756
0.489726	3.26587	0.913631	0.295636
0.490557	3.27048	0.906033	0.293753
0.491389	3.27505	0.899657	0.292216
0.49222	3.27963	0.893281	0.290679
0.493051	3.2842	0.886905	0.289143
0.493883	3.28877	0.880529	0.287606
0.494714	3.29335	0.874152	0.286069
0.495546	3.29792	0.867776	0.284533
0.496377	3.30249	0.8614	0.282996
0.497209	3.30707	0.855024	0.281459
0.49804	3.31164	0.848647	0.279922
0.498872	3.31621	0.842271	0.278386
0.499703	3.32078	0.835895	0.276849
0.500535	3.32533	0.829641	0.27521
0.501366	3.32987	0.824061	0.272171
0.502197	3.33441	0.818481	0.269133
0.503029	3.33895	0.812901	0.266094
0.50386	3.34349	0.807321	0.263055
0.504692	3.34803	0.801741	0.260016
0.505523	3.35256	0.796161	0.256977
0.506355	3.3571	0.790581	0.253938
0.507186	3.36164	0.785001	0.2509
0.508018	3.36618	0.779421	0.247861
0.508849	3.37072	0.773841	0.244822
0.509681	3.37526	0.768261	0.241783
0.510512	3.37978	0.762816	0.238704
0.511343	3.38429	0.7584	0.234302
0.512175	3.3888	0.753983	0.229899
0.513006	3.39331	0.749566	0.225497
0.513838	3.39782	0.745149	0.221094
0.514669	3.40233	0.740732	0.216692
0.515501	3.40684	0.736315	0.212289
0.516332	3.41135	0.731898	0.207887
0.517164	3.41586	0.727481	0.203484
0.517995	3.42037	0.723064	0.199082
0.518826	3.42488	0.718647	0.194679
0.519658	3.42939	0.71423	0.190277
0.520489	3.43373	0.709936	0.185874
0.521321	3.43793	0.707056	0.183454
0.522152	3.44214	0.704176	0.181052
0.522984	3.44634	0.701296	0.17865
0.523815	3.45055	0.698416	0.176248
0.524647	3.45476	0.695536	0.173846
0.525478	3.45896	0.692656	0.171444
0.52631	3.46317	0.689776	0.169042
0.527141	3.46737	0.686896	0.16664
0.527972	3.47158	0.684016	0.164238
0.528804	3.47578	0.681136	0.161836
0.529635	3.47999	0.678256	0.159434
0.530467	3.48592	0.675471	0.157032
0.531298	3.4932	0.674807	0.155467
0.53213	3.50049	0.674142	0.153944
0.532961	3.50777	0.673477	0.152421
0.533793	3.51505	0.672813	0.150898
0.534624	3.52233	0.672148	0.149375
0.535456	3.52962	0.671484	0.147852
0.536287	3.5369	0.670819	0.14633
0.537118	3.54418	0.670154	0.144807
0.53795	3.55146	0.66949	0.143284
0.538781	3.55874	0.668825	0.141761
0.539613	3.56603	0.668161	0.140238
0.540444	3.57366	0.667492	0.138715
0.541276	3.5816	0.666142	0.138008
0.542107	3.58954	0.664792	0.137378
0.542939	3.59748	0.663442	0.136748
0.54377	3.60542	0.662092	0.136118
0.544602	3.61336	0.660742	0.135488
0.545433	3.6213	0.659392	0.134858
0.546264	3.62924	0.658042	0.134229
0.547096	3.63718	0.656692	0.133599
0.547927	3.64512	0.655342	0.132969
0.548759	3.65306	0.653992	0.132339
0.54959	3.661	0.652641	0.131709
0.550422	3.66905	0.651291	0.131079
0.551253	3.67719	0.64672	0.131563
0.552085	3.68533	0.642047	0.132207
0.552916	3.69347	0.637374	0.132851
0.553748	3.70161	0.632701	0.133494
0.554579	3.70975	0.628028	0.134138
0.55541	3.71789	0.623355	0.134782
0.556242	3.72603	0.618682	0.135426
0.557073	3.73418	0.614008	0.136069
0.557905	3.74232	0.609335	0.136713
0.558736	3.75046	0.604662	0.137357
0.559568	3.7586	0.599989	0.138001
0.560399	3.76736	0.595316	0.138645
0.561231	3.77678	0.592612	0.139925
0.562062	3.7862	0.59005	0.14133
0.562894	3.79563	0.587488	0.142735
0.563725	3.80505	0.584927	0.14414
0.564556	3.81447	0.582365	0.145546
0.565388	3.82389	0.579804	0.146951
0.566219	3.83332	0.577242	0.148356
0.567051	3.84274	0.574681	0.149761
0.567882	3.85216	0.572119	0.151166
0.568714	3.86159	0.569557	0.152572
0.569545	3.87101	0.566996	0.153977
0.570377	3.88024	0.564434	0.155382
0.571208	3.88924	0.561743	0.155098
0.572039	3.89824	0.559036	0.154385
0.572871	3.90724	0.556329	0.153672
0.573702	3.91624	0.553622	0.152959
0.574534	3.92524	0.550915	0.152246
0.575365	3.93425	0.548208	0.151533
0.576197	3.94325	0.545501	0.15082
0.577028	3.95225	0.542794	0.150107
0.57786	3.96125	0.540087	0.149394
0.578691	3.97025	0.53738	0.148681
0.579523	3.97925	0.534673	0.147968
0.580354	3.98765	0.531966	0.147255
0.581185	3.99525	0.529438	0.147089
0.582017	4.00285	0.526938	0.147096
0.582848	4.01046	0.524439	0.147102
0.58368	4.01806	0.52194	0.147109
0.584511	4.02566	0.519441	0.147116
0.585343	4.03326	0.516941	0.147123
0.586174	4.04086	0.514442	0.14713
0.587006	4.04846	0.511943	0.147137
0.587837	4.05606	0.509444	0.147144
0.588669	4.06366	0.506944	0.147151
0.5895	4.07126	0.504445	0.147158
0.590331	4.0784	0.501946	0.147165
0.591163	4.08484	0.501887	0.147077
0.591994	4.09127	0.502358	0.146952
0.592826	4.09771	0.502828	0.146828
0.593657	4.10415	0.503299	0.146703
0.594489	4.11058	0.50377	0.146579
0.59532	4.11702	0.504241	0.146454
0.596152	4.12346	0.504711	0.146329
0.596983	4.12989	0.505182	0.146205
0.597815	4.13633	0.505653	0.14608
0.598646	4.14277	0.506124	0.145956
0.599477	4.1492	0.506595	0.145831
0.600309	4.15576	0.507065	0.145706
0.60114	4.1625	0.507101	0.143794
0.601972	4.16924	0.507018	0.141046
0.602803	4.17598	0.506935	0.138298
0.603635	4.18272	0.506852	0.13555
0.604466	4.18946	0.506769	0.132801
0.605298	4.1962	0.506686	0.130053
0.606129	4.20295	0.506603	0.127305
0.60696	4.20969	0.50652	0.124557
0.607792	4.21643	0.506437	0.121809
0.608623	4.22317	0.506354	0.119061
0.609455	4.22991	0.506271	0.116313
0.610286	4.23643	0.506188	0.113565
0.611118	4.2425	0.505856	0.112797
0.611949	4.24858	0.505441	0.113129
0.612781	4.25465	0.505025	0.113461
0.613612	4.26073	0.50461	0.113794
0.614444	4.26681	0.504194	0.114126
0.615275	4.27288	0.503779	0.114458
0.616106	4.27896	0.503364	0.114791
0.616938	4.28504	0.502948	0.115123
0.617769	4.29111	0.502533	0.115455
0.618601	4.29719	0.502118	0.115787
0.619432	4.30327	0.501702	0.11612
0.620264	4.30942	0.501287	0.116452
0.621095	4.31574	0.501388	0.115764
0.621927	4.32206	0.5017	0.114407
0.622758	4.32838	0.502011	0.11305
0.62359	4.3347	0.502323	0.111693
0.624421	4.34102	0.502634	0.110337
0.625252	4.34734	0.502946	0.10898
0.626084	4.35365	0.503257	0.107623
0.626915	4.35997	0.503569	0.106266
0.627747	4.36629	0.50388	0.10491
0.628578	4.37261	0.504192	0.103553
0.62941	4.37893	0.504504	0.102196
0.630241	4.38523	0.504815	0.100839
0.631073	4.39149	0.504889	0.099377
0.631904	4.39774	0.504847	0.097833
0.632736	4.404	0.504806	0.09629
0.633567	4.41026	0.504764	0.094746
0.634398	4.41652	0.504723	0.093202
0.63523	4.42277	0.504681	0.091659
0.636061	4.42903	0.504639	0.090115
0.636893	4.43529	0.504598	0.088571
0.637724	4.44154	0.504556	0.087028
0.638556	4.4478	0.504515	0.085484
0.639387	4.45406	0.504473	0.08394
0.640219	4.4604	0.504432	0.082397
0.64105	4.46701	0.502573	0.082349
0.641882	4.47363	0.499679	0.083643
0.642713	4.48024	0.496785	0.084938
0.643544	4.48684	0.493892	0.086232
0.644376	4.49345	0.490998	0.087527
0.645207	4.50007	0.488104	0.088821
0.646039	4.50668	0.48521	0.090115
0.64687	4.51328	0.482316	0.09141
0.647702	4.51989	0.479422	0.092704
0.648533	4.52651	0.476528	0.093999
0.649365	4.53311	0.473634	0.095293
0.650196	4.5397	0.470741	0.096588
0.651028	4.54622	0.466933	0.097172
0.651859	4.55274	0.462516	0.097013
0.65269	4.55926	0.458099	0.096854
0.653522	4.56578	0.453682	0.096695
0.654353	4.5723	0.449265	0.096535
0.655185	4.57882	0.444848	0.096376
0.656016	4.58534	0.440431	0.096217
0.656848	4.59186	0.436014	0.096058
0.657679	4.59838	0.431597	0.095899
0.658511	4.6049	0.42718	0.095739
0.659342	4.61142	0.422763	0.09558
0.660173	4.61791	0.418346	0.095421
0.661005	4.62426	0.414007	0.095203
0.661836	4.63062	0.409729	0.094912
0.662668	4.63697	0.40545	0.094621
0.663499	4.64332	0.401172	0.09433
0.664331	4.64968	0.396893	0.09404
0.665162	4.65603	0.392615	0.093749
0.665994	4.66238	0.388337	0.093458
0.666825	4.66874	0.384058	0.093167
0.667657	4.67509	0.379779	0.092877
0.668488	4.68145	0.375501	0.092586
0.669319	4.6878	0.371222	0.092295
0.670151	4.69413	0.366944	0.092005
0.670982	4.70035	0.363817	0.091495
0.671814	4.70657	0.361726	0.090671
0.672645	4.71279	0.359635	0.089847
0.673477	4.71902	0.357544	0.089024
0.674308	4.72524	0.355453	0.0882
0.67514	4.73146	0.353363	0.087376
0.675971	4.73768	0.351272	0.086552
0.676803	4.7439	0.349181	0.085729
0.677634	4.75013	0.34709	0.084905
0.678465	4.75635	0.344999	0.084081
0.679297	4.76257	0.342909	0.083257
0.680128	4.76858	0.340818	0.082434
0.68096	4.77345	0.339642	0.081324
0.681791	4.77831	0.33942	0.079732
0.682623	4.78318	0.339199	0.07814
0.683454	4.78804	0.338977	0.076548
0.684286	4.7929	0.338755	0.074955
0.685117	4.79777	0.338534	0.073363
0.685948	4.80263	0.338312	0.071771
0.68678	4.8075	0.338091	0.070179
0.687611	4.81236	0.337869	0.068587
0.688443	4.81722	0.337648	0.066995
0.689274	4.82209	0.337426	0.065403
0.690106	4.82675	0.337205	0.063811
0.690937	4.83003	0.338126	0.062477
0.691769	4.83331	0.340432	0.061661
0.6926	4.83658	0.342737	0.060844
0.693432	4.83986	0.345043	0.060027
0.694263	4.84314	0.347348	0.05921
0.695094	4.84641	0.349653	0.058393
0.695926	4.84969	0.351959	0.057576
0.696757	4.85297	0.354264	0.05676
0.697589	4.85625	0.356569	0.055943
0.69842	4.85952	0.358875	0.055126
0.699252	4.8628	0.36118	0.054309
0.700083	4.86611	0.363486	0.053492
0.700915	4.86974	0.36584	0.053033
0.701746	4.87336	0.368263	0.053428
0.702578	4.87698	0.370686	0.053822
0.703409	4.88061	0.373109	0.054217
0.70424	4.88423	0.375532	0.054611
0.705072	4.88786	0.377955	0.055006
0.705903	4.89148	0.380379	0.0554
0.706735	4.8951	0.382802	0.055795
0.707566	4.89873	0.385225	0.05619
0.708398	4.90235	0.387648	0.056584
0.709229	4.90597	0.390071	0.056979
0.710061	4.90948	0.392494	0.057373
0.710892	4.9115	0.394254	0.057606
0.711724	4.91351	0.394926	0.057371
0.712555	4.91553	0.395597	0.057136
0.713386	4.91754	0.396269	0.0569
0.714218	4.91956	0.39694	0.056665
0.715049	4.92158	0.397612	0.05643
0.715881	4.92359	0.398283	0.056194
0.716712	4.92561	0.398955	0.055959
0.717544	4.92763	0.399627	0.055723
0.718375	4.92964	0.400298	0.055488
0.719207	4.93166	0.40097	0.055253
0.720038	4.93367	0.401641	0.055017
0.720869	4.93553	0.402296	0.054692
0.721701	4.9374	0.402919	0.054041
0.722532	4.93926	0.403542	0.05339
0.723364	4.94112	0.404165	0.05274
0.724195	4.94299	0.404788	0.052089
0.725027	4.94485	0.405412	0.051438
0.725858	4.94672	0.406035	0.050788
0.72669	4.94858	0.406658	0.050137
0.727521	4.95044	0.407281	0.049486
0.728353	4.95231	0.407904	0.048835
0.729184	4.95417	0.408527	0.048185
0.730016	4.95605	0.40915	0.047534
0.730847	4.95888	0.409214	0.04734
0.731678	4.96171	0.408003	0.049236
0.73251	4.96453	0.406791	0.051133
0.733341	4.96736	0.40558	0.05303
0.734173	4.97019	0.404368	0.054927
0.735004	4.97301	0.403156	0.056823
0.735836	4.97584	0.401945	0.05872
0.736667	4.97867	0.400733	0.060617
0.737499	4.98149	0.399522	0.062513
0.73833	4.98432	0.39831	0.06441
0.739161	4.98715	0.397099	0.066307
0.739993	4.98998	0.395887	0.068203
0.740824	4.99104	0.394707	0.069881
0.741656	4.9921	0.393613	0.07022
0.742487	4.99315	0.392519	0.070559
0.743319	4.9942	0.391426	0.070899
0.74415	4.99526	0.390332	0.071238
0.744982	4.99631	0.389238	0.071577
0.745813	4.99736	0.388144	0.071916
0.746645	4.99842	0.38705	0.072255
0.747476	4.99947	0.385956	0.072594
0.748307	5.00052	0.384862	0.072934
0.749139	5.00158	0.383769	0.073273
0.74997	5.00263	0.382675	0.073612
0.750802	5.00632	0.381848	0.073979
0.751633	5.01011	0.38191	0.074596
0.752465	5.0139	0.381972	0.075212
0.753296	5.01769	0.382035	0.075828
0.754128	5.02148	0.382097	0.076444
0.754959	5.02527	0.382159	0.07706
0.755791	5.02906	0.382222	0.077676
0.756622	5.03285	0.382284	0.078292
0.757453	5.03664	0.382346	0.078908
0.758285	5.04043	0.382408	0.079524
0.759116	5.04422	0.382471	0.08014
0.759948	5.04801	0.382533	0.080756
0.760779	5.05153	0.382676	0.081341
0.761611	5.05503	0.383154	0.081466
0.762442	5.05853	0.383631	0.08159
0.763274	5.06203	0.384109	0.081715
0.764105	5.06553	0.384587	0.08184
0.764937	5.06902	0.385064	0.081964
0.765768	5.07252	0.385542	0.082089
0.766599	5.07602	0.38602	0.082213
0.767431	5.07952	0.386498	0.082338
0.768262	5.08302	0.386975	0.082463
0.769094	5.08652	0.387453	0.082587
0.769925	5.09002	0.387931	0.082712
0.770757	5.0939	0.388432	0.082816
0.771588	5.09782	0.389062	0.082131
0.77242	5.10175	0.389692	0.081446
0.773251	5.10567	0.390322	0.080761
0.774082	5.10959	0.390952	0.080075
0.774914	5.11351	0.391582	0.07939
0.775745	5.11743	0.392212	0.078705
0.776577	5.12135	0.392842	0.078019
0.777408	5.12528	0.393472	0.077334
0.77824	5.1292	0.394102	0.076649
0.779071	5.13312	0.394732	0.075963
0.779903	5.13704	0.395362	0.075278
0.780734	5.14061	0.395928	0.074593
0.781566	5.14414	0.396025	0.072993
0.782397	5.14767	0.396122	0.07138
0.783228	5.15119	0.396219	0.069767
0.78406	5.15472	0.396316	0.068154
0.784891	5.15825	0.396413	0.066542
0.785723	5.16177	0.39651	0.064929
0.786554	5.1653	0.396607	0.063316
0.787386	5.16883	0.396704	0.061703
0.788217	5.17235	0.396801	0.06009
0.789049	5.17588	0.396898	0.058477
0.78988	5.17941	0.396994	0.056864
0.790712	5.18042	0.396888	0.055252
0.791543	5.18101	0.394541	0.052924
0.792374	5.1816	0.392194	0.050557
0.793206	5.18219	0.389847	0.048189
0.794037	5.18278	0.3875	0.045822
0.794869	5.18337	0.385154	0.043454
0.7957	5.18396	0.382807	0.041087
0.796532	5.18454	0.38046	0.03872
0.797363	5.18513	0.378113	0.036352
0.798195	5.18572	0.375766	0.033985
0.799026	5.18631	0.373419	0.031618
0.799857	5.1869	0.371072	0.02925
0.800689	5.18787	0.368727	0.026883
0.80152	5.18891	0.366436	0.026786
0.802352	5.18996	0.364144	0.026918
0.803183	5.19101	0.361853	0.027049
0.804015	5.19205	0.359561	0.027181
0.804846	5.1931	0.35727	0.027312
0.805678	5.19414	0.354978	0.027444
0.806509	5.19519	0.352686	0.027575
0.807341	5.19624	0.350395	0.027707
0.808172	5.19728	0.348103	0.027838
0.809003	5.19833	0.345812	0.02797
0.809835	5.19937	0.34352	0.028101
0.810666	5.19893	0.341231	0.028233
0.811498	5.19812	0.33921	0.028118
0.812329	5.19731	0.337188	0.027965
0.813161	5.1965	0.335167	0.027813
0.813992	5.19569	0.333145	0.027661
0.814824	5.19488	0.331123	0.027508
0.815655	5.19407	0.329102	0.027356
0.816487	5.19326	0.32708	0.027204
0.817318	5.19245	0.325059	0.027051
0.81815	5.19164	0.323037	0.026899
0.818981	5.19083	0.321016	0.026747
0.819812	5.19002	0.318994	0.026595
0.820644	5.18794	0.316973	0.026442
0.821475	5.18549	0.316398	0.025933
0.822307	5.18305	0.315865	0.025352
0.823138	5.1806	0.315332	0.02477
0.82397	5.17816	0.314799	0.024189
0.824801	5.17571	0.314266	0.023607
0.825633	5.17326	0.313733	0.023026
0.826464	5.17082	0.3132	0.022444
0.827295	5.16837	0.312667	0.021863
0.828127	5.16593	0.312134	0.021282
0.828958	5.16348	0.311601	0.0207
0.82979	5.16104	0.311067	0.020119
0.830621	5.1602	0.310534	0.019537
0.831453	5.15992	0.312022	0.019856
0.832284	5.15964	0.313649	0.020409
0.833116	5.15935	0.315276	0.020963
0.833947	5.15907	0.316903	0.021517
0.834779	5.15878	0.31853	0.022071
0.83561	5.1585	0.320157	0.022625
0.836441	5.15822	0.321784	0.023178
0.837273	5.15793	0.323411	0.023732
0.838104	5.15765	0.325038	0.024286
0.838936	5.15736	0.326664	0.02484
0.839767	5.15708	0.328291	0.025393
0.840599	5.15507	0.329918	0.025947
0.84143	5.15239	0.32966	0.02635
0.842262	5.14971	0.32919	0.026703
0.843093	5.14703	0.328719	0.027056
0.843925	5.14434	0.328248	0.027409
0.844756	5.14166	0.327777	0.027762
0.845587	5.13898	0.327306	0.028115
0.846419	5.1363	0.326836	0.028468
0.84725	5.13362	0.326365	0.028821
0.848082	5.13094	0.325894	0.029174
0.848913	5.12826	0.325423	0.029527
0.849745	5.12557	0.324953	0.02988
0.850576	5.12379	0.324482	0.030233
0.851408	5.1224	0.32388	0.030774
0.852239	5.12102	0.323257	0.03139
0.85307	5.11963	0.322634	0.032006
0.853902	5.11825	0.322011	0.032622
0.854733	5.11686	0.321387	0.033238
0.855565	5.11547	0.320764	0.033854
0.856396	5.11409	0.320141	0.034471
0.857228	5.1127	0.319518	0.035087
0.858059	5.11132	0.318895	0.035703
0.858891	5.10993	0.318272	0.036319
0.859722	5.10855	0.317649	0.036935
0.860554	5.10852	0.317026	0.037551
0.861385	5.10917	0.316643	0.0376
0.862216	5.10982	0.31631	0.037379
0.863048	5.11047	0.315978	0.037157
0.863879	5.11112	0.315646	0.036936
0.864711	5.11177	0.315313	0.036714
0.865542	5.11242	0.314981	0.036493
0.866374	5.11308	0.314649	0.036271
0.867205	5.11373	0.314316	0.03605
0.868037	5.11438	0.313984	0.035828
0.868868	5.11503	0.313652	0.035606
0.8697	5.11568	0.31332	0.035385
0.870531	5.11596	0.312987	0.035163
0.871362	5.11602	0.31224	0.03575
0.872194	5.11608	0.311382	0.036796
0.873025	5.11614	0.310523	0.037841
0.873857	5.11621	0.309665	0.038886
0.874688	5.11627	0.308806	0.039931
0.87552	5.11633	0.307948	0.040977
0.876351	5.11639	0.30709	0.042022
0.877183	5.11646	0.306231	0.043067
0.878014	5.11652	0.305373	0.044112
0.878846	5.11658	0.304514	0.045158
0.879677	5.11664	0.303656	0.046203
0.880508	5.11724	0.302797	0.047248
0.88134	5.11817	0.302183	0.047559
0.882171	5.11911	0.30165	0.047379
0.883003	5.12005	0.301117	0.047199
0.883834	5.12098	0.300584	0.047019
0.884666	5.12192	0.300051	0.046839
0.885497	5.12285	0.299518	0.046659
0.886329	5.12379	0.298985	0.046479
0.88716	5.12472	0.298451	0.046299
0.887991	5.12566	0.297918	0.046119
0.888823	5.12659	0.297385	0.045939
0.889654	5.12753	0.296852	0.045759
0.890486	5.12719	0.296319	0.045579
0.891317	5.12595	0.29544	0.044696
0.892149	5.12471	0.294422	0.043263
0.89298	5.12347	0.293405	0.04183
0.893812	5.12223	0.292387	0.040398
0.894643	5.12099	0.291369	0.038965
0.895475	5.11975	0.290352	0.037532
0.896306	5.11851	0.289334	0.036099
0.897137	5.11727	0.288316	0.034666
0.897969	5.11603	0.287298	0.033233
0.8988	5.11479	0.286281	0.0318
0.899632	5.11355	0.285263	0.030367
0.900463	5.11098	0.284245	0.028934
0.901295	5.10736	0.282731	0.028481
0.902126	5.10373	0.280979	0.028924
0.902958	5.10011	0.279228	0.029367
0.903789	5.09649	0.277476	0.02981
0.904621	5.09286	0.275725	0.030253
0.905452	5.08924	0.273973	0.030696
0.906283	5.08561	0.272222	0.031139
0.907115	5.08199	0.27047	0.031583
0.907946	5.07837	0.268718	0.032026
0.908778	5.07474	0.266967	0.032469
0.909609	5.07112	0.265215	0.032912
0.910441	5.06714	0.263464	0.033355
0.911272	5.06283	0.260981	0.033125
0.912104	5.05853	0.258087	0.032176
0.912935	5.05423	0.255193	0.031228
0.913767	5.04992	0.252299	0.03028
0.914598	5.04562	0.249406	0.029331
0.915429	5.04132	0.246512	0.028383
0.916261	5.03702	0.243618	0.027435
0.917092	5.03271	0.240724	0.026486
0.917924	5.02841	0.23783	0.025538
0.918755	5.02411	0.234936	0.02459
0.919587	5.0198	0.232042	0.023641
0.920418	5.01587	0.229148	0.022693
0.92125	5.01229	0.227474	0.021264
0.922081	5.00872	0.226602	0.019236
0.922913	5.00514	0.225729	0.017208
0.923744	5.00157	0.224857	0.01518
0.924575	4.99799	0.223985	0.013151
0.925407	4.99442	0.223112	0.011123
0.926238	4.99084	0.22224	0.009095
0.92707	4.98727	0.221368	0.007067
0.927901	4.98369	0.220495	0.005039
0.928733	4.98012	0.219623	0.00301
0.929564	4.97654	0.218751	0.000982
0.930396	4.97304	0.217878	-0.00105
0.931227	4.96962	0.217696	-0.0031
0.932059	4.96621	0.218042	-0.0052
0.93289	4.96279	0.218388	-0.0073
0.933721	4.95938	0.218734	-0.0094
0.934553	4.95596	0.219081	-0.01149
0.935384	4.95255	0.219427	-0.01359
0.936216	4.94913	0.219773	-0.01569
0.937047	4.94571	0.220119	-0.01778
0.937879	4.9423	0.220465	-0.01988
0.93871	4.93888	0.220811	-0.02198
0.939542	4.93547	0.221158	-0.02408
0.940373	4.93216	0.221504	-0.02617
0.941204	4.92898	0.222484	-0.02805
0.942036	4.9258	0.224028	-0.02954
0.942867	4.92262	0.225572	-0.03102
0.943699	4.91944	0.227115	-0.03251
0.94453	4.91625	0.228659	-0.034
0.945362	4.91307	0.230203	-0.03549
0.946193	4.90989	0.231747	-0.03698
0.947025	4.90671	0.233291	-0.03847
0.947856	4.90353	0.234835	-0.03995
0.948688	4.90035	0.236379	-0.04144
0.949519	4.89717	0.237922	-0.04293
0.95035	4.89313	0.239466	-0.04442
0.951182	4.8879	0.241736	-0.04597
0.952013	4.88267	0.244755	-0.04764
0.952845	4.87744	0.247773	-0.04932
0.953676	4.8722	0.250792	-0.05099
0.954508	4.86697	0.25381	-0.05267
0.955339	4.86174	0.256829	-0.05434
0.956171	4.85651	0.259847	-0.05602
0.957002	4.85128	0.262866	-0.05769
0.957834	4.84605	0.265884	-0.05937
0.958665	4.84082	0.268903	-0.06104
0.959496	4.83559	0.271921	-0.06272
0.960328	4.83014	0.27494	-0.0644
0.961159	4.82439	0.277145	-0.06536
0.961991	4.81863	0.278377	-0.0646
0.962822	4.81287	0.279609	-0.06384
0.963654	4.80711	0.280842	-0.06308
0.964485	4.80136	0.282074	-0.06232
0.965317	4.7956	0.283306	-0.06156
0.966148	4.78984	0.284539	-0.06079
0.96698	4.78408	0.285771	-0.06003
0.967811	4.77833	0.287003	-0.05927
0.968642	4.77257	0.288235	-0.05851
0.969474	4.76681	0.289468	-0.05775
0.970305	4.76115	0.2907	-0.05699
0.971137	4.75565	0.292219	-0.05592
0.971968	4.75014	0.294137	-0.05394
0.9728	4.74464	0.296055	-0.05196
0.973631	4.73914	0.297972	-0.04998
0.974463	4.73364	0.29989	-0.048
0.975294	4.72814	0.301808	-0.04602
0.976125	4.72264	0.303726	-0.04404
0.976957	4.71713	0.305643	-0.04206
0.977788	4.71163	0.307561	-0.04008
0.97862	4.70613	0.309479	-0.0381
0.979451	4.70063	0.311396	-0.03612
0.980283	4.69573	0.313314	-0.03414
0.981114	4.692	0.315277	-0.03212
0.981946	4.68828	0.317312	-0.02992
0.982777	4.68455	0.319348	-0.02773
0.983609	4.68082	0.321383	-0.02553
0.98444	4.67709	0.323418	-0.02334
0.985271	4.67337	0.325454	-0.02114
0.986103	4.66964	0.327489	-0.01895
0.986934	4.66591	0.329525	-0.01676
0.987766	4.66218	0.33156	-0.01456
0.988597	4.65846	0.333595	-0.01237
0.989429	4.65473	0.335631	-0.01017
0.99026	4.65122	0.337666	-0.00798
0.991092	4.64819	0.33895	-0.00594
0.991923	4.64516	0.338804	-0.00462
0.992755	4.64213	0.338659	-0.00331
0.993586	4.63911	0.338514	-0.00199
0.994417	4.63608	0.338368	-0.00068
0.995249	4.63305	0.338223	0.000639
0.99608	4.63002	0.338078	0.001954
0.996912	4.627	0.337932	0.003269
0.997743	4.62397	0.337787	0.004585
0.998575	4.62094	0.337641	0.0059
0.999406	4.61791	0.337496	0.007215
1.00024	4.61457	0.337351	0.00853
1.00107	4.61046	0.336956	0.009851
1.0019	4.60634	0.336001	0.011208
1.00273	4.60223	0.335045	0.012565
1.00356	4.59811	0.33409	0.013921
1.00439	4.59399	0.333134	0.015278
1.00523	4.58988	0.332179	0.016635
1.00606	4.58576	0.331224	0.017991
1.00689	4.58165	0.330268	0.019348
1.00772	4.57753	0.329313	0.020705
1.00855	4.57342	0.328357	0.022062
1.00938	4.5693	0.327402	0.023419
1.01022	4.56477	0.326447	0.024775
1.01105	4.55904	0.32523	0.026073
1.01188	4.55331	0.323313	0.02682
1.01271	4.54758	0.321395	0.027568
1.01354	4.54185	0.319477	0.028315
1.01437	4.53612	0.31756	0.029063
1.0152	4.53039	0.315642	0.029811
1.01604	4.52466	0.313724	0.030558
1.01687	4.51893	0.311807	0.031306
1.0177	4.5132	0.309889	0.032053
1.01853	4.50747	0.307971	0.032801
1.01936	4.50174	0.306054	0.033549
1.02019	4.49576	0.304136	0.034296
1.02102	4.48898	0.302203	0.034995
1.02185	4.4822	0.300223	0.034905
1.02269	4.47541	0.298243	0.034815
1.02352	4.46863	0.296263	0.034725
1.02435	4.46185	0.294283	0.034635
1.02518	4.45506	0.292303	0.034545
1.02601	4.44828	0.290323	0.034455
1.02684	4.4415	0.288343	0.034365
1.02768	4.43471	0.286363	0.034275
1.02851	4.42793	0.284383	0.034185
1.02934	4.42115	0.282403	0.034095
1.03017	4.4139	0.280423	0.034005
1.031	4.40485	0.278734	0.033928
1.03183	4.3958	0.278228	0.034496
1.03266	4.38675	0.277723	0.035063
1.0335	4.3777	0.277218	0.035631
1.03433	4.36866	0.276712	0.036199
1.03516	4.35961	0.276207	0.036766
1.03599	4.35056	0.275701	0.037334
1.03682	4.34151	0.275196	0.037901
1.03765	4.33246	0.274691	0.038469
1.03848	4.32341	0.274185	0.039037
1.03932	4.31436	0.27368	0.039604
1.04015	4.3055	0.273174	0.040172
1.04098	4.29753	0.272846	0.040739
1.04181	4.28955	0.273449	0.041239
1.04264	4.28158	0.274051	0.041737
1.04347	4.2736	0.274653	0.042236
1.04431	4.26563	0.275256	0.042734
1.04514	4.25765	0.275858	0.043233
1.04597	4.24968	0.27646	0.043731
1.0468	4.2417	0.277063	0.04423
1.04763	4.23373	0.277665	0.044728
1.04846	4.22575	0.278267	0.045226
1.04929	4.21778	0.27887	0.045725
1.05012	4.20976	0.279472	0.046223
1.05096	4.20148	0.280274	0.046721
1.05179	4.19321	0.282496	0.04677
1.05262	4.18494	0.284719	0.04679
1.05345	4.17667	0.286941	0.046811
1.05428	4.16839	0.289163	0.046832
1.05511	4.16012	0.291385	0.046853
1.05594	4.15185	0.293608	0.046873
1.05678	4.14357	0.29583	0.046894
1.05761	4.1353	0.298052	0.046915
1.05844	4.12703	0.300275	0.046936
1.05927	4.11876	0.302497	0.046956
1.0601	4.1105	0.30472	0.046977
1.06093	4.10235	0.306919	0.046998
1.06177	4.0942	0.308878	0.045761
1.0626	4.08605	0.310838	0.04439
1.06343	4.07791	0.312797	0.04302
1.06426	4.06976	0.314756	0.041649
1.06509	4.06161	0.316715	0.040279
1.06592	4.05346	0.318675	0.038908
1.06675	4.04531	0.320634	0.037537
1.06759	4.03716	0.322593	0.036167
1.06842	4.02902	0.324552	0.034796
1.06925	4.02087	0.326511	0.033426
1.07008	4.01283	0.328471	0.032055
1.07091	4.00586	0.330371	0.030684
1.07174	3.99889	0.33114	0.029817
1.07257	3.99192	0.331908	0.029028
1.07341	3.98495	0.332677	0.028239
1.07424	3.97798	0.333445	0.02745
1.07507	3.97101	0.334214	0.026661
1.0759	3.96404	0.334982	0.025872
1.07673	3.95707	0.33575	0.025082
1.07756	3.9501	0.336519	0.024293
1.07839	3.94313	0.337287	0.023504
1.07923	3.93616	0.338056	0.022715
1.08006	3.92921	0.338824	0.021926
1.08089	3.92254	0.339576	0.021137
1.08172	3.91588	0.339002	0.020702
1.08255	3.90921	0.338427	0.020342
1.08338	3.90255	0.337852	0.019983
1.08421	3.89588	0.337278	0.019623
1.08505	3.88922	0.336703	0.019263
1.08588	3.88255	0.336128	0.018903
1.08671	3.87589	0.335554	0.018543
1.08754	3.86922	0.334979	0.018183
1.08837	3.86255	0.334405	0.017823
1.0892	3.85589	0.33383	0.017463
1.09003	3.84925	0.333255	0.017103
1.09087	3.84321	0.332681	0.016743
1.0917	3.83717	0.331944	0.015799
1.09253	3.83112	0.331203	0.014699
1.09336	3.82508	0.330463	0.013598
1.09419	3.81904	0.329722	0.012497
1.09502	3.813	0.328981	0.011397
1.09586	3.80696	0.32824	0.010296
1.09669	3.80091	0.327499	0.009196
1.09752	3.79487	0.326759	0.008095
1.09835	3.78883	0.326018	0.006994
1.09918	3.78279	0.325277	0.005894
1.10001	3.77674	0.324536	0.004793
1.10084	3.77042	0.323796	0.003692
1.10167	3.7641	0.321898	0.004625
1.10251	3.75779	0.319925	0.006238
1.10334	3.75147	0.317952	0.007851
1.10417	3.74515	0.315979	0.009464
1.105	3.73883	0.314006	0.011077
1.10583	3.73251	0.312033	0.01269
1.10666	3.72619	0.31006	0.014303
1.10749	3.71987	0.308087	0.015916
1.10833	3.71355	0.306113	0.017528
1.10916	3.70723	0.30414	0.019141
1.10999	3.70091	0.302167	0.020754
1.11082	3.6937	0.300194	0.022367
1.11165	3.68647	0.298215	0.024004
1.11248	3.67924	0.296235	0.025652
1.11332	3.67202	0.294255	0.027299
1.11415	3.66479	0.292275	0.028947
1.11498	3.65757	0.290295	0.030594
1.11581	3.65034	0.288315	0.032242
1.11664	3.64311	0.286335	0.033889
1.11747	3.63589	0.284355	0.035537
1.1183	3.62866	0.282375	0.037184
1.11913	3.62143	0.280395	0.038832
1.11997	3.61421	0.278415	0.040479
1.1208	3.60681	0.276435	0.042127
1.12163	3.59941	0.276478	0.042034
1.12246	3.59201	0.276838	0.041092
1.12329	3.58461	0.277198	0.040151
1.12412	3.57721	0.277558	0.03921
1.12496	3.56981	0.277918	0.038268
1.12579	3.56241	0.278278	0.037327
1.12662	3.55501	0.278638	0.036385
1.12745	3.54761	0.278998	0.035444
1.12828	3.54021	0.279358	0.034503
1.12911	3.53281	0.279718	0.033561
1.12994	3.52541	0.280078	0.03262
1.13078	3.51595	0.280438	0.031678
1.13161	3.50634	0.280764	0.031162
1.13244	3.49673	0.281082	0.030892
1.13327	3.48712	0.281401	0.030622
1.1341	3.47751	0.281719	0.030352
1.13493	3.4679	0.282037	0.030082
1.13576	3.45829	0.282356	0.029812
1.1366	3.44868	0.282674	0.029543
1.13743	3.43907	0.282993	0.029273
1.13826	3.42946	0.283311	0.029003
1.13909	3.41985	0.28363	0.028733
1.13992	3.41024	0.283948	0.028463
1.14075	3.40029	0.284267	0.028193
1.14159	3.3903	0.283747	0.027428
1.14242	3.38032	0.283007	0.026328
1.14325	3.37034	0.282266	0.025227
1.14408	3.36035	0.281525	0.024127
1.14491	3.35037	0.280784	0.023026
1.14574	3.34038	0.280044	0.021925
1.14657	3.3304	0.279303	0.020825
1.14741	3.32041	0.278562	0.019724
1.14824	3.31043	0.277821	0.018624
1.14907	3.30045	0.277081	0.017523
1.1499	3.29046	0.27634	0.016422
1.15073	3.28033	0.275599	0.015322
1.15156	3.27018	0.27585	0.013917
1.15239	3.26003	0.276425	0.012269
1.15322	3.24988	0.276999	0.010622
1.15406	3.23973	0.277574	0.008974
1.15489	3.22958	0.278148	0.007327
1.15572	3.21943	0.278723	0.005679
1.15655	3.20928	0.279298	0.004032
1.15738	3.19913	0.279872	0.002384
1.15821	3.18898	0.280447	0.000737
1.15905	3.17882	0.281022	-0.00091
1.15988	3.16867	0.281596	-0.00256
1.16071	3.1589	0.282171	-0.00421
1.16154	3.14919	0.281906	-0.00546
1.16237	3.13949	0.281311	-0.00635
1.1632	3.12978	0.280716	-0.00723
1.16403	3.12007	0.28012	-0.00812
1.16487	3.11036	0.279525	-0.009
1.1657	3.10066	0.278929	-0.00989
1.16653	3.09095	0.278334	-0.01078
1.16736	3.08124	0.277739	-0.01166
1.16819	3.07153	0.277143	-0.01255
1.16902	3.06183	0.276548	-0.01343
1.16985	3.05212	0.275952	-0.01432
1.17068	3.04421	0.275357	-0.01521
1.17152	3.03669	0.27601	-0.0153
1.17235	3.02916	0.277249	-0.01454
1.17318	3.02164	0.278488	-0.01378
1.17401	3.01411	0.279727	-0.01302
1.17484	3.00659	0.280966	-0.01226
1.17567	2.99906	0.282206	-0.0115
1.17651	2.99154	0.283445	-0.01073
1.17734	2.98402	0.284684	-0.00997
1.17817	2.97649	0.285924	-0.00921
1.179	2.96897	0.287163	-0.00845
1.17983	2.96144	0.288402	-0.00769
1.18066	2.95287	0.289641	-0.00693
1.18149	2.94403	0.290613	-0.00651
1.18233	2.93519	0.291437	-0.00653
1.18316	2.92634	0.292261	-0.00655
1.18399	2.9175	0.293085	-0.00657
1.18482	2.90866	0.293909	-0.00659
1.18565	2.89982	0.294732	-0.00661
1.18648	2.89098	0.295556	-0.00663
1.18731	2.88214	0.29638	-0.00666
1.18815	2.8733	0.297204	-0.00668
1.18898	2.86446	0.298028	-0.0067
1.18981	2.85562	0.298852	-0.00672
1.19064	2.84608	0.299676	-0.00674
1.19147	2.83633	0.300512	-0.00699
1.1923	2.82658	0.301357	-0.00758
1.19314	2.81683	0.302201	-0.00818
1.19397	2.80708	0.303046	-0.00878
1.1948	2.79733	0.303891	-0.00937
1.19563	2.78758	0.304735	-0.00997
1.19646	2.77784	0.30558	-0.01056
1.19729	2.76809	0.306424	-0.01116
1.19812	2.75834	0.307269	-0.01175
1.19895	2.74859	0.308114	-0.01235
1.19979	2.73884	0.308958	-0.01294
1.20062	2.7298	0.309803	-0.01354
1.20145	2.721	0.310387	-0.01408
1.20228	2.7122	0.310775	-0.01452
1.20311	2.7034	0.311163	-0.01496
1.20394	2.6946	0.31155	-0.01541
1.20477	2.6858	0.311938	-0.01585
1.20561	2.677	0.312326	-0.01629
1.20644	2.6682	0.312714	-0.01674
1.20727	2.6594	0.313101	-0.01718
1.2081	2.6506	0.313489	-0.01762
1.20893	2.6418	0.313877	-0.01807
1.20976	2.633	0.314264	-0.01851
1.2106	2.62295	0.314652	-0.01895
1.21143	2.61239	0.314638	-0.01951
1.21226	2.60184	0.314271	-0.0203
1.21309	2.59129	0.313904	-0.0211
1.21392	2.58074	0.313537	-0.0219
1.21475	2.57018	0.31317	-0.02269
1.21558	2.55963	0.312803	-0.02349
1.21642	2.54908	0.312436	-0.02429
1.21725	2.53853	0.312069	-0.02508
1.21808	2.52797	0.311703	-0.02588
1.21891	2.51742	0.311336	-0.02667
1.21974	2.50687	0.310969	-0.02747
1.22057	2.4967	0.310602	-0.02827
1.2214	2.4867	0.309717	-0.02892
1.22224	2.4767	0.308305	-0.02924
1.22307	2.4667	0.306892	-0.02956
1.2239	2.4567	0.30548	-0.02988
1.22473	2.44671	0.304068	-0.0302
1.22556	2.43671	0.302655	-0.03052
1.22639	2.42671	0.301243	-0.03084
1.22722	2.41671	0.299831	-0.03115
1.22806	2.40671	0.298418	-0.03147
1.22889	2.39672	0.297006	-0.03179
1.22972	2.38672	0.295594	-0.03211
1.23055	2.37807	0.294181	-0.03243
1.23138	2.37011	0.293394	-0.03259
1.23221	2.36214	0.293346	-0.03229
1.23304	2.35418	0.293298	-0.03198
1.23388	2.34622	0.293249	-0.03168
1.23471	2.33826	0.293201	-0.03137
1.23554	2.3303	0.293152	-0.03107
1.23637	2.32234	0.293104	-0.03076
1.2372	2.31438	0.293055	-0.03046
1.23803	2.30642	0.293007	-0.03016
1.23887	2.29846	0.292958	-0.02985
1.2397	2.29049	0.29291	-0.02955
1.24053	2.28203	0.292861	-0.02924
1.24136	2.27327	0.292612	-0.02893
1.24219	2.26451	0.292085	-0.02857
1.24302	2.25575	0.291559	-0.02822
1.24385	2.247	0.291033	-0.02787
1.24469	2.23824	0.290507	-0.02751
1.24552	2.22948	0.289981	-0.02716
1.24635	2.22072	0.289455	-0.02681
1.24718	2.21196	0.288928	-0.02646
1.24801	2.20321	0.288402	-0.0261
1.24884	2.19445	0.287876	-0.02575
1.24967	2.18569	0.28735	-0.0254
1.2505	2.17697	0.286824	-0.02504
1.25134	2.16826	0.286226	-0.02485
1.25217	2.15956	0.285513	-0.02541
1.253	2.15086	0.2848	-0.02597
1.25383	2.14216	0.284086	-0.02653
1.25466	2.13345	0.283373	-0.02709
1.25549	2.12475	0.28266	-0.02765
1.25632	2.11605	0.281947	-0.02821
1.25716	2.10735	0.281234	-0.02877
1.25799	2.09864	0.280521	-0.02933
1.25882	2.08994	0.279808	-0.02989
1.25965	2.08124	0.279095	-0.03045
1.26048	2.0736	0.278382	-0.03101
1.26131	2.06674	0.277356	-0.03163
1.26215	2.05988	0.275743	-0.03258
1.26298	2.05303	0.274129	-0.03354
1.26381	2.04617	0.272516	-0.03449
1.26464	2.03931	0.270903	-0.03545
1.26547	2.03245	0.26929	-0.0364
1.2663	2.02559	0.267677	-0.03736
1.26713	2.01873	0.266064	-0.03831
1.26797	2.01187	0.264451	-0.03927
1.2688	2.00501	0.262838	-0.04022
1.26963	1.99815	0.261225	-0.04118
1.27046	1.99106	0.259612	-0.04213
1.27129	1.98378	0.258474	-0.04316
1.27212	1.97651	0.258391	-0.04488
1.27295	1.96924	0.258308	-0.04661
1.27379	1.96196	0.258225	-0.04833
1.27462	1.95468	0.258142	-0.05005
1.27545	1.94741	0.258059	-0.05178
1.27628	1.94013	0.257976	-0.0535
1.27711	1.93286	0.257893	-0.05523
1.27794	1.92558	0.25781	-0.05695
1.27877	1.91831	0.257726	-0.05867
1.27961	1.91103	0.257643	-0.0604
1.28044	1.90333	0.25756	-0.06212
1.28127	1.89526	0.257312	-0.06382
1.2821	1.88718	0.256627	-0.06519
1.28293	1.8791	0.255941	-0.06655
1.28376	1.87102	0.255256	-0.06792
1.28459	1.86294	0.254571	-0.06928
1.28543	1.85486	0.253885	-0.07064
1.28626	1.84678	0.2532	-0.07201
1.28709	1.8387	0.252514	-0.07337
1.28792	1.83062	0.251829	-0.07473
1.28875	1.82255	0.251144	-0.0761
1.28958	1.81447	0.250458	-0.07746
1.29042	1.80689	0.249773	-0.07882
1.29125	1.7998	0.249078	-0.08019
1.29208	1.79272	0.248351	-0.08196
1.29291	1.78564	0.247624	-0.08372
1.29374	1.77856	0.246897	-0.08549
1.29457	1.77148	0.24617	-0.08725
1.2954	1.7644	0.245443	-0.08902
1.29624	1.75732	0.244716	-0.09079
1.29707	1.75024	0.243989	-0.09255
1.2979	1.74315	0.243262	-0.09432
1.29873	1.73607	0.242535	-0.09608
1.29956	1.72899	0.241808	-0.09785
1.30039	1.72169	0.241081	-0.09961
1.30122	1.71414	0.240357	-0.10138
1.30205	1.70658	0.239644	-0.10178
1.30289	1.69903	0.238931	-0.10214
1.30372	1.69148	0.238218	-0.10251
1.30455	1.68393	0.237505	-0.10288
1.30538	1.67637	0.236792	-0.10324
1.30621	1.66882	0.236079	-0.10361
1.30704	1.66127	0.235366	-0.10398
1.30787	1.65372	0.234653	-0.10434
1.30871	1.64616	0.233939	-0.10471
1.30954	1.63861	0.233226	-0.10508
1.31037	1.63097	0.232513	-0.10544
1.3112	1.62322	0.231946	-0.10581
1.31203	1.61546	0.232126	-0.10518
1.31286	1.60771	0.232306	-0.10448
1.3137	1.59996	0.232486	-0.10378
1.31453	1.5922	0.232666	-0.10308
1.31536	1.58445	0.232846	-0.10238
1.31619	1.5767	0.233026	-0.10168
1.31702	1.56895	0.233206	-0.10098
1.31785	1.56119	0.233386	-0.10028
1.31868	1.55344	0.233566	-0.09958
1.31951	1.54568	0.233746	-0.09889
1.32035	1.53787	0.233926	-0.09819
1.32118	1.52997	0.234051	-0.09749
1.32201	1.52207	0.233795	-0.09811
1.32284	1.51418	0.233539	-0.09889
1.32367	1.50628	0.233283	-0.09966
1.3245	1.49838	0.233026	-0.10044
1.32534	1.49048	0.23277	-0.10122
1.32617	1.48258	0.232514	-0.10199
1.327	1.47468	0.232258	-0.10277
1.32783	1.46678	0.232002	-0.10354
1.32866	1.45888	0.231746	-0.10432
1.32949	1.45098	0.231489	-0.10509
1.33032	1.44247	0.231233	-0.10587
1.33116	1.43299	0.231055	-0.10664
1.33199	1.42351	0.231671	-0.10691
1.33282	1.41403	0.232287	-0.10709
1.33365	1.40456	0.232904	-0.10727
1.33448	1.39508	0.23352	-0.10745
1.33531	1.3856	0.234136	-0.10763
1.33614	1.37612	0.234752	-0.10781
1.33698	1.36664	0.235368	-0.10799
1.33781	1.35716	0.235984	-0.10817
1.33864	1.34768	0.2366	-0.10835
1.33947	1.33821	0.237217	-0.10853
1.3403	1.32818	0.237833	-0.10871
1.34113	1.31721	0.238421	-0.10889
1.34197	1.30623	0.238497	-0.10862
1.3428	1.29526	0.238573	-0.10825
1.34363	1.28428	0.238649	-0.10788
1.34446	1.27331	0.238725	-0.10751
1.34529	1.26233	0.238801	-0.10715
1.34612	1.25136	0.238878	-0.10678
1.34695	1.24038	0.238954	-0.10641
1.34779	1.22941	0.23903	-0.10605
1.34862	1.21843	0.239106	-0.10568
1.34945	1.20746	0.239182	-0.10531
1.35028	1.19704	0.239258	-0.10495
1.35111	1.18771	0.239312	-0.10458
1.35194	1.17838	0.237955	-0.10508
1.35277	1.16906	0.236598	-0.10582
1.3536	1.15973	0.235242	-0.10656
1.35444	1.1504	0.233885	-0.1073
1.35527	1.14108	0.232528	-0.10804
1.3561	1.13175	0.231171	-0.10878
1.35693	1.12243	0.229814	-0.10952
1.35776	1.1131	0.228457	-0.11027
1.35859	1.10377	0.2271	-0.11101
1.35943	1.09445	0.225743	-0.11175
1.36026	1.08523	0.224386	-0.11249
1.36109	1.07624	0.223029	-0.11323
1.36192	1.06725	0.222018	-0.11402
1.36275	1.05827	0.221014	-0.11483
1.36358	1.04928	0.22001	-0.11564
1.36441	1.04029	0.219006	-0.11645
1.36525	1.03131	0.218002	-0.11726
1.36608	1.02232	0.216998	-0.11807
1.36691	1.01333	0.215995	-0.11888
1.36774	1.00435	0.214991	-0.11969
1.36857	0.99536	0.213987	-0.1205
1.3694	0.986373	0.212983	-0.12131
1.37023	0.978088	0.211979	-0.12212
1.37106	0.971597	0.210975	-0.12293
1.3719	0.965104	0.209332	-0.1233
1.37273	0.958612	0.20765	-0.12349
1.37356	0.952119	0.205968	-0.12367
1.37439	0.945628	0.204285	-0.12386
1.37522	0.939135	0.202603	-0.12405
1.37605	0.932643	0.200921	-0.12423
1.37689	0.926151	0.199239	-0.12442
1.37772	0.919659	0.197556	-0.12461
1.37855	0.913166	0.195874	-0.12479
1.37938	0.906674	0.194192	-0.12498
1.38021	0.900702	0.192509	-0.12517
1.38104	0.896254	0.190827	-0.12536
1.38187	0.891805	0.189639	-0.12527
1.38271	0.887357	0.188504	-0.12506
1.38354	0.882909	0.187369	-0.12484
1.38437	0.87846	0.186233	-0.12463
1.3852	0.874012	0.185098	-0.12442
1.38603	0.869563	0.183962	-0.1242
1.38686	0.865116	0.182827	-0.12399
1.38769	0.860667	0.181692	-0.12377
1.38853	0.856219	0.180556	-0.12356
1.38936	0.851771	0.179421	-0.12334
1.39019	0.84703	0.178285	-0.12313
1.39102	0.841292	0.17715	-0.12291
1.39185	0.835555	0.177439	-0.12273
1.39268	0.829819	0.177944	-0.12255
1.39352	0.824081	0.178449	-0.12238
1.39435	0.818344	0.178955	-0.12221
1.39518	0.812607	0.17946	-0.12203
1.39601	0.806871	0.179966	-0.12186
1.39684	0.801133	0.180471	-0.12169
1.39767	0.795396	0.180976	-0.12151
1.3985	0.78966	0.181482	-0.12134
1.39933	0.783922	0.181987	-0.12117
1.40017	0.777812	0.182493	-0.12099
1.401	0.770211	0.182998	-0.12082
1.40183	0.762611	0.183118	-0.12066
1.40266	0.75501	0.183159	-0.12052
1.40349	0.747408	0.183201	-0.12037
1.40432	0.739807	0.183242	-0.12023
1.40515	0.732207	0.183284	-0.12008
1.40599	0.724606	0.183326	-0.11994
1.40682	0.717005	0.183367	-0.11979
1.40765	0.709404	0.183409	-0.11965
1.40848	0.701804	0.18345	-0.1195
1.40931	0.694202	0.183492	-0.11936
1.41014	0.686522	0.183533	-0.11921
1.41098	0.678465	0.183575	-0.11907
1.41181	0.670406	0.18465	-0.11949
1.41264	0.662348	0.185993	-0.12036
1.41347	0.654289	0.187336	-0.12124
1.4143	0.646232	0.188679	-0.12212
1.41513	0.638174	0.190022	-0.123
1.41596	0.630115	0.191365	-0.12388
1.4168	0.622057	0.192708	-0.12476
1.41763	0.613999	0.194051	-0.12564
1.41846	0.605941	0.195394	-0.12652
1.41929	0.597882	0.196738	-0.1274
1.42012	0.589849	0.198081	-0.12828
1.42095	0.581957	0.199424	-0.12916
1.42178	0.574065	0.200935	-0.13028
1.42262	0.566173	0.202499	-0.13165
1.42345	0.558282	0.204064	-0.13301
1.42428	0.550389	0.205629	-0.13437
1.42511	0.542497	0.207193	-0.13574
1.42594	0.534605	0.208758	-0.1371
1.42677	0.526714	0.210322	-0.13847
1.4276	0.518822	0.211887	-0.13983
1.42844	0.51093	0.213452	-0.14119
1.42927	0.503038	0.215016	-0.14256
1.4301	0.495098	0.216581	-0.14392
1.43093	0.486797	0.218146	-0.14528
1.43176	0.478496	0.218768	-0.14677
1.43259	0.470196	0.219024	-0.14838
1.43342	0.461896	0.21928	-0.14999
1.43426	0.453595	0.219536	-0.1516
1.43509	0.445294	0.219792	-0.15322
1.43592	0.436994	0.220049	-0.15483
1.43675	0.428693	0.220305	-0.15644
1.43758	0.420392	0.220561	-0.15806
1.43841	0.412091	0.220817	-0.15967
1.43925	0.403792	0.221073	-0.16128
1.44008	0.395749	0.221329	-0.16289
1.44091	0.390275	0.221586	-0.16451
1.44174	0.384802	0.222168	-0.16529
1.44257	0.379328	0.222902	-0.16501
1.4434	0.373854	0.223636	-0.16473
1.44423	0.36838	0.22437	-0.16444
1.44507	0.362907	0.225103	-0.16416
1.4459	0.357433	0.225837	-0.16387
1.44673	0.351959	0.226571	-0.16359
1.44756	0.346485	0.227305	-0.16331
1.44839	0.341012	0.228039	-0.16302
1.44922	0.335538	0.228773	-0.16274
1.45005	0.33024	0.229507	-0.16246
1.45088	0.327504	0.23024	-0.16217
1.45172	0.324767	0.230138	-0.16135
1.45255	0.32203	0.229577	-0.1597
1.45338	0.319293	0.229016	-0.15805
1.45421	0.316556	0.228455	-0.1564
1.45504	0.313819	0.227894	-0.15476
1.45587	0.311082	0.227334	-0.15311
1.4567	0.308345	0.226773	-0.15146
1.45754	0.305609	0.226212	-0.14981
1.45837	0.302872	0.225651	-0.14817
1.4592	0.300135	0.225091	-0.14652
1.46003	0.297315	0.22453	-0.14487
1.46086	0.29234	0.223969	-0.14322
1.46169	0.287365	0.222501	-0.14183
1.46253	0.28239	0.220452	-0.14091
1.46336	0.277416	0.218403	-0.13998
1.46419	0.272441	0.216353	-0.13905
1.46502	0.267466	0.214304	-0.13812
1.46585	0.262491	0.212255	-0.1372
1.46668	0.257516	0.210206	-0.13627
1.46751	0.252541	0.208157	-0.13534
1.46835	0.247566	0.206107	-0.13441
1.46918	0.242591	0.204058	-0.13349
1.47001	0.237607	0.202009	-0.13256
1.47084	0.23162	0.19996	-0.13163
1.47167	0.225633	0.198394	-0.13067
1.4725	0.219646	0.197189	-0.12965
1.47333	0.213661	0.195985	-0.12862
1.47417	0.207674	0.19478	-0.1276
1.475	0.201687	0.193575	-0.12658
1.47583	0.195701	0.192371	-0.12555
1.47666	0.189715	0.191166	-0.12453
1.47749	0.183728	0.189961	-0.1235
1.47832	0.177741	0.188757	-0.12248
1.47915	0.171756	0.187552	-0.12145
1.47999	0.165769	0.186347	-0.12043
1.48082	0.160048	0.185143	-0.1194
1.48165	0.154331	0.183523	-0.1187
1.48248	0.148616	0.181543	-0.1188
1.48331	0.142899	0.179563	-0.1189
1.48414	0.137183	0.177583	-0.11901
1.48497	0.131467	0.175603	-0.11911
1.48581	0.125751	0.173623	-0.11922
1.48664	0.120034	0.171643	-0.11932
1.48747	0.114318	0.169663	-0.11942
1.4883	0.108602	0.167683	-0.11953
1.48913	0.102886	0.165703	-0.11963
1.48996	0.097169	0.163723	-0.11973
1.4908	0.088737	0.161743	-0.11984
1.49163	0.080181	0.160011	-0.11994
1.49246	0.071624	0.15853	-0.12005
1.49329	0.063066	0.157048	-0.12015
1.49412	0.054509	0.155567	-0.12025
1.49495	0.045953	0.154085	-0.12036
1.49578	0.037395	0.152604	-0.12046
1.49662	0.028838	0.151122	-0.12057
1.49745	0.020282	0.14964	-0.12067
1.49828	0.011724	0.148159	-0.12077
1.49911	0.003167	0.146677	-0.12088
1.49994	-0.00539	0.145196	-0.12098
1.50077	-0.01308	0.143714	-0.12108
1.5016	-0.0207	0.142993	-0.12125
1.50243	-0.02832	0.14316	-0.12163
1.50327	-0.03594	0.143326	-0.12202
1.5041	-0.04356	0.143492	-0.12241
1.50493	-0.05119	0.143658	-0.1228
1.50576	-0.05881	0.143824	-0.12318
1.50659	-0.06643	0.14399	-0.12357
1.50742	-0.07405	0.144156	-0.12396
1.50825	-0.08167	0.144323	-0.12435
1.50909	-0.0893	0.144489	-0.12473
1.50992	-0.09692	0.144655	-0.12512
1.51075	-0.10143	0.144821	-0.12551
1.51158	-0.1056	0.145393	-0.12589
1.51241	-0.10977	0.146515	-0.12625
1.51324	-0.11394	0.147636	-0.12661
1.51408	-0.11811	0.148758	-0.12697
1.51491	-0.12228	0.149879	-0.12733
1.51574	-0.12645	0.151001	-0.12769
1.51657	-0.13063	0.152122	-0.12805
1.5174	-0.1348	0.153244	-0.12841
1.51823	-0.13897	0.154366	-0.12877
1.51906	-0.14314	0.155487	-0.12913
1.5199	-0.14731	0.156609	-0.12949
1.52073	-0.15192	0.15773	-0.12985
1.52156	-0.15659	0.158411	-0.13025
1.52239	-0.16126	0.158397	-0.13093
1.52322	-0.16593	0.158384	-0.13161
1.52405	-0.1706	0.15837	-0.13229
1.52488	-0.17527	0.158356	-0.13297
1.52572	-0.17994	0.158342	-0.13364
1.52655	-0.18461	0.158328	-0.13432
1.52738	-0.18928	0.158314	-0.135
1.52821	-0.19395	0.158301	-0.13568
1.52904	-0.19862	0.158287	-0.13636
1.52987	-0.20329	0.158273	-0.13704
1.5307	-0.20856	0.158259	-0.13772
1.53154	-0.21393	0.158233	-0.13844
1.53237	-0.21931	0.158185	-0.13967
1.5332	-0.22469	0.158136	-0.14091
1.53403	-0.23006	0.158088	-0.14214
1.53486	-0.23544	0.158039	-0.14337
1.53569	-0.24082	0.157991	-0.1446
1.53652	-0.24619	0.157942	-0.14584
1.53736	-0.25157	0.157894	-0.14707
1.53819	-0.25695	0.157845	-0.1483
1.53902	-0.26232	0.157797	-0.14953
1.53985	-0.2677	0.157748	-0.15076
1.54068	-0.27255	0.1577	-0.152
1.54151	-0.27729	0.157695	-0.1532
1.54235	-0.28203	0.157785	-0.15381
1.54318	-0.28677	0.157875	-0.15443
1.54401	-0.29151	0.157965	-0.15505
1.54484	-0.29625	0.158055	-0.15566
1.54567	-0.30099	0.158145	-0.15628
1.5465	-0.30573	0.158235	-0.15689
1.54733	-0.31047	0.158325	-0.15751
1.54817	-0.31521	0.158415	-0.15813
1.549	-0.31995	0.158505	-0.15874
1.54983	-0.32469	0.158595	-0.15936
1.55066	-0.3299	0.158685	-0.15997
1.55149	-0.33523	0.158468	-0.1606
1.55232	-0.34057	0.15745	-0.16189
1.55315	-0.3459	0.156433	-0.16319
1.55398	-0.35124	0.155415	-0.16448
1.55482	-0.35657	0.154397	-0.16578
1.55565	-0.36191	0.153379	-0.16707
1.55648	-0.36724	0.152362	-0.16836
1.55731	-0.37258	0.151344	-0.16966
1.55814	-0.37791	0.150326	-0.17095
1.55897	-0.38325	0.149309	-0.17225
1.55981	-0.38858	0.148291	-0.17354
1.56064	-0.3943	0.147273	-0.17484
1.56147	-0.40014	0.146588	-0.17613
1.5623	-0.40597	0.146955	-0.17727
1.56313	-0.4118	0.147322	-0.17841
1.56396	-0.41764	0.147689	-0.17954
1.56479	-0.42347	0.148056	-0.18068
1.56563	-0.42931	0.148423	-0.18181
1.56646	-0.43514	0.14879	-0.18295
1.56729	-0.44097	0.149157	-0.18408
1.56812	-0.44681	0.149524	-0.18522
1.56895	-0.45264	0.14989	-0.18635
1.56978	-0.45848	0.150257	-0.18749
1.57061	-0.46173	0.150624	-0.18862
1.57145	-0.46407	0.151067	-0.18976
1.57228	-0.46641	0.151808	-0.19021
1.57311	-0.46876	0.152549	-0.19062
1.57394	-0.4711	0.153289	-0.19103
1.57477	-0.47344	0.15403	-0.19144
1.5756	-0.47578	0.154771	-0.19185
1.57643	-0.47812	0.155512	-0.19226
1.57727	-0.48047	0.156253	-0.19267
1.5781	-0.48281	0.156993	-0.19307
1.57893	-0.48515	0.157734	-0.19348
1.57976	-0.48749	0.158475	-0.19389
1.58059	-0.48911	0.159216	-0.1943
1.58142	-0.49044	0.159632	-0.19471
1.58225	-0.49177	0.15842	-0.19541
1.58309	-0.4931	0.157209	-0.19615
1.58392	-0.49443	0.155997	-0.19689
1.58475	-0.49577	0.154786	-0.19764
1.58558	-0.4971	0.153574	-0.19838
1.58641	-0.49843	0.152363	-0.19912
1.58724	-0.49976	0.151151	-0.19986
1.58807	-0.50109	0.14994	-0.2006
1.58891	-0.50242	0.148728	-0.20134
1.58974	-0.50375	0.147516	-0.20208
1.59057	-0.50603	0.146305	-0.20282
1.5914	-0.50874	0.145126	-0.20356
1.59223	-0.51146	0.144171	-0.20448
1.59306	-0.51417	0.143216	-0.20543
1.5939	-0.51689	0.14226	-0.20638
1.59473	-0.51961	0.141305	-0.20732
1.59556	-0.52232	0.140349	-0.20827
1.59639	-0.52504	0.139394	-0.20922
1.59722	-0.52775	0.138439	-0.21017
1.59805	-0.53047	0.137483	-0.21112
1.59888	-0.53319	0.136528	-0.21207
1.59971	-0.5359	0.135572	-0.21301
1.60055	-0.5378	0.134617	-0.21396
1.60138	-0.53928	0.133678	-0.21491
1.60221	-0.54076	0.132895	-0.21455
1.60304	-0.54223	0.132113	-0.21389
1.60387	-0.54371	0.131331	-0.21323
1.6047	-0.54518	0.130548	-0.21257
1.60553	-0.54666	0.129766	-0.21192
1.60637	-0.54813	0.128984	-0.21126
1.6072	-0.54961	0.128201	-0.2106
1.60803	-0.55109	0.127419	-0.20994
1.60886	-0.55256	0.126637	-0.20929
1.60969	-0.55404	0.125855	-0.20863
1.61052	-0.55729	0.125072	-0.20797
1.61136	-0.56159	0.124286	-0.20731
1.61219	-0.56588	0.123442	-0.20868
1.61302	-0.57018	0.122597	-0.21063
1.61385	-0.57447	0.121753	-0.21257
1.61468	-0.57877	0.120908	-0.21452
1.61551	-0.58307	0.120063	-0.21646
1.61634	-0.58736	0.119219	-0.21841
1.61718	-0.59166	0.118374	-0.22035
1.61801	-0.59595	0.117529	-0.2223
1.61884	-0.60025	0.116685	-0.22424
1.61967	-0.60455	0.11584	-0.22619
1.6205	-0.60942	0.114996	-0.22813
1.62133	-0.61468	0.114139	-0.23008
1.62216	-0.61994	0.11265	-0.23174
1.623	-0.6252	0.111162	-0.23329
1.62383	-0.63046	0.109674	-0.23485
1.62466	-0.63572	0.108185	-0.23641
1.62549	-0.64098	0.106697	-0.23797
1.62632	-0.64623	0.105208	-0.23952
1.62715	-0.65149	0.10372	-0.24108
1.62798	-0.65675	0.102231	-0.24264
1.62882	-0.66201	0.100743	-0.2442
1.62965	-0.66727	0.099254	-0.24575
1.63048	-0.67266	0.097766	-0.24731
1.63131	-0.67815	0.096277	-0.24887
1.63214	-0.68364	0.096474	-0.24987
1.63297	-0.68912	0.096703	-0.25063
1.6338	-0.69461	0.096931	-0.25139
1.63464	-0.7001	0.09716	-0.25215
1.63547	-0.70559	0.097388	-0.25291
1.6363	-0.71107	0.097617	-0.25368
1.63713	-0.71656	0.097845	-0.25444
1.63796	-0.72205	0.098074	-0.2552
1.63879	-0.72754	0.098302	-0.25596
1.63963	-0.73302	0.09853	-0.25672
1.64046	-0.73831	0.098759	-0.25748
1.64129	-0.74342	0.098987	-0.25824
1.64212	-0.74853	0.098876	-0.25882
1.64295	-0.75365	0.098744	-0.25931
1.64378	-0.75876	0.098613	-0.25979
1.64461	-0.76387	0.098481	-0.26028
1.64545	-0.76899	0.09835	-0.26076
1.64628	-0.7741	0.098218	-0.26124
1.64711	-0.77921	0.098086	-0.26173
1.64794	-0.78433	0.097955	-0.26221
1.64877	-0.78944	0.097823	-0.2627
1.6496	-0.79455	0.097692	-0.26318
1.65043	-0.79868	0.09756	-0.26367
1.65126	-0.8019	0.097429	-0.26415
1.6521	-0.80512	0.096675	-0.26397
1.65293	-0.80835	0.095858	-0.26338
1.65376	-0.81157	0.095041	-0.26279
1.65459	-0.81479	0.094224	-0.2622
1.65542	-0.81801	0.093407	-0.26161
1.65625	-0.82123	0.09259	-0.26102
1.65708	-0.82446	0.091773	-0.26044
1.65792	-0.82768	0.090956	-0.25985
1.65875	-0.8309	0.090139	-0.25926
1.65958	-0.83412	0.089323	-0.25867
1.66041	-0.83772	0.088506	-0.25808
[truncated: 22,230 more rows]

## Sheet: Figure 3d
Figure 3d. Scans of coomassie-stained SDS-PAGE gels for different fractions collected during the size exclusion chromatography (SEC) analyses of the indicated proteins after different treatments. For reference, the SEC profiles are shown above each gel. Indicated above each SDS-PAGE lane is the start of the 500 µL elution volume taken during a given chromatogram (e.g., 8.6 mL = fraction collected…
