# Supplementary material for: Distantly related Alteromonas bacteriophages share tail fibers exhibiting properties of transient chaperone caps
Source: Nat Commun. 2023 Oct 16;14:6517. doi: 10.1038/s41467-023-42114-8 (PMC10579305; doi:10.1038/s41467-023-42114-8)
Supplement: Supplementary file 4 — Source Data [file 41467_2023_42114_MOESM4_ESM.zip › Source_data/Supplementary_Information/FigS2a_A5_gp6_trimer.pdb]

ATOM      1  N   ALA A   1      29.218  28.649 -66.540  1.00 70.40           N  
ATOM      2  H   ALA A   1      29.237  28.686 -65.530  1.00 70.40           H  
ATOM      3  H2  ALA A   1      28.319  28.277 -66.812  1.00 70.40           H  
ATOM      4  H3  ALA A   1      29.317  29.589 -66.894  1.00 70.40           H  
ATOM      5  CA  ALA A   1      30.318  27.776 -67.019  1.00 70.40           C  
ATOM      6  HA  ALA A   1      30.262  27.707 -68.105  1.00 70.40           H  
ATOM      7  C   ALA A   1      30.136  26.363 -66.462  1.00 70.40           C  
ATOM      8  CB  ALA A   1      31.672  28.390 -66.645  1.00 70.40           C  
ATOM      9  HB1 ALA A   1      31.844  29.282 -67.248  1.00 70.40           H  
ATOM     10  HB2 ALA A   1      31.673  28.688 -65.597  1.00 70.40           H  
ATOM     11  HB3 ALA A   1      32.474  27.679 -66.844  1.00 70.40           H  
ATOM     12  O   ALA A   1      29.531  26.231 -65.409  1.00 70.40           O  
ATOM     13  N   SER A   2      30.589  25.318 -67.158  1.00 76.83           N  
ATOM     14  H   SER A   2      31.075  25.455 -68.034  1.00 76.83           H  
ATOM     15  CA  SER A   2      30.424  23.918 -66.730  1.00 76.83           C  
ATOM     16  HA  SER A   2      30.332  23.877 -65.645  1.00 76.83           H  
ATOM     17  C   SER A   2      31.629  23.076 -67.143  1.00 76.83           C  
ATOM     18  CB  SER A   2      29.147  23.296 -67.306  1.00 76.83           C  
ATOM     19  HB2 SER A   2      28.280  23.858 -66.958  1.00 76.83           H  
ATOM     20  HB3 SER A   2      29.057  22.267 -66.959  1.00 76.83           H  
ATOM     21  O   SER A   2      32.115  23.218 -68.263  1.00 76.83           O  
ATOM     22  OG  SER A   2      29.187  23.319 -68.721  1.00 76.83           O  
ATOM     23  HG  SER A   2      30.012  22.921 -69.010  1.00 76.83           H  
ATOM     24  N   SER A   3      32.076  22.180 -66.273  1.00 81.29           N  
ATOM     25  H   SER A   3      31.625  22.128 -65.370  1.00 81.29           H  
ATOM     26  CA  SER A   3      33.120  21.199 -66.531  1.00 81.29           C  
ATOM     27  HA  SER A   3      33.311  21.137 -67.603  1.00 81.29           H  
ATOM     28  C   SER A   3      32.631  19.846 -66.040  1.00 81.29           C  
ATOM     29  CB  SER A   3      34.423  21.613 -65.850  1.00 81.29           C  
ATOM     30  HB2 SER A   3      34.682  22.628 -66.154  1.00 81.29           H  
ATOM     31  HB3 SER A   3      34.309  21.581 -64.766  1.00 81.29           H  
ATOM     32  O   SER A   3      32.358  19.668 -64.852  1.00 81.29           O  
ATOM     33  OG  SER A   3      35.442  20.734 -66.266  1.00 81.29           O  
ATOM     34  HG  SER A   3      36.298  21.106 -66.039  1.00 81.29           H  
ATOM     35  N   ILE A   4      32.475  18.905 -66.971  1.00 81.78           N  
ATOM     36  H   ILE A   4      32.798  19.096 -67.910  1.00 81.78           H  
ATOM     37  CA  ILE A   4      31.928  17.574 -66.710  1.00 81.78           C  
ATOM     38  HA  ILE A   4      31.782  17.462 -65.636  1.00 81.78           H  
ATOM     39  C   ILE A   4      32.935  16.528 -67.175  1.00 81.78           C  
ATOM     40  CB  ILE A   4      30.543  17.374 -67.360  1.00 81.78           C  
ATOM     41  HB  ILE A   4      30.643  17.442 -68.443  1.00 81.78           H  
ATOM     42  O   ILE A   4      33.372  16.558 -68.322  1.00 81.78           O  
ATOM     43  CG1 ILE A   4      29.565  18.466 -66.874  1.00 81.78           C  
ATOM     44 HG12 ILE A   4      29.963  19.451 -67.117  1.00 81.78           H  
ATOM     45 HG13 ILE A   4      29.481  18.392 -65.790  1.00 81.78           H  
ATOM     46  CG2 ILE A   4      30.008  15.978 -66.989  1.00 81.78           C  
ATOM     47 HG21 ILE A   4      29.049  15.793 -67.473  1.00 81.78           H  
ATOM     48 HG22 ILE A   4      30.686  15.194 -67.329  1.00 81.78           H  
ATOM     49 HG23 ILE A   4      29.888  15.906 -65.909  1.00 81.78           H  
ATOM     50  CD1 ILE A   4      28.161  18.396 -67.485  1.00 81.78           C  
ATOM     51 HD11 ILE A   4      28.229  18.372 -68.572  1.00 81.78           H  
ATOM     52 HD12 ILE A   4      27.598  19.280 -67.183  1.00 81.78           H  
ATOM     53 HD13 ILE A   4      27.631  17.514 -67.127  1.00 81.78           H  
ATOM     54  N   THR A   5      33.313  15.620 -66.278  1.00 82.55           N  
ATOM     55  H   THR A   5      32.935  15.694 -65.344  1.00 82.55           H  
ATOM     56  CA  THR A   5      34.186  14.487 -66.568  1.00 82.55           C  
ATOM     57  HA  THR A   5      34.374  14.447 -67.641  1.00 82.55           H  
ATOM     58  C   THR A   5      33.414  13.261 -66.178  1.00 82.55           C  
ATOM     59  CB  THR A   5      35.562  14.534 -65.888  1.00 82.55           C  
ATOM     60  HB  THR A   5      35.481  14.754 -64.824  1.00 82.55           H  
ATOM     61  O   THR A   5      33.120  13.035 -65.005  1.00 82.55           O  
ATOM     62  CG2 THR A   5      36.322  13.225 -66.119  1.00 82.55           C  
ATOM     63 HG21 THR A   5      36.182  12.884 -67.144  1.00 82.55           H  
ATOM     64 HG22 THR A   5      37.389  13.392 -65.968  1.00 82.55           H  
ATOM     65 HG23 THR A   5      35.968  12.460 -65.429  1.00 82.55           H  
ATOM     66  OG1 THR A   5      36.326  15.513 -66.544  1.00 82.55           O  
ATOM     67  HG1 THR A   5      36.725  16.120 -65.916  1.00 82.55           H  
ATOM     68  N   THR A   6      33.066  12.498 -67.201  1.00 83.74           N  
ATOM     69  H   THR A   6      33.337  12.772 -68.134  1.00 83.74           H  
ATOM     70  CA  THR A   6      32.296  11.282 -67.055  1.00 83.74           C  
ATOM     71  HA  THR A   6      32.030  11.152 -66.006  1.00 83.74           H  
ATOM     72  C   THR A   6      33.156  10.114 -67.484  1.00 83.74           C  
ATOM     73  CB  THR A   6      30.980  11.361 -67.829  1.00 83.74           C  
ATOM     74  HB  THR A   6      31.177  11.561 -68.882  1.00 83.74           H  
ATOM     75  O   THR A   6      33.690  10.086 -68.591  1.00 83.74           O  
ATOM     76  CG2 THR A   6      30.167  10.082 -67.689  1.00 83.74           C  
ATOM     77 HG21 THR A   6      30.643   9.273 -68.244  1.00 83.74           H  
ATOM     78 HG22 THR A   6      30.104   9.812 -66.635  1.00 83.74           H  
ATOM     79 HG23 THR A   6      29.166  10.233 -68.092  1.00 83.74           H  
ATOM     80  OG1 THR A   6      30.192  12.399 -67.293  1.00 83.74           O  
ATOM     81  HG1 THR A   6      29.745  12.046 -66.520  1.00 83.74           H  
ATOM     82  N   ILE A   7      33.266   9.137 -66.597  1.00 84.84           N  
ATOM     83  H   ILE A   7      32.819   9.261 -65.700  1.00 84.84           H  
ATOM     84  CA  ILE A   7      33.751   7.809 -66.921  1.00 84.84           C  
ATOM     85  HA  ILE A   7      34.141   7.784 -67.939  1.00 84.84           H  
ATOM     86  C   ILE A   7      32.537   6.915 -66.834  1.00 84.84           C  
ATOM     87  CB  ILE A   7      34.864   7.373 -65.965  1.00 84.84           C  
ATOM     88  HB  ILE A   7      34.485   7.367 -64.943  1.00 84.84           H  
ATOM     89  O   ILE A   7      31.983   6.729 -65.757  1.00 84.84           O  
ATOM     90  CG1 ILE A   7      36.041   8.356 -66.081  1.00 84.84           C  
ATOM     91 HG12 ILE A   7      36.568   8.183 -67.019  1.00 84.84           H  
ATOM     92 HG13 ILE A   7      35.706   9.393 -66.076  1.00 84.84           H  
ATOM     93  CG2 ILE A   7      35.335   5.963 -66.359  1.00 84.84           C  
ATOM     94 HG21 ILE A   7      34.501   5.262 -66.383  1.00 84.84           H  
ATOM     95 HG22 ILE A   7      36.063   5.582 -65.642  1.00 84.84           H  
ATOM     96 HG23 ILE A   7      35.781   6.006 -67.353  1.00 84.84           H  
ATOM     97  CD1 ILE A   7      37.006   8.202 -64.924  1.00 84.84           C  
ATOM     98 HD11 ILE A   7      37.116   7.156 -64.639  1.00 84.84           H  
ATOM     99 HD12 ILE A   7      37.963   8.587 -65.276  1.00 84.84           H  
ATOM    100 HD13 ILE A   7      36.653   8.772 -64.065  1.00 84.84           H  
ATOM    101  N   SER A   8      32.105   6.395 -67.972  1.00 82.58           N  
ATOM    102  H   SER A   8      32.568   6.634 -68.837  1.00 82.58           H  
ATOM    103  CA  SER A   8      30.981   5.477 -68.046  1.00 82.58           C  
ATOM    104  HA  SER A   8      30.645   5.236 -67.037  1.00 82.58           H  
ATOM    105  C   SER A   8      31.415   4.190 -68.712  1.00 82.58           C  
ATOM    106  CB  SER A   8      29.793   6.100 -68.784  1.00 82.58           C  
ATOM    107  HB2 SER A   8      28.973   5.384 -68.834  1.00 82.58           H  
ATOM    108  HB3 SER A   8      29.449   6.983 -68.245  1.00 82.58           H  
ATOM    109  O   SER A   8      32.219   4.196 -69.646  1.00 82.58           O  
ATOM    110  OG  SER A   8      30.178   6.483 -70.092  1.00 82.58           O  
ATOM    111  HG  SER A   8      30.511   5.708 -70.551  1.00 82.58           H  
ATOM    112  N   ASN A   9      30.828   3.091 -68.281  1.00 81.77           N  
ATOM    113  H   ASN A   9      30.178   3.159 -67.511  1.00 81.77           H  
ATOM    114  CA  ASN A   9      30.769   1.890 -69.077  1.00 81.77           C  
ATOM    115  HA  ASN A   9      31.107   2.110 -70.089  1.00 81.77           H  
ATOM    116  C   ASN A   9      29.313   1.454 -69.188  1.00 81.77           C  
ATOM    117  CB  ASN A   9      31.723   0.848 -68.496  1.00 81.77           C  
ATOM    118  HB2 ASN A   9      31.778   0.018 -69.201  1.00 81.77           H  
ATOM    119  HB3 ASN A   9      32.716   1.285 -68.392  1.00 81.77           H  
ATOM    120  O   ASN A   9      28.513   1.705 -68.293  1.00 81.77           O  
ATOM    121  CG  ASN A   9      31.300   0.241 -67.186  1.00 81.77           C  
ATOM    122  ND2 ASN A   9      32.212  -0.345 -66.483  1.00 81.77           N  
ATOM    123 HD21 ASN A   9      31.913  -0.730 -65.598  1.00 81.77           H  
ATOM    124 HD22 ASN A   9      33.184  -0.350 -66.760  1.00 81.77           H  
ATOM    125  OD1 ASN A   9      30.158   0.201 -66.785  1.00 81.77           O  
ATOM    126  N   ARG A  10      28.964   0.828 -70.304  1.00 79.83           N  
ATOM    127  H   ARG A  10      29.657   0.640 -71.014  1.00 79.83           H  
ATOM    128  CA  ARG A  10      27.622   0.310 -70.510  1.00 79.83           C  
ATOM    129  HA  ARG A  10      27.179   0.106 -69.535  1.00 79.83           H  
ATOM    130  C   ARG A  10      27.717  -1.001 -71.256  1.00 79.83           C  
ATOM    131  CB  ARG A  10      26.754   1.365 -71.214  1.00 79.83           C  
ATOM    132  HB2 ARG A  10      27.155   1.557 -72.209  1.00 79.83           H  
ATOM    133  HB3 ARG A  10      26.802   2.290 -70.640  1.00 79.83           H  
ATOM    134  O   ARG A  10      28.461  -1.115 -72.229  1.00 79.83           O  
ATOM    135  CG  ARG A  10      25.281   0.948 -71.330  1.00 79.83           C  
ATOM    136  HG2 ARG A  10      25.196   0.076 -71.979  1.00 79.83           H  
ATOM    137  HG3 ARG A  10      24.888   0.696 -70.345  1.00 79.83           H  
ATOM    138  CD  ARG A  10      24.462   2.103 -71.918  1.00 79.83           C  
ATOM    139  HD2 ARG A  10      24.904   2.403 -72.868  1.00 79.83           H  
ATOM    140  HD3 ARG A  10      24.517   2.956 -71.241  1.00 79.83           H  
ATOM    141  NE  ARG A  10      23.061   1.709 -72.150  1.00 79.83           N  
ATOM    142  HE  ARG A  10      22.886   1.061 -72.905  1.00 79.83           H  
ATOM    143  NH1 ARG A  10      22.073   2.851 -70.387  1.00 79.83           N  
ATOM    144 HH11 ARG A  10      21.289   2.944 -69.757  1.00 79.83           H  
ATOM    145 HH12 ARG A  10      22.924   3.298 -70.076  1.00 79.83           H  
ATOM    146  NH2 ARG A  10      20.840   1.593 -71.732  1.00 79.83           N  
ATOM    147 HH21 ARG A  10      20.105   1.712 -71.050  1.00 79.83           H  
ATOM    148 HH22 ARG A  10      20.733   0.887 -72.446  1.00 79.83           H  
ATOM    149  CZ  ARG A  10      22.015   2.059 -71.421  1.00 79.83           C  
ATOM    150  N   VAL A  11      26.962  -1.979 -70.795  1.00 82.87           N  
ATOM    151  H   VAL A  11      26.389  -1.780 -69.988  1.00 82.87           H  
ATOM    152  CA  VAL A  11      26.699  -3.223 -71.497  1.00 82.87           C  
ATOM    153  HA  VAL A  11      27.208  -3.222 -72.461  1.00 82.87           H  
ATOM    154  C   VAL A  11      25.209  -3.289 -71.744  1.00 82.87           C  
ATOM    155  CB  VAL A  11      27.184  -4.430 -70.690  1.00 82.87           C  
ATOM    156  HB  VAL A  11      26.765  -4.411 -69.684  1.00 82.87           H  
ATOM    157  O   VAL A  11      24.422  -3.076 -70.831  1.00 82.87           O  
ATOM    158  CG1 VAL A  11      26.787  -5.732 -71.380  1.00 82.87           C  
ATOM    159 HG11 VAL A  11      27.167  -5.721 -72.402  1.00 82.87           H  
ATOM    160 HG12 VAL A  11      27.175  -6.580 -70.815  1.00 82.87           H  
ATOM    161 HG13 VAL A  11      25.702  -5.828 -71.418  1.00 82.87           H  
ATOM    162  CG2 VAL A  11      28.708  -4.418 -70.610  1.00 82.87           C  
ATOM    163 HG21 VAL A  11      29.043  -3.556 -70.032  1.00 82.87           H  
ATOM    164 HG22 VAL A  11      29.146  -4.378 -71.607  1.00 82.87           H  
ATOM    165 HG23 VAL A  11      29.029  -5.327 -70.101  1.00 82.87           H  
ATOM    166  N   THR A  12      24.830  -3.587 -72.975  1.00 79.23           N  
ATOM    167  H   THR A  12      25.524  -3.751 -73.691  1.00 79.23           H  
ATOM    168  CA  THR A  12      23.448  -3.878 -73.340  1.00 79.23           C  
ATOM    169  HA  THR A  12      22.796  -3.771 -72.473  1.00 79.23           H  
ATOM    170  C   THR A  12      23.370  -5.313 -73.803  1.00 79.23           C  
ATOM    171  CB  THR A  12      22.930  -2.938 -74.433  1.00 79.23           C  
ATOM    172  HB  THR A  12      21.918  -3.232 -74.711  1.00 79.23           H  
ATOM    173  O   THR A  12      24.271  -5.787 -74.503  1.00 79.23           O  
ATOM    174  CG2 THR A  12      22.912  -1.485 -73.953  1.00 79.23           C  
ATOM    175 HG21 THR A  12      22.433  -0.867 -74.712  1.00 79.23           H  
ATOM    176 HG22 THR A  12      23.929  -1.131 -73.781  1.00 79.23           H  
ATOM    177 HG23 THR A  12      22.341  -1.427 -73.026  1.00 79.23           H  
ATOM    178  OG1 THR A  12      23.768  -2.998 -75.568  1.00 79.23           O  
ATOM    179  HG1 THR A  12      23.728  -3.908 -75.871  1.00 79.23           H  
ATOM    180  N   ASP A  13      22.289  -5.976 -73.446  1.00 74.31           N  
ATOM    181  H   ASP A  13      21.594  -5.497 -72.891  1.00 74.31           H  
ATOM    182  CA  ASP A  13      21.818  -7.112 -74.215  1.00 74.31           C  
ATOM    183  HA  ASP A  13      22.577  -7.399 -74.943  1.00 74.31           H  
ATOM    184  C   ASP A  13      20.592  -6.673 -75.024  1.00 74.31           C  
ATOM    185  CB  ASP A  13      21.599  -8.319 -73.288  1.00 74.31           C  
ATOM    186  HB2 ASP A  13      20.687  -8.174 -72.710  1.00 74.31           H  
ATOM    187  HB3 ASP A  13      22.439  -8.391 -72.596  1.00 74.31           H  
ATOM    188  O   ASP A  13      20.395  -5.481 -75.274  1.00 74.31           O  
ATOM    189  CG  ASP A  13      21.524  -9.638 -74.070  1.00 74.31           C  
ATOM    190  OD1 ASP A  13      21.219 -10.668 -73.451  1.00 74.31           O  
ATOM    191  OD2 ASP A  13      21.771  -9.609 -75.300  1.00 74.31           O  
ATOM    192  N   VAL A  14      19.795  -7.629 -75.481  1.00 64.08           N  
ATOM    193  H   VAL A  14      20.105  -8.582 -75.360  1.00 64.08           H  
ATOM    194  CA  VAL A  14      18.630  -7.384 -76.324  1.00 64.08           C  
ATOM    195  HA  VAL A  14      18.962  -6.863 -77.222  1.00 64.08           H  
ATOM    196  C   VAL A  14      17.603  -6.487 -75.634  1.00 64.08           C  
ATOM    197  CB  VAL A  14      17.990  -8.722 -76.733  1.00 64.08           C  
ATOM    198  HB  VAL A  14      17.534  -9.192 -75.862  1.00 64.08           H  
ATOM    199  O   VAL A  14      17.078  -5.571 -76.266  1.00 64.08           O  
ATOM    200  CG1 VAL A  14      16.908  -8.496 -77.794  1.00 64.08           C  
ATOM    201 HG11 VAL A  14      16.110  -7.877 -77.385  1.00 64.08           H  
ATOM    202 HG12 VAL A  14      17.334  -8.006 -78.670  1.00 64.08           H  
ATOM    203 HG13 VAL A  14      16.469  -9.452 -78.080  1.00 64.08           H  
ATOM    204  CG2 VAL A  14      19.015  -9.701 -77.325  1.00 64.08           C  
ATOM    205 HG21 VAL A  14      18.504 -10.563 -77.753  1.00 64.08           H  
ATOM    206 HG22 VAL A  14      19.667 -10.077 -76.537  1.00 64.08           H  
ATOM    207 HG23 VAL A  14      19.615  -9.208 -78.091  1.00 64.08           H  
ATOM    208  N   GLU A  15      17.319  -6.742 -74.359  1.00 71.34           N  
ATOM    209  H   GLU A  15      17.756  -7.537 -73.915  1.00 71.34           H  
ATOM    210  CA  GLU A  15      16.237  -6.061 -73.629  1.00 71.34           C  
ATOM    211  HA  GLU A  15      15.710  -5.380 -74.298  1.00 71.34           H  
ATOM    212  C   GLU A  15      16.744  -5.185 -72.481  1.00 71.34           C  
ATOM    213  CB  GLU A  15      15.212  -7.104 -73.152  1.00 71.34           C  
ATOM    214  HB2 GLU A  15      15.688  -7.807 -72.468  1.00 71.34           H  
ATOM    215  HB3 GLU A  15      14.410  -6.583 -72.629  1.00 71.34           H  
ATOM    216  O   GLU A  15      16.075  -4.240 -72.067  1.00 71.34           O  
ATOM    217  CG  GLU A  15      14.616  -7.865 -74.353  1.00 71.34           C  
ATOM    218  HG2 GLU A  15      15.377  -8.522 -74.773  1.00 71.34           H  
ATOM    219  HG3 GLU A  15      14.350  -7.138 -75.120  1.00 71.34           H  
ATOM    220  CD  GLU A  15      13.371  -8.706 -74.034  1.00 71.34           C  
ATOM    221  OE1 GLU A  15      12.659  -9.044 -75.013  1.00 71.34           O  
ATOM    222  OE2 GLU A  15      13.115  -9.014 -72.852  1.00 71.34           O  
ATOM    223  N   ASP A  16      17.969  -5.439 -72.041  1.00 76.08           N  
ATOM    224  H   ASP A  16      18.494  -6.159 -72.516  1.00 76.08           H  
ATOM    225  CA  ASP A  16      18.469  -5.000 -70.754  1.00 76.08           C  
ATOM    226  HA  ASP A  16      17.738  -4.355 -70.265  1.00 76.08           H  
ATOM    227  C   ASP A  16      19.756  -4.185 -70.904  1.00 76.08           C  
ATOM    228  CB  ASP A  16      18.638  -6.265 -69.902  1.00 76.08           C  
ATOM    229  HB2 ASP A  16      19.296  -6.063 -69.057  1.00 76.08           H  
ATOM    230  HB3 ASP A  16      19.117  -7.044 -70.496  1.00 76.08           H  
ATOM    231  O   ASP A  16      20.477  -4.271 -71.907  1.00 76.08           O  
ATOM    232  CG  ASP A  16      17.323  -6.793 -69.326  1.00 76.08           C  
ATOM    233  OD1 ASP A  16      17.428  -7.821 -68.629  1.00 76.08           O  
ATOM    234  OD2 ASP A  16      16.290  -6.093 -69.365  1.00 76.08           O  
ATOM    235  N   PHE A  17      20.084  -3.391 -69.887  1.00 81.49           N  
ATOM    236  H   PHE A  17      19.513  -3.443 -69.055  1.00 81.49           H  
ATOM    237  CA  PHE A  17      21.366  -2.710 -69.795  1.00 81.49           C  
ATOM    238  HA  PHE A  17      22.074  -3.254 -70.420  1.00 81.49           H  
ATOM    239  C   PHE A  17      21.924  -2.707 -68.371  1.00 81.49           C  
ATOM    240  CB  PHE A  17      21.270  -1.300 -70.375  1.00 81.49           C  
ATOM    241  HB2 PHE A  17      20.762  -1.351 -71.338  1.00 81.49           H  
ATOM    242  HB3 PHE A  17      22.284  -0.942 -70.556  1.00 81.49           H  
ATOM    243  O   PHE A  17      21.201  -2.534 -67.399  1.00 81.49           O  
ATOM    244  CG  PHE A  17      20.558  -0.298 -69.493  1.00 81.49           C  
ATOM    245  CD1 PHE A  17      19.167  -0.113 -69.604  1.00 81.49           C  
ATOM    246  HD1 PHE A  17      18.588  -0.742 -70.264  1.00 81.49           H  
ATOM    247  CD2 PHE A  17      21.301   0.480 -68.588  1.00 81.49           C  
ATOM    248  HD2 PHE A  17      22.364   0.326 -68.472  1.00 81.49           H  
ATOM    249  CE1 PHE A  17      18.525   0.859 -68.816  1.00 81.49           C  
ATOM    250  HE1 PHE A  17      17.452   0.972 -68.862  1.00 81.49           H  
ATOM    251  CE2 PHE A  17      20.660   1.455 -67.810  1.00 81.49           C  
ATOM    252  HE2 PHE A  17      21.225   2.033 -67.094  1.00 81.49           H  
ATOM    253  CZ  PHE A  17      19.272   1.641 -67.917  1.00 81.49           C  
ATOM    254  HZ  PHE A  17      18.785   2.353 -67.268  1.00 81.49           H  
ATOM    255  N   ALA A  18      23.243  -2.812 -68.270  1.00 83.74           N  
ATOM    256  H   ALA A  18      23.763  -2.947 -69.124  1.00 83.74           H  
ATOM    257  CA  ALA A  18      24.010  -2.390 -67.108  1.00 83.74           C  
ATOM    258  HA  ALA A  18      23.343  -2.095 -66.298  1.00 83.74           H  
ATOM    259  C   ALA A  18      24.832  -1.174 -67.523  1.00 83.74           C  
ATOM    260  CB  ALA A  18      24.890  -3.539 -66.603  1.00 83.74           C  
ATOM    261  HB1 ALA A  18      24.309  -4.171 -65.931  1.00 83.74           H  
ATOM    262  HB2 ALA A  18      25.284  -4.121 -67.436  1.00 83.74           H  
ATOM    263  HB3 ALA A  18      25.729  -3.141 -66.032  1.00 83.74           H  
ATOM    264  O   ALA A  18      25.516  -1.208 -68.547  1.00 83.74           O  
ATOM    265  N   GLU A  19      24.748  -0.093 -66.765  1.00 83.07           N  
ATOM    266  H   GLU A  19      24.145  -0.129 -65.955  1.00 83.07           H  
ATOM    267  CA  GLU A  19      25.614   1.065 -66.881  1.00 83.07           C  
ATOM    268  HA  GLU A  19      26.426   0.825 -67.567  1.00 83.07           H  
ATOM    269  C   GLU A  19      26.237   1.379 -65.525  1.00 83.07           C  
ATOM    270  CB  GLU A  19      24.830   2.250 -67.467  1.00 83.07           C  
ATOM    271  HB2 GLU A  19      24.000   2.505 -66.807  1.00 83.07           H  
ATOM    272  HB3 GLU A  19      24.421   1.934 -68.427  1.00 83.07           H  
ATOM    273  O   GLU A  19      25.546   1.490 -64.513  1.00 83.07           O  
ATOM    274  CG  GLU A  19      25.708   3.496 -67.678  1.00 83.07           C  
ATOM    275  HG2 GLU A  19      26.026   3.880 -66.709  1.00 83.07           H  
ATOM    276  HG3 GLU A  19      26.597   3.206 -68.239  1.00 83.07           H  
ATOM    277  CD  GLU A  19      25.024   4.619 -68.470  1.00 83.07           C  
ATOM    278  OE1 GLU A  19      25.633   5.714 -68.549  1.00 83.07           O  
ATOM    279  OE2 GLU A  19      23.958   4.359 -69.081  1.00 83.07           O  
ATOM    280  N   THR A  20      27.551   1.588 -65.505  1.00 84.83           N  
ATOM    281  H   THR A  20      28.056   1.530 -66.378  1.00 84.83           H  
ATOM    282  CA  THR A  20      28.191   2.249 -64.371  1.00 84.83           C  
ATOM    283  HA  THR A  20      27.417   2.490 -63.642  1.00 84.83           H  
ATOM    284  C   THR A  20      28.781   3.564 -64.824  1.00 84.83           C  
ATOM    285  CB  THR A  20      29.192   1.388 -63.606  1.00 84.83           C  
ATOM    286  HB  THR A  20      29.553   1.965 -62.754  1.00 84.83           H  
ATOM    287  O   THR A  20      29.363   3.658 -65.906  1.00 84.83           O  
ATOM    288  CG2 THR A  20      28.616   0.083 -63.087  1.00 84.83           C  
ATOM    289 HG21 THR A  20      28.136  -0.476 -63.891  1.00 84.83           H  
ATOM    290 HG22 THR A  20      27.888   0.300 -62.305  1.00 84.83           H  
ATOM    291 HG23 THR A  20      29.419  -0.522 -62.667  1.00 84.83           H  
ATOM    292  OG1 THR A  20      30.291   1.036 -64.371  1.00 84.83           O  
ATOM    293  HG1 THR A  20      29.965   0.753 -65.229  1.00 84.83           H  
ATOM    294  N   GLN A  21      28.616   4.595 -64.006  1.00 82.43           N  
ATOM    295  H   GLN A  21      28.059   4.458 -63.175  1.00 82.43           H  
ATOM    296  CA  GLN A  21      29.035   5.943 -64.328  1.00 82.43           C  
ATOM    297  HA  GLN A  21      29.808   5.893 -65.095  1.00 82.43           H  
ATOM    298  C   GLN A  21      29.627   6.627 -63.101  1.00 82.43           C  
ATOM    299  CB  GLN A  21      27.840   6.717 -64.905  1.00 82.43           C  
ATOM    300  HB2 GLN A  21      27.097   6.883 -64.125  1.00 82.43           H  
ATOM    301  HB3 GLN A  21      27.380   6.131 -65.701  1.00 82.43           H  
ATOM    302  O   GLN A  21      29.044   6.619 -62.020  1.00 82.43           O  
ATOM    303  CG  GLN A  21      28.287   8.060 -65.483  1.00 82.43           C  
ATOM    304  HG2 GLN A  21      28.788   8.648 -64.714  1.00 82.43           H  
ATOM    305  HG3 GLN A  21      28.995   7.871 -66.290  1.00 82.43           H  
ATOM    306  CD  GLN A  21      27.120   8.880 -66.014  1.00 82.43           C  
ATOM    307  NE2 GLN A  21      26.679   8.659 -67.231  1.00 82.43           N  
ATOM    308 HE21 GLN A  21      25.835   9.149 -67.492  1.00 82.43           H  
ATOM    309 HE22 GLN A  21      26.884   7.788 -67.700  1.00 82.43           H  
ATOM    310  OE1 GLN A  21      26.597   9.752 -65.332  1.00 82.43           O  
ATOM    311  N   ILE A  22      30.770   7.271 -63.297  1.00 84.89           N  
ATOM    312  H   ILE A  22      31.206   7.185 -64.204  1.00 84.89           H  
ATOM    313  CA  ILE A  22      31.315   8.273 -62.398  1.00 84.89           C  
ATOM    314  HA  ILE A  22      30.675   8.346 -61.518  1.00 84.89           H  
ATOM    315  C   ILE A  22      31.286   9.604 -63.130  1.00 84.89           C  
ATOM    316  CB  ILE A  22      32.714   7.873 -61.910  1.00 84.89           C  
ATOM    317  HB  ILE A  22      33.332   7.612 -62.769  1.00 84.89           H  
ATOM    318  O   ILE A  22      31.913   9.736 -64.179  1.00 84.89           O  
ATOM    319  CG1 ILE A  22      32.584   6.642 -60.989  1.00 84.89           C  
ATOM    320 HG12 ILE A  22      31.852   6.841 -60.207  1.00 84.89           H  
ATOM    321 HG13 ILE A  22      32.217   5.796 -61.570  1.00 84.89           H  
ATOM    322  CG2 ILE A  22      33.380   9.043 -61.176  1.00 84.89           C  
ATOM    323 HG21 ILE A  22      34.382   8.742 -60.870  1.00 84.89           H  
ATOM    324 HG22 ILE A  22      33.502   9.891 -61.849  1.00 84.89           H  
ATOM    325 HG23 ILE A  22      32.789   9.333 -60.308  1.00 84.89           H  
ATOM    326  CD1 ILE A  22      33.897   6.232 -60.327  1.00 84.89           C  
ATOM    327 HD11 ILE A  22      34.704   6.293 -61.058  1.00 84.89           H  
ATOM    328 HD12 ILE A  22      33.803   5.215 -59.947  1.00 84.89           H  
ATOM    329 HD13 ILE A  22      34.119   6.894 -59.490  1.00 84.89           H  
ATOM    330  N   THR A  23      30.570  10.581 -62.582  1.00 85.45           N  
ATOM    331  H   THR A  23      30.107  10.388 -61.706  1.00 85.45           H  
ATOM    332  CA  THR A  23      30.460  11.924 -63.156  1.00 85.45           C  
ATOM    333  HA  THR A  23      31.125  12.002 -64.017  1.00 85.45           H  
ATOM    334  C   THR A  23      30.910  12.957 -62.138  1.00 85.45           C  
ATOM    335  CB  THR A  23      29.043  12.205 -63.678  1.00 85.45           C  
ATOM    336  HB  THR A  23      28.305  11.999 -62.904  1.00 85.45           H  
ATOM    337  O   THR A  23      30.329  13.070 -61.062  1.00 85.45           O  
ATOM    338  CG2 THR A  23      28.879  13.638 -64.185  1.00 85.45           C  
ATOM    339 HG21 THR A  23      28.924  14.338 -63.351  1.00 85.45           H  
ATOM    340 HG22 THR A  23      27.915  13.746 -64.681  1.00 85.45           H  
ATOM    341 HG23 THR A  23      29.676  13.865 -64.893  1.00 85.45           H  
ATOM    342  OG1 THR A  23      28.808  11.384 -64.800  1.00 85.45           O  
ATOM    343  HG1 THR A  23      27.924  11.012 -64.754  1.00 85.45           H  
ATOM    344  N   LEU A  24      31.932  13.721 -62.505  1.00 86.11           N  
ATOM    345  H   LEU A  24      32.372  13.514 -63.390  1.00 86.11           H  
ATOM    346  CA  LEU A  24      32.397  14.912 -61.810  1.00 86.11           C  
ATOM    347  HA  LEU A  24      32.034  14.937 -60.783  1.00 86.11           H  
ATOM    348  C   LEU A  24      31.850  16.116 -62.570  1.00 86.11           C  
ATOM    349  CB  LEU A  24      33.933  14.941 -61.816  1.00 86.11           C  
ATOM    350  HB2 LEU A  24      34.292  14.808 -62.836  1.00 86.11           H  
ATOM    351  HB3 LEU A  24      34.251  15.939 -61.515  1.00 86.11           H  
ATOM    352  O   LEU A  24      32.279  16.365 -63.696  1.00 86.11           O  
ATOM    353  CG  LEU A  24      34.633  13.932 -60.898  1.00 86.11           C  
ATOM    354  HG  LEU A  24      34.183  13.937 -59.906  1.00 86.11           H  
ATOM    355  CD1 LEU A  24      34.580  12.523 -61.484  1.00 86.11           C  
ATOM    356 HD11 LEU A  24      33.613  12.077 -61.250  1.00 86.11           H  
ATOM    357 HD12 LEU A  24      35.372  11.910 -61.054  1.00 86.11           H  
ATOM    358 HD13 LEU A  24      34.723  12.551 -62.564  1.00 86.11           H  
ATOM    359  CD2 LEU A  24      36.095  14.347 -60.773  1.00 86.11           C  
ATOM    360 HD21 LEU A  24      36.159  15.305 -60.258  1.00 86.11           H  
ATOM    361 HD22 LEU A  24      36.535  14.457 -61.764  1.00 86.11           H  
ATOM    362 HD23 LEU A  24      36.663  13.606 -60.212  1.00 86.11           H  
ATOM    363  N   ASN A  25      30.885  16.824 -61.993  1.00 84.66           N  
ATOM    364  H   ASN A  25      30.587  16.569 -61.062  1.00 84.66           H  
ATOM    365  CA  ASN A  25      30.296  18.017 -62.586  1.00 84.66           C  
ATOM    366  HA  ASN A  25      30.768  18.226 -63.547  1.00 84.66           H  
ATOM    367  C   ASN A  25      30.544  19.224 -61.683  1.00 84.66           C  
ATOM    368  CB  ASN A  25      28.799  17.780 -62.851  1.00 84.66           C  
ATOM    369  HB2 ASN A  25      28.300  17.572 -61.904  1.00 84.66           H  
ATOM    370  HB3 ASN A  25      28.682  16.919 -63.509  1.00 84.66           H  
ATOM    371  O   ASN A  25      30.045  19.278 -60.562  1.00 84.66           O  
ATOM    372  CG  ASN A  25      28.123  18.977 -63.506  1.00 84.66           C  
ATOM    373  ND2 ASN A  25      26.820  18.951 -63.639  1.00 84.66           N  
ATOM    374 HD21 ASN A  25      26.416  19.824 -63.945  1.00 84.66           H  
ATOM    375 HD22 ASN A  25      26.276  18.197 -63.244  1.00 84.66           H  
ATOM    376  OD1 ASN A  25      28.738  19.936 -63.939  1.00 84.66           O  
ATOM    377  N   SER A  26      31.273  20.201 -62.202  1.00 83.41           N  
ATOM    378  H   SER A  26      31.636  20.072 -63.135  1.00 83.41           H  
ATOM    379  CA  SER A  26      31.340  21.544 -61.641  1.00 83.41           C  
ATOM    380  HA  SER A  26      30.840  21.577 -60.673  1.00 83.41           H  
ATOM    381  C   SER A  26      30.617  22.476 -62.600  1.00 83.41           C  
ATOM    382  CB  SER A  26      32.796  21.951 -61.435  1.00 83.41           C  
ATOM    383  HB2 SER A  26      33.343  21.842 -62.371  1.00 83.41           H  
ATOM    384  HB3 SER A  26      32.846  22.992 -61.116  1.00 83.41           H  
ATOM    385  O   SER A  26      30.984  22.548 -63.771  1.00 83.41           O  
ATOM    386  OG  SER A  26      33.379  21.116 -60.452  1.00 83.41           O  
ATOM    387  HG  SER A  26      33.017  21.362 -59.597  1.00 83.41           H  
ATOM    388  N   SER A  27      29.589  23.184 -62.149  1.00 84.11           N  
ATOM    389  H   SER A  27      29.307  23.077 -61.185  1.00 84.11           H  
ATOM    390  CA  SER A  27      28.790  24.053 -63.014  1.00 84.11           C  
ATOM    391  HA  SER A  27      29.430  24.420 -63.817  1.00 84.11           H  
ATOM    392  C   SER A  27      28.268  25.269 -62.274  1.00 84.11           C  
ATOM    393  CB  SER A  27      27.621  23.288 -63.651  1.00 84.11           C  
ATOM    394  HB2 SER A  27      28.016  22.492 -64.282  1.00 84.11           H  
ATOM    395  HB3 SER A  27      27.048  23.972 -64.277  1.00 84.11           H  
ATOM    396  O   SER A  27      27.938  25.184 -61.101  1.00 84.11           O  
ATOM    397  OG  SER A  27      26.761  22.722 -62.681  1.00 84.11           O  
ATOM    398  HG  SER A  27      26.631  23.354 -61.969  1.00 84.11           H  
ATOM    399  N   TYR A  28      28.143  26.388 -62.975  1.00 75.97           N  
ATOM    400  H   TYR A  28      28.418  26.375 -63.947  1.00 75.97           H  
ATOM    401  CA  TYR A  28      27.374  27.526 -62.491  1.00 75.97           C  
ATOM    402  HA  TYR A  28      27.555  27.681 -61.428  1.00 75.97           H  
ATOM    403  C   TYR A  28      25.894  27.219 -62.679  1.00 75.97           C  
ATOM    404  CB  TYR A  28      27.803  28.787 -63.234  1.00 75.97           C  
ATOM    405  HB2 TYR A  28      28.865  28.963 -63.064  1.00 75.97           H  
ATOM    406  HB3 TYR A  28      27.651  28.629 -64.301  1.00 75.97           H  
ATOM    407  O   TYR A  28      25.452  26.984 -63.807  1.00 75.97           O  
ATOM    408  CG  TYR A  28      27.045  30.023 -62.812  1.00 75.97           C  
ATOM    409  CD1 TYR A  28      26.086  30.568 -63.685  1.00 75.97           C  
ATOM    410  HD1 TYR A  28      25.848  30.090 -64.624  1.00 75.97           H  
ATOM    411  CD2 TYR A  28      27.302  30.635 -61.566  1.00 75.97           C  
ATOM    412  HD2 TYR A  28      28.030  30.223 -60.883  1.00 75.97           H  
ATOM    413  CE1 TYR A  28      25.429  31.755 -63.334  1.00 75.97           C  
ATOM    414  HE1 TYR A  28      24.720  32.225 -64.000  1.00 75.97           H  
ATOM    415  CE2 TYR A  28      26.612  31.811 -61.203  1.00 75.97           C  
ATOM    416  HE2 TYR A  28      26.803  32.307 -60.263  1.00 75.97           H  
ATOM    417  OH  TYR A  28      25.008  33.518 -61.863  1.00 75.97           O  
ATOM    418  HH  TYR A  28      25.146  33.848 -60.972  1.00 75.97           H  
ATOM    419  CZ  TYR A  28      25.685  32.375 -62.105  1.00 75.97           C  
ATOM    420  N   ASP A  29      25.169  27.169 -61.572  1.00 81.66           N  
ATOM    421  H   ASP A  29      25.596  27.407 -60.688  1.00 81.66           H  
ATOM    422  CA  ASP A  29      23.728  27.010 -61.564  1.00 81.66           C  
ATOM    423  HA  ASP A  29      23.407  26.507 -62.476  1.00 81.66           H  
ATOM    424  C   ASP A  29      23.089  28.399 -61.533  1.00 81.66           C  
ATOM    425  CB  ASP A  29      23.327  26.110 -60.393  1.00 81.66           C  
ATOM    426  HB2 ASP A  29      23.587  26.596 -59.453  1.00 81.66           H  
ATOM    427  HB3 ASP A  29      23.906  25.189 -60.462  1.00 81.66           H  
ATOM    428  O   ASP A  29      23.049  29.072 -60.503  1.00 81.66           O  
ATOM    429  CG  ASP A  29      21.839  25.745 -60.416  1.00 81.66           C  
ATOM    430  OD1 ASP A  29      21.510  24.647 -59.920  1.00 81.66           O  
ATOM    431  OD2 ASP A  29      21.027  26.532 -60.960  1.00 81.66           O  
ATOM    432  N   GLU A  30      22.589  28.821 -62.694  1.00 77.16           N  
ATOM    433  H   GLU A  30      22.702  28.228 -63.504  1.00 77.16           H  
ATOM    434  CA  GLU A  30      21.950  30.126 -62.885  1.00 77.16           C  
ATOM    435  HA  GLU A  30      22.657  30.916 -62.632  1.00 77.16           H  
ATOM    436  C   GLU A  30      20.714  30.316 -61.992  1.00 77.16           C  
ATOM    437  CB  GLU A  30      21.521  30.279 -64.359  1.00 77.16           C  
ATOM    438  HB2 GLU A  30      21.033  31.247 -64.473  1.00 77.16           H  
ATOM    439  HB3 GLU A  30      20.797  29.500 -64.597  1.00 77.16           H  
ATOM    440  O   GLU A  30      20.318  31.448 -61.727  1.00 77.16           O  
ATOM    441  CG  GLU A  30      22.687  30.203 -65.360  1.00 77.16           C  
ATOM    442  HG2 GLU A  30      23.155  29.221 -65.291  1.00 77.16           H  
ATOM    443  HG3 GLU A  30      23.430  30.950 -65.080  1.00 77.16           H  
ATOM    444  CD  GLU A  30      22.290  30.458 -66.824  1.00 77.16           C  
ATOM    445  OE1 GLU A  30      23.223  30.489 -67.664  1.00 77.16           O  
ATOM    446  OE2 GLU A  30      21.081  30.593 -67.122  1.00 77.16           O  
ATOM    447  N   SER A  31      20.088  29.230 -61.523  1.00 76.40           N  
ATOM    448  H   SER A  31      20.517  28.325 -61.653  1.00 76.40           H  
ATOM    449  CA  SER A  31      18.881  29.316 -60.695  1.00 76.40           C  
ATOM    450  HA  SER A  31      18.236  30.086 -61.115  1.00 76.40           H  
ATOM    451  C   SER A  31      19.174  29.726 -59.255  1.00 76.40           C  
ATOM    452  CB  SER A  31      18.110  27.995 -60.729  1.00 76.40           C  
ATOM    453  HB2 SER A  31      17.110  28.175 -60.335  1.00 76.40           H  
ATOM    454  HB3 SER A  31      18.013  27.661 -61.762  1.00 76.40           H  
ATOM    455  O   SER A  31      18.322  30.340 -58.610  1.00 76.40           O  
ATOM    456  OG  SER A  31      18.707  26.972 -59.959  1.00 76.40           O  
ATOM    457  HG  SER A  31      19.567  26.755 -60.327  1.00 76.40           H  
ATOM    458  N   ILE A  32      20.372  29.402 -58.768  1.00 74.07           N  
ATOM    459  H   ILE A  32      21.013  28.912 -59.376  1.00 74.07           H  
ATOM    460  CA  ILE A  32      20.820  29.722 -57.409  1.00 74.07           C  
ATOM    461  HA  ILE A  32      20.014  30.243 -56.892  1.00 74.07           H  
ATOM    462  C   ILE A  32      21.987  30.706 -57.381  1.00 74.07           C  
ATOM    463  CB  ILE A  32      21.115  28.446 -56.598  1.00 74.07           C  
ATOM    464  HB  ILE A  32      21.445  28.751 -55.605  1.00 74.07           H  
ATOM    465  O   ILE A  32      22.471  31.009 -56.296  1.00 74.07           O  
ATOM    466  CG1 ILE A  32      22.228  27.611 -57.249  1.00 74.07           C  
ATOM    467 HG12 ILE A  32      21.844  27.168 -58.168  1.00 74.07           H  
ATOM    468 HG13 ILE A  32      23.069  28.256 -57.504  1.00 74.07           H  
ATOM    469  CG2 ILE A  32      19.834  27.610 -56.419  1.00 74.07           C  
ATOM    470 HG21 ILE A  32      20.002  26.811 -55.697  1.00 74.07           H  
ATOM    471 HG22 ILE A  32      19.535  27.173 -57.372  1.00 74.07           H  
ATOM    472 HG23 ILE A  32      19.029  28.248 -56.056  1.00 74.07           H  
ATOM    473  CD1 ILE A  32      22.732  26.498 -56.334  1.00 74.07           C  
ATOM    474 HD11 ILE A  32      22.946  26.904 -55.345  1.00 74.07           H  
ATOM    475 HD12 ILE A  32      23.651  26.093 -56.758  1.00 74.07           H  
ATOM    476 HD13 ILE A  32      21.992  25.701 -56.257  1.00 74.07           H  
ATOM    477  N   ASP A  33      22.418  31.196 -58.546  1.00 77.00           N  
ATOM    478  H   ASP A  33      21.979  30.866 -59.394  1.00 77.00           H  
ATOM    479  CA  ASP A  33      23.563  32.098 -58.694  1.00 77.00           C  
ATOM    480  HA  ASP A  33      23.842  32.092 -59.748  1.00 77.00           H  
ATOM    481  C   ASP A  33      24.790  31.585 -57.921  1.00 77.00           C  
ATOM    482  CB  ASP A  33      23.139  33.535 -58.345  1.00 77.00           C  
ATOM    483  HB2 ASP A  33      22.949  33.608 -57.275  1.00 77.00           H  
ATOM    484  HB3 ASP A  33      22.206  33.754 -58.865  1.00 77.00           H  
ATOM    485  O   ASP A  33      25.427  32.299 -57.152  1.00 77.00           O  
ATOM    486  CG  ASP A  33      24.159  34.602 -58.753  1.00 77.00           C  
ATOM    487  OD1 ASP A  33      23.936  35.777 -58.389  1.00 77.00           O  
ATOM    488  OD2 ASP A  33      25.090  34.282 -59.524  1.00 77.00           O  
ATOM    489  N   ALA A  34      25.065  30.285 -58.053  1.00 77.28           N  
ATOM    490  H   ALA A  34      24.501  29.736 -58.686  1.00 77.28           H  
ATOM    491  CA  ALA A  34      26.138  29.640 -57.314  1.00 77.28           C  
ATOM    492  HA  ALA A  34      26.877  30.397 -57.054  1.00 77.28           H  
ATOM    493  C   ALA A  34      26.846  28.590 -58.160  1.00 77.28           C  
ATOM    494  CB  ALA A  34      25.606  29.048 -56.003  1.00 77.28           C  
ATOM    495  HB1 ALA A  34      24.963  28.193 -56.210  1.00 77.28           H  
ATOM    496  HB2 ALA A  34      26.441  28.719 -55.384  1.00 77.28           H  
ATOM    497  HB3 ALA A  34      25.043  29.807 -55.459  1.00 77.28           H  
ATOM    498  O   ALA A  34      26.262  27.898 -59.000  1.00 77.28           O  
ATOM    499  N   LEU A  35      28.138  28.437 -57.900  1.00 81.36           N  
ATOM    500  H   LEU A  35      28.555  29.035 -57.200  1.00 81.36           H  
ATOM    501  CA  LEU A  35      28.921  27.344 -58.444  1.00 81.36           C  
ATOM    502  HA  LEU A  35      28.583  27.154 -59.463  1.00 81.36           H  
ATOM    503  C   LEU A  35      28.650  26.067 -57.648  1.00 81.36           C  
ATOM    504  CB  LEU A  35      30.392  27.771 -58.485  1.00 81.36           C  
ATOM    505  HB2 LEU A  35      31.039  26.896 -58.553  1.00 81.36           H  
ATOM    506  HB3 LEU A  35      30.635  28.286 -57.555  1.00 81.36           H  
ATOM    507  O   LEU A  35      28.953  25.962 -56.461  1.00 81.36           O  
ATOM    508  CG  LEU A  35      30.682  28.678 -59.689  1.00 81.36           C  
ATOM    509  HG  LEU A  35      29.933  29.468 -59.745  1.00 81.36           H  
ATOM    510  CD1 LEU A  35      32.047  29.313 -59.562  1.00 81.36           C  
ATOM    511 HD11 LEU A  35      32.094  30.195 -60.201  1.00 81.36           H  
ATOM    512 HD12 LEU A  35      32.829  28.609 -59.846  1.00 81.36           H  
ATOM    513 HD13 LEU A  35      32.177  29.629 -58.526  1.00 81.36           H  
ATOM    514  CD2 LEU A  35      30.728  27.907 -61.009  1.00 81.36           C  
ATOM    515 HD21 LEU A  35      31.510  27.150 -60.976  1.00 81.36           H  
ATOM    516 HD22 LEU A  35      30.914  28.612 -61.820  1.00 81.36           H  
ATOM    517 HD23 LEU A  35      29.772  27.412 -61.178  1.00 81.36           H  
ATOM    518  N   VAL A  36      28.087  25.075 -58.327  1.00 80.95           N  
ATOM    519  H   VAL A  36      27.871  25.243 -59.300  1.00 80.95           H  
ATOM    520  CA  VAL A  36      27.731  23.764 -57.787  1.00 80.95           C  
ATOM    521  HA  VAL A  36      27.705  23.827 -56.699  1.00 80.95           H  
ATOM    522  C   VAL A  36      28.787  22.742 -58.186  1.00 80.95           C  
ATOM    523  CB  VAL A  36      26.333  23.329 -58.267  1.00 80.95           C  
ATOM    524  HB  VAL A  36      26.338  23.249 -59.354  1.00 80.95           H  
ATOM    525  O   VAL A  36      29.166  22.651 -59.354  1.00 80.95           O  
ATOM    526  CG1 VAL A  36      25.894  21.978 -57.684  1.00 80.95           C  
ATOM    527 HG11 VAL A  36      24.909  21.719 -58.073  1.00 80.95           H  
ATOM    528 HG12 VAL A  36      26.592  21.192 -57.969  1.00 80.95           H  
ATOM    529 HG13 VAL A  36      25.837  22.038 -56.597  1.00 80.95           H  
ATOM    530  CG2 VAL A  36      25.276  24.356 -57.860  1.00 80.95           C  
ATOM    531 HG21 VAL A  36      25.277  24.481 -56.777  1.00 80.95           H  
ATOM    532 HG22 VAL A  36      24.288  24.031 -58.187  1.00 80.95           H  
ATOM    533 HG23 VAL A  36      25.481  25.319 -58.328  1.00 80.95           H  
ATOM    534  N   SER A  37      29.214  21.941 -57.219  1.00 84.76           N  
ATOM    535  H   SER A  37      28.881  22.125 -56.284  1.00 84.76           H  
ATOM    536  CA  SER A  37      30.071  20.777 -57.394  1.00 84.76           C  
ATOM    537  HA  SER A  37      30.396  20.710 -58.432  1.00 84.76           H  
ATOM    538  C   SER A  37      29.292  19.520 -57.051  1.00 84.76           C  
ATOM    539  CB  SER A  37      31.313  20.894 -56.519  1.00 84.76           C  
ATOM    540  HB2 SER A  37      31.042  21.250 -55.526  1.00 84.76           H  
ATOM    541  HB3 SER A  37      31.804  19.924 -56.438  1.00 84.76           H  
ATOM    542  O   SER A  37      28.688  19.409 -55.983  1.00 84.76           O  
ATOM    543  OG  SER A  37      32.195  21.791 -57.138  1.00 84.76           O  
ATOM    544  HG  SER A  37      32.701  22.213 -56.439  1.00 84.76           H  
ATOM    545  N   ARG A  38      29.309  18.554 -57.968  1.00 82.75           N  
ATOM    546  H   ARG A  38      29.771  18.747 -58.845  1.00 82.75           H  
ATOM    547  CA  ARG A  38      28.587  17.296 -57.832  1.00 82.75           C  
ATOM    548  HA  ARG A  38      28.351  17.165 -56.776  1.00 82.75           H  
ATOM    549  C   ARG A  38      29.427  16.114 -58.284  1.00 82.75           C  
ATOM    550  CB  ARG A  38      27.264  17.405 -58.591  1.00 82.75           C  
ATOM    551  HB2 ARG A  38      27.459  17.502 -59.659  1.00 82.75           H  
ATOM    552  HB3 ARG A  38      26.754  18.306 -58.249  1.00 82.75           H  
ATOM    553  O   ARG A  38      29.893  16.090 -59.422  1.00 82.75           O  
ATOM    554  CG  ARG A  38      26.350  16.200 -58.343  1.00 82.75           C  
ATOM    555  HG2 ARG A  38      26.241  16.042 -57.269  1.00 82.75           H  
ATOM    556  HG3 ARG A  38      26.778  15.302 -58.788  1.00 82.75           H  
ATOM    557  CD  ARG A  38      24.995  16.505 -58.985  1.00 82.75           C  
ATOM    558  HD2 ARG A  38      24.692  17.505 -58.675  1.00 82.75           H  
ATOM    559  HD3 ARG A  38      25.111  16.491 -60.069  1.00 82.75           H  
ATOM    560  NE  ARG A  38      23.945  15.563 -58.571  1.00 82.75           N  
ATOM    561  HE  ARG A  38      24.177  14.973 -57.785  1.00 82.75           H  
ATOM    562  NH1 ARG A  38      22.259  16.521 -59.779  1.00 82.75           N  
ATOM    563 HH11 ARG A  38      21.270  16.689 -59.891  1.00 82.75           H  
ATOM    564 HH12 ARG A  38      22.908  17.262 -60.006  1.00 82.75           H  
ATOM    565  NH2 ARG A  38      21.771  14.827 -58.462  1.00 82.75           N  
ATOM    566 HH21 ARG A  38      20.811  15.136 -58.397  1.00 82.75           H  
ATOM    567 HH22 ARG A  38      22.074  14.253 -57.688  1.00 82.75           H  
ATOM    568  CZ  ARG A  38      22.672  15.651 -58.903  1.00 82.75           C  
ATOM    569  N   ILE A  39      29.572  15.113 -57.420  1.00 84.80           N  
ATOM    570  H   ILE A  39      29.106  15.195 -56.528  1.00 84.80           H  
ATOM    571  CA  ILE A  39      30.161  13.821 -57.777  1.00 84.80           C  
ATOM    572  HA  ILE A  39      30.501  13.861 -58.812  1.00 84.80           H  
ATOM    573  C   ILE A  39      29.083  12.754 -57.683  1.00 84.80           C  
ATOM    574  CB  ILE A  39      31.397  13.465 -56.931  1.00 84.80           C  
ATOM    575  HB  ILE A  39      31.110  13.400 -55.881  1.00 84.80           H  
ATOM    576  O   ILE A  39      28.523  12.523 -56.616  1.00 84.80           O  
ATOM    577  CG1 ILE A  39      32.482  14.549 -57.086  1.00 84.80           C  
ATOM    578 HG12 ILE A  39      32.771  14.622 -58.135  1.00 84.80           H  
ATOM    579 HG13 ILE A  39      32.072  15.513 -56.784  1.00 84.80           H  
ATOM    580  CG2 ILE A  39      31.935  12.094 -57.380  1.00 84.80           C  
ATOM    581 HG21 ILE A  39      32.801  11.827 -56.775  1.00 84.80           H  
ATOM    582 HG22 ILE A  39      32.224  12.125 -58.431  1.00 84.80           H  
ATOM    583 HG23 ILE A  39      31.185  11.317 -57.231  1.00 84.80           H  
ATOM    584  CD1 ILE A  39      33.734  14.312 -56.241  1.00 84.80           C  
ATOM    585 HD11 ILE A  39      34.429  15.132 -56.425  1.00 84.80           H  
ATOM    586 HD12 ILE A  39      34.246  13.395 -56.533  1.00 84.80           H  
ATOM    587 HD13 ILE A  39      33.467  14.277 -55.185  1.00 84.80           H  
ATOM    588  N   LYS A  40      28.830  12.079 -58.801  1.00 83.47           N  
ATOM    589  H   LYS A  40      29.355  12.327 -59.627  1.00 83.47           H  
ATOM    590  CA  LYS A  40      27.930  10.931 -58.864  1.00 83.47           C  
ATOM    591  HA  LYS A  40      27.414  10.812 -57.911  1.00 83.47           H  
ATOM    592  C   LYS A  40      28.695   9.657 -59.134  1.00 83.47           C  
ATOM    593  CB  LYS A  40      26.889  11.125 -59.958  1.00 83.47           C  
ATOM    594  HB2 LYS A  40      26.365  10.179 -60.093  1.00 83.47           H  
ATOM    595  HB3 LYS A  40      27.376  11.387 -60.897  1.00 83.47           H  
ATOM    596  O   LYS A  40      29.495   9.622 -60.063  1.00 83.47           O  
ATOM    597  CG  LYS A  40      25.873  12.190 -59.579  1.00 83.47           C  
ATOM    598  HG2 LYS A  40      26.336  13.176 -59.612  1.00 83.47           H  
ATOM    599  HG3 LYS A  40      25.500  11.985 -58.576  1.00 83.47           H  
ATOM    600  CD  LYS A  40      24.719  12.105 -60.573  1.00 83.47           C  
ATOM    601  HD2 LYS A  40      24.254  11.121 -60.503  1.00 83.47           H  
ATOM    602  HD3 LYS A  40      25.075  12.278 -61.589  1.00 83.47           H  
ATOM    603  CE  LYS A  40      23.733  13.172 -60.169  1.00 83.47           C  
ATOM    604  HE2 LYS A  40      23.604  13.105 -59.088  1.00 83.47           H  
ATOM    605  HE3 LYS A  40      24.180  14.139 -60.399  1.00 83.47           H  
ATOM    606  NZ  LYS A  40      22.423  13.030 -60.836  1.00 83.47           N  
ATOM    607  HZ1 LYS A  40      22.050  12.112 -60.638  1.00 83.47           H  
ATOM    608  HZ2 LYS A  40      22.507  13.139 -61.836  1.00 83.47           H  
ATOM    609  HZ3 LYS A  40      21.780  13.708 -60.452  1.00 83.47           H  
ATOM    610  N   LEU A  41      28.366   8.614 -58.386  1.00 85.67           N  
ATOM    611  H   LEU A  41      27.740   8.781 -57.611  1.00 85.67           H  
ATOM    612  CA  LEU A  41      28.706   7.228 -58.668  1.00 85.67           C  
ATOM    613  HA  LEU A  41      29.281   7.158 -59.592  1.00 85.67           H  
ATOM    614  C   LEU A  41      27.389   6.497 -58.846  1.00 85.67           C  
ATOM    615  CB  LEU A  41      29.528   6.617 -57.524  1.00 85.67           C  
ATOM    616  HB2 LEU A  41      28.944   6.595 -56.604  1.00 85.67           H  
ATOM    617  HB3 LEU A  41      29.755   5.587 -57.801  1.00 85.67           H  
ATOM    618  O   LEU A  41      26.618   6.420 -57.899  1.00 85.67           O  
ATOM    619  CG  LEU A  41      30.834   7.380 -57.283  1.00 85.67           C  
ATOM    620  HG  LEU A  41      31.179   7.828 -58.215  1.00 85.67           H  
ATOM    621  CD1 LEU A  41      30.693   8.478 -56.228  1.00 85.67           C  
ATOM    622 HD11 LEU A  41      31.516   9.183 -56.343  1.00 85.67           H  
ATOM    623 HD12 LEU A  41      29.765   9.038 -56.343  1.00 85.67           H  
ATOM    624 HD13 LEU A  41      30.706   8.051 -55.225  1.00 85.67           H  
ATOM    625  CD2 LEU A  41      31.902   6.425 -56.790  1.00 85.67           C  
ATOM    626 HD21 LEU A  41      31.552   5.903 -55.899  1.00 85.67           H  
ATOM    627 HD22 LEU A  41      32.799   7.000 -56.562  1.00 85.67           H  
ATOM    628 HD23 LEU A  41      32.154   5.721 -57.582  1.00 85.67           H  
ATOM    629  N   VAL A  42      27.103   6.024 -60.051  1.00 83.03           N  
ATOM    630  H   VAL A  42      27.788   6.135 -60.785  1.00 83.03           H  
ATOM    631  CA  VAL A  42      25.816   5.423 -60.408  1.00 83.03           C  
ATOM    632  HA  VAL A  42      25.198   5.301 -59.519  1.00 83.03           H  
ATOM    633  C   VAL A  42      26.062   4.049 -61.000  1.00 83.03           C  
ATOM    634  CB  VAL A  42      25.049   6.323 -61.396  1.00 83.03           C  
ATOM    635  HB  VAL A  42      25.671   6.514 -62.270  1.00 83.03           H  
ATOM    636  O   VAL A  42      26.711   3.938 -62.033  1.00 83.03           O  
ATOM    637  CG1 VAL A  42      23.743   5.673 -61.862  1.00 83.03           C  
ATOM    638 HG11 VAL A  42      23.143   5.384 -60.998  1.00 83.03           H  
ATOM    639 HG12 VAL A  42      23.953   4.787 -62.461  1.00 83.03           H  
ATOM    640 HG13 VAL A  42      23.175   6.365 -62.484  1.00 83.03           H  
ATOM    641  CG2 VAL A  42      24.702   7.669 -60.748  1.00 83.03           C  
ATOM    642 HG21 VAL A  42      25.622   8.177 -60.458  1.00 83.03           H  
ATOM    643 HG22 VAL A  42      24.086   7.508 -59.863  1.00 83.03           H  
ATOM    644 HG23 VAL A  42      24.164   8.293 -61.463  1.00 83.03           H  
ATOM    645  N   ALA A  43      25.538   3.019 -60.352  1.00 85.15           N  
ATOM    646  H   ALA A  43      25.043   3.211 -59.493  1.00 85.15           H  
ATOM    647  CA  ALA A  43      25.377   1.679 -60.884  1.00 85.15           C  
ATOM    648  HA  ALA A  43      25.971   1.556 -61.790  1.00 85.15           H  
ATOM    649  C   ALA A  43      23.897   1.490 -61.244  1.00 85.15           C  
ATOM    650  CB  ALA A  43      25.869   0.681 -59.827  1.00 85.15           C  
ATOM    651  HB1 ALA A  43      25.328   0.834 -58.893  1.00 85.15           H  
ATOM    652  HB2 ALA A  43      25.684  -0.337 -60.168  1.00 85.15           H  
ATOM    653  HB3 ALA A  43      26.936   0.815 -59.651  1.00 85.15           H  
ATOM    654  O   ALA A  43      23.054   1.310 -60.363  1.00 85.15           O  
ATOM    655  N   ASP A  44      23.584   1.567 -62.533  1.00 82.37           N  
ATOM    656  H   ASP A  44      24.325   1.678 -63.209  1.00 82.37           H  
ATOM    657  CA  ASP A  44      22.247   1.363 -63.084  1.00 82.37           C  
ATOM    658  HA  ASP A  44      21.519   1.406 -62.273  1.00 82.37           H  
ATOM    659  C   ASP A  44      22.170  -0.014 -63.747  1.00 82.37           C  
ATOM    660  CB  ASP A  44      21.898   2.503 -64.053  1.00 82.37           C  
ATOM    661  HB2 ASP A  44      22.060   3.452 -63.540  1.00 82.37           H  
ATOM    662  HB3 ASP A  44      22.571   2.465 -64.910  1.00 82.37           H  
ATOM    663  O   ASP A  44      22.950  -0.309 -64.647  1.00 82.37           O  
ATOM    664  CG  ASP A  44      20.447   2.466 -64.553  1.00 82.37           C  
ATOM    665  OD1 ASP A  44      19.965   3.531 -64.995  1.00 82.37           O  
ATOM    666  OD2 ASP A  44      19.818   1.386 -64.527  1.00 82.37           O  
ATOM    667  N   SER A  45      21.252  -0.862 -63.301  1.00 83.02           N  
ATOM    668  H   SER A  45      20.574  -0.493 -62.650  1.00 83.02           H  
ATOM    669  CA  SER A  45      20.938  -2.136 -63.950  1.00 83.02           C  
ATOM    670  HA  SER A  45      21.486  -2.239 -64.887  1.00 83.02           H  
ATOM    671  C   SER A  45      19.452  -2.155 -64.260  1.00 83.02           C  
ATOM    672  CB  SER A  45      21.301  -3.314 -63.052  1.00 83.02           C  
ATOM    673  HB2 SER A  45      20.763  -4.200 -63.392  1.00 83.02           H  
ATOM    674  HB3 SER A  45      21.001  -3.091 -62.028  1.00 83.02           H  
ATOM    675  O   SER A  45      18.630  -2.184 -63.343  1.00 83.02           O  
ATOM    676  OG  SER A  45      22.680  -3.586 -63.099  1.00 83.02           O  
ATOM    677  HG  SER A  45      22.759  -4.394 -63.613  1.00 83.02           H  
ATOM    678  N   ASN A  46      19.103  -2.130 -65.544  1.00 75.35           N  
ATOM    679  H   ASN A  46      19.840  -2.164 -66.233  1.00 75.35           H  
ATOM    680  CA  ASN A  46      17.725  -2.115 -66.041  1.00 75.35           C  
ATOM    681  HA  ASN A  46      17.772  -1.875 -67.103  1.00 75.35           H  
ATOM    682  C   ASN A  46      16.839  -1.021 -65.422  1.00 75.35           C  
ATOM    683  CB  ASN A  46      17.113  -3.521 -65.914  1.00 75.35           C  
ATOM    684  HB2 ASN A  46      17.168  -3.858 -64.879  1.00 75.35           H  
ATOM    685  HB3 ASN A  46      16.063  -3.490 -66.205  1.00 75.35           H  
ATOM    686  O   ASN A  46      15.654  -1.232 -65.169  1.00 75.35           O  
ATOM    687  CG  ASN A  46      17.769  -4.541 -66.808  1.00 75.35           C  
ATOM    688  ND2 ASN A  46      17.432  -5.789 -66.587  1.00 75.35           N  
ATOM    689 HD21 ASN A  46      17.633  -6.473 -67.302  1.00 75.35           H  
ATOM    690 HD22 ASN A  46      16.664  -6.001 -65.967  1.00 75.35           H  
ATOM    691  OD1 ASN A  46      18.571  -4.209 -67.668  1.00 75.35           O  
ATOM    692  N   GLY A  47      17.392   0.158 -65.146  1.00 81.00           N  
ATOM    693  H   GLY A  47      18.386   0.289 -65.264  1.00 81.00           H  
ATOM    694  CA  GLY A  47      16.665   1.273 -64.543  1.00 81.00           C  
ATOM    695  HA2 GLY A  47      15.657   1.323 -64.955  1.00 81.00           H  
ATOM    696  HA3 GLY A  47      17.190   2.195 -64.793  1.00 81.00           H  
ATOM    697  C   GLY A  47      16.557   1.208 -63.018  1.00 81.00           C  
ATOM    698  O   GLY A  47      16.063   2.160 -62.410  1.00 81.00           O  
ATOM    699  N   ARG A  48      17.039   0.141 -62.362  1.00 77.61           N  
ATOM    700  H   ARG A  48      17.458  -0.599 -62.907  1.00 77.61           H  
ATOM    701  CA  ARG A  48      17.309   0.189 -60.920  1.00 77.61           C  
ATOM    702  HA  ARG A  48      16.482   0.703 -60.431  1.00 77.61           H  
ATOM    703  C   ARG A  48      18.573   1.007 -60.734  1.00 77.61           C  
ATOM    704  CB  ARG A  48      17.453  -1.225 -60.326  1.00 77.61           C  
ATOM    705  HB2 ARG A  48      18.335  -1.717 -60.736  1.00 77.61           H  
ATOM    706  HB3 ARG A  48      16.574  -1.810 -60.595  1.00 77.61           H  
ATOM    707  O   ARG A  48      19.585   0.661 -61.323  1.00 77.61           O  
ATOM    708  CG  ARG A  48      17.569  -1.158 -58.794  1.00 77.61           C  
ATOM    709  HG2 ARG A  48      18.478  -0.628 -58.509  1.00 77.61           H  
ATOM    710  HG3 ARG A  48      16.718  -0.588 -58.422  1.00 77.61           H  
ATOM    711  CD  ARG A  48      17.589  -2.546 -58.131  1.00 77.61           C  
ATOM    712  HD2 ARG A  48      18.619  -2.890 -58.044  1.00 77.61           H  
ATOM    713  HD3 ARG A  48      17.057  -3.262 -58.759  1.00 77.61           H  
ATOM    714  NE  ARG A  48      16.962  -2.507 -56.796  1.00 77.61           N  
ATOM    715  HE  ARG A  48      17.529  -2.551 -55.962  1.00 77.61           H  
ATOM    716  NH1 ARG A  48      14.791  -2.444 -57.538  1.00 77.61           N  
ATOM    717 HH11 ARG A  48      13.804  -2.457 -57.324  1.00 77.61           H  
ATOM    718 HH12 ARG A  48      15.123  -2.672 -58.464  1.00 77.61           H  
ATOM    719  NH2 ARG A  48      15.172  -2.281 -55.399  1.00 77.61           N  
ATOM    720 HH21 ARG A  48      14.183  -2.179 -55.226  1.00 77.61           H  
ATOM    721 HH22 ARG A  48      15.820  -2.253 -54.625  1.00 77.61           H  
ATOM    722  CZ  ARG A  48      15.664  -2.423 -56.578  1.00 77.61           C  
ATOM    723  N   ILE A  49      18.545   2.027 -59.882  1.00 77.17           N  
ATOM    724  H   ILE A  49      17.670   2.259 -59.435  1.00 77.17           H  
ATOM    725  CA  ILE A  49      19.716   2.860 -59.588  1.00 77.17           C  
ATOM    726  HA  ILE A  49      20.515   2.623 -60.290  1.00 77.17           H  
ATOM    727  C   ILE A  49      20.233   2.535 -58.187  1.00 77.17           C  
ATOM    728  CB  ILE A  49      19.376   4.357 -59.784  1.00 77.17           C  
ATOM    729  HB  ILE A  49      18.480   4.587 -59.208  1.00 77.17           H  
ATOM    730  O   ILE A  49      19.466   2.507 -57.225  1.00 77.17           O  
ATOM    731  CG1 ILE A  49      19.084   4.630 -61.281  1.00 77.17           C  
ATOM    732 HG12 ILE A  49      18.333   3.926 -61.639  1.00 77.17           H  
ATOM    733 HG13 ILE A  49      19.990   4.466 -61.864  1.00 77.17           H  
ATOM    734  CG2 ILE A  49      20.520   5.251 -59.265  1.00 77.17           C  
ATOM    735 HG21 ILE A  49      20.608   5.156 -58.183  1.00 77.17           H  
ATOM    736 HG22 ILE A  49      21.460   4.949 -59.726  1.00 77.17           H  
ATOM    737 HG23 ILE A  49      20.323   6.301 -59.482  1.00 77.17           H  
ATOM    738  CD1 ILE A  49      18.550   6.037 -61.576  1.00 77.17           C  
ATOM    739 HD11 ILE A  49      19.323   6.786 -61.409  1.00 77.17           H  
ATOM    740 HD12 ILE A  49      17.687   6.247 -60.943  1.00 77.17           H  
ATOM    741 HD13 ILE A  49      18.243   6.087 -62.621  1.00 77.17           H  
ATOM    742  N   ALA A  50      21.544   2.339 -58.071  1.00 78.90           N  
ATOM    743  H   ALA A  50      22.104   2.287 -58.910  1.00 78.90           H  
ATOM    744  CA  ALA A  50      22.260   2.469 -56.813  1.00 78.90           C  
ATOM    745  HA  ALA A  50      21.590   2.943 -56.096  1.00 78.90           H  
ATOM    746  C   ALA A  50      23.465   3.375 -56.973  1.00 78.90           C  
ATOM    747  CB  ALA A  50      22.650   1.104 -56.277  1.00 78.90           C  
ATOM    748  HB1 ALA A  50      21.706   0.617 -56.032  1.00 78.90           H  
ATOM    749  HB2 ALA A  50      23.243   1.208 -55.368  1.00 78.90           H  
ATOM    750  HB3 ALA A  50      23.206   0.539 -57.024  1.00 78.90           H  
ATOM    751  O   ALA A  50      24.056   3.451 -58.050  1.00 78.90           O  
ATOM    752  N   GLY A  51      23.821   4.094 -55.920  1.00 81.98           N  
ATOM    753  H   GLY A  51      23.324   4.003 -55.045  1.00 81.98           H  
ATOM    754  CA  GLY A  51      24.834   5.111 -56.079  1.00 81.98           C  
ATOM    755  HA2 GLY A  51      25.765   4.633 -56.382  1.00 81.98           H  
ATOM    756  HA3 GLY A  51      24.517   5.771 -56.886  1.00 81.98           H  
ATOM    757  C   GLY A  51      25.099   5.985 -54.878  1.00 81.98           C  
ATOM    758  O   GLY A  51      24.398   5.942 -53.870  1.00 81.98           O  
ATOM    759  N   ILE A  52      26.117   6.818 -55.044  1.00 81.86           N  
ATOM    760  H   ILE A  52      26.570   6.817 -55.947  1.00 81.86           H  
ATOM    761  CA  ILE A  52      26.434   7.906 -54.131  1.00 81.86           C  
ATOM    762  HA  ILE A  52      25.672   7.939 -53.352  1.00 81.86           H  
ATOM    763  C   ILE A  52      26.372   9.209 -54.915  1.00 81.86           C  
ATOM    764  CB  ILE A  52      27.796   7.712 -53.439  1.00 81.86           C  
ATOM    765  HB  ILE A  52      28.583   7.780 -54.190  1.00 81.86           H  
ATOM    766  O   ILE A  52      27.011   9.335 -55.962  1.00 81.86           O  
ATOM    767  CG1 ILE A  52      27.886   6.315 -52.788  1.00 81.86           C  
ATOM    768 HG12 ILE A  52      27.744   5.554 -53.555  1.00 81.86           H  
ATOM    769 HG13 ILE A  52      27.079   6.191 -52.067  1.00 81.86           H  
ATOM    770  CG2 ILE A  52      27.983   8.857 -52.423  1.00 81.86           C  
ATOM    771 HG21 ILE A  52      28.328   8.480 -51.461  1.00 81.86           H  
ATOM    772 HG22 ILE A  52      27.038   9.358 -52.214  1.00 81.86           H  
ATOM    773 HG23 ILE A  52      28.690   9.588 -52.815  1.00 81.86           H  
ATOM    774  CD1 ILE A  52      29.225   6.004 -52.119  1.00 81.86           C  
ATOM    775 HD11 ILE A  52      30.046   6.181 -52.814  1.00 81.86           H  
ATOM    776 HD12 ILE A  52      29.212   4.954 -51.825  1.00 81.86           H  
ATOM    777 HD13 ILE A  52      29.359   6.600 -51.217  1.00 81.86           H  
ATOM    778  N   ASP A  53      25.602  10.165 -54.411  1.00 84.23           N  
ATOM    779  H   ASP A  53      25.053   9.954 -53.590  1.00 84.23           H  
ATOM    780  CA  ASP A  53      25.491  11.508 -54.966  1.00 84.23           C  
ATOM    781  HA  ASP A  53      26.124  11.594 -55.849  1.00 84.23           H  
ATOM    782  C   ASP A  53      25.981  12.532 -53.941  1.00 84.23           C  
ATOM    783  CB  ASP A  53      24.048  11.736 -55.418  1.00 84.23           C  
ATOM    784  HB2 ASP A  53      23.748  10.909 -56.060  1.00 84.23           H  
ATOM    785  HB3 ASP A  53      23.390  11.747 -54.550  1.00 84.23           H  
ATOM    786  O   ASP A  53      25.324  12.809 -52.937  1.00 84.23           O  
ATOM    787  CG  ASP A  53      23.855  13.028 -56.202  1.00 84.23           C  
ATOM    788  OD1 ASP A  53      22.690  13.406 -56.442  1.00 84.23           O  
ATOM    789  OD2 ASP A  53      24.814  13.630 -56.725  1.00 84.23           O  
ATOM    790  N   ILE A  54      27.179  13.055 -54.182  1.00 84.30           N  
ATOM    791  H   ILE A  54      27.636  12.793 -55.044  1.00 84.30           H  
ATOM    792  CA  ILE A  54      27.810  14.097 -53.377  1.00 84.30           C  
ATOM    793  HA  ILE A  54      27.401  14.071 -52.367  1.00 84.30           H  
ATOM    794  C   ILE A  54      27.453  15.425 -54.033  1.00 84.30           C  
ATOM    795  CB  ILE A  54      29.339  13.896 -53.284  1.00 84.30           C  
ATOM    796  HB  ILE A  54      29.769  14.100 -54.265  1.00 84.30           H  
ATOM    797  O   ILE A  54      27.971  15.733 -55.104  1.00 84.30           O  
ATOM    798  CG1 ILE A  54      29.703  12.439 -52.912  1.00 84.30           C  
ATOM    799 HG12 ILE A  54      29.244  12.170 -51.961  1.00 84.30           H  
ATOM    800 HG13 ILE A  54      29.308  11.771 -53.678  1.00 84.30           H  
ATOM    801  CG2 ILE A  54      29.934  14.911 -52.291  1.00 84.30           C  
ATOM    802 HG21 ILE A  54      29.621  15.923 -52.545  1.00 84.30           H  
ATOM    803 HG22 ILE A  54      31.023  14.881 -52.328  1.00 84.30           H  
ATOM    804 HG23 ILE A  54      29.600  14.684 -51.278  1.00 84.30           H  
ATOM    805  CD1 ILE A  54      31.207  12.165 -52.841  1.00 84.30           C  
ATOM    806 HD11 ILE A  54      31.376  11.088 -52.815  1.00 84.30           H  
ATOM    807 HD12 ILE A  54      31.708  12.578 -53.717  1.00 84.30           H  
ATOM    808 HD13 ILE A  54      31.622  12.609 -51.936  1.00 84.30           H  
ATOM    809  N   ASN A  55      26.577  16.199 -53.403  1.00 81.53           N  
ATOM    810  H   ASN A  55      26.240  15.878 -52.506  1.00 81.53           H  
ATOM    811  CA  ASN A  55      26.108  17.496 -53.883  1.00 81.53           C  
ATOM    812  HA  ASN A  55      26.463  17.669 -54.899  1.00 81.53           H  
ATOM    813  C   ASN A  55      26.650  18.615 -52.993  1.00 81.53           C  
ATOM    814  CB  ASN A  55      24.570  17.511 -53.889  1.00 81.53           C  
ATOM    815  HB2 ASN A  55      24.201  17.226 -52.903  1.00 81.53           H  
ATOM    816  HB3 ASN A  55      24.222  18.523 -54.097  1.00 81.53           H  
ATOM    817  O   ASN A  55      26.580  18.525 -51.770  1.00 81.53           O  
ATOM    818  CG  ASN A  55      23.972  16.607 -54.942  1.00 81.53           C  
ATOM    819  ND2 ASN A  55      23.150  15.644 -54.590  1.00 81.53           N  
ATOM    820 HD21 ASN A  55      22.942  15.442 -53.623  1.00 81.53           H  
ATOM    821 HD22 ASN A  55      22.896  14.960 -55.289  1.00 81.53           H  
ATOM    822  OD1 ASN A  55      24.205  16.812 -56.116  1.00 81.53           O  
ATOM    823  N   ASN A  56      27.136  19.697 -53.590  1.00 82.52           N  
ATOM    824  H   ASN A  56      27.300  19.682 -54.586  1.00 82.52           H  
ATOM    825  CA  ASN A  56      27.558  20.890 -52.872  1.00 82.52           C  
ATOM    826  HA  ASN A  56      27.017  20.971 -51.930  1.00 82.52           H  
ATOM    827  C   ASN A  56      27.258  22.132 -53.710  1.00 82.52           C  
ATOM    828  CB  ASN A  56      29.051  20.743 -52.580  1.00 82.52           C  
ATOM    829  HB2 ASN A  56      29.229  19.783 -52.095  1.00 82.52           H  
ATOM    830  HB3 ASN A  56      29.612  20.762 -53.514  1.00 82.52           H  
ATOM    831  O   ASN A  56      27.681  22.211 -54.856  1.00 82.52           O  
ATOM    832  CG  ASN A  56      29.584  21.826 -51.679  1.00 82.52           C  
ATOM    833  ND2 ASN A  56      30.804  21.649 -51.276  1.00 82.52           N  
ATOM    834 HD21 ASN A  56      31.292  22.439 -50.879  1.00 82.52           H  
ATOM    835 HD22 ASN A  56      31.353  20.892 -51.657  1.00 82.52           H  
ATOM    836  OD1 ASN A  56      28.934  22.796 -51.317  1.00 82.52           O  
ATOM    837  N   ASN A  57      26.519  23.089 -53.154  1.00 80.74           N  
ATOM    838  H   ASN A  57      26.221  22.971 -52.196  1.00 80.74           H  
ATOM    839  CA  ASN A  57      26.176  24.344 -53.833  1.00 80.74           C  
ATOM    840  HA  ASN A  57      26.546  24.309 -54.857  1.00 80.74           H  
ATOM    841  C   ASN A  57      26.865  25.572 -53.215  1.00 80.74           C  
ATOM    842  CB  ASN A  57      24.645  24.471 -53.908  1.00 80.74           C  
ATOM    843  HB2 ASN A  57      24.408  25.337 -54.526  1.00 80.74           H  
ATOM    844  HB3 ASN A  57      24.231  23.584 -54.389  1.00 80.74           H  
ATOM    845  O   ASN A  57      26.461  26.701 -53.465  1.00 80.74           O  
ATOM    846  CG  ASN A  57      23.978  24.671 -52.561  1.00 80.74           C  
ATOM    847  ND2 ASN A  57      22.680  24.509 -52.479  1.00 80.74           N  
ATOM    848 HD21 ASN A  57      22.137  24.344 -53.315  1.00 80.74           H  
ATOM    849 HD22 ASN A  57      22.262  24.612 -51.566  1.00 80.74           H  
ATOM    850  OD1 ASN A  57      24.600  24.947 -51.552  1.00 80.74           O  
ATOM    851  N   GLY A  58      27.849  25.356 -52.341  1.00 80.47           N  
ATOM    852  H   GLY A  58      28.121  24.401 -52.153  1.00 80.47           H  
ATOM    853  CA  GLY A  58      28.578  26.409 -51.632  1.00 80.47           C  
ATOM    854  HA2 GLY A  58      28.740  27.255 -52.299  1.00 80.47           H  
ATOM    855  HA3 GLY A  58      29.549  26.016 -51.331  1.00 80.47           H  
ATOM    856  C   GLY A  58      27.884  26.916 -50.369  1.00 80.47           C  
ATOM    857  O   GLY A  58      28.557  27.328 -49.428  1.00 80.47           O  
ATOM    858  N   THR A  59      26.559  26.790 -50.271  1.00 79.12           N  
ATOM    859  H   THR A  59      26.059  26.428 -51.070  1.00 79.12           H  
ATOM    860  CA  THR A  59      25.806  27.125 -49.048  1.00 79.12           C  
ATOM    861  HA  THR A  59      26.396  27.802 -48.429  1.00 79.12           H  
ATOM    862  C   THR A  59      25.511  25.883 -48.205  1.00 79.12           C  
ATOM    863  CB  THR A  59      24.509  27.859 -49.408  1.00 79.12           C  
ATOM    864  HB  THR A  59      23.856  27.198 -49.978  1.00 79.12           H  
ATOM    865  O   THR A  59      25.651  25.899 -46.985  1.00 79.12           O  
ATOM    866  CG2 THR A  59      23.764  28.370 -48.174  1.00 79.12           C  
ATOM    867 HG21 THR A  59      23.435  27.537 -47.554  1.00 79.12           H  
ATOM    868 HG22 THR A  59      22.890  28.937 -48.492  1.00 79.12           H  
ATOM    869 HG23 THR A  59      24.418  29.019 -47.591  1.00 79.12           H  
ATOM    870  OG1 THR A  59      24.800  29.000 -50.179  1.00 79.12           O  
ATOM    871  HG1 THR A  59      25.240  28.729 -50.988  1.00 79.12           H  
ATOM    872  N   THR A  60      25.140  24.788 -48.864  1.00 78.27           N  
ATOM    873  H   THR A  60      25.101  24.854 -49.871  1.00 78.27           H  
ATOM    874  CA  THR A  60      24.744  23.503 -48.282  1.00 78.27           C  
ATOM    875  HA  THR A  60      25.084  23.453 -47.248  1.00 78.27           H  
ATOM    876  C   THR A  60      25.370  22.353 -49.059  1.00 78.27           C  
ATOM    877  CB  THR A  60      23.219  23.310 -48.303  1.00 78.27           C  
ATOM    878  HB  THR A  60      22.991  22.313 -47.925  1.00 78.27           H  
ATOM    879  O   THR A  60      25.542  22.442 -50.279  1.00 78.27           O  
ATOM    880  CG2 THR A  60      22.484  24.332 -47.439  1.00 78.27           C  
ATOM    881 HG21 THR A  60      22.899  24.327 -46.431  1.00 78.27           H  
ATOM    882 HG22 THR A  60      22.587  25.328 -47.868  1.00 78.27           H  
ATOM    883 HG23 THR A  60      21.426  24.073 -47.394  1.00 78.27           H  
ATOM    884  OG1 THR A  60      22.714  23.427 -49.618  1.00 78.27           O  
ATOM    885  HG1 THR A  60      23.459  23.326 -50.214  1.00 78.27           H  
ATOM    886  N   SER A  61      25.653  21.250 -48.375  1.00 83.53           N  
ATOM    887  H   SER A  61      25.584  21.265 -47.367  1.00 83.53           H  
ATOM    888  CA  SER A  61      26.164  20.035 -48.997  1.00 83.53           C  
ATOM    889  HA  SER A  61      25.940  20.083 -50.063  1.00 83.53           H  
ATOM    890  C   SER A  61      25.504  18.753 -48.479  1.00 83.53           C  
ATOM    891  CB  SER A  61      27.679  19.998 -48.855  1.00 83.53           C  
ATOM    892  HB2 SER A  61      28.030  19.184 -49.490  1.00 83.53           H  
ATOM    893  HB3 SER A  61      28.099  20.931 -49.230  1.00 83.53           H  
ATOM    894  O   SER A  61      25.042  18.684 -47.341  1.00 83.53           O  
ATOM    895  OG  SER A  61      28.077  19.809 -47.505  1.00 83.53           O  
ATOM    896  HG  SER A  61      29.031  19.904 -47.449  1.00 83.53           H  
ATOM    897  N   SER A  62      25.439  17.716 -49.314  1.00 80.97           N  
ATOM    898  H   SER A  62      25.832  17.814 -50.239  1.00 80.97           H  
ATOM    899  CA  SER A  62      24.820  16.430 -48.971  1.00 80.97           C  
ATOM    900  HA  SER A  62      24.888  16.305 -47.890  1.00 80.97           H  
ATOM    901  C   SER A  62      25.522  15.239 -49.617  1.00 80.97           C  
ATOM    902  CB  SER A  62      23.330  16.411 -49.332  1.00 80.97           C  
ATOM    903  HB2 SER A  62      22.908  15.441 -49.067  1.00 80.97           H  
ATOM    904  HB3 SER A  62      22.815  17.182 -48.758  1.00 80.97           H  
ATOM    905  O   SER A  62      25.994  15.345 -50.747  1.00 80.97           O  
ATOM    906  OG  SER A  62      23.120  16.644 -50.709  1.00 80.97           O  
ATOM    907  HG  SER A  62      23.569  15.944 -51.189  1.00 80.97           H  
ATOM    908  N   ILE A  63      25.524  14.097 -48.926  1.00 84.69           N  
ATOM    909  H   ILE A  63      25.122  14.111 -47.999  1.00 84.69           H  
ATOM    910  CA  ILE A  63      25.836  12.778 -49.493  1.00 84.69           C  
ATOM    911  HA  ILE A  63      26.140  12.887 -50.534  1.00 84.69           H  
ATOM    912  C   ILE A  63      24.553  11.951 -49.458  1.00 84.69           C  
ATOM    913  CB  ILE A  63      26.992  12.087 -48.733  1.00 84.69           C  
ATOM    914  HB  ILE A  63      26.723  12.027 -47.679  1.00 84.69           H  
ATOM    915  O   ILE A  63      24.070  11.594 -48.380  1.00 84.69           O  
ATOM    916  CG1 ILE A  63      28.285  12.917 -48.871  1.00 84.69           C  
ATOM    917 HG12 ILE A  63      28.642  12.876 -49.900  1.00 84.69           H  
ATOM    918 HG13 ILE A  63      28.072  13.962 -48.647  1.00 84.69           H  
ATOM    919  CG2 ILE A  63      27.242  10.661 -49.264  1.00 84.69           C  
ATOM    920 HG21 ILE A  63      28.017  10.166 -48.678  1.00 84.69           H  
ATOM    921 HG22 ILE A  63      26.338  10.056 -49.189  1.00 84.69           H  
ATOM    922 HG23 ILE A  63      27.554  10.709 -50.307  1.00 84.69           H  
ATOM    923  CD1 ILE A  63      29.407  12.476 -47.931  1.00 84.69           C  
ATOM    924 HD11 ILE A  63      29.804  11.505 -48.228  1.00 84.69           H  
ATOM    925 HD12 ILE A  63      29.033  12.438 -46.907  1.00 84.69           H  
ATOM    926 HD13 ILE A  63      30.204  13.217 -47.981  1.00 84.69           H  
ATOM    927  N   ASP A  64      24.014  11.644 -50.633  1.00 81.33           N  
ATOM    928  H   ASP A  64      24.437  12.007 -51.475  1.00 81.33           H  
ATOM    929  CA  ASP A  64      22.854  10.770 -50.773  1.00 81.33           C  
ATOM    930  HA  ASP A  64      22.342  10.691 -49.814  1.00 81.33           H  
ATOM    931  C   ASP A  64      23.336   9.366 -51.172  1.00 81.33           C  
ATOM    932  CB  ASP A  64      21.833  11.371 -51.756  1.00 81.33           C  
ATOM    933  HB2 ASP A  64      20.987  10.689 -51.829  1.00 81.33           H  
ATOM    934  HB3 ASP A  64      22.291  11.437 -52.743  1.00 81.33           H  
ATOM    935  O   ASP A  64      23.928   9.175 -52.236  1.00 81.33           O  
ATOM    936  CG  ASP A  64      21.299  12.762 -51.356  1.00 81.33           C  
ATOM    937  OD1 ASP A  64      20.977  13.556 -52.267  1.00 81.33           O  
ATOM    938  OD2 ASP A  64      21.144  13.046 -50.143  1.00 81.33           O  
ATOM    939  N   LEU A  65      23.111   8.389 -50.291  1.00 83.84           N  
ATOM    940  H   LEU A  65      22.616   8.636 -49.446  1.00 83.84           H  
ATOM    941  CA  LEU A  65      23.367   6.967 -50.514  1.00 83.84           C  
ATOM    942  HA  LEU A  65      24.119   6.843 -51.294  1.00 83.84           H  
ATOM    943  C   LEU A  65      22.067   6.314 -50.986  1.00 83.84           C  
ATOM    944  CB  LEU A  65      23.869   6.305 -49.215  1.00 83.84           C  
ATOM    945  HB2 LEU A  65      23.078   6.383 -48.469  1.00 83.84           H  
ATOM    946  HB3 LEU A  65      24.037   5.245 -49.409  1.00 83.84           H  
ATOM    947  O   LEU A  65      21.074   6.317 -50.258  1.00 83.84           O  
ATOM    948  CG  LEU A  65      25.144   6.903 -48.598  1.00 83.84           C  
ATOM    949  HG  LEU A  65      24.968   7.945 -48.332  1.00 83.84           H  
ATOM    950  CD1 LEU A  65      25.499   6.135 -47.324  1.00 83.84           C  
ATOM    951 HD11 LEU A  65      25.695   5.090 -47.563  1.00 83.84           H  
ATOM    952 HD12 LEU A  65      24.674   6.200 -46.616  1.00 83.84           H  
ATOM    953 HD13 LEU A  65      26.390   6.568 -46.869  1.00 83.84           H  
ATOM    954  CD2 LEU A  65      26.347   6.831 -49.534  1.00 83.84           C  
ATOM    955 HD21 LEU A  65      26.530   5.798 -49.829  1.00 83.84           H  
ATOM    956 HD22 LEU A  65      27.230   7.228 -49.033  1.00 83.84           H  
ATOM    957 HD23 LEU A  65      26.149   7.444 -50.413  1.00 83.84           H  
ATOM    958  N   ILE A  66      22.074   5.761 -52.193  1.00 78.82           N  
ATOM    959  H   ILE A  66      22.925   5.807 -52.734  1.00 78.82           H  
ATOM    960  CA  ILE A  66      20.889   5.190 -52.837  1.00 78.82           C  
ATOM    961  HA  ILE A  66      20.021   5.300 -52.188  1.00 78.82           H  
ATOM    962  C   ILE A  66      21.143   3.700 -53.048  1.00 78.82           C  
ATOM    963  CB  ILE A  66      20.586   5.930 -54.163  1.00 78.82           C  
ATOM    964  HB  ILE A  66      21.406   5.743 -54.857  1.00 78.82           H  
ATOM    965  O   ILE A  66      21.997   3.337 -53.854  1.00 78.82           O  
ATOM    966  CG1 ILE A  66      20.475   7.463 -53.960  1.00 78.82           C  
ATOM    967 HG12 ILE A  66      19.585   7.683 -53.370  1.00 78.82           H  
ATOM    968 HG13 ILE A  66      21.340   7.833 -53.411  1.00 78.82           H  
ATOM    969  CG2 ILE A  66      19.287   5.367 -54.773  1.00 78.82           C  
ATOM    970 HG21 ILE A  66      18.450   5.535 -54.096  1.00 78.82           H  
ATOM    971 HG22 ILE A  66      19.383   4.297 -54.958  1.00 78.82           H  
ATOM    972 HG23 ILE A  66      19.075   5.842 -55.730  1.00 78.82           H  
ATOM    973  CD1 ILE A  66      20.422   8.269 -55.263  1.00 78.82           C  
ATOM    974 HD11 ILE A  66      20.440   9.333 -55.025  1.00 78.82           H  
ATOM    975 HD12 ILE A  66      21.288   8.030 -55.880  1.00 78.82           H  
ATOM    976 HD13 ILE A  66      19.507   8.052 -55.813  1.00 78.82           H  
ATOM    977  N   ALA A  67      20.439   2.840 -52.313  1.00 79.87           N  
ATOM    978  H   ALA A  67      19.764   3.207 -51.657  1.00 79.87           H  
ATOM    979  CA  ALA A  67      20.462   1.383 -52.479  1.00 79.87           C  
ATOM    980  HA  ALA A  67      20.322   1.141 -53.532  1.00 79.87           H  
ATOM    981  C   ALA A  67      19.326   0.723 -51.680  1.00 79.87           C  
ATOM    982  CB  ALA A  67      21.816   0.829 -52.013  1.00 79.87           C  
ATOM    983  HB1 ALA A  67      22.598   1.166 -52.694  1.00 79.87           H  
ATOM    984  HB2 ALA A  67      22.038   1.160 -50.999  1.00 79.87           H  
ATOM    985  HB3 ALA A  67      21.795  -0.261 -52.039  1.00 79.87           H  
ATOM    986  O   ALA A  67      18.701   1.365 -50.840  1.00 79.87           O  
ATOM    987  N   ASP A  68      19.084  -0.574 -51.882  1.00 78.60           N  
ATOM    988  H   ASP A  68      19.592  -1.074 -52.597  1.00 78.60           H  
ATOM    989  CA  ASP A  68      18.150  -1.321 -51.022  1.00 78.60           C  
ATOM    990  HA  ASP A  68      17.268  -0.708 -50.841  1.00 78.60           H  
ATOM    991  C   ASP A  68      18.747  -1.674 -49.662  1.00 78.60           C  
ATOM    992  CB  ASP A  68      17.700  -2.613 -51.694  1.00 78.60           C  
ATOM    993  HB2 ASP A  68      18.544  -3.288 -51.840  1.00 78.60           H  
ATOM    994  HB3 ASP A  68      16.979  -3.116 -51.049  1.00 78.60           H  
ATOM    995  O   ASP A  68      18.029  -1.735 -48.662  1.00 78.60           O  
ATOM    996  CG  ASP A  68      17.033  -2.315 -53.013  1.00 78.60           C  
ATOM    997  OD1 ASP A  68      17.398  -2.964 -54.019  1.00 78.60           O  
ATOM    998  OD2 ASP A  68      16.103  -1.471 -53.045  1.00 78.60           O  
ATOM    999  N   ALA A  69      20.059  -1.903 -49.625  1.00 75.71           N  
ATOM   1000  H   ALA A  69      20.562  -1.881 -50.500  1.00 75.71           H  
ATOM   1001  CA  ALA A  69      20.801  -2.190 -48.409  1.00 75.71           C  
ATOM   1002  HA  ALA A  69      20.169  -1.991 -47.544  1.00 75.71           H  
ATOM   1003  C   ALA A  69      22.040  -1.294 -48.300  1.00 75.71           C  
ATOM   1004  CB  ALA A  69      21.161  -3.681 -48.389  1.00 75.71           C  
ATOM   1005  HB1 ALA A  69      20.248  -4.275 -48.428  1.00 75.71           H  
ATOM   1006  HB2 ALA A  69      21.786  -3.921 -49.249  1.00 75.71           H  
ATOM   1007  HB3 ALA A  69      21.697  -3.912 -47.469  1.00 75.71           H  
ATOM   1008  O   ALA A  69      22.857  -1.228 -49.217  1.00 75.71           O  
ATOM   1009  N   LEU A  70      22.208  -0.658 -47.142  1.00 77.41           N  
ATOM   1010  H   LEU A  70      21.477  -0.737 -46.449  1.00 77.41           H  
ATOM   1011  CA  LEU A  70      23.469  -0.064 -46.705  1.00 77.41           C  
ATOM   1012  HA  LEU A  70      24.158   0.003 -47.547  1.00 77.41           H  
ATOM   1013  C   LEU A  70      24.068  -0.981 -45.642  1.00 77.41           C  
ATOM   1014  CB  LEU A  70      23.203   1.354 -46.174  1.00 77.41           C  
ATOM   1015  HB2 LEU A  70      22.446   1.296 -45.393  1.00 77.41           H  
ATOM   1016  HB3 LEU A  70      22.802   1.955 -46.990  1.00 77.41           H  
ATOM   1017  O   LEU A  70      23.398  -1.279 -44.647  1.00 77.41           O  
ATOM   1018  CG  LEU A  70      24.438   2.076 -45.604  1.00 77.41           C  
ATOM   1019  HG  LEU A  70      24.873   1.487 -44.797  1.00 77.41           H  
ATOM   1020  CD1 LEU A  70      25.503   2.317 -46.673  1.00 77.41           C  
ATOM   1021 HD11 LEU A  70      26.293   2.953 -46.272  1.00 77.41           H  
ATOM   1022 HD12 LEU A  70      25.060   2.794 -47.547  1.00 77.41           H  
ATOM   1023 HD13 LEU A  70      25.955   1.370 -46.969  1.00 77.41           H  
ATOM   1024  CD2 LEU A  70      24.011   3.427 -45.031  1.00 77.41           C  
ATOM   1025 HD21 LEU A  70      24.878   3.944 -44.619  1.00 77.41           H  
ATOM   1026 HD22 LEU A  70      23.287   3.272 -44.232  1.00 77.41           H  
ATOM   1027 HD23 LEU A  70      23.559   4.038 -45.812  1.00 77.41           H  
ATOM   1028  N   LYS A  71      25.306  -1.433 -45.849  1.00 75.08           N  
ATOM   1029  H   LYS A  71      25.782  -1.170 -46.700  1.00 75.08           H  
ATOM   1030  CA  LYS A  71      26.019  -2.284 -44.891  1.00 75.08           C  
ATOM   1031  HA  LYS A  71      25.425  -2.381 -43.982  1.00 75.08           H  
ATOM   1032  C   LYS A  71      27.341  -1.648 -44.510  1.00 75.08           C  
ATOM   1033  CB  LYS A  71      26.252  -3.690 -45.454  1.00 75.08           C  
ATOM   1034  HB2 LYS A  71      26.897  -3.612 -46.330  1.00 75.08           H  
ATOM   1035  HB3 LYS A  71      26.772  -4.285 -44.703  1.00 75.08           H  
ATOM   1036  O   LYS A  71      28.112  -1.247 -45.376  1.00 75.08           O  
ATOM   1037  CG  LYS A  71      24.950  -4.402 -45.844  1.00 75.08           C  
ATOM   1038  HG2 LYS A  71      24.437  -3.821 -46.610  1.00 75.08           H  
ATOM   1039  HG3 LYS A  71      24.299  -4.501 -44.975  1.00 75.08           H  
ATOM   1040  CD  LYS A  71      25.280  -5.784 -46.410  1.00 75.08           C  
ATOM   1041  HD2 LYS A  71      25.599  -6.449 -45.607  1.00 75.08           H  
ATOM   1042  HD3 LYS A  71      26.103  -5.680 -47.117  1.00 75.08           H  
ATOM   1043  CE  LYS A  71      24.066  -6.362 -47.136  1.00 75.08           C  
ATOM   1044  HE2 LYS A  71      23.557  -5.544 -47.646  1.00 75.08           H  
ATOM   1045  HE3 LYS A  71      23.380  -6.798 -46.410  1.00 75.08           H  
ATOM   1046  NZ  LYS A  71      24.514  -7.353 -48.139  1.00 75.08           N  
ATOM   1047  HZ1 LYS A  71      25.002  -8.120 -47.699  1.00 75.08           H  
ATOM   1048  HZ2 LYS A  71      25.166  -6.898 -48.761  1.00 75.08           H  
ATOM   1049  HZ3 LYS A  71      23.739  -7.693 -48.691  1.00 75.08           H  
ATOM   1050  N   PHE A  72      27.623  -1.610 -43.216  1.00 74.50           N  
ATOM   1051  H   PHE A  72      26.924  -1.944 -42.568  1.00 74.50           H  
ATOM   1052  CA  PHE A  72      28.970  -1.370 -42.722  1.00 74.50           C  
ATOM   1053  HA  PHE A  72      29.578  -0.919 -43.507  1.00 74.50           H  
ATOM   1054  C   PHE A  72      29.594  -2.717 -42.363  1.00 74.50           C  
ATOM   1055  CB  PHE A  72      28.931  -0.382 -41.557  1.00 74.50           C  
ATOM   1056  HB2 PHE A  72      28.467   0.547 -41.889  1.00 74.50           H  
ATOM   1057  HB3 PHE A  72      28.322  -0.805 -40.758  1.00 74.50           H  
ATOM   1058  O   PHE A  72      29.114  -3.401 -41.450  1.00 74.50           O  
ATOM   1059  CG  PHE A  72      30.307  -0.065 -41.017  1.00 74.50           C  
ATOM   1060  CD1 PHE A  72      30.661  -0.488 -39.727  1.00 74.50           C  
ATOM   1061  HD1 PHE A  72      29.937  -0.983 -39.098  1.00 74.50           H  
ATOM   1062  CD2 PHE A  72      31.259   0.582 -41.826  1.00 74.50           C  
ATOM   1063  HD2 PHE A  72      31.007   0.884 -42.831  1.00 74.50           H  
ATOM   1064  CE1 PHE A  72      31.970  -0.302 -39.264  1.00 74.50           C  
ATOM   1065  HE1 PHE A  72      32.265  -0.718 -38.312  1.00 74.50           H  
ATOM   1066  CE2 PHE A  72      32.560   0.805 -41.342  1.00 74.50           C  
ATOM   1067  HE2 PHE A  72      33.301   1.274 -41.973  1.00 74.50           H  
ATOM   1068  CZ  PHE A  72      32.915   0.367 -40.057  1.00 74.50           C  
ATOM   1069  HZ  PHE A  72      33.927   0.493 -39.701  1.00 74.50           H  
ATOM   1070  N   LEU A  73      30.612  -3.115 -43.124  1.00 73.52           N  
ATOM   1071  H   LEU A  73      30.991  -2.462 -43.795  1.00 73.52           H  
ATOM   1072  CA  LEU A  73      31.349  -4.355 -42.923  1.00 73.52           C  
ATOM   1073  HA  LEU A  73      30.753  -5.033 -42.312  1.00 73.52           H  
ATOM   1074  C   LEU A  73      32.642  -4.051 -42.169  1.00 73.52           C  
ATOM   1075  CB  LEU A  73      31.639  -5.054 -44.265  1.00 73.52           C  
ATOM   1076  HB2 LEU A  73      32.362  -4.446 -44.809  1.00 73.52           H  
ATOM   1077  HB3 LEU A  73      32.114  -6.009 -44.044  1.00 73.52           H  
ATOM   1078  O   LEU A  73      33.364  -3.114 -42.516  1.00 73.52           O  
ATOM   1079  CG  LEU A  73      30.427  -5.303 -45.184  1.00 73.52           C  
ATOM   1080  HG  LEU A  73      30.018  -4.347 -45.511  1.00 73.52           H  
ATOM   1081  CD1 LEU A  73      30.861  -6.086 -46.423  1.00 73.52           C  
ATOM   1082 HD11 LEU A  73      31.654  -5.546 -46.942  1.00 73.52           H  
ATOM   1083 HD12 LEU A  73      30.020  -6.192 -47.108  1.00 73.52           H  
ATOM   1084 HD13 LEU A  73      31.225  -7.072 -46.136  1.00 73.52           H  
ATOM   1085  CD2 LEU A  73      29.317  -6.100 -44.498  1.00 73.52           C  
ATOM   1086 HD21 LEU A  73      28.874  -5.484 -43.716  1.00 73.52           H  
ATOM   1087 HD22 LEU A  73      29.725  -7.017 -44.073  1.00 73.52           H  
ATOM   1088 HD23 LEU A  73      28.543  -6.346 -45.225  1.00 73.52           H  
ATOM   1089  N   ASP A  74      32.948  -4.864 -41.160  1.00 70.01           N  
ATOM   1090  H   ASP A  74      32.329  -5.634 -40.952  1.00 70.01           H  
ATOM   1091  CA  ASP A  74      34.275  -4.838 -40.557  1.00 70.01           C  
ATOM   1092  HA  ASP A  74      34.522  -3.795 -40.359  1.00 70.01           H  
ATOM   1093  C   ASP A  74      35.338  -5.349 -41.545  1.00 70.01           C  
ATOM   1094  CB  ASP A  74      34.282  -5.561 -39.192  1.00 70.01           C  
ATOM   1095  HB2 ASP A  74      35.227  -5.342 -38.695  1.00 70.01           H  
ATOM   1096  HB3 ASP A  74      33.495  -5.129 -38.575  1.00 70.01           H  
ATOM   1097  O   ASP A  74      35.043  -5.863 -42.627  1.00 70.01           O  
ATOM   1098  CG  ASP A  74      34.107  -7.088 -39.213  1.00 70.01           C  
ATOM   1099  OD1 ASP A  74      33.800  -7.654 -38.137  1.00 70.01           O  
ATOM   1100  OD2 ASP A  74      34.317  -7.730 -40.261  1.00 70.01           O  
ATOM   1101  N   SER A  75      36.605  -5.246 -41.155  1.00 69.95           N  
ATOM   1102  H   SER A  75      36.813  -4.819 -40.264  1.00 69.95           H  
ATOM   1103  CA  SER A  75      37.734  -5.722 -41.960  1.00 69.95           C  
ATOM   1104  HA  SER A  75      37.678  -5.245 -42.939  1.00 69.95           H  
ATOM   1105  C   SER A  75      37.728  -7.235 -42.223  1.00 69.95           C  
ATOM   1106  CB  SER A  75      39.052  -5.290 -41.306  1.00 69.95           C  
ATOM   1107  HB2 SER A  75      39.879  -5.864 -41.726  1.00 69.95           H  
ATOM   1108  HB3 SER A  75      39.221  -4.239 -41.539  1.00 69.95           H  
ATOM   1109  O   SER A  75      38.487  -7.709 -43.062  1.00 69.95           O  
ATOM   1110  OG  SER A  75      39.032  -5.431 -39.892  1.00 69.95           O  
ATOM   1111  HG  SER A  75      39.038  -4.537 -39.541  1.00 69.95           H  
ATOM   1112  N   SER A  76      36.873  -8.000 -41.541  1.00 68.51           N  
ATOM   1113  H   SER A  76      36.186  -7.541 -40.959  1.00 68.51           H  
ATOM   1114  CA  SER A  76      36.649  -9.427 -41.795  1.00 68.51           C  
ATOM   1115  HA  SER A  76      37.500  -9.837 -42.338  1.00 68.51           H  
ATOM   1116  C   SER A  76      35.409  -9.692 -42.660  1.00 68.51           C  
ATOM   1117  CB  SER A  76      36.549 -10.170 -40.464  1.00 68.51           C  
ATOM   1118  HB2 SER A  76      35.709  -9.773 -39.894  1.00 68.51           H  
ATOM   1119  HB3 SER A  76      36.395 -11.234 -40.641  1.00 68.51           H  
ATOM   1120  O   SER A  76      35.069 -10.848 -42.901  1.00 68.51           O  
ATOM   1121  OG  SER A  76      37.734  -9.983 -39.715  1.00 68.51           O  
ATOM   1122  HG  SER A  76      37.996  -9.068 -39.840  1.00 68.51           H  
ATOM   1123  N   GLY A  77      34.726  -8.648 -43.137  1.00 69.07           N  
ATOM   1124  H   GLY A  77      35.022  -7.720 -42.871  1.00 69.07           H  
ATOM   1125  CA  GLY A  77      33.522  -8.757 -43.955  1.00 69.07           C  
ATOM   1126  HA2 GLY A  77      33.640  -9.577 -44.664  1.00 69.07           H  
ATOM   1127  HA3 GLY A  77      33.404  -7.832 -44.519  1.00 69.07           H  
ATOM   1128  C   GLY A  77      32.236  -9.000 -43.162  1.00 69.07           C  
ATOM   1129  O   GLY A  77      31.198  -9.270 -43.766  1.00 69.07           O  
ATOM   1130  N   ASN A  78      32.256  -8.905 -41.829  1.00 67.32           N  
ATOM   1131  H   ASN A  78      33.105  -8.602 -41.372  1.00 67.32           H  
ATOM   1132  CA  ASN A  78      31.050  -9.091 -41.026  1.00 67.32           C  
ATOM   1133  HA  ASN A  78      30.437  -9.855 -41.504  1.00 67.32           H  
ATOM   1134  C   ASN A  78      30.249  -7.790 -40.962  1.00 67.32           C  
ATOM   1135  CB  ASN A  78      31.370  -9.586 -39.613  1.00 67.32           C  
ATOM   1136  HB2 ASN A  78      31.827  -8.775 -39.045  1.00 67.32           H  
ATOM   1137  HB3 ASN A  78      30.442  -9.858 -39.110  1.00 67.32           H  
ATOM   1138  O   ASN A  78      30.776  -6.743 -40.583  1.00 67.32           O  
ATOM   1139  CG  ASN A  78      32.277 -10.793 -39.595  1.00 67.32           C  
ATOM   1140  ND2 ASN A  78      33.469 -10.634 -39.077  1.00 67.32           N  
ATOM   1141 HD21 ASN A  78      34.111 -11.409 -39.163  1.00 67.32           H  
ATOM   1142 HD22 ASN A  78      33.771  -9.694 -38.864  1.00 67.32           H  
ATOM   1143  OD1 ASN A  78      31.907 -11.879 -40.008  1.00 67.32           O  
ATOM   1144  N   ALA A  79      28.951  -7.863 -41.259  1.00 70.08           N  
ATOM   1145  H   ALA A  79      28.570  -8.744 -41.574  1.00 70.08           H  
ATOM   1146  CA  ALA A  79      28.058  -6.722 -41.119  1.00 70.08           C  
ATOM   1147  HA  ALA A  79      28.511  -5.871 -41.628  1.00 70.08           H  
ATOM   1148  C   ALA A  79      27.888  -6.340 -39.641  1.00 70.08           C  
ATOM   1149  CB  ALA A  79      26.722  -7.023 -41.806  1.00 70.08           C  
ATOM   1150  HB1 ALA A  79      26.231  -7.864 -41.317  1.00 70.08           H  
ATOM   1151  HB2 ALA A  79      26.076  -6.148 -41.743  1.00 70.08           H  
ATOM   1152  HB3 ALA A  79      26.892  -7.261 -42.856  1.00 70.08           H  
ATOM   1153  O   ALA A  79      27.441  -7.141 -38.816  1.00 70.08           O  
ATOM   1154  N   LYS A  80      28.236  -5.097 -39.316  1.00 71.32           N  
ATOM   1155  H   LYS A  80      28.671  -4.538 -40.036  1.00 71.32           H  
ATOM   1156  CA  LYS A  80      28.044  -4.500 -37.987  1.00 71.32           C  
ATOM   1157  HA  LYS A  80      27.901  -5.278 -37.237  1.00 71.32           H  
ATOM   1158  C   LYS A  80      26.799  -3.635 -37.930  1.00 71.32           C  
ATOM   1159  CB  LYS A  80      29.274  -3.659 -37.635  1.00 71.32           C  
ATOM   1160  HB2 LYS A  80      29.418  -2.916 -38.419  1.00 71.32           H  
ATOM   1161  HB3 LYS A  80      29.088  -3.130 -36.700  1.00 71.32           H  
ATOM   1162  O   LYS A  80      26.112  -3.624 -36.911  1.00 71.32           O  
ATOM   1163  CG  LYS A  80      30.569  -4.463 -37.503  1.00 71.32           C  
ATOM   1164  HG2 LYS A  80      30.793  -4.969 -38.442  1.00 71.32           H  
ATOM   1165  HG3 LYS A  80      31.378  -3.762 -37.297  1.00 71.32           H  
ATOM   1166  CD  LYS A  80      30.499  -5.489 -36.367  1.00 71.32           C  
ATOM   1167  HD2 LYS A  80      29.770  -6.265 -36.602  1.00 71.32           H  
ATOM   1168  HD3 LYS A  80      30.220  -4.985 -35.442  1.00 71.32           H  
ATOM   1169  CE  LYS A  80      31.881  -6.117 -36.226  1.00 71.32           C  
ATOM   1170  HE2 LYS A  80      32.626  -5.322 -36.196  1.00 71.32           H  
ATOM   1171  HE3 LYS A  80      32.083  -6.721 -37.111  1.00 71.32           H  
ATOM   1172  NZ  LYS A  80      31.985  -6.935 -35.003  1.00 71.32           N  
ATOM   1173  HZ1 LYS A  80      31.303  -7.680 -35.020  1.00 71.32           H  
ATOM   1174  HZ2 LYS A  80      31.847  -6.348 -34.193  1.00 71.32           H  
ATOM   1175  HZ3 LYS A  80      32.914  -7.330 -34.969  1.00 71.32           H  
ATOM   1176  N   VAL A  81      26.522  -2.952 -39.036  1.00 65.75           N  
ATOM   1177  H   VAL A  81      27.155  -3.046 -39.817  1.00 65.75           H  
ATOM   1178  CA  VAL A  81      25.342  -2.118 -39.228  1.00 65.75           C  
ATOM   1179  HA  VAL A  81      24.640  -2.303 -38.416  1.00 65.75           H  
ATOM   1180  C   VAL A  81      24.697  -2.507 -40.545  1.00 65.75           C  
ATOM   1181  CB  VAL A  81      25.695  -0.623 -39.211  1.00 65.75           C  
ATOM   1182  HB  VAL A  81      26.232  -0.355 -40.121  1.00 65.75           H  
ATOM   1183  O   VAL A  81      25.385  -2.537 -41.568  1.00 65.75           O  
ATOM   1184  CG1 VAL A  81      24.406   0.184 -39.177  1.00 65.75           C  
ATOM   1185 HG11 VAL A  81      23.776  -0.133 -38.346  1.00 65.75           H  
ATOM   1186 HG12 VAL A  81      24.649   1.241 -39.070  1.00 65.75           H  
ATOM   1187 HG13 VAL A  81      23.861   0.040 -40.110  1.00 65.75           H  
ATOM   1188  CG2 VAL A  81      26.574  -0.254 -38.009  1.00 65.75           C  
ATOM   1189 HG21 VAL A  81      26.215  -0.766 -37.116  1.00 65.75           H  
ATOM   1190 HG22 VAL A  81      27.600  -0.573 -38.192  1.00 65.75           H  
ATOM   1191 HG23 VAL A  81      26.577   0.824 -37.848  1.00 65.75           H  
ATOM   1192  N   TYR A  82      23.406  -2.827 -40.529  1.00 63.31           N  
ATOM   1193  H   TYR A  82      22.905  -2.824 -39.652  1.00 63.31           H  
ATOM   1194  CA  TYR A  82      22.666  -3.099 -41.756  1.00 63.31           C  
ATOM   1195  HA  TYR A  82      23.174  -2.590 -42.574  1.00 63.31           H  
ATOM   1196  C   TYR A  82      21.251  -2.531 -41.706  1.00 63.31           C  
ATOM   1197  CB  TYR A  82      22.686  -4.599 -42.090  1.00 63.31           C  
ATOM   1198  HB2 TYR A  82      22.254  -4.728 -43.082  1.00 63.31           H  
ATOM   1199  HB3 TYR A  82      23.724  -4.924 -42.157  1.00 63.31           H  
ATOM   1200  O   TYR A  82      20.548  -2.647 -40.701  1.00 63.31           O  
ATOM   1201  CG  TYR A  82      21.950  -5.518 -41.128  1.00 63.31           C  
ATOM   1202  CD1 TYR A  82      22.632  -6.106 -40.043  1.00 63.31           C  
ATOM   1203  HD1 TYR A  82      23.667  -5.858 -39.861  1.00 63.31           H  
ATOM   1204  CD2 TYR A  82      20.592  -5.820 -41.349  1.00 63.31           C  
ATOM   1205  HD2 TYR A  82      20.060  -5.354 -42.165  1.00 63.31           H  
ATOM   1206  CE1 TYR A  82      21.966  -7.015 -39.197  1.00 63.31           C  
ATOM   1207  HE1 TYR A  82      22.490  -7.458 -38.362  1.00 63.31           H  
ATOM   1208  CE2 TYR A  82      19.918  -6.716 -40.498  1.00 63.31           C  
ATOM   1209  HE2 TYR A  82      18.873  -6.939 -40.652  1.00 63.31           H  
ATOM   1210  OH  TYR A  82      19.943  -8.182 -38.607  1.00 63.31           O  
ATOM   1211  HH  TYR A  82      20.487  -8.459 -37.867  1.00 63.31           H  
ATOM   1212  CZ  TYR A  82      20.605  -7.322 -39.426  1.00 63.31           C  
ATOM   1213  N   TRP A  83      20.829  -1.938 -42.822  1.00 63.45           N  
ATOM   1214  H   TRP A  83      21.481  -1.837 -43.586  1.00 63.45           H  
ATOM   1215  CA  TRP A  83      19.424  -1.633 -43.077  1.00 63.45           C  
ATOM   1216  HA  TRP A  83      18.896  -1.513 -42.131  1.00 63.45           H  
ATOM   1217  C   TRP A  83      18.769  -2.798 -43.811  1.00 63.45           C  
ATOM   1218  CB  TRP A  83      19.281  -0.321 -43.856  1.00 63.45           C  
ATOM   1219  HB2 TRP A  83      19.786   0.483 -43.322  1.00 63.45           H  
ATOM   1220  HB3 TRP A  83      19.772  -0.426 -44.824  1.00 63.45           H  
ATOM   1221  O   TRP A  83      19.227  -3.216 -44.874  1.00 63.45           O  
ATOM   1222  CG  TRP A  83      17.858   0.088 -44.083  1.00 63.45           C  
ATOM   1223  CD1 TRP A  83      17.137  -0.204 -45.189  1.00 63.45           C  
ATOM   1224  HD1 TRP A  83      17.518  -0.739 -46.046  1.00 63.45           H  
ATOM   1225  CD2 TRP A  83      16.945   0.808 -43.192  1.00 63.45           C  
ATOM   1226  CE2 TRP A  83      15.674   0.894 -43.831  1.00 63.45           C  
ATOM   1227  CE3 TRP A  83      17.047   1.405 -41.917  1.00 63.45           C  
ATOM   1228  HE3 TRP A  83      18.009   1.429 -41.427  1.00 63.45           H  
ATOM   1229  NE1 TRP A  83      15.863   0.314 -45.064  1.00 63.45           N  
ATOM   1230  HE1 TRP A  83      15.157   0.244 -45.784  1.00 63.45           H  
ATOM   1231  CH2 TRP A  83      14.690   2.033 -41.934  1.00 63.45           C  
ATOM   1232  HH2 TRP A  83      13.839   2.493 -41.453  1.00 63.45           H  
ATOM   1233  CZ2 TRP A  83      14.561   1.483 -43.219  1.00 63.45           C  
ATOM   1234  HZ2 TRP A  83      13.613   1.503 -43.736  1.00 63.45           H  
ATOM   1235  CZ3 TRP A  83      15.936   2.000 -41.288  1.00 63.45           C  
ATOM   1236  HZ3 TRP A  83      16.044   2.448 -40.311  1.00 63.45           H  
ATOM   1237  N   ASP A  84      17.684  -3.309 -43.247  1.00 63.74           N  
ATOM   1238  H   ASP A  84      17.369  -2.905 -42.377  1.00 63.74           H  
ATOM   1239  CA  ASP A  84      16.822  -4.303 -43.868  1.00 63.74           C  
ATOM   1240  HA  ASP A  84      17.284  -4.701 -44.771  1.00 63.74           H  
ATOM   1241  C   ASP A  84      15.521  -3.609 -44.267  1.00 63.74           C  
ATOM   1242  CB  ASP A  84      16.651  -5.467 -42.891  1.00 63.74           C  
ATOM   1243  HB2 ASP A  84      17.624  -5.934 -42.740  1.00 63.74           H  
ATOM   1244  HB3 ASP A  84      16.327  -5.067 -41.930  1.00 63.74           H  
ATOM   1245  O   ASP A  84      14.618  -3.413 -43.450  1.00 63.74           O  
ATOM   1246  CG  ASP A  84      15.664  -6.548 -43.323  1.00 63.74           C  
ATOM   1247  OD1 ASP A  84      15.522  -7.493 -42.507  1.00 63.74           O  
ATOM   1248  OD2 ASP A  84      15.029  -6.436 -44.398  1.00 63.74           O  
ATOM   1249  N   ASN A  85      15.448  -3.202 -45.536  1.00 61.14           N  
ATOM   1250  H   ASN A  85      16.253  -3.342 -46.130  1.00 61.14           H  
ATOM   1251  CA  ASN A  85      14.307  -2.464 -46.071  1.00 61.14           C  
ATOM   1252  HA  ASN A  85      14.122  -1.607 -45.423  1.00 61.14           H  
ATOM   1253  C   ASN A  85      13.016  -3.292 -46.073  1.00 61.14           C  
ATOM   1254  CB  ASN A  85      14.664  -1.976 -47.486  1.00 61.14           C  
ATOM   1255  HB2 ASN A  85      14.637  -2.817 -48.179  1.00 61.14           H  
ATOM   1256  HB3 ASN A  85      15.673  -1.564 -47.496  1.00 61.14           H  
ATOM   1257  O   ASN A  85      11.929  -2.732 -45.968  1.00 61.14           O  
ATOM   1258  CG  ASN A  85      13.734  -0.881 -47.980  1.00 61.14           C  
ATOM   1259  ND2 ASN A  85      13.502  -0.809 -49.270  1.00 61.14           N  
ATOM   1260 HD21 ASN A  85      12.921  -0.048 -49.591  1.00 61.14           H  
ATOM   1261 HD22 ASN A  85      13.962  -1.442 -49.909  1.00 61.14           H  
ATOM   1262  OD1 ASN A  85      13.260  -0.042 -47.224  1.00 61.14           O  
ATOM   1263  N   THR A  86      13.132  -4.620 -46.141  1.00 67.03           N  
ATOM   1264  H   THR A  86      14.056  -5.027 -46.120  1.00 67.03           H  
ATOM   1265  CA  THR A  86      11.982  -5.532 -46.122  1.00 67.03           C  
ATOM   1266  HA  THR A  86      11.286  -5.254 -46.913  1.00 67.03           H  
ATOM   1267  C   THR A  86      11.254  -5.444 -44.790  1.00 67.03           C  
ATOM   1268  CB  THR A  86      12.427  -6.987 -46.330  1.00 67.03           C  
ATOM   1269  HB  THR A  86      12.926  -7.352 -45.433  1.00 67.03           H  
ATOM   1270  O   THR A  86      10.032  -5.343 -44.747  1.00 67.03           O  
ATOM   1271  CG2 THR A  86      11.250  -7.911 -46.629  1.00 67.03           C  
ATOM   1272 HG21 THR A  86      10.715  -7.557 -47.511  1.00 67.03           H  
ATOM   1273 HG22 THR A  86      10.569  -7.939 -45.778  1.00 67.03           H  
ATOM   1274 HG23 THR A  86      11.621  -8.919 -46.814  1.00 67.03           H  
ATOM   1275  OG1 THR A  86      13.332  -7.081 -47.405  1.00 67.03           O  
ATOM   1276  HG1 THR A  86      14.204  -7.136 -47.007  1.00 67.03           H  
ATOM   1277  N   ASN A  87      12.023  -5.446 -43.701  1.00 66.40           N  
ATOM   1278  H   ASN A  87      13.021  -5.537 -43.827  1.00 66.40           H  
ATOM   1279  CA  ASN A  87      11.492  -5.382 -42.342  1.00 66.40           C  
ATOM   1280  HA  ASN A  87      10.446  -5.686 -42.352  1.00 66.40           H  
ATOM   1281  C   ASN A  87      11.502  -3.960 -41.765  1.00 66.40           C  
ATOM   1282  CB  ASN A  87      12.256  -6.399 -41.487  1.00 66.40           C  
ATOM   1283  HB2 ASN A  87      11.925  -6.329 -40.451  1.00 66.40           H  
ATOM   1284  HB3 ASN A  87      13.324  -6.187 -41.532  1.00 66.40           H  
ATOM   1285  O   ASN A  87      11.099  -3.757 -40.623  1.00 66.40           O  
ATOM   1286  CG  ASN A  87      11.994  -7.814 -41.963  1.00 66.40           C  
ATOM   1287  ND2 ASN A  87      13.002  -8.552 -42.354  1.00 66.40           N  
ATOM   1288 HD21 ASN A  87      12.763  -9.455 -42.737  1.00 66.40           H  
ATOM   1289 HD22 ASN A  87      13.919  -8.144 -42.467  1.00 66.40           H  
ATOM   1290  OD1 ASN A  87      10.872  -8.281 -42.021  1.00 66.40           O  
ATOM   1291  N   ASN A  88      11.960  -2.978 -42.548  1.00 71.97           N  
ATOM   1292  H   ASN A  88      12.304  -3.240 -43.461  1.00 71.97           H  
ATOM   1293  CA  ASN A  88      12.082  -1.577 -42.162  1.00 71.97           C  
ATOM   1294  HA  ASN A  88      12.707  -1.095 -42.915  1.00 71.97           H  
ATOM   1295  C   ASN A  88      12.825  -1.409 -40.820  1.00 71.97           C  
ATOM   1296  CB  ASN A  88      10.679  -0.953 -42.244  1.00 71.97           C  
ATOM   1297  HB2 ASN A  88      10.088  -1.289 -41.392  1.00 71.97           H  
ATOM   1298  HB3 ASN A  88      10.185  -1.300 -43.151  1.00 71.97           H  
ATOM   1299  O   ASN A  88      12.369  -0.681 -39.931  1.00 71.97           O  
ATOM   1300  CG  ASN A  88      10.700   0.559 -42.304  1.00 71.97           C  
ATOM   1301  ND2 ASN A  88      10.084   1.212 -41.354  1.00 71.97           N  
ATOM   1302 HD21 ASN A  88      10.318   2.193 -41.313  1.00 71.97           H  
ATOM   1303 HD22 ASN A  88       9.796   0.688 -40.540  1.00 71.97           H  
ATOM   1304  OD1 ASN A  88      11.212   1.177 -43.229  1.00 71.97           O  
ATOM   1305  N   ARG A  89      13.951  -2.124 -40.675  1.00 70.58           N  
ATOM   1306  H   ARG A  89      14.268  -2.650 -41.477  1.00 70.58           H  
ATOM   1307  CA  ARG A  89      14.777  -2.154 -39.458  1.00 70.58           C  
ATOM   1308  HA  ARG A  89      14.388  -1.386 -38.789  1.00 70.58           H  
ATOM   1309  C   ARG A  89      16.232  -1.781 -39.732  1.00 70.58           C  
ATOM   1310  CB  ARG A  89      14.638  -3.500 -38.717  1.00 70.58           C  
ATOM   1311  HB2 ARG A  89      15.165  -3.435 -37.765  1.00 70.58           H  
ATOM   1312  HB3 ARG A  89      13.583  -3.677 -38.509  1.00 70.58           H  
ATOM   1313  O   ARG A  89      16.790  -2.167 -40.760  1.00 70.58           O  
ATOM   1314  CG  ARG A  89      15.196  -4.682 -39.519  1.00 70.58           C  
ATOM   1315  HG2 ARG A  89      16.262  -4.532 -39.689  1.00 70.58           H  
ATOM   1316  HG3 ARG A  89      14.679  -4.722 -40.478  1.00 70.58           H  
ATOM   1317  CD  ARG A  89      15.009  -6.018 -38.801  1.00 70.58           C  
ATOM   1318  HD2 ARG A  89      15.565  -5.988 -37.864  1.00 70.58           H  
ATOM   1319  HD3 ARG A  89      13.951  -6.159 -38.582  1.00 70.58           H  
ATOM   1320  NE  ARG A  89      15.489  -7.128 -39.643  1.00 70.58           N  
ATOM   1321  HE  ARG A  89      15.555  -6.968 -40.638  1.00 70.58           H  
ATOM   1322  NH1 ARG A  89      15.652  -8.755 -38.025  1.00 70.58           N  
ATOM   1323 HH11 ARG A  89      15.902  -9.693 -37.747  1.00 70.58           H  
ATOM   1324 HH12 ARG A  89      15.328  -8.096 -37.331  1.00 70.58           H  
ATOM   1325  NH2 ARG A  89      16.180  -9.188 -40.173  1.00 70.58           N  
ATOM   1326 HH21 ARG A  89      16.433 -10.137 -39.940  1.00 70.58           H  
ATOM   1327 HH22 ARG A  89      16.155  -8.857 -41.127  1.00 70.58           H  
ATOM   1328  CZ  ARG A  89      15.775  -8.353 -39.262  1.00 70.58           C  
ATOM   1329  N   TYR A  90      16.849  -1.081 -38.786  1.00 73.66           N  
ATOM   1330  H   TYR A  90      16.314  -0.840 -37.964  1.00 73.66           H  
ATOM   1331  CA  TYR A  90      18.280  -0.800 -38.748  1.00 73.66           C  
ATOM   1332  HA  TYR A  90      18.733  -1.172 -39.667  1.00 73.66           H  
ATOM   1333  C   TYR A  90      18.901  -1.549 -37.576  1.00 73.66           C  
ATOM   1334  CB  TYR A  90      18.523   0.713 -38.650  1.00 73.66           C  
ATOM   1335  HB2 TYR A  90      17.749   1.235 -39.211  1.00 73.66           H  
ATOM   1336  HB3 TYR A  90      18.409   1.027 -37.612  1.00 73.66           H  
ATOM   1337  O   TYR A  90      18.534  -1.318 -36.424  1.00 73.66           O  
ATOM   1338  CG  TYR A  90      19.868   1.178 -39.184  1.00 73.66           C  
ATOM   1339  CD1 TYR A  90      20.658   2.052 -38.431  1.00 73.66           C  
ATOM   1340  HD1 TYR A  90      20.286   2.383 -37.472  1.00 73.66           H  
ATOM   1341  CD2 TYR A  90      20.298   0.826 -40.475  1.00 73.66           C  
ATOM   1342  HD2 TYR A  90      19.707   0.140 -41.063  1.00 73.66           H  
ATOM   1343  CE1 TYR A  90      21.860   2.569 -38.961  1.00 73.66           C  
ATOM   1344  HE1 TYR A  90      22.448   3.296 -38.420  1.00 73.66           H  
ATOM   1345  CE2 TYR A  90      21.484   1.351 -41.018  1.00 73.66           C  
ATOM   1346  HE2 TYR A  90      21.807   1.081 -42.013  1.00 73.66           H  
ATOM   1347  OH  TYR A  90      23.411   2.757 -40.772  1.00 73.66           O  
ATOM   1348  HH  TYR A  90      23.838   3.367 -40.166  1.00 73.66           H  
ATOM   1349  CZ  TYR A  90      22.271   2.229 -40.256  1.00 73.66           C  
ATOM   1350  N   VAL A  91      19.803  -2.481 -37.872  1.00 72.62           N  
ATOM   1351  H   VAL A  91      20.083  -2.604 -38.834  1.00 72.62           H  
ATOM   1352  CA  VAL A  91      20.356  -3.389 -36.865  1.00 72.62           C  
ATOM   1353  HA  VAL A  91      19.818  -3.254 -35.926  1.00 72.62           H  
ATOM   1354  C   VAL A  91      21.815  -3.064 -36.612  1.00 72.62           C  
ATOM   1355  CB  VAL A  91      20.177  -4.855 -37.266  1.00 72.62           C  
ATOM   1356  HB  VAL A  91      20.779  -5.020 -38.159  1.00 72.62           H  
ATOM   1357  O   VAL A  91      22.632  -3.068 -37.534  1.00 72.62           O  
ATOM   1358  CG1 VAL A  91      20.662  -5.796 -36.150  1.00 72.62           C  
ATOM   1359 HG11 VAL A  91      20.432  -6.833 -36.395  1.00 72.62           H  
ATOM   1360 HG12 VAL A  91      20.169  -5.549 -35.210  1.00 72.62           H  
ATOM   1361 HG13 VAL A  91      21.740  -5.701 -36.018  1.00 72.62           H  
ATOM   1362  CG2 VAL A  91      18.711  -5.154 -37.615  1.00 72.62           C  
ATOM   1363 HG21 VAL A  91      18.528  -6.228 -37.646  1.00 72.62           H  
ATOM   1364 HG22 VAL A  91      18.052  -4.700 -36.875  1.00 72.62           H  
ATOM   1365 HG23 VAL A  91      18.481  -4.732 -38.594  1.00 72.62           H  
ATOM   1366  N   PHE A  92      22.130  -2.840 -35.342  1.00 73.03           N  
ATOM   1367  H   PHE A  92      21.379  -2.831 -34.667  1.00 73.03           H  
ATOM   1368  CA  PHE A  92      23.465  -2.606 -34.826  1.00 73.03           C  
ATOM   1369  HA  PHE A  92      24.171  -2.502 -35.650  1.00 73.03           H  
ATOM   1370  C   PHE A  92      23.877  -3.769 -33.950  1.00 73.03           C  
ATOM   1371  CB  PHE A  92      23.489  -1.326 -34.003  1.00 73.03           C  
ATOM   1372  HB2 PHE A  92      22.821  -1.427 -33.148  1.00 73.03           H  
ATOM   1373  HB3 PHE A  92      24.496  -1.171 -33.616  1.00 73.03           H  
ATOM   1374  O   PHE A  92      23.356  -3.974 -32.855  1.00 73.03           O  
ATOM   1375  CG  PHE A  92      23.080  -0.123 -34.795  1.00 73.03           C  
ATOM   1376  CD1 PHE A  92      24.024   0.532 -35.591  1.00 73.03           C  
ATOM   1377  HD1 PHE A  92      25.035   0.157 -35.653  1.00 73.03           H  
ATOM   1378  CD2 PHE A  92      21.758   0.339 -34.727  1.00 73.03           C  
ATOM   1379  HD2 PHE A  92      21.019  -0.211 -34.162  1.00 73.03           H  
ATOM   1380  CE1 PHE A  92      23.657   1.695 -36.271  1.00 73.03           C  
ATOM   1381  HE1 PHE A  92      24.371   2.169 -36.928  1.00 73.03           H  
ATOM   1382  CE2 PHE A  92      21.432   1.574 -35.294  1.00 73.03           C  
ATOM   1383  HE2 PHE A  92      20.448   1.993 -35.147  1.00 73.03           H  
ATOM   1384  CZ  PHE A  92      22.407   2.279 -36.012  1.00 73.03           C  
ATOM   1385  HZ  PHE A  92      22.166   3.265 -36.381  1.00 73.03           H  
ATOM   1386  N   ASN A  93      24.883  -4.509 -34.390  1.00 71.75           N  
ATOM   1387  H   ASN A  93      25.296  -4.284 -35.283  1.00 71.75           H  
ATOM   1388  CA  ASN A  93      25.442  -5.580 -33.582  1.00 71.75           C  
ATOM   1389  HA  ASN A  93      24.629  -6.055 -33.033  1.00 71.75           H  
ATOM   1390  C   ASN A  93      26.417  -5.020 -32.528  1.00 71.75           C  
ATOM   1391  CB  ASN A  93      26.032  -6.630 -34.527  1.00 71.75           C  
ATOM   1392  HB2 ASN A  93      25.299  -6.868 -35.297  1.00 71.75           H  
ATOM   1393  HB3 ASN A  93      26.922  -6.226 -35.010  1.00 71.75           H  
ATOM   1394  O   ASN A  93      27.584  -5.407 -32.485  1.00 71.75           O  
ATOM   1395  CG  ASN A  93      26.391  -7.919 -33.818  1.00 71.75           C  
ATOM   1396  ND2 ASN A  93      26.946  -8.859 -34.542  1.00 71.75           N  
ATOM   1397 HD21 ASN A  93      27.059  -9.767 -34.116  1.00 71.75           H  
ATOM   1398 HD22 ASN A  93      27.038  -8.716 -35.538  1.00 71.75           H  
ATOM   1399  OD1 ASN A  93      26.197  -8.125 -32.630  1.00 71.75           O  
ATOM   1400  N   GLY A  94      25.957  -4.079 -31.703  1.00 74.87           N  
ATOM   1401  H   GLY A  94      24.981  -3.826 -31.774  1.00 74.87           H  
ATOM   1402  CA  GLY A  94      26.768  -3.339 -30.741  1.00 74.87           C  
ATOM   1403  HA2 GLY A  94      27.269  -4.038 -30.071  1.00 74.87           H  
ATOM   1404  HA3 GLY A  94      27.526  -2.766 -31.275  1.00 74.87           H  
ATOM   1405  C   GLY A  94      25.961  -2.381 -29.868  1.00 74.87           C  
ATOM   1406  O   GLY A  94      24.733  -2.439 -29.835  1.00 74.87           O  
ATOM   1407  N   HIS A  95      26.681  -1.538 -29.136  1.00 78.13           N  
ATOM   1408  H   HIS A  95      27.684  -1.541 -29.258  1.00 78.13           H  
ATOM   1409  CA  HIS A  95      26.133  -0.586 -28.176  1.00 78.13           C  
ATOM   1410  HA  HIS A  95      25.206  -0.987 -27.764  1.00 78.13           H  
ATOM   1411  C   HIS A  95      25.837   0.765 -28.841  1.00 78.13           C  
ATOM   1412  CB  HIS A  95      27.144  -0.448 -27.034  1.00 78.13           C  
ATOM   1413  HB2 HIS A  95      28.087  -0.072 -27.429  1.00 78.13           H  
ATOM   1414  HB3 HIS A  95      27.327  -1.431 -26.599  1.00 78.13           H  
ATOM   1415  O   HIS A  95      26.716   1.322 -29.497  1.00 78.13           O  
ATOM   1416  CG  HIS A  95      26.678   0.466 -25.937  1.00 78.13           C  
ATOM   1417  CD2 HIS A  95      27.305   1.589 -25.485  1.00 78.13           C  
ATOM   1418  HD2 HIS A  95      28.230   1.999 -25.862  1.00 78.13           H  
ATOM   1419  ND1 HIS A  95      25.558   0.298 -25.163  1.00 78.13           N  
ATOM   1420  HD1 HIS A  95      24.905  -0.469 -25.239  1.00 78.13           H  
ATOM   1421  CE1 HIS A  95      25.515   1.277 -24.249  1.00 78.13           C  
ATOM   1422  HE1 HIS A  95      24.760   1.400 -23.487  1.00 78.13           H  
ATOM   1423  NE2 HIS A  95      26.567   2.085 -24.417  1.00 78.13           N  
ATOM   1424  N   ILE A  96      24.630   1.309 -28.682  1.00 83.67           N  
ATOM   1425  H   ILE A  96      23.963   0.836 -28.090  1.00 83.67           H  
ATOM   1426  CA  ILE A  96      24.300   2.666 -29.147  1.00 83.67           C  
ATOM   1427  HA  ILE A  96      24.975   2.946 -29.955  1.00 83.67           H  
ATOM   1428  C   ILE A  96      24.512   3.650 -28.003  1.00 83.67           C  
ATOM   1429  CB  ILE A  96      22.864   2.748 -29.705  1.00 83.67           C  
ATOM   1430  HB  ILE A  96      22.180   2.333 -28.964  1.00 83.67           H  
ATOM   1431  O   ILE A  96      23.952   3.460 -26.930  1.00 83.67           O  
ATOM   1432  CG1 ILE A  96      22.764   1.909 -30.997  1.00 83.67           C  
ATOM   1433 HG12 ILE A  96      23.465   2.287 -31.741  1.00 83.67           H  
ATOM   1434 HG13 ILE A  96      23.031   0.877 -30.774  1.00 83.67           H  
ATOM   1435  CG2 ILE A  96      22.449   4.210 -29.972  1.00 83.67           C  
ATOM   1436 HG21 ILE A  96      23.141   4.674 -30.675  1.00 83.67           H  
ATOM   1437 HG22 ILE A  96      21.433   4.259 -30.365  1.00 83.67           H  
ATOM   1438 HG23 ILE A  96      22.440   4.782 -29.044  1.00 83.67           H  
ATOM   1439  CD1 ILE A  96      21.355   1.911 -31.596  1.00 83.67           C  
ATOM   1440 HD11 ILE A  96      20.615   1.734 -30.816  1.00 83.67           H  
ATOM   1441 HD12 ILE A  96      21.149   2.859 -32.094  1.00 83.67           H  
ATOM   1442 HD13 ILE A  96      21.278   1.114 -32.336  1.00 83.67           H  
ATOM   1443  N   ILE A  97      25.252   4.727 -28.263  1.00 83.33           N  
ATOM   1444  H   ILE A  97      25.660   4.816 -29.183  1.00 83.33           H  
ATOM   1445  CA  ILE A  97      25.335   5.879 -27.361  1.00 83.33           C  
ATOM   1446  HA  ILE A  97      24.757   5.670 -26.460  1.00 83.33           H  
ATOM   1447  C   ILE A  97      24.707   7.074 -28.065  1.00 83.33           C  
ATOM   1448  CB  ILE A  97      26.779   6.167 -26.906  1.00 83.33           C  
ATOM   1449  HB  ILE A  97      27.360   6.461 -27.780  1.00 83.33           H  
ATOM   1450  O   ILE A  97      25.110   7.415 -29.181  1.00 83.33           O  
ATOM   1451  CG1 ILE A  97      27.421   4.903 -26.294  1.00 83.33           C  
ATOM   1452 HG12 ILE A  97      26.818   4.577 -25.447  1.00 83.33           H  
ATOM   1453 HG13 ILE A  97      27.424   4.107 -27.039  1.00 83.33           H  
ATOM   1454  CG2 ILE A  97      26.790   7.337 -25.903  1.00 83.33           C  
ATOM   1455 HG21 ILE A  97      27.808   7.591 -25.607  1.00 83.33           H  
ATOM   1456 HG22 ILE A  97      26.227   7.065 -25.009  1.00 83.33           H  
ATOM   1457 HG23 ILE A  97      26.345   8.234 -26.333  1.00 83.33           H  
ATOM   1458  CD1 ILE A  97      28.869   5.080 -25.823  1.00 83.33           C  
ATOM   1459 HD11 ILE A  97      28.897   5.698 -24.926  1.00 83.33           H  
ATOM   1460 HD12 ILE A  97      29.467   5.547 -26.606  1.00 83.33           H  
ATOM   1461 HD13 ILE A  97      29.291   4.105 -25.578  1.00 83.33           H  
ATOM   1462  N   ALA A  98      23.737   7.714 -27.425  1.00 83.98           N  
ATOM   1463  H   ALA A  98      23.474   7.388 -26.505  1.00 83.98           H  
ATOM   1464  CA  ALA A  98      23.102   8.927 -27.922  1.00 83.98           C  
ATOM   1465  HA  ALA A  98      23.744   9.386 -28.674  1.00 83.98           H  
ATOM   1466  C   ALA A  98      22.919   9.948 -26.801  1.00 83.98           C  
ATOM   1467  CB  ALA A  98      21.779   8.558 -28.589  1.00 83.98           C  
ATOM   1468  HB1 ALA A  98      21.269   9.451 -28.952  1.00 83.98           H  
ATOM   1469  HB2 ALA A  98      21.144   8.041 -27.870  1.00 83.98           H  
ATOM   1470  HB3 ALA A  98      21.986   7.890 -29.425  1.00 83.98           H  
ATOM   1471  O   ALA A  98      22.901   9.606 -25.622  1.00 83.98           O  
ATOM   1472  N   LYS A  99      22.743  11.221 -27.163  1.00 83.47           N  
ATOM   1473  H   LYS A  99      22.699  11.446 -28.147  1.00 83.47           H  
ATOM   1474  CA  LYS A  99      22.449  12.247 -26.156  1.00 83.47           C  
ATOM   1475  HA  LYS A  99      23.130  12.120 -25.314  1.00 83.47           H  
ATOM   1476  C   LYS A  99      21.056  12.073 -25.576  1.00 83.47           C  
ATOM   1477  CB  LYS A  99      22.626  13.651 -26.730  1.00 83.47           C  
ATOM   1478  HB2 LYS A  99      22.172  13.729 -27.718  1.00 83.47           H  
ATOM   1479  HB3 LYS A  99      22.138  14.362 -26.063  1.00 83.47           H  
ATOM   1480  O   LYS A  99      20.884  12.120 -24.369  1.00 83.47           O  
ATOM   1481  CG  LYS A  99      24.114  13.980 -26.786  1.00 83.47           C  
ATOM   1482  HG2 LYS A  99      24.523  13.855 -25.784  1.00 83.47           H  
ATOM   1483  HG3 LYS A  99      24.631  13.299 -27.463  1.00 83.47           H  
ATOM   1484  CD  LYS A  99      24.334  15.419 -27.242  1.00 83.47           C  
ATOM   1485  HD2 LYS A  99      23.570  16.074 -26.822  1.00 83.47           H  
ATOM   1486  HD3 LYS A  99      24.302  15.457 -28.331  1.00 83.47           H  
ATOM   1487  CE  LYS A  99      25.700  15.837 -26.716  1.00 83.47           C  
ATOM   1488  HE2 LYS A  99      25.632  15.954 -25.635  1.00 83.47           H  
ATOM   1489  HE3 LYS A  99      26.407  15.029 -26.903  1.00 83.47           H  
ATOM   1490  NZ  LYS A  99      26.164  17.075 -27.368  1.00 83.47           N  
ATOM   1491  HZ1 LYS A  99      26.444  16.811 -28.302  1.00 83.47           H  
ATOM   1492  HZ2 LYS A  99      25.430  17.769 -27.384  1.00 83.47           H  
ATOM   1493  HZ3 LYS A  99      26.979  17.417 -26.880  1.00 83.47           H  
ATOM   1494  N   THR A 100      20.066  11.889 -26.435  1.00 82.94           N  
ATOM   1495  H   THR A 100      20.292  11.822 -27.418  1.00 82.94           H  
ATOM   1496  CA  THR A 100      18.660  11.696 -26.064  1.00 82.94           C  
ATOM   1497  HA  THR A 100      18.601  11.165 -25.114  1.00 82.94           H  
ATOM   1498  C   THR A 100      17.984  10.830 -27.122  1.00 82.94           C  
ATOM   1499  CB  THR A 100      17.916  13.037 -25.912  1.00 82.94           C  
ATOM   1500  HB  THR A 100      16.852  12.842 -25.776  1.00 82.94           H  
ATOM   1501  O   THR A 100      18.497  10.704 -28.240  1.00 82.94           O  
ATOM   1502  CG2 THR A 100      18.406  13.901 -24.756  1.00 82.94           C  
ATOM   1503 HG21 THR A 100      18.483  13.281 -23.863  1.00 82.94           H  
ATOM   1504 HG22 THR A 100      19.386  14.325 -24.975  1.00 82.94           H  
ATOM   1505 HG23 THR A 100      17.692  14.702 -24.565  1.00 82.94           H  
ATOM   1506  OG1 THR A 100      18.100  13.850 -27.046  1.00 82.94           O  
ATOM   1507  HG1 THR A 100      17.580  14.642 -26.891  1.00 82.94           H  
ATOM   1508  N   GLY A 101      16.850  10.222 -26.788  1.00 86.13           N  
ATOM   1509  H   GLY A 101      16.470  10.359 -25.862  1.00 86.13           H  
ATOM   1510  CA  GLY A 101      16.126   9.324 -27.688  1.00 86.13           C  
ATOM   1511  HA2 GLY A 101      16.315   8.290 -27.399  1.00 86.13           H  
ATOM   1512  HA3 GLY A 101      16.465   9.459 -28.715  1.00 86.13           H  
ATOM   1513  C   GLY A 101      14.624   9.540 -27.631  1.00 86.13           C  
ATOM   1514  O   GLY A 101      14.076   9.719 -26.549  1.00 86.13           O  
ATOM   1515  N   GLU A 102      13.971   9.504 -28.785  1.00 86.79           N  
ATOM   1516  H   GLU A 102      14.497   9.426 -29.644  1.00 86.79           H  
ATOM   1517  CA  GLU A 102      12.515   9.519 -28.908  1.00 86.79           C  
ATOM   1518  HA  GLU A 102      12.068   9.379 -27.924  1.00 86.79           H  
ATOM   1519  C   GLU A 102      12.068   8.353 -29.790  1.00 86.79           C  
ATOM   1520  CB  GLU A 102      12.041  10.883 -29.435  1.00 86.79           C  
ATOM   1521  HB2 GLU A 102      12.392  11.646 -28.741  1.00 86.79           H  
ATOM   1522  HB3 GLU A 102      12.479  11.065 -30.416  1.00 86.79           H  
ATOM   1523  O   GLU A 102      12.441   8.244 -30.962  1.00 86.79           O  
ATOM   1524  CG  GLU A 102      10.510  10.988 -29.540  1.00 86.79           C  
ATOM   1525  HG2 GLU A 102      10.069  10.719 -28.579  1.00 86.79           H  
ATOM   1526  HG3 GLU A 102      10.160  10.265 -30.277  1.00 86.79           H  
ATOM   1527  CD  GLU A 102      10.012  12.392 -29.934  1.00 86.79           C  
ATOM   1528  OE1 GLU A 102       8.856  12.482 -30.405  1.00 86.79           O  
ATOM   1529  OE2 GLU A 102      10.750  13.385 -29.740  1.00 86.79           O  
ATOM   1530  N   PHE A 103      11.273   7.464 -29.202  1.00 86.70           N  
ATOM   1531  H   PHE A 103      11.054   7.580 -28.223  1.00 86.70           H  
ATOM   1532  CA  PHE A 103      10.662   6.334 -29.882  1.00 86.70           C  
ATOM   1533  HA  PHE A 103      11.070   6.258 -30.890  1.00 86.70           H  
ATOM   1534  C   PHE A 103       9.158   6.582 -29.995  1.00 86.70           C  
ATOM   1535  CB  PHE A 103      11.027   5.032 -29.158  1.00 86.70           C  
ATOM   1536  HB2 PHE A 103      10.449   4.218 -29.594  1.00 86.70           H  
ATOM   1537  HB3 PHE A 103      10.742   5.105 -28.108  1.00 86.70           H  
ATOM   1538  O   PHE A 103       8.454   6.641 -28.989  1.00 86.70           O  
ATOM   1539  CG  PHE A 103      12.505   4.693 -29.253  1.00 86.70           C  
ATOM   1540  CD1 PHE A 103      12.958   3.827 -30.262  1.00 86.70           C  
ATOM   1541  HD1 PHE A 103      12.246   3.428 -30.969  1.00 86.70           H  
ATOM   1542  CD2 PHE A 103      13.440   5.269 -28.372  1.00 86.70           C  
ATOM   1543  HD2 PHE A 103      13.106   5.956 -27.608  1.00 86.70           H  
ATOM   1544  CE1 PHE A 103      14.322   3.507 -30.374  1.00 86.70           C  
ATOM   1545  HE1 PHE A 103      14.656   2.839 -31.154  1.00 86.70           H  
ATOM   1546  CE2 PHE A 103      14.809   4.969 -28.497  1.00 86.70           C  
ATOM   1547  HE2 PHE A 103      15.527   5.429 -27.834  1.00 86.70           H  
ATOM   1548  CZ  PHE A 103      15.250   4.075 -29.487  1.00 86.70           C  
ATOM   1549  HZ  PHE A 103      16.300   3.840 -29.575  1.00 86.70           H  
ATOM   1550  N   GLU A 104       8.657   6.742 -31.222  1.00 84.18           N  
ATOM   1551  H   GLU A 104       9.296   6.733 -32.004  1.00 84.18           H  
ATOM   1552  CA  GLU A 104       7.241   7.076 -31.462  1.00 84.18           C  
ATOM   1553  HA  GLU A 104       7.001   8.002 -30.939  1.00 84.18           H  
ATOM   1554  C   GLU A 104       6.281   5.990 -30.932  1.00 84.18           C  
ATOM   1555  CB  GLU A 104       6.991   7.276 -32.969  1.00 84.18           C  
ATOM   1556  HB2 GLU A 104       5.923   7.436 -33.120  1.00 84.18           H  
ATOM   1557  HB3 GLU A 104       7.268   6.357 -33.487  1.00 84.18           H  
ATOM   1558  O   GLU A 104       5.146   6.276 -30.553  1.00 84.18           O  
ATOM   1559  CG  GLU A 104       7.744   8.461 -33.603  1.00 84.18           C  
ATOM   1560  HG2 GLU A 104       7.432   9.377 -33.101  1.00 84.18           H  
ATOM   1561  HG3 GLU A 104       8.813   8.330 -33.439  1.00 84.18           H  
ATOM   1562  CD  GLU A 104       7.495   8.602 -35.123  1.00 84.18           C  
ATOM   1563  OE1 GLU A 104       7.950   9.613 -35.707  1.00 84.18           O  
ATOM   1564  OE2 GLU A 104       6.879   7.694 -35.740  1.00 84.18           O  
ATOM   1565  N   GLY A 105       6.728   4.735 -30.922  1.00 85.88           N  
ATOM   1566  H   GLY A 105       7.660   4.587 -31.284  1.00 85.88           H  
ATOM   1567  CA  GLY A 105       5.998   3.561 -30.466  1.00 85.88           C  
ATOM   1568  HA2 GLY A 105       5.885   2.878 -31.309  1.00 85.88           H  
ATOM   1569  HA3 GLY A 105       5.002   3.839 -30.121  1.00 85.88           H  
ATOM   1570  C   GLY A 105       6.714   2.838 -29.328  1.00 85.88           C  
ATOM   1571  O   GLY A 105       7.207   3.449 -28.382  1.00 85.88           O  
ATOM   1572  N   ASP A 106       6.727   1.513 -29.400  1.00 85.33           N  
ATOM   1573  H   ASP A 106       6.256   1.056 -30.168  1.00 85.33           H  
ATOM   1574  CA  ASP A 106       7.250   0.666 -28.335  1.00 85.33           C  
ATOM   1575  HA  ASP A 106       6.909   1.090 -27.391  1.00 85.33           H  
ATOM   1576  C   ASP A 106       8.789   0.642 -28.303  1.00 85.33           C  
ATOM   1577  CB  ASP A 106       6.645  -0.742 -28.434  1.00 85.33           C  
ATOM   1578  HB2 ASP A 106       7.012  -1.339 -27.599  1.00 85.33           H  
ATOM   1579  HB3 ASP A 106       6.989  -1.205 -29.359  1.00 85.33           H  
ATOM   1580  O   ASP A 106       9.467   0.622 -29.339  1.00 85.33           O  
ATOM   1581  CG  ASP A 106       5.106  -0.761 -28.405  1.00 85.33           C  
ATOM   1582  OD1 ASP A 106       4.545  -1.749 -28.923  1.00 85.33           O  
ATOM   1583  OD2 ASP A 106       4.482   0.207 -27.899  1.00 85.33           O  
ATOM   1584  N   LEU A 107       9.321   0.619 -27.084  1.00 87.18           N  
ATOM   1585  H   LEU A 107       8.682   0.641 -26.302  1.00 87.18           H  
ATOM   1586  CA  LEU A 107      10.736   0.535 -26.756  1.00 87.18           C  
ATOM   1587  HA  LEU A 107      11.309   0.317 -27.657  1.00 87.18           H  
ATOM   1588  C   LEU A 107      10.941  -0.594 -25.743  1.00 87.18           C  
ATOM   1589  CB  LEU A 107      11.175   1.901 -26.211  1.00 87.18           C  
ATOM   1590  HB2 LEU A 107      10.495   2.179 -25.406  1.00 87.18           H  
ATOM   1591  HB3 LEU A 107      11.069   2.640 -27.005  1.00 87.18           H  
ATOM   1592  O   LEU A 107      10.377  -0.559 -24.648  1.00 87.18           O  
ATOM   1593  CG  LEU A 107      12.610   1.954 -25.665  1.00 87.18           C  
ATOM   1594  HG  LEU A 107      12.731   1.238 -24.852  1.00 87.18           H  
ATOM   1595  CD1 LEU A 107      13.650   1.661 -26.744  1.00 87.18           C  
ATOM   1596 HD11 LEU A 107      14.644   1.820 -26.327  1.00 87.18           H  
ATOM   1597 HD12 LEU A 107      13.569   0.624 -27.070  1.00 87.18           H  
ATOM   1598 HD13 LEU A 107      13.502   2.328 -27.594  1.00 87.18           H  
ATOM   1599  CD2 LEU A 107      12.836   3.356 -25.107  1.00 87.18           C  
ATOM   1600 HD21 LEU A 107      12.633   4.104 -25.873  1.00 87.18           H  
ATOM   1601 HD22 LEU A 107      13.869   3.463 -24.776  1.00 87.18           H  
ATOM   1602 HD23 LEU A 107      12.174   3.527 -24.258  1.00 87.18           H  
ATOM   1603  N   SER A 108      11.749  -1.591 -26.085  1.00 88.62           N  
ATOM   1604  H   SER A 108      12.142  -1.613 -27.016  1.00 88.62           H  
ATOM   1605  CA  SER A 108      12.053  -2.708 -25.192  1.00 88.62           C  
ATOM   1606  HA  SER A 108      11.537  -2.542 -24.247  1.00 88.62           H  
ATOM   1607  C   SER A 108      13.534  -2.797 -24.854  1.00 88.62           C  
ATOM   1608  CB  SER A 108      11.511  -4.028 -25.743  1.00 88.62           C  
ATOM   1609  HB2 SER A 108      11.729  -4.834 -25.041  1.00 88.62           H  
ATOM   1610  HB3 SER A 108      10.430  -3.945 -25.851  1.00 88.62           H  
ATOM   1611  O   SER A 108      14.400  -2.470 -25.663  1.00 88.62           O  
ATOM   1612  OG  SER A 108      12.075  -4.327 -27.002  1.00 88.62           O  
ATOM   1613  HG  SER A 108      12.667  -5.079 -26.928  1.00 88.62           H  
ATOM   1614  N   GLY A 109      13.809  -3.264 -23.642  1.00 87.94           N  
ATOM   1615  H   GLY A 109      13.036  -3.509 -23.040  1.00 87.94           H  
ATOM   1616  CA  GLY A 109      15.142  -3.583 -23.144  1.00 87.94           C  
ATOM   1617  HA2 GLY A 109      15.800  -3.849 -23.971  1.00 87.94           H  
ATOM   1618  HA3 GLY A 109      15.568  -2.720 -22.630  1.00 87.94           H  
ATOM   1619  C   GLY A 109      15.062  -4.751 -22.168  1.00 87.94           C  
ATOM   1620  O   GLY A 109      13.999  -5.029 -21.622  1.00 87.94           O  
ATOM   1621  N   ASN A 110      16.165  -5.442 -21.907  1.00 89.38           N  
ATOM   1622  H   ASN A 110      17.018  -5.212 -22.396  1.00 89.38           H  
ATOM   1623  CA  ASN A 110      16.182  -6.454 -20.853  1.00 89.38           C  
ATOM   1624  HA  ASN A 110      15.289  -7.073 -20.948  1.00 89.38           H  
ATOM   1625  C   ASN A 110      16.125  -5.787 -19.465  1.00 89.38           C  
ATOM   1626  CB  ASN A 110      17.401  -7.360 -21.047  1.00 89.38           C  
ATOM   1627  HB2 ASN A 110      17.382  -7.790 -22.049  1.00 89.38           H  
ATOM   1628  HB3 ASN A 110      18.314  -6.775 -20.940  1.00 89.38           H  
ATOM   1629  O   ASN A 110      15.139  -5.927 -18.736  1.00 89.38           O  
ATOM   1630  CG  ASN A 110      17.408  -8.498 -20.049  1.00 89.38           C  
ATOM   1631  ND2 ASN A 110      18.542  -8.779 -19.453  1.00 89.38           N  
ATOM   1632 HD21 ASN A 110      18.492  -9.471 -18.718  1.00 89.38           H  
ATOM   1633 HD22 ASN A 110      19.339  -8.174 -19.586  1.00 89.38           H  
ATOM   1634  OD1 ASN A 110      16.406  -9.132 -19.766  1.00 89.38           O  
ATOM   1635  N   THR A 111      17.144  -4.989 -19.138  1.00 89.61           N  
ATOM   1636  H   THR A 111      17.917  -4.906 -19.783  1.00 89.61           H  
ATOM   1637  CA  THR A 111      17.155  -4.119 -17.955  1.00 89.61           C  
ATOM   1638  HA  THR A 111      16.306  -4.358 -17.314  1.00 89.61           H  
ATOM   1639  C   THR A 111      17.049  -2.672 -18.406  1.00 89.61           C  
ATOM   1640  CB  THR A 111      18.429  -4.273 -17.114  1.00 89.61           C  
ATOM   1641  HB  THR A 111      19.248  -3.751 -17.609  1.00 89.61           H  
ATOM   1642  O   THR A 111      17.925  -2.183 -19.116  1.00 89.61           O  
ATOM   1643  CG2 THR A 111      18.271  -3.664 -15.725  1.00 89.61           C  
ATOM   1644 HG21 THR A 111      18.053  -2.599 -15.807  1.00 89.61           H  
ATOM   1645 HG22 THR A 111      17.460  -4.165 -15.195  1.00 89.61           H  
ATOM   1646 HG23 THR A 111      19.200  -3.792 -15.170  1.00 89.61           H  
ATOM   1647  OG1 THR A 111      18.793  -5.622 -16.961  1.00 89.61           O  
ATOM   1648  HG1 THR A 111      19.537  -5.711 -17.562  1.00 89.61           H  
ATOM   1649  N   ILE A 112      16.006  -1.970 -17.977  1.00 92.66           N  
ATOM   1650  H   ILE A 112      15.327  -2.427 -17.386  1.00 92.66           H  
ATOM   1651  CA  ILE A 112      15.822  -0.547 -18.260  1.00 92.66           C  
ATOM   1652  HA  ILE A 112      16.529  -0.243 -19.033  1.00 92.66           H  
ATOM   1653  C   ILE A 112      16.140   0.232 -16.988  1.00 92.66           C  
ATOM   1654  CB  ILE A 112      14.418  -0.272 -18.828  1.00 92.66           C  
ATOM   1655  HB  ILE A 112      13.674  -0.587 -18.095  1.00 92.66           H  
ATOM   1656  O   ILE A 112      15.469   0.043 -15.975  1.00 92.66           O  
ATOM   1657  CG1 ILE A 112      14.223  -1.095 -20.123  1.00 92.66           C  
ATOM   1658 HG12 ILE A 112      15.030  -0.872 -20.821  1.00 92.66           H  
ATOM   1659 HG13 ILE A 112      14.270  -2.158 -19.886  1.00 92.66           H  
ATOM   1660  CG2 ILE A 112      14.244   1.233 -19.085  1.00 92.66           C  
ATOM   1661 HG21 ILE A 112      14.378   1.791 -18.158  1.00 92.66           H  
ATOM   1662 HG22 ILE A 112      14.972   1.565 -19.825  1.00 92.66           H  
ATOM   1663 HG23 ILE A 112      13.237   1.445 -19.445  1.00 92.66           H  
ATOM   1664  CD1 ILE A 112      12.894  -0.858 -20.835  1.00 92.66           C  
ATOM   1665 HD11 ILE A 112      12.887   0.141 -21.272  1.00 92.66           H  
ATOM   1666 HD12 ILE A 112      12.791  -1.578 -21.648  1.00 92.66           H  
ATOM   1667 HD13 ILE A 112      12.067  -0.981 -20.136  1.00 92.66           H  
ATOM   1668  N   THR A 113      17.171   1.077 -17.019  1.00 90.76           N  
ATOM   1669  H   THR A 113      17.654   1.209 -17.896  1.00 90.76           H  
ATOM   1670  CA  THR A 113      17.623   1.830 -15.836  1.00 90.76           C  
ATOM   1671  HA  THR A 113      16.972   1.597 -14.994  1.00 90.76           H  
ATOM   1672  C   THR A 113      17.546   3.330 -16.076  1.00 90.76           C  
ATOM   1673  CB  THR A 113      19.037   1.427 -15.404  1.00 90.76           C  
ATOM   1674  HB  THR A 113      19.751   1.696 -16.182  1.00 90.76           H  
ATOM   1675  O   THR A 113      18.221   3.856 -16.958  1.00 90.76           O  
ATOM   1676  CG2 THR A 113      19.447   2.087 -14.086  1.00 90.76           C  
ATOM   1677 HG21 THR A 113      18.698   1.890 -13.318  1.00 90.76           H  
ATOM   1678 HG22 THR A 113      20.408   1.685 -13.763  1.00 90.76           H  
ATOM   1679 HG23 THR A 113      19.549   3.163 -14.222  1.00 90.76           H  
ATOM   1680  OG1 THR A 113      19.089   0.034 -15.196  1.00 90.76           O  
ATOM   1681  HG1 THR A 113      18.883  -0.376 -16.039  1.00 90.76           H  
ATOM   1682  N   GLY A 114      16.742   4.011 -15.262  1.00 90.81           N  
ATOM   1683  H   GLY A 114      16.235   3.493 -14.558  1.00 90.81           H  
ATOM   1684  CA  GLY A 114      16.612   5.462 -15.234  1.00 90.81           C  
ATOM   1685  HA2 GLY A 114      17.196   5.902 -16.042  1.00 90.81           H  
ATOM   1686  HA3 GLY A 114      15.570   5.738 -15.394  1.00 90.81           H  
ATOM   1687  C   GLY A 114      17.064   6.053 -13.901  1.00 90.81           C  
ATOM   1688  O   GLY A 114      16.864   5.446 -12.850  1.00 90.81           O  
ATOM   1689  N   ALA A 115      17.592   7.277 -13.901  1.00 90.35           N  
ATOM   1690  H   ALA A 115      17.720   7.758 -14.780  1.00 90.35           H  
ATOM   1691  CA  ALA A 115      17.624   8.058 -12.661  1.00 90.35           C  
ATOM   1692  HA  ALA A 115      18.079   7.457 -11.873  1.00 90.35           H  
ATOM   1693  C   ALA A 115      16.189   8.403 -12.222  1.00 90.35           C  
ATOM   1694  CB  ALA A 115      18.476   9.314 -12.866  1.00 90.35           C  
ATOM   1695  HB1 ALA A 115      18.016   9.972 -13.603  1.00 90.35           H  
ATOM   1696  HB2 ALA A 115      18.567   9.853 -11.924  1.00 90.35           H  
ATOM   1697  HB3 ALA A 115      19.471   9.035 -13.214  1.00 90.35           H  
ATOM   1698  O   ALA A 115      15.856   8.383 -11.039  1.00 90.35           O  
ATOM   1699  N   THR A 116      15.309   8.674 -13.186  1.00 88.52           N  
ATOM   1700  H   THR A 116      15.653   8.726 -14.135  1.00 88.52           H  
ATOM   1701  CA  THR A 116      13.864   8.795 -12.981  1.00 88.52           C  
ATOM   1702  HA  THR A 116      13.595   8.359 -12.019  1.00 88.52           H  
ATOM   1703  C   THR A 116      13.128   8.023 -14.070  1.00 88.52           C  
ATOM   1704  CB  THR A 116      13.442  10.270 -12.964  1.00 88.52           C  
ATOM   1705  HB  THR A 116      13.700  10.736 -13.915  1.00 88.52           H  
ATOM   1706  O   THR A 116      13.447   8.158 -15.249  1.00 88.52           O  
ATOM   1707  CG2 THR A 116      11.953  10.452 -12.685  1.00 88.52           C  
ATOM   1708 HG21 THR A 116      11.713  11.515 -12.658  1.00 88.52           H  
ATOM   1709 HG22 THR A 116      11.365   9.973 -13.469  1.00 88.52           H  
ATOM   1710 HG23 THR A 116      11.694   9.997 -11.729  1.00 88.52           H  
ATOM   1711  OG1 THR A 116      14.119  10.929 -11.919  1.00 88.52           O  
ATOM   1712  HG1 THR A 116      14.876  10.384 -11.692  1.00 88.52           H  
ATOM   1713  N   VAL A 117      12.136   7.226 -13.679  1.00 92.45           N  
ATOM   1714  H   VAL A 117      11.942   7.153 -12.691  1.00 92.45           H  
ATOM   1715  CA  VAL A 117      11.241   6.505 -14.589  1.00 92.45           C  
ATOM   1716  HA  VAL A 117      11.527   6.708 -15.621  1.00 92.45           H  
ATOM   1717  C   VAL A 117       9.823   7.018 -14.374  1.00 92.45           C  
ATOM   1718  CB  VAL A 117      11.335   4.983 -14.382  1.00 92.45           C  
ATOM   1719  HB  VAL A 117      11.077   4.744 -13.350  1.00 92.45           H  
ATOM   1720  O   VAL A 117       9.263   6.884 -13.285  1.00 92.45           O  
ATOM   1721  CG1 VAL A 117      10.372   4.243 -15.315  1.00 92.45           C  
ATOM   1722 HG11 VAL A 117      10.501   3.169 -15.181  1.00 92.45           H  
ATOM   1723 HG12 VAL A 117      10.576   4.503 -16.354  1.00 92.45           H  
ATOM   1724 HG13 VAL A 117       9.339   4.493 -15.074  1.00 92.45           H  
ATOM   1725  CG2 VAL A 117      12.751   4.460 -14.662  1.00 92.45           C  
ATOM   1726 HG21 VAL A 117      13.026   4.647 -15.700  1.00 92.45           H  
ATOM   1727 HG22 VAL A 117      13.476   4.950 -14.012  1.00 92.45           H  
ATOM   1728 HG23 VAL A 117      12.795   3.388 -14.472  1.00 92.45           H  
ATOM   1729  N   ILE A 118       9.240   7.612 -15.410  1.00 90.28           N  
ATOM   1730  H   ILE A 118       9.745   7.660 -16.284  1.00 90.28           H  
ATOM   1731  CA  ILE A 118       7.859   8.091 -15.397  1.00 90.28           C  
ATOM   1732  HA  ILE A 118       7.460   7.976 -14.389  1.00 90.28           H  
ATOM   1733  C   ILE A 118       7.030   7.234 -16.333  1.00 90.28           C  
ATOM   1734  CB  ILE A 118       7.747   9.582 -15.756  1.00 90.28           C  
ATOM   1735  HB  ILE A 118       8.076   9.714 -16.786  1.00 90.28           H  
ATOM   1736  O   ILE A 118       7.370   7.072 -17.503  1.00 90.28           O  
ATOM   1737  CG1 ILE A 118       8.612  10.441 -14.815  1.00 90.28           C  
ATOM   1738 HG12 ILE A 118       8.022  11.271 -14.428  1.00 90.28           H  
ATOM   1739 HG13 ILE A 118       8.960   9.863 -13.959  1.00 90.28           H  
ATOM   1740  CG2 ILE A 118       6.291  10.074 -15.669  1.00 90.28           C  
ATOM   1741 HG21 ILE A 118       6.245  11.135 -15.912  1.00 90.28           H  
ATOM   1742 HG22 ILE A 118       5.665   9.541 -16.384  1.00 90.28           H  
ATOM   1743 HG23 ILE A 118       5.900   9.917 -14.663  1.00 90.28           H  
ATOM   1744  CD1 ILE A 118       9.805  11.002 -15.582  1.00 90.28           C  
ATOM   1745 HD11 ILE A 118      10.359  10.183 -16.040  1.00 90.28           H  
ATOM   1746 HD12 ILE A 118      10.479  11.523 -14.903  1.00 90.28           H  
ATOM   1747 HD13 ILE A 118       9.465  11.678 -16.367  1.00 90.28           H  
ATOM   1748  N   GLY A 119       5.918   6.721 -15.823  1.00 92.18           N  
ATOM   1749  H   GLY A 119       5.699   6.908 -14.855  1.00 92.18           H  
ATOM   1750  CA  GLY A 119       4.915   6.050 -16.634  1.00 92.18           C  
ATOM   1751  HA2 GLY A 119       4.981   4.972 -16.487  1.00 92.18           H  
ATOM   1752  HA3 GLY A 119       5.070   6.256 -17.693  1.00 92.18           H  
ATOM   1753  C   GLY A 119       3.537   6.510 -16.219  1.00 92.18           C  
ATOM   1754  O   GLY A 119       3.180   6.297 -15.068  1.00 92.18           O  
ATOM   1755  N   SER A 120       2.735   7.081 -17.123  1.00 91.32           N  
ATOM   1756  H   SER A 120       3.071   7.253 -18.060  1.00 91.32           H  
ATOM   1757  CA  SER A 120       1.339   7.420 -16.781  1.00 91.32           C  
ATOM   1758  HA  SER A 120       1.343   8.177 -15.996  1.00 91.32           H  
ATOM   1759  C   SER A 120       0.587   6.204 -16.226  1.00 91.32           C  
ATOM   1760  CB  SER A 120       0.583   7.982 -17.986  1.00 91.32           C  
ATOM   1761  HB2 SER A 120      -0.403   8.314 -17.662  1.00 91.32           H  
ATOM   1762  HB3 SER A 120       0.456   7.213 -18.748  1.00 91.32           H  
ATOM   1763  O   SER A 120      -0.212   6.330 -15.298  1.00 91.32           O  
ATOM   1764  OG  SER A 120       1.287   9.078 -18.538  1.00 91.32           O  
ATOM   1765  HG  SER A 120       1.562   9.648 -17.816  1.00 91.32           H  
ATOM   1766  N   LYS A 121       0.945   5.021 -16.738  1.00 89.38           N  
ATOM   1767  H   LYS A 121       1.549   5.044 -17.547  1.00 89.38           H  
ATOM   1768  CA  LYS A 121       0.710   3.722 -16.117  1.00 89.38           C  
ATOM   1769  HA  LYS A 121       0.228   3.872 -15.151  1.00 89.38           H  
ATOM   1770  C   LYS A 121       2.033   3.001 -15.874  1.00 89.38           C  
ATOM   1771  CB  LYS A 121      -0.230   2.932 -17.033  1.00 89.38           C  
ATOM   1772  HB2 LYS A 121      -1.151   3.501 -17.158  1.00 89.38           H  
ATOM   1773  HB3 LYS A 121       0.239   2.825 -18.011  1.00 89.38           H  
ATOM   1774  O   LYS A 121       2.839   2.867 -16.794  1.00 89.38           O  
ATOM   1775  CG  LYS A 121      -0.583   1.542 -16.491  1.00 89.38           C  
ATOM   1776  HG2 LYS A 121       0.323   0.966 -16.300  1.00 89.38           H  
ATOM   1777  HG3 LYS A 121      -1.135   1.647 -15.557  1.00 89.38           H  
ATOM   1778  CD  LYS A 121      -1.427   0.792 -17.527  1.00 89.38           C  
ATOM   1779  HD2 LYS A 121      -0.792   0.541 -18.377  1.00 89.38           H  
ATOM   1780  HD3 LYS A 121      -2.236   1.431 -17.882  1.00 89.38           H  
ATOM   1781  CE  LYS A 121      -1.988  -0.498 -16.926  1.00 89.38           C  
ATOM   1782  HE2 LYS A 121      -1.368  -0.785 -16.077  1.00 89.38           H  
ATOM   1783  HE3 LYS A 121      -1.935  -1.296 -17.666  1.00 89.38           H  
ATOM   1784  NZ  LYS A 121      -3.386  -0.302 -16.489  1.00 89.38           N  
ATOM   1785  HZ1 LYS A 121      -4.045  -0.264 -17.253  1.00 89.38           H  
ATOM   1786  HZ2 LYS A 121      -3.681  -0.974 -15.794  1.00 89.38           H  
ATOM   1787  HZ3 LYS A 121      -3.495   0.566 -15.985  1.00 89.38           H  
ATOM   1788  N   ILE A 122       2.224   2.486 -14.664  1.00 92.17           N  
ATOM   1789  H   ILE A 122       1.548   2.701 -13.945  1.00 92.17           H  
ATOM   1790  CA  ILE A 122       3.321   1.584 -14.302  1.00 92.17           C  
ATOM   1791  HA  ILE A 122       3.952   1.405 -15.173  1.00 92.17           H  
ATOM   1792  C   ILE A 122       2.714   0.252 -13.864  1.00 92.17           C  
ATOM   1793  CB  ILE A 122       4.201   2.233 -13.217  1.00 92.17           C  
ATOM   1794  HB  ILE A 122       3.552   2.559 -12.404  1.00 92.17           H  
ATOM   1795  O   ILE A 122       1.848   0.231 -12.988  1.00 92.17           O  
ATOM   1796  CG1 ILE A 122       4.961   3.458 -13.768  1.00 92.17           C  
ATOM   1797 HG12 ILE A 122       5.894   3.134 -14.231  1.00 92.17           H  
ATOM   1798 HG13 ILE A 122       4.372   3.965 -14.532  1.00 92.17           H  
ATOM   1799  CG2 ILE A 122       5.223   1.231 -12.657  1.00 92.17           C  
ATOM   1800 HG21 ILE A 122       5.905   1.726 -11.967  1.00 92.17           H  
ATOM   1801 HG22 ILE A 122       4.698   0.450 -12.106  1.00 92.17           H  
ATOM   1802 HG23 ILE A 122       5.799   0.791 -13.472  1.00 92.17           H  
ATOM   1803  CD1 ILE A 122       5.268   4.481 -12.674  1.00 92.17           C  
ATOM   1804 HD11 ILE A 122       5.575   3.978 -11.757  1.00 92.17           H  
ATOM   1805 HD12 ILE A 122       4.370   5.062 -12.461  1.00 92.17           H  
ATOM   1806 HD13 ILE A 122       6.057   5.151 -13.013  1.00 92.17           H  
ATOM   1807  N   ALA A 123       3.129  -0.862 -14.467  1.00 90.16           N  
ATOM   1808  H   ALA A 123       3.835  -0.801 -15.188  1.00 90.16           H  
ATOM   1809  CA  ALA A 123       2.568  -2.172 -14.141  1.00 90.16           C  
ATOM   1810  HA  ALA A 123       2.209  -2.130 -13.113  1.00 90.16           H  
ATOM   1811  C   ALA A 123       3.591  -3.309 -14.204  1.00 90.16           C  
ATOM   1812  CB  ALA A 123       1.366  -2.450 -15.054  1.00 90.16           C  
ATOM   1813  HB1 ALA A 123       0.645  -1.636 -14.976  1.00 90.16           H  
ATOM   1814  HB2 ALA A 123       0.882  -3.378 -14.751  1.00 90.16           H  
ATOM   1815  HB3 ALA A 123       1.697  -2.541 -16.089  1.00 90.16           H  
ATOM   1816  O   ALA A 123       4.528  -3.274 -14.999  1.00 90.16           O  
ATOM   1817  N   THR A 124       3.381  -4.358 -13.402  1.00 89.20           N  
ATOM   1818  H   THR A 124       2.638  -4.314 -12.719  1.00 89.20           H  
ATOM   1819  CA  THR A 124       4.243  -5.556 -13.456  1.00 89.20           C  
ATOM   1820  HA  THR A 124       5.256  -5.204 -13.650  1.00 89.20           H  
ATOM   1821  C   THR A 124       3.902  -6.515 -14.590  1.00 89.20           C  
ATOM   1822  CB  THR A 124       4.298  -6.325 -12.137  1.00 89.20           C  
ATOM   1823  HB  THR A 124       4.964  -7.182 -12.242  1.00 89.20           H  
ATOM   1824  O   THR A 124       4.695  -7.379 -14.948  1.00 89.20           O  
ATOM   1825  CG2 THR A 124       4.818  -5.447 -11.018  1.00 89.20           C  
ATOM   1826 HG21 THR A 124       4.161  -4.587 -10.887  1.00 89.20           H  
ATOM   1827 HG22 THR A 124       5.825  -5.107 -11.263  1.00 89.20           H  
ATOM   1828 HG23 THR A 124       4.855  -6.027 -10.096  1.00 89.20           H  
ATOM   1829  OG1 THR A 124       3.016  -6.778 -11.766  1.00 89.20           O  
ATOM   1830  HG1 THR A 124       2.997  -7.708 -12.003  1.00 89.20           H  
ATOM   1831  N   SER A 125       2.707  -6.373 -15.158  1.00 90.56           N  
ATOM   1832  H   SER A 125       2.115  -5.624 -14.827  1.00 90.56           H  
ATOM   1833  CA  SER A 125       2.249  -7.088 -16.343  1.00 90.56           C  
ATOM   1834  HA  SER A 125       3.079  -7.187 -17.042  1.00 90.56           H  
ATOM   1835  C   SER A 125       1.127  -6.293 -17.012  1.00 90.56           C  
ATOM   1836  CB  SER A 125       1.746  -8.488 -15.973  1.00 90.56           C  
ATOM   1837  HB2 SER A 125       0.872  -8.409 -15.325  1.00 90.56           H  
ATOM   1838  HB3 SER A 125       2.530  -9.045 -15.460  1.00 90.56           H  
ATOM   1839  O   SER A 125       0.448  -5.502 -16.358  1.00 90.56           O  
ATOM   1840  OG  SER A 125       1.394  -9.158 -17.164  1.00 90.56           O  
ATOM   1841  HG  SER A 125       0.847  -9.918 -16.950  1.00 90.56           H  
ATOM   1842  N   ASN A 126       0.909  -6.533 -18.302  1.00 84.11           N  
ATOM   1843  H   ASN A 126       1.482  -7.245 -18.733  1.00 84.11           H  
ATOM   1844  CA  ASN A 126      -0.239  -6.017 -19.056  1.00 84.11           C  
ATOM   1845  HA  ASN A 126      -0.693  -5.188 -18.513  1.00 84.11           H  
ATOM   1846  C   ASN A 126      -1.361  -7.045 -19.243  1.00 84.11           C  
ATOM   1847  CB  ASN A 126       0.259  -5.516 -20.416  1.00 84.11           C  
ATOM   1848  HB2 ASN A 126       1.027  -6.186 -20.804  1.00 84.11           H  
ATOM   1849  HB3 ASN A 126      -0.565  -5.507 -21.129  1.00 84.11           H  
ATOM   1850  O   ASN A 126      -2.379  -6.744 -19.866  1.00 84.11           O  
ATOM   1851  CG  ASN A 126       0.789  -4.105 -20.377  1.00 84.11           C  
ATOM   1852  ND2 ASN A 126       1.434  -3.715 -21.445  1.00 84.11           N  
ATOM   1853 HD21 ASN A 126       1.783  -2.768 -21.435  1.00 84.11           H  
ATOM   1854 HD22 ASN A 126       1.613  -4.348 -22.212  1.00 84.11           H  
ATOM   1855  OD1 ASN A 126       0.592  -3.333 -19.453  1.00 84.11           O  
ATOM   1856  N   ASP A 127      -1.173  -8.268 -18.757  1.00 84.85           N  
ATOM   1857  H   ASP A 127      -0.345  -8.452 -18.209  1.00 84.85           H  
ATOM   1858  CA  ASP A 127      -2.171  -9.324 -18.852  1.00 84.85           C  
ATOM   1859  HA  ASP A 127      -2.869  -9.081 -19.652  1.00 84.85           H  
ATOM   1860  C   ASP A 127      -3.017  -9.433 -17.578  1.00 84.85           C  
ATOM   1861  CB  ASP A 127      -1.487 -10.637 -19.268  1.00 84.85           C  
ATOM   1862  HB2 ASP A 127      -2.254 -11.373 -19.511  1.00 84.85           H  
ATOM   1863  HB3 ASP A 127      -0.914 -10.453 -20.176  1.00 84.85           H  
ATOM   1864  O   ASP A 127      -2.950  -8.616 -16.664  1.00 84.85           O  
ATOM   1865  CG  ASP A 127      -0.562 -11.242 -18.212  1.00 84.85           C  
ATOM   1866  OD1 ASP A 127       0.220 -12.136 -18.570  1.00 84.85           O  
ATOM   1867  OD2 ASP A 127      -0.656 -10.852 -17.025  1.00 84.85           O  
ATOM   1868  N   THR A 128      -3.861 -10.457 -17.520  1.00 85.90           N  
ATOM   1869  H   THR A 128      -3.886 -11.115 -18.286  1.00 85.90           H  
ATOM   1870  CA  THR A 128      -4.742 -10.694 -16.377  1.00 85.90           C  
ATOM   1871  HA  THR A 128      -4.986  -9.728 -15.934  1.00 85.90           H  
ATOM   1872  C   THR A 128      -4.099 -11.518 -15.263  1.00 85.90           C  
ATOM   1873  CB  THR A 128      -6.064 -11.316 -16.831  1.00 85.90           C  
ATOM   1874  HB  THR A 128      -6.680 -11.541 -15.961  1.00 85.90           H  
ATOM   1875  O   THR A 128      -4.817 -11.919 -14.348  1.00 85.90           O  
ATOM   1876  CG2 THR A 128      -6.855 -10.368 -17.732  1.00 85.90           C  
ATOM   1877 HG21 THR A 128      -7.032  -9.427 -17.211  1.00 85.90           H  
ATOM   1878 HG22 THR A 128      -7.812 -10.826 -17.981  1.00 85.90           H  
ATOM   1879 HG23 THR A 128      -6.305 -10.171 -18.652  1.00 85.90           H  
ATOM   1880  OG1 THR A 128      -5.835 -12.510 -17.544  1.00 85.90           O  
ATOM   1881  HG1 THR A 128      -5.445 -13.141 -16.936  1.00 85.90           H  
ATOM   1882  N   SER A 129      -2.795 -11.805 -15.317  1.00 88.25           N  
ATOM   1883  H   SER A 129      -2.222 -11.371 -16.028  1.00 88.25           H  
ATOM   1884  CA  SER A 129      -2.097 -12.504 -14.232  1.00 88.25           C  
ATOM   1885  HA  SER A 129      -2.661 -13.403 -13.984  1.00 88.25           H  
ATOM   1886  C   SER A 129      -2.042 -11.641 -12.963  1.00 88.25           C  
ATOM   1887  CB  SER A 129      -0.697 -12.952 -14.676  1.00 88.25           C  
ATOM   1888  HB2 SER A 129      -0.758 -13.500 -15.617  1.00 88.25           H  
ATOM   1889  HB3 SER A 129      -0.273 -13.613 -13.920  1.00 88.25           H  
ATOM   1890  O   SER A 129      -2.493 -10.486 -12.948  1.00 88.25           O  
ATOM   1891  OG  SER A 129       0.151 -11.843 -14.831  1.00 88.25           O  
ATOM   1892  HG  SER A 129      -0.072 -11.441 -15.673  1.00 88.25           H  
ATOM   1893  N   THR A 130      -1.537 -12.220 -11.867  1.00 86.20           N  
ATOM   1894  H   THR A 130      -1.104 -13.127 -11.959  1.00 86.20           H  
ATOM   1895  CA  THR A 130      -1.281 -11.453 -10.646  1.00 86.20           C  
ATOM   1896  HA  THR A 130      -2.224 -11.034 -10.295  1.00 86.20           H  
ATOM   1897  C   THR A 130      -0.304 -10.324 -10.967  1.00 86.20           C  
ATOM   1898  CB  THR A 130      -0.703 -12.323  -9.528  1.00 86.20           C  
ATOM   1899  HB  THR A 130       0.192 -12.822  -9.897  1.00 86.20           H  
ATOM   1900  O   THR A 130       0.811 -10.567 -11.420  1.00 86.20           O  
ATOM   1901  CG2 THR A 130      -0.367 -11.501  -8.286  1.00 86.20           C  
ATOM   1902 HG21 THR A 130      -0.082 -12.179  -7.481  1.00 86.20           H  
ATOM   1903 HG22 THR A 130       0.478 -10.846  -8.495  1.00 86.20           H  
ATOM   1904 HG23 THR A 130      -1.229 -10.910  -7.977  1.00 86.20           H  
ATOM   1905  OG1 THR A 130      -1.617 -13.303  -9.077  1.00 86.20           O  
ATOM   1906  HG1 THR A 130      -2.239 -13.532  -9.771  1.00 86.20           H  
ATOM   1907  N   ARG A 131      -0.720  -9.083 -10.728  1.00 85.45           N  
ATOM   1908  H   ARG A 131      -1.653  -8.947 -10.365  1.00 85.45           H  
ATOM   1909  CA  ARG A 131       0.085  -7.905 -11.046  1.00 85.45           C  
ATOM   1910  HA  ARG A 131       1.134  -8.169 -10.906  1.00 85.45           H  
ATOM   1911  C   ARG A 131      -0.212  -6.755 -10.108  1.00 85.45           C  
ATOM   1912  CB  ARG A 131      -0.129  -7.517 -12.519  1.00 85.45           C  
ATOM   1913  HB2 ARG A 131       0.586  -6.749 -12.815  1.00 85.45           H  
ATOM   1914  HB3 ARG A 131       0.046  -8.397 -13.138  1.00 85.45           H  
ATOM   1915  O   ARG A 131      -1.230  -6.746  -9.414  1.00 85.45           O  
ATOM   1916  CG  ARG A 131      -1.543  -6.988 -12.769  1.00 85.45           C  
ATOM   1917  HG2 ARG A 131      -2.274  -7.648 -12.302  1.00 85.45           H  
ATOM   1918  HG3 ARG A 131      -1.642  -5.991 -12.340  1.00 85.45           H  
ATOM   1919  CD  ARG A 131      -1.819  -6.929 -14.266  1.00 85.45           C  
ATOM   1920  HD2 ARG A 131      -1.723  -7.927 -14.693  1.00 85.45           H  
ATOM   1921  HD3 ARG A 131      -1.082  -6.276 -14.733  1.00 85.45           H  
ATOM   1922  NE  ARG A 131      -3.153  -6.381 -14.512  1.00 85.45           N  
ATOM   1923  HE  ARG A 131      -3.212  -5.393 -14.710  1.00 85.45           H  
ATOM   1924  NH1 ARG A 131      -4.452  -8.202 -13.937  1.00 85.45           N  
ATOM   1925 HH11 ARG A 131      -5.375  -8.565 -13.748  1.00 85.45           H  
ATOM   1926 HH12 ARG A 131      -3.620  -8.767 -13.844  1.00 85.45           H  
ATOM   1927  NH2 ARG A 131      -5.389  -6.245 -14.421  1.00 85.45           N  
ATOM   1928 HH21 ARG A 131      -5.207  -5.254 -14.490  1.00 85.45           H  
ATOM   1929 HH22 ARG A 131      -6.274  -6.644 -14.141  1.00 85.45           H  
ATOM   1930  CZ  ARG A 131      -4.313  -6.961 -14.312  1.00 85.45           C  
ATOM   1931  N   ILE A 132       0.679  -5.778 -10.131  1.00 89.46           N  
ATOM   1932  H   ILE A 132       1.485  -5.890 -10.729  1.00 89.46           H  
ATOM   1933  CA  ILE A 132       0.508  -4.499  -9.466  1.00 89.46           C  
ATOM   1934  HA  ILE A 132      -0.427  -4.510  -8.906  1.00 89.46           H  
ATOM   1935  C   ILE A 132       0.405  -3.448 -10.560  1.00 89.46           C  
ATOM   1936  CB  ILE A 132       1.646  -4.220  -8.466  1.00 89.46           C  
ATOM   1937  HB  ILE A 132       2.570  -4.090  -9.029  1.00 89.46           H  
ATOM   1938  O   ILE A 132       1.247  -3.403 -11.451  1.00 89.46           O  
ATOM   1939  CG1 ILE A 132       1.830  -5.373  -7.447  1.00 89.46           C  
ATOM   1940 HG12 ILE A 132       2.231  -4.974  -6.515  1.00 89.46           H  
ATOM   1941 HG13 ILE A 132       0.863  -5.824  -7.224  1.00 89.46           H  
ATOM   1942  CG2 ILE A 132       1.351  -2.911  -7.708  1.00 89.46           C  
ATOM   1943 HG21 ILE A 132       2.151  -2.701  -6.999  1.00 89.46           H  
ATOM   1944 HG22 ILE A 132       0.405  -2.990  -7.172  1.00 89.46           H  
ATOM   1945 HG23 ILE A 132       1.297  -2.077  -8.408  1.00 89.46           H  
ATOM   1946  CD1 ILE A 132       2.804  -6.468  -7.918  1.00 89.46           C  
ATOM   1947 HD11 ILE A 132       2.860  -7.264  -7.176  1.00 89.46           H  
ATOM   1948 HD12 ILE A 132       2.495  -6.922  -8.860  1.00 89.46           H  
ATOM   1949 HD13 ILE A 132       3.801  -6.046  -8.040  1.00 89.46           H  
ATOM   1950  N   GLU A 133      -0.637  -2.630 -10.498  1.00 89.66           N  
ATOM   1951  H   GLU A 133      -1.291  -2.755  -9.739  1.00 89.66           H  
ATOM   1952  CA  GLU A 133      -0.841  -1.478 -11.366  1.00 89.66           C  
ATOM   1953  HA  GLU A 133      -0.037  -1.415 -12.099  1.00 89.66           H  
ATOM   1954  C   GLU A 133      -0.816  -0.209 -10.518  1.00 89.66           C  
ATOM   1955  CB  GLU A 133      -2.169  -1.580 -12.125  1.00 89.66           C  
ATOM   1956  HB2 GLU A 133      -2.987  -1.667 -11.410  1.00 89.66           H  
ATOM   1957  HB3 GLU A 133      -2.299  -0.654 -12.685  1.00 89.66           H  
ATOM   1958  O   GLU A 133      -1.503  -0.113  -9.495  1.00 89.66           O  
ATOM   1959  CG  GLU A 133      -2.232  -2.766 -13.100  1.00 89.66           C  
ATOM   1960  HG2 GLU A 133      -2.143  -3.696 -12.539  1.00 89.66           H  
ATOM   1961  HG3 GLU A 133      -1.394  -2.701 -13.795  1.00 89.66           H  
ATOM   1962  CD  GLU A 133      -3.543  -2.776 -13.899  1.00 89.66           C  
ATOM   1963  OE1 GLU A 133      -4.048  -3.866 -14.244  1.00 89.66           O  
ATOM   1964  OE2 GLU A 133      -4.073  -1.692 -14.212  1.00 89.66           O  
ATOM   1965  N   ILE A 134      -0.023   0.757 -10.964  1.00 90.14           N  
ATOM   1966  H   ILE A 134       0.525   0.582 -11.794  1.00 90.14           H  
ATOM   1967  CA  ILE A 134       0.175   2.052 -10.332  1.00 90.14           C  
ATOM   1968  HA  ILE A 134      -0.555   2.178  -9.532  1.00 90.14           H  
ATOM   1969  C   ILE A 134      -0.092   3.107 -11.398  1.00 90.14           C  
ATOM   1970  CB  ILE A 134       1.582   2.143  -9.715  1.00 90.14           C  
ATOM   1971  HB  ILE A 134       2.330   2.098 -10.506  1.00 90.14           H  
ATOM   1972  O   ILE A 134       0.687   3.290 -12.331  1.00 90.14           O  
ATOM   1973  CG1 ILE A 134       1.800   0.951  -8.762  1.00 90.14           C  
ATOM   1974 HG12 ILE A 134       1.838   0.033  -9.348  1.00 90.14           H  
ATOM   1975 HG13 ILE A 134       0.963   0.883  -8.067  1.00 90.14           H  
ATOM   1976  CG2 ILE A 134       1.723   3.476  -8.976  1.00 90.14           C  
ATOM   1977 HG21 ILE A 134       2.744   3.612  -8.620  1.00 90.14           H  
ATOM   1978 HG22 ILE A 134       1.020   3.509  -8.143  1.00 90.14           H  
ATOM   1979 HG23 ILE A 134       1.504   4.294  -9.663  1.00 90.14           H  
ATOM   1980  CD1 ILE A 134       3.087   1.009  -7.958  1.00 90.14           C  
ATOM   1981 HD11 ILE A 134       3.934   1.172  -8.625  1.00 90.14           H  
ATOM   1982 HD12 ILE A 134       3.205   0.065  -7.425  1.00 90.14           H  
ATOM   1983 HD13 ILE A 134       3.006   1.808  -7.221  1.00 90.14           H  
ATOM   1984  N   GLU A 135      -1.250   3.738 -11.290  1.00 90.40           N  
ATOM   1985  H   GLU A 135      -1.825   3.556 -10.480  1.00 90.40           H  
ATOM   1986  CA  GLU A 135      -1.772   4.736 -12.223  1.00 90.40           C  
ATOM   1987  HA  GLU A 135      -0.986   5.442 -12.491  1.00 90.40           H  
ATOM   1988  C   GLU A 135      -2.904   5.490 -11.523  1.00 90.40           C  
ATOM   1989  CB  GLU A 135      -2.274   4.070 -13.521  1.00 90.40           C  
ATOM   1990  HB2 GLU A 135      -2.537   4.853 -14.233  1.00 90.40           H  
ATOM   1991  HB3 GLU A 135      -1.460   3.483 -13.947  1.00 90.40           H  
ATOM   1992  O   GLU A 135      -3.544   4.929 -10.638  1.00 90.40           O  
ATOM   1993  CG  GLU A 135      -3.481   3.137 -13.348  1.00 90.40           C  
ATOM   1994  HG2 GLU A 135      -3.249   2.405 -12.574  1.00 90.40           H  
ATOM   1995  HG3 GLU A 135      -4.339   3.716 -13.007  1.00 90.40           H  
ATOM   1996  CD  GLU A 135      -3.858   2.378 -14.631  1.00 90.40           C  
ATOM   1997  OE1 GLU A 135      -4.449   1.283 -14.493  1.00 90.40           O  
ATOM   1998  OE2 GLU A 135      -3.513   2.768 -15.763  1.00 90.40           O  
ATOM   1999  N   ASP A 136      -3.190   6.727 -11.925  1.00 88.44           N  
ATOM   2000  H   ASP A 136      -2.656   7.126 -12.684  1.00 88.44           H  
ATOM   2001  CA  ASP A 136      -4.476   7.356 -11.615  1.00 88.44           C  
ATOM   2002  HA  ASP A 136      -4.877   6.950 -10.686  1.00 88.44           H  
ATOM   2003  C   ASP A 136      -5.473   7.016 -12.730  1.00 88.44           C  
ATOM   2004  CB  ASP A 136      -4.297   8.867 -11.412  1.00 88.44           C  
ATOM   2005  HB2 ASP A 136      -3.636   9.029 -10.560  1.00 88.44           H  
ATOM   2006  HB3 ASP A 136      -3.822   9.296 -12.294  1.00 88.44           H  
ATOM   2007  O   ASP A 136      -5.584   7.733 -13.723  1.00 88.44           O  
ATOM   2008  CG  ASP A 136      -5.618   9.604 -11.152  1.00 88.44           C  
ATOM   2009  OD1 ASP A 136      -5.612  10.854 -11.125  1.00 88.44           O  
ATOM   2010  OD2 ASP A 136      -6.675   8.983 -10.888  1.00 88.44           O  
ATOM   2011  N   ASP A 137      -6.204   5.909 -12.573  1.00 88.30           N  
ATOM   2012  H   ASP A 137      -6.052   5.352 -11.745  1.00 88.30           H  
ATOM   2013  CA  ASP A 137      -7.264   5.514 -13.518  1.00 88.30           C  
ATOM   2014  HA  ASP A 137      -6.968   5.865 -14.507  1.00 88.30           H  
ATOM   2015  C   ASP A 137      -8.621   6.193 -13.226  1.00 88.30           C  
ATOM   2016  CB  ASP A 137      -7.369   3.981 -13.627  1.00 88.30           C  
ATOM   2017  HB2 ASP A 137      -6.392   3.576 -13.889  1.00 88.30           H  
ATOM   2018  HB3 ASP A 137      -8.041   3.740 -14.450  1.00 88.30           H  
ATOM   2019  O   ASP A 137      -9.649   5.848 -13.815  1.00 88.30           O  
ATOM   2020  CG  ASP A 137      -7.887   3.272 -12.371  1.00 88.30           C  
ATOM   2021  OD1 ASP A 137      -7.616   2.060 -12.215  1.00 88.30           O  
ATOM   2022  OD2 ASP A 137      -8.585   3.895 -11.543  1.00 88.30           O  
ATOM   2023  N   GLY A 138      -8.645   7.148 -12.289  1.00 87.43           N  
ATOM   2024  H   GLY A 138      -7.759   7.440 -11.903  1.00 87.43           H  
ATOM   2025  CA  GLY A 138      -9.851   7.786 -11.763  1.00 87.43           C  
ATOM   2026  HA2 GLY A 138     -10.582   7.881 -12.566  1.00 87.43           H  
ATOM   2027  HA3 GLY A 138      -9.583   8.785 -11.419  1.00 87.43           H  
ATOM   2028  C   GLY A 138     -10.519   7.044 -10.596  1.00 87.43           C  
ATOM   2029  O   GLY A 138     -11.333   7.649  -9.896  1.00 87.43           O  
ATOM   2030  N   THR A 139     -10.170   5.778 -10.335  1.00 89.14           N  
ATOM   2031  H   THR A 139      -9.494   5.346 -10.949  1.00 89.14           H  
ATOM   2032  CA  THR A 139     -10.667   4.957  -9.215  1.00 89.14           C  
ATOM   2033  HA  THR A 139     -11.349   5.554  -8.610  1.00 89.14           H  
ATOM   2034  C   THR A 139      -9.532   4.503  -8.298  1.00 89.14           C  
ATOM   2035  CB  THR A 139     -11.448   3.728  -9.715  1.00 89.14           C  
ATOM   2036  HB  THR A 139     -10.796   3.087 -10.307  1.00 89.14           H  
ATOM   2037  O   THR A 139      -9.516   4.872  -7.121  1.00 89.14           O  
ATOM   2038  CG2 THR A 139     -12.050   2.904  -8.571  1.00 89.14           C  
ATOM   2039 HG21 THR A 139     -12.662   3.543  -7.936  1.00 89.14           H  
ATOM   2040 HG22 THR A 139     -11.255   2.445  -7.984  1.00 89.14           H  
ATOM   2041 HG23 THR A 139     -12.666   2.109  -8.992  1.00 89.14           H  
ATOM   2042  OG1 THR A 139     -12.522   4.146 -10.523  1.00 89.14           O  
ATOM   2043  HG1 THR A 139     -12.115   4.533 -11.301  1.00 89.14           H  
ATOM   2044  N   TYR A 140      -8.601   3.700  -8.811  1.00 85.86           N  
ATOM   2045  H   TYR A 140      -8.604   3.569  -9.812  1.00 85.86           H  
ATOM   2046  CA  TYR A 140      -7.448   3.160  -8.097  1.00 85.86           C  
ATOM   2047  HA  TYR A 140      -7.667   3.135  -7.030  1.00 85.86           H  
ATOM   2048  C   TYR A 140      -6.217   4.042  -8.312  1.00 85.86           C  
ATOM   2049  CB  TYR A 140      -7.172   1.716  -8.541  1.00 85.86           C  
ATOM   2050  HB2 TYR A 140      -6.905   1.723  -9.598  1.00 85.86           H  
ATOM   2051  HB3 TYR A 140      -6.311   1.340  -7.989  1.00 85.86           H  
ATOM   2052  O   TYR A 140      -6.066   4.656  -9.359  1.00 85.86           O  
ATOM   2053  CG  TYR A 140      -8.335   0.766  -8.322  1.00 85.86           C  
ATOM   2054  CD1 TYR A 140      -8.626   0.295  -7.027  1.00 85.86           C  
ATOM   2055  HD1 TYR A 140      -8.008   0.608  -6.198  1.00 85.86           H  
ATOM   2056  CD2 TYR A 140      -9.142   0.383  -9.409  1.00 85.86           C  
ATOM   2057  HD2 TYR A 140      -8.930   0.765 -10.397  1.00 85.86           H  
ATOM   2058  CE1 TYR A 140      -9.732  -0.553  -6.813  1.00 85.86           C  
ATOM   2059  HE1 TYR A 140      -9.966  -0.914  -5.822  1.00 85.86           H  
ATOM   2060  CE2 TYR A 140     -10.239  -0.475  -9.204  1.00 85.86           C  
ATOM   2061  HE2 TYR A 140     -10.865  -0.765 -10.035  1.00 85.86           H  
ATOM   2062  OH  TYR A 140     -11.647  -1.690  -7.711  1.00 85.86           O  
ATOM   2063  HH  TYR A 140     -11.859  -1.759  -6.778  1.00 85.86           H  
ATOM   2064  CZ  TYR A 140     -10.542  -0.930  -7.906  1.00 85.86           C  
ATOM   2065  N   LEU A 141      -5.347   4.077  -7.300  1.00 88.67           N  
ATOM   2066  H   LEU A 141      -5.605   3.578  -6.461  1.00 88.67           H  
ATOM   2067  CA  LEU A 141      -3.987   4.626  -7.362  1.00 88.67           C  
ATOM   2068  HA  LEU A 141      -3.839   5.157  -8.303  1.00 88.67           H  
ATOM   2069  C   LEU A 141      -2.949   3.504  -7.326  1.00 88.67           C  
ATOM   2070  CB  LEU A 141      -3.770   5.601  -6.189  1.00 88.67           C  
ATOM   2071  HB2 LEU A 141      -3.951   5.074  -5.252  1.00 88.67           H  
ATOM   2072  HB3 LEU A 141      -2.727   5.918  -6.187  1.00 88.67           H  
ATOM   2073  O   LEU A 141      -1.963   3.512  -8.054  1.00 88.67           O  
ATOM   2074  CG  LEU A 141      -4.660   6.853  -6.227  1.00 88.67           C  
ATOM   2075  HG  LEU A 141      -5.697   6.551  -6.085  1.00 88.67           H  
ATOM   2076  CD1 LEU A 141      -4.275   7.795  -5.084  1.00 88.67           C  
ATOM   2077 HD11 LEU A 141      -4.319   7.267  -4.131  1.00 88.67           H  
ATOM   2078 HD12 LEU A 141      -4.959   8.643  -5.055  1.00 88.67           H  
ATOM   2079 HD13 LEU A 141      -3.269   8.181  -5.253  1.00 88.67           H  
ATOM   2080  CD2 LEU A 141      -4.555   7.632  -7.536  1.00 88.67           C  
ATOM   2081 HD21 LEU A 141      -3.521   7.916  -7.735  1.00 88.67           H  
ATOM   2082 HD22 LEU A 141      -5.183   8.522  -7.489  1.00 88.67           H  
ATOM   2083 HD23 LEU A 141      -4.922   7.028  -8.365  1.00 88.67           H  
ATOM   2084  N   ILE A 142      -3.194   2.514  -6.468  1.00 89.16           N  
ATOM   2085  H   ILE A 142      -4.040   2.566  -5.919  1.00 89.16           H  
ATOM   2086  CA  ILE A 142      -2.431   1.272  -6.402  1.00 89.16           C  
ATOM   2087  HA  ILE A 142      -1.811   1.176  -7.293  1.00 89.16           H  
ATOM   2088  C   ILE A 142      -3.456   0.150  -6.396  1.00 89.16           C  
ATOM   2089  CB  ILE A 142      -1.515   1.222  -5.156  1.00 89.16           C  
ATOM   2090  HB  ILE A 142      -2.143   1.234  -4.265  1.00 89.16           H  
ATOM   2091  O   ILE A 142      -4.385   0.169  -5.588  1.00 89.16           O  
ATOM   2092  CG1 ILE A 142      -0.571   2.447  -5.094  1.00 89.16           C  
ATOM   2093 HG12 ILE A 142       0.107   2.427  -5.948  1.00 89.16           H  
ATOM   2094 HG13 ILE A 142      -1.160   3.362  -5.155  1.00 89.16           H  
ATOM   2095  CG2 ILE A 142      -0.710  -0.093  -5.166  1.00 89.16           C  
ATOM   2096 HG21 ILE A 142      -0.038  -0.145  -4.309  1.00 89.16           H  
ATOM   2097 HG22 ILE A 142      -0.115  -0.157  -6.078  1.00 89.16           H  
ATOM   2098 HG23 ILE A 142      -1.377  -0.954  -5.118  1.00 89.16           H  
ATOM   2099  CD1 ILE A 142       0.249   2.553  -3.803  1.00 89.16           C  
ATOM   2100 HD11 ILE A 142       0.766   3.512  -3.787  1.00 89.16           H  
ATOM   2101 HD12 ILE A 142       0.996   1.760  -3.755  1.00 89.16           H  
ATOM   2102 HD13 ILE A 142      -0.409   2.492  -2.936  1.00 89.16           H  
ATOM   2103  N   TRP A 143      -3.294  -0.830  -7.272  1.00 85.70           N  
ATOM   2104  H   TRP A 143      -2.562  -0.748  -7.963  1.00 85.70           H  
ATOM   2105  CA  TRP A 143      -4.088  -2.050  -7.252  1.00 85.70           C  
ATOM   2106  HA  TRP A 143      -4.586  -2.157  -6.289  1.00 85.70           H  
ATOM   2107  C   TRP A 143      -3.166  -3.244  -7.438  1.00 85.70           C  
ATOM   2108  CB  TRP A 143      -5.160  -1.989  -8.337  1.00 85.70           C  
ATOM   2109  HB2 TRP A 143      -4.660  -1.959  -9.305  1.00 85.70           H  
ATOM   2110  HB3 TRP A 143      -5.729  -1.066  -8.220  1.00 85.70           H  
ATOM   2111  O   TRP A 143      -2.399  -3.290  -8.392  1.00 85.70           O  
ATOM   2112  CG  TRP A 143      -6.119  -3.138  -8.333  1.00 85.70           C  
ATOM   2113  CD1 TRP A 143      -7.323  -3.158  -7.718  1.00 85.70           C  
ATOM   2114  HD1 TRP A 143      -7.737  -2.337  -7.151  1.00 85.70           H  
ATOM   2115  CD2 TRP A 143      -5.981  -4.437  -8.985  1.00 85.70           C  
ATOM   2116  CE2 TRP A 143      -7.160  -5.195  -8.720  1.00 85.70           C  
ATOM   2117  CE3 TRP A 143      -5.000  -5.038  -9.806  1.00 85.70           C  
ATOM   2118  HE3 TRP A 143      -4.091  -4.501 -10.031  1.00 85.70           H  
ATOM   2119  NE1 TRP A 143      -7.934  -4.378  -7.927  1.00 85.70           N  
ATOM   2120  HE1 TRP A 143      -8.838  -4.628  -7.552  1.00 85.70           H  
ATOM   2121  CH2 TRP A 143      -6.391  -7.025 -10.097  1.00 85.70           C  
ATOM   2122  HH2 TRP A 143      -6.547  -7.998 -10.538  1.00 85.70           H  
ATOM   2123  CZ2 TRP A 143      -7.365  -6.474  -9.250  1.00 85.70           C  
ATOM   2124  HZ2 TRP A 143      -8.268  -7.022  -9.025  1.00 85.70           H  
ATOM   2125  CZ3 TRP A 143      -5.205  -6.316 -10.359  1.00 85.70           C  
ATOM   2126  HZ3 TRP A 143      -4.445  -6.754 -10.988  1.00 85.70           H  
ATOM   2127  N   ALA A 144      -3.244  -4.202  -6.526  1.00 89.44           N  
ATOM   2128  H   ALA A 144      -3.887  -4.088  -5.755  1.00 89.44           H  
ATOM   2129  CA  ALA A 144      -2.532  -5.463  -6.599  1.00 89.44           C  
ATOM   2130  HA  ALA A 144      -2.001  -5.532  -7.548  1.00 89.44           H  
ATOM   2131  C   ALA A 144      -3.557  -6.595  -6.526  1.00 89.44           C  
ATOM   2132  CB  ALA A 144      -1.502  -5.511  -5.467  1.00 89.44           C  
ATOM   2133  HB1 ALA A 144      -0.911  -6.424  -5.547  1.00 89.44           H  
ATOM   2134  HB2 ALA A 144      -0.831  -4.655  -5.544  1.00 89.44           H  
ATOM   2135  HB3 ALA A 144      -2.008  -5.489  -4.501  1.00 89.44           H  
ATOM   2136  O   ALA A 144      -4.327  -6.667  -5.568  1.00 89.44           O  
ATOM   2137  N   GLY A 145      -3.582  -7.475  -7.519  1.00 88.37           N  
ATOM   2138  H   GLY A 145      -2.938  -7.362  -8.288  1.00 88.37           H  
ATOM   2139  CA  GLY A 145      -4.586  -8.533  -7.627  1.00 88.37           C  
ATOM   2140  HA2 GLY A 145      -4.496  -9.222  -6.787  1.00 88.37           H  
ATOM   2141  HA3 GLY A 145      -5.580  -8.087  -7.602  1.00 88.37           H  
ATOM   2142  C   GLY A 145      -4.445  -9.322  -8.923  1.00 88.37           C  
ATOM   2143  O   GLY A 145      -3.453  -9.180  -9.633  1.00 88.37           O  
ATOM   2144  N   GLU A 146      -5.441 -10.144  -9.240  1.00 87.12           N  
ATOM   2145  H   GLU A 146      -6.255 -10.163  -8.643  1.00 87.12           H  
ATOM   2146  CA  GLU A 146      -5.473 -10.987 -10.445  1.00 87.12           C  
ATOM   2147  HA  GLU A 146      -4.671 -10.690 -11.121  1.00 87.12           H  
ATOM   2148  C   GLU A 146      -6.798 -10.819 -11.200  1.00 87.12           C  
ATOM   2149  CB  GLU A 146      -5.224 -12.447 -10.035  1.00 87.12           C  
ATOM   2150  HB2 GLU A 146      -6.028 -12.776  -9.377  1.00 87.12           H  
ATOM   2151  HB3 GLU A 146      -4.285 -12.483  -9.481  1.00 87.12           H  
ATOM   2152  O   GLU A 146      -7.829 -10.501 -10.613  1.00 87.12           O  
ATOM   2153  CG  GLU A 146      -5.129 -13.406 -11.234  1.00 87.12           C  
ATOM   2154  HG2 GLU A 146      -4.350 -13.047 -11.906  1.00 87.12           H  
ATOM   2155  HG3 GLU A 146      -6.078 -13.404 -11.770  1.00 87.12           H  
ATOM   2156  CD  GLU A 146      -4.815 -14.854 -10.838  1.00 87.12           C  
ATOM   2157  OE1 GLU A 146      -5.011 -15.735 -11.703  1.00 87.12           O  
ATOM   2158  OE2 GLU A 146      -4.359 -15.076  -9.694  1.00 87.12           O  
ATOM   2159  N   GLY A 147      -6.800 -11.025 -12.517  1.00 86.82           N  
ATOM   2160  H   GLY A 147      -5.952 -11.349 -12.960  1.00 86.82           H  
ATOM   2161  CA  GLY A 147      -7.994 -10.867 -13.342  1.00 86.82           C  
ATOM   2162  HA2 GLY A 147      -8.840 -11.315 -12.821  1.00 86.82           H  
ATOM   2163  HA3 GLY A 147      -7.866 -11.403 -14.283  1.00 86.82           H  
ATOM   2164  C   GLY A 147      -8.312  -9.400 -13.637  1.00 86.82           C  
ATOM   2165  O   GLY A 147      -7.422  -8.550 -13.745  1.00 86.82           O  
ATOM   2166  N   SER A 148      -9.602  -9.099 -13.798  1.00 89.25           N  
ATOM   2167  H   SER A 148     -10.285  -9.841 -13.746  1.00 89.25           H  
ATOM   2168  CA  SER A 148     -10.086  -7.730 -14.005  1.00 89.25           C  
ATOM   2169  HA  SER A 148      -9.541  -7.290 -14.840  1.00 89.25           H  
ATOM   2170  C   SER A 148      -9.853  -6.866 -12.760  1.00 89.25           C  
ATOM   2171  CB  SER A 148     -11.580  -7.737 -14.350  1.00 89.25           C  
ATOM   2172  HB2 SER A 148     -12.148  -8.086 -13.487  1.00 89.25           H  
ATOM   2173  HB3 SER A 148     -11.904  -6.725 -14.594  1.00 89.25           H  
ATOM   2174  O   SER A 148     -10.161  -7.301 -11.647  1.00 89.25           O  
ATOM   2175  OG  SER A 148     -11.837  -8.596 -15.445  1.00 89.25           O  
ATOM   2176  HG  SER A 148     -11.406  -8.247 -16.229  1.00 89.25           H  
ATOM   2177  N   LYS A 149      -9.371  -5.633 -12.956  1.00 88.79           N  
ATOM   2178  H   LYS A 149      -9.154  -5.352 -13.902  1.00 88.79           H  
ATOM   2179  CA  LYS A 149      -9.090  -4.646 -11.901  1.00 88.79           C  
ATOM   2180  HA  LYS A 149      -8.417  -5.097 -11.172  1.00 88.79           H  
ATOM   2181  C   LYS A 149     -10.384  -4.231 -11.178  1.00 88.79           C  
ATOM   2182  CB  LYS A 149      -8.353  -3.454 -12.546  1.00 88.79           C  
ATOM   2183  HB2 LYS A 149      -7.612  -3.839 -13.248  1.00 88.79           H  
ATOM   2184  HB3 LYS A 149      -9.059  -2.844 -13.110  1.00 88.79           H  
ATOM   2185  O   LYS A 149     -11.133  -3.391 -11.666  1.00 88.79           O  
ATOM   2186  CG  LYS A 149      -7.603  -2.571 -11.538  1.00 88.79           C  
ATOM   2187  HG2 LYS A 149      -6.796  -3.165 -11.109  1.00 88.79           H  
ATOM   2188  HG3 LYS A 149      -8.274  -2.238 -10.746  1.00 88.79           H  
ATOM   2189  CD  LYS A 149      -6.988  -1.356 -12.245  1.00 88.79           C  
ATOM   2190  HD2 LYS A 149      -6.493  -1.684 -13.158  1.00 88.79           H  
ATOM   2191  HD3 LYS A 149      -7.780  -0.658 -12.514  1.00 88.79           H  
ATOM   2192  CE  LYS A 149      -5.954  -0.641 -11.374  1.00 88.79           C  
ATOM   2193  HE2 LYS A 149      -6.422  -0.330 -10.440  1.00 88.79           H  
ATOM   2194  HE3 LYS A 149      -5.146  -1.342 -11.160  1.00 88.79           H  
ATOM   2195  NZ  LYS A 149      -5.403   0.535 -12.081  1.00 88.79           N  
ATOM   2196  HZ1 LYS A 149      -6.143   1.194 -12.274  1.00 88.79           H  
ATOM   2197  HZ2 LYS A 149      -5.026   0.315 -12.992  1.00 88.79           H  
ATOM   2198  HZ3 LYS A 149      -4.686   1.027 -11.567  1.00 88.79           H  
ATOM   2199  N   THR A 150     -10.692  -4.889 -10.059  1.00 88.80           N  
ATOM   2200  H   THR A 150     -10.024  -5.572  -9.730  1.00 88.80           H  
ATOM   2201  CA  THR A 150     -11.905  -4.683  -9.238  1.00 88.80           C  
ATOM   2202  HA  THR A 150     -12.257  -3.661  -9.372  1.00 88.80           H  
ATOM   2203  C   THR A 150     -11.587  -4.881  -7.753  1.00 88.80           C  
ATOM   2204  CB  THR A 150     -13.050  -5.645  -9.617  1.00 88.80           C  
ATOM   2205  HB  THR A 150     -13.909  -5.417  -8.986  1.00 88.80           H  
ATOM   2206  O   THR A 150     -10.575  -5.501  -7.422  1.00 88.80           O  
ATOM   2207  CG2 THR A 150     -13.499  -5.554 -11.073  1.00 88.80           C  
ATOM   2208 HG21 THR A 150     -13.771  -4.524 -11.305  1.00 88.80           H  
ATOM   2209 HG22 THR A 150     -14.369  -6.193 -11.225  1.00 88.80           H  
ATOM   2210 HG23 THR A 150     -12.700  -5.870 -11.743  1.00 88.80           H  
ATOM   2211  OG1 THR A 150     -12.681  -6.983  -9.389  1.00 88.80           O  
ATOM   2212  HG1 THR A 150     -12.046  -7.218 -10.069  1.00 88.80           H  
ATOM   2213  N   ASP A 151     -12.449  -4.405  -6.847  1.00 85.67           N  
ATOM   2214  H   ASP A 151     -13.199  -3.806  -7.160  1.00 85.67           H  
ATOM   2215  CA  ASP A 151     -12.225  -4.532  -5.396  1.00 85.67           C  
ATOM   2216  HA  ASP A 151     -11.284  -4.049  -5.135  1.00 85.67           H  
ATOM   2217  C   ASP A 151     -12.146  -5.991  -4.949  1.00 85.67           C  
ATOM   2218  CB  ASP A 151     -13.363  -3.880  -4.598  1.00 85.67           C  
ATOM   2219  HB2 ASP A 151     -13.261  -4.167  -3.552  1.00 85.67           H  
ATOM   2220  HB3 ASP A 151     -14.319  -4.259  -4.959  1.00 85.67           H  
ATOM   2221  O   ASP A 151     -11.251  -6.351  -4.192  1.00 85.67           O  
ATOM   2222  CG  ASP A 151     -13.378  -2.364  -4.653  1.00 85.67           C  
ATOM   2223  OD1 ASP A 151     -14.314  -1.764  -4.087  1.00 85.67           O  
ATOM   2224  OD2 ASP A 151     -12.499  -1.749  -5.292  1.00 85.67           O  
ATOM   2225  N   SER A 152     -13.065  -6.832  -5.438  1.00 86.64           N  
ATOM   2226  H   SER A 152     -13.737  -6.476  -6.103  1.00 86.64           H  
ATOM   2227  CA  SER A 152     -13.163  -8.250  -5.070  1.00 86.64           C  
ATOM   2228  HA  SER A 152     -13.195  -8.331  -3.984  1.00 86.64           H  
ATOM   2229  C   SER A 152     -11.976  -9.083  -5.551  1.00 86.64           C  
ATOM   2230  CB  SER A 152     -14.456  -8.842  -5.644  1.00 86.64           C  
ATOM   2231  HB2 SER A 152     -15.305  -8.376  -5.144  1.00 86.64           H  
ATOM   2232  HB3 SER A 152     -14.485  -9.914  -5.448  1.00 86.64           H  
ATOM   2233  O   SER A 152     -11.661 -10.107  -4.949  1.00 86.64           O  
ATOM   2234  OG  SER A 152     -14.566  -8.606  -7.039  1.00 86.64           O  
ATOM   2235  HG  SER A 152     -13.910  -9.127  -7.508  1.00 86.64           H  
ATOM   2236  N   ASN A 153     -11.332  -8.650  -6.636  1.00 86.73           N  
ATOM   2237  H   ASN A 153     -11.652  -7.795  -7.068  1.00 86.73           H  
ATOM   2238  CA  ASN A 153     -10.145  -9.294  -7.196  1.00 86.73           C  
ATOM   2239  HA  ASN A 153     -10.158 -10.361  -6.974  1.00 86.73           H  
ATOM   2240  C   ASN A 153      -8.837  -8.734  -6.626  1.00 86.73           C  
ATOM   2241  CB  ASN A 153     -10.181  -9.103  -8.712  1.00 86.73           C  
ATOM   2242  HB2 ASN A 153      -9.200  -9.362  -9.110  1.00 86.73           H  
ATOM   2243  HB3 ASN A 153     -10.355  -8.052  -8.945  1.00 86.73           H  
ATOM   2244  O   ASN A 153      -7.768  -9.303  -6.849  1.00 86.73           O  
ATOM   2245  CG  ASN A 153     -11.209  -9.956  -9.424  1.00 86.73           C  
ATOM   2246  ND2 ASN A 153     -11.376  -9.729 -10.704  1.00 86.73           N  
ATOM   2247 HD21 ASN A 153     -10.767  -9.058 -11.152  1.00 86.73           H  
ATOM   2248 HD22 ASN A 153     -12.045 -10.315 -11.182  1.00 86.73           H  
ATOM   2249  OD1 ASN A 153     -11.899 -10.794  -8.864  1.00 86.73           O  
ATOM   2250  N   GLY A 154      -8.912  -7.606  -5.922  1.00 87.03           N  
ATOM   2251  H   GLY A 154      -9.820  -7.207  -5.730  1.00 87.03           H  
ATOM   2252  CA  GLY A 154      -7.762  -6.978  -5.309  1.00 87.03           C  
ATOM   2253  HA2 GLY A 154      -6.933  -6.965  -6.016  1.00 87.03           H  
ATOM   2254  HA3 GLY A 154      -8.012  -5.944  -5.069  1.00 87.03           H  
ATOM   2255  C   GLY A 154      -7.344  -7.700  -4.032  1.00 87.03           C  
ATOM   2256  O   GLY A 154      -8.135  -7.940  -3.124  1.00 87.03           O  
ATOM   2257  N   THR A 155      -6.064  -8.015  -3.953  1.00 83.33           N  
ATOM   2258  H   THR A 155      -5.494  -7.817  -4.763  1.00 83.33           H  
ATOM   2259  CA  THR A 155      -5.370  -8.463  -2.745  1.00 83.33           C  
ATOM   2260  HA  THR A 155      -6.013  -9.136  -2.177  1.00 83.33           H  
ATOM   2261  C   THR A 155      -5.009  -7.267  -1.860  1.00 83.33           C  
ATOM   2262  CB  THR A 155      -4.114  -9.224  -3.183  1.00 83.33           C  
ATOM   2263  HB  THR A 155      -3.462  -8.562  -3.753  1.00 83.33           H  
ATOM   2264  O   THR A 155      -5.050  -7.357  -0.633  1.00 83.33           O  
ATOM   2265  CG2 THR A 155      -3.331  -9.846  -2.045  1.00 83.33           C  
ATOM   2266 HG21 THR A 155      -3.101  -9.105  -1.279  1.00 83.33           H  
ATOM   2267 HG22 THR A 155      -2.393 -10.243  -2.431  1.00 83.33           H  
ATOM   2268 HG23 THR A 155      -3.920 -10.671  -1.644  1.00 83.33           H  
ATOM   2269  OG1 THR A 155      -4.500 -10.320  -3.982  1.00 83.33           O  
ATOM   2270  HG1 THR A 155      -3.706 -10.696  -4.369  1.00 83.33           H  
ATOM   2271  N   PHE A 156      -4.692  -6.138  -2.493  1.00 84.87           N  
ATOM   2272  H   PHE A 156      -4.666  -6.156  -3.503  1.00 84.87           H  
ATOM   2273  CA  PHE A 156      -4.498  -4.836  -1.872  1.00 84.87           C  
ATOM   2274  HA  PHE A 156      -5.142  -4.759  -0.996  1.00 84.87           H  
ATOM   2275  C   PHE A 156      -4.875  -3.752  -2.872  1.00 84.87           C  
ATOM   2276  CB  PHE A 156      -3.036  -4.677  -1.447  1.00 84.87           C  
ATOM   2277  HB2 PHE A 156      -2.843  -5.366  -0.625  1.00 84.87           H  
ATOM   2278  HB3 PHE A 156      -2.408  -4.969  -2.288  1.00 84.87           H  
ATOM   2279  O   PHE A 156      -4.573  -3.872  -4.060  1.00 84.87           O  
ATOM   2280  CG  PHE A 156      -2.616  -3.281  -1.023  1.00 84.87           C  
ATOM   2281  CD1 PHE A 156      -1.976  -2.425  -1.942  1.00 84.87           C  
ATOM   2282  HD1 PHE A 156      -1.817  -2.746  -2.961  1.00 84.87           H  
ATOM   2283  CD2 PHE A 156      -2.819  -2.849   0.300  1.00 84.87           C  
ATOM   2284  HD2 PHE A 156      -3.312  -3.498   1.008  1.00 84.87           H  
ATOM   2285  CE1 PHE A 156      -1.542  -1.150  -1.537  1.00 84.87           C  
ATOM   2286  HE1 PHE A 156      -1.056  -0.492  -2.242  1.00 84.87           H  
ATOM   2287  CE2 PHE A 156      -2.364  -1.583   0.706  1.00 84.87           C  
ATOM   2288  HE2 PHE A 156      -2.486  -1.257   1.728  1.00 84.87           H  
ATOM   2289  CZ  PHE A 156      -1.733  -0.731  -0.212  1.00 84.87           C  
ATOM   2290  HZ  PHE A 156      -1.396   0.247   0.098  1.00 84.87           H  
ATOM   2291  N   TRP A 157      -5.500  -2.681  -2.407  1.00 83.47           N  
ATOM   2292  H   TRP A 157      -5.716  -2.616  -1.423  1.00 83.47           H  
ATOM   2293  CA  TRP A 157      -5.696  -1.507  -3.243  1.00 83.47           C  
ATOM   2294  HA  TRP A 157      -4.809  -1.397  -3.867  1.00 83.47           H  
ATOM   2295  C   TRP A 157      -5.800  -0.238  -2.413  1.00 83.47           C  
ATOM   2296  CB  TRP A 157      -6.906  -1.692  -4.171  1.00 83.47           C  
ATOM   2297  HB2 TRP A 157      -7.106  -0.745  -4.672  1.00 83.47           H  
ATOM   2298  HB3 TRP A 157      -6.629  -2.404  -4.948  1.00 83.47           H  
ATOM   2299  O   TRP A 157      -6.231  -0.258  -1.264  1.00 83.47           O  
ATOM   2300  CG  TRP A 157      -8.177  -2.174  -3.540  1.00 83.47           C  
ATOM   2301  CD1 TRP A 157      -8.621  -3.448  -3.568  1.00 83.47           C  
ATOM   2302  HD1 TRP A 157      -8.089  -4.261  -4.039  1.00 83.47           H  
ATOM   2303  CD2 TRP A 157      -9.162  -1.433  -2.762  1.00 83.47           C  
ATOM   2304  CE2 TRP A 157     -10.220  -2.325  -2.404  1.00 83.47           C  
ATOM   2305  CE3 TRP A 157      -9.254  -0.105  -2.296  1.00 83.47           C  
ATOM   2306  HE3 TRP A 157      -8.457   0.590  -2.518  1.00 83.47           H  
ATOM   2307  NE1 TRP A 157      -9.832  -3.547  -2.914  1.00 83.47           N  
ATOM   2308  HE1 TRP A 157     -10.324  -4.420  -2.792  1.00 83.47           H  
ATOM   2309  CH2 TRP A 157     -11.360  -0.588  -1.162  1.00 83.47           C  
ATOM   2310  HH2 TRP A 157     -12.168  -0.269  -0.520  1.00 83.47           H  
ATOM   2311  CZ2 TRP A 157     -11.312  -1.914  -1.628  1.00 83.47           C  
ATOM   2312  HZ2 TRP A 157     -12.077  -2.623  -1.350  1.00 83.47           H  
ATOM   2313  CZ3 TRP A 157     -10.337   0.313  -1.503  1.00 83.47           C  
ATOM   2314  HZ3 TRP A 157     -10.370   1.326  -1.131  1.00 83.47           H  
ATOM   2315  N   ILE A 158      -5.434   0.874  -3.039  1.00 87.20           N  
ATOM   2316  H   ILE A 158      -5.088   0.773  -3.982  1.00 87.20           H  
ATOM   2317  CA  ILE A 158      -5.673   2.234  -2.570  1.00 87.20           C  
ATOM   2318  HA  ILE A 158      -6.277   2.219  -1.663  1.00 87.20           H  
ATOM   2319  C   ILE A 158      -6.458   2.940  -3.659  1.00 87.20           C  
ATOM   2320  CB  ILE A 158      -4.350   2.968  -2.284  1.00 87.20           C  
ATOM   2321  HB  ILE A 158      -3.761   2.966  -3.201  1.00 87.20           H  
ATOM   2322  O   ILE A 158      -6.047   2.949  -4.821  1.00 87.20           O  
ATOM   2323  CG1 ILE A 158      -3.506   2.256  -1.205  1.00 87.20           C  
ATOM   2324 HG12 ILE A 158      -2.563   2.793  -1.096  1.00 87.20           H  
ATOM   2325 HG13 ILE A 158      -3.257   1.256  -1.558  1.00 87.20           H  
ATOM   2326  CG2 ILE A 158      -4.611   4.441  -1.918  1.00 87.20           C  
ATOM   2327 HG21 ILE A 158      -3.657   4.947  -1.772  1.00 87.20           H  
ATOM   2328 HG22 ILE A 158      -5.218   4.519  -1.016  1.00 87.20           H  
ATOM   2329 HG23 ILE A 158      -5.118   4.963  -2.730  1.00 87.20           H  
ATOM   2330  CD1 ILE A 158      -4.160   2.128   0.180  1.00 87.20           C  
ATOM   2331 HD11 ILE A 158      -3.486   1.588   0.845  1.00 87.20           H  
ATOM   2332 HD12 ILE A 158      -5.092   1.568   0.114  1.00 87.20           H  
ATOM   2333 HD13 ILE A 158      -4.357   3.113   0.603  1.00 87.20           H  
ATOM   2334  N   LYS A 159      -7.578   3.547  -3.285  1.00 87.27           N  
ATOM   2335  H   LYS A 159      -7.837   3.514  -2.309  1.00 87.27           H  
ATOM   2336  CA  LYS A 159      -8.401   4.341  -4.189  1.00 87.27           C  
ATOM   2337  HA  LYS A 159      -8.172   4.069  -5.220  1.00 87.27           H  
ATOM   2338  C   LYS A 159      -8.105   5.822  -4.055  1.00 87.27           C  
ATOM   2339  CB  LYS A 159      -9.877   4.050  -3.939  1.00 87.27           C  
ATOM   2340  HB2 LYS A 159     -10.070   4.094  -2.867  1.00 87.27           H  
ATOM   2341  HB3 LYS A 159     -10.488   4.801  -4.441  1.00 87.27           H  
ATOM   2342  O   LYS A 159      -7.794   6.315  -2.972  1.00 87.27           O  
ATOM   2343  CG  LYS A 159     -10.258   2.674  -4.477  1.00 87.27           C  
ATOM   2344  HG2 LYS A 159      -9.641   1.907  -4.009  1.00 87.27           H  
ATOM   2345  HG3 LYS A 159     -10.104   2.642  -5.556  1.00 87.27           H  
ATOM   2346  CD  LYS A 159     -11.727   2.421  -4.164  1.00 87.27           C  
ATOM   2347  HD2 LYS A 159     -12.343   3.152  -4.687  1.00 87.27           H  
ATOM   2348  HD3 LYS A 159     -11.889   2.501  -3.089  1.00 87.27           H  
ATOM   2349  CE  LYS A 159     -12.082   1.018  -4.612  1.00 87.27           C  
ATOM   2350  HE2 LYS A 159     -11.441   0.303  -4.096  1.00 87.27           H  
ATOM   2351  HE3 LYS A 159     -11.897   0.911  -5.681  1.00 87.27           H  
ATOM   2352  NZ  LYS A 159     -13.488   0.720  -4.305  1.00 87.27           N  
ATOM   2353  HZ1 LYS A 159     -13.661   0.739  -3.310  1.00 87.27           H  
ATOM   2354  HZ2 LYS A 159     -13.651  -0.246  -4.552  1.00 87.27           H  
ATOM   2355  HZ3 LYS A 159     -14.139   1.289  -4.827  1.00 87.27           H  
ATOM   2356  N   LYS A 160      -8.326   6.553  -5.145  1.00 85.44           N  
ATOM   2357  H   LYS A 160      -8.600   6.058  -5.982  1.00 85.44           H  
ATOM   2358  CA  LYS A 160      -8.198   8.015  -5.212  1.00 85.44           C  
ATOM   2359  HA  LYS A 160      -7.164   8.291  -5.007  1.00 85.44           H  
ATOM   2360  C   LYS A 160      -9.057   8.744  -4.176  1.00 85.44           C  
ATOM   2361  CB  LYS A 160      -8.547   8.435  -6.645  1.00 85.44           C  
ATOM   2362  HB2 LYS A 160      -9.587   8.190  -6.864  1.00 85.44           H  
ATOM   2363  HB3 LYS A 160      -7.913   7.873  -7.330  1.00 85.44           H  
ATOM   2364  O   LYS A 160      -8.711   9.829  -3.724  1.00 85.44           O  
ATOM   2365  CG  LYS A 160      -8.318   9.934  -6.873  1.00 85.44           C  
ATOM   2366  HG2 LYS A 160      -7.315  10.196  -6.535  1.00 85.44           H  
ATOM   2367  HG3 LYS A 160      -9.049  10.520  -6.316  1.00 85.44           H  
ATOM   2368  CD  LYS A 160      -8.451  10.250  -8.360  1.00 85.44           C  
ATOM   2369  HD2 LYS A 160      -9.476  10.090  -8.692  1.00 85.44           H  
ATOM   2370  HD3 LYS A 160      -7.797   9.563  -8.897  1.00 85.44           H  
ATOM   2371  CE  LYS A 160      -8.012  11.685  -8.655  1.00 85.44           C  
ATOM   2372  HE2 LYS A 160      -7.065  11.867  -8.147  1.00 85.44           H  
ATOM   2373  HE3 LYS A 160      -8.745  12.391  -8.264  1.00 85.44           H  
ATOM   2374  NZ  LYS A 160      -7.806  11.877 -10.105  1.00 85.44           N  
ATOM   2375  HZ1 LYS A 160      -8.636  11.737 -10.663  1.00 85.44           H  
ATOM   2376  HZ2 LYS A 160      -7.132  11.201 -10.433  1.00 85.44           H  
ATOM   2377  HZ3 LYS A 160      -7.345  12.753 -10.304  1.00 85.44           H  
ATOM   2378  N   ASN A 161     -10.167   8.136  -3.759  1.00 80.81           N  
ATOM   2379  H   ASN A 161     -10.370   7.224  -4.144  1.00 80.81           H  
ATOM   2380  CA  ASN A 161     -11.063   8.697  -2.750  1.00 80.81           C  
ATOM   2381  HA  ASN A 161     -11.162   9.763  -2.954  1.00 80.81           H  
ATOM   2382  C   ASN A 161     -10.545   8.597  -1.298  1.00 80.81           C  
ATOM   2383  CB  ASN A 161     -12.457   8.062  -2.916  1.00 80.81           C  
ATOM   2384  HB2 ASN A 161     -13.167   8.631  -2.315  1.00 80.81           H  
ATOM   2385  HB3 ASN A 161     -12.768   8.131  -3.958  1.00 80.81           H  
ATOM   2386  O   ASN A 161     -11.182   9.158  -0.409  1.00 80.81           O  
ATOM   2387  CG  ASN A 161     -12.539   6.609  -2.472  1.00 80.81           C  
ATOM   2388  ND2 ASN A 161     -13.690   5.994  -2.586  1.00 80.81           N  
ATOM   2389 HD21 ASN A 161     -13.734   5.052  -2.224  1.00 80.81           H  
ATOM   2390 HD22 ASN A 161     -14.501   6.484  -2.935  1.00 80.81           H  
ATOM   2391  OD1 ASN A 161     -11.589   5.993  -2.020  1.00 80.81           O  
ATOM   2392  N   GLY A 162      -9.439   7.893  -1.031  1.00 78.84           N  
ATOM   2393  H   GLY A 162      -8.939   7.454  -1.792  1.00 78.84           H  
ATOM   2394  CA  GLY A 162      -8.902   7.716   0.323  1.00 78.84           C  
ATOM   2395  HA2 GLY A 162      -7.813   7.763   0.310  1.00 78.84           H  
ATOM   2396  HA3 GLY A 162      -9.270   8.509   0.973  1.00 78.84           H  
ATOM   2397  C   GLY A 162      -9.201   6.394   0.999  1.00 78.84           C  
ATOM   2398  O   GLY A 162      -8.668   6.154   2.074  1.00 78.84           O  
ATOM   2399  N   THR A 163     -10.001   5.524   0.397  1.00 79.79           N  
ATOM   2400  H   THR A 163     -10.365   5.756  -0.517  1.00 79.79           H  
ATOM   2401  CA  THR A 163     -10.213   4.178   0.940  1.00 79.79           C  
ATOM   2402  HA  THR A 163     -10.164   4.228   2.028  1.00 79.79           H  
ATOM   2403  C   THR A 163      -9.101   3.238   0.504  1.00 79.79           C  
ATOM   2404  CB  THR A 163     -11.598   3.617   0.601  1.00 79.79           C  
ATOM   2405  HB  THR A 163     -11.681   2.607   1.001  1.00 79.79           H  
ATOM   2406  O   THR A 163      -8.566   3.355  -0.603  1.00 79.79           O  
ATOM   2407  CG2 THR A 163     -12.698   4.479   1.217  1.00 79.79           C  
ATOM   2408 HG21 THR A 163     -13.667   4.020   1.020  1.00 79.79           H  
ATOM   2409 HG22 THR A 163     -12.555   4.536   2.296  1.00 79.79           H  
ATOM   2410 HG23 THR A 163     -12.683   5.485   0.797  1.00 79.79           H  
ATOM   2411  OG1 THR A 163     -11.836   3.584  -0.788  1.00 79.79           O  
ATOM   2412  HG1 THR A 163     -11.596   4.442  -1.144  1.00 79.79           H  
ATOM   2413  N   GLY A 164      -8.762   2.296   1.373  1.00 81.36           N  
ATOM   2414  H   GLY A 164      -9.265   2.219   2.246  1.00 81.36           H  
ATOM   2415  CA  GLY A 164      -7.853   1.216   1.043  1.00 81.36           C  
ATOM   2416  HA2 GLY A 164      -7.709   1.172  -0.037  1.00 81.36           H  
ATOM   2417  HA3 GLY A 164      -6.883   1.383   1.511  1.00 81.36           H  
ATOM   2418  C   GLY A 164      -8.402  -0.124   1.486  1.00 81.36           C  
ATOM   2419  O   GLY A 164      -9.439  -0.213   2.142  1.00 81.36           O  
ATOM   2420  N   TYR A 165      -7.692  -1.167   1.107  1.00 78.27           N  
ATOM   2421  H   TYR A 165      -6.908  -1.027   0.486  1.00 78.27           H  
ATOM   2422  CA  TYR A 165      -8.036  -2.524   1.473  1.00 78.27           C  
ATOM   2423  HA  TYR A 165      -8.458  -2.547   2.477  1.00 78.27           H  
ATOM   2424  C   TYR A 165      -6.800  -3.392   1.430  1.00 78.27           C  
ATOM   2425  CB  TYR A 165      -9.068  -3.046   0.483  1.00 78.27           C  
ATOM   2426  HB2 TYR A 165      -8.628  -2.937  -0.509  1.00 78.27           H  
ATOM   2427  HB3 TYR A 165      -9.955  -2.417   0.555  1.00 78.27           H  
ATOM   2428  O   TYR A 165      -5.943  -3.240   0.557  1.00 78.27           O  
ATOM   2429  CG  TYR A 165      -9.498  -4.484   0.659  1.00 78.27           C  
ATOM   2430  CD1 TYR A 165      -9.058  -5.467  -0.250  1.00 78.27           C  
ATOM   2431  HD1 TYR A 165      -8.390  -5.203  -1.056  1.00 78.27           H  
ATOM   2432  CD2 TYR A 165     -10.358  -4.832   1.717  1.00 78.27           C  
ATOM   2433  HD2 TYR A 165     -10.676  -4.077   2.420  1.00 78.27           H  
ATOM   2434  CE1 TYR A 165      -9.504  -6.793  -0.118  1.00 78.27           C  
ATOM   2435  HE1 TYR A 165      -9.190  -7.550  -0.823  1.00 78.27           H  
ATOM   2436  CE2 TYR A 165     -10.792  -6.163   1.862  1.00 78.27           C  
ATOM   2437  HE2 TYR A 165     -11.440  -6.431   2.684  1.00 78.27           H  
ATOM   2438  OH  TYR A 165     -10.797  -8.428   1.069  1.00 78.27           O  
ATOM   2439  HH  TYR A 165     -11.302  -8.536   1.878  1.00 78.27           H  
ATOM   2440  CZ  TYR A 165     -10.375  -7.142   0.935  1.00 78.27           C  
ATOM   2441  N   VAL A 166      -6.769  -4.358   2.333  1.00 79.78           N  
ATOM   2442  H   VAL A 166      -7.517  -4.400   3.011  1.00 79.78           H  
ATOM   2443  CA  VAL A 166      -5.929  -5.538   2.231  1.00 79.78           C  
ATOM   2444  HA  VAL A 166      -5.592  -5.640   1.200  1.00 79.78           H  
ATOM   2445  C   VAL A 166      -6.786  -6.746   2.569  1.00 79.78           C  
ATOM   2446  CB  VAL A 166      -4.692  -5.401   3.117  1.00 79.78           C  
ATOM   2447  HB  VAL A 166      -4.192  -4.469   2.855  1.00 79.78           H  
ATOM   2448  O   VAL A 166      -7.650  -6.693   3.442  1.00 79.78           O  
ATOM   2449  CG1 VAL A 166      -5.040  -5.348   4.595  1.00 79.78           C  
ATOM   2450 HG11 VAL A 166      -4.104  -5.146   5.116  1.00 79.78           H  
ATOM   2451 HG12 VAL A 166      -5.759  -4.555   4.800  1.00 79.78           H  
ATOM   2452 HG13 VAL A 166      -5.451  -6.299   4.935  1.00 79.78           H  
ATOM   2453  CG2 VAL A 166      -3.690  -6.533   2.896  1.00 79.78           C  
ATOM   2454 HG21 VAL A 166      -4.082  -7.460   3.313  1.00 79.78           H  
ATOM   2455 HG22 VAL A 166      -2.754  -6.293   3.400  1.00 79.78           H  
ATOM   2456 HG23 VAL A 166      -3.495  -6.661   1.831  1.00 79.78           H  
ATOM   2457  N   LYS A 167      -6.577  -7.831   1.835  1.00 77.59           N  
ATOM   2458  H   LYS A 167      -5.885  -7.771   1.101  1.00 77.59           H  
ATOM   2459  CA  LYS A 167      -7.475  -8.985   1.857  1.00 77.59           C  
ATOM   2460  HA  LYS A 167      -8.493  -8.624   1.709  1.00 77.59           H  
ATOM   2461  C   LYS A 167      -7.522  -9.733   3.190  1.00 77.59           C  
ATOM   2462  CB  LYS A 167      -7.091  -9.858   0.666  1.00 77.59           C  
ATOM   2463  HB2 LYS A 167      -7.224  -9.260  -0.235  1.00 77.59           H  
ATOM   2464  HB3 LYS A 167      -6.038 -10.128   0.747  1.00 77.59           H  
ATOM   2465  O   LYS A 167      -8.530 -10.361   3.501  1.00 77.59           O  
ATOM   2466  CG  LYS A 167      -7.931 -11.128   0.538  1.00 77.59           C  
ATOM   2467  HG2 LYS A 167      -8.989 -10.866   0.526  1.00 77.59           H  
ATOM   2468  HG3 LYS A 167      -7.728 -11.800   1.373  1.00 77.59           H  
ATOM   2469  CD  LYS A 167      -7.560 -11.824  -0.769  1.00 77.59           C  
ATOM   2470  HD2 LYS A 167      -6.504 -12.096  -0.753  1.00 77.59           H  
ATOM   2471  HD3 LYS A 167      -7.736 -11.132  -1.594  1.00 77.59           H  
ATOM   2472  CE  LYS A 167      -8.416 -13.072  -0.962  1.00 77.59           C  
ATOM   2473  HE2 LYS A 167      -9.462 -12.794  -0.825  1.00 77.59           H  
ATOM   2474  HE3 LYS A 167      -8.152 -13.803  -0.198  1.00 77.59           H  
ATOM   2475  NZ  LYS A 167      -8.208 -13.621  -2.322  1.00 77.59           N  
ATOM   2476  HZ1 LYS A 167      -8.773 -14.444  -2.476  1.00 77.59           H  
ATOM   2477  HZ2 LYS A 167      -7.235 -13.848  -2.467  1.00 77.59           H  
ATOM   2478  HZ3 LYS A 167      -8.460 -12.927  -3.011  1.00 77.59           H  
ATOM   2479  N   GLY A 168      -6.438  -9.704   3.949  1.00 70.78           N  
ATOM   2480  H   GLY A 168      -5.645  -9.179   3.609  1.00 70.78           H  
ATOM   2481  CA  GLY A 168      -6.291 -10.414   5.211  1.00 70.78           C  
ATOM   2482  HA2 GLY A 168      -5.596 -11.241   5.064  1.00 70.78           H  
ATOM   2483  HA3 GLY A 168      -7.246 -10.823   5.541  1.00 70.78           H  
ATOM   2484  C   GLY A 168      -5.761  -9.517   6.319  1.00 70.78           C  
ATOM   2485  O   GLY A 168      -5.929  -8.300   6.311  1.00 70.78           O  
ATOM   2486  N   SER A 169      -5.100 -10.130   7.295  1.00 63.67           N  
ATOM   2487  H   SER A 169      -5.045 -11.139   7.315  1.00 63.67           H  
ATOM   2488  CA  SER A 169      -4.494  -9.399   8.401  1.00 63.67           C  
ATOM   2489  HA  SER A 169      -5.277  -8.828   8.899  1.00 63.67           H  
ATOM   2490  C   SER A 169      -3.423  -8.436   7.900  1.00 63.67           C  
ATOM   2491  CB  SER A 169      -3.880 -10.358   9.421  1.00 63.67           C  
ATOM   2492  HB2 SER A 169      -3.005 -10.835   8.980  1.00 63.67           H  
ATOM   2493  HB3 SER A 169      -3.571  -9.809  10.310  1.00 63.67           H  
ATOM   2494  O   SER A 169      -2.616  -8.764   7.028  1.00 63.67           O  
ATOM   2495  OG  SER A 169      -4.818 -11.358   9.768  1.00 63.67           O  
ATOM   2496  HG  SER A 169      -5.409 -11.028  10.450  1.00 63.67           H  
ATOM   2497  N   PHE A 170      -3.420  -7.258   8.500  1.00 65.74           N  
ATOM   2498  H   PHE A 170      -4.177  -7.060   9.139  1.00 65.74           H  
ATOM   2499  CA  PHE A 170      -2.455  -6.199   8.232  1.00 65.74           C  
ATOM   2500  HA  PHE A 170      -1.771  -6.476   7.429  1.00 65.74           H  
ATOM   2501  C   PHE A 170      -1.671  -5.812   9.477  1.00 65.74           C  
ATOM   2502  CB  PHE A 170      -3.248  -4.989   7.826  1.00 65.74           C  
ATOM   2503  HB2 PHE A 170      -4.036  -5.271   7.128  1.00 65.74           H  
ATOM   2504  HB3 PHE A 170      -3.732  -4.665   8.747  1.00 65.74           H  
ATOM   2505  O   PHE A 170      -0.492  -5.477   9.426  1.00 65.74           O  
ATOM   2506  CG  PHE A 170      -2.405  -3.872   7.267  1.00 65.74           C  
ATOM   2507  CD1 PHE A 170      -2.257  -2.684   7.995  1.00 65.74           C  
ATOM   2508  HD1 PHE A 170      -2.709  -2.572   8.969  1.00 65.74           H  
ATOM   2509  CD2 PHE A 170      -1.772  -4.016   6.020  1.00 65.74           C  
ATOM   2510  HD2 PHE A 170      -1.880  -4.938   5.466  1.00 65.74           H  
ATOM   2511  CE1 PHE A 170      -1.498  -1.641   7.458  1.00 65.74           C  
ATOM   2512  HE1 PHE A 170      -1.369  -0.741   8.041  1.00 65.74           H  
ATOM   2513  CE2 PHE A 170      -1.011  -2.966   5.485  1.00 65.74           C  
ATOM   2514  HE2 PHE A 170      -0.523  -3.089   4.529  1.00 65.74           H  
ATOM   2515  CZ  PHE A 170      -0.880  -1.766   6.205  1.00 65.74           C  
ATOM   2516  HZ  PHE A 170      -0.296  -0.949   5.809  1.00 65.74           H  
ATOM   2517  N   PHE A 171      -2.365  -5.855  10.611  1.00 54.46           N  
ATOM   2518  H   PHE A 171      -3.342  -6.112  10.588  1.00 54.46           H  
ATOM   2519  CA  PHE A 171      -1.745  -5.715  11.902  1.00 54.46           C  
ATOM   2520  HA  PHE A 171      -0.798  -5.185  11.799  1.00 54.46           H  
ATOM   2521  C   PHE A 171      -1.472  -7.097  12.426  1.00 54.46           C  
ATOM   2522  CB  PHE A 171      -2.612  -4.906  12.849  1.00 54.46           C  
ATOM   2523  HB2 PHE A 171      -3.527  -5.456  13.068  1.00 54.46           H  
ATOM   2524  HB3 PHE A 171      -2.078  -4.760  13.787  1.00 54.46           H  
ATOM   2525  O   PHE A 171      -2.362  -7.947  12.530  1.00 54.46           O  
ATOM   2526  CG  PHE A 171      -2.941  -3.566  12.261  1.00 54.46           C  
ATOM   2527  CD1 PHE A 171      -1.937  -2.606  12.036  1.00 54.46           C  
ATOM   2528  HD1 PHE A 171      -0.910  -2.822  12.290  1.00 54.46           H  
ATOM   2529  CD2 PHE A 171      -4.265  -3.295  11.921  1.00 54.46           C  
ATOM   2530  HD2 PHE A 171      -5.040  -4.027  12.090  1.00 54.46           H  
ATOM   2531  CE1 PHE A 171      -2.268  -1.362  11.477  1.00 54.46           C  
ATOM   2532  HE1 PHE A 171      -1.485  -0.635  11.315  1.00 54.46           H  
ATOM   2533  CE2 PHE A 171      -4.594  -2.031  11.450  1.00 54.46           C  
ATOM   2534  HE2 PHE A 171      -5.647  -1.807  11.365  1.00 54.46           H  
ATOM   2535  CZ  PHE A 171      -3.610  -1.070  11.182  1.00 54.46           C  
ATOM   2536  HZ  PHE A 171      -3.905  -0.106  10.795  1.00 54.46           H  
ATOM   2537  N   SER A 172      -0.214  -7.299  12.770  1.00 43.14           N  
ATOM   2538  H   SER A 172       0.440  -6.532  12.700  1.00 43.14           H  
ATOM   2539  CA  SER A 172       0.107  -8.342  13.711  1.00 43.14           C  
ATOM   2540  HA  SER A 172      -0.325  -9.280  13.363  1.00 43.14           H  
ATOM   2541  C   SER A 172      -0.503  -7.991  15.067  1.00 43.14           C  
ATOM   2542  CB  SER A 172       1.621  -8.512  13.804  1.00 43.14           C  
ATOM   2543  HB2 SER A 172       1.848  -9.357  14.455  1.00 43.14           H  
ATOM   2544  HB3 SER A 172       2.026  -8.712  12.812  1.00 43.14           H  
ATOM   2545  O   SER A 172      -0.733  -6.830  15.399  1.00 43.14           O  
ATOM   2546  OG  SER A 172       2.210  -7.346  14.333  1.00 43.14           O  
ATOM   2547  HG  SER A 172       3.156  -7.471  14.444  1.00 43.14           H  
ATOM   2548  N   GLY A 173      -0.781  -9.020  15.852  1.00 47.94           N  
ATOM   2549  H   GLY A 173      -0.626  -9.956  15.505  1.00 47.94           H  
ATOM   2550  CA  GLY A 173      -1.216  -8.875  17.240  1.00 47.94           C  
ATOM   2551  HA2 GLY A 173      -0.946  -9.770  17.801  1.00 47.94           H  
ATOM   2552  HA3 GLY A 173      -0.704  -8.025  17.691  1.00 47.94           H  
ATOM   2553  C   GLY A 173      -2.704  -8.647  17.416  1.00 47.94           C  
ATOM   2554  O   GLY A 173      -3.213  -8.801  18.516  1.00 47.94           O  
ATOM   2555  N   GLY A 174      -3.422  -8.328  16.349  1.00 46.03           N  
ATOM   2556  H   GLY A 174      -2.940  -8.136  15.483  1.00 46.03           H  
ATOM   2557  CA  GLY A 174      -4.735  -7.767  16.559  1.00 46.03           C  
ATOM   2558  HA2 GLY A 174      -5.347  -8.452  17.145  1.00 46.03           H  
ATOM   2559  HA3 GLY A 174      -5.218  -7.596  15.597  1.00 46.03           H  
ATOM   2560  C   GLY A 174      -4.613  -6.443  17.302  1.00 46.03           C  
ATOM   2561  O   GLY A 174      -3.548  -5.938  17.654  1.00 46.03           O  
ATOM   2562  N   ILE A 175      -5.758  -5.827  17.455  1.00 58.85           N  
ATOM   2563  H   ILE A 175      -6.602  -6.273  17.126  1.00 58.85           H  
ATOM   2564  CA  ILE A 175      -5.830  -4.464  17.964  1.00 58.85           C  
ATOM   2565  HA  ILE A 175      -4.845  -3.998  17.975  1.00 58.85           H  
ATOM   2566  C   ILE A 175      -6.291  -4.483  19.417  1.00 58.85           C  
ATOM   2567  CB  ILE A 175      -6.695  -3.697  16.958  1.00 58.85           C  
ATOM   2568  HB  ILE A 175      -7.588  -4.285  16.748  1.00 58.85           H  
ATOM   2569  O   ILE A 175      -6.151  -3.502  20.138  1.00 58.85           O  
ATOM   2570  CG1 ILE A 175      -5.851  -3.575  15.658  1.00 58.85           C  
ATOM   2571 HG12 ILE A 175      -5.113  -2.784  15.788  1.00 58.85           H  
ATOM   2572 HG13 ILE A 175      -5.271  -4.477  15.463  1.00 58.85           H  
ATOM   2573  CG2 ILE A 175      -7.151  -2.341  17.511  1.00 58.85           C  
ATOM   2574 HG21 ILE A 175      -7.904  -2.487  18.286  1.00 58.85           H  
ATOM   2575 HG22 ILE A 175      -7.601  -1.737  16.723  1.00 58.85           H  
ATOM   2576 HG23 ILE A 175      -6.316  -1.804  17.962  1.00 58.85           H  
ATOM   2577  CD1 ILE A 175      -6.650  -3.331  14.390  1.00 58.85           C  
ATOM   2578 HD11 ILE A 175      -6.245  -2.469  13.860  1.00 58.85           H  
ATOM   2579 HD12 ILE A 175      -6.576  -4.205  13.742  1.00 58.85           H  
ATOM   2580 HD13 ILE A 175      -7.699  -3.175  14.639  1.00 58.85           H  
ATOM   2581  N   ILE A 176      -6.810  -5.628  19.859  1.00 71.18           N  
ATOM   2582  H   ILE A 176      -6.770  -6.433  19.251  1.00 71.18           H  
ATOM   2583  CA  ILE A 176      -7.406  -5.851  21.163  1.00 71.18           C  
ATOM   2584  HA  ILE A 176      -6.967  -5.172  21.893  1.00 71.18           H  
ATOM   2585  C   ILE A 176      -7.136  -7.295  21.548  1.00 71.18           C  
ATOM   2586  CB  ILE A 176      -8.929  -5.658  21.103  1.00 71.18           C  
ATOM   2587  HB  ILE A 176      -9.329  -6.448  20.468  1.00 71.18           H  
ATOM   2588  O   ILE A 176      -7.391  -8.198  20.748  1.00 71.18           O  
ATOM   2589  CG1 ILE A 176      -9.322  -4.315  20.481  1.00 71.18           C  
ATOM   2590 HG12 ILE A 176      -9.094  -3.496  21.164  1.00 71.18           H  
ATOM   2591 HG13 ILE A 176      -8.795  -4.154  19.541  1.00 71.18           H  
ATOM   2592  CG2 ILE A 176      -9.572  -5.796  22.493  1.00 71.18           C  
ATOM   2593 HG21 ILE A 176      -9.164  -5.044  23.168  1.00 71.18           H  
ATOM   2594 HG22 ILE A 176     -10.652  -5.669  22.424  1.00 71.18           H  
ATOM   2595 HG23 ILE A 176      -9.382  -6.786  22.908  1.00 71.18           H  
ATOM   2596  CD1 ILE A 176     -10.788  -4.327  20.098  1.00 71.18           C  
ATOM   2597 HD11 ILE A 176     -10.886  -3.777  19.162  1.00 71.18           H  
ATOM   2598 HD12 ILE A 176     -11.143  -5.339  19.901  1.00 71.18           H  
ATOM   2599 HD13 ILE A 176     -11.376  -3.879  20.899  1.00 71.18           H  
ATOM   2600  N   GLU A 177      -6.734  -7.508  22.791  1.00 74.73           N  
ATOM   2601  H   GLU A 177      -6.564  -6.706  23.382  1.00 74.73           H  
ATOM   2602  CA  GLU A 177      -6.878  -8.801  23.448  1.00 74.73           C  
ATOM   2603  HA  GLU A 177      -7.113  -9.566  22.708  1.00 74.73           H  
ATOM   2604  C   GLU A 177      -8.055  -8.691  24.421  1.00 74.73           C  
ATOM   2605  CB  GLU A 177      -5.560  -9.213  24.124  1.00 74.73           C  
ATOM   2606  HB2 GLU A 177      -4.778  -9.309  23.370  1.00 74.73           H  
ATOM   2607  HB3 GLU A 177      -5.266  -8.420  24.812  1.00 74.73           H  
ATOM   2608  O   GLU A 177      -8.099  -7.816  25.287  1.00 74.73           O  
ATOM   2609  CG  GLU A 177      -5.633 -10.531  24.918  1.00 74.73           C  
ATOM   2610  HG2 GLU A 177      -6.507 -10.515  25.568  1.00 74.73           H  
ATOM   2611  HG3 GLU A 177      -4.757 -10.575  25.566  1.00 74.73           H  
ATOM   2612  CD  GLU A 177      -5.679 -11.828  24.094  1.00 74.73           C  
ATOM   2613  OE1 GLU A 177      -5.262 -12.883  24.641  1.00 74.73           O  
ATOM   2614  OE2 GLU A 177      -6.263 -11.859  22.992  1.00 74.73           O  
ATOM   2615  N   SER A 178      -9.045  -9.571  24.291  1.00 81.48           N  
ATOM   2616  H   SER A 178      -8.976 -10.281  23.577  1.00 81.48           H  
ATOM   2617  CA  SER A 178     -10.123  -9.675  25.275  1.00 81.48           C  
ATOM   2618  HA  SER A 178      -9.743  -9.273  26.214  1.00 81.48           H  
ATOM   2619  C   SER A 178     -10.474 -11.132  25.521  1.00 81.48           C  
ATOM   2620  CB  SER A 178     -11.352  -8.851  24.876  1.00 81.48           C  
ATOM   2621  HB2 SER A 178     -11.021  -7.915  24.426  1.00 81.48           H  
ATOM   2622  HB3 SER A 178     -11.959  -9.398  24.155  1.00 81.48           H  
ATOM   2623  O   SER A 178     -10.505 -11.942  24.594  1.00 81.48           O  
ATOM   2624  OG  SER A 178     -12.114  -8.547  26.034  1.00 81.48           O  
ATOM   2625  HG  SER A 178     -11.567  -8.697  26.808  1.00 81.48           H  
ATOM   2626  N   LYS A 179     -10.680 -11.480  26.794  1.00 80.29           N  
ATOM   2627  H   LYS A 179     -10.639 -10.752  27.493  1.00 80.29           H  
ATOM   2628  CA  LYS A 179     -11.020 -12.835  27.235  1.00 80.29           C  
ATOM   2629  HA  LYS A 179     -11.445 -13.381  26.393  1.00 80.29           H  
ATOM   2630  C   LYS A 179     -12.079 -12.775  28.326  1.00 80.29           C  
ATOM   2631  CB  LYS A 179      -9.771 -13.576  27.754  1.00 80.29           C  
ATOM   2632  HB2 LYS A 179      -9.379 -13.019  28.604  1.00 80.29           H  
ATOM   2633  HB3 LYS A 179     -10.069 -14.561  28.114  1.00 80.29           H  
ATOM   2634  O   LYS A 179     -11.992 -11.962  29.249  1.00 80.29           O  
ATOM   2635  CG  LYS A 179      -8.621 -13.752  26.753  1.00 80.29           C  
ATOM   2636  HG2 LYS A 179      -7.767 -14.163  27.291  1.00 80.29           H  
ATOM   2637  HG3 LYS A 179      -8.323 -12.776  26.371  1.00 80.29           H  
ATOM   2638  CD  LYS A 179      -8.955 -14.687  25.581  1.00 80.29           C  
ATOM   2639  HD2 LYS A 179      -9.851 -14.331  25.074  1.00 80.29           H  
ATOM   2640  HD3 LYS A 179      -9.126 -15.702  25.941  1.00 80.29           H  
ATOM   2641  CE  LYS A 179      -7.773 -14.661  24.608  1.00 80.29           C  
ATOM   2642  HE2 LYS A 179      -6.962 -15.288  24.979  1.00 80.29           H  
ATOM   2643  HE3 LYS A 179      -7.390 -13.641  24.582  1.00 80.29           H  
ATOM   2644  NZ  LYS A 179      -8.162 -15.020  23.225  1.00 80.29           N  
ATOM   2645  HZ1 LYS A 179      -8.911 -14.413  22.923  1.00 80.29           H  
ATOM   2646  HZ2 LYS A 179      -8.448 -15.983  23.123  1.00 80.29           H  
ATOM   2647  HZ3 LYS A 179      -7.395 -14.802  22.605  1.00 80.29           H  
ATOM   2648  N   VAL A 180     -13.031 -13.702  28.276  1.00 83.64           N  
ATOM   2649  H   VAL A 180     -13.054 -14.319  27.477  1.00 83.64           H  
ATOM   2650  CA  VAL A 180     -14.067 -13.882  29.300  1.00 83.64           C  
ATOM   2651  HA  VAL A 180     -13.804 -13.289  30.175  1.00 83.64           H  
ATOM   2652  C   VAL A 180     -14.116 -15.344  29.726  1.00 83.64           C  
ATOM   2653  CB  VAL A 180     -15.437 -13.384  28.805  1.00 83.64           C  
ATOM   2654  HB  VAL A 180     -15.677 -13.897  27.874  1.00 83.64           H  
ATOM   2655  O   VAL A 180     -13.994 -16.255  28.916  1.00 83.64           O  
ATOM   2656  CG1 VAL A 180     -16.562 -13.611  29.829  1.00 83.64           C  
ATOM   2657 HG11 VAL A 180     -16.728 -14.678  29.977  1.00 83.64           H  
ATOM   2658 HG12 VAL A 180     -16.308 -13.140  30.779  1.00 83.64           H  
ATOM   2659 HG13 VAL A 180     -17.489 -13.180  29.451  1.00 83.64           H  
ATOM   2660  CG2 VAL A 180     -15.399 -11.885  28.533  1.00 83.64           C  
ATOM   2661 HG21 VAL A 180     -16.370 -11.543  28.174  1.00 83.64           H  
ATOM   2662 HG22 VAL A 180     -14.651 -11.664  27.771  1.00 83.64           H  
ATOM   2663 HG23 VAL A 180     -15.140 -11.353  29.449  1.00 83.64           H  
ATOM   2664  N   SER A 181     -14.290 -15.580  31.023  1.00 84.18           N  
ATOM   2665  H   SER A 181     -14.383 -14.778  31.631  1.00 84.18           H  
ATOM   2666  CA  SER A 181     -14.469 -16.916  31.599  1.00 84.18           C  
ATOM   2667  HA  SER A 181     -14.859 -17.587  30.833  1.00 84.18           H  
ATOM   2668  C   SER A 181     -15.470 -16.877  32.748  1.00 84.18           C  
ATOM   2669  CB  SER A 181     -13.125 -17.472  32.084  1.00 84.18           C  
ATOM   2670  HB2 SER A 181     -12.454 -17.589  31.234  1.00 84.18           H  
ATOM   2671  HB3 SER A 181     -13.278 -18.449  32.542  1.00 84.18           H  
ATOM   2672  O   SER A 181     -15.497 -15.903  33.501  1.00 84.18           O  
ATOM   2673  OG  SER A 181     -12.542 -16.591  33.029  1.00 84.18           O  
ATOM   2674  HG  SER A 181     -13.190 -15.912  33.231  1.00 84.18           H  
ATOM   2675  N   SER A 182     -16.243 -17.945  32.934  1.00 85.76           N  
ATOM   2676  H   SER A 182     -16.196 -18.708  32.275  1.00 85.76           H  
ATOM   2677  CA  SER A 182     -17.223 -18.076  34.018  1.00 85.76           C  
ATOM   2678  HA  SER A 182     -17.037 -17.302  34.762  1.00 85.76           H  
ATOM   2679  C   SER A 182     -17.111 -19.422  34.732  1.00 85.76           C  
ATOM   2680  CB  SER A 182     -18.645 -17.870  33.479  1.00 85.76           C  
ATOM   2681  HB2 SER A 182     -19.367 -17.972  34.289  1.00 85.76           H  
ATOM   2682  HB3 SER A 182     -18.726 -16.863  33.070  1.00 85.76           H  
ATOM   2683  O   SER A 182     -16.621 -20.399  34.168  1.00 85.76           O  
ATOM   2684  OG  SER A 182     -18.933 -18.806  32.456  1.00 85.76           O  
ATOM   2685  HG  SER A 182     -18.944 -19.693  32.822  1.00 85.76           H  
ATOM   2686  N   GLY A 183     -17.603 -19.491  35.966  1.00 84.65           N  
ATOM   2687  H   GLY A 183     -17.987 -18.654  36.380  1.00 84.65           H  
ATOM   2688  CA  GLY A 183     -17.698 -20.729  36.736  1.00 84.65           C  
ATOM   2689  HA2 GLY A 183     -18.153 -21.504  36.119  1.00 84.65           H  
ATOM   2690  HA3 GLY A 183     -16.698 -21.059  37.018  1.00 84.65           H  
ATOM   2691  C   GLY A 183     -18.544 -20.552  37.993  1.00 84.65           C  
ATOM   2692  O   GLY A 183     -19.109 -19.490  38.226  1.00 84.65           O  
ATOM   2693  N   THR A 184     -18.638 -21.588  38.827  1.00 84.48           N  
ATOM   2694  H   THR A 184     -18.281 -22.485  38.531  1.00 84.48           H  
ATOM   2695  CA  THR A 184     -19.478 -21.542  40.040  1.00 84.48           C  
ATOM   2696  HA  THR A 184     -20.450 -21.121  39.783  1.00 84.48           H  
ATOM   2697  C   THR A 184     -18.865 -20.660  41.128  1.00 84.48           C  
ATOM   2698  CB  THR A 184     -19.689 -22.959  40.592  1.00 84.48           C  
ATOM   2699  HB  THR A 184     -18.752 -23.313  41.021  1.00 84.48           H  
ATOM   2700  O   THR A 184     -19.506 -19.775  41.680  1.00 84.48           O  
ATOM   2701  CG2 THR A 184     -20.777 -23.056  41.656  1.00 84.48           C  
ATOM   2702 HG21 THR A 184     -20.816 -24.072  42.048  1.00 84.48           H  
ATOM   2703 HG22 THR A 184     -20.573 -22.366  42.476  1.00 84.48           H  
ATOM   2704 HG23 THR A 184     -21.745 -22.807  41.223  1.00 84.48           H  
ATOM   2705  OG1 THR A 184     -20.040 -23.835  39.549  1.00 84.48           O  
ATOM   2706  HG1 THR A 184     -20.932 -23.606  39.274  1.00 84.48           H  
ATOM   2707  N   ARG A 185     -17.592 -20.906  41.447  1.00 86.78           N  
ATOM   2708  H   ARG A 185     -17.141 -21.667  40.960  1.00 86.78           H  
ATOM   2709  CA  ARG A 185     -16.827 -20.149  42.455  1.00 86.78           C  
ATOM   2710  HA  ARG A 185     -17.340 -19.215  42.682  1.00 86.78           H  
ATOM   2711  C   ARG A 185     -15.442 -19.745  41.972  1.00 86.78           C  
ATOM   2712  CB  ARG A 185     -16.707 -20.971  43.745  1.00 86.78           C  
ATOM   2713  HB2 ARG A 185     -16.050 -20.441  44.434  1.00 86.78           H  
ATOM   2714  HB3 ARG A 185     -16.247 -21.931  43.513  1.00 86.78           H  
ATOM   2715  O   ARG A 185     -14.749 -19.004  42.655  1.00 86.78           O  
ATOM   2716  CG  ARG A 185     -18.059 -21.193  44.441  1.00 86.78           C  
ATOM   2717  HG2 ARG A 185     -18.683 -21.847  43.832  1.00 86.78           H  
ATOM   2718  HG3 ARG A 185     -18.566 -20.235  44.555  1.00 86.78           H  
ATOM   2719  CD  ARG A 185     -17.884 -21.818  45.827  1.00 86.78           C  
ATOM   2720  HD2 ARG A 185     -18.873 -21.987  46.253  1.00 86.78           H  
ATOM   2721  HD3 ARG A 185     -17.377 -21.089  46.460  1.00 86.78           H  
ATOM   2722  NE  ARG A 185     -17.151 -23.105  45.775  1.00 86.78           N  
ATOM   2723  HE  ARG A 185     -17.547 -23.811  45.171  1.00 86.78           H  
ATOM   2724  NH1 ARG A 185     -15.514 -22.595  47.300  1.00 86.78           N  
ATOM   2725 HH11 ARG A 185     -14.658 -22.820  47.787  1.00 86.78           H  
ATOM   2726 HH12 ARG A 185     -15.843 -21.640  47.300  1.00 86.78           H  
ATOM   2727  NH2 ARG A 185     -15.528 -24.605  46.331  1.00 86.78           N  
ATOM   2728 HH21 ARG A 185     -15.940 -25.278  45.701  1.00 86.78           H  
ATOM   2729 HH22 ARG A 185     -14.710 -24.842  46.875  1.00 86.78           H  
ATOM   2730  CZ  ARG A 185     -16.074 -23.428  46.469  1.00 86.78           C  
ATOM   2731  N   THR A 186     -15.019 -20.252  40.818  1.00 88.44           N  
ATOM   2732  H   THR A 186     -15.660 -20.791  40.254  1.00 88.44           H  
ATOM   2733  CA  THR A 186     -13.702 -19.979  40.250  1.00 88.44           C  
ATOM   2734  HA  THR A 186     -13.331 -19.045  40.672  1.00 88.44           H  
ATOM   2735  C   THR A 186     -13.816 -19.815  38.745  1.00 88.44           C  
ATOM   2736  CB  THR A 186     -12.688 -21.091  40.571  1.00 88.44           C  
ATOM   2737  HB  THR A 186     -11.719 -20.805  40.161  1.00 88.44           H  
ATOM   2738  O   THR A 186     -14.500 -20.617  38.111  1.00 88.44           O  
ATOM   2739  CG2 THR A 186     -12.535 -21.355  42.069  1.00 88.44           C  
ATOM   2740 HG21 THR A 186     -12.343 -20.415  42.587  1.00 88.44           H  
ATOM   2741 HG22 THR A 186     -11.695 -22.030  42.234  1.00 88.44           H  
ATOM   2742 HG23 THR A 186     -13.441 -21.806  42.472  1.00 88.44           H  
ATOM   2743  OG1 THR A 186     -13.091 -22.318  39.998  1.00 88.44           O  
ATOM   2744  HG1 THR A 186     -13.440 -22.129  39.123  1.00 88.44           H  
ATOM   2745  N   ALA A 187     -13.110 -18.843  38.176  1.00 88.63           N  
ATOM   2746  H   ALA A 187     -12.570 -18.229  38.769  1.00 88.63           H  
ATOM   2747  CA  ALA A 187     -12.946 -18.684  36.731  1.00 88.63           C  
ATOM   2748  HA  ALA A 187     -13.101 -19.646  36.243  1.00 88.63           H  
ATOM   2749  C   ALA A 187     -11.513 -18.225  36.427  1.00 88.63           C  
ATOM   2750  CB  ALA A 187     -14.002 -17.706  36.201  1.00 88.63           C  
ATOM   2751  HB1 ALA A 187     -15.000 -18.058  36.463  1.00 88.63           H  
ATOM   2752  HB2 ALA A 187     -13.928 -17.644  35.115  1.00 88.63           H  
ATOM   2753  HB3 ALA A 187     -13.853 -16.712  36.624  1.00 88.63           H  
ATOM   2754  O   ALA A 187     -10.915 -17.502  37.228  1.00 88.63           O  
ATOM   2755  N   SER A 188     -10.939 -18.668  35.308  1.00 88.02           N  
ATOM   2756  H   SER A 188     -11.471 -19.229  34.658  1.00 88.02           H  
ATOM   2757  CA  SER A 188      -9.575 -18.299  34.913  1.00 88.02           C  
ATOM   2758  HA  SER A 188      -9.420 -17.252  35.173  1.00 88.02           H  
ATOM   2759  C   SER A 188      -9.339 -18.441  33.413  1.00 88.02           C  
ATOM   2760  CB  SER A 188      -8.538 -19.157  35.651  1.00 88.02           C  
ATOM   2761  HB2 SER A 188      -7.538 -18.853  35.340  1.00 88.02           H  
ATOM   2762  HB3 SER A 188      -8.630 -18.987  36.724  1.00 88.02           H  
ATOM   2763  O   SER A 188      -9.853 -19.381  32.809  1.00 88.02           O  
ATOM   2764  OG  SER A 188      -8.710 -20.539  35.386  1.00 88.02           O  
ATOM   2765  HG  SER A 188      -8.974 -20.630  34.467  1.00 88.02           H  
ATOM   2766  N   HIS A 189      -8.496 -17.576  32.849  1.00 85.58           N  
ATOM   2767  H   HIS A 189      -8.092 -16.852  33.425  1.00 85.58           H  
ATOM   2768  CA  HIS A 189      -8.033 -17.634  31.459  1.00 85.58           C  
ATOM   2769  HA  HIS A 189      -7.943 -18.677  31.156  1.00 85.58           H  
ATOM   2770  C   HIS A 189      -6.649 -16.983  31.309  1.00 85.58           C  
ATOM   2771  CB  HIS A 189      -9.056 -16.953  30.535  1.00 85.58           C  
ATOM   2772  HB2 HIS A 189      -8.672 -16.937  29.515  1.00 85.58           H  
ATOM   2773  HB3 HIS A 189      -9.967 -17.552  30.528  1.00 85.58           H  
ATOM   2774  O   HIS A 189      -6.235 -16.191  32.158  1.00 85.58           O  
ATOM   2775  CG  HIS A 189      -9.419 -15.542  30.930  1.00 85.58           C  
ATOM   2776  CD2 HIS A 189      -8.602 -14.442  30.948  1.00 85.58           C  
ATOM   2777  HD2 HIS A 189      -7.559 -14.410  30.671  1.00 85.58           H  
ATOM   2778  ND1 HIS A 189     -10.666 -15.122  31.327  1.00 85.58           N  
ATOM   2779  HD1 HIS A 189     -11.471 -15.712  31.483  1.00 85.58           H  
ATOM   2780  CE1 HIS A 189     -10.612 -13.805  31.563  1.00 85.58           C  
ATOM   2781  HE1 HIS A 189     -11.447 -13.190  31.868  1.00 85.58           H  
ATOM   2782  NE2 HIS A 189      -9.367 -13.353  31.375  1.00 85.58           N  
ATOM   2783  N   THR A 190      -5.943 -17.298  30.221  1.00 83.35           N  
ATOM   2784  H   THR A 190      -6.343 -17.928  29.540  1.00 83.35           H  
ATOM   2785  CA  THR A 190      -4.705 -16.602  29.839  1.00 83.35           C  
ATOM   2786  HA  THR A 190      -4.213 -16.237  30.741  1.00 83.35           H  
ATOM   2787  C   THR A 190      -5.034 -15.414  28.942  1.00 83.35           C  
ATOM   2788  CB  THR A 190      -3.712 -17.534  29.132  1.00 83.35           C  
ATOM   2789  HB  THR A 190      -4.146 -17.886  28.195  1.00 83.35           H  
ATOM   2790  O   THR A 190      -5.739 -15.586  27.953  1.00 83.35           O  
ATOM   2791  CG2 THR A 190      -2.369 -16.860  28.844  1.00 83.35           C  
ATOM   2792 HG21 THR A 190      -1.679 -17.578  28.401  1.00 83.35           H  
ATOM   2793 HG22 THR A 190      -2.502 -16.044  28.134  1.00 83.35           H  
ATOM   2794 HG23 THR A 190      -1.940 -16.466  29.765  1.00 83.35           H  
ATOM   2795  OG1 THR A 190      -3.432 -18.648  29.953  1.00 83.35           O  
ATOM   2796  HG1 THR A 190      -2.790 -19.178  29.476  1.00 83.35           H  
ATOM   2797  N   HIS A 191      -4.510 -14.240  29.282  1.00 82.38           N  
ATOM   2798  H   HIS A 191      -3.944 -14.195  30.116  1.00 82.38           H  
ATOM   2799  CA  HIS A 191      -4.587 -13.010  28.495  1.00 82.38           C  
ATOM   2800  HA  HIS A 191      -5.301 -13.115  27.678  1.00 82.38           H  
ATOM   2801  C   HIS A 191      -3.201 -12.703  27.909  1.00 82.38           C  
ATOM   2802  CB  HIS A 191      -5.067 -11.899  29.437  1.00 82.38           C  
ATOM   2803  HB2 HIS A 191      -4.323 -11.740  30.218  1.00 82.38           H  
ATOM   2804  HB3 HIS A 191      -5.995 -12.213  29.914  1.00 82.38           H  
ATOM   2805  O   HIS A 191      -2.241 -12.600  28.679  1.00 82.38           O  
ATOM   2806  CG  HIS A 191      -5.317 -10.592  28.743  1.00 82.38           C  
ATOM   2807  CD2 HIS A 191      -4.390  -9.646  28.400  1.00 82.38           C  
ATOM   2808  HD2 HIS A 191      -3.323  -9.690  28.562  1.00 82.38           H  
ATOM   2809  ND1 HIS A 191      -6.549 -10.116  28.362  1.00 82.38           N  
ATOM   2810  HD1 HIS A 191      -7.440 -10.537  28.580  1.00 82.38           H  
ATOM   2811  CE1 HIS A 191      -6.373  -8.909  27.805  1.00 82.38           C  
ATOM   2812  HE1 HIS A 191      -7.155  -8.263  27.436  1.00 82.38           H  
ATOM   2813  NE2 HIS A 191      -5.077  -8.591  27.811  1.00 82.38           N  
ATOM   2814  N   ASN A 192      -3.071 -12.599  26.583  1.00 79.35           N  
ATOM   2815  H   ASN A 192      -3.892 -12.654  25.999  1.00 79.35           H  
ATOM   2816  CA  ASN A 192      -1.801 -12.279  25.919  1.00 79.35           C  
ATOM   2817  HA  ASN A 192      -0.968 -12.666  26.505  1.00 79.35           H  
ATOM   2818  C   ASN A 192      -1.619 -10.765  25.826  1.00 79.35           C  
ATOM   2819  CB  ASN A 192      -1.731 -12.947  24.543  1.00 79.35           C  
ATOM   2820  HB2 ASN A 192      -0.776 -12.709  24.073  1.00 79.35           H  
ATOM   2821  HB3 ASN A 192      -2.521 -12.545  23.908  1.00 79.35           H  
ATOM   2822  O   ASN A 192      -2.080 -10.137  24.879  1.00 79.35           O  
ATOM   2823  CG  ASN A 192      -1.858 -14.448  24.629  1.00 79.35           C  
ATOM   2824  ND2 ASN A 192      -2.930 -14.979  24.094  1.00 79.35           N  
ATOM   2825 HD21 ASN A 192      -3.666 -14.348  23.812  1.00 79.35           H  
ATOM   2826 HD22 ASN A 192      -3.046 -15.980  24.157  1.00 79.35           H  
ATOM   2827  OD1 ASN A 192      -1.039 -15.150  25.208  1.00 79.35           O  
ATOM   2828  N   SER A 193      -0.956 -10.195  26.828  1.00 81.56           N  
ATOM   2829  H   SER A 193      -0.500 -10.775  27.518  1.00 81.56           H  
ATOM   2830  CA  SER A 193      -0.783  -8.752  26.928  1.00 81.56           C  
ATOM   2831  HA  SER A 193      -1.740  -8.292  26.682  1.00 81.56           H  
ATOM   2832  C   SER A 193       0.256  -8.245  25.933  1.00 81.56           C  
ATOM   2833  CB  SER A 193      -0.404  -8.391  28.366  1.00 81.56           C  
ATOM   2834  HB2 SER A 193       0.537  -8.878  28.624  1.00 81.56           H  
ATOM   2835  HB3 SER A 193      -1.181  -8.755  29.039  1.00 81.56           H  
ATOM   2836  O   SER A 193       1.284  -8.894  25.733  1.00 81.56           O  
ATOM   2837  OG  SER A 193      -0.274  -7.001  28.547  1.00 81.56           O  
ATOM   2838  HG  SER A 193      -1.111  -6.628  28.261  1.00 81.56           H  
ATOM   2839  N   ALA A 194       0.026  -7.065  25.361  1.00 71.09           N  
ATOM   2840  H   ALA A 194      -0.806  -6.560  25.631  1.00 71.09           H  
ATOM   2841  CA  ALA A 194       1.022  -6.301  24.612  1.00 71.09           C  
ATOM   2842  HA  ALA A 194       1.697  -6.996  24.114  1.00 71.09           H  
ATOM   2843  C   ALA A 194       1.879  -5.411  25.532  1.00 71.09           C  
ATOM   2844  CB  ALA A 194       0.297  -5.495  23.534  1.00 71.09           C  
ATOM   2845  HB1 ALA A 194       1.021  -4.964  22.916  1.00 71.09           H  
ATOM   2846  HB2 ALA A 194      -0.281  -6.177  22.910  1.00 71.09           H  
ATOM   2847  HB3 ALA A 194      -0.374  -4.768  23.992  1.00 71.09           H  
ATOM   2848  O   ALA A 194       2.868  -4.822  25.091  1.00 71.09           O  
ATOM   2849  N   GLY A 195       1.556  -5.379  26.826  1.00 75.11           N  
ATOM   2850  H   GLY A 195       0.701  -5.843  27.094  1.00 75.11           H  
ATOM   2851  CA  GLY A 195       2.200  -4.550  27.836  1.00 75.11           C  
ATOM   2852  HA2 GLY A 195       2.208  -5.106  28.774  1.00 75.11           H  
ATOM   2853  HA3 GLY A 195       3.224  -4.319  27.542  1.00 75.11           H  
ATOM   2854  C   GLY A 195       1.474  -3.238  28.112  1.00 75.11           C  
ATOM   2855  O   GLY A 195       2.030  -2.408  28.829  1.00 75.11           O  
ATOM   2856  N   ASN A 196       0.264  -3.059  27.581  1.00 73.75           N  
ATOM   2857  H   ASN A 196      -0.157  -3.807  27.049  1.00 73.75           H  
ATOM   2858  CA  ASN A 196      -0.614  -1.953  27.934  1.00 73.75           C  
ATOM   2859  HA  ASN A 196      -0.006  -1.100  28.238  1.00 73.75           H  
ATOM   2860  C   ASN A 196      -1.494  -2.337  29.136  1.00 73.75           C  
ATOM   2861  CB  ASN A 196      -1.428  -1.530  26.697  1.00 73.75           C  
ATOM   2862  HB2 ASN A 196      -2.056  -2.363  26.382  1.00 73.75           H  
ATOM   2863  HB3 ASN A 196      -2.084  -0.695  26.944  1.00 73.75           H  
ATOM   2864  O   ASN A 196      -1.559  -3.496  29.559  1.00 73.75           O  
ATOM   2865  CG  ASN A 196      -0.565  -1.101  25.522  1.00 73.75           C  
ATOM   2866  ND2 ASN A 196      -1.051  -1.305  24.324  1.00 73.75           N  
ATOM   2867 HD21 ASN A 196      -2.013  -1.604  24.244  1.00 73.75           H  
ATOM   2868 HD22 ASN A 196      -0.501  -1.040  23.520  1.00 73.75           H  
ATOM   2869  OD1 ASN A 196       0.533  -0.580  25.658  1.00 73.75           O  
ATOM   2870  N   ASP A 197      -2.165  -1.339  29.702  1.00 81.06           N  
ATOM   2871  H   ASP A 197      -2.070  -0.414  29.308  1.00 81.06           H  
ATOM   2872  CA  ASP A 197      -3.053  -1.497  30.850  1.00 81.06           C  
ATOM   2873  HA  ASP A 197      -2.477  -1.869  31.697  1.00 81.06           H  
ATOM   2874  C   ASP A 197      -4.181  -2.507  30.563  1.00 81.06           C  
ATOM   2875  CB  ASP A 197      -3.633  -0.116  31.202  1.00 81.06           C  
ATOM   2876  HB2 ASP A 197      -4.566  -0.263  31.746  1.00 81.06           H  
ATOM   2877  HB3 ASP A 197      -3.892   0.411  30.283  1.00 81.06           H  
ATOM   2878  O   ASP A 197      -4.952  -2.349  29.612  1.00 81.06           O  
ATOM   2879  CG  ASP A 197      -2.716   0.778  32.051  1.00 81.06           C  
ATOM   2880  OD1 ASP A 197      -3.126   1.936  32.304  1.00 81.06           O  
ATOM   2881  OD2 ASP A 197      -1.654   0.309  32.516  1.00 81.06           O  
ATOM   2882  N   VAL A 198      -4.318  -3.522  31.426  1.00 81.80           N  
ATOM   2883  H   VAL A 198      -3.654  -3.599  32.184  1.00 81.80           H  
ATOM   2884  CA  VAL A 198      -5.378  -4.536  31.308  1.00 81.80           C  
ATOM   2885  HA  VAL A 198      -5.739  -4.539  30.279  1.00 81.80           H  
ATOM   2886  C   VAL A 198      -6.543  -4.175  32.218  1.00 81.80           C  
ATOM   2887  CB  VAL A 198      -4.876  -5.962  31.599  1.00 81.80           C  
ATOM   2888  HB  VAL A 198      -4.484  -6.009  32.615  1.00 81.80           H  
ATOM   2889  O   VAL A 198      -6.425  -4.136  33.443  1.00 81.80           O  
ATOM   2890  CG1 VAL A 198      -6.003  -7.001  31.454  1.00 81.80           C  
ATOM   2891 HG11 VAL A 198      -6.418  -6.947  30.448  1.00 81.80           H  
ATOM   2892 HG12 VAL A 198      -6.787  -6.817  32.188  1.00 81.80           H  
ATOM   2893 HG13 VAL A 198      -5.600  -8.001  31.619  1.00 81.80           H  
ATOM   2894  CG2 VAL A 198      -3.769  -6.374  30.631  1.00 81.80           C  
ATOM   2895 HG21 VAL A 198      -3.441  -7.393  30.841  1.00 81.80           H  
ATOM   2896 HG22 VAL A 198      -2.922  -5.691  30.699  1.00 81.80           H  
ATOM   2897 HG23 VAL A 198      -4.143  -6.348  29.608  1.00 81.80           H  
ATOM   2898  N   GLU A 199      -7.719  -3.973  31.642  1.00 81.54           N  
ATOM   2899  H   GLU A 199      -7.764  -4.031  30.635  1.00 81.54           H  
ATOM   2900  CA  GLU A 199      -8.953  -3.806  32.397  1.00 81.54           C  
ATOM   2901  HA  GLU A 199      -8.753  -3.187  33.272  1.00 81.54           H  
ATOM   2902  C   GLU A 199      -9.488  -5.166  32.863  1.00 81.54           C  
ATOM   2903  CB  GLU A 199     -10.007  -3.099  31.551  1.00 81.54           C  
ATOM   2904  HB2 GLU A 199     -10.892  -2.981  32.177  1.00 81.54           H  
ATOM   2905  HB3 GLU A 199     -10.265  -3.743  30.711  1.00 81.54           H  
ATOM   2906  O   GLU A 199      -9.766  -6.053  32.055  1.00 81.54           O  
ATOM   2907  CG  GLU A 199      -9.598  -1.721  30.999  1.00 81.54           C  
ATOM   2908  HG2 GLU A 199      -8.716  -1.825  30.367  1.00 81.54           H  
ATOM   2909  HG3 GLU A 199      -9.359  -1.060  31.832  1.00 81.54           H  
ATOM   2910  CD  GLU A 199     -10.740  -1.120  30.170  1.00 81.54           C  
ATOM   2911  OE1 GLU A 199     -10.556  -0.108  29.459  1.00 81.54           O  
ATOM   2912  OE2 GLU A 199     -11.866  -1.663  30.263  1.00 81.54           O  
ATOM   2913  N   VAL A 200      -9.696  -5.321  34.170  1.00 84.77           N  
ATOM   2914  H   VAL A 200      -9.431  -4.560  34.779  1.00 84.77           H  
ATOM   2915  CA  VAL A 200     -10.225  -6.535  34.801  1.00 84.77           C  
ATOM   2916  HA  VAL A 200     -10.299  -7.321  34.049  1.00 84.77           H  
ATOM   2917  C   VAL A 200     -11.614  -6.251  35.359  1.00 84.77           C  
ATOM   2918  CB  VAL A 200      -9.286  -7.046  35.910  1.00 84.77           C  
ATOM   2919  HB  VAL A 200      -9.262  -6.320  36.723  1.00 84.77           H  
ATOM   2920  O   VAL A 200     -11.786  -5.362  36.189  1.00 84.77           O  
ATOM   2921  CG1 VAL A 200      -9.790  -8.389  36.459  1.00 84.77           C  
ATOM   2922 HG11 VAL A 200     -10.758  -8.261  36.943  1.00 84.77           H  
ATOM   2923 HG12 VAL A 200      -9.081  -8.773  37.193  1.00 84.77           H  
ATOM   2924 HG13 VAL A 200      -9.882  -9.103  35.640  1.00 84.77           H  
ATOM   2925  CG2 VAL A 200      -7.849  -7.248  35.412  1.00 84.77           C  
ATOM   2926 HG21 VAL A 200      -7.832  -7.923  34.556  1.00 84.77           H  
ATOM   2927 HG22 VAL A 200      -7.420  -6.293  35.109  1.00 84.77           H  
ATOM   2928 HG23 VAL A 200      -7.226  -7.653  36.209  1.00 84.77           H  
ATOM   2929  N   THR A 201     -12.618  -7.019  34.935  1.00 84.94           N  
ATOM   2930  H   THR A 201     -12.398  -7.747  34.271  1.00 84.94           H  
ATOM   2931  CA  THR A 201     -13.998  -6.928  35.442  1.00 84.94           C  
ATOM   2932  HA  THR A 201     -14.046  -6.180  36.234  1.00 84.94           H  
ATOM   2933  C   THR A 201     -14.431  -8.253  36.056  1.00 84.94           C  
ATOM   2934  CB  THR A 201     -14.963  -6.469  34.342  1.00 84.94           C  
ATOM   2935  HB  THR A 201     -14.907  -7.158  33.499  1.00 84.94           H  
ATOM   2936  O   THR A 201     -14.202  -9.316  35.475  1.00 84.94           O  
ATOM   2937  CG2 THR A 201     -16.420  -6.364  34.795  1.00 84.94           C  
ATOM   2938 HG21 THR A 201     -16.828  -7.356  34.987  1.00 84.94           H  
ATOM   2939 HG22 THR A 201     -17.015  -5.895  34.011  1.00 84.94           H  
ATOM   2940 HG23 THR A 201     -16.497  -5.767  35.704  1.00 84.94           H  
ATOM   2941  OG1 THR A 201     -14.562  -5.190  33.902  1.00 84.94           O  
ATOM   2942  HG1 THR A 201     -13.644  -5.265  33.634  1.00 84.94           H  
ATOM   2943  N   VAL A 202     -15.061  -8.189  37.231  1.00 83.48           N  
ATOM   2944  H   VAL A 202     -15.257  -7.277  37.619  1.00 83.48           H  
ATOM   2945  CA  VAL A 202     -15.578  -9.353  37.958  1.00 83.48           C  
ATOM   2946  HA  VAL A 202     -15.561 -10.212  37.287  1.00 83.48           H  
ATOM   2947  C   VAL A 202     -17.023  -9.116  38.367  1.00 83.48           C  
ATOM   2948  CB  VAL A 202     -14.706  -9.702  39.181  1.00 83.48           C  
ATOM   2949  HB  VAL A 202     -14.577  -8.817  39.804  1.00 83.48           H  
ATOM   2950  O   VAL A 202     -17.330  -8.103  38.988  1.00 83.48           O  
ATOM   2951  CG1 VAL A 202     -15.313 -10.817  40.048  1.00 83.48           C  
ATOM   2952 HG11 VAL A 202     -16.261 -10.491  40.477  1.00 83.48           H  
ATOM   2953 HG12 VAL A 202     -14.642 -11.042  40.876  1.00 83.48           H  
ATOM   2954 HG13 VAL A 202     -15.477 -11.713  39.449  1.00 83.48           H  
ATOM   2955  CG2 VAL A 202     -13.327 -10.186  38.715  1.00 83.48           C  
ATOM   2956 HG21 VAL A 202     -12.746 -10.546  39.564  1.00 83.48           H  
ATOM   2957 HG22 VAL A 202     -12.788  -9.370  38.235  1.00 83.48           H  
ATOM   2958 HG23 VAL A 202     -13.448 -11.001  38.002  1.00 83.48           H  
ATOM   2959  N   ASN A 203     -17.877 -10.102  38.095  1.00 83.90           N  
ATOM   2960  H   ASN A 203     -17.509 -10.924  37.637  1.00 83.90           H  
ATOM   2961  CA  ASN A 203     -19.218 -10.200  38.668  1.00 83.90           C  
ATOM   2962  HA  ASN A 203     -19.386  -9.360  39.342  1.00 83.90           H  
ATOM   2963  C   ASN A 203     -19.311 -11.493  39.476  1.00 83.90           C  
ATOM   2964  CB  ASN A 203     -20.309 -10.153  37.588  1.00 83.90           C  
ATOM   2965  HB2 ASN A 203     -20.363 -11.105  37.060  1.00 83.90           H  
ATOM   2966  HB3 ASN A 203     -21.272 -10.007  38.078  1.00 83.90           H  
ATOM   2967  O   ASN A 203     -18.824 -12.530  39.024  1.00 83.90           O  
ATOM   2968  CG  ASN A 203     -20.127  -9.022  36.600  1.00 83.90           C  
ATOM   2969  ND2 ASN A 203     -19.761  -9.319  35.374  1.00 83.90           N  
ATOM   2970 HD21 ASN A 203     -19.628 -10.283  35.104  1.00 83.90           H  
ATOM   2971 HD22 ASN A 203     -19.762  -8.568  34.698  1.00 83.90           H  
ATOM   2972  OD1 ASN A 203     -20.290  -7.866  36.932  1.00 83.90           O  
ATOM   2973  N   ALA A 204     -19.931 -11.440  40.650  1.00 83.87           N  
ATOM   2974  H   ALA A 204     -20.323 -10.560  40.951  1.00 83.87           H  
ATOM   2975  CA  ALA A 204     -20.169 -12.603  41.494  1.00 83.87           C  
ATOM   2976  HA  ALA A 204     -20.142 -13.501  40.877  1.00 83.87           H  
ATOM   2977  C   ALA A 204     -21.550 -12.513  42.145  1.00 83.87           C  
ATOM   2978  CB  ALA A 204     -19.062 -12.708  42.547  1.00 83.87           C  
ATOM   2979  HB1 ALA A 204     -18.088 -12.756  42.061  1.00 83.87           H  
ATOM   2980  HB2 ALA A 204     -19.209 -13.607  43.146  1.00 83.87           H  
ATOM   2981  HB3 ALA A 204     -19.101 -11.832  43.195  1.00 83.87           H  
ATOM   2982  O   ALA A 204     -21.947 -11.462  42.646  1.00 83.87           O  
ATOM   2983  N   SER A 205     -22.270 -13.627  42.180  1.00 85.29           N  
ATOM   2984  H   SER A 205     -21.890 -14.469  41.773  1.00 85.29           H  
ATOM   2985  CA  SER A 205     -23.568 -13.720  42.848  1.00 85.29           C  
ATOM   2986  HA  SER A 205     -23.608 -12.994  43.659  1.00 85.29           H  
ATOM   2987  C   SER A 205     -23.767 -15.097  43.467  1.00 85.29           C  
ATOM   2988  CB  SER A 205     -24.696 -13.391  41.866  1.00 85.29           C  
ATOM   2989  HB2 SER A 205     -25.646 -13.374  42.399  1.00 85.29           H  
ATOM   2990  HB3 SER A 205     -24.525 -12.406  41.433  1.00 85.29           H  
ATOM   2991  O   SER A 205     -23.103 -16.069  43.093  1.00 85.29           O  
ATOM   2992  OG  SER A 205     -24.759 -14.357  40.835  1.00 85.29           O  
ATOM   2993  HG  SER A 205     -23.899 -14.419  40.412  1.00 85.29           H  
ATOM   2994  N   GLY A 206     -24.683 -15.186  44.425  1.00 84.40           N  
ATOM   2995  H   GLY A 206     -25.166 -14.354  44.733  1.00 84.40           H  
ATOM   2996  CA  GLY A 206     -25.074 -16.463  44.994  1.00 84.40           C  
ATOM   2997  HA2 GLY A 206     -24.289 -16.830  45.656  1.00 84.40           H  
ATOM   2998  HA3 GLY A 206     -25.206 -17.167  44.172  1.00 84.40           H  
ATOM   2999  C   GLY A 206     -26.373 -16.393  45.776  1.00 84.40           C  
ATOM   3000  O   GLY A 206     -26.727 -15.346  46.319  1.00 84.40           O  
ATOM   3001  N   SER A 207     -27.075 -17.519  45.835  1.00 85.51           N  
ATOM   3002  H   SER A 207     -26.725 -18.331  45.348  1.00 85.51           H  
ATOM   3003  CA  SER A 207     -28.280 -17.697  46.638  1.00 85.51           C  
ATOM   3004  HA  SER A 207     -28.216 -17.014  47.485  1.00 85.51           H  
ATOM   3005  C   SER A 207     -28.382 -19.123  47.182  1.00 85.51           C  
ATOM   3006  CB  SER A 207     -29.537 -17.322  45.847  1.00 85.51           C  
ATOM   3007  HB2 SER A 207     -29.450 -16.299  45.483  1.00 85.51           H  
ATOM   3008  HB3 SER A 207     -30.401 -17.380  46.509  1.00 85.51           H  
ATOM   3009  O   SER A 207     -27.873 -20.073  46.589  1.00 85.51           O  
ATOM   3010  OG  SER A 207     -29.732 -18.203  44.761  1.00 85.51           O  
ATOM   3011  HG  SER A 207     -29.432 -17.775  43.955  1.00 85.51           H  
ATOM   3012  N   SER A 208     -29.026 -19.285  48.333  1.00 85.02           N  
ATOM   3013  H   SER A 208     -29.351 -18.460  48.817  1.00 85.02           H  
ATOM   3014  CA  SER A 208     -29.338 -20.582  48.932  1.00 85.02           C  
ATOM   3015  HA  SER A 208     -29.454 -21.330  48.148  1.00 85.02           H  
ATOM   3016  C   SER A 208     -30.643 -20.473  49.709  1.00 85.02           C  
ATOM   3017  CB  SER A 208     -28.200 -21.013  49.855  1.00 85.02           C  
ATOM   3018  HB2 SER A 208     -28.156 -20.347  50.717  1.00 85.02           H  
ATOM   3019  HB3 SER A 208     -27.253 -20.946  49.319  1.00 85.02           H  
ATOM   3020  O   SER A 208     -30.898 -19.440  50.323  1.00 85.02           O  
ATOM   3021  OG  SER A 208     -28.410 -22.343  50.270  1.00 85.02           O  
ATOM   3022  HG  SER A 208     -27.586 -22.722  50.584  1.00 85.02           H  
ATOM   3023  N   THR A 209     -31.485 -21.503  49.673  1.00 84.14           N  
ATOM   3024  H   THR A 209     -31.186 -22.355  49.221  1.00 84.14           H  
ATOM   3025  CA  THR A 209     -32.738 -21.547  50.441  1.00 84.14           C  
ATOM   3026  HA  THR A 209     -32.696 -20.795  51.229  1.00 84.14           H  
ATOM   3027  C   THR A 209     -32.883 -22.915  51.101  1.00 84.14           C  
ATOM   3028  CB  THR A 209     -33.966 -21.225  49.568  1.00 84.14           C  
ATOM   3029  HB  THR A 209     -34.067 -21.986  48.794  1.00 84.14           H  
ATOM   3030  O   THR A 209     -32.747 -23.940  50.435  1.00 84.14           O  
ATOM   3031  CG2 THR A 209     -35.259 -21.155  50.380  1.00 84.14           C  
ATOM   3032 HG21 THR A 209     -35.151 -20.432  51.188  1.00 84.14           H  
ATOM   3033 HG22 THR A 209     -35.497 -22.133  50.800  1.00 84.14           H  
ATOM   3034 HG23 THR A 209     -36.083 -20.853  49.734  1.00 84.14           H  
ATOM   3035  OG1 THR A 209     -33.828 -19.959  48.950  1.00 84.14           O  
ATOM   3036  HG1 THR A 209     -32.934 -19.931  48.600  1.00 84.14           H  
ATOM   3037  N   THR A 210     -33.183 -22.943  52.398  1.00 85.65           N  
ATOM   3038  H   THR A 210     -33.259 -22.063  52.886  1.00 85.65           H  
ATOM   3039  CA  THR A 210     -33.451 -24.174  53.158  1.00 85.65           C  
ATOM   3040  HA  THR A 210     -33.626 -24.996  52.464  1.00 85.65           H  
ATOM   3041  C   THR A 210     -34.688 -24.015  54.022  1.00 85.65           C  
ATOM   3042  CB  THR A 210     -32.295 -24.573  54.082  1.00 85.65           C  
ATOM   3043  HB  THR A 210     -32.584 -25.470  54.631  1.00 85.65           H  
ATOM   3044  O   THR A 210     -34.884 -22.962  54.624  1.00 85.65           O  
ATOM   3045  CG2 THR A 210     -31.009 -24.877  53.324  1.00 85.65           C  
ATOM   3046 HG21 THR A 210     -30.737 -24.035  52.688  1.00 85.65           H  
ATOM   3047 HG22 THR A 210     -30.208 -25.070  54.038  1.00 85.65           H  
ATOM   3048 HG23 THR A 210     -31.158 -25.754  52.694  1.00 85.65           H  
ATOM   3049  OG1 THR A 210     -32.039 -23.554  55.015  1.00 85.65           O  
ATOM   3050  HG1 THR A 210     -32.873 -23.117  55.206  1.00 85.65           H  
ATOM   3051  N   ILE A 211     -35.462 -25.087  54.143  1.00 82.13           N  
ATOM   3052  H   ILE A 211     -35.205 -25.936  53.659  1.00 82.13           H  
ATOM   3053  CA  ILE A 211     -36.689 -25.140  54.935  1.00 82.13           C  
ATOM   3054  HA  ILE A 211     -36.926 -24.149  55.322  1.00 82.13           H  
ATOM   3055  C   ILE A 211     -36.469 -26.086  56.123  1.00 82.13           C  
ATOM   3056  CB  ILE A 211     -37.856 -25.570  54.023  1.00 82.13           C  
ATOM   3057  HB  ILE A 211     -37.612 -26.536  53.581  1.00 82.13           H  
ATOM   3058  O   ILE A 211     -35.924 -27.179  55.947  1.00 82.13           O  
ATOM   3059  CG1 ILE A 211     -38.080 -24.544  52.883  1.00 82.13           C  
ATOM   3060 HG12 ILE A 211     -38.394 -23.592  53.311  1.00 82.13           H  
ATOM   3061 HG13 ILE A 211     -37.145 -24.376  52.349  1.00 82.13           H  
ATOM   3062  CG2 ILE A 211     -39.128 -25.733  54.851  1.00 82.13           C  
ATOM   3063 HG21 ILE A 211     -39.013 -26.471  55.645  1.00 82.13           H  
ATOM   3064 HG22 ILE A 211     -39.425 -24.774  55.276  1.00 82.13           H  
ATOM   3065 HG23 ILE A 211     -39.930 -26.095  54.208  1.00 82.13           H  
ATOM   3066  CD1 ILE A 211     -39.111 -24.980  51.835  1.00 82.13           C  
ATOM   3067 HD11 ILE A 211     -40.112 -24.993  52.266  1.00 82.13           H  
ATOM   3068 HD12 ILE A 211     -39.106 -24.269  51.009  1.00 82.13           H  
ATOM   3069 HD13 ILE A 211     -38.862 -25.971  51.454  1.00 82.13           H  
ATOM   3070  N   ALA A 212     -36.867 -25.680  57.331  1.00 84.43           N  
ATOM   3071  H   ALA A 212     -37.275 -24.759  57.408  1.00 84.43           H  
ATOM   3072  CA  ALA A 212     -36.726 -26.478  58.549  1.00 84.43           C  
ATOM   3073  HA  ALA A 212     -36.622 -27.526  58.270  1.00 84.43           H  
ATOM   3074  C   ALA A 212     -37.949 -26.363  59.472  1.00 84.43           C  
ATOM   3075  CB  ALA A 212     -35.445 -26.050  59.279  1.00 84.43           C  
ATOM   3076  HB1 ALA A 212     -35.520 -25.003  59.572  1.00 84.43           H  
ATOM   3077  HB2 ALA A 212     -35.301 -26.660  60.171  1.00 84.43           H  
ATOM   3078  HB3 ALA A 212     -34.586 -26.175  58.619  1.00 84.43           H  
ATOM   3079  O   ALA A 212     -38.487 -25.283  59.687  1.00 84.43           O  
ATOM   3080  N   GLY A 213     -38.345 -27.471  60.108  1.00 79.75           N  
ATOM   3081  H   GLY A 213     -37.895 -28.345  59.873  1.00 79.75           H  
ATOM   3082  CA  GLY A 213     -39.475 -27.492  61.053  1.00 79.75           C  
ATOM   3083  HA2 GLY A 213     -39.784 -28.525  61.214  1.00 79.75           H  
ATOM   3084  HA3 GLY A 213     -40.316 -26.956  60.613  1.00 79.75           H  
ATOM   3085  C   GLY A 213     -39.188 -26.863  62.426  1.00 79.75           C  
ATOM   3086  O   GLY A 213     -40.077 -26.778  63.269  1.00 79.75           O  
ATOM   3087  N   SER A 214     -37.951 -26.440  62.682  1.00 79.96           N  
ATOM   3088  H   SER A 214     -37.280 -26.458  61.927  1.00 79.96           H  
ATOM   3089  CA  SER A 214     -37.522 -25.811  63.933  1.00 79.96           C  
ATOM   3090  HA  SER A 214     -38.397 -25.546  64.527  1.00 79.96           H  
ATOM   3091  C   SER A 214     -36.748 -24.536  63.642  1.00 79.96           C  
ATOM   3092  CB  SER A 214     -36.658 -26.771  64.757  1.00 79.96           C  
ATOM   3093  HB2 SER A 214     -37.257 -27.634  65.047  1.00 79.96           H  
ATOM   3094  HB3 SER A 214     -36.317 -26.265  65.661  1.00 79.96           H  
ATOM   3095  O   SER A 214     -35.991 -24.497  62.672  1.00 79.96           O  
ATOM   3096  OG  SER A 214     -35.535 -27.216  64.018  1.00 79.96           O  
ATOM   3097  HG  SER A 214     -35.133 -26.455  63.592  1.00 79.96           H  
ATOM   3098  N   ALA A 215     -36.893 -23.534  64.512  1.00 78.10           N  
ATOM   3099  H   ALA A 215     -37.540 -23.632  65.281  1.00 78.10           H  
ATOM   3100  CA  ALA A 215     -36.203 -22.259  64.370  1.00 78.10           C  
ATOM   3101  HA  ALA A 215     -36.572 -21.776  63.465  1.00 78.10           H  
ATOM   3102  C   ALA A 215     -34.683 -22.477  64.278  1.00 78.10           C  
ATOM   3103  CB  ALA A 215     -36.543 -21.361  65.566  1.00 78.10           C  
ATOM   3104  HB1 ALA A 215     -37.623 -21.255  65.672  1.00 78.10           H  
ATOM   3105  HB2 ALA A 215     -36.097 -20.378  65.415  1.00 78.10           H  
ATOM   3106  HB3 ALA A 215     -36.139 -21.793  66.482  1.00 78.10           H  
ATOM   3107  O   ALA A 215     -34.113 -23.101  65.182  1.00 78.10           O  
ATOM   3108  N   PRO A 216     -34.013 -21.976  63.229  1.00 77.68           N  
ATOM   3109  CA  PRO A 216     -32.564 -21.900  63.236  1.00 77.68           C  
ATOM   3110  HA  PRO A 216     -32.134 -22.868  63.495  1.00 77.68           H  
ATOM   3111  C   PRO A 216     -32.110 -20.860  64.272  1.00 77.68           C  
ATOM   3112  CB  PRO A 216     -32.175 -21.542  61.800  1.00 77.68           C  
ATOM   3113  HB2 PRO A 216     -31.228 -21.005  61.741  1.00 77.68           H  
ATOM   3114  HB3 PRO A 216     -32.142 -22.446  61.191  1.00 77.68           H  
ATOM   3115  O   PRO A 216     -32.900 -20.082  64.815  1.00 77.68           O  
ATOM   3116  CG  PRO A 216     -33.345 -20.675  61.356  1.00 77.68           C  
ATOM   3117  HG2 PRO A 216     -33.459 -20.664  60.272  1.00 77.68           H  
ATOM   3118  HG3 PRO A 216     -33.182 -19.668  61.741  1.00 77.68           H  
ATOM   3119  CD  PRO A 216     -34.551 -21.306  62.051  1.00 77.68           C  
ATOM   3120  HD2 PRO A 216     -35.267 -20.529  62.320  1.00 77.68           H  
ATOM   3121  HD3 PRO A 216     -35.016 -22.042  61.395  1.00 77.68           H  
ATOM   3122  N   SER A 217     -30.813 -20.835  64.559  1.00 66.25           N  
ATOM   3123  H   SER A 217     -30.183 -21.448  64.061  1.00 66.25           H  
ATOM   3124  CA  SER A 217     -30.218 -19.791  65.390  1.00 66.25           C  
ATOM   3125  HA  SER A 217     -30.727 -19.762  66.353  1.00 66.25           H  
ATOM   3126  C   SER A 217     -30.359 -18.432  64.703  1.00 66.25           C  
ATOM   3127  CB  SER A 217     -28.740 -20.105  65.625  1.00 66.25           C  
ATOM   3128  HB2 SER A 217     -28.650 -21.016  66.217  1.00 66.25           H  
ATOM   3129  HB3 SER A 217     -28.271 -19.283  66.166  1.00 66.25           H  
ATOM   3130  O   SER A 217     -29.810 -18.242  63.619  1.00 66.25           O  
ATOM   3131  OG  SER A 217     -28.091 -20.290  64.382  1.00 66.25           O  
ATOM   3132  HG  SER A 217     -28.306 -19.523  63.846  1.00 66.25           H  
ATOM   3133  N   GLY A 218     -31.060 -17.501  65.348  1.00 65.68           N  
ATOM   3134  H   GLY A 218     -31.523 -17.759  66.208  1.00 65.68           H  
ATOM   3135  CA  GLY A 218     -31.314 -16.172  64.795  1.00 65.68           C  
ATOM   3136  HA2 GLY A 218     -30.423 -15.806  64.284  1.00 65.68           H  
ATOM   3137  HA3 GLY A 218     -31.549 -15.474  65.599  1.00 65.68           H  
ATOM   3138  C   GLY A 218     -32.463 -16.192  63.792  1.00 65.68           C  
ATOM   3139  O   GLY A 218     -32.261 -16.374  62.596  1.00 65.68           O  
ATOM   3140  N   VAL A 219     -33.683 -15.995  64.293  1.00 69.32           N  
ATOM   3141  H   VAL A 219     -33.763 -15.800  65.280  1.00 69.32           H  
ATOM   3142  CA  VAL A 219     -34.843 -15.682  63.446  1.00 69.32           C  
ATOM   3143  HA  VAL A 219     -34.762 -16.249  62.518  1.00 69.32           H  
ATOM   3144  C   VAL A 219     -34.800 -14.193  63.100  1.00 69.32           C  
ATOM   3145  CB  VAL A 219     -36.168 -16.075  64.122  1.00 69.32           C  
ATOM   3146  HB  VAL A 219     -36.270 -15.525  65.058  1.00 69.32           H  
ATOM   3147  O   VAL A 219     -34.424 -13.380  63.945  1.00 69.32           O  
ATOM   3148  CG1 VAL A 219     -37.386 -15.769  63.239  1.00 69.32           C  
ATOM   3149 HG11 VAL A 219     -38.296 -16.131  63.718  1.00 69.32           H  
ATOM   3150 HG12 VAL A 219     -37.492 -14.694  63.096  1.00 69.32           H  
ATOM   3151 HG13 VAL A 219     -37.279 -16.249  62.266  1.00 69.32           H  
ATOM   3152  CG2 VAL A 219     -36.199 -17.577  64.438  1.00 69.32           C  
ATOM   3153 HG21 VAL A 219     -37.134 -17.834  64.934  1.00 69.32           H  
ATOM   3154 HG22 VAL A 219     -35.376 -17.845  65.101  1.00 69.32           H  
ATOM   3155 HG23 VAL A 219     -36.106 -18.153  63.517  1.00 69.32           H  
ATOM   3156  N   GLY A 220     -35.204 -13.832  61.883  1.00 78.16           N  
ATOM   3157  H   GLY A 220     -35.522 -14.541  61.238  1.00 78.16           H  
ATOM   3158  CA  GLY A 220     -35.051 -12.485  61.341  1.00 78.16           C  
ATOM   3159  HA2 GLY A 220     -35.959 -12.210  60.804  1.00 78.16           H  
ATOM   3160  HA3 GLY A 220     -34.899 -11.766  62.146  1.00 78.16           H  
ATOM   3161  C   GLY A 220     -33.877 -12.397  60.369  1.00 78.16           C  
ATOM   3162  O   GLY A 220     -33.484 -13.388  59.757  1.00 78.16           O  
ATOM   3163  N   THR A 221     -33.343 -11.193  60.177  1.00 82.80           N  
ATOM   3164  H   THR A 221     -33.617 -10.428  60.776  1.00 82.80           H  
ATOM   3165  CA  THR A 221     -32.228 -10.970  59.247  1.00 82.80           C  
ATOM   3166  HA  THR A 221     -32.208 -11.778  58.516  1.00 82.80           H  
ATOM   3167  C   THR A 221     -30.909 -10.944  59.985  1.00 82.80           C  
ATOM   3168  CB  THR A 221     -32.392  -9.675  58.471  1.00 82.80           C  
ATOM   3169  HB  THR A 221     -32.339  -8.852  59.184  1.00 82.80           H  
ATOM   3170  O   THR A 221     -30.773 -10.232  60.976  1.00 82.80           O  
ATOM   3171  CG2 THR A 221     -31.376  -9.466  57.349  1.00 82.80           C  
ATOM   3172 HG21 THR A 221     -31.621  -8.558  56.798  1.00 82.80           H  
ATOM   3173 HG22 THR A 221     -31.396 -10.316  56.667  1.00 82.80           H  
ATOM   3174 HG23 THR A 221     -30.373  -9.369  57.765  1.00 82.80           H  
ATOM   3175  OG1 THR A 221     -33.653  -9.716  57.867  1.00 82.80           O  
ATOM   3176  HG1 THR A 221     -34.180 -10.336  58.375  1.00 82.80           H  
ATOM   3177  N   THR A 222     -29.946 -11.687  59.459  1.00 82.83           N  
ATOM   3178  H   THR A 222     -30.146 -12.193  58.608  1.00 82.83           H  
ATOM   3179  CA  THR A 222     -28.554 -11.674  59.891  1.00 82.83           C  
ATOM   3180  HA  THR A 222     -28.418 -10.801  60.530  1.00 82.83           H  
ATOM   3181  C   THR A 222     -27.629 -11.506  58.690  1.00 82.83           C  
ATOM   3182  CB  THR A 222     -28.190 -12.918  60.718  1.00 82.83           C  
ATOM   3183  HB  THR A 222     -27.126 -12.904  60.955  1.00 82.83           H  
ATOM   3184  O   THR A 222     -28.051 -11.614  57.535  1.00 82.83           O  
ATOM   3185  CG2 THR A 222     -28.998 -13.008  62.014  1.00 82.83           C  
ATOM   3186 HG21 THR A 222     -30.054 -13.183  61.807  1.00 82.83           H  
ATOM   3187 HG22 THR A 222     -28.901 -12.078  62.575  1.00 82.83           H  
ATOM   3188 HG23 THR A 222     -28.605 -13.819  62.626  1.00 82.83           H  
ATOM   3189  OG1 THR A 222     -28.497 -14.093  60.000  1.00 82.83           O  
ATOM   3190  HG1 THR A 222     -29.451 -14.174  60.064  1.00 82.83           H  
ATOM   3191  N   THR A 223     -26.359 -11.205  58.932  1.00 84.23           N  
ATOM   3192  H   THR A 223     -26.102 -11.010  59.889  1.00 84.23           H  
ATOM   3193  CA  THR A 223     -25.374 -10.973  57.875  1.00 84.23           C  
ATOM   3194  HA  THR A 223     -25.724 -11.444  56.957  1.00 84.23           H  
ATOM   3195  C   THR A 223     -24.028 -11.601  58.206  1.00 84.23           C  
ATOM   3196  CB  THR A 223     -25.202  -9.476  57.590  1.00 84.23           C  
ATOM   3197  HB  THR A 223     -24.345  -9.345  56.929  1.00 84.23           H  
ATOM   3198  O   THR A 223     -23.573 -11.616  59.348  1.00 84.23           O  
ATOM   3199  CG2 THR A 223     -26.402  -8.829  56.915  1.00 84.23           C  
ATOM   3200 HG21 THR A 223     -27.294  -8.966  57.526  1.00 84.23           H  
ATOM   3201 HG22 THR A 223     -26.209  -7.763  56.796  1.00 84.23           H  
ATOM   3202 HG23 THR A 223     -26.558  -9.275  55.932  1.00 84.23           H  
ATOM   3203  OG1 THR A 223     -24.970  -8.745  58.774  1.00 84.23           O  
ATOM   3204  HG1 THR A 223     -25.616  -9.001  59.437  1.00 84.23           H  
ATOM   3205  N   TYR A 224     -23.329 -12.076  57.181  1.00 84.12           N  
ATOM   3206  H   TYR A 224     -23.738 -12.042  56.258  1.00 84.12           H  
ATOM   3207  CA  TYR A 224     -21.947 -12.540  57.295  1.00 84.12           C  
ATOM   3208  HA  TYR A 224     -21.470 -12.037  58.137  1.00 84.12           H  
ATOM   3209  C   TYR A 224     -21.169 -12.162  56.040  1.00 84.12           C  
ATOM   3210  CB  TYR A 224     -21.911 -14.052  57.566  1.00 84.12           C  
ATOM   3211  HB2 TYR A 224     -20.875 -14.358  57.713  1.00 84.12           H  
ATOM   3212  HB3 TYR A 224     -22.436 -14.250  58.500  1.00 84.12           H  
ATOM   3213  O   TYR A 224     -21.752 -11.862  55.001  1.00 84.12           O  
ATOM   3214  CG  TYR A 224     -22.523 -14.901  56.470  1.00 84.12           C  
ATOM   3215  CD1 TYR A 224     -23.894 -15.222  56.517  1.00 84.12           C  
ATOM   3216  HD1 TYR A 224     -24.506 -14.869  57.334  1.00 84.12           H  
ATOM   3217  CD2 TYR A 224     -21.729 -15.342  55.392  1.00 84.12           C  
ATOM   3218  HD2 TYR A 224     -20.685 -15.068  55.351  1.00 84.12           H  
ATOM   3219  CE1 TYR A 224     -24.476 -15.977  55.483  1.00 84.12           C  
ATOM   3220  HE1 TYR A 224     -25.529 -16.213  55.491  1.00 84.12           H  
ATOM   3221  CE2 TYR A 224     -22.308 -16.094  54.354  1.00 84.12           C  
ATOM   3222  HE2 TYR A 224     -21.710 -16.412  53.512  1.00 84.12           H  
ATOM   3223  OH  TYR A 224     -24.258 -17.079  53.377  1.00 84.12           O  
ATOM   3224  HH  TYR A 224     -23.672 -17.174  52.623  1.00 84.12           H  
ATOM   3225  CZ  TYR A 224     -23.686 -16.400  54.399  1.00 84.12           C  
ATOM   3226  N   THR A 225     -19.843 -12.168  56.117  1.00 85.49           N  
ATOM   3227  H   THR A 225     -19.380 -12.378  56.990  1.00 85.49           H  
ATOM   3228  CA  THR A 225     -18.993 -11.790  54.984  1.00 85.49           C  
ATOM   3229  HA  THR A 225     -19.609 -11.313  54.222  1.00 85.49           H  
ATOM   3230  C   THR A 225     -18.352 -13.002  54.329  1.00 85.49           C  
ATOM   3231  CB  THR A 225     -17.948 -10.750  55.383  1.00 85.49           C  
ATOM   3232  HB  THR A 225     -17.389 -10.506  54.479  1.00 85.49           H  
ATOM   3233  O   THR A 225     -18.175 -14.039  54.977  1.00 85.49           O  
ATOM   3234  CG2 THR A 225     -18.615  -9.484  55.924  1.00 85.49           C  
ATOM   3235 HG21 THR A 225     -19.282  -9.074  55.166  1.00 85.49           H  
ATOM   3236 HG22 THR A 225     -19.176  -9.700  56.833  1.00 85.49           H  
ATOM   3237 HG23 THR A 225     -17.854  -8.739  56.159  1.00 85.49           H  
ATOM   3238  OG1 THR A 225     -17.056 -11.243  56.352  1.00 85.49           O  
ATOM   3239  HG1 THR A 225     -16.286 -10.671  56.324  1.00 85.49           H  
ATOM   3240  N   ARG A 226     -18.041 -12.886  53.034  1.00 87.29           N  
ATOM   3241  H   ARG A 226     -18.272 -12.006  52.595  1.00 87.29           H  
ATOM   3242  CA  ARG A 226     -17.280 -13.841  52.206  1.00 87.29           C  
ATOM   3243  HA  ARG A 226     -16.734 -14.542  52.836  1.00 87.29           H  
ATOM   3244  C   ARG A 226     -16.235 -13.075  51.388  1.00 87.29           C  
ATOM   3245  CB  ARG A 226     -18.236 -14.595  51.260  1.00 87.29           C  
ATOM   3246  HB2 ARG A 226     -17.653 -15.103  50.491  1.00 87.29           H  
ATOM   3247  HB3 ARG A 226     -18.853 -13.861  50.741  1.00 87.29           H  
ATOM   3248  O   ARG A 226     -16.444 -11.903  51.080  1.00 87.29           O  
ATOM   3249  CG  ARG A 226     -19.174 -15.625  51.913  1.00 87.29           C  
ATOM   3250  HG2 ARG A 226     -19.798 -16.036  51.120  1.00 87.29           H  
ATOM   3251  HG3 ARG A 226     -19.834 -15.122  52.619  1.00 87.29           H  
ATOM   3252  CD  ARG A 226     -18.464 -16.802  52.602  1.00 87.29           C  
ATOM   3253  HD2 ARG A 226     -17.527 -17.005  52.084  1.00 87.29           H  
ATOM   3254  HD3 ARG A 226     -19.106 -17.680  52.524  1.00 87.29           H  
ATOM   3255  NE  ARG A 226     -18.225 -16.540  54.026  1.00 87.29           N  
ATOM   3256  HE  ARG A 226     -18.715 -15.747  54.414  1.00 87.29           H  
ATOM   3257  NH1 ARG A 226     -16.340 -17.803  54.394  1.00 87.29           N  
ATOM   3258 HH11 ARG A 226     -16.263 -17.934  53.396  1.00 87.29           H  
ATOM   3259 HH12 ARG A 226     -15.523 -17.968  54.965  1.00 87.29           H  
ATOM   3260  NH2 ARG A 226     -17.235 -16.589  56.048  1.00 87.29           N  
ATOM   3261 HH21 ARG A 226     -16.484 -16.872  56.660  1.00 87.29           H  
ATOM   3262 HH22 ARG A 226     -17.763 -15.755  56.261  1.00 87.29           H  
ATOM   3263  CZ  ARG A 226     -17.274 -16.999  54.813  1.00 87.29           C  
ATOM   3264  N   THR A 227     -15.135 -13.721  51.011  1.00 86.67           N  
ATOM   3265  H   THR A 227     -14.959 -14.659  51.342  1.00 86.67           H  
ATOM   3266  CA  THR A 227     -14.064 -13.074  50.238  1.00 86.67           C  
ATOM   3267  HA  THR A 227     -14.190 -11.993  50.300  1.00 86.67           H  
ATOM   3268  C   THR A 227     -14.118 -13.442  48.751  1.00 86.67           C  
ATOM   3269  CB  THR A 227     -12.695 -13.381  50.862  1.00 86.67           C  
ATOM   3270  HB  THR A 227     -12.501 -14.452  50.810  1.00 86.67           H  
ATOM   3271  O   THR A 227     -14.364 -14.593  48.384  1.00 86.67           O  
ATOM   3272  CG2 THR A 227     -11.545 -12.630  50.190  1.00 86.67           C  
ATOM   3273 HG21 THR A 227     -11.388 -13.014  49.182  1.00 86.67           H  
ATOM   3274 HG22 THR A 227     -10.629 -12.786  50.760  1.00 86.67           H  
ATOM   3275 HG23 THR A 227     -11.764 -11.564  50.143  1.00 86.67           H  
ATOM   3276  OG1 THR A 227     -12.686 -12.976  52.216  1.00 86.67           O  
ATOM   3277  HG1 THR A 227     -12.978 -12.064  52.268  1.00 86.67           H  
ATOM   3278  N   ILE A 228     -13.854 -12.451  47.894  1.00 88.40           N  
ATOM   3279  H   ILE A 228     -13.740 -11.525  48.280  1.00 88.40           H  
ATOM   3280  CA  ILE A 228     -13.536 -12.604  46.470  1.00 88.40           C  
ATOM   3281  HA  ILE A 228     -13.667 -13.646  46.178  1.00 88.40           H  
ATOM   3282  C   ILE A 228     -12.064 -12.221  46.281  1.00 88.40           C  
ATOM   3283  CB  ILE A 228     -14.459 -11.732  45.585  1.00 88.40           C  
ATOM   3284  HB  ILE A 228     -14.315 -10.688  45.865  1.00 88.40           H  
ATOM   3285  O   ILE A 228     -11.680 -11.087  46.563  1.00 88.40           O  
ATOM   3286  CG1 ILE A 228     -15.946 -12.082  45.817  1.00 88.40           C  
ATOM   3287 HG12 ILE A 228     -16.187 -11.956  46.872  1.00 88.40           H  
ATOM   3288 HG13 ILE A 228     -16.115 -13.126  45.556  1.00 88.40           H  
ATOM   3289  CG2 ILE A 228     -14.067 -11.887  44.099  1.00 88.40           C  
ATOM   3290 HG21 ILE A 228     -13.032 -11.581  43.941  1.00 88.40           H  
ATOM   3291 HG22 ILE A 228     -14.184 -12.924  43.784  1.00 88.40           H  
ATOM   3292 HG23 ILE A 228     -14.684 -11.244  43.472  1.00 88.40           H  
ATOM   3293  CD1 ILE A 228     -16.929 -11.210  45.027  1.00 88.40           C  
ATOM   3294 HD11 ILE A 228     -16.732 -10.156  45.227  1.00 88.40           H  
ATOM   3295 HD12 ILE A 228     -17.946 -11.449  45.338  1.00 88.40           H  
ATOM   3296 HD13 ILE A 228     -16.839 -11.401  43.958  1.00 88.40           H  
ATOM   3297  N   ALA A 229     -11.242 -13.146  45.785  1.00 90.31           N  
ATOM   3298  H   ALA A 229     -11.630 -14.050  45.559  1.00 90.31           H  
ATOM   3299  CA  ALA A 229      -9.824 -12.919  45.508  1.00 90.31           C  
ATOM   3300  HA  ALA A 229      -9.539 -11.927  45.858  1.00 90.31           H  
ATOM   3301  C   ALA A 229      -9.543 -12.980  44.001  1.00 90.31           C  
ATOM   3302  CB  ALA A 229      -8.989 -13.937  46.293  1.00 90.31           C  
ATOM   3303  HB1 ALA A 229      -9.244 -14.948  45.976  1.00 90.31           H  
ATOM   3304  HB2 ALA A 229      -9.196 -13.832  47.358  1.00 90.31           H  
ATOM   3305  HB3 ALA A 229      -7.929 -13.754  46.117  1.00 90.31           H  
ATOM   3306  O   ALA A 229      -9.886 -13.958  43.339  1.00 90.31           O  
ATOM   3307  N   ILE A 230      -8.876 -11.956  43.469  1.00 89.98           N  
ATOM   3308  H   ILE A 230      -8.618 -11.191  44.076  1.00 89.98           H  
ATOM   3309  CA  ILE A 230      -8.526 -11.818  42.050  1.00 89.98           C  
ATOM   3310  HA  ILE A 230      -8.952 -12.654  41.495  1.00 89.98           H  
ATOM   3311  C   ILE A 230      -7.006 -11.881  41.924  1.00 89.98           C  
ATOM   3312  CB  ILE A 230      -9.101 -10.516  41.448  1.00 89.98           C  
ATOM   3313  HB  ILE A 230      -8.572  -9.672  41.891  1.00 89.98           H  
ATOM   3314  O   ILE A 230      -6.284 -11.212  42.667  1.00 89.98           O  
ATOM   3315  CG1 ILE A 230     -10.608 -10.372  41.773  1.00 89.98           C  
ATOM   3316 HG12 ILE A 230     -11.166 -11.158  41.265  1.00 89.98           H  
ATOM   3317 HG13 ILE A 230     -10.772 -10.488  42.845  1.00 89.98           H  
ATOM   3318  CG2 ILE A 230      -8.857 -10.504  39.925  1.00 89.98           C  
ATOM   3319 HG21 ILE A 230      -7.790 -10.510  39.704  1.00 89.98           H  
ATOM   3320 HG22 ILE A 230      -9.281  -9.603  39.482  1.00 89.98           H  
ATOM   3321 HG23 ILE A 230      -9.326 -11.372  39.460  1.00 89.98           H  
ATOM   3322  CD1 ILE A 230     -11.215  -9.013  41.421  1.00 89.98           C  
ATOM   3323 HD11 ILE A 230     -11.288  -8.915  40.338  1.00 89.98           H  
ATOM   3324 HD12 ILE A 230     -12.221  -8.951  41.835  1.00 89.98           H  
ATOM   3325 HD13 ILE A 230     -10.612  -8.206  41.837  1.00 89.98           H  
ATOM   3326  N   LYS A 231      -6.511 -12.706  41.002  1.00 88.44           N  
ATOM   3327  H   LYS A 231      -7.173 -13.196  40.417  1.00 88.44           H  
ATOM   3328  CA  LYS A 231      -5.099 -13.058  40.852  1.00 88.44           C  
ATOM   3329  HA  LYS A 231      -4.517 -12.396  41.493  1.00 88.44           H  
ATOM   3330  C   LYS A 231      -4.615 -12.855  39.419  1.00 88.44           C  
ATOM   3331  CB  LYS A 231      -4.873 -14.521  41.279  1.00 88.44           C  
ATOM   3332  HB2 LYS A 231      -5.520 -15.154  40.672  1.00 88.44           H  
ATOM   3333  HB3 LYS A 231      -3.838 -14.796  41.073  1.00 88.44           H  
ATOM   3334  O   LYS A 231      -5.333 -13.206  38.486  1.00 88.44           O  
ATOM   3335  CG  LYS A 231      -5.158 -14.790  42.764  1.00 88.44           C  
ATOM   3336  HG2 LYS A 231      -6.121 -14.361  43.043  1.00 88.44           H  
ATOM   3337  HG3 LYS A 231      -4.373 -14.327  43.361  1.00 88.44           H  
ATOM   3338  CD  LYS A 231      -5.197 -16.293  43.061  1.00 88.44           C  
ATOM   3339  HD2 LYS A 231      -4.230 -16.742  42.832  1.00 88.44           H  
ATOM   3340  HD3 LYS A 231      -5.968 -16.747  42.440  1.00 88.44           H  
ATOM   3341  CE  LYS A 231      -5.542 -16.513  44.537  1.00 88.44           C  
ATOM   3342  HE2 LYS A 231      -6.364 -15.846  44.797  1.00 88.44           H  
ATOM   3343  HE3 LYS A 231      -4.680 -16.245  45.147  1.00 88.44           H  
ATOM   3344  NZ  LYS A 231      -5.960 -17.910  44.790  1.00 88.44           N  
ATOM   3345  HZ1 LYS A 231      -6.804 -18.097  44.266  1.00 88.44           H  
ATOM   3346  HZ2 LYS A 231      -6.207 -18.046  45.759  1.00 88.44           H  
ATOM   3347  HZ3 LYS A 231      -5.254 -18.574  44.505  1.00 88.44           H  
ATOM   3348  N   ARG A 232      -3.363 -12.415  39.268  1.00 83.48           N  
ATOM   3349  H   ARG A 232      -2.865 -12.166  40.110  1.00 83.48           H  
ATOM   3350  CA  ARG A 232      -2.571 -12.484  38.029  1.00 83.48           C  
ATOM   3351  HA  ARG A 232      -3.166 -12.934  37.234  1.00 83.48           H  
ATOM   3352  C   ARG A 232      -1.346 -13.357  38.270  1.00 83.48           C  
ATOM   3353  CB  ARG A 232      -2.162 -11.076  37.566  1.00 83.48           C  
ATOM   3354  HB2 ARG A 232      -1.700 -10.538  38.394  1.00 83.48           H  
ATOM   3355  HB3 ARG A 232      -3.053 -10.538  37.242  1.00 83.48           H  
ATOM   3356  O   ARG A 232      -0.619 -13.144  39.235  1.00 83.48           O  
ATOM   3357  CG  ARG A 232      -1.171 -11.147  36.391  1.00 83.48           C  
ATOM   3358  HG2 ARG A 232      -1.603 -11.787  35.621  1.00 83.48           H  
ATOM   3359  HG3 ARG A 232      -0.227 -11.580  36.721  1.00 83.48           H  
ATOM   3360  CD  ARG A 232      -0.866  -9.794  35.763  1.00 83.48           C  
ATOM   3361  HD2 ARG A 232      -0.179  -9.924  34.928  1.00 83.48           H  
ATOM   3362  HD3 ARG A 232      -1.796  -9.412  35.341  1.00 83.48           H  
ATOM   3363  NE  ARG A 232      -0.354  -8.822  36.739  1.00 83.48           N  
ATOM   3364  HE  ARG A 232      -1.074  -8.206  37.091  1.00 83.48           H  
ATOM   3365  NH1 ARG A 232       1.815  -8.741  36.004  1.00 83.48           N  
ATOM   3366 HH11 ARG A 232       2.507  -8.033  35.804  1.00 83.48           H  
ATOM   3367 HH12 ARG A 232       1.536  -9.336  35.238  1.00 83.48           H  
ATOM   3368  NH2 ARG A 232       1.159  -7.421  37.667  1.00 83.48           N  
ATOM   3369 HH21 ARG A 232       0.369  -6.922  38.049  1.00 83.48           H  
ATOM   3370 HH22 ARG A 232       2.032  -6.932  37.532  1.00 83.48           H  
ATOM   3371  CZ  ARG A 232       0.872  -8.355  36.814  1.00 83.48           C  
ATOM   3372  N   ALA A 233      -1.123 -14.350  37.412  1.00 88.12           N  
ATOM   3373  H   ALA A 233      -1.796 -14.484  36.671  1.00 88.12           H  
ATOM   3374  CA  ALA A 233      -0.007 -15.295  37.512  1.00 88.12           C  
ATOM   3375  HA  ALA A 233      -0.239 -16.128  36.848  1.00 88.12           H  
ATOM   3376  C   ALA A 233       0.148 -15.912  38.923  1.00 88.12           C  
ATOM   3377  CB  ALA A 233       1.265 -14.631  36.966  1.00 88.12           C  
ATOM   3378  HB1 ALA A 233       1.553 -13.793  37.600  1.00 88.12           H  
ATOM   3379  HB2 ALA A 233       1.092 -14.276  35.950  1.00 88.12           H  
ATOM   3380  HB3 ALA A 233       2.080 -15.355  36.949  1.00 88.12           H  
ATOM   3381  O   ALA A 233       1.250 -16.104  39.427  1.00 88.12           O  
ATOM   3382  N   GLY A 234      -0.979 -16.194  39.588  1.00 90.33           N  
ATOM   3383  H   GLY A 234      -1.851 -15.981  39.126  1.00 90.33           H  
ATOM   3384  CA  GLY A 234      -1.021 -16.756  40.944  1.00 90.33           C  
ATOM   3385  HA2 GLY A 234      -0.209 -17.475  41.051  1.00 90.33           H  
ATOM   3386  HA3 GLY A 234      -1.963 -17.290  41.074  1.00 90.33           H  
ATOM   3387  C   GLY A 234      -0.890 -15.744  42.090  1.00 90.33           C  
ATOM   3388  O   GLY A 234      -1.218 -16.092  43.224  1.00 90.33           O  
ATOM   3389  N   VAL A 235      -0.497 -14.497  41.819  1.00 89.33           N  
ATOM   3390  H   VAL A 235      -0.285 -14.249  40.863  1.00 89.33           H  
ATOM   3391  CA  VAL A 235      -0.383 -13.425  42.821  1.00 89.33           C  
ATOM   3392  HA  VAL A 235      -0.124 -13.866  43.783  1.00 89.33           H  
ATOM   3393  C   VAL A 235      -1.719 -12.705  42.962  1.00 89.33           C  
ATOM   3394  CB  VAL A 235       0.738 -12.435  42.442  1.00 89.33           C  
ATOM   3395  HB  VAL A 235       0.511 -11.978  41.479  1.00 89.33           H  
ATOM   3396  O   VAL A 235      -2.305 -12.306  41.959  1.00 89.33           O  
ATOM   3397  CG1 VAL A 235       0.885 -11.320  43.485  1.00 89.33           C  
ATOM   3398 HG11 VAL A 235       1.721 -10.674  43.215  1.00 89.33           H  
ATOM   3399 HG12 VAL A 235       1.065 -11.741  44.474  1.00 89.33           H  
ATOM   3400 HG13 VAL A 235      -0.011 -10.700  43.509  1.00 89.33           H  
ATOM   3401  CG2 VAL A 235       2.087 -13.159  42.334  1.00 89.33           C  
ATOM   3402 HG21 VAL A 235       2.326 -13.659  43.273  1.00 89.33           H  
ATOM   3403 HG22 VAL A 235       2.059 -13.894  41.530  1.00 89.33           H  
ATOM   3404 HG23 VAL A 235       2.872 -12.440  42.099  1.00 89.33           H  
ATOM   3405  N   ILE A 236      -2.212 -12.533  44.194  1.00 88.82           N  
ATOM   3406  H   ILE A 236      -1.650 -12.823  44.982  1.00 88.82           H  
ATOM   3407  CA  ILE A 236      -3.430 -11.751  44.460  1.00 88.82           C  
ATOM   3408  HA  ILE A 236      -4.216 -12.092  43.786  1.00 88.82           H  
ATOM   3409  C   ILE A 236      -3.147 -10.282  44.144  1.00 88.82           C  
ATOM   3410  CB  ILE A 236      -3.942 -11.933  45.909  1.00 88.82           C  
ATOM   3411  HB  ILE A 236      -3.140 -11.663  46.596  1.00 88.82           H  
ATOM   3412  O   ILE A 236      -2.266  -9.680  44.751  1.00 88.82           O  
ATOM   3413  CG1 ILE A 236      -4.338 -13.407  46.160  1.00 88.82           C  
ATOM   3414 HG12 ILE A 236      -5.202 -13.655  45.543  1.00 88.82           H  
ATOM   3415 HG13 ILE A 236      -3.514 -14.057  45.869  1.00 88.82           H  
ATOM   3416  CG2 ILE A 236      -5.150 -11.011  46.181  1.00 88.82           C  
ATOM   3417 HG21 ILE A 236      -5.964 -11.239  45.493  1.00 88.82           H  
ATOM   3418 HG22 ILE A 236      -4.869  -9.964  46.067  1.00 88.82           H  
ATOM   3419 HG23 ILE A 236      -5.504 -11.130  47.206  1.00 88.82           H  
ATOM   3420  CD1 ILE A 236      -4.674 -13.731  47.622  1.00 88.82           C  
ATOM   3421 HD11 ILE A 236      -4.808 -14.807  47.729  1.00 88.82           H  
ATOM   3422 HD12 ILE A 236      -5.599 -13.240  47.923  1.00 88.82           H  
ATOM   3423 HD13 ILE A 236      -3.859 -13.409  48.271  1.00 88.82           H  
ATOM   3424  N   ILE A 237      -3.920  -9.722  43.217  1.00 88.33           N  
ATOM   3425  H   ILE A 237      -4.621 -10.302  42.779  1.00 88.33           H  
ATOM   3426  CA  ILE A 237      -3.849  -8.312  42.810  1.00 88.33           C  
ATOM   3427  HA  ILE A 237      -2.934  -7.873  43.207  1.00 88.33           H  
ATOM   3428  C   ILE A 237      -4.992  -7.484  43.406  1.00 88.33           C  
ATOM   3429  CB  ILE A 237      -3.782  -8.185  41.272  1.00 88.33           C  
ATOM   3430  HB  ILE A 237      -3.779  -7.121  41.031  1.00 88.33           H  
ATOM   3431  O   ILE A 237      -4.860  -6.274  43.551  1.00 88.33           O  
ATOM   3432  CG1 ILE A 237      -5.002  -8.831  40.572  1.00 88.33           C  
ATOM   3433 HG12 ILE A 237      -5.008  -9.905  40.758  1.00 88.33           H  
ATOM   3434 HG13 ILE A 237      -5.918  -8.403  40.981  1.00 88.33           H  
ATOM   3435  CG2 ILE A 237      -2.454  -8.775  40.764  1.00 88.33           C  
ATOM   3436 HG21 ILE A 237      -2.449  -9.860  40.864  1.00 88.33           H  
ATOM   3437 HG22 ILE A 237      -2.306  -8.506  39.718  1.00 88.33           H  
ATOM   3438 HG23 ILE A 237      -1.623  -8.359  41.334  1.00 88.33           H  
ATOM   3439  CD1 ILE A 237      -5.027  -8.619  39.055  1.00 88.33           C  
ATOM   3440 HD11 ILE A 237      -4.214  -9.172  38.585  1.00 88.33           H  
ATOM   3441 HD12 ILE A 237      -4.915  -7.560  38.819  1.00 88.33           H  
ATOM   3442 HD13 ILE A 237      -5.971  -8.981  38.649  1.00 88.33           H  
ATOM   3443  N   LYS A 238      -6.101  -8.129  43.799  1.00 86.81           N  
ATOM   3444  H   LYS A 238      -6.158  -9.123  43.629  1.00 86.81           H  
ATOM   3445  CA  LYS A 238      -7.218  -7.486  44.501  1.00 86.81           C  
ATOM   3446  HA  LYS A 238      -6.805  -6.716  45.152  1.00 86.81           H  
ATOM   3447  C   LYS A 238      -7.970  -8.497  45.370  1.00 86.81           C  
ATOM   3448  CB  LYS A 238      -8.127  -6.803  43.461  1.00 86.81           C  
ATOM   3449  HB2 LYS A 238      -7.503  -6.236  42.770  1.00 86.81           H  
ATOM   3450  HB3 LYS A 238      -8.665  -7.558  42.887  1.00 86.81           H  
ATOM   3451  O   LYS A 238      -8.169  -9.639  44.959  1.00 86.81           O  
ATOM   3452  CG  LYS A 238      -9.123  -5.833  44.107  1.00 86.81           C  
ATOM   3453  HG2 LYS A 238      -9.873  -6.395  44.664  1.00 86.81           H  
ATOM   3454  HG3 LYS A 238      -8.585  -5.184  44.797  1.00 86.81           H  
ATOM   3455  CD  LYS A 238      -9.818  -4.957  43.056  1.00 86.81           C  
ATOM   3456  HD2 LYS A 238     -10.438  -5.580  42.411  1.00 86.81           H  
ATOM   3457  HD3 LYS A 238      -9.064  -4.451  42.453  1.00 86.81           H  
ATOM   3458  CE  LYS A 238     -10.685  -3.913  43.766  1.00 86.81           C  
ATOM   3459  HE2 LYS A 238     -10.071  -3.376  44.488  1.00 86.81           H  
ATOM   3460  HE3 LYS A 238     -11.479  -4.411  44.323  1.00 86.81           H  
ATOM   3461  NZ  LYS A 238     -11.277  -2.937  42.830  1.00 86.81           N  
ATOM   3462  HZ1 LYS A 238     -11.758  -2.231  43.369  1.00 86.81           H  
ATOM   3463  HZ2 LYS A 238     -10.587  -2.423  42.300  1.00 86.81           H  
ATOM   3464  HZ3 LYS A 238     -11.981  -3.338  42.227  1.00 86.81           H  
ATOM   3465  N   SER A 239      -8.386  -8.079  46.563  1.00 86.05           N  
ATOM   3466  H   SER A 239      -8.232  -7.112  46.812  1.00 86.05           H  
ATOM   3467  CA  SER A 239      -9.222  -8.861  47.484  1.00 86.05           C  
ATOM   3468  HA  SER A 239      -9.617  -9.738  46.971  1.00 86.05           H  
ATOM   3469  C   SER A 239     -10.390  -8.001  47.954  1.00 86.05           C  
ATOM   3470  CB  SER A 239      -8.405  -9.339  48.686  1.00 86.05           C  
ATOM   3471  HB2 SER A 239      -8.124  -8.482  49.299  1.00 86.05           H  
ATOM   3472  HB3 SER A 239      -7.503  -9.841  48.337  1.00 86.05           H  
ATOM   3473  O   SER A 239     -10.182  -6.834  48.287  1.00 86.05           O  
ATOM   3474  OG  SER A 239      -9.173 -10.246  49.448  1.00 86.05           O  
ATOM   3475  HG  SER A 239      -8.946 -10.157  50.377  1.00 86.05           H  
ATOM   3476  N   ILE A 240     -11.603  -8.551  47.944  1.00 84.13           N  
ATOM   3477  H   ILE A 240     -11.683  -9.518  47.664  1.00 84.13           H  
ATOM   3478  CA  ILE A 240     -12.849  -7.829  48.223  1.00 84.13           C  
ATOM   3479  HA  ILE A 240     -12.620  -6.865  48.679  1.00 84.13           H  
ATOM   3480  C   ILE A 240     -13.676  -8.644  49.213  1.00 84.13           C  
ATOM   3481  CB  ILE A 240     -13.638  -7.572  46.921  1.00 84.13           C  
ATOM   3482  HB  ILE A 240     -13.909  -8.538  46.496  1.00 84.13           H  
ATOM   3483  O   ILE A 240     -13.861  -9.847  49.030  1.00 84.13           O  
ATOM   3484  CG1 ILE A 240     -12.772  -6.816  45.886  1.00 84.13           C  
ATOM   3485 HG12 ILE A 240     -11.815  -7.322  45.764  1.00 84.13           H  
ATOM   3486 HG13 ILE A 240     -12.576  -5.802  46.236  1.00 84.13           H  
ATOM   3487  CG2 ILE A 240     -14.934  -6.799  47.219  1.00 84.13           C  
ATOM   3488 HG21 ILE A 240     -15.560  -7.331  47.935  1.00 84.13           H  
ATOM   3489 HG22 ILE A 240     -14.710  -5.803  47.602  1.00 84.13           H  
ATOM   3490 HG23 ILE A 240     -15.518  -6.711  46.303  1.00 84.13           H  
ATOM   3491  CD1 ILE A 240     -13.380  -6.765  44.490  1.00 84.13           C  
ATOM   3492 HD11 ILE A 240     -14.219  -6.070  44.479  1.00 84.13           H  
ATOM   3493 HD12 ILE A 240     -12.616  -6.414  43.796  1.00 84.13           H  
ATOM   3494 HD13 ILE A 240     -13.709  -7.758  44.183  1.00 84.13           H  
ATOM   3495  N   GLU A 241     -14.190  -7.990  50.250  1.00 82.78           N  
ATOM   3496  H   GLU A 241     -14.046  -6.992  50.320  1.00 82.78           H  
ATOM   3497  CA  GLU A 241     -15.144  -8.584  51.182  1.00 82.78           C  
ATOM   3498  HA  GLU A 241     -15.046  -9.669  51.155  1.00 82.78           H  
ATOM   3499  C   GLU A 241     -16.576  -8.228  50.757  1.00 82.78           C  
ATOM   3500  CB  GLU A 241     -14.810  -8.128  52.611  1.00 82.78           C  
ATOM   3501  HB2 GLU A 241     -13.758  -8.330  52.814  1.00 82.78           H  
ATOM   3502  HB3 GLU A 241     -14.994  -7.059  52.715  1.00 82.78           H  
ATOM   3503  O   GLU A 241     -16.925  -7.052  50.666  1.00 82.78           O  
ATOM   3504  CG  GLU A 241     -15.661  -8.911  53.605  1.00 82.78           C  
ATOM   3505  HG2 GLU A 241     -15.501  -9.974  53.427  1.00 82.78           H  
ATOM   3506  HG3 GLU A 241     -16.712  -8.694  53.414  1.00 82.78           H  
ATOM   3507  CD  GLU A 241     -15.348  -8.581  55.067  1.00 82.78           C  
ATOM   3508  OE1 GLU A 241     -15.658  -7.448  55.487  1.00 82.78           O  
ATOM   3509  OE2 GLU A 241     -14.908  -9.513  55.780  1.00 82.78           O  
ATOM   3510  N   VAL A 242     -17.404  -9.241  50.487  1.00 85.03           N  
ATOM   3511  H   VAL A 242     -17.065 -10.184  50.613  1.00 85.03           H  
ATOM   3512  CA  VAL A 242     -18.821  -9.068  50.136  1.00 85.03           C  
ATOM   3513  HA  VAL A 242     -19.003  -8.009  49.954  1.00 85.03           H  
ATOM   3514  C   VAL A 242     -19.712  -9.469  51.307  1.00 85.03           C  
ATOM   3515  CB  VAL A 242     -19.215  -9.800  48.837  1.00 85.03           C  
ATOM   3516  HB  VAL A 242     -20.268  -9.594  48.647  1.00 85.03           H  
ATOM   3517  O   VAL A 242     -19.452 -10.465  51.988  1.00 85.03           O  
ATOM   3518  CG1 VAL A 242     -18.415  -9.255  47.650  1.00 85.03           C  
ATOM   3519 HG11 VAL A 242     -18.510  -8.170  47.606  1.00 85.03           H  
ATOM   3520 HG12 VAL A 242     -17.361  -9.513  47.748  1.00 85.03           H  
ATOM   3521 HG13 VAL A 242     -18.806  -9.677  46.723  1.00 85.03           H  
ATOM   3522  CG2 VAL A 242     -19.037 -11.323  48.885  1.00 85.03           C  
ATOM   3523 HG21 VAL A 242     -17.987 -11.578  49.025  1.00 85.03           H  
ATOM   3524 HG22 VAL A 242     -19.384 -11.760  47.948  1.00 85.03           H  
ATOM   3525 HG23 VAL A 242     -19.629 -11.745  49.697  1.00 85.03           H  
ATOM   3526  N   VAL A 243     -20.777  -8.701  51.539  1.00 85.47           N  
ATOM   3527  H   VAL A 243     -20.948  -7.913  50.931  1.00 85.47           H  
ATOM   3528  CA  VAL A 243     -21.775  -8.998  52.574  1.00 85.47           C  
ATOM   3529  HA  VAL A 243     -21.284  -9.524  53.393  1.00 85.47           H  
ATOM   3530  C   VAL A 243     -22.842  -9.921  51.996  1.00 85.47           C  
ATOM   3531  CB  VAL A 243     -22.398  -7.718  53.164  1.00 85.47           C  
ATOM   3532  HB  VAL A 243     -22.920  -7.170  52.380  1.00 85.47           H  
ATOM   3533  O   VAL A 243     -23.443  -9.620  50.966  1.00 85.47           O  
ATOM   3534  CG1 VAL A 243     -23.392  -8.059  54.282  1.00 85.47           C  
ATOM   3535 HG11 VAL A 243     -22.917  -8.692  55.031  1.00 85.47           H  
ATOM   3536 HG12 VAL A 243     -23.749  -7.145  54.757  1.00 85.47           H  
ATOM   3537 HG13 VAL A 243     -24.260  -8.576  53.871  1.00 85.47           H  
ATOM   3538  CG2 VAL A 243     -21.313  -6.806  53.757  1.00 85.47           C  
ATOM   3539 HG21 VAL A 243     -21.775  -5.934  54.221  1.00 85.47           H  
ATOM   3540 HG22 VAL A 243     -20.739  -7.346  54.510  1.00 85.47           H  
ATOM   3541 HG23 VAL A 243     -20.639  -6.460  52.974  1.00 85.47           H  
ATOM   3542  N   VAL A 244     -23.083 -11.038  52.676  1.00 84.50           N  
ATOM   3543  H   VAL A 244     -22.555 -11.209  53.520  1.00 84.50           H  
ATOM   3544  CA  VAL A 244     -24.177 -11.962  52.393  1.00 84.50           C  
ATOM   3545  HA  VAL A 244     -24.570 -11.750  51.399  1.00 84.50           H  
ATOM   3546  C   VAL A 244     -25.291 -11.722  53.400  1.00 84.50           C  
ATOM   3547  CB  VAL A 244     -23.714 -13.426  52.420  1.00 84.50           C  
ATOM   3548  HB  VAL A 244     -23.467 -13.709  53.443  1.00 84.50           H  
ATOM   3549  O   VAL A 244     -25.048 -11.664  54.607  1.00 84.50           O  
ATOM   3550  CG1 VAL A 244     -24.844 -14.324  51.908  1.00 84.50           C  
ATOM   3551 HG11 VAL A 244     -25.235 -13.935  50.968  1.00 84.50           H  
ATOM   3552 HG12 VAL A 244     -24.458 -15.324  51.711  1.00 84.50           H  
ATOM   3553 HG13 VAL A 244     -25.646 -14.385  52.643  1.00 84.50           H  
ATOM   3554  CG2 VAL A 244     -22.478 -13.674  51.540  1.00 84.50           C  
ATOM   3555 HG21 VAL A 244     -21.626 -13.125  51.940  1.00 84.50           H  
ATOM   3556 HG22 VAL A 244     -22.230 -14.735  51.529  1.00 84.50           H  
ATOM   3557 HG23 VAL A 244     -22.667 -13.337  50.520  1.00 84.50           H  
ATOM   3558  N   THR A 245     -26.512 -11.583  52.894  1.00 82.84           N  
ATOM   3559  H   THR A 245     -26.645 -11.730  51.904  1.00 82.84           H  
ATOM   3560  CA  THR A 245     -27.709 -11.408  53.722  1.00 82.84           C  
ATOM   3561  HA  THR A 245     -27.439 -10.968  54.682  1.00 82.84           H  
ATOM   3562  C   THR A 245     -28.341 -12.767  53.966  1.00 82.84           C  
ATOM   3563  CB  THR A 245     -28.723 -10.484  53.038  1.00 82.84           C  
ATOM   3564  HB  THR A 245     -29.149 -10.987  52.170  1.00 82.84           H  
ATOM   3565  O   THR A 245     -28.549 -13.502  53.005  1.00 82.84           O  
ATOM   3566  CG2 THR A 245     -29.840 -10.053  53.985  1.00 82.84           C  
ATOM   3567 HG21 THR A 245     -30.533  -9.401  53.455  1.00 82.84           H  
ATOM   3568 HG22 THR A 245     -29.420  -9.516  54.836  1.00 82.84           H  
ATOM   3569 HG23 THR A 245     -30.384 -10.926  54.346  1.00 82.84           H  
ATOM   3570  OG1 THR A 245     -28.078  -9.311  52.608  1.00 82.84           O  
ATOM   3571  HG1 THR A 245     -27.411  -9.577  51.971  1.00 82.84           H  
ATOM   3572  N   ARG A 246     -28.663 -13.084  55.222  1.00 86.42           N  
ATOM   3573  H   ARG A 246     -28.431 -12.426  55.952  1.00 86.42           H  
ATOM   3574  CA  ARG A 246     -29.463 -14.242  55.631  1.00 86.42           C  
ATOM   3575  HA  ARG A 246     -29.656 -14.886  54.773  1.00 86.42           H  
ATOM   3576  C   ARG A 246     -30.795 -13.756  56.178  1.00 86.42           C  
ATOM   3577  CB  ARG A 246     -28.691 -15.069  56.669  1.00 86.42           C  
ATOM   3578  HB2 ARG A 246     -28.304 -14.409  57.445  1.00 86.42           H  
ATOM   3579  HB3 ARG A 246     -27.840 -15.533  56.171  1.00 86.42           H  
ATOM   3580  O   ARG A 246     -30.816 -12.992  57.134  1.00 86.42           O  
ATOM   3581  CG  ARG A 246     -29.581 -16.145  57.322  1.00 86.42           C  
ATOM   3582  HG2 ARG A 246     -30.288 -15.661  57.997  1.00 86.42           H  
ATOM   3583  HG3 ARG A 246     -30.148 -16.672  56.554  1.00 86.42           H  
ATOM   3584  CD  ARG A 246     -28.773 -17.158  58.134  1.00 86.42           C  
ATOM   3585  HD2 ARG A 246     -29.470 -17.779  58.695  1.00 86.42           H  
ATOM   3586  HD3 ARG A 246     -28.135 -16.619  58.835  1.00 86.42           H  
ATOM   3587  NE  ARG A 246     -27.962 -18.007  57.250  1.00 86.42           N  
ATOM   3588  HE  ARG A 246     -28.090 -17.856  56.260  1.00 86.42           H  
ATOM   3589  NH1 ARG A 246     -26.938 -19.275  58.842  1.00 86.42           N  
ATOM   3590 HH11 ARG A 246     -26.276 -19.989  59.109  1.00 86.42           H  
ATOM   3591 HH12 ARG A 246     -27.447 -18.739  59.530  1.00 86.42           H  
ATOM   3592  NH2 ARG A 246     -26.449 -19.596  56.689  1.00 86.42           N  
ATOM   3593 HH21 ARG A 246     -26.548 -19.259  55.742  1.00 86.42           H  
ATOM   3594 HH22 ARG A 246     -25.797 -20.332  56.920  1.00 86.42           H  
ATOM   3595  CZ  ARG A 246     -27.123 -18.955  57.593  1.00 86.42           C  
ATOM   3596  N   VAL A 247     -31.899 -14.226  55.619  1.00 86.15           N  
ATOM   3597  H   VAL A 247     -31.802 -14.845  54.827  1.00 86.15           H  
ATOM   3598  CA  VAL A 247     -33.254 -13.918  56.090  1.00 86.15           C  
ATOM   3599  HA  VAL A 247     -33.204 -13.258  56.956  1.00 86.15           H  
ATOM   3600  C   VAL A 247     -33.918 -15.215  56.540  1.00 86.15           C  
ATOM   3601  CB  VAL A 247     -34.054 -13.178  55.000  1.00 86.15           C  
ATOM   3602  HB  VAL A 247     -34.125 -13.803  54.110  1.00 86.15           H  
ATOM   3603  O   VAL A 247     -33.966 -16.178  55.778  1.00 86.15           O  
ATOM   3604  CG1 VAL A 247     -35.459 -12.838  55.484  1.00 86.15           C  
ATOM   3605 HG11 VAL A 247     -36.000 -12.285  54.715  1.00 86.15           H  
ATOM   3606 HG12 VAL A 247     -35.430 -12.250  56.401  1.00 86.15           H  
ATOM   3607 HG13 VAL A 247     -35.999 -13.769  55.657  1.00 86.15           H  
ATOM   3608  CG2 VAL A 247     -33.377 -11.855  54.622  1.00 86.15           C  
ATOM   3609 HG21 VAL A 247     -33.302 -11.210  55.498  1.00 86.15           H  
ATOM   3610 HG22 VAL A 247     -32.379 -12.045  54.227  1.00 86.15           H  
ATOM   3611 HG23 VAL A 247     -33.958 -11.345  53.853  1.00 86.15           H  
ATOM   3612  N   VAL A 248     -34.382 -15.256  57.790  1.00 85.84           N  
ATOM   3613  H   VAL A 248     -34.224 -14.454  58.383  1.00 85.84           H  
ATOM   3614  CA  VAL A 248     -35.115 -16.384  58.377  1.00 85.84           C  
ATOM   3615  HA  VAL A 248     -35.131 -17.213  57.670  1.00 85.84           H  
ATOM   3616  C   VAL A 248     -36.552 -15.958  58.653  1.00 85.84           C  
ATOM   3617  CB  VAL A 248     -34.447 -16.893  59.664  1.00 85.84           C  
ATOM   3618  HB  VAL A 248     -34.410 -16.077  60.386  1.00 85.84           H  
ATOM   3619  O   VAL A 248     -36.809 -15.176  59.573  1.00 85.84           O  
ATOM   3620  CG1 VAL A 248     -35.240 -18.061  60.272  1.00 85.84           C  
ATOM   3621 HG11 VAL A 248     -35.208 -18.923  59.607  1.00 85.84           H  
ATOM   3622 HG12 VAL A 248     -36.279 -17.778  60.440  1.00 85.84           H  
ATOM   3623 HG13 VAL A 248     -34.812 -18.311  61.243  1.00 85.84           H  
ATOM   3624  CG2 VAL A 248     -33.015 -17.373  59.417  1.00 85.84           C  
ATOM   3625 HG21 VAL A 248     -33.032 -18.209  58.717  1.00 85.84           H  
ATOM   3626 HG22 VAL A 248     -32.410 -16.560  59.016  1.00 85.84           H  
ATOM   3627 HG23 VAL A 248     -32.567 -17.701  60.356  1.00 85.84           H  
ATOM   3628  N   GLU A 249     -37.482 -16.522  57.892  1.00 82.95           N  
ATOM   3629  H   GLU A 249     -37.179 -17.167  57.175  1.00 82.95           H  
ATOM   3630  CA  GLU A 249     -38.919 -16.247  57.955  1.00 82.95           C  
ATOM   3631  HA  GLU A 249     -39.103 -15.387  58.599  1.00 82.95           H  
ATOM   3632  C   GLU A 249     -39.654 -17.457  58.548  1.00 82.95           C  
ATOM   3633  CB  GLU A 249     -39.436 -15.897  56.545  1.00 82.95           C  
ATOM   3634  HB2 GLU A 249     -40.524 -15.846  56.562  1.00 82.95           H  
ATOM   3635  HB3 GLU A 249     -39.134 -16.683  55.852  1.00 82.95           H  
ATOM   3636  O   GLU A 249     -39.347 -18.595  58.196  1.00 82.95           O  
ATOM   3637  CG  GLU A 249     -38.881 -14.546  56.064  1.00 82.95           C  
ATOM   3638  HG2 GLU A 249     -37.822 -14.496  56.316  1.00 82.95           H  
ATOM   3639  HG3 GLU A 249     -39.377 -13.750  56.619  1.00 82.95           H  
ATOM   3640  CD  GLU A 249     -39.055 -14.311  54.552  1.00 82.95           C  
ATOM   3641  OE1 GLU A 249     -38.061 -13.972  53.859  1.00 82.95           O  
ATOM   3642  OE2 GLU A 249     -40.197 -14.359  54.065  1.00 82.95           O  
ATOM   3643  N   TYR A 250     -40.605 -17.232  59.464  1.00 75.37           N  
ATOM   3644  H   TYR A 250     -40.865 -16.275  59.653  1.00 75.37           H  
ATOM   3645  CA  TYR A 250     -41.519 -18.285  59.922  1.00 75.37           C  
ATOM   3646  HA  TYR A 250     -41.055 -19.259  59.768  1.00 75.37           H  
ATOM   3647  C   TYR A 250     -42.797 -18.240  59.090  1.00 75.37           C  
ATOM   3648  CB  TYR A 250     -41.830 -18.162  61.419  1.00 75.37           C  
ATOM   3649  HB2 TYR A 250     -42.245 -17.173  61.614  1.00 75.37           H  
ATOM   3650  HB3 TYR A 250     -40.896 -18.240  61.976  1.00 75.37           H  
ATOM   3651  O   TYR A 250     -43.595 -17.307  59.213  1.00 75.37           O  
ATOM   3652  CG  TYR A 250     -42.795 -19.226  61.931  1.00 75.37           C  
ATOM   3653  CD1 TYR A 250     -44.108 -18.872  62.299  1.00 75.37           C  
ATOM   3654  HD1 TYR A 250     -44.427 -17.845  62.198  1.00 75.37           H  
ATOM   3655  CD2 TYR A 250     -42.399 -20.577  61.991  1.00 75.37           C  
ATOM   3656  HD2 TYR A 250     -41.417 -20.861  61.644  1.00 75.37           H  
ATOM   3657  CE1 TYR A 250     -45.012 -19.856  62.744  1.00 75.37           C  
ATOM   3658  HE1 TYR A 250     -46.023 -19.573  62.999  1.00 75.37           H  
ATOM   3659  CE2 TYR A 250     -43.294 -21.567  62.447  1.00 75.37           C  
ATOM   3660  HE2 TYR A 250     -42.993 -22.604  62.463  1.00 75.37           H  
ATOM   3661  OH  TYR A 250     -45.502 -22.145  63.236  1.00 75.37           O  
ATOM   3662  HH  TYR A 250     -46.371 -21.739  63.274  1.00 75.37           H  
ATOM   3663  CZ  TYR A 250     -44.605 -21.206  62.821  1.00 75.37           C  
ATOM   3664  N   GLU A 251     -43.000 -19.272  58.285  1.00 82.81           N  
ATOM   3665  H   GLU A 251     -42.326 -20.024  58.276  1.00 82.81           H  
ATOM   3666  CA  GLU A 251     -44.171 -19.437  57.439  1.00 82.81           C  
ATOM   3667  HA  GLU A 251     -44.495 -18.463  57.072  1.00 82.81           H  
ATOM   3668  C   GLU A 251     -45.299 -20.036  58.276  1.00 82.81           C  
ATOM   3669  CB  GLU A 251     -43.818 -20.308  56.228  1.00 82.81           C  
ATOM   3670  HB2 GLU A 251     -44.726 -20.489  55.652  1.00 82.81           H  
ATOM   3671  HB3 GLU A 251     -43.443 -21.269  56.581  1.00 82.81           H  
ATOM   3672  O   GLU A 251     -45.335 -21.228  58.591  1.00 82.81           O  
ATOM   3673  CG  GLU A 251     -42.765 -19.685  55.297  1.00 82.81           C  
ATOM   3674  HG2 GLU A 251     -42.460 -20.453  54.586  1.00 82.81           H  
ATOM   3675  HG3 GLU A 251     -41.878 -19.422  55.873  1.00 82.81           H  
ATOM   3676  CD  GLU A 251     -43.248 -18.456  54.506  1.00 82.81           C  
ATOM   3677  OE1 GLU A 251     -42.458 -18.025  53.637  1.00 82.81           O  
ATOM   3678  OE2 GLU A 251     -44.364 -17.944  54.773  1.00 82.81           O  
ATOM   3679  N   ALA A 252     -46.218 -19.180  58.722  1.00 80.43           N  
ATOM   3680  H   ALA A 252     -46.098 -18.206  58.485  1.00 80.43           H  
ATOM   3681  CA  ALA A 252     -47.245 -19.579  59.680  1.00 80.43           C  
ATOM   3682  HA  ALA A 252     -46.745 -20.034  60.535  1.00 80.43           H  
ATOM   3683  C   ALA A 252     -48.224 -20.628  59.124  1.00 80.43           C  
ATOM   3684  CB  ALA A 252     -47.980 -18.321  60.156  1.00 80.43           C  
ATOM   3685  HB1 ALA A 252     -48.477 -17.842  59.313  1.00 80.43           H  
ATOM   3686  HB2 ALA A 252     -48.724 -18.593  60.905  1.00 80.43           H  
ATOM   3687  HB3 ALA A 252     -47.267 -17.624  60.595  1.00 80.43           H  
ATOM   3688  O   ALA A 252     -48.792 -21.393  59.909  1.00 80.43           O  
ATOM   3689  N   ALA A 253     -48.433 -20.660  57.804  1.00 80.33           N  
ATOM   3690  H   ALA A 253     -47.848 -20.094  57.206  1.00 80.33           H  
ATOM   3691  CA  ALA A 253     -49.348 -21.595  57.156  1.00 80.33           C  
ATOM   3692  HA  ALA A 253     -50.261 -21.662  57.748  1.00 80.33           H  
ATOM   3693  C   ALA A 253     -48.755 -23.012  57.091  1.00 80.33           C  
ATOM   3694  CB  ALA A 253     -49.719 -21.036  55.777  1.00 80.33           C  
ATOM   3695  HB1 ALA A 253     -50.246 -20.088  55.888  1.00 80.33           H  
ATOM   3696  HB2 ALA A 253     -48.825 -20.869  55.176  1.00 80.33           H  
ATOM   3697  HB3 ALA A 253     -50.359 -21.745  55.252  1.00 80.33           H  
ATOM   3698  O   ALA A 253     -49.430 -23.981  57.443  1.00 80.33           O  
ATOM   3699  N   GLU A 254     -47.483 -23.121  56.728  1.00 78.96           N  
ATOM   3700  H   GLU A 254     -47.055 -22.322  56.282  1.00 78.96           H  
ATOM   3701  CA  GLU A 254     -46.738 -24.375  56.617  1.00 78.96           C  
ATOM   3702  HA  GLU A 254     -47.410 -25.168  56.291  1.00 78.96           H  
ATOM   3703  C   GLU A 254     -46.141 -24.823  57.963  1.00 78.96           C  
ATOM   3704  CB  GLU A 254     -45.650 -24.211  55.544  1.00 78.96           C  
ATOM   3705  HB2 GLU A 254     -45.012 -23.367  55.806  1.00 78.96           H  
ATOM   3706  HB3 GLU A 254     -45.042 -25.116  55.551  1.00 78.96           H  
ATOM   3707  O   GLU A 254     -45.835 -25.999  58.157  1.00 78.96           O  
ATOM   3708  CG  GLU A 254     -46.179 -24.020  54.108  1.00 78.96           C  
ATOM   3709  HG2 GLU A 254     -46.921 -24.794  53.911  1.00 78.96           H  
ATOM   3710  HG3 GLU A 254     -45.351 -24.185  53.419  1.00 78.96           H  
ATOM   3711  CD  GLU A 254     -46.782 -22.635  53.808  1.00 78.96           C  
ATOM   3712  OE1 GLU A 254     -47.563 -22.550  52.832  1.00 78.96           O  
ATOM   3713  OE2 GLU A 254     -46.570 -21.693  54.606  1.00 78.96           O  
ATOM   3714  N   ARG A 255     -46.064 -23.907  58.938  1.00 81.84           N  
ATOM   3715  H   ARG A 255     -46.251 -22.958  58.646  1.00 81.84           H  
ATOM   3716  CA  ARG A 255     -45.448 -24.098  60.261  1.00 81.84           C  
ATOM   3717  HA  ARG A 255     -45.443 -23.119  60.740  1.00 81.84           H  
ATOM   3718  C   ARG A 255     -43.974 -24.486  60.171  1.00 81.84           C  
ATOM   3719  CB  ARG A 255     -46.257 -25.066  61.136  1.00 81.84           C  
ATOM   3720  HB2 ARG A 255     -45.783 -25.097  62.117  1.00 81.84           H  
ATOM   3721  HB3 ARG A 255     -46.210 -26.069  60.710  1.00 81.84           H  
ATOM   3722  O   ARG A 255     -43.502 -25.346  60.917  1.00 81.84           O  
ATOM   3723  CG  ARG A 255     -47.724 -24.657  61.298  1.00 81.84           C  
ATOM   3724  HG2 ARG A 255     -47.785 -23.635  61.675  1.00 81.84           H  
ATOM   3725  HG3 ARG A 255     -48.223 -24.700  60.330  1.00 81.84           H  
ATOM   3726  CD  ARG A 255     -48.438 -25.610  62.261  1.00 81.84           C  
ATOM   3727  HD2 ARG A 255     -49.498 -25.355  62.260  1.00 81.84           H  
ATOM   3728  HD3 ARG A 255     -48.320 -26.628  61.887  1.00 81.84           H  
ATOM   3729  NE  ARG A 255     -47.897 -25.501  63.631  1.00 81.84           N  
ATOM   3730  HE  ARG A 255     -47.114 -24.872  63.733  1.00 81.84           H  
ATOM   3731  NH1 ARG A 255     -49.243 -27.067  64.614  1.00 81.84           N  
ATOM   3732 HH11 ARG A 255     -49.637 -27.234  63.699  1.00 81.84           H  
ATOM   3733 HH12 ARG A 255     -49.531 -27.603  65.420  1.00 81.84           H  
ATOM   3734  NH2 ARG A 255     -47.730 -25.971  65.849  1.00 81.84           N  
ATOM   3735 HH21 ARG A 255     -48.003 -26.509  66.659  1.00 81.84           H  
ATOM   3736 HH22 ARG A 255     -46.966 -25.313  65.904  1.00 81.84           H  
ATOM   3737  CZ  ARG A 255     -48.291 -26.178  64.690  1.00 81.84           C  
ATOM   3738  N   GLU A 256     -43.247 -23.812  59.293  1.00 81.38           N  
ATOM   3739  H   GLU A 256     -43.700 -23.094  58.745  1.00 81.38           H  
ATOM   3740  CA  GLU A 256     -41.828 -24.044  59.041  1.00 81.38           C  
ATOM   3741  HA  GLU A 256     -41.409 -24.604  59.877  1.00 81.38           H  
ATOM   3742  C   GLU A 256     -41.043 -22.735  58.967  1.00 81.38           C  
ATOM   3743  CB  GLU A 256     -41.654 -24.924  57.795  1.00 81.38           C  
ATOM   3744  HB2 GLU A 256     -42.229 -25.834  57.967  1.00 81.38           H  
ATOM   3745  HB3 GLU A 256     -40.605 -25.205  57.700  1.00 81.38           H  
ATOM   3746  O   GLU A 256     -41.606 -21.647  58.870  1.00 81.38           O  
ATOM   3747  CG  GLU A 256     -42.113 -24.261  56.485  1.00 81.38           C  
ATOM   3748  HG2 GLU A 256     -41.414 -23.461  56.240  1.00 81.38           H  
ATOM   3749  HG3 GLU A 256     -43.092 -23.810  56.650  1.00 81.38           H  
ATOM   3750  CD  GLU A 256     -42.201 -25.253  55.309  1.00 81.38           C  
ATOM   3751  OE1 GLU A 256     -42.314 -24.785  54.156  1.00 81.38           O  
ATOM   3752  OE2 GLU A 256     -42.099 -26.482  55.551  1.00 81.38           O  
ATOM   3753  N   TYR A 257     -39.724 -22.845  59.073  1.00 85.28           N  
ATOM   3754  H   TYR A 257     -39.324 -23.770  59.138  1.00 85.28           H  
ATOM   3755  CA  TYR A 257     -38.798 -21.735  58.926  1.00 85.28           C  
ATOM   3756  HA  TYR A 257     -39.354 -20.798  58.960  1.00 85.28           H  
ATOM   3757  C   TYR A 257     -38.095 -21.834  57.576  1.00 85.28           C  
ATOM   3758  CB  TYR A 257     -37.790 -21.721  60.081  1.00 85.28           C  
ATOM   3759  HB2 TYR A 257     -37.294 -22.690  60.140  1.00 85.28           H  
ATOM   3760  HB3 TYR A 257     -37.025 -20.977  59.860  1.00 85.28           H  
ATOM   3761  O   TYR A 257     -37.414 -22.827  57.309  1.00 85.28           O  
ATOM   3762  CG  TYR A 257     -38.404 -21.394  61.427  1.00 85.28           C  
ATOM   3763  CD1 TYR A 257     -38.387 -20.069  61.900  1.00 85.28           C  
ATOM   3764  HD1 TYR A 257     -37.956 -19.289  61.290  1.00 85.28           H  
ATOM   3765  CD2 TYR A 257     -39.008 -22.409  62.193  1.00 85.28           C  
ATOM   3766  HD2 TYR A 257     -39.039 -23.418  61.808  1.00 85.28           H  
ATOM   3767  CE1 TYR A 257     -38.960 -19.757  63.146  1.00 85.28           C  
ATOM   3768  HE1 TYR A 257     -38.953 -18.735  63.497  1.00 85.28           H  
ATOM   3769  CE2 TYR A 257     -39.594 -22.101  63.436  1.00 85.28           C  
ATOM   3770  HE2 TYR A 257     -40.087 -22.867  64.015  1.00 85.28           H  
ATOM   3771  OH  TYR A 257     -40.132 -20.472  65.112  1.00 85.28           O  
ATOM   3772  HH  TYR A 257     -40.126 -19.524  65.260  1.00 85.28           H  
ATOM   3773  CZ  TYR A 257     -39.571 -20.773  63.912  1.00 85.28           C  
ATOM   3774  N   THR A 258     -38.196 -20.783  56.769  1.00 85.18           N  
ATOM   3775  H   THR A 258     -38.776 -20.011  57.065  1.00 85.18           H  
ATOM   3776  CA  THR A 258     -37.452 -20.628  55.517  1.00 85.18           C  
ATOM   3777  HA  THR A 258     -37.115 -21.606  55.172  1.00 85.18           H  
ATOM   3778  C   THR A 258     -36.240 -19.748  55.778  1.00 85.18           C  
ATOM   3779  CB  THR A 258     -38.338 -20.044  54.408  1.00 85.18           C  
ATOM   3780  HB  THR A 258     -38.729 -19.072  54.711  1.00 85.18           H  
ATOM   3781  O   THR A 258     -36.372 -18.591  56.162  1.00 85.18           O  
ATOM   3782  CG2 THR A 258     -37.585 -19.918  53.082  1.00 85.18           C  
ATOM   3783 HG21 THR A 258     -37.167 -20.884  52.800  1.00 85.18           H  
ATOM   3784 HG22 THR A 258     -38.280 -19.585  52.311  1.00 85.18           H  
ATOM   3785 HG23 THR A 258     -36.789 -19.179  53.171  1.00 85.18           H  
ATOM   3786  OG1 THR A 258     -39.398 -20.935  54.173  1.00 85.18           O  
ATOM   3787  HG1 THR A 258     -40.204 -20.426  54.060  1.00 85.18           H  
ATOM   3788  N   THR A 259     -35.041 -20.297  55.590  1.00 85.51           N  
ATOM   3789  H   THR A 259     -35.015 -21.248  55.251  1.00 85.51           H  
ATOM   3790  CA  THR A 259     -33.781 -19.539  55.620  1.00 85.51           C  
ATOM   3791  HA  THR A 259     -33.934 -18.580  56.117  1.00 85.51           H  
ATOM   3792  C   THR A 259     -33.319 -19.291  54.196  1.00 85.51           C  
ATOM   3793  CB  THR A 259     -32.690 -20.291  56.386  1.00 85.51           C  
ATOM   3794  HB  THR A 259     -32.433 -21.200  55.842  1.00 85.51           H  
ATOM   3795  O   THR A 259     -33.138 -20.257  53.453  1.00 85.51           O  
ATOM   3796  CG2 THR A 259     -31.420 -19.465  56.590  1.00 85.51           C  
ATOM   3797 HG21 THR A 259     -30.736 -20.005  57.245  1.00 85.51           H  
ATOM   3798 HG22 THR A 259     -30.926 -19.289  55.634  1.00 85.51           H  
ATOM   3799 HG23 THR A 259     -31.666 -18.500  57.033  1.00 85.51           H  
ATOM   3800  OG1 THR A 259     -33.196 -20.650  57.647  1.00 85.51           O  
ATOM   3801  HG1 THR A 259     -34.122 -20.856  57.503  1.00 85.51           H  
ATOM   3802  N   ARG A 260     -33.102 -18.029  53.820  1.00 86.16           N  
ATOM   3803  H   ARG A 260     -33.334 -17.295  54.474  1.00 86.16           H  
ATOM   3804  CA  ARG A 260     -32.551 -17.638  52.521  1.00 86.16           C  
ATOM   3805  HA  ARG A 260     -32.275 -18.545  51.984  1.00 86.16           H  
ATOM   3806  C   ARG A 260     -31.284 -16.808  52.692  1.00 86.16           C  
ATOM   3807  CB  ARG A 260     -33.629 -16.922  51.690  1.00 86.16           C  
ATOM   3808  HB2 ARG A 260     -33.917 -15.991  52.178  1.00 86.16           H  
ATOM   3809  HB3 ARG A 260     -34.506 -17.567  51.636  1.00 86.16           H  
ATOM   3810  O   ARG A 260     -31.332 -15.733  53.283  1.00 86.16           O  
ATOM   3811  CG  ARG A 260     -33.127 -16.627  50.267  1.00 86.16           C  
ATOM   3812  HG2 ARG A 260     -32.712 -17.534  49.828  1.00 86.16           H  
ATOM   3813  HG3 ARG A 260     -32.334 -15.881  50.317  1.00 86.16           H  
ATOM   3814  CD  ARG A 260     -34.229 -16.094  49.347  1.00 86.16           C  
ATOM   3815  HD2 ARG A 260     -33.764 -15.754  48.422  1.00 86.16           H  
ATOM   3816  HD3 ARG A 260     -34.691 -15.228  49.821  1.00 86.16           H  
ATOM   3817  NE  ARG A 260     -35.222 -17.137  49.011  1.00 86.16           N  
ATOM   3818  HE  ARG A 260     -34.851 -18.044  48.768  1.00 86.16           H  
ATOM   3819  NH1 ARG A 260     -37.158 -15.987  49.494  1.00 86.16           N  
ATOM   3820 HH11 ARG A 260     -38.162 -15.918  49.575  1.00 86.16           H  
ATOM   3821 HH12 ARG A 260     -36.638 -15.334  50.063  1.00 86.16           H  
ATOM   3822  NH2 ARG A 260     -37.285 -17.999  48.591  1.00 86.16           N  
ATOM   3823 HH21 ARG A 260     -38.286 -17.943  48.716  1.00 86.16           H  
ATOM   3824 HH22 ARG A 260     -36.851 -18.840  48.238  1.00 86.16           H  
ATOM   3825  CZ  ARG A 260     -36.542 -17.030  49.033  1.00 86.16           C  
ATOM   3826  N   ASP A 261     -30.186 -17.282  52.111  1.00 85.52           N  
ATOM   3827  H   ASP A 261     -30.274 -18.139  51.584  1.00 85.52           H  
ATOM   3828  CA  ASP A 261     -28.920 -16.549  52.021  1.00 85.52           C  
ATOM   3829  HA  ASP A 261     -28.943 -15.716  52.724  1.00 85.52           H  
ATOM   3830  C   ASP A 261     -28.736 -16.018  50.600  1.00 85.52           C  
ATOM   3831  CB  ASP A 261     -27.722 -17.431  52.395  1.00 85.52           C  
ATOM   3832  HB2 ASP A 261     -27.730 -18.330  51.779  1.00 85.52           H  
ATOM   3833  HB3 ASP A 261     -26.813 -16.872  52.173  1.00 85.52           H  
ATOM   3834  O   ASP A 261     -28.989 -16.759  49.650  1.00 85.52           O  
ATOM   3835  CG  ASP A 261     -27.658 -17.836  53.863  1.00 85.52           C  
ATOM   3836  OD1 ASP A 261     -26.668 -18.495  54.249  1.00 85.52           O  
ATOM   3837  OD2 ASP A 261     -28.584 -17.543  54.640  1.00 85.52           O  
ATOM   3838  N   PHE A 262     -28.274 -14.777  50.421  1.00 86.51           N  
ATOM   3839  H   PHE A 262     -28.174 -14.176  51.227  1.00 86.51           H  
ATOM   3840  CA  PHE A 262     -28.040 -14.208  49.087  1.00 86.51           C  
ATOM   3841  HA  PHE A 262     -27.603 -14.997  48.474  1.00 86.51           H  
ATOM   3842  C   PHE A 262     -27.058 -13.025  49.063  1.00 86.51           C  
ATOM   3843  CB  PHE A 262     -29.379 -13.808  48.445  1.00 86.51           C  
ATOM   3844  HB2 PHE A 262     -29.192 -13.461  47.429  1.00 86.51           H  
ATOM   3845  HB3 PHE A 262     -30.010 -14.693  48.366  1.00 86.51           H  
ATOM   3846  O   PHE A 262     -26.949 -12.259  50.024  1.00 86.51           O  
ATOM   3847  CG  PHE A 262     -30.141 -12.742  49.205  1.00 86.51           C  
ATOM   3848  CD1 PHE A 262     -30.892 -13.089  50.344  1.00 86.51           C  
ATOM   3849  HD1 PHE A 262     -30.925 -14.112  50.688  1.00 86.51           H  
ATOM   3850  CD2 PHE A 262     -30.081 -11.398  48.793  1.00 86.51           C  
ATOM   3851  HD2 PHE A 262     -29.508 -11.120  47.920  1.00 86.51           H  
ATOM   3852  CE1 PHE A 262     -31.571 -12.101  51.071  1.00 86.51           C  
ATOM   3853  HE1 PHE A 262     -32.120 -12.373  51.960  1.00 86.51           H  
ATOM   3854  CE2 PHE A 262     -30.771 -10.411  49.516  1.00 86.51           C  
ATOM   3855  HE2 PHE A 262     -30.735  -9.381  49.193  1.00 86.51           H  
ATOM   3856  CZ  PHE A 262     -31.518 -10.763  50.654  1.00 86.51           C  
ATOM   3857  HZ  PHE A 262     -32.047 -10.006  51.214  1.00 86.51           H  
ATOM   3858  N   PHE A 263     -26.348 -12.871  47.939  1.00 82.56           N  
ATOM   3859  H   PHE A 263     -26.469 -13.555  47.206  1.00 82.56           H  
ATOM   3860  CA  PHE A 263     -25.522 -11.700  47.621  1.00 82.56           C  
ATOM   3861  HA  PHE A 263     -26.004 -10.820  48.045  1.00 82.56           H  
ATOM   3862  C   PHE A 263     -25.396 -11.487  46.103  1.00 82.56           C  
ATOM   3863  CB  PHE A 263     -24.124 -11.823  48.252  1.00 82.56           C  
ATOM   3864  HB2 PHE A 263     -23.681 -10.828  48.301  1.00 82.56           H  
ATOM   3865  HB3 PHE A 263     -24.226 -12.171  49.280  1.00 82.56           H  
ATOM   3866  O   PHE A 263     -25.576 -12.409  45.304  1.00 82.56           O  
ATOM   3867  CG  PHE A 263     -23.165 -12.737  47.509  1.00 82.56           C  
ATOM   3868  CD1 PHE A 263     -23.191 -14.126  47.733  1.00 82.56           C  
ATOM   3869  HD1 PHE A 263     -23.889 -14.545  48.442  1.00 82.56           H  
ATOM   3870  CD2 PHE A 263     -22.271 -12.199  46.562  1.00 82.56           C  
ATOM   3871  HD2 PHE A 263     -22.249 -11.135  46.377  1.00 82.56           H  
ATOM   3872  CE1 PHE A 263     -22.325 -14.971  47.016  1.00 82.56           C  
ATOM   3873  HE1 PHE A 263     -22.357 -16.038  47.180  1.00 82.56           H  
ATOM   3874  CE2 PHE A 263     -21.416 -13.046  45.837  1.00 82.56           C  
ATOM   3875  HE2 PHE A 263     -20.746 -12.626  45.101  1.00 82.56           H  
ATOM   3876  CZ  PHE A 263     -21.443 -14.432  46.063  1.00 82.56           C  
ATOM   3877  HZ  PHE A 263     -20.796 -15.082  45.492  1.00 82.56           H  
ATOM   3878  N   SER A 264     -25.031 -10.268  45.714  1.00 85.41           N  
ATOM   3879  H   SER A 264     -24.883  -9.561  46.419  1.00 85.41           H  
ATOM   3880  CA  SER A 264     -24.715  -9.877  44.339  1.00 85.41           C  
ATOM   3881  HA  SER A 264     -24.315 -10.725  43.784  1.00 85.41           H  
ATOM   3882  C   SER A 264     -23.668  -8.762  44.376  1.00 85.41           C  
ATOM   3883  CB  SER A 264     -25.998  -9.400  43.662  1.00 85.41           C  
ATOM   3884  HB2 SER A 264     -26.436  -8.602  44.260  1.00 85.41           H  
ATOM   3885  HB3 SER A 264     -26.709 -10.225  43.608  1.00 85.41           H  
ATOM   3886  O   SER A 264     -23.784  -7.846  45.192  1.00 85.41           O  
ATOM   3887  OG  SER A 264     -25.754  -8.910  42.368  1.00 85.41           O  
ATOM   3888  HG  SER A 264     -26.425  -8.237  42.234  1.00 85.41           H  
ATOM   3889  N   PHE A 265     -22.622  -8.867  43.555  1.00 82.50           N  
ATOM   3890  H   PHE A 265     -22.565  -9.669  42.944  1.00 82.50           H  
ATOM   3891  CA  PHE A 265     -21.488  -7.946  43.545  1.00 82.50           C  
ATOM   3892  HA  PHE A 265     -21.837  -6.961  43.857  1.00 82.50           H  
ATOM   3893  C   PHE A 265     -20.868  -7.805  42.148  1.00 82.50           C  
ATOM   3894  CB  PHE A 265     -20.438  -8.433  44.555  1.00 82.50           C  
ATOM   3895  HB2 PHE A 265     -20.108  -9.433  44.272  1.00 82.50           H  
ATOM   3896  HB3 PHE A 265     -20.896  -8.502  45.541  1.00 82.50           H  
ATOM   3897  O   PHE A 265     -20.724  -8.792  41.424  1.00 82.50           O  
ATOM   3898  CG  PHE A 265     -19.237  -7.516  44.642  1.00 82.50           C  
ATOM   3899  CD1 PHE A 265     -18.084  -7.784  43.880  1.00 82.50           C  
ATOM   3900  HD1 PHE A 265     -18.036  -8.669  43.263  1.00 82.50           H  
ATOM   3901  CD2 PHE A 265     -19.303  -6.353  45.431  1.00 82.50           C  
ATOM   3902  HD2 PHE A 265     -20.184  -6.150  46.021  1.00 82.50           H  
ATOM   3903  CE1 PHE A 265     -17.015  -6.874  43.882  1.00 82.50           C  
ATOM   3904  HE1 PHE A 265     -16.140  -7.072  43.280  1.00 82.50           H  
ATOM   3905  CE2 PHE A 265     -18.226  -5.452  45.441  1.00 82.50           C  
ATOM   3906  HE2 PHE A 265     -18.265  -4.562  46.052  1.00 82.50           H  
ATOM   3907  CZ  PHE A 265     -17.097  -5.696  44.646  1.00 82.50           C  
ATOM   3908  HZ  PHE A 265     -16.287  -4.982  44.644  1.00 82.50           H  
ATOM   3909  N   SER A 266     -20.436  -6.591  41.797  1.00 84.96           N  
ATOM   3910  H   SER A 266     -20.548  -5.828  42.448  1.00 84.96           H  
ATOM   3911  CA  SER A 266     -19.690  -6.302  40.566  1.00 84.96           C  
ATOM   3912  HA  SER A 266     -19.186  -7.210  40.237  1.00 84.96           H  
ATOM   3913  C   SER A 266     -18.630  -5.219  40.787  1.00 84.96           C  
ATOM   3914  CB  SER A 266     -20.654  -5.876  39.462  1.00 84.96           C  
ATOM   3915  HB2 SER A 266     -21.390  -6.664  39.304  1.00 84.96           H  
ATOM   3916  HB3 SER A 266     -21.163  -4.960  39.763  1.00 84.96           H  
ATOM   3917  O   SER A 266     -18.839  -4.283  41.561  1.00 84.96           O  
ATOM   3918  OG  SER A 266     -19.947  -5.649  38.267  1.00 84.96           O  
ATOM   3919  HG  SER A 266     -20.109  -6.392  37.680  1.00 84.96           H  
ATOM   3920  N   THR A 267     -17.480  -5.344  40.120  1.00 81.52           N  
ATOM   3921  H   THR A 267     -17.398  -6.118  39.476  1.00 81.52           H  
ATOM   3922  CA  THR A 267     -16.399  -4.346  40.130  1.00 81.52           C  
ATOM   3923  HA  THR A 267     -16.849  -3.355  40.188  1.00 81.52           H  
ATOM   3924  C   THR A 267     -15.559  -4.408  38.853  1.00 81.52           C  
ATOM   3925  CB  THR A 267     -15.496  -4.534  41.364  1.00 81.52           C  
ATOM   3926  HB  THR A 267     -16.128  -4.663  42.243  1.00 81.52           H  
ATOM   3927  O   THR A 267     -15.459  -5.458  38.211  1.00 81.52           O  
ATOM   3928  CG2 THR A 267     -14.569  -5.744  41.243  1.00 81.52           C  
ATOM   3929 HG21 THR A 267     -13.866  -5.620  40.419  1.00 81.52           H  
ATOM   3930 HG22 THR A 267     -13.992  -5.840  42.163  1.00 81.52           H  
ATOM   3931 HG23 THR A 267     -15.157  -6.648  41.085  1.00 81.52           H  
ATOM   3932  OG1 THR A 267     -14.669  -3.409  41.589  1.00 81.52           O  
ATOM   3933  HG1 THR A 267     -15.090  -2.879  42.270  1.00 81.52           H  
ATOM   3934  N   SER A 268     -14.867  -3.310  38.547  1.00 82.99           N  
ATOM   3935  H   SER A 268     -14.947  -2.509  39.158  1.00 82.99           H  
ATOM   3936  CA  SER A 268     -13.838  -3.243  37.505  1.00 82.99           C  
ATOM   3937  HA  SER A 268     -13.534  -4.258  37.250  1.00 82.99           H  
ATOM   3938  C   SER A 268     -12.612  -2.484  38.011  1.00 82.99           C  
ATOM   3939  CB  SER A 268     -14.365  -2.563  36.237  1.00 82.99           C  
ATOM   3940  HB2 SER A 268     -14.635  -1.535  36.477  1.00 82.99           H  
ATOM   3941  HB3 SER A 268     -13.580  -2.548  35.481  1.00 82.99           H  
ATOM   3942  O   SER A 268     -12.735  -1.509  38.741  1.00 82.99           O  
ATOM   3943  OG  SER A 268     -15.503  -3.221  35.713  1.00 82.99           O  
ATOM   3944  HG  SER A 268     -15.214  -3.930  35.134  1.00 82.99           H  
ATOM   3945  N   PHE A 269     -11.411  -2.886  37.628  1.00 83.14           N  
ATOM   3946  H   PHE A 269     -11.325  -3.689  37.021  1.00 83.14           H  
ATOM   3947  CA  PHE A 269     -10.188  -2.141  37.935  1.00 83.14           C  
ATOM   3948  HA  PHE A 269     -10.417  -1.076  37.961  1.00 83.14           H  
ATOM   3949  C   PHE A 269      -9.159  -2.349  36.827  1.00 83.14           C  
ATOM   3950  CB  PHE A 269      -9.647  -2.547  39.317  1.00 83.14           C  
ATOM   3951  HB2 PHE A 269      -8.825  -1.879  39.577  1.00 83.14           H  
ATOM   3952  HB3 PHE A 269     -10.429  -2.393  40.060  1.00 83.14           H  
ATOM   3953  O   PHE A 269      -9.316  -3.239  35.998  1.00 83.14           O  
ATOM   3954  CG  PHE A 269      -9.160  -3.979  39.404  1.00 83.14           C  
ATOM   3955  CD1 PHE A 269     -10.080  -5.029  39.566  1.00 83.14           C  
ATOM   3956  HD1 PHE A 269     -11.139  -4.823  39.617  1.00 83.14           H  
ATOM   3957  CD2 PHE A 269      -7.789  -4.266  39.272  1.00 83.14           C  
ATOM   3958  HD2 PHE A 269      -7.076  -3.470  39.115  1.00 83.14           H  
ATOM   3959  CE1 PHE A 269      -9.629  -6.358  39.589  1.00 83.14           C  
ATOM   3960  HE1 PHE A 269     -10.350  -7.160  39.633  1.00 83.14           H  
ATOM   3961  CE2 PHE A 269      -7.339  -5.595  39.313  1.00 83.14           C  
ATOM   3962  HE2 PHE A 269      -6.286  -5.800  39.187  1.00 83.14           H  
ATOM   3963  CZ  PHE A 269      -8.258  -6.644  39.475  1.00 83.14           C  
ATOM   3964  HZ  PHE A 269      -7.912  -7.667  39.466  1.00 83.14           H  
ATOM   3965  N   VAL A 270      -8.119  -1.523  36.806  1.00 80.59           N  
ATOM   3966  H   VAL A 270      -8.010  -0.836  37.538  1.00 80.59           H  
ATOM   3967  CA  VAL A 270      -7.018  -1.651  35.845  1.00 80.59           C  
ATOM   3968  HA  VAL A 270      -7.327  -2.271  35.004  1.00 80.59           H  
ATOM   3969  C   VAL A 270      -5.844  -2.335  36.529  1.00 80.59           C  
ATOM   3970  CB  VAL A 270      -6.610  -0.285  35.276  1.00 80.59           C  
ATOM   3971  HB  VAL A 270      -6.226   0.347  36.077  1.00 80.59           H  
ATOM   3972  O   VAL A 270      -5.418  -1.906  37.602  1.00 80.59           O  
ATOM   3973  CG1 VAL A 270      -5.538  -0.435  34.202  1.00 80.59           C  
ATOM   3974 HG11 VAL A 270      -5.901  -1.073  33.397  1.00 80.59           H  
ATOM   3975 HG12 VAL A 270      -4.629  -0.874  34.614  1.00 80.59           H  
ATOM   3976 HG13 VAL A 270      -5.278   0.544  33.799  1.00 80.59           H  
ATOM   3977  CG2 VAL A 270      -7.808   0.414  34.634  1.00 80.59           C  
ATOM   3978 HG21 VAL A 270      -7.476   1.344  34.172  1.00 80.59           H  
ATOM   3979 HG22 VAL A 270      -8.554   0.653  35.392  1.00 80.59           H  
ATOM   3980 HG23 VAL A 270      -8.243  -0.227  33.867  1.00 80.59           H  
ATOM   3981  N   ASP A 271      -5.333  -3.397  35.920  1.00 83.01           N  
ATOM   3982  H   ASP A 271      -5.726  -3.669  35.030  1.00 83.01           H  
ATOM   3983  CA  ASP A 271      -4.034  -3.971  36.245  1.00 83.01           C  
ATOM   3984  HA  ASP A 271      -3.800  -3.782  37.292  1.00 83.01           H  
ATOM   3985  C   ASP A 271      -2.974  -3.290  35.381  1.00 83.01           C  
ATOM   3986  CB  ASP A 271      -4.063  -5.487  36.043  1.00 83.01           C  
ATOM   3987  HB2 ASP A 271      -4.289  -5.713  35.001  1.00 83.01           H  
ATOM   3988  HB3 ASP A 271      -4.866  -5.901  36.653  1.00 83.01           H  
ATOM   3989  O   ASP A 271      -2.805  -3.599  34.205  1.00 83.01           O  
ATOM   3990  CG  ASP A 271      -2.756  -6.189  36.436  1.00 83.01           C  
ATOM   3991  OD1 ASP A 271      -2.720  -7.425  36.254  1.00 83.01           O  
ATOM   3992  OD2 ASP A 271      -1.820  -5.585  37.014  1.00 83.01           O  
ATOM   3993  N   THR A 272      -2.268  -2.347  35.990  1.00 79.43           N  
ATOM   3994  H   THR A 272      -2.496  -2.105  36.944  1.00 79.43           H  
ATOM   3995  CA  THR A 272      -1.194  -1.572  35.356  1.00 79.43           C  
ATOM   3996  HA  THR A 272      -1.432  -1.411  34.305  1.00 79.43           H  
ATOM   3997  C   THR A 272       0.160  -2.287  35.407  1.00 79.43           C  
ATOM   3998  CB  THR A 272      -1.080  -0.203  36.036  1.00 79.43           C  
ATOM   3999  HB  THR A 272      -0.277   0.366  35.569  1.00 79.43           H  
ATOM   4000  O   THR A 272       1.196  -1.717  35.075  1.00 79.43           O  
ATOM   4001  CG2 THR A 272      -2.368   0.619  35.965  1.00 79.43           C  
ATOM   4002 HG21 THR A 272      -2.662   0.733  34.922  1.00 79.43           H  
ATOM   4003 HG22 THR A 272      -3.174   0.129  36.512  1.00 79.43           H  
ATOM   4004 HG23 THR A 272      -2.195   1.613  36.379  1.00 79.43           H  
ATOM   4005  OG1 THR A 272      -0.807  -0.360  37.419  1.00 79.43           O  
ATOM   4006  HG1 THR A 272      -0.524   0.507  37.717  1.00 79.43           H  
ATOM   4007  N   GLY A 273       0.200  -3.524  35.913  1.00 77.11           N  
ATOM   4008  H   GLY A 273      -0.677  -3.968  36.146  1.00 77.11           H  
ATOM   4009  CA  GLY A 273       1.438  -4.256  36.174  1.00 77.11           C  
ATOM   4010  HA2 GLY A 273       1.316  -4.806  37.108  1.00 77.11           H  
ATOM   4011  HA3 GLY A 273       2.256  -3.548  36.303  1.00 77.11           H  
ATOM   4012  C   GLY A 273       1.846  -5.235  35.074  1.00 77.11           C  
ATOM   4013  O   GLY A 273       2.583  -6.182  35.377  1.00 77.11           O  
ATOM   4014  N   THR A 274       1.325  -5.088  33.859  1.00 80.77           N  
ATOM   4015  H   THR A 274       0.760  -4.275  33.659  1.00 80.77           H  
ATOM   4016  CA  THR A 274       1.527  -6.006  32.732  1.00 80.77           C  
ATOM   4017  HA  THR A 274       1.664  -7.014  33.123  1.00 80.77           H  
ATOM   4018  C   THR A 274       2.793  -5.695  31.926  1.00 80.77           C  
ATOM   4019  CB  THR A 274       0.274  -6.037  31.839  1.00 80.77           C  
ATOM   4020  HB  THR A 274       0.472  -6.640  30.953  1.00 80.77           H  
ATOM   4021  O   THR A 274       3.539  -4.750  32.173  1.00 80.77           O  
ATOM   4022  CG2 THR A 274      -0.901  -6.640  32.614  1.00 80.77           C  
ATOM   4023 HG21 THR A 274      -0.558  -7.334  33.381  1.00 80.77           H  
ATOM   4024 HG22 THR A 274      -1.493  -5.853  33.082  1.00 80.77           H  
ATOM   4025 HG23 THR A 274      -1.524  -7.199  31.916  1.00 80.77           H  
ATOM   4026  OG1 THR A 274      -0.014  -4.712  31.484  1.00 80.77           O  
ATOM   4027  HG1 THR A 274      -0.632  -4.655  30.752  1.00 80.77           H  
ATOM   4028  N   SER A 275       3.133  -6.599  31.019  1.00 78.42           N  
ATOM   4029  H   SER A 275       2.460  -7.324  30.813  1.00 78.42           H  
ATOM   4030  CA  SER A 275       4.264  -6.548  30.091  1.00 78.42           C  
ATOM   4031  HA  SER A 275       4.427  -5.524  29.754  1.00 78.42           H  
ATOM   4032  C   SER A 275       3.895  -7.420  28.893  1.00 78.42           C  
ATOM   4033  CB  SER A 275       5.541  -7.093  30.743  1.00 78.42           C  
ATOM   4034  HB2 SER A 275       6.360  -7.052  30.025  1.00 78.42           H  
ATOM   4035  HB3 SER A 275       5.387  -8.132  31.034  1.00 78.42           H  
ATOM   4036  O   SER A 275       2.959  -8.209  29.000  1.00 78.42           O  
ATOM   4037  OG  SER A 275       5.894  -6.332  31.882  1.00 78.42           O  
ATOM   4038  HG  SER A 275       5.195  -5.689  32.025  1.00 78.42           H  
ATOM   4039  N   ASN A 276       4.630  -7.325  27.783  1.00 72.70           N  
ATOM   4040  H   ASN A 276       5.353  -6.622  27.729  1.00 72.70           H  
ATOM   4041  CA  ASN A 276       4.338  -8.100  26.574  1.00 72.70           C  
ATOM   4042  HA  ASN A 276       3.281  -7.962  26.351  1.00 72.70           H  
ATOM   4043  C   ASN A 276       4.580  -9.615  26.782  1.00 72.70           C  
ATOM   4044  CB  ASN A 276       5.122  -7.496  25.399  1.00 72.70           C  
ATOM   4045  HB2 ASN A 276       4.965  -6.417  25.390  1.00 72.70           H  
ATOM   4046  HB3 ASN A 276       6.187  -7.695  25.514  1.00 72.70           H  
ATOM   4047  O   ASN A 276       5.680 -10.122  26.553  1.00 72.70           O  
ATOM   4048  CG  ASN A 276       4.671  -8.043  24.054  1.00 72.70           C  
ATOM   4049  ND2 ASN A 276       4.932  -7.326  22.989  1.00 72.70           N  
ATOM   4050 HD21 ASN A 276       5.226  -6.366  23.099  1.00 72.70           H  
ATOM   4051 HD22 ASN A 276       4.514  -7.668  22.136  1.00 72.70           H  
ATOM   4052  OD1 ASN A 276       4.099  -9.108  23.920  1.00 72.70           O  
ATOM   4053  N   THR A 277       3.585 -10.312  27.334  1.00 78.13           N  
ATOM   4054  H   THR A 277       2.724  -9.811  27.501  1.00 78.13           H  
ATOM   4055  CA  THR A 277       3.594 -11.741  27.663  1.00 78.13           C  
ATOM   4056  HA  THR A 277       3.944 -12.286  26.787  1.00 78.13           H  
ATOM   4057  C   THR A 277       2.182 -12.234  28.004  1.00 78.13           C  
ATOM   4058  CB  THR A 277       4.558 -12.040  28.829  1.00 78.13           C  
ATOM   4059  HB  THR A 277       5.526 -11.590  28.608  1.00 78.13           H  
ATOM   4060  O   THR A 277       1.274 -11.455  28.296  1.00 78.13           O  
ATOM   4061  CG2 THR A 277       4.099 -11.527  30.194  1.00 78.13           C  
ATOM   4062 HG21 THR A 277       3.905 -10.457  30.126  1.00 78.13           H  
ATOM   4063 HG22 THR A 277       4.881 -11.694  30.935  1.00 78.13           H  
ATOM   4064 HG23 THR A 277       3.187 -12.035  30.507  1.00 78.13           H  
ATOM   4065  OG1 THR A 277       4.760 -13.432  28.958  1.00 78.13           O  
ATOM   4066  HG1 THR A 277       5.404 -13.552  29.660  1.00 78.13           H  
ATOM   4067  N   GLY A 278       1.994 -13.554  28.017  1.00 80.13           N  
ATOM   4068  H   GLY A 278       2.805 -14.136  27.862  1.00 80.13           H  
ATOM   4069  CA  GLY A 278       0.755 -14.189  28.468  1.00 80.13           C  
ATOM   4070  HA2 GLY A 278       0.698 -15.199  28.064  1.00 80.13           H  
ATOM   4071  HA3 GLY A 278      -0.098 -13.632  28.082  1.00 80.13           H  
ATOM   4072  C   GLY A 278       0.649 -14.268  29.995  1.00 80.13           C  
ATOM   4073  O   GLY A 278       1.507 -14.865  30.649  1.00 80.13           O  
ATOM   4074  N   TYR A 279      -0.435 -13.745  30.576  1.00 85.16           N  
ATOM   4075  H   TYR A 279      -1.080 -13.241  29.984  1.00 85.16           H  
ATOM   4076  CA  TYR A 279      -0.740 -13.835  32.009  1.00 85.16           C  
ATOM   4077  HA  TYR A 279       0.103 -14.292  32.528  1.00 85.16           H  
ATOM   4078  C   TYR A 279      -1.984 -14.683  32.287  1.00 85.16           C  
ATOM   4079  CB  TYR A 279      -0.948 -12.439  32.602  1.00 85.16           C  
ATOM   4080  HB2 TYR A 279      -1.717 -11.925  32.026  1.00 85.16           H  
ATOM   4081  HB3 TYR A 279      -1.330 -12.553  33.616  1.00 85.16           H  
ATOM   4082  O   TYR A 279      -3.049 -14.435  31.729  1.00 85.16           O  
ATOM   4083  CG  TYR A 279       0.294 -11.577  32.660  1.00 85.16           C  
ATOM   4084  CD1 TYR A 279       1.307 -11.838  33.606  1.00 85.16           C  
ATOM   4085  HD1 TYR A 279       1.208 -12.676  34.281  1.00 85.16           H  
ATOM   4086  CD2 TYR A 279       0.434 -10.509  31.759  1.00 85.16           C  
ATOM   4087  HD2 TYR A 279      -0.323 -10.317  31.013  1.00 85.16           H  
ATOM   4088  CE1 TYR A 279       2.460 -11.030  33.651  1.00 85.16           C  
ATOM   4089  HE1 TYR A 279       3.248 -11.240  34.358  1.00 85.16           H  
ATOM   4090  CE2 TYR A 279       1.580  -9.704  31.799  1.00 85.16           C  
ATOM   4091  HE2 TYR A 279       1.693  -8.914  31.071  1.00 85.16           H  
ATOM   4092  OH  TYR A 279       3.697  -9.166  32.776  1.00 85.16           O  
ATOM   4093  HH  TYR A 279       4.371  -9.452  33.397  1.00 85.16           H  
ATOM   4094  CZ  TYR A 279       2.597  -9.958  32.740  1.00 85.16           C  
ATOM   4095  N   LEU A 280      -1.890 -15.635  33.224  1.00 86.69           N  
ATOM   4096  H   LEU A 280      -0.983 -15.824  33.626  1.00 86.69           H  
ATOM   4097  CA  LEU A 280      -3.065 -16.327  33.765  1.00 86.69           C  
ATOM   4098  HA  LEU A 280      -3.754 -16.536  32.945  1.00 86.69           H  
ATOM   4099  C   LEU A 280      -3.782 -15.426  34.780  1.00 86.69           C  
ATOM   4100  CB  LEU A 280      -2.643 -17.672  34.390  1.00 86.69           C  
ATOM   4101  HB2 LEU A 280      -1.920 -17.473  35.181  1.00 86.69           H  
ATOM   4102  HB3 LEU A 280      -2.149 -18.274  33.627  1.00 86.69           H  
ATOM   4103  O   LEU A 280      -3.281 -15.238  35.892  1.00 86.69           O  
ATOM   4104  CG  LEU A 280      -3.815 -18.483  34.985  1.00 86.69           C  
ATOM   4105  HG  LEU A 280      -4.374 -17.869  35.692  1.00 86.69           H  
ATOM   4106  CD1 LEU A 280      -4.774 -18.992  33.910  1.00 86.69           C  
ATOM   4107 HD11 LEU A 280      -4.226 -19.516  33.127  1.00 86.69           H  
ATOM   4108 HD12 LEU A 280      -5.303 -18.147  33.469  1.00 86.69           H  
ATOM   4109 HD13 LEU A 280      -5.513 -19.664  34.347  1.00 86.69           H  
ATOM   4110  CD2 LEU A 280      -3.279 -19.692  35.753  1.00 86.69           C  
ATOM   4111 HD21 LEU A 280      -2.728 -20.343  35.074  1.00 86.69           H  
ATOM   4112 HD22 LEU A 280      -4.109 -20.247  36.190  1.00 86.69           H  
ATOM   4113 HD23 LEU A 280      -2.615 -19.356  36.549  1.00 86.69           H  
ATOM   4114  N   TYR A 281      -4.963 -14.924  34.432  1.00 85.09           N  
ATOM   4115  H   TYR A 281      -5.322 -15.131  33.511  1.00 85.09           H  
ATOM   4116  CA  TYR A 281      -5.866 -14.265  35.374  1.00 85.09           C  
ATOM   4117  HA  TYR A 281      -5.272 -13.832  36.180  1.00 85.09           H  
ATOM   4118  C   TYR A 281      -6.827 -15.284  35.994  1.00 85.09           C  
ATOM   4119  CB  TYR A 281      -6.604 -13.104  34.703  1.00 85.09           C  
ATOM   4120  HB2 TYR A 281      -7.035 -13.437  33.758  1.00 85.09           H  
ATOM   4121  HB3 TYR A 281      -7.425 -12.795  35.350  1.00 85.09           H  
ATOM   4122  O   TYR A 281      -7.276 -16.217  35.327  1.00 85.09           O  
ATOM   4123  CG  TYR A 281      -5.733 -11.887  34.473  1.00 85.09           C  
ATOM   4124  CD1 TYR A 281      -5.682 -10.871  35.449  1.00 85.09           C  
ATOM   4125  HD1 TYR A 281      -6.250 -10.962  36.363  1.00 85.09           H  
ATOM   4126  CD2 TYR A 281      -4.992 -11.760  33.283  1.00 85.09           C  
ATOM   4127  HD2 TYR A 281      -5.037 -12.530  32.526  1.00 85.09           H  
ATOM   4128  CE1 TYR A 281      -4.899  -9.722  35.230  1.00 85.09           C  
ATOM   4129  HE1 TYR A 281      -4.853  -8.930  35.962  1.00 85.09           H  
ATOM   4130  CE2 TYR A 281      -4.222 -10.603  33.057  1.00 85.09           C  
ATOM   4131  HE2 TYR A 281      -3.675 -10.469  32.136  1.00 85.09           H  
ATOM   4132  OH  TYR A 281      -3.393  -8.497  33.819  1.00 85.09           O  
ATOM   4133  HH  TYR A 281      -3.302  -7.949  34.602  1.00 85.09           H  
ATOM   4134  CZ  TYR A 281      -4.175  -9.583  34.028  1.00 85.09           C  
ATOM   4135  N   ARG A 282      -7.137 -15.129  37.286  1.00 89.91           N  
ATOM   4136  H   ARG A 282      -6.717 -14.351  37.773  1.00 89.91           H  
ATOM   4137  CA  ARG A 282      -8.030 -16.028  38.035  1.00 89.91           C  
ATOM   4138  HA  ARG A 282      -8.749 -16.456  37.336  1.00 89.91           H  
ATOM   4139  C   ARG A 282      -8.827 -15.280  39.099  1.00 89.91           C  
ATOM   4140  CB  ARG A 282      -7.194 -17.168  38.644  1.00 89.91           C  
ATOM   4141  HB2 ARG A 282      -6.751 -17.742  37.830  1.00 89.91           H  
ATOM   4142  HB3 ARG A 282      -6.384 -16.740  39.235  1.00 89.91           H  
ATOM   4143  O   ARG A 282      -8.266 -14.454  39.808  1.00 89.91           O  
ATOM   4144  CG  ARG A 282      -8.009 -18.113  39.539  1.00 89.91           C  
ATOM   4145  HG2 ARG A 282      -8.360 -17.576  40.420  1.00 89.91           H  
ATOM   4146  HG3 ARG A 282      -8.871 -18.493  38.990  1.00 89.91           H  
ATOM   4147  CD  ARG A 282      -7.145 -19.286  39.999  1.00 89.91           C  
ATOM   4148  HD2 ARG A 282      -6.260 -18.900  40.505  1.00 89.91           H  
ATOM   4149  HD3 ARG A 282      -6.833 -19.847  39.118  1.00 89.91           H  
ATOM   4150  NE  ARG A 282      -7.896 -20.140  40.928  1.00 89.91           N  
ATOM   4151  HE  ARG A 282      -8.497 -19.677  41.596  1.00 89.91           H  
ATOM   4152  NH1 ARG A 282      -7.229 -22.216  40.193  1.00 89.91           N  
ATOM   4153 HH11 ARG A 282      -6.664 -21.777  39.480  1.00 89.91           H  
ATOM   4154 HH12 ARG A 282      -7.341 -23.220  40.219  1.00 89.91           H  
ATOM   4155  NH2 ARG A 282      -8.762 -22.000  41.820  1.00 89.91           N  
ATOM   4156 HH21 ARG A 282      -8.934 -22.995  41.849  1.00 89.91           H  
ATOM   4157 HH22 ARG A 282      -9.325 -21.351  42.349  1.00 89.91           H  
ATOM   4158  CZ  ARG A 282      -7.950 -21.453  40.969  1.00 89.91           C  
ATOM   4159  N   VAL A 283     -10.097 -15.635  39.274  1.00 89.46           N  
ATOM   4160  H   VAL A 283     -10.481 -16.326  38.645  1.00 89.46           H  
ATOM   4161  CA  VAL A 283     -10.936 -15.222  40.412  1.00 89.46           C  
ATOM   4162  HA  VAL A 283     -10.342 -14.578  41.060  1.00 89.46           H  
ATOM   4163  C   VAL A 283     -11.343 -16.443  41.239  1.00 89.46           C  
ATOM   4164  CB  VAL A 283     -12.137 -14.379  39.941  1.00 89.46           C  
ATOM   4165  HB  VAL A 283     -11.743 -13.531  39.381  1.00 89.46           H  
ATOM   4166  O   VAL A 283     -11.669 -17.484  40.671  1.00 89.46           O  
ATOM   4167  CG1 VAL A 283     -13.090 -15.145  39.018  1.00 89.46           C  
ATOM   4168 HG11 VAL A 283     -12.539 -15.551  38.170  1.00 89.46           H  
ATOM   4169 HG12 VAL A 283     -13.581 -15.956  39.557  1.00 89.46           H  
ATOM   4170 HG13 VAL A 283     -13.846 -14.458  38.639  1.00 89.46           H  
ATOM   4171  CG2 VAL A 283     -12.934 -13.817  41.122  1.00 89.46           C  
ATOM   4172 HG21 VAL A 283     -12.274 -13.255  41.783  1.00 89.46           H  
ATOM   4173 HG22 VAL A 283     -13.404 -14.621  41.688  1.00 89.46           H  
ATOM   4174 HG23 VAL A 283     -13.713 -13.153  40.750  1.00 89.46           H  
ATOM   4175  N   ASP A 284     -11.312 -16.321  42.566  1.00 90.30           N  
ATOM   4176  H   ASP A 284     -10.997 -15.440  42.947  1.00 90.30           H  
ATOM   4177  CA  ASP A 284     -11.786 -17.314  43.536  1.00 90.30           C  
ATOM   4178  HA  ASP A 284     -12.288 -18.128  43.013  1.00 90.30           H  
ATOM   4179  C   ASP A 284     -12.801 -16.655  44.495  1.00 90.30           C  
ATOM   4180  CB  ASP A 284     -10.600 -17.905  44.331  1.00 90.30           C  
ATOM   4181  HB2 ASP A 284     -10.093 -17.095  44.854  1.00 90.30           H  
ATOM   4182  HB3 ASP A 284     -11.001 -18.580  45.087  1.00 90.30           H  
ATOM   4183  O   ASP A 284     -12.519 -15.599  45.061  1.00 90.30           O  
ATOM   4184  CG  ASP A 284      -9.564 -18.688  43.506  1.00 90.30           C  
ATOM   4185  OD1 ASP A 284      -8.352 -18.351  43.554  1.00 90.30           O  
ATOM   4186  OD2 ASP A 284      -9.901 -19.722  42.884  1.00 90.30           O  
ATOM   4187  N   VAL A 285     -13.968 -17.277  44.688  1.00 89.34           N  
ATOM   4188  H   VAL A 285     -14.150 -18.107  44.142  1.00 89.34           H  
ATOM   4189  CA  VAL A 285     -15.053 -16.827  45.579  1.00 89.34           C  
ATOM   4190  HA  VAL A 285     -14.756 -15.896  46.062  1.00 89.34           H  
ATOM   4191  C   VAL A 285     -15.288 -17.871  46.670  1.00 89.34           C  
ATOM   4192  CB  VAL A 285     -16.364 -16.564  44.803  1.00 89.34           C  
ATOM   4193  HB  VAL A 285     -16.736 -17.508  44.404  1.00 89.34           H  
ATOM   4194  O   VAL A 285     -15.424 -19.070  46.393  1.00 89.34           O  
ATOM   4195  CG1 VAL A 285     -17.455 -15.963  45.702  1.00 89.34           C  
ATOM   4196 HG11 VAL A 285     -18.333 -15.711  45.108  1.00 89.34           H  
ATOM   4197 HG12 VAL A 285     -17.754 -16.686  46.461  1.00 89.34           H  
ATOM   4198 HG13 VAL A 285     -17.085 -15.067  46.199  1.00 89.34           H  
ATOM   4199  CG2 VAL A 285     -16.151 -15.611  43.620  1.00 89.34           C  
ATOM   4200 HG21 VAL A 285     -17.105 -15.381  43.146  1.00 89.34           H  
ATOM   4201 HG22 VAL A 285     -15.687 -14.686  43.964  1.00 89.34           H  
ATOM   4202 HG23 VAL A 285     -15.503 -16.080  42.881  1.00 89.34           H  
ATOM   4203  N   ASP A 286     -15.372 -17.431  47.923  1.00 89.37           N  
ATOM   4204  H   ASP A 286     -15.164 -16.462  48.119  1.00 89.37           H  
ATOM   4205  CA  ASP A 286     -15.681 -18.332  49.032  1.00 89.37           C  
ATOM   4206  HA  ASP A 286     -14.925 -19.117  49.050  1.00 89.37           H  
ATOM   4207  C   ASP A 286     -17.056 -19.007  48.876  1.00 89.37           C  
ATOM   4208  CB  ASP A 286     -15.627 -17.596  50.367  1.00 89.37           C  
ATOM   4209  HB2 ASP A 286     -16.088 -18.236  51.120  1.00 89.37           H  
ATOM   4210  HB3 ASP A 286     -16.208 -16.678  50.283  1.00 89.37           H  
ATOM   4211  O   ASP A 286     -18.006 -18.456  48.314  1.00 89.37           O  
ATOM   4212  CG  ASP A 286     -14.232 -17.264  50.876  1.00 89.37           C  
ATOM   4213  OD1 ASP A 286     -14.212 -16.449  51.824  1.00 89.37           O  
ATOM   4214  OD2 ASP A 286     -13.259 -17.904  50.422  1.00 89.37           O  
ATOM   4215  N   ALA A 287     -17.176 -20.229  49.402  1.00 86.52           N  
ATOM   4216  H   ALA A 287     -16.414 -20.591  49.958  1.00 86.52           H  
ATOM   4217  CA  ALA A 287     -18.450 -20.944  49.419  1.00 86.52           C  
ATOM   4218  HA  ALA A 287     -18.886 -20.898  48.421  1.00 86.52           H  
ATOM   4219  C   ALA A 287     -19.445 -20.298  50.396  1.00 86.52           C  
ATOM   4220  CB  ALA A 287     -18.210 -22.417  49.768  1.00 86.52           C  
ATOM   4221  HB1 ALA A 287     -17.760 -22.495  50.758  1.00 86.52           H  
ATOM   4222  HB2 ALA A 287     -17.559 -22.883  49.029  1.00 86.52           H  
ATOM   4223  HB3 ALA A 287     -19.164 -22.944  49.776  1.00 86.52           H  
ATOM   4224  O   ALA A 287     -19.066 -19.900  51.500  1.00 86.52           O  
ATOM   4225  N   MET A 288     -20.725 -20.257  50.022  1.00 85.61           N  
ATOM   4226  H   MET A 288     -20.968 -20.564  49.091  1.00 85.61           H  
ATOM   4227  CA  MET A 288     -21.807 -19.947  50.959  1.00 85.61           C  
ATOM   4228  HA  MET A 288     -21.493 -19.082  51.544  1.00 85.61           H  
ATOM   4229  C   MET A 288     -22.062 -21.143  51.901  1.00 85.61           C  
ATOM   4230  CB  MET A 288     -23.086 -19.564  50.206  1.00 85.61           C  
ATOM   4231  HB2 MET A 288     -23.907 -19.493  50.919  1.00 85.61           H  
ATOM   4232  HB3 MET A 288     -23.321 -20.345  49.482  1.00 85.61           H  
ATOM   4233  O   MET A 288     -22.084 -22.283  51.438  1.00 85.61           O  
ATOM   4234  CG  MET A 288     -22.942 -18.224  49.477  1.00 85.61           C  
ATOM   4235  HG2 MET A 288     -22.782 -17.431  50.208  1.00 85.61           H  
ATOM   4236  HG3 MET A 288     -22.066 -18.269  48.831  1.00 85.61           H  
ATOM   4237  SD  MET A 288     -24.363 -17.787  48.444  1.00 85.61           S  
ATOM   4238  CE  MET A 288     -25.645 -17.509  49.689  1.00 85.61           C  
ATOM   4239  HE1 MET A 288     -25.352 -16.693  50.350  1.00 85.61           H  
ATOM   4240  HE2 MET A 288     -25.818 -18.416  50.267  1.00 85.61           H  
ATOM   4241  HE3 MET A 288     -26.569 -17.234  49.180  1.00 85.61           H  
ATOM   4242  N   PRO A 289     -22.257 -20.915  53.215  1.00 84.79           N  
ATOM   4243  CA  PRO A 289     -22.390 -21.978  54.212  1.00 84.79           C  
ATOM   4244  HA  PRO A 289     -21.583 -22.699  54.087  1.00 84.79           H  
ATOM   4245  C   PRO A 289     -23.717 -22.747  54.152  1.00 84.79           C  
ATOM   4246  CB  PRO A 289     -22.230 -21.270  55.564  1.00 84.79           C  
ATOM   4247  HB2 PRO A 289     -21.175 -21.251  55.839  1.00 84.79           H  
ATOM   4248  HB3 PRO A 289     -22.814 -21.744  56.353  1.00 84.79           H  
ATOM   4249  O   PRO A 289     -23.768 -23.893  54.595  1.00 84.79           O  
ATOM   4250  CG  PRO A 289     -22.708 -19.844  55.288  1.00 84.79           C  
ATOM   4251  HG2 PRO A 289     -22.283 -19.124  55.988  1.00 84.79           H  
ATOM   4252  HG3 PRO A 289     -23.797 -19.802  55.301  1.00 84.79           H  
ATOM   4253  CD  PRO A 289     -22.201 -19.622  53.868  1.00 84.79           C  
ATOM   4254  HD2 PRO A 289     -21.170 -19.269  53.895  1.00 84.79           H  
ATOM   4255  HD3 PRO A 289     -22.834 -18.910  53.337  1.00 84.79           H  
ATOM   4256  N   LEU A 290     -24.798 -22.140  53.653  1.00 83.12           N  
ATOM   4257  H   LEU A 290     -24.717 -21.200  53.292  1.00 83.12           H  
ATOM   4258  CA  LEU A 290     -26.113 -22.776  53.630  1.00 83.12           C  
ATOM   4259  HA  LEU A 290     -26.240 -23.284  54.586  1.00 83.12           H  
ATOM   4260  C   LEU A 290     -26.204 -23.834  52.522  1.00 83.12           C  
ATOM   4261  CB  LEU A 290     -27.190 -21.689  53.510  1.00 83.12           C  
ATOM   4262  HB2 LEU A 290     -26.959 -20.899  54.224  1.00 83.12           H  
ATOM   4263  HB3 LEU A 290     -27.148 -21.256  52.510  1.00 83.12           H  
ATOM   4264  O   LEU A 290     -25.904 -23.559  51.358  1.00 83.12           O  
ATOM   4265  CG  LEU A 290     -28.616 -22.179  53.807  1.00 83.12           C  
ATOM   4266  HG  LEU A 290     -28.809 -23.080  53.226  1.00 83.12           H  
ATOM   4267  CD1 LEU A 290     -28.754 -22.490  55.301  1.00 83.12           C  
ATOM   4268 HD11 LEU A 290     -28.480 -21.617  55.892  1.00 83.12           H  
ATOM   4269 HD12 LEU A 290     -28.140 -23.346  55.581  1.00 83.12           H  
ATOM   4270 HD13 LEU A 290     -29.791 -22.737  55.532  1.00 83.12           H  
ATOM   4271  CD2 LEU A 290     -29.647 -21.115  53.436  1.00 83.12           C  
ATOM   4272 HD21 LEU A 290     -30.646 -21.462  53.697  1.00 83.12           H  
ATOM   4273 HD22 LEU A 290     -29.623 -20.930  52.362  1.00 83.12           H  
ATOM   4274 HD23 LEU A 290     -29.440 -20.184  53.964  1.00 83.12           H  
ATOM   4275  N   SER A 291     -26.646 -25.041  52.879  1.00 81.53           N  
ATOM   4276  H   SER A 291     -26.943 -25.186  53.833  1.00 81.53           H  
ATOM   4277  CA  SER A 291     -26.753 -26.171  51.949  1.00 81.53           C  
ATOM   4278  HA  SER A 291     -25.754 -26.417  51.591  1.00 81.53           H  
ATOM   4279  C   SER A 291     -27.638 -25.849  50.746  1.00 81.53           C  
ATOM   4280  CB  SER A 291     -27.334 -27.393  52.660  1.00 81.53           C  
ATOM   4281  HB2 SER A 291     -27.422 -28.217  51.952  1.00 81.53           H  
ATOM   4282  HB3 SER A 291     -26.670 -27.698  53.469  1.00 81.53           H  
ATOM   4283  O   SER A 291     -28.679 -25.226  50.911  1.00 81.53           O  
ATOM   4284  OG  SER A 291     -28.608 -27.094  53.191  1.00 81.53           O  
ATOM   4285  HG  SER A 291     -29.051 -26.473  52.608  1.00 81.53           H  
ATOM   4286  N   GLY A 292     -27.264 -26.341  49.563  1.00 81.60           N  
ATOM   4287  H   GLY A 292     -26.408 -26.872  49.498  1.00 81.60           H  
ATOM   4288  CA  GLY A 292     -28.014 -26.080  48.329  1.00 81.60           C  
ATOM   4289  HA2 GLY A 292     -29.083 -26.081  48.540  1.00 81.60           H  
ATOM   4290  HA3 GLY A 292     -27.808 -26.874  47.611  1.00 81.60           H  
ATOM   4291  C   GLY A 292     -27.672 -24.746  47.660  1.00 81.60           C  
ATOM   4292  O   GLY A 292     -28.417 -24.302  46.794  1.00 81.60           O  
ATOM   4293  N   ALA A 293     -26.555 -24.114  48.038  1.00 82.56           N  
ATOM   4294  H   ALA A 293     -26.016 -24.479  48.810  1.00 82.56           H  
ATOM   4295  CA  ALA A 293     -26.126 -22.860  47.438  1.00 82.56           C  
ATOM   4296  HA  ALA A 293     -26.936 -22.142  47.570  1.00 82.56           H  
ATOM   4297  C   ALA A 293     -25.862 -22.985  45.930  1.00 82.56           C  
ATOM   4298  CB  ALA A 293     -24.891 -22.331  48.176  1.00 82.56           C  
ATOM   4299  HB1 ALA A 293     -25.119 -22.185  49.232  1.00 82.56           H  
ATOM   4300  HB2 ALA A 293     -24.601 -21.374  47.742  1.00 82.56           H  
ATOM   4301  HB3 ALA A 293     -24.064 -23.033  48.075  1.00 82.56           H  
ATOM   4302  O   ALA A 293     -25.095 -23.839  45.479  1.00 82.56           O  
ATOM   4303  N   SER A 294     -26.451 -22.064  45.175  1.00 86.23           N  
ATOM   4304  H   SER A 294     -27.058 -21.403  45.638  1.00 86.23           H  
ATOM   4305  CA  SER A 294     -26.129 -21.782  43.784  1.00 86.23           C  
ATOM   4306  HA  SER A 294     -25.568 -22.611  43.353  1.00 86.23           H  
ATOM   4307  C   SER A 294     -25.280 -20.513  43.742  1.00 86.23           C  
ATOM   4308  CB  SER A 294     -27.423 -21.612  42.990  1.00 86.23           C  
ATOM   4309  HB2 SER A 294     -28.062 -22.482  43.144  1.00 86.23           H  
ATOM   4310  HB3 SER A 294     -27.948 -20.719  43.329  1.00 86.23           H  
ATOM   4311  O   SER A 294     -25.691 -19.481  44.268  1.00 86.23           O  
ATOM   4312  OG  SER A 294     -27.114 -21.500  41.617  1.00 86.23           O  
ATOM   4313  HG  SER A 294     -27.893 -21.176  41.160  1.00 86.23           H  
ATOM   4314  N   GLN A 295     -24.080 -20.585  43.166  1.00 85.74           N  
ATOM   4315  H   GLN A 295     -23.839 -21.434  42.675  1.00 85.74           H  
ATOM   4316  CA  GLN A 295     -23.164 -19.450  43.017  1.00 85.74           C  
ATOM   4317  HA  GLN A 295     -23.692 -18.523  43.243  1.00 85.74           H  
ATOM   4318  C   GLN A 295     -22.692 -19.351  41.566  1.00 85.74           C  
ATOM   4319  CB  GLN A 295     -21.961 -19.567  43.975  1.00 85.74           C  
ATOM   4320  HB2 GLN A 295     -21.249 -18.780  43.727  1.00 85.74           H  
ATOM   4321  HB3 GLN A 295     -21.470 -20.528  43.819  1.00 85.74           H  
ATOM   4322  O   GLN A 295     -22.523 -20.373  40.896  1.00 85.74           O  
ATOM   4323  CG  GLN A 295     -22.333 -19.426  45.460  1.00 85.74           C  
ATOM   4324  HG2 GLN A 295     -22.809 -18.458  45.615  1.00 85.74           H  
ATOM   4325  HG3 GLN A 295     -23.043 -20.206  45.735  1.00 85.74           H  
ATOM   4326  CD  GLN A 295     -21.117 -19.525  46.380  1.00 85.74           C  
ATOM   4327  NE2 GLN A 295     -20.260 -18.525  46.412  1.00 85.74           N  
ATOM   4328 HE21 GLN A 295     -19.494 -18.561  47.069  1.00 85.74           H  
ATOM   4329 HE22 GLN A 295     -20.416 -17.713  45.833  1.00 85.74           H  
ATOM   4330  OE1 GLN A 295     -20.912 -20.503  47.088  1.00 85.74           O  
ATOM   4331  N   GLU A 296     -22.445 -18.130  41.102  1.00 85.23           N  
ATOM   4332  H   GLU A 296     -22.617 -17.339  41.705  1.00 85.23           H  
ATOM   4333  CA  GLU A 296     -21.854 -17.856  39.795  1.00 85.23           C  
ATOM   4334  HA  GLU A 296     -21.327 -18.747  39.454  1.00 85.23           H  
ATOM   4335  C   GLU A 296     -20.826 -16.723  39.898  1.00 85.23           C  
ATOM   4336  CB  GLU A 296     -22.960 -17.542  38.769  1.00 85.23           C  
ATOM   4337  HB2 GLU A 296     -23.661 -18.376  38.738  1.00 85.23           H  
ATOM   4338  HB3 GLU A 296     -23.493 -16.640  39.069  1.00 85.23           H  
ATOM   4339  O   GLU A 296     -21.053 -15.721  40.579  1.00 85.23           O  
ATOM   4340  CG  GLU A 296     -22.359 -17.345  37.371  1.00 85.23           C  
ATOM   4341  HG2 GLU A 296     -21.712 -18.195  37.154  1.00 85.23           H  
ATOM   4342  HG3 GLU A 296     -21.739 -16.448  37.373  1.00 85.23           H  
ATOM   4343  CD  GLU A 296     -23.383 -17.204  36.242  1.00 85.23           C  
ATOM   4344  OE1 GLU A 296     -22.979 -17.459  35.086  1.00 85.23           O  
ATOM   4345  OE2 GLU A 296     -24.536 -16.770  36.449  1.00 85.23           O  
ATOM   4346  N   VAL A 297     -19.702 -16.872  39.192  1.00 86.77           N  
ATOM   4347  H   VAL A 297     -19.583 -17.726  38.666  1.00 86.77           H  
ATOM   4348  CA  VAL A 297     -18.673 -15.842  39.029  1.00 86.77           C  
ATOM   4349  HA  VAL A 297     -19.121 -14.889  39.308  1.00 86.77           H  
ATOM   4350  C   VAL A 297     -18.239 -15.728  37.569  1.00 86.77           C  
ATOM   4351  CB  VAL A 297     -17.481 -16.080  39.976  1.00 86.77           C  
ATOM   4352  HB  VAL A 297     -17.876 -16.195  40.986  1.00 86.77           H  
ATOM   4353  O   VAL A 297     -18.100 -16.729  36.863  1.00 86.77           O  
ATOM   4354  CG1 VAL A 297     -16.665 -17.340  39.652  1.00 86.77           C  
ATOM   4355 HG11 VAL A 297     -17.313 -18.215  39.706  1.00 86.77           H  
ATOM   4356 HG12 VAL A 297     -16.229 -17.271  38.656  1.00 86.77           H  
ATOM   4357 HG13 VAL A 297     -15.863 -17.444  40.383  1.00 86.77           H  
ATOM   4358  CG2 VAL A 297     -16.527 -14.881  39.996  1.00 86.77           C  
ATOM   4359 HG21 VAL A 297     -15.733 -15.049  40.724  1.00 86.77           H  
ATOM   4360 HG22 VAL A 297     -17.072 -13.982  40.284  1.00 86.77           H  
ATOM   4361 HG23 VAL A 297     -16.081 -14.728  39.013  1.00 86.77           H  
ATOM   4362  N   THR A 298     -17.984 -14.501  37.124  1.00 88.15           N  
ATOM   4363  H   THR A 298     -18.157 -13.730  37.754  1.00 88.15           H  
ATOM   4364  CA  THR A 298     -17.540 -14.174  35.764  1.00 88.15           C  
ATOM   4365  HA  THR A 298     -17.254 -15.088  35.244  1.00 88.15           H  
ATOM   4366  C   THR A 298     -16.318 -13.266  35.842  1.00 88.15           C  
ATOM   4367  CB  THR A 298     -18.665 -13.512  34.943  1.00 88.15           C  
ATOM   4368  HB  THR A 298     -18.354 -13.469  33.899  1.00 88.15           H  
ATOM   4369  O   THR A 298     -16.334 -12.299  36.603  1.00 88.15           O  
ATOM   4370  CG2 THR A 298     -19.990 -14.278  35.039  1.00 88.15           C  
ATOM   4371 HG21 THR A 298     -20.793 -13.689  34.598  1.00 88.15           H  
ATOM   4372 HG22 THR A 298     -19.908 -15.232  34.517  1.00 88.15           H  
ATOM   4373 HG23 THR A 298     -20.280 -14.454  36.075  1.00 88.15           H  
ATOM   4374  OG1 THR A 298     -18.905 -12.194  35.382  1.00 88.15           O  
ATOM   4375  HG1 THR A 298     -18.096 -11.890  35.800  1.00 88.15           H  
ATOM   4376  N   LEU A 299     -15.285 -13.552  35.053  1.00 85.40           N  
ATOM   4377  H   LEU A 299     -15.375 -14.347  34.436  1.00 85.40           H  
ATOM   4378  CA  LEU A 299     -14.049 -12.777  34.940  1.00 85.40           C  
ATOM   4379  HA  LEU A 299     -14.112 -11.882  35.558  1.00 85.40           H  
ATOM   4380  C   LEU A 299     -13.855 -12.357  33.483  1.00 85.40           C  
ATOM   4381  CB  LEU A 299     -12.879 -13.648  35.437  1.00 85.40           C  
ATOM   4382  HB2 LEU A 299     -12.925 -14.605  34.917  1.00 85.40           H  
ATOM   4383  HB3 LEU A 299     -13.020 -13.840  36.500  1.00 85.40           H  
ATOM   4384  O   LEU A 299     -13.819 -13.223  32.606  1.00 85.40           O  
ATOM   4385  CG  LEU A 299     -11.473 -13.055  35.222  1.00 85.40           C  
ATOM   4386  HG  LEU A 299     -11.336 -12.788  34.174  1.00 85.40           H  
ATOM   4387  CD1 LEU A 299     -11.230 -11.816  36.083  1.00 85.40           C  
ATOM   4388 HD11 LEU A 299     -11.917 -11.020  35.797  1.00 85.40           H  
ATOM   4389 HD12 LEU A 299     -10.213 -11.461  35.921  1.00 85.40           H  
ATOM   4390 HD13 LEU A 299     -11.364 -12.055  37.138  1.00 85.40           H  
ATOM   4391  CD2 LEU A 299     -10.429 -14.112  35.580  1.00 85.40           C  
ATOM   4392 HD21 LEU A 299     -10.571 -14.993  34.955  1.00 85.40           H  
ATOM   4393 HD22 LEU A 299     -10.516 -14.389  36.631  1.00 85.40           H  
ATOM   4394 HD23 LEU A 299      -9.433 -13.714  35.382  1.00 85.40           H  
ATOM   4395  N   LYS A 300     -13.675 -11.057  33.248  1.00 85.94           N  
ATOM   4396  H   LYS A 300     -13.736 -10.426  34.034  1.00 85.94           H  
ATOM   4397  CA  LYS A 300     -13.315 -10.471  31.953  1.00 85.94           C  
ATOM   4398  HA  LYS A 300     -13.193 -11.264  31.215  1.00 85.94           H  
ATOM   4399  C   LYS A 300     -11.982  -9.731  32.056  1.00 85.94           C  
ATOM   4400  CB  LYS A 300     -14.450  -9.551  31.468  1.00 85.94           C  
ATOM   4401  HB2 LYS A 300     -15.352 -10.144  31.315  1.00 85.94           H  
ATOM   4402  HB3 LYS A 300     -14.663  -8.807  32.236  1.00 85.94           H  
ATOM   4403  O   LYS A 300     -11.791  -8.975  33.007  1.00 85.94           O  
ATOM   4404  CG  LYS A 300     -14.070  -8.826  30.167  1.00 85.94           C  
ATOM   4405  HG2 LYS A 300     -13.271  -8.116  30.380  1.00 85.94           H  
ATOM   4406  HG3 LYS A 300     -13.694  -9.551  29.444  1.00 85.94           H  
ATOM   4407  CD  LYS A 300     -15.232  -8.057  29.535  1.00 85.94           C  
ATOM   4408  HD2 LYS A 300     -16.004  -8.760  29.225  1.00 85.94           H  
ATOM   4409  HD3 LYS A 300     -15.641  -7.339  30.246  1.00 85.94           H  
ATOM   4410  CE  LYS A 300     -14.659  -7.334  28.310  1.00 85.94           C  
ATOM   4411  HE2 LYS A 300     -14.164  -8.079  27.687  1.00 85.94           H  
ATOM   4412  HE3 LYS A 300     -13.905  -6.613  28.627  1.00 85.94           H  
ATOM   4413  NZ  LYS A 300     -15.705  -6.689  27.493  1.00 85.94           N  
ATOM   4414  HZ1 LYS A 300     -15.296  -6.279  26.665  1.00 85.94           H  
ATOM   4415  HZ2 LYS A 300     -16.309  -6.071  28.014  1.00 85.94           H  
ATOM   4416  HZ3 LYS A 300     -16.247  -7.453  27.116  1.00 85.94           H  
ATOM   4417  N   THR A 301     -11.115  -9.914  31.064  1.00 85.03           N  
ATOM   4418  H   THR A 301     -11.365 -10.553  30.324  1.00 85.03           H  
ATOM   4419  CA  THR A 301      -9.919  -9.093  30.826  1.00 85.03           C  
ATOM   4420  HA  THR A 301      -9.876  -8.303  31.576  1.00 85.03           H  
ATOM   4421  C   THR A 301      -9.998  -8.429  29.450  1.00 85.03           C  
ATOM   4422  CB  THR A 301      -8.615  -9.888  30.955  1.00 85.03           C  
ATOM   4423  HB  THR A 301      -7.783  -9.239  30.681  1.00 85.03           H  
ATOM   4424  O   THR A 301     -10.556  -8.998  28.505  1.00 85.03           O  
ATOM   4425  CG2 THR A 301      -8.381 -10.392  32.376  1.00 85.03           C  
ATOM   4426 HG21 THR A 301      -9.228 -10.981  32.728  1.00 85.03           H  
ATOM   4427 HG22 THR A 301      -7.479 -11.004  32.388  1.00 85.03           H  
ATOM   4428 HG23 THR A 301      -8.235  -9.539  33.038  1.00 85.03           H  
ATOM   4429  OG1 THR A 301      -8.628 -10.998  30.089  1.00 85.03           O  
ATOM   4430  HG1 THR A 301      -8.954 -11.753  30.585  1.00 85.03           H  
ATOM   4431  N   TYR A 302      -9.481  -7.210  29.337  1.00 82.60           N  
ATOM   4432  H   TYR A 302      -9.097  -6.759  30.155  1.00 82.60           H  
ATOM   4433  CA  TYR A 302      -9.502  -6.419  28.107  1.00 82.60           C  
ATOM   4434  HA  TYR A 302      -9.495  -7.075  27.237  1.00 82.60           H  
ATOM   4435  C   TYR A 302      -8.262  -5.522  28.034  1.00 82.60           C  
ATOM   4436  CB  TYR A 302     -10.799  -5.593  28.088  1.00 82.60           C  
ATOM   4437  HB2 TYR A 302     -10.880  -5.033  29.020  1.00 82.60           H  
ATOM   4438  HB3 TYR A 302     -11.646  -6.277  28.045  1.00 82.60           H  
ATOM   4439  O   TYR A 302      -7.980  -4.814  28.995  1.00 82.60           O  
ATOM   4440  CG  TYR A 302     -10.899  -4.618  26.935  1.00 82.60           C  
ATOM   4441  CD1 TYR A 302     -10.295  -3.348  27.034  1.00 82.60           C  
ATOM   4442  HD1 TYR A 302      -9.782  -3.057  27.939  1.00 82.60           H  
ATOM   4443  CD2 TYR A 302     -11.551  -4.999  25.748  1.00 82.60           C  
ATOM   4444  HD2 TYR A 302     -11.999  -5.978  25.654  1.00 82.60           H  
ATOM   4445  CE1 TYR A 302     -10.278  -2.485  25.925  1.00 82.60           C  
ATOM   4446  HE1 TYR A 302      -9.762  -1.539  25.988  1.00 82.60           H  
ATOM   4447  CE2 TYR A 302     -11.570  -4.118  24.653  1.00 82.60           C  
ATOM   4448  HE2 TYR A 302     -12.043  -4.396  23.723  1.00 82.60           H  
ATOM   4449  OH  TYR A 302     -10.832  -2.095  23.632  1.00 82.60           O  
ATOM   4450  HH  TYR A 302     -10.208  -1.374  23.747  1.00 82.60           H  
ATOM   4451  CZ  TYR A 302     -10.896  -2.886  24.725  1.00 82.60           C  
ATOM   4452  N   GLU A 303      -7.566  -5.524  26.901  1.00 77.24           N  
ATOM   4453  H   GLU A 303      -7.820  -6.171  26.168  1.00 77.24           H  
ATOM   4454  CA  GLU A 303      -6.418  -4.660  26.614  1.00 77.24           C  
ATOM   4455  HA  GLU A 303      -6.401  -3.821  27.309  1.00 77.24           H  
ATOM   4456  C   GLU A 303      -6.528  -4.120  25.188  1.00 77.24           C  
ATOM   4457  CB  GLU A 303      -5.114  -5.447  26.793  1.00 77.24           C  
ATOM   4458  HB2 GLU A 303      -5.127  -5.854  27.804  1.00 77.24           H  
ATOM   4459  HB3 GLU A 303      -5.085  -6.270  26.080  1.00 77.24           H  
ATOM   4460  O   GLU A 303      -6.727  -4.883  24.240  1.00 77.24           O  
ATOM   4461  CG  GLU A 303      -3.858  -4.576  26.616  1.00 77.24           C  
ATOM   4462  HG2 GLU A 303      -3.919  -3.729  27.299  1.00 77.24           H  
ATOM   4463  HG3 GLU A 303      -3.839  -4.190  25.597  1.00 77.24           H  
ATOM   4464  CD  GLU A 303      -2.550  -5.336  26.877  1.00 77.24           C  
ATOM   4465  OE1 GLU A 303      -1.487  -4.947  26.344  1.00 77.24           O  
ATOM   4466  OE2 GLU A 303      -2.546  -6.342  27.612  1.00 77.24           O  
ATOM   4467  N   ASN A 304      -6.379  -2.806  25.027  1.00 74.37           N  
ATOM   4468  H   ASN A 304      -6.129  -2.251  25.833  1.00 74.37           H  
ATOM   4469  CA  ASN A 304      -6.153  -2.207  23.718  1.00 74.37           C  
ATOM   4470  HA  ASN A 304      -6.744  -2.723  22.961  1.00 74.37           H  
ATOM   4471  C   ASN A 304      -4.670  -2.362  23.370  1.00 74.37           C  
ATOM   4472  CB  ASN A 304      -6.581  -0.738  23.762  1.00 74.37           C  
ATOM   4473  HB2 ASN A 304      -7.638  -0.667  24.018  1.00 74.37           H  
ATOM   4474  HB3 ASN A 304      -6.004  -0.224  24.530  1.00 74.37           H  
ATOM   4475  O   ASN A 304      -3.805  -1.825  24.054  1.00 74.37           O  
ATOM   4476  CG  ASN A 304      -6.366  -0.020  22.441  1.00 74.37           C  
ATOM   4477  ND2 ASN A 304      -6.293   1.282  22.484  1.00 74.37           N  
ATOM   4478 HD21 ASN A 304      -5.855   1.634  23.323  1.00 74.37           H  
ATOM   4479 HD22 ASN A 304      -6.094   1.752  21.612  1.00 74.37           H  
ATOM   4480  OD1 ASN A 304      -6.280  -0.597  21.369  1.00 74.37           O  
ATOM   4481  N   ILE A 305      -4.364  -3.100  22.311  1.00 68.80           N  
ATOM   4482  H   ILE A 305      -5.117  -3.450  21.735  1.00 68.80           H  
ATOM   4483  CA  ILE A 305      -2.982  -3.408  21.922  1.00 68.80           C  
ATOM   4484  HA  ILE A 305      -2.402  -3.629  22.818  1.00 68.80           H  
ATOM   4485  C   ILE A 305      -2.317  -2.196  21.260  1.00 68.80           C  
ATOM   4486  CB  ILE A 305      -2.980  -4.671  21.030  1.00 68.80           C  
ATOM   4487  HB  ILE A 305      -3.709  -4.529  20.232  1.00 68.80           H  
ATOM   4488  O   ILE A 305      -1.096  -2.053  21.298  1.00 68.80           O  
ATOM   4489  CG1 ILE A 305      -3.425  -5.880  21.889  1.00 68.80           C  
ATOM   4490 HG12 ILE A 305      -4.390  -5.667  22.348  1.00 68.80           H  
ATOM   4491 HG13 ILE A 305      -2.706  -6.043  22.692  1.00 68.80           H  
ATOM   4492  CG2 ILE A 305      -1.622  -4.908  20.346  1.00 68.80           C  
ATOM   4493 HG21 ILE A 305      -1.638  -5.833  19.769  1.00 68.80           H  
ATOM   4494 HG22 ILE A 305      -0.822  -4.945  21.085  1.00 68.80           H  
ATOM   4495 HG23 ILE A 305      -1.414  -4.104  19.640  1.00 68.80           H  
ATOM   4496  CD1 ILE A 305      -3.586  -7.179  21.100  1.00 68.80           C  
ATOM   4497 HD11 ILE A 305      -4.039  -7.937  21.739  1.00 68.80           H  
ATOM   4498 HD12 ILE A 305      -2.613  -7.549  20.776  1.00 68.80           H  
ATOM   4499 HD13 ILE A 305      -4.233  -7.012  20.239  1.00 68.80           H  
ATOM   4500  N   LEU A 306      -3.107  -1.294  20.672  1.00 62.45           N  
ATOM   4501  H   LEU A 306      -4.107  -1.422  20.731  1.00 62.45           H  
ATOM   4502  CA  LEU A 306      -2.578  -0.162  19.910  1.00 62.45           C  
ATOM   4503  HA  LEU A 306      -1.628  -0.455  19.464  1.00 62.45           H  
ATOM   4504  C   LEU A 306      -2.242   1.087  20.726  1.00 62.45           C  
ATOM   4505  CB  LEU A 306      -3.558   0.198  18.792  1.00 62.45           C  
ATOM   4506  HB2 LEU A 306      -4.549   0.345  19.220  1.00 62.45           H  
ATOM   4507  HB3 LEU A 306      -3.238   1.150  18.367  1.00 62.45           H  
ATOM   4508  O   LEU A 306      -1.631   2.006  20.178  1.00 62.45           O  
ATOM   4509  CG  LEU A 306      -3.644  -0.822  17.650  1.00 62.45           C  
ATOM   4510  HG  LEU A 306      -4.138  -1.730  17.997  1.00 62.45           H  
ATOM   4511  CD1 LEU A 306      -4.472  -0.154  16.552  1.00 62.45           C  
ATOM   4512 HD11 LEU A 306      -5.482   0.033  16.916  1.00 62.45           H  
ATOM   4513 HD12 LEU A 306      -4.498  -0.783  15.662  1.00 62.45           H  
ATOM   4514 HD13 LEU A 306      -4.019   0.795  16.267  1.00 62.45           H  
ATOM   4515  CD2 LEU A 306      -2.296  -1.212  17.043  1.00 62.45           C  
ATOM   4516 HD21 LEU A 306      -1.729  -0.319  16.780  1.00 62.45           H  
ATOM   4517 HD22 LEU A 306      -2.452  -1.825  16.155  1.00 62.45           H  
ATOM   4518 HD23 LEU A 306      -1.730  -1.809  17.758  1.00 62.45           H  
ATOM   4519  N   GLY A 307      -2.637   1.166  21.988  1.00 50.56           N  
ATOM   4520  H   GLY A 307      -3.149   0.409  22.417  1.00 50.56           H  
ATOM   4521  CA  GLY A 307      -2.362   2.330  22.826  1.00 50.56           C  
ATOM   4522  HA2 GLY A 307      -1.309   2.336  23.110  1.00 50.56           H  
ATOM   4523  HA3 GLY A 307      -2.586   3.249  22.284  1.00 50.56           H  
ATOM   4524  C   GLY A 307      -3.167   2.352  24.103  1.00 50.56           C  
ATOM   4525  O   GLY A 307      -4.093   1.520  24.233  1.00 50.56           O  
ATOM   4526  OXT GLY A 307      -2.883   3.278  24.886  1.00 50.56           O  
TER    4527      GLY A 307                                                       
ATOM   4527  N   ALA B   1      28.103 -10.199 -71.991  1.00 71.05           N  
ATOM   4528  H   ALA B   1      27.330  -9.867 -71.432  1.00 71.05           H  
ATOM   4529  H2  ALA B   1      28.624 -10.855 -71.427  1.00 71.05           H  
ATOM   4530  H3  ALA B   1      27.727 -10.673 -72.800  1.00 71.05           H  
ATOM   4531  CA  ALA B   1      28.953  -9.049 -72.387  1.00 71.05           C  
ATOM   4532  HA  ALA B   1      29.805  -9.423 -72.954  1.00 71.05           H  
ATOM   4533  C   ALA B   1      29.504  -8.360 -71.137  1.00 71.05           C  
ATOM   4534  CB  ALA B   1      28.162  -8.096 -73.291  1.00 71.05           C  
ATOM   4535  HB1 ALA B   1      28.705  -7.159 -73.418  1.00 71.05           H  
ATOM   4536  HB2 ALA B   1      27.173  -7.912 -72.871  1.00 71.05           H  
ATOM   4537  HB3 ALA B   1      28.028  -8.553 -74.271  1.00 71.05           H  
ATOM   4538  O   ALA B   1      28.874  -8.459 -70.095  1.00 71.05           O  
ATOM   4539  N   SER B   2      30.678  -7.728 -71.196  1.00 76.95           N  
ATOM   4540  H   SER B   2      31.169  -7.631 -72.073  1.00 76.95           H  
ATOM   4541  CA  SER B   2      31.270  -7.015 -70.054  1.00 76.95           C  
ATOM   4542  HA  SER B   2      30.474  -6.695 -69.381  1.00 76.95           H  
ATOM   4543  C   SER B   2      32.007  -5.773 -70.544  1.00 76.95           C  
ATOM   4544  CB  SER B   2      32.192  -7.921 -69.231  1.00 76.95           C  
ATOM   4545  HB2 SER B   2      31.606  -8.724 -68.783  1.00 76.95           H  
ATOM   4546  HB3 SER B   2      32.947  -8.358 -69.884  1.00 76.95           H  
ATOM   4547  O   SER B   2      32.673  -5.813 -71.577  1.00 76.95           O  
ATOM   4548  OG  SER B   2      32.839  -7.188 -68.208  1.00 76.95           O  
ATOM   4549  HG  SER B   2      32.206  -6.808 -67.594  1.00 76.95           H  
ATOM   4550  N   SER B   3      31.866  -4.678 -69.811  1.00 81.31           N  
ATOM   4551  H   SER B   3      31.280  -4.730 -68.990  1.00 81.31           H  
ATOM   4552  CA  SER B   3      32.633  -3.460 -69.976  1.00 81.31           C  
ATOM   4553  HA  SER B   3      33.470  -3.645 -70.650  1.00 81.31           H  
ATOM   4554  C   SER B   3      33.162  -3.079 -68.607  1.00 81.31           C  
ATOM   4555  CB  SER B   3      31.765  -2.356 -70.573  1.00 81.31           C  
ATOM   4556  HB2 SER B   3      31.242  -2.746 -71.446  1.00 81.31           H  
ATOM   4557  HB3 SER B   3      31.028  -2.024 -69.842  1.00 81.31           H  
ATOM   4558  O   SER B   3      32.396  -2.946 -67.657  1.00 81.31           O  
ATOM   4559  OG  SER B   3      32.593  -1.284 -70.986  1.00 81.31           O  
ATOM   4560  HG  SER B   3      33.095  -0.948 -70.240  1.00 81.31           H  
ATOM   4561  N   ILE B   4      34.475  -2.905 -68.512  1.00 81.59           N  
ATOM   4562  H   ILE B   4      35.047  -3.017 -69.336  1.00 81.59           H  
ATOM   4563  CA  ILE B   4      35.162  -2.576 -67.268  1.00 81.59           C  
ATOM   4564  HA  ILE B   4      34.419  -2.338 -66.506  1.00 81.59           H  
ATOM   4565  C   ILE B   4      36.009  -1.338 -67.530  1.00 81.59           C  
ATOM   4566  CB  ILE B   4      35.988  -3.774 -66.744  1.00 81.59           C  
ATOM   4567  HB  ILE B   4      36.716  -4.060 -67.504  1.00 81.59           H  
ATOM   4568  O   ILE B   4      36.783  -1.319 -68.485  1.00 81.59           O  
ATOM   4569  CG1 ILE B   4      35.063  -4.977 -66.454  1.00 81.59           C  
ATOM   4570 HG12 ILE B   4      34.396  -4.703 -65.637  1.00 81.59           H  
ATOM   4571 HG13 ILE B   4      34.454  -5.192 -67.332  1.00 81.59           H  
ATOM   4572  CG2 ILE B   4      36.737  -3.378 -65.459  1.00 81.59           C  
ATOM   4573 HG21 ILE B   4      36.019  -3.093 -64.690  1.00 81.59           H  
ATOM   4574 HG22 ILE B   4      37.344  -4.207 -65.094  1.00 81.59           H  
ATOM   4575 HG23 ILE B   4      37.416  -2.546 -65.645  1.00 81.59           H  
ATOM   4576  CD1 ILE B   4      35.777  -6.283 -66.089  1.00 81.59           C  
ATOM   4577 HD11 ILE B   4      36.293  -6.188 -65.134  1.00 81.59           H  
ATOM   4578 HD12 ILE B   4      35.038  -7.079 -66.002  1.00 81.59           H  
ATOM   4579 HD13 ILE B   4      36.490  -6.547 -66.870  1.00 81.59           H  
ATOM   4580  N   THR B   5      35.866  -0.318 -66.687  1.00 82.68           N  
ATOM   4581  H   THR B   5      35.262  -0.447 -65.887  1.00 82.68           H  
ATOM   4582  CA  THR B   5      36.774   0.827 -66.666  1.00 82.68           C  
ATOM   4583  HA  THR B   5      37.547   0.681 -67.420  1.00 82.68           H  
ATOM   4584  C   THR B   5      37.436   0.867 -65.309  1.00 82.68           C  
ATOM   4585  CB  THR B   5      36.097   2.168 -66.977  1.00 82.68           C  
ATOM   4586  HB  THR B   5      35.404   2.447 -66.182  1.00 82.68           H  
ATOM   4587  O   THR B   5      36.777   1.097 -64.297  1.00 82.68           O  
ATOM   4588  CG2 THR B   5      37.161   3.256 -67.132  1.00 82.68           C  
ATOM   4589 HG21 THR B   5      36.756   4.097 -67.696  1.00 82.68           H  
ATOM   4590 HG22 THR B   5      38.017   2.874 -67.688  1.00 82.68           H  
ATOM   4591 HG23 THR B   5      37.493   3.595 -66.151  1.00 82.68           H  
ATOM   4592  OG1 THR B   5      35.382   2.087 -68.188  1.00 82.68           O  
ATOM   4593  HG1 THR B   5      34.952   2.932 -68.342  1.00 82.68           H  
ATOM   4594  N   THR B   6      38.741   0.636 -65.300  1.00 83.78           N  
ATOM   4595  H   THR B   6      39.217   0.433 -66.167  1.00 83.78           H  
ATOM   4596  CA  THR B   6      39.534   0.646 -64.079  1.00 83.78           C  
ATOM   4597  HA  THR B   6      38.877   0.814 -63.226  1.00 83.78           H  
ATOM   4598  C   THR B   6      40.532   1.786 -64.136  1.00 83.78           C  
ATOM   4599  CB  THR B   6      40.208  -0.707 -63.836  1.00 83.78           C  
ATOM   4600  HB  THR B   6      40.838  -0.965 -64.688  1.00 83.78           H  
ATOM   4601  O   THR B   6      41.313   1.900 -65.079  1.00 83.78           O  
ATOM   4602  CG2 THR B   6      41.043  -0.709 -62.562  1.00 83.78           C  
ATOM   4603 HG21 THR B   6      40.453  -0.299 -61.743  1.00 83.78           H  
ATOM   4604 HG22 THR B   6      41.350  -1.727 -62.323  1.00 83.78           H  
ATOM   4605 HG23 THR B   6      41.939  -0.104 -62.703  1.00 83.78           H  
ATOM   4606  OG1 THR B   6      39.219  -1.696 -63.668  1.00 83.78           O  
ATOM   4607  HG1 THR B   6      38.951  -1.679 -62.746  1.00 83.78           H  
ATOM   4608  N   ILE B   7      40.512   2.617 -63.102  1.00 84.76           N  
ATOM   4609  H   ILE B   7      39.814   2.463 -62.389  1.00 84.76           H  
ATOM   4610  CA  ILE B   7      41.591   3.538 -62.781  1.00 84.76           C  
ATOM   4611  HA  ILE B   7      42.317   3.573 -63.594  1.00 84.76           H  
ATOM   4612  C   ILE B   7      42.261   2.967 -61.553  1.00 84.76           C  
ATOM   4613  CB  ILE B   7      41.059   4.956 -62.547  1.00 84.76           C  
ATOM   4614  HB  ILE B   7      40.279   4.930 -61.786  1.00 84.76           H  
ATOM   4615  O   ILE B   7      41.655   2.914 -60.488  1.00 84.76           O  
ATOM   4616  CG1 ILE B   7      40.480   5.485 -63.868  1.00 84.76           C  
ATOM   4617 HG12 ILE B   7      39.856   4.734 -64.354  1.00 84.76           H  
ATOM   4618 HG13 ILE B   7      41.293   5.739 -64.548  1.00 84.76           H  
ATOM   4619  CG2 ILE B   7      42.209   5.860 -62.073  1.00 84.76           C  
ATOM   4620 HG21 ILE B   7      43.024   5.813 -62.796  1.00 84.76           H  
ATOM   4621 HG22 ILE B   7      41.876   6.890 -61.949  1.00 84.76           H  
ATOM   4622 HG23 ILE B   7      42.582   5.528 -61.104  1.00 84.76           H  
ATOM   4623  CD1 ILE B   7      39.610   6.705 -63.642  1.00 84.76           C  
ATOM   4624 HD11 ILE B   7      38.689   6.413 -63.138  1.00 84.76           H  
ATOM   4625 HD12 ILE B   7      39.399   7.118 -64.629  1.00 84.76           H  
ATOM   4626 HD13 ILE B   7      40.126   7.452 -63.038  1.00 84.76           H  
ATOM   4627  N   SER B   8      43.491   2.505 -61.712  1.00 82.33           N  
ATOM   4628  H   SER B   8      43.924   2.546 -62.624  1.00 82.33           H  
ATOM   4629  CA  SER B   8      44.274   1.951 -60.620  1.00 82.33           C  
ATOM   4630  HA  SER B   8      43.741   2.098 -59.681  1.00 82.33           H  
ATOM   4631  C   SER B   8      45.599   2.666 -60.528  1.00 82.33           C  
ATOM   4632  CB  SER B   8      44.503   0.449 -60.783  1.00 82.33           C  
ATOM   4633  HB2 SER B   8      43.546  -0.072 -60.809  1.00 82.33           H  
ATOM   4634  HB3 SER B   8      45.083   0.074 -59.939  1.00 82.33           H  
ATOM   4635  O   SER B   8      46.248   2.956 -61.534  1.00 82.33           O  
ATOM   4636  OG  SER B   8      45.201   0.202 -61.989  1.00 82.33           O  
ATOM   4637  HG  SER B   8      45.931   0.823 -62.046  1.00 82.33           H  
ATOM   4638  N   ASN B   9      46.036   2.863 -59.306  1.00 81.75           N  
ATOM   4639  H   ASN B   9      45.449   2.591 -58.530  1.00 81.75           H  
ATOM   4640  CA  ASN B   9      47.358   3.320 -58.988  1.00 81.75           C  
ATOM   4641  HA  ASN B   9      47.993   3.270 -59.873  1.00 81.75           H  
ATOM   4642  C   ASN B   9      47.903   2.322 -57.965  1.00 81.75           C  
ATOM   4643  CB  ASN B   9      47.221   4.798 -58.575  1.00 81.75           C  
ATOM   4644  HB2 ASN B   9      47.720   5.420 -59.318  1.00 81.75           H  
ATOM   4645  HB3 ASN B   9      46.171   5.093 -58.575  1.00 81.75           H  
ATOM   4646  O   ASN B   9      47.211   1.973 -57.014  1.00 81.75           O  
ATOM   4647  CG  ASN B   9      47.769   5.160 -57.223  1.00 81.75           C  
ATOM   4648  ND2 ASN B   9      47.413   6.297 -56.722  1.00 81.75           N  
ATOM   4649 HD21 ASN B   9      47.955   6.609 -55.929  1.00 81.75           H  
ATOM   4650 HD22 ASN B   9      46.668   6.860 -57.106  1.00 81.75           H  
ATOM   4651  OD1 ASN B   9      48.571   4.490 -56.616  1.00 81.75           O  
ATOM   4652  N   ARG B  10      49.146   1.885 -58.150  1.00 79.89           N  
ATOM   4653  H   ARG B  10      49.676   2.221 -58.942  1.00 79.89           H  
ATOM   4654  CA  ARG B  10      49.831   1.019 -57.198  1.00 79.89           C  
ATOM   4655  HA  ARG B  10      49.296   1.052 -56.249  1.00 79.89           H  
ATOM   4656  C   ARG B  10      51.233   1.544 -56.945  1.00 79.89           C  
ATOM   4657  CB  ARG B  10      49.791  -0.427 -57.715  1.00 79.89           C  
ATOM   4658  HB2 ARG B  10      50.356  -0.490 -58.645  1.00 79.89           H  
ATOM   4659  HB3 ARG B  10      48.753  -0.684 -57.927  1.00 79.89           H  
ATOM   4660  O   ARG B  10      51.931   1.937 -57.879  1.00 79.89           O  
ATOM   4661  CG  ARG B  10      50.346  -1.452 -56.717  1.00 79.89           C  
ATOM   4662  HG2 ARG B  10      49.825  -1.364 -55.763  1.00 79.89           H  
ATOM   4663  HG3 ARG B  10      51.410  -1.276 -56.560  1.00 79.89           H  
ATOM   4664  CD  ARG B  10      50.139  -2.862 -57.284  1.00 79.89           C  
ATOM   4665  HD2 ARG B  10      50.608  -2.919 -58.266  1.00 79.89           H  
ATOM   4666  HD3 ARG B  10      49.072  -3.038 -57.417  1.00 79.89           H  
ATOM   4667  NE  ARG B  10      50.734  -3.891 -56.416  1.00 79.89           N  
ATOM   4668  HE  ARG B  10      51.742  -3.954 -56.402  1.00 79.89           H  
ATOM   4669  NH1 ARG B  10      48.785  -4.728 -55.473  1.00 79.89           N  
ATOM   4670 HH11 ARG B  10      48.346  -5.232 -54.715  1.00 79.89           H  
ATOM   4671 HH12 ARG B  10      48.160  -4.149 -56.016  1.00 79.89           H  
ATOM   4672  NH2 ARG B  10      50.756  -5.559 -54.886  1.00 79.89           N  
ATOM   4673 HH21 ARG B  10      50.257  -6.039 -54.151  1.00 79.89           H  
ATOM   4674 HH22 ARG B  10      51.766  -5.537 -54.861  1.00 79.89           H  
ATOM   4675  CZ  ARG B  10      50.081  -4.710 -55.607  1.00 79.89           C  
ATOM   4676  N   VAL B  11      51.640   1.517 -55.687  1.00 82.96           N  
ATOM   4677  H   VAL B  11      50.975   1.204 -54.994  1.00 82.96           H  
ATOM   4678  CA  VAL B  11      53.019   1.671 -55.245  1.00 82.96           C  
ATOM   4679  HA  VAL B  11      53.673   1.799 -56.107  1.00 82.96           H  
ATOM   4680  C   VAL B  11      53.418   0.399 -54.530  1.00 82.96           C  
ATOM   4681  CB  VAL B  11      53.180   2.887 -54.327  1.00 82.96           C  
ATOM   4682  HB  VAL B  11      52.455   2.851 -53.514  1.00 82.96           H  
ATOM   4683  O   VAL B  11      52.686  -0.092 -53.680  1.00 82.96           O  
ATOM   4684  CG1 VAL B  11      54.590   2.958 -53.744  1.00 82.96           C  
ATOM   4685 HG11 VAL B  11      54.694   3.857 -53.137  1.00 82.96           H  
ATOM   4686 HG12 VAL B  11      54.778   2.102 -53.096  1.00 82.96           H  
ATOM   4687 HG13 VAL B  11      55.312   2.939 -54.560  1.00 82.96           H  
ATOM   4688  CG2 VAL B  11      52.975   4.156 -55.144  1.00 82.96           C  
ATOM   4689 HG21 VAL B  11      51.938   4.213 -55.476  1.00 82.96           H  
ATOM   4690 HG22 VAL B  11      53.186   5.008 -54.499  1.00 82.96           H  
ATOM   4691 HG23 VAL B  11      53.638   4.174 -56.008  1.00 82.96           H  
ATOM   4692  N   THR B  12      54.583  -0.125 -54.870  1.00 78.89           N  
ATOM   4693  H   THR B  12      55.148   0.320 -55.579  1.00 78.89           H  
ATOM   4694  CA  THR B  12      55.216  -1.218 -54.140  1.00 78.89           C  
ATOM   4695  HA  THR B  12      54.575  -1.563 -53.329  1.00 78.89           H  
ATOM   4696  C   THR B  12      56.494  -0.696 -53.528  1.00 78.89           C  
ATOM   4697  CB  THR B  12      55.507  -2.419 -55.048  1.00 78.89           C  
ATOM   4698  HB  THR B  12      56.040  -3.182 -54.480  1.00 78.89           H  
ATOM   4699  O   THR B  12      57.213   0.081 -54.165  1.00 78.89           O  
ATOM   4700  CG2 THR B  12      54.216  -3.022 -55.604  1.00 78.89           C  
ATOM   4701 HG21 THR B  12      53.711  -2.303 -56.250  1.00 78.89           H  
ATOM   4702 HG22 THR B  12      53.565  -3.294 -54.774  1.00 78.89           H  
ATOM   4703 HG23 THR B  12      54.463  -3.916 -56.177  1.00 78.89           H  
ATOM   4704  OG1 THR B  12      56.289  -2.018 -56.154  1.00 78.89           O  
ATOM   4705  HG1 THR B  12      57.117  -1.704 -55.784  1.00 78.89           H  
ATOM   4706  N   ASP B  13      56.779  -1.144 -52.322  1.00 73.98           N  
ATOM   4707  H   ASP B  13      56.142  -1.795 -51.884  1.00 73.98           H  
ATOM   4708  CA  ASP B  13      58.151  -1.190 -51.856  1.00 73.98           C  
ATOM   4709  HA  ASP B  13      58.784  -0.611 -52.529  1.00 73.98           H  
ATOM   4710  C   ASP B  13      58.640  -2.640 -51.944  1.00 73.98           C  
ATOM   4711  CB  ASP B  13      58.254  -0.541 -50.466  1.00 73.98           C  
ATOM   4712  HB2 ASP B  13      57.656   0.370 -50.455  1.00 73.98           H  
ATOM   4713  HB3 ASP B  13      57.858  -1.223 -49.713  1.00 73.98           H  
ATOM   4714  O   ASP B  13      58.085  -3.450 -52.692  1.00 73.98           O  
ATOM   4715  CG  ASP B  13      59.699  -0.155 -50.121  1.00 73.98           C  
ATOM   4716  OD1 ASP B  13      59.925   0.298 -48.989  1.00 73.98           O  
ATOM   4717  OD2 ASP B  13      60.579  -0.312 -51.000  1.00 73.98           O  
ATOM   4718  N   VAL B  14      59.708  -2.960 -51.228  1.00 64.23           N  
ATOM   4719  H   VAL B  14      60.193  -2.206 -50.762  1.00 64.23           H  
ATOM   4720  CA  VAL B  14      60.316  -4.285 -51.221  1.00 64.23           C  
ATOM   4721  HA  VAL B  14      60.605  -4.539 -52.241  1.00 64.23           H  
ATOM   4722  C   VAL B  14      59.336  -5.357 -50.748  1.00 64.23           C  
ATOM   4723  CB  VAL B  14      61.575  -4.274 -50.336  1.00 64.23           C  
ATOM   4724  HB  VAL B  14      61.293  -4.109 -49.297  1.00 64.23           H  
ATOM   4725  O   VAL B  14      59.278  -6.428 -51.351  1.00 64.23           O  
ATOM   4726  CG1 VAL B  14      62.325  -5.606 -50.439  1.00 64.23           C  
ATOM   4727 HG11 VAL B  14      62.595  -5.809 -51.475  1.00 64.23           H  
ATOM   4728 HG12 VAL B  14      63.223  -5.572 -49.821  1.00 64.23           H  
ATOM   4729 HG13 VAL B  14      61.699  -6.415 -50.063  1.00 64.23           H  
ATOM   4730  CG2 VAL B  14      62.556  -3.166 -50.753  1.00 64.23           C  
ATOM   4731 HG21 VAL B  14      62.749  -3.213 -51.824  1.00 64.23           H  
ATOM   4732 HG22 VAL B  14      63.492  -3.273 -50.204  1.00 64.23           H  
ATOM   4733 HG23 VAL B  14      62.146  -2.189 -50.499  1.00 64.23           H  
ATOM   4734  N   GLU B  15      58.580  -5.076 -49.689  1.00 70.40           N  
ATOM   4735  H   GLU B  15      58.703  -4.185 -49.229  1.00 70.40           H  
ATOM   4736  CA  GLU B  15      57.733  -6.080 -49.031  1.00 70.40           C  
ATOM   4737  HA  GLU B  15      57.853  -7.045 -49.524  1.00 70.40           H  
ATOM   4738  C   GLU B  15      56.240  -5.766 -49.131  1.00 70.40           C  
ATOM   4739  CB  GLU B  15      58.192  -6.268 -47.575  1.00 70.40           C  
ATOM   4740  HB2 GLU B  15      58.094  -5.329 -47.030  1.00 70.40           H  
ATOM   4741  HB3 GLU B  15      57.554  -7.020 -47.109  1.00 70.40           H  
ATOM   4742  O   GLU B  15      55.427  -6.681 -49.244  1.00 70.40           O  
ATOM   4743  CG  GLU B  15      59.655  -6.751 -47.528  1.00 70.40           C  
ATOM   4744  HG2 GLU B  15      59.773  -7.556 -48.254  1.00 70.40           H  
ATOM   4745  HG3 GLU B  15      60.310  -5.935 -47.833  1.00 70.40           H  
ATOM   4746  CD  GLU B  15      60.126  -7.267 -46.159  1.00 70.40           C  
ATOM   4747  OE1 GLU B  15      61.176  -7.958 -46.152  1.00 70.40           O  
ATOM   4748  OE2 GLU B  15      59.468  -6.997 -45.134  1.00 70.40           O  
ATOM   4749  N   ASP B  16      55.886  -4.486 -49.196  1.00 75.73           N  
ATOM   4750  H   ASP B  16      56.610  -3.786 -49.117  1.00 75.73           H  
ATOM   4751  CA  ASP B  16      54.503  -4.047 -49.099  1.00 75.73           C  
ATOM   4752  HA  ASP B  16      53.863  -4.901 -48.879  1.00 75.73           H  
ATOM   4753  C   ASP B  16      54.006  -3.430 -50.410  1.00 75.73           C  
ATOM   4754  CB  ASP B  16      54.377  -3.081 -47.913  1.00 75.73           C  
ATOM   4755  HB2 ASP B  16      55.059  -2.245 -48.066  1.00 75.73           H  
ATOM   4756  HB3 ASP B  16      53.358  -2.694 -47.878  1.00 75.73           H  
ATOM   4757  O   ASP B  16      54.768  -3.042 -51.307  1.00 75.73           O  
ATOM   4758  CG  ASP B  16      54.679  -3.721 -46.557  1.00 75.73           C  
ATOM   4759  OD1 ASP B  16      55.015  -2.941 -45.647  1.00 75.73           O  
ATOM   4760  OD2 ASP B  16      54.481  -4.946 -46.404  1.00 75.73           O  
ATOM   4761  N   PHE B  17      52.689  -3.271 -50.512  1.00 81.12           N  
ATOM   4762  H   PHE B  17      52.110  -3.576 -49.742  1.00 81.12           H  
ATOM   4763  CA  PHE B  17      52.070  -2.469 -51.557  1.00 81.12           C  
ATOM   4764  HA  PHE B  17      52.831  -1.824 -51.994  1.00 81.12           H  
ATOM   4765  C   PHE B  17      50.971  -1.567 -50.998  1.00 81.12           C  
ATOM   4766  CB  PHE B  17      51.565  -3.369 -52.679  1.00 81.12           C  
ATOM   4767  HB2 PHE B  17      52.368  -4.047 -52.969  1.00 81.12           H  
ATOM   4768  HB3 PHE B  17      51.331  -2.743 -53.540  1.00 81.12           H  
ATOM   4769  O   PHE B  17      50.284  -1.925 -50.049  1.00 81.12           O  
ATOM   4770  CG  PHE B  17      50.341  -4.181 -52.320  1.00 81.12           C  
ATOM   4771  CD1 PHE B  17      50.477  -5.450 -51.724  1.00 81.12           C  
ATOM   4772  HD1 PHE B  17      51.453  -5.820 -51.447  1.00 81.12           H  
ATOM   4773  CD2 PHE B  17      49.063  -3.679 -52.622  1.00 81.12           C  
ATOM   4774  HD2 PHE B  17      48.945  -2.696 -53.054  1.00 81.12           H  
ATOM   4775  CE1 PHE B  17      49.334  -6.216 -51.440  1.00 81.12           C  
ATOM   4776  HE1 PHE B  17      49.430  -7.165 -50.934  1.00 81.12           H  
ATOM   4777  CE2 PHE B  17      47.926  -4.453 -52.353  1.00 81.12           C  
ATOM   4778  HE2 PHE B  17      46.942  -4.061 -52.565  1.00 81.12           H  
ATOM   4779  CZ  PHE B  17      48.058  -5.717 -51.756  1.00 81.12           C  
ATOM   4780  HZ  PHE B  17      47.169  -6.274 -51.498  1.00 81.12           H  
ATOM   4781  N   ALA B  18      50.772  -0.420 -51.632  1.00 84.05           N  
ATOM   4782  H   ALA B  18      51.398  -0.192 -52.391  1.00 84.05           H  
ATOM   4783  CA  ALA B  18      49.542   0.350 -51.555  1.00 84.05           C  
ATOM   4784  HA  ALA B  18      48.829  -0.149 -50.900  1.00 84.05           H  
ATOM   4785  C   ALA B  18      48.942   0.393 -52.958  1.00 84.05           C  
ATOM   4786  CB  ALA B  18      49.815   1.741 -50.970  1.00 84.05           C  
ATOM   4787  HB1 ALA B  18      50.770   2.133 -51.322  1.00 84.05           H  
ATOM   4788  HB2 ALA B  18      49.794   1.681 -49.882  1.00 84.05           H  
ATOM   4789  HB3 ALA B  18      49.026   2.436 -51.258  1.00 84.05           H  
ATOM   4790  O   ALA B  18      49.630   0.730 -53.923  1.00 84.05           O  
ATOM   4791  N   GLU B  19      47.683   0.004 -53.085  1.00 82.60           N  
ATOM   4792  H   GLU B  19      47.185  -0.271 -52.251  1.00 82.60           H  
ATOM   4793  CA  GLU B  19      46.903   0.110 -54.302  1.00 82.60           C  
ATOM   4794  HA  GLU B  19      47.477   0.687 -55.027  1.00 82.60           H  
ATOM   4795  C   GLU B  19      45.608   0.871 -54.037  1.00 82.60           C  
ATOM   4796  CB  GLU B  19      46.663  -1.281 -54.904  1.00 82.60           C  
ATOM   4797  HB2 GLU B  19      46.079  -1.888 -54.212  1.00 82.60           H  
ATOM   4798  HB3 GLU B  19      47.634  -1.754 -55.046  1.00 82.60           H  
ATOM   4799  O   GLU B  19      44.849   0.583 -53.116  1.00 82.60           O  
ATOM   4800  CG  GLU B  19      45.935  -1.205 -56.257  1.00 82.60           C  
ATOM   4801  HG2 GLU B  19      44.923  -0.832 -56.099  1.00 82.60           H  
ATOM   4802  HG3 GLU B  19      46.461  -0.496 -56.896  1.00 82.60           H  
ATOM   4803  CD  GLU B  19      45.869  -2.547 -57.000  1.00 82.60           C  
ATOM   4804  OE1 GLU B  19      45.159  -2.592 -58.033  1.00 82.60           O  
ATOM   4805  OE2 GLU B  19      46.604  -3.487 -56.605  1.00 82.60           O  
ATOM   4806  N   THR B  20      45.325   1.832 -54.902  1.00 84.82           N  
ATOM   4807  H   THR B  20      45.978   1.997 -55.655  1.00 84.82           H  
ATOM   4808  CA  THR B  20      44.040   2.509 -54.974  1.00 84.82           C  
ATOM   4809  HA  THR B  20      43.384   2.119 -54.196  1.00 84.82           H  
ATOM   4810  C   THR B  20      43.417   2.194 -56.316  1.00 84.82           C  
ATOM   4811  CB  THR B  20      44.172   4.012 -54.734  1.00 84.82           C  
ATOM   4812  HB  THR B  20      43.267   4.519 -55.070  1.00 84.82           H  
ATOM   4813  O   THR B  20      44.050   2.347 -57.361  1.00 84.82           O  
ATOM   4814  CG2 THR B  20      44.396   4.316 -53.262  1.00 84.82           C  
ATOM   4815 HG21 THR B  20      43.550   3.957 -52.674  1.00 84.82           H  
ATOM   4816 HG22 THR B  20      44.494   5.394 -53.134  1.00 84.82           H  
ATOM   4817 HG23 THR B  20      45.307   3.831 -52.913  1.00 84.82           H  
ATOM   4818  OG1 THR B  20      45.298   4.537 -55.384  1.00 84.82           O  
ATOM   4819  HG1 THR B  20      46.049   4.202 -54.889  1.00 84.82           H  
ATOM   4820  N   GLN B  21      42.167   1.748 -56.305  1.00 82.37           N  
ATOM   4821  H   GLN B  21      41.730   1.572 -55.412  1.00 82.37           H  
ATOM   4822  CA  GLN B  21      41.454   1.349 -57.505  1.00 82.37           C  
ATOM   4823  HA  GLN B  21      41.965   1.770 -58.371  1.00 82.37           H  
ATOM   4824  C   GLN B  21      40.029   1.894 -57.498  1.00 82.37           C  
ATOM   4825  CB  GLN B  21      41.499  -0.180 -57.637  1.00 82.37           C  
ATOM   4826  HB2 GLN B  21      40.898  -0.634 -56.850  1.00 82.37           H  
ATOM   4827  HB3 GLN B  21      42.529  -0.520 -57.530  1.00 82.37           H  
ATOM   4828  O   GLN B  21      39.295   1.756 -56.523  1.00 82.37           O  
ATOM   4829  CG  GLN B  21      40.976  -0.627 -59.003  1.00 82.37           C  
ATOM   4830  HG2 GLN B  21      39.958  -0.264 -59.146  1.00 82.37           H  
ATOM   4831  HG3 GLN B  21      41.610  -0.193 -59.777  1.00 82.37           H  
ATOM   4832  CD  GLN B  21      40.960  -2.141 -59.150  1.00 82.37           C  
ATOM   4833  NE2 GLN B  21      42.029  -2.759 -59.595  1.00 82.37           N  
ATOM   4834 HE21 GLN B  21      42.929  -2.303 -59.550  1.00 82.37           H  
ATOM   4835 HE22 GLN B  21      42.000  -3.768 -59.568  1.00 82.37           H  
ATOM   4836  OE1 GLN B  21      39.961  -2.794 -58.881  1.00 82.37           O  
ATOM   4837  N   ILE B  22      39.627   2.467 -58.625  1.00 85.13           N  
ATOM   4838  H   ILE B  22      40.311   2.582 -59.360  1.00 85.13           H  
ATOM   4839  CA  ILE B  22      38.238   2.710 -58.975  1.00 85.13           C  
ATOM   4840  HA  ILE B  22      37.604   2.432 -58.134  1.00 85.13           H  
ATOM   4841  C   ILE B  22      37.909   1.808 -60.154  1.00 85.13           C  
ATOM   4842  CB  ILE B  22      37.992   4.198 -59.254  1.00 85.13           C  
ATOM   4843  HB  ILE B  22      38.733   4.556 -59.969  1.00 85.13           H  
ATOM   4844  O   ILE B  22      38.487   1.965 -61.227  1.00 85.13           O  
ATOM   4845  CG1 ILE B  22      38.146   4.980 -57.933  1.00 85.13           C  
ATOM   4846 HG12 ILE B  22      37.476   4.567 -57.179  1.00 85.13           H  
ATOM   4847 HG13 ILE B  22      39.164   4.870 -57.560  1.00 85.13           H  
ATOM   4848  CG2 ILE B  22      36.598   4.410 -59.856  1.00 85.13           C  
ATOM   4849 HG21 ILE B  22      36.468   5.470 -60.074  1.00 85.13           H  
ATOM   4850 HG22 ILE B  22      36.508   3.879 -60.804  1.00 85.13           H  
ATOM   4851 HG23 ILE B  22      35.829   4.069 -59.163  1.00 85.13           H  
ATOM   4852  CD1 ILE B  22      37.855   6.470 -58.073  1.00 85.13           C  
ATOM   4853 HD11 ILE B  22      38.286   6.841 -59.003  1.00 85.13           H  
ATOM   4854 HD12 ILE B  22      38.285   6.996 -57.220  1.00 85.13           H  
ATOM   4855 HD13 ILE B  22      36.779   6.643 -58.083  1.00 85.13           H  
ATOM   4856  N   THR B  23      36.991   0.869 -59.952  1.00 85.49           N  
ATOM   4857  H   THR B  23      36.550   0.830 -59.044  1.00 85.49           H  
ATOM   4858  CA  THR B  23      36.531  -0.045 -60.997  1.00 85.49           C  
ATOM   4859  HA  THR B  23      37.034   0.197 -61.934  1.00 85.49           H  
ATOM   4860  C   THR B  23      35.047   0.147 -61.214  1.00 85.49           C  
ATOM   4861  CB  THR B  23      36.881  -1.506 -60.691  1.00 85.49           C  
ATOM   4862  HB  THR B  23      36.538  -1.781 -59.694  1.00 85.49           H  
ATOM   4863  O   THR B  23      34.233  -0.098 -60.331  1.00 85.49           O  
ATOM   4864  CG2 THR B  23      36.309  -2.473 -61.727  1.00 85.49           C  
ATOM   4865 HG21 THR B  23      35.224  -2.521 -61.638  1.00 85.49           H  
ATOM   4866 HG22 THR B  23      36.718  -3.471 -61.567  1.00 85.49           H  
ATOM   4867 HG23 THR B  23      36.574  -2.130 -62.727  1.00 85.49           H  
ATOM   4868  OG1 THR B  23      38.278  -1.652 -60.780  1.00 85.49           O  
ATOM   4869  HG1 THR B  23      38.595  -2.170 -60.036  1.00 85.49           H  
ATOM   4870  N   LEU B  24      34.716   0.562 -62.421  1.00 86.67           N  
ATOM   4871  H   LEU B  24      35.470   0.770 -63.060  1.00 86.67           H  
ATOM   4872  CA  LEU B  24      33.389   0.525 -62.995  1.00 86.67           C  
ATOM   4873  HA  LEU B  24      32.614   0.575 -62.230  1.00 86.67           H  
ATOM   4874  C   LEU B  24      33.287  -0.804 -63.736  1.00 86.67           C  
ATOM   4875  CB  LEU B  24      33.288   1.731 -63.942  1.00 86.67           C  
ATOM   4876  HB2 LEU B  24      32.524   1.555 -64.699  1.00 86.67           H  
ATOM   4877  HB3 LEU B  24      34.212   1.821 -64.514  1.00 86.67           H  
ATOM   4878  O   LEU B  24      34.119  -1.068 -64.601  1.00 86.67           O  
ATOM   4879  CG  LEU B  24      32.996   3.053 -63.221  1.00 86.67           C  
ATOM   4880  HG  LEU B  24      32.246   2.911 -62.444  1.00 86.67           H  
ATOM   4881  CD1 LEU B  24      34.275   3.620 -62.606  1.00 86.67           C  
ATOM   4882 HD11 LEU B  24      34.160   4.692 -62.447  1.00 86.67           H  
ATOM   4883 HD12 LEU B  24      34.459   3.131 -61.650  1.00 86.67           H  
ATOM   4884 HD13 LEU B  24      35.127   3.469 -63.269  1.00 86.67           H  
ATOM   4885  CD2 LEU B  24      32.456   4.061 -64.223  1.00 86.67           C  
ATOM   4886 HD21 LEU B  24      31.532   3.676 -64.655  1.00 86.67           H  
ATOM   4887 HD22 LEU B  24      32.244   5.009 -63.728  1.00 86.67           H  
ATOM   4888 HD23 LEU B  24      33.181   4.214 -65.023  1.00 86.67           H  
ATOM   4889  N   ASN B  25      32.297  -1.640 -63.442  1.00 85.19           N  
ATOM   4890  H   ASN B  25      31.673  -1.402 -62.684  1.00 85.19           H  
ATOM   4891  CA  ASN B  25      32.051  -2.895 -64.151  1.00 85.19           C  
ATOM   4892  HA  ASN B  25      32.585  -2.898 -65.101  1.00 85.19           H  
ATOM   4893  C   ASN B  25      30.560  -3.033 -64.461  1.00 85.19           C  
ATOM   4894  CB  ASN B  25      32.576  -4.081 -63.322  1.00 85.19           C  
ATOM   4895  HB2 ASN B  25      33.642  -3.947 -63.136  1.00 85.19           H  
ATOM   4896  HB3 ASN B  25      32.053  -4.102 -62.366  1.00 85.19           H  
ATOM   4897  O   ASN B  25      29.751  -3.149 -63.546  1.00 85.19           O  
ATOM   4898  CG  ASN B  25      32.375  -5.424 -64.017  1.00 85.19           C  
ATOM   4899  ND2 ASN B  25      32.634  -6.512 -63.336  1.00 85.19           N  
ATOM   4900 HD21 ASN B  25      32.348  -7.367 -63.791  1.00 85.19           H  
ATOM   4901 HD22 ASN B  25      32.861  -6.459 -62.353  1.00 85.19           H  
ATOM   4902  OD1 ASN B  25      32.021  -5.530 -65.180  1.00 85.19           O  
ATOM   4903  N   SER B  26      30.229  -3.049 -65.746  1.00 83.85           N  
ATOM   4904  H   SER B  26      30.976  -2.989 -66.423  1.00 83.85           H  
ATOM   4905  CA  SER B  26      28.941  -3.520 -66.243  1.00 83.85           C  
ATOM   4906  HA  SER B  26      28.226  -3.611 -65.426  1.00 83.85           H  
ATOM   4907  C   SER B  26      29.165  -4.884 -66.878  1.00 83.85           C  
ATOM   4908  CB  SER B  26      28.363  -2.546 -67.266  1.00 83.85           C  
ATOM   4909  HB2 SER B  26      29.089  -2.365 -68.059  1.00 83.85           H  
ATOM   4910  HB3 SER B  26      27.461  -2.976 -67.702  1.00 83.85           H  
ATOM   4911  O   SER B  26      29.983  -5.006 -67.791  1.00 83.85           O  
ATOM   4912  OG  SER B  26      28.037  -1.328 -66.645  1.00 83.85           O  
ATOM   4913  HG  SER B  26      28.819  -0.773 -66.620  1.00 83.85           H  
ATOM   4914  N   SER B  27      28.469  -5.920 -66.431  1.00 84.12           N  
ATOM   4915  H   SER B  27      27.822  -5.781 -65.667  1.00 84.12           H  
ATOM   4916  CA  SER B  27      28.633  -7.269 -66.975  1.00 84.12           C  
ATOM   4917  HA  SER B  27      28.917  -7.183 -68.024  1.00 84.12           H  
ATOM   4918  C   SER B  27      27.344  -8.062 -66.937  1.00 84.12           C  
ATOM   4919  CB  SER B  27      29.744  -8.040 -66.249  1.00 84.12           C  
ATOM   4920  HB2 SER B  27      29.823  -9.038 -66.678  1.00 84.12           H  
ATOM   4921  HB3 SER B  27      30.692  -7.525 -66.402  1.00 84.12           H  
ATOM   4922  O   SER B  27      26.574  -7.947 -65.996  1.00 84.12           O  
ATOM   4923  OG  SER B  27      29.510  -8.150 -64.859  1.00 84.12           O  
ATOM   4924  HG  SER B  27      28.568  -8.262 -64.706  1.00 84.12           H  
ATOM   4925  N   TYR B  28      27.140  -8.912 -67.934  1.00 76.21           N  
ATOM   4926  H   TYR B  28      27.831  -8.959 -68.670  1.00 76.21           H  
ATOM   4927  CA  TYR B  28      26.133  -9.960 -67.869  1.00 76.21           C  
ATOM   4928  HA  TYR B  28      25.207  -9.571 -67.445  1.00 76.21           H  
ATOM   4929  C   TYR B  28      26.650 -11.062 -66.954  1.00 76.21           C  
ATOM   4930  CB  TYR B  28      25.838 -10.468 -69.275  1.00 76.21           C  
ATOM   4931  HB2 TYR B  28      26.766 -10.834 -69.713  1.00 76.21           H  
ATOM   4932  HB3 TYR B  28      25.475  -9.642 -69.886  1.00 76.21           H  
ATOM   4933  O   TYR B  28      27.696 -11.655 -67.231  1.00 76.21           O  
ATOM   4934  CG  TYR B  28      24.810 -11.574 -69.311  1.00 76.21           C  
ATOM   4935  CD1 TYR B  28      25.228 -12.889 -69.590  1.00 76.21           C  
ATOM   4936  HD1 TYR B  28      26.272 -13.127 -69.728  1.00 76.21           H  
ATOM   4937  CD2 TYR B  28      23.447 -11.295 -69.077  1.00 76.21           C
[truncated: 700,093 more chars]
