# Supplementary material for: Distantly related Alteromonas bacteriophages share tail fibers exhibiting properties of transient chaperone caps
Source: Nat Commun. 2023 Oct 16;14:6517. doi: 10.1038/s41467-023-42114-8 (PMC10579305; doi:10.1038/s41467-023-42114-8)
Supplement: Supplementary file 4 — Source Data [file 41467_2023_42114_MOESM4_ESM.zip › Source_data/Supplementary_Information/FigS2a_P24_gp43_trimer.pdb]

ATOM      1  N   VAL A   1    -130.963 -81.952 -20.607  1.00 48.65           N  
ATOM      2  H   VAL A   1    -131.429 -82.648 -20.042  1.00 48.65           H  
ATOM      3  H2  VAL A   1    -131.085 -81.040 -20.191  1.00 48.65           H  
ATOM      4  H3  VAL A   1    -131.338 -81.964 -21.545  1.00 48.65           H  
ATOM      5  CA  VAL A   1    -129.529 -82.282 -20.648  1.00 48.65           C  
ATOM      6  HA  VAL A   1    -129.009 -81.599 -21.320  1.00 48.65           H  
ATOM      7  C   VAL A   1    -129.388 -83.700 -21.178  1.00 48.65           C  
ATOM      8  CB  VAL A   1    -128.905 -82.148 -19.255  1.00 48.65           C  
ATOM      9  HB  VAL A   1    -129.336 -82.907 -18.602  1.00 48.65           H  
ATOM     10  O   VAL A   1    -130.088 -84.580 -20.686  1.00 48.65           O  
ATOM     11  CG1 VAL A   1    -127.396 -82.355 -19.325  1.00 48.65           C  
ATOM     12 HG11 VAL A   1    -127.148 -83.334 -19.735  1.00 48.65           H  
ATOM     13 HG12 VAL A   1    -126.922 -81.586 -19.935  1.00 48.65           H  
ATOM     14 HG13 VAL A   1    -127.007 -82.324 -18.307  1.00 48.65           H  
ATOM     15  CG2 VAL A   1    -129.182 -80.755 -18.661  1.00 48.65           C  
ATOM     16 HG21 VAL A   1    -130.243 -80.621 -18.448  1.00 48.65           H  
ATOM     17 HG22 VAL A   1    -128.818 -79.972 -19.326  1.00 48.65           H  
ATOM     18 HG23 VAL A   1    -128.670 -80.678 -17.702  1.00 48.65           H  
ATOM     19  N   THR A   2    -128.582 -83.926 -22.211  1.00 50.88           N  
ATOM     20  H   THR A   2    -128.094 -83.137 -22.610  1.00 50.88           H  
ATOM     21  CA  THR A   2    -128.318 -85.246 -22.812  1.00 50.88           C  
ATOM     22  HA  THR A   2    -129.045 -85.961 -22.427  1.00 50.88           H  
ATOM     23  C   THR A   2    -126.932 -85.772 -22.423  1.00 50.88           C  
ATOM     24  CB  THR A   2    -128.485 -85.219 -24.342  1.00 50.88           C  
ATOM     25  HB  THR A   2    -128.409 -86.249 -24.691  1.00 50.88           H  
ATOM     26  O   THR A   2    -126.089 -85.019 -21.943  1.00 50.88           O  
ATOM     27  CG2 THR A   2    -129.833 -84.679 -24.809  1.00 50.88           C  
ATOM     28 HG21 THR A   2    -130.642 -85.229 -24.327  1.00 50.88           H  
ATOM     29 HG22 THR A   2    -129.913 -83.618 -24.573  1.00 50.88           H  
ATOM     30 HG23 THR A   2    -129.908 -84.802 -25.890  1.00 50.88           H  
ATOM     31  OG1 THR A   2    -127.451 -84.497 -24.952  1.00 50.88           O  
ATOM     32  HG1 THR A   2    -127.638 -83.561 -25.050  1.00 50.88           H  
ATOM     33  N   ALA A   3    -126.680 -87.074 -22.613  1.00 60.48           N  
ATOM     34  H   ALA A   3    -127.394 -87.665 -23.014  1.00 60.48           H  
ATOM     35  CA  ALA A   3    -125.329 -87.625 -22.475  1.00 60.48           C  
ATOM     36  HA  ALA A   3    -124.959 -87.424 -21.469  1.00 60.48           H  
ATOM     37  C   ALA A   3    -124.344 -86.977 -23.464  1.00 60.48           C  
ATOM     38  CB  ALA A   3    -125.393 -89.139 -22.684  1.00 60.48           C  
ATOM     39  HB1 ALA A   3    -124.381 -89.539 -22.621  1.00 60.48           H  
ATOM     40  HB2 ALA A   3    -126.012 -89.598 -21.914  1.00 60.48           H  
ATOM     41  HB3 ALA A   3    -125.797 -89.365 -23.671  1.00 60.48           H  
ATOM     42  O   ALA A   3    -123.168 -86.861 -23.142  1.00 60.48           O  
ATOM     43  N   ASP A   4    -124.827 -86.515 -24.623  1.00 58.66           N  
ATOM     44  H   ASP A   4    -125.811 -86.607 -24.832  1.00 58.66           H  
ATOM     45  CA  ASP A   4    -124.033 -85.728 -25.565  1.00 58.66           C  
ATOM     46  HA  ASP A   4    -123.070 -86.218 -25.706  1.00 58.66           H  
ATOM     47  C   ASP A   4    -123.741 -84.330 -25.006  1.00 58.66           C  
ATOM     48  CB  ASP A   4    -124.720 -85.658 -26.939  1.00 58.66           C  
ATOM     49  HB2 ASP A   4    -125.713 -85.224 -26.826  1.00 58.66           H  
ATOM     50  HB3 ASP A   4    -124.138 -84.996 -27.581  1.00 58.66           H  
ATOM     51  O   ASP A   4    -122.590 -83.933 -25.055  1.00 58.66           O  
ATOM     52  CG  ASP A   4    -124.832 -87.019 -27.638  1.00 58.66           C  
ATOM     53  OD1 ASP A   4    -125.870 -87.259 -28.295  1.00 58.66           O  
ATOM     54  OD2 ASP A   4    -123.905 -87.852 -27.505  1.00 58.66           O  
ATOM     55  N   ASP A   5    -124.704 -83.636 -24.377  1.00 59.77           N  
ATOM     56  H   ASP A   5    -125.658 -83.954 -24.477  1.00 59.77           H  
ATOM     57  CA  ASP A   5    -124.462 -82.336 -23.713  1.00 59.77           C  
ATOM     58  HA  ASP A   5    -124.080 -81.625 -24.446  1.00 59.77           H  
ATOM     59  C   ASP A   5    -123.435 -82.485 -22.583  1.00 59.77           C  
ATOM     60  CB  ASP A   5    -125.723 -81.748 -23.038  1.00 59.77           C  
ATOM     61  HB2 ASP A   5    -125.987 -82.380 -22.190  1.00 59.77           H  
ATOM     62  HB3 ASP A   5    -125.460 -80.772 -22.629  1.00 59.77           H  
ATOM     63  O   ASP A   5    -122.585 -81.627 -22.358  1.00 59.77           O  
ATOM     64  CG  ASP A   5    -126.990 -81.567 -23.873  1.00 59.77           C  
ATOM     65  OD1 ASP A   5    -128.054 -81.390 -23.227  1.00 59.77           O  
ATOM     66  OD2 ASP A   5    -126.992 -81.785 -25.097  1.00 59.77           O  
ATOM     67  N   ALA A   6    -123.532 -83.583 -21.834  1.00 62.45           N  
ATOM     68  H   ALA A   6    -124.285 -84.227 -22.031  1.00 62.45           H  
ATOM     69  CA  ALA A   6    -122.636 -83.853 -20.726  1.00 62.45           C  
ATOM     70  HA  ALA A   6    -122.506 -82.937 -20.151  1.00 62.45           H  
ATOM     71  C   ALA A   6    -121.243 -84.275 -21.219  1.00 62.45           C  
ATOM     72  CB  ALA A   6    -123.311 -84.877 -19.822  1.00 62.45           C  
ATOM     73  HB1 ALA A   6    -122.673 -85.020 -18.949  1.00 62.45           H  
ATOM     74  HB2 ALA A   6    -123.461 -85.817 -20.353  1.00 62.45           H  
ATOM     75  HB3 ALA A   6    -124.275 -84.494 -19.490  1.00 62.45           H  
ATOM     76  O   ALA A   6    -120.243 -83.837 -20.656  1.00 62.45           O  
ATOM     77  N   LYS A   7    -121.157 -85.067 -22.295  1.00 63.20           N  
ATOM     78  H   LYS A   7    -122.010 -85.410 -22.713  1.00 63.20           H  
ATOM     79  CA  LYS A   7    -119.885 -85.382 -22.951  1.00 63.20           C  
ATOM     80  HA  LYS A   7    -119.177 -85.721 -22.195  1.00 63.20           H  
ATOM     81  C   LYS A   7    -119.290 -84.145 -23.602  1.00 63.20           C  
ATOM     82  CB  LYS A   7    -120.065 -86.495 -23.984  1.00 63.20           C  
ATOM     83  HB2 LYS A   7    -120.705 -86.137 -24.791  1.00 63.20           H  
ATOM     84  HB3 LYS A   7    -120.541 -87.338 -23.484  1.00 63.20           H  
ATOM     85  O   LYS A   7    -118.095 -83.953 -23.494  1.00 63.20           O  
ATOM     86  CG  LYS A   7    -118.713 -86.968 -24.543  1.00 63.20           C  
ATOM     87  HG2 LYS A   7    -118.051 -86.114 -24.690  1.00 63.20           H  
ATOM     88  HG3 LYS A   7    -118.248 -87.636 -23.818  1.00 63.20           H  
ATOM     89  CD  LYS A   7    -118.841 -87.678 -25.894  1.00 63.20           C  
ATOM     90  HD2 LYS A   7    -119.544 -88.507 -25.804  1.00 63.20           H  
ATOM     91  HD3 LYS A   7    -119.222 -86.971 -26.631  1.00 63.20           H  
ATOM     92  CE  LYS A   7    -117.502 -88.246 -26.373  1.00 63.20           C  
ATOM     93  HE2 LYS A   7    -117.631 -88.625 -27.387  1.00 63.20           H  
ATOM     94  HE3 LYS A   7    -117.231 -89.080 -25.725  1.00 63.20           H  
ATOM     95  NZ  LYS A   7    -116.417 -87.238 -26.344  1.00 63.20           N  
ATOM     96  HZ1 LYS A   7    -115.534 -87.548 -26.726  1.00 63.20           H  
ATOM     97  HZ2 LYS A   7    -116.665 -86.365 -26.788  1.00 63.20           H  
ATOM     98  HZ3 LYS A   7    -116.213 -86.876 -25.423  1.00 63.20           H  
ATOM     99  N   GLU A   8    -120.088 -83.295 -24.228  1.00 61.44           N  
ATOM    100  H   GLU A   8    -121.065 -83.527 -24.333  1.00 61.44           H  
ATOM    101  CA  GLU A   8    -119.640 -82.014 -24.762  1.00 61.44           C  
ATOM    102  HA  GLU A   8    -118.826 -82.186 -25.466  1.00 61.44           H  
ATOM    103  C   GLU A   8    -119.098 -81.150 -23.624  1.00 61.44           C  
ATOM    104  CB  GLU A   8    -120.796 -81.340 -25.514  1.00 61.44           C  
ATOM    105  HB2 GLU A   8    -121.610 -81.130 -24.819  1.00 61.44           H  
ATOM    106  HB3 GLU A   8    -121.153 -82.023 -26.284  1.00 61.44           H  
ATOM    107  O   GLU A   8    -117.982 -80.653 -23.716  1.00 61.44           O  
ATOM    108  CG  GLU A   8    -120.352 -80.038 -26.192  1.00 61.44           C  
ATOM    109  HG2 GLU A   8    -120.045 -79.333 -25.420  1.00 61.44           H  
ATOM    110  HG3 GLU A   8    -119.489 -80.250 -26.822  1.00 61.44           H  
ATOM    111  CD  GLU A   8    -121.453 -79.381 -27.040  1.00 61.44           C  
ATOM    112  OE1 GLU A   8    -121.093 -78.494 -27.848  1.00 61.44           O  
ATOM    113  OE2 GLU A   8    -122.642 -79.737 -26.876  1.00 61.44           O  
ATOM    114  N   GLY A   9    -119.806 -81.074 -22.494  1.00 60.20           N  
ATOM    115  H   GLY A   9    -120.740 -81.457 -22.489  1.00 60.20           H  
ATOM    116  CA  GLY A   9    -119.307 -80.426 -21.285  1.00 60.20           C  
ATOM    117  HA2 GLY A   9    -120.045 -80.557 -20.493  1.00 60.20           H  
ATOM    118  HA3 GLY A   9    -119.176 -79.360 -21.475  1.00 60.20           H  
ATOM    119  C   GLY A   9    -117.972 -81.007 -20.806  1.00 60.20           C  
ATOM    120  O   GLY A   9    -117.060 -80.252 -20.469  1.00 60.20           O  
ATOM    121  N   ALA A  10    -117.837 -82.332 -20.801  1.00 64.44           N  
ATOM    122  H   ALA A  10    -118.642 -82.892 -21.041  1.00 64.44           H  
ATOM    123  CA  ALA A  10    -116.618 -83.030 -20.415  1.00 64.44           C  
ATOM    124  HA  ALA A  10    -116.266 -82.636 -19.461  1.00 64.44           H  
ATOM    125  C   ALA A  10    -115.478 -82.876 -21.433  1.00 64.44           C  
ATOM    126  CB  ALA A  10    -116.958 -84.504 -20.236  1.00 64.44           C  
ATOM    127  HB1 ALA A  10    -117.637 -84.638 -19.393  1.00 64.44           H  
ATOM    128  HB2 ALA A  10    -117.413 -84.905 -21.142  1.00 64.44           H  
ATOM    129  HB3 ALA A  10    -116.022 -85.035 -20.062  1.00 64.44           H  
ATOM    130  O   ALA A  10    -114.319 -82.767 -21.046  1.00 64.44           O  
ATOM    131  N   ASP A  11    -115.777 -82.855 -22.725  1.00 61.96           N  
ATOM    132  H   ASP A  11    -116.744 -82.996 -22.982  1.00 61.96           H  
ATOM    133  CA  ASP A  11    -114.825 -82.642 -23.809  1.00 61.96           C  
ATOM    134  HA  ASP A  11    -113.969 -83.307 -23.689  1.00 61.96           H  
ATOM    135  C   ASP A  11    -114.323 -81.200 -23.776  1.00 61.96           C  
ATOM    136  CB  ASP A  11    -115.478 -82.912 -25.172  1.00 61.96           C  
ATOM    137  HB2 ASP A  11    -116.422 -82.369 -25.234  1.00 61.96           H  
ATOM    138  HB3 ASP A  11    -114.823 -82.511 -25.946  1.00 61.96           H  
ATOM    139  O   ASP A  11    -113.122 -80.970 -23.891  1.00 61.96           O  
ATOM    140  CG  ASP A  11    -115.721 -84.383 -25.509  1.00 61.96           C  
ATOM    141  OD1 ASP A  11    -116.396 -84.641 -26.533  1.00 61.96           O  
ATOM    142  OD2 ASP A  11    -115.191 -85.310 -24.848  1.00 61.96           O  
ATOM    143  N   ILE A  12    -115.222 -80.237 -23.546  1.00 62.66           N  
ATOM    144  H   ILE A  12    -116.195 -80.502 -23.500  1.00 62.66           H  
ATOM    145  CA  ILE A  12    -114.881 -78.833 -23.306  1.00 62.66           C  
ATOM    146  HA  ILE A  12    -114.313 -78.460 -24.158  1.00 62.66           H  
ATOM    147  C   ILE A  12    -113.970 -78.737 -22.081  1.00 62.66           C  
ATOM    148  CB  ILE A  12    -116.162 -77.976 -23.158  1.00 62.66           C  
ATOM    149  HB  ILE A  12    -116.826 -78.459 -22.441  1.00 62.66           H  
ATOM    150  O   ILE A  12    -112.917 -78.101 -22.153  1.00 62.66           O  
ATOM    151  CG1 ILE A  12    -116.888 -77.845 -24.518  1.00 62.66           C  
ATOM    152 HG12 ILE A  12    -116.310 -77.196 -25.176  1.00 62.66           H  
ATOM    153 HG13 ILE A  12    -116.947 -78.816 -25.008  1.00 62.66           H  
ATOM    154  CG2 ILE A  12    -115.832 -76.563 -22.635  1.00 62.66           C  
ATOM    155 HG21 ILE A  12    -116.745 -75.985 -22.496  1.00 62.66           H  
ATOM    156 HG22 ILE A  12    -115.176 -76.046 -23.335  1.00 62.66           H  
ATOM    157 HG23 ILE A  12    -115.341 -76.613 -21.663  1.00 62.66           H  
ATOM    158  CD1 ILE A  12    -118.314 -77.288 -24.403  1.00 62.66           C  
ATOM    159 HD11 ILE A  12    -118.899 -77.899 -23.715  1.00 62.66           H  
ATOM    160 HD12 ILE A  12    -118.301 -76.256 -24.054  1.00 62.66           H  
ATOM    161 HD13 ILE A  12    -118.785 -77.309 -25.385  1.00 62.66           H  
ATOM    162  N   ALA A  13    -114.310 -79.423 -20.988  1.00 62.44           N  
ATOM    163  H   ALA A  13    -115.203 -79.894 -20.962  1.00 62.44           H  
ATOM    164  CA  ALA A  13    -113.487 -79.419 -19.788  1.00 62.44           C  
ATOM    165  HA  ALA A  13    -113.309 -78.381 -19.507  1.00 62.44           H  
ATOM    166  C   ALA A  13    -112.111 -80.071 -20.028  1.00 62.44           C  
ATOM    167  CB  ALA A  13    -114.270 -80.077 -18.651  1.00 62.44           C  
ATOM    168  HB1 ALA A  13    -115.239 -79.591 -18.536  1.00 62.44           H  
ATOM    169  HB2 ALA A  13    -114.418 -81.138 -18.850  1.00 62.44           H  
ATOM    170  HB3 ALA A  13    -113.709 -79.944 -17.725  1.00 62.44           H  
ATOM    171  O   ALA A  13    -111.094 -79.497 -19.653  1.00 62.44           O  
ATOM    172  N   ASN A  14    -112.039 -81.214 -20.717  1.00 60.14           N  
ATOM    173  H   ASN A  14    -112.909 -81.648 -20.992  1.00 60.14           H  
ATOM    174  CA  ASN A  14    -110.785 -81.898 -21.058  1.00 60.14           C  
ATOM    175  HA  ASN A  14    -110.195 -82.021 -20.150  1.00 60.14           H  
ATOM    176  C   ASN A  14    -109.921 -81.103 -22.041  1.00 60.14           C  
ATOM    177  CB  ASN A  14    -111.102 -83.288 -21.636  1.00 60.14           C  
ATOM    178  HB2 ASN A  14    -111.953 -83.232 -22.315  1.00 60.14           H  
ATOM    179  HB3 ASN A  14    -110.243 -83.656 -22.197  1.00 60.14           H  
ATOM    180  O   ASN A  14    -108.690 -81.094 -21.941  1.00 60.14           O  
ATOM    181  CG  ASN A  14    -111.359 -84.291 -20.534  1.00 60.14           C  
ATOM    182  ND2 ASN A  14    -112.453 -85.008 -20.578  1.00 60.14           N  
ATOM    183 HD21 ASN A  14    -113.180 -84.725 -21.220  1.00 60.14           H  
ATOM    184 HD22 ASN A  14    -112.689 -85.503 -19.730  1.00 60.14           H  
ATOM    185  OD1 ASN A  14    -110.571 -84.421 -19.615  1.00 60.14           O  
ATOM    186  N   TYR A  15    -110.544 -80.410 -22.988  1.00 61.47           N  
ATOM    187  H   TYR A  15    -111.547 -80.492 -23.075  1.00 61.47           H  
ATOM    188  CA  TYR A  15    -109.849 -79.487 -23.871  1.00 61.47           C  
ATOM    189  HA  TYR A  15    -109.037 -80.013 -24.372  1.00 61.47           H  
ATOM    190  C   TYR A  15    -109.238 -78.340 -23.066  1.00 61.47           C  
ATOM    191  CB  TYR A  15    -110.822 -78.966 -24.932  1.00 61.47           C  
ATOM    192  HB2 TYR A  15    -111.677 -78.493 -24.449  1.00 61.47           H  
ATOM    193  HB3 TYR A  15    -111.196 -79.807 -25.516  1.00 61.47           H  
ATOM    194  O   TYR A  15    -108.052 -78.038 -23.201  1.00 61.47           O  
ATOM    195  CG  TYR A  15    -110.165 -77.978 -25.867  1.00 61.47           C  
ATOM    196  CD1 TYR A  15    -110.370 -76.595 -25.697  1.00 61.47           C  
ATOM    197  HD1 TYR A  15    -111.031 -76.240 -24.920  1.00 61.47           H  
ATOM    198  CD2 TYR A  15    -109.302 -78.449 -26.873  1.00 61.47           C  
ATOM    199  HD2 TYR A  15    -109.146 -79.511 -26.991  1.00 61.47           H  
ATOM    200  CE1 TYR A  15    -109.714 -75.681 -26.542  1.00 61.47           C  
ATOM    201  HE1 TYR A  15    -109.871 -74.619 -26.428  1.00 61.47           H  
ATOM    202  CE2 TYR A  15    -108.640 -77.539 -27.717  1.00 61.47           C  
ATOM    203  HE2 TYR A  15    -107.975 -77.903 -28.486  1.00 61.47           H  
ATOM    204  OH  TYR A  15    -108.205 -75.269 -28.357  1.00 61.47           O  
ATOM    205  HH  TYR A  15    -107.643 -75.720 -28.991  1.00 61.47           H  
ATOM    206  CZ  TYR A  15    -108.848 -76.153 -27.551  1.00 61.47           C  
ATOM    207  N   ALA A  16    -110.018 -77.744 -22.169  1.00 63.32           N  
ATOM    208  H   ALA A  16    -110.985 -78.026 -22.090  1.00 63.32           H  
ATOM    209  CA  ALA A  16    -109.561 -76.623 -21.371  1.00 63.32           C  
ATOM    210  HA  ALA A  16    -109.096 -75.897 -22.037  1.00 63.32           H  
ATOM    211  C   ALA A  16    -108.504 -77.029 -20.327  1.00 63.32           C  
ATOM    212  CB  ALA A  16    -110.799 -75.977 -20.777  1.00 63.32           C  
ATOM    213  HB1 ALA A  16    -110.512 -75.004 -20.380  1.00 63.32           H  
ATOM    214  HB2 ALA A  16    -111.224 -76.627 -20.012  1.00 63.32           H  
ATOM    215  HB3 ALA A  16    -111.546 -75.810 -21.553  1.00 63.32           H  
ATOM    216  O   ALA A  16    -107.548 -76.292 -20.102  1.00 63.32           O  
ATOM    217  N   VAL A  17    -108.593 -78.238 -19.777  1.00 63.50           N  
ATOM    218  H   VAL A  17    -109.442 -78.761 -19.938  1.00 63.50           H  
ATOM    219  CA  VAL A  17    -107.534 -78.879 -18.989  1.00 63.50           C  
ATOM    220  HA  VAL A  17    -107.316 -78.270 -18.111  1.00 63.50           H  
ATOM    221  C   VAL A  17    -106.240 -79.020 -19.793  1.00 63.50           C  
ATOM    222  CB  VAL A  17    -108.026 -80.257 -18.525  1.00 63.50           C  
ATOM    223  HB  VAL A  17    -108.607 -80.698 -19.334  1.00 63.50           H  
ATOM    224  O   VAL A  17    -105.172 -78.675 -19.298  1.00 63.50           O  
ATOM    225  CG1 VAL A  17    -106.915 -81.250 -18.199  1.00 63.50           C  
ATOM    226 HG11 VAL A  17    -106.429 -80.992 -17.258  1.00 63.50           H  
ATOM    227 HG12 VAL A  17    -107.386 -82.232 -18.167  1.00 63.50           H  
ATOM    228 HG13 VAL A  17    -106.168 -81.337 -18.989  1.00 63.50           H  
ATOM    229  CG2 VAL A  17    -108.929 -80.131 -17.295  1.00 63.50           C  
ATOM    230 HG21 VAL A  17    -109.763 -79.461 -17.504  1.00 63.50           H  
ATOM    231 HG22 VAL A  17    -109.336 -81.108 -17.037  1.00 63.50           H  
ATOM    232 HG23 VAL A  17    -108.364 -79.739 -16.449  1.00 63.50           H  
ATOM    233  N   ASN A  18    -106.290 -79.520 -21.029  1.00 60.13           N  
ATOM    234  H   ASN A  18    -107.176 -79.832 -21.400  1.00 60.13           H  
ATOM    235  CA  ASN A  18    -105.076 -79.655 -21.842  1.00 60.13           C  
ATOM    236  HA  ASN A  18    -104.334 -80.226 -21.284  1.00 60.13           H  
ATOM    237  C   ASN A  18    -104.442 -78.289 -22.127  1.00 60.13           C  
ATOM    238  CB  ASN A  18    -105.400 -80.403 -23.141  1.00 60.13           C  
ATOM    239  HB2 ASN A  18    -106.372 -80.098 -23.529  1.00 60.13           H  
ATOM    240  HB3 ASN A  18    -104.647 -80.164 -23.891  1.00 60.13           H  
ATOM    241  O   ASN A  18    -103.224 -78.131 -22.024  1.00 60.13           O  
ATOM    242  CG  ASN A  18    -105.349 -81.903 -22.945  1.00 60.13           C  
ATOM    243  ND2 ASN A  18    -106.421 -82.602 -23.214  1.00 60.13           N  
ATOM    244 HD21 ASN A  18    -107.307 -82.120 -23.272  1.00 60.13           H  
ATOM    245 HD22 ASN A  18    -106.367 -83.587 -22.998  1.00 60.13           H  
ATOM    246  OD1 ASN A  18    -104.345 -82.463 -22.545  1.00 60.13           O  
ATOM    247  N   GLN A  19    -105.271 -77.281 -22.404  1.00 61.83           N  
ATOM    248  H   GLN A  19    -106.257 -77.481 -22.493  1.00 61.83           H  
ATOM    249  CA  GLN A  19    -104.814 -75.901 -22.573  1.00 61.83           C  
ATOM    250  HA  GLN A  19    -104.044 -75.877 -23.345  1.00 61.83           H  
ATOM    251  C   GLN A  19    -104.159 -75.362 -21.302  1.00 61.83           C  
ATOM    252  CB  GLN A  19    -105.999 -75.019 -22.996  1.00 61.83           C  
ATOM    253  HB2 GLN A  19    -105.699 -73.972 -22.958  1.00 61.83           H  
ATOM    254  HB3 GLN A  19    -106.823 -75.155 -22.295  1.00 61.83           H  
ATOM    255  O   GLN A  19    -103.069 -74.792 -21.350  1.00 61.83           O  
ATOM    256  CG  GLN A  19    -106.494 -75.335 -24.413  1.00 61.83           C  
ATOM    257  HG2 GLN A  19    -107.456 -74.844 -24.562  1.00 61.83           H  
ATOM    258  HG3 GLN A  19    -106.646 -76.406 -24.546  1.00 61.83           H  
ATOM    259  CD  GLN A  19    -105.515 -74.851 -25.473  1.00 61.83           C  
ATOM    260  NE2 GLN A  19    -105.851 -73.819 -26.214  1.00 61.83           N  
ATOM    261 HE21 GLN A  19    -106.770 -73.409 -26.130  1.00 61.83           H  
ATOM    262 HE22 GLN A  19    -105.173 -73.524 -26.901  1.00 61.83           H  
ATOM    263  OE1 GLN A  19    -104.422 -75.368 -25.649  1.00 61.83           O  
ATOM    264  N   LEU A  20    -104.779 -75.613 -20.154  1.00 62.21           N  
ATOM    265  H   LEU A  20    -105.687 -76.055 -20.181  1.00 62.21           H  
ATOM    266  CA  LEU A  20    -104.214 -75.289 -18.856  1.00 62.21           C  
ATOM    267  HA  LEU A  20    -103.999 -74.221 -18.816  1.00 62.21           H  
ATOM    268  C   LEU A  20    -102.901 -76.012 -18.590  1.00 62.21           C  
ATOM    269  CB  LEU A  20    -105.243 -75.661 -17.795  1.00 62.21           C  
ATOM    270  HB2 LEU A  20    -104.737 -75.883 -16.856  1.00 62.21           H  
ATOM    271  HB3 LEU A  20    -105.782 -76.557 -18.102  1.00 62.21           H  
ATOM    272  O   LEU A  20    -101.989 -75.408 -18.046  1.00 62.21           O  
ATOM    273  CG  LEU A  20    -106.221 -74.527 -17.550  1.00 62.21           C  
ATOM    274  HG  LEU A  20    -106.529 -74.070 -18.491  1.00 62.21           H  
ATOM    275  CD1 LEU A  20    -107.458 -75.068 -16.855  1.00 62.21           C  
ATOM    276 HD11 LEU A  20    -107.915 -75.836 -17.480  1.00 62.21           H  
ATOM    277 HD12 LEU A  20    -108.170 -74.252 -16.736  1.00 62.21           H  
ATOM    278 HD13 LEU A  20    -107.198 -75.500 -15.888  1.00 62.21           H  
ATOM    279  CD2 LEU A  20    -105.539 -73.491 -16.673  1.00 62.21           C  
ATOM    280 HD21 LEU A  20    -104.852 -72.888 -17.267  1.00 62.21           H  
ATOM    281 HD22 LEU A  20    -105.006 -73.949 -15.840  1.00 62.21           H  
ATOM    282 HD23 LEU A  20    -106.335 -72.849 -16.297  1.00 62.21           H  
ATOM    283  N   SER A  21    -102.764 -77.272 -18.992  1.00 61.27           N  
ATOM    284  H   SER A  21    -103.566 -77.728 -19.404  1.00 61.27           H  
ATOM    285  CA  SER A  21    -101.557 -78.062 -18.719  1.00 61.27           C  
ATOM    286  HA  SER A  21    -101.292 -77.970 -17.666  1.00 61.27           H  
ATOM    287  C   SER A  21    -100.369 -77.515 -19.485  1.00 61.27           C  
ATOM    288  CB  SER A  21    -101.822 -79.536 -19.032  1.00 61.27           C  
ATOM    289  HB2 SER A  21    -102.799 -79.824 -18.643  1.00 61.27           H  
ATOM    290  HB3 SER A  21    -101.815 -79.695 -20.110  1.00 61.27           H  
ATOM    291  O   SER A  21     -99.290 -77.329 -18.921  1.00 61.27           O  
ATOM    292  OG  SER A  21    -100.836 -80.338 -18.417  1.00 61.27           O  
ATOM    293  HG  SER A  21    -100.946 -80.290 -17.465  1.00 61.27           H  
ATOM    294  N   ASN A  22    -100.604 -77.122 -20.734  1.00 61.27           N  
ATOM    295  H   ASN A  22    -101.511 -77.313 -21.135  1.00 61.27           H  
ATOM    296  CA  ASN A  22     -99.618 -76.409 -21.531  1.00 61.27           C  
ATOM    297  HA  ASN A  22     -98.700 -76.997 -21.576  1.00 61.27           H  
ATOM    298  C   ASN A  22     -99.254 -75.058 -20.903  1.00 61.27           C  
ATOM    299  CB  ASN A  22    -100.182 -76.254 -22.949  1.00 61.27           C  
ATOM    300  HB2 ASN A  22    -101.163 -75.780 -22.908  1.00 61.27           H  
ATOM    301  HB3 ASN A  22     -99.517 -75.619 -23.535  1.00 61.27           H  
ATOM    302  O   ASN A  22     -98.076 -74.717 -20.802  1.00 61.27           O  
ATOM    303  CG  ASN A  22    -100.294 -77.585 -23.667  1.00 61.27           C  
ATOM    304  ND2 ASN A  22    -101.202 -77.705 -24.606  1.00 61.27           N  
ATOM    305 HD21 ASN A  22    -101.873 -76.969 -24.771  1.00 61.27           H  
ATOM    306 HD22 ASN A  22    -101.288 -78.624 -25.015  1.00 61.27           H  
ATOM    307  OD1 ASN A  22     -99.553 -78.522 -23.419  1.00 61.27           O  
ATOM    308  N   ALA A  23    -100.249 -74.305 -20.433  1.00 60.46           N  
ATOM    309  H   ALA A  23    -101.201 -74.621 -20.548  1.00 60.46           H  
ATOM    310  CA  ALA A  23    -100.018 -73.001 -19.827  1.00 60.46           C  
ATOM    311  HA  ALA A  23     -99.390 -72.420 -20.503  1.00 60.46           H  
ATOM    312  C   ALA A  23     -99.252 -73.104 -18.489  1.00 60.46           C  
ATOM    313  CB  ALA A  23    -101.373 -72.296 -19.738  1.00 60.46           C  
ATOM    314  HB1 ALA A  23    -101.856 -72.304 -20.715  1.00 60.46           H  
ATOM    315  HB2 ALA A  23    -102.021 -72.807 -19.027  1.00 60.46           H  
ATOM    316  HB3 ALA A  23    -101.224 -71.255 -19.451  1.00 60.46           H  
ATOM    317  O   ALA A  23     -98.340 -72.315 -18.236  1.00 60.46           O  
ATOM    318  N   VAL A  24     -99.529 -74.130 -17.680  1.00 63.89           N  
ATOM    319  H   VAL A  24    -100.300 -74.735 -17.925  1.00 63.89           H  
ATOM    320  CA  VAL A  24     -98.775 -74.419 -16.455  1.00 63.89           C  
ATOM    321  HA  VAL A  24     -98.720 -73.507 -15.860  1.00 63.89           H  
ATOM    322  C   VAL A  24     -97.344 -74.840 -16.759  1.00 63.89           C  
ATOM    323  CB  VAL A  24     -99.452 -75.502 -15.605  1.00 63.89           C  
ATOM    324  HB  VAL A  24     -99.599 -76.412 -16.187  1.00 63.89           H  
ATOM    325  O   VAL A  24     -96.421 -74.286 -16.171  1.00 63.89           O  
ATOM    326  CG1 VAL A  24     -98.595 -75.803 -14.373  1.00 63.89           C  
ATOM    327 HG11 VAL A  24     -99.222 -76.269 -13.613  1.00 63.89           H  
ATOM    328 HG12 VAL A  24     -98.191 -74.883 -13.949  1.00 63.89           H  
ATOM    329 HG13 VAL A  24     -97.773 -76.470 -14.633  1.00 63.89           H  
ATOM    330  CG2 VAL A  24    -100.791 -75.030 -15.058  1.00 63.89           C  
ATOM    331 HG21 VAL A  24    -100.586 -74.235 -14.341  1.00 63.89           H  
ATOM    332 HG22 VAL A  24    -101.434 -74.644 -15.849  1.00 63.89           H  
ATOM    333 HG23 VAL A  24    -101.302 -75.854 -14.559  1.00 63.89           H  
ATOM    334  N   ASN A  25     -97.129 -75.764 -17.698  1.00 58.80           N  
ATOM    335  H   ASN A  25     -97.921 -76.203 -18.146  1.00 58.80           H  
ATOM    336  CA  ASN A  25     -95.778 -76.191 -18.072  1.00 58.80           C  
ATOM    337  HA  ASN A  25     -95.278 -76.595 -17.192  1.00 58.80           H  
ATOM    338  C   ASN A  25     -94.917 -75.017 -18.556  1.00 58.80           C  
ATOM    339  CB  ASN A  25     -95.876 -77.280 -19.153  1.00 58.80           C  
ATOM    340  HB2 ASN A  25     -94.932 -77.335 -19.695  1.00 58.80           H  
ATOM    341  HB3 ASN A  25     -96.658 -77.026 -19.868  1.00 58.80           H  
ATOM    342  O   ASN A  25     -93.730 -74.934 -18.221  1.00 58.80           O  
ATOM    343  CG  ASN A  25     -96.127 -78.661 -18.578  1.00 58.80           C  
ATOM    344  ND2 ASN A  25     -96.722 -79.542 -19.345  1.00 58.80           N  
ATOM    345 HD21 ASN A  25     -96.940 -80.429 -18.914  1.00 58.80           H  
ATOM    346 HD22 ASN A  25     -97.108 -79.264 -20.236  1.00 58.80           H  
ATOM    347  OD1 ASN A  25     -95.763 -78.983 -17.460  1.00 58.80           O  
ATOM    348  N   ASN A  26     -95.515 -74.071 -19.282  1.00 59.65           N  
ATOM    349  H   ASN A  26     -96.469 -74.225 -19.577  1.00 59.65           H  
ATOM    350  CA  ASN A  26     -94.837 -72.847 -19.697  1.00 59.65           C  
ATOM    351  HA  ASN A  26     -93.911 -73.109 -20.208  1.00 59.65           H  
ATOM    352  C   ASN A  26     -94.451 -71.974 -18.498  1.00 59.65           C  
ATOM    353  CB  ASN A  26     -95.740 -72.084 -20.676  1.00 59.65           C  
ATOM    354  HB2 ASN A  26     -95.329 -71.087 -20.835  1.00 59.65           H  
ATOM    355  HB3 ASN A  26     -96.741 -71.981 -20.258  1.00 59.65           H  
ATOM    356  O   ASN A  26     -93.316 -71.501 -18.426  1.00 59.65           O  
ATOM    357  CG  ASN A  26     -95.835 -72.754 -22.032  1.00 59.65           C  
ATOM    358  ND2 ASN A  26     -96.804 -72.373 -22.829  1.00 59.65           N  
ATOM    359 HD21 ASN A  26     -96.858 -72.860 -23.712  1.00 59.65           H  
ATOM    360 HD22 ASN A  26     -97.489 -71.699 -22.518  1.00 59.65           H  
ATOM    361  OD1 ASN A  26     -95.032 -73.584 -22.418  1.00 59.65           O  
ATOM    362  N   ALA A  27     -95.358 -71.798 -17.534  1.00 61.95           N  
ATOM    363  H   ALA A  27     -96.270 -72.220 -17.634  1.00 61.95           H  
ATOM    364  CA  ALA A  27     -95.068 -71.048 -16.315  1.00 61.95           C  
ATOM    365  HA  ALA A  27     -94.704 -70.060 -16.597  1.00 61.95           H  
ATOM    366  C   ALA A  27     -93.965 -71.722 -15.483  1.00 61.95           C  
ATOM    367  CB  ALA A  27     -96.363 -70.865 -15.514  1.00 61.95           C  
ATOM    368  HB1 ALA A  27     -97.119 -70.377 -16.129  1.00 61.95           H  
ATOM    369  HB2 ALA A  27     -96.166 -70.245 -14.640  1.00 61.95           H  
ATOM    370  HB3 ALA A  27     -96.745 -71.832 -15.184  1.00 61.95           H  
ATOM    371  O   ALA A  27     -93.037 -71.054 -15.041  1.00 61.95           O  
ATOM    372  N   THR A  28     -93.993 -73.043 -15.319  1.00 58.91           N  
ATOM    373  H   THR A  28     -94.796 -73.559 -15.650  1.00 58.91           H  
ATOM    374  CA  THR A  28     -92.939 -73.773 -14.600  1.00 58.91           C  
ATOM    375  HA  THR A  28     -92.832 -73.345 -13.604  1.00 58.91           H  
ATOM    376  C   THR A  28     -91.587 -73.648 -15.298  1.00 58.91           C  
ATOM    377  CB  THR A  28     -93.318 -75.250 -14.458  1.00 58.91           C  
ATOM    378  HB  THR A  28     -93.421 -75.697 -15.446  1.00 58.91           H  
ATOM    379  O   THR A  28     -90.577 -73.382 -14.650  1.00 58.91           O  
ATOM    380  CG2 THR A  28     -92.297 -76.048 -13.650  1.00 58.91           C  
ATOM    381 HG21 THR A  28     -92.671 -77.060 -13.494  1.00 58.91           H  
ATOM    382 HG22 THR A  28     -91.355 -76.114 -14.195  1.00 58.91           H  
ATOM    383 HG23 THR A  28     -92.120 -75.573 -12.685  1.00 58.91           H  
ATOM    384  OG1 THR A  28     -94.547 -75.359 -13.780  1.00 58.91           O  
ATOM    385  HG1 THR A  28     -94.414 -75.119 -12.860  1.00 58.91           H  
ATOM    386  N   THR A  29     -91.556 -73.781 -16.623  1.00 60.62           N  
ATOM    387  H   THR A  29     -92.411 -74.008 -17.110  1.00 60.62           H  
ATOM    388  CA  THR A  29     -90.312 -73.662 -17.395  1.00 60.62           C  
ATOM    389  HA  THR A  29     -89.572 -74.350 -16.987  1.00 60.62           H  
ATOM    390  C   THR A  29     -89.738 -72.254 -17.300  1.00 60.62           C  
ATOM    391  CB  THR A  29     -90.545 -74.024 -18.865  1.00 60.62           C  
ATOM    392  HB  THR A  29     -91.277 -73.346 -19.303  1.00 60.62           H  
ATOM    393  O   THR A  29     -88.560 -72.073 -16.984  1.00 60.62           O  
ATOM    394  CG2 THR A  29     -89.257 -73.970 -19.686  1.00 60.62           C  
ATOM    395 HG21 THR A  29     -88.892 -72.946 -19.760  1.00 60.62           H  
ATOM    396 HG22 THR A  29     -89.457 -74.340 -20.692  1.00 60.62           H  
ATOM    397 HG23 THR A  29     -88.496 -74.597 -19.222  1.00 60.62           H  
ATOM    398  OG1 THR A  29     -91.039 -75.339 -18.945  1.00 60.62           O  
ATOM    399  HG1 THR A  29     -91.972 -75.317 -18.719  1.00 60.62           H  
ATOM    400  N   GLY A  30     -90.569 -71.235 -17.533  1.00 62.70           N  
ATOM    401  H   GLY A  30     -91.533 -71.413 -17.775  1.00 62.70           H  
ATOM    402  CA  GLY A  30     -90.096 -69.861 -17.450  1.00 62.70           C  
ATOM    403  HA2 GLY A  30     -90.853 -69.194 -17.862  1.00 62.70           H  
ATOM    404  HA3 GLY A  30     -89.205 -69.758 -18.070  1.00 62.70           H  
ATOM    405  C   GLY A  30     -89.715 -69.478 -16.017  1.00 62.70           C  
ATOM    406  O   GLY A  30     -88.789 -68.689 -15.821  1.00 62.70           O  
ATOM    407  N   LEU A  31     -90.340 -70.091 -15.011  1.00 62.16           N  
ATOM    408  H   LEU A  31     -91.131 -70.685 -15.214  1.00 62.16           H  
ATOM    409  CA  LEU A  31     -89.945 -69.939 -13.622  1.00 62.16           C  
ATOM    410  HA  LEU A  31     -89.897 -68.875 -13.393  1.00 62.16           H  
ATOM    411  C   LEU A  31     -88.547 -70.477 -13.344  1.00 62.16           C  
ATOM    412  CB  LEU A  31     -90.997 -70.594 -12.729  1.00 62.16           C  
ATOM    413  HB2 LEU A  31     -91.146 -71.627 -13.043  1.00 62.16           H  
ATOM    414  HB3 LEU A  31     -91.944 -70.063 -12.830  1.00 62.16           H  
ATOM    415  O   LEU A  31     -87.743 -69.754 -12.763  1.00 62.16           O  
ATOM    416  CG  LEU A  31     -90.558 -70.590 -11.272  1.00 62.16           C  
ATOM    417  HG  LEU A  31     -89.602 -71.100 -11.149  1.00 62.16           H  
ATOM    418  CD1 LEU A  31     -90.430 -69.147 -10.808  1.00 62.16           C  
ATOM    419 HD11 LEU A  31     -89.612 -68.634 -11.315  1.00 62.16           H  
ATOM    420 HD12 LEU A  31     -90.165 -69.155  -9.751  1.00 62.16           H  
ATOM    421 HD13 LEU A  31     -91.365 -68.619 -10.991  1.00 62.16           H  
ATOM    422  CD2 LEU A  31     -91.575 -71.368 -10.463  1.00 62.16           C  
ATOM    423 HD21 LEU A  31     -92.465 -70.758 -10.310  1.00 62.16           H  
ATOM    424 HD22 LEU A  31     -91.844 -72.292 -10.974  1.00 62.16           H  
ATOM    425 HD23 LEU A  31     -91.097 -71.640  -9.522  1.00 62.16           H  
ATOM    426  N   SER A  32     -88.237 -71.702 -13.764  1.00 63.50           N  
ATOM    427  H   SER A  32     -88.950 -72.276 -14.193  1.00 63.50           H  
ATOM    428  CA  SER A  32     -86.883 -72.241 -13.622  1.00 63.50           C  
ATOM    429  HA  SER A  32     -86.629 -72.290 -12.563  1.00 63.50           H  
ATOM    430  C   SER A  32     -85.852 -71.337 -14.294  1.00 63.50           C  
ATOM    431  CB  SER A  32     -86.796 -73.647 -14.214  1.00 63.50           C  
ATOM    432  HB2 SER A  32     -87.257 -73.665 -15.201  1.00 63.50           H  
ATOM    433  HB3 SER A  32     -85.750 -73.938 -14.308  1.00 63.50           H  
ATOM    434  O   SER A  32     -84.842 -71.015 -13.674  1.00 63.50           O  
ATOM    435  OG  SER A  32     -87.449 -74.565 -13.362  1.00 63.50           O  
ATOM    436  HG  SER A  32     -86.938 -74.661 -12.555  1.00 63.50           H  
ATOM    437  N   ALA A  33     -86.136 -70.846 -15.506  1.00 65.91           N  
ATOM    438  H   ALA A  33     -86.984 -71.143 -15.968  1.00 65.91           H  
ATOM    439  CA  ALA A  33     -85.249 -69.907 -16.191  1.00 65.91           C  
ATOM    440  HA  ALA A  33     -84.271 -70.374 -16.311  1.00 65.91           H  
ATOM    441  C   ALA A  33     -85.047 -68.618 -15.382  1.00 65.91           C  
ATOM    442  CB  ALA A  33     -85.825 -69.609 -17.580  1.00 65.91           C  
ATOM    443  HB1 ALA A  33     -86.799 -69.127 -17.494  1.00 65.91           H  
ATOM    444  HB2 ALA A  33     -85.933 -70.537 -18.141  1.00 65.91           H  
ATOM    445  HB3 ALA A  33     -85.148 -68.947 -18.120  1.00 65.91           H  
ATOM    446  O   ALA A  33     -83.928 -68.144 -15.211  1.00 65.91           O  
ATOM    447  N   THR A  34     -86.122 -68.076 -14.821  1.00 63.60           N  
ATOM    448  H   THR A  34     -87.018 -68.519 -14.971  1.00 63.60           H  
ATOM    449  CA  THR A  34     -86.050 -66.866 -14.004  1.00 63.60           C  
ATOM    450  HA  THR A  34     -85.492 -66.107 -14.553  1.00 63.60           H  
ATOM    451  C   THR A  34     -85.308 -67.101 -12.692  1.00 63.60           C  
ATOM    452  CB  THR A  34     -87.452 -66.333 -13.744  1.00 63.60           C  
ATOM    453  HB  THR A  34     -88.029 -67.034 -13.140  1.00 63.60           H  
ATOM    454  O   THR A  34     -84.569 -66.230 -12.245  1.00 63.60           O  
ATOM    455  CG2 THR A  34     -87.366 -64.991 -13.053  1.00 63.60           C  
ATOM    456 HG21 THR A  34     -86.703 -64.339 -13.622  1.00 63.60           H  
ATOM    457 HG22 THR A  34     -88.370 -64.575 -12.964  1.00 63.60           H  
ATOM    458 HG23 THR A  34     -86.889 -65.075 -12.077  1.00 63.60           H  
ATOM    459  OG1 THR A  34     -88.101 -66.115 -14.978  1.00 63.60           O  
ATOM    460  HG1 THR A  34     -88.403 -66.973 -15.286  1.00 63.60           H  
ATOM    461  N   ASN A  35     -85.448 -68.285 -12.098  1.00 66.54           N  
ATOM    462  H   ASN A  35     -86.083 -68.959 -12.500  1.00 66.54           H  
ATOM    463  CA  ASN A  35     -84.724 -68.659 -10.893  1.00 66.54           C  
ATOM    464  HA  ASN A  35     -84.882 -67.901 -10.125  1.00 66.54           H  
ATOM    465  C   ASN A  35     -83.220 -68.712 -11.164  1.00 66.54           C  
ATOM    466  CB  ASN A  35     -85.268 -69.998 -10.387  1.00 66.54           C  
ATOM    467  HB2 ASN A  35     -86.357 -69.971 -10.359  1.00 66.54           H  
ATOM    468  HB3 ASN A  35     -84.958 -70.807 -11.047  1.00 66.54           H  
ATOM    469  O   ASN A  35     -82.443 -68.155 -10.397  1.00 66.54           O  
ATOM    470  CG  ASN A  35     -84.742 -70.279  -9.000  1.00 66.54           C  
ATOM    471  ND2 ASN A  35     -85.483 -69.926  -7.980  1.00 66.54           N  
ATOM    472 HD21 ASN A  35     -85.098 -70.064  -7.056  1.00 66.54           H  
ATOM    473 HD22 ASN A  35     -86.354 -69.447  -8.155  1.00 66.54           H  
ATOM    474  OD1 ASN A  35     -83.655 -70.784  -8.812  1.00 66.54           O  
ATOM    475  N   THR A  36     -82.820 -69.290 -12.298  1.00 66.84           N  
ATOM    476  H   THR A  36     -83.499 -69.771 -12.870  1.00 66.84           H  
ATOM    477  CA  THR A  36     -81.424 -69.279 -12.743  1.00 66.84           C  
ATOM    478  HA  THR A  36     -80.808 -69.741 -11.972  1.00 66.84           H  
ATOM    479  C   THR A  36     -80.902 -67.858 -12.941  1.00 66.84           C  
ATOM    480  CB  THR A  36     -81.267 -70.080 -14.041  1.00 66.84           C  
ATOM    481  HB  THR A  36     -81.863 -69.623 -14.831  1.00 66.84           H  
ATOM    482  O   THR A  36     -79.815 -67.554 -12.460  1.00 66.84           O  
ATOM    483  CG2 THR A  36     -79.816 -70.165 -14.511  1.00 66.84           C  
ATOM    484 HG21 THR A  36     -79.461 -69.180 -14.814  1.00 66.84           H  
ATOM    485 HG22 THR A  36     -79.183 -70.543 -13.707  1.00 66.84           H  
ATOM    486 HG23 THR A  36     -79.751 -70.836 -15.368  1.00 66.84           H  
ATOM    487  OG1 THR A  36     -81.711 -71.402 -13.849  1.00 66.84           O  
ATOM    488  HG1 THR A  36     -81.303 -71.738 -13.047  1.00 66.84           H  
ATOM    489  N   ILE A  37     -81.663 -66.973 -13.597  1.00 64.47           N  
ATOM    490  H   ILE A  37     -82.544 -67.280 -13.986  1.00 64.47           H  
ATOM    491  CA  ILE A  37     -81.254 -65.569 -13.776  1.00 64.47           C  
ATOM    492  HA  ILE A  37     -80.274 -65.545 -14.253  1.00 64.47           H  
ATOM    493  C   ILE A  37     -81.102 -64.887 -12.411  1.00 64.47           C  
ATOM    494  CB  ILE A  37     -82.246 -64.803 -14.682  1.00 64.47           C  
ATOM    495  HB  ILE A  37     -83.236 -64.849 -14.228  1.00 64.47           H  
ATOM    496  O   ILE A  37     -80.105 -64.217 -12.167  1.00 64.47           O  
ATOM    497  CG1 ILE A  37     -82.310 -65.401 -16.105  1.00 64.47           C  
ATOM    498 HG12 ILE A  37     -82.353 -66.490 -16.057  1.00 64.47           H  
ATOM    499 HG13 ILE A  37     -81.399 -65.149 -16.649  1.00 64.47           H  
ATOM    500  CG2 ILE A  37     -81.825 -63.330 -14.824  1.00 64.47           C  
ATOM    501 HG21 ILE A  37     -80.887 -63.254 -15.373  1.00 64.47           H  
ATOM    502 HG22 ILE A  37     -82.587 -62.760 -15.356  1.00 64.47           H  
ATOM    503 HG23 ILE A  37     -81.661 -62.861 -13.853  1.00 64.47           H  
ATOM    504  CD1 ILE A  37     -83.519 -64.918 -16.917  1.00 64.47           C  
ATOM    505 HD11 ILE A  37     -83.548 -65.451 -17.867  1.00 64.47           H  
ATOM    506 HD12 ILE A  37     -83.444 -63.850 -17.122  1.00 64.47           H  
ATOM    507 HD13 ILE A  37     -84.439 -65.121 -16.369  1.00 64.47           H  
ATOM    508  N   ALA A  38     -82.046 -65.101 -11.496  1.00 68.36           N  
ATOM    509  H   ALA A  38     -82.848 -65.661 -11.747  1.00 68.36           H  
ATOM    510  CA  ALA A  38     -82.024 -64.485 -10.178  1.00 68.36           C  
ATOM    511  HA  ALA A  38     -81.915 -63.408 -10.301  1.00 68.36           H  
ATOM    512  C   ALA A  38     -80.830 -64.971  -9.337  1.00 68.36           C  
ATOM    513  CB  ALA A  38     -83.380 -64.760  -9.522  1.00 68.36           C  
ATOM    514  HB1 ALA A  38     -83.479 -65.817  -9.276  1.00 68.36           H  
ATOM    515  HB2 ALA A  38     -83.467 -64.160  -8.616  1.00 68.36           H  
ATOM    516  HB3 ALA A  38     -84.187 -64.468 -10.195  1.00 68.36           H  
ATOM    517  O   ALA A  38     -80.146 -64.159  -8.723  1.00 68.36           O  
ATOM    518  N   GLN A  39     -80.530 -66.274  -9.348  1.00 67.47           N  
ATOM    519  H   GLN A  39     -81.128 -66.906  -9.861  1.00 67.47           H  
ATOM    520  CA  GLN A  39     -79.356 -66.819  -8.658  1.00 67.47           C  
ATOM    521  HA  GLN A  39     -79.370 -66.505  -7.615  1.00 67.47           H  
ATOM    522  C   GLN A  39     -78.046 -66.313  -9.265  1.00 67.47           C  
ATOM    523  CB  GLN A  39     -79.354 -68.349  -8.717  1.00 67.47           C  
ATOM    524  HB2 GLN A  39     -78.374 -68.694  -8.388  1.00 67.47           H  
ATOM    525  HB3 GLN A  39     -79.504 -68.678  -9.745  1.00 67.47           H  
ATOM    526  O   GLN A  39     -77.127 -65.971  -8.526  1.00 67.47           O  
ATOM    527  CG  GLN A  39     -80.410 -68.997  -7.813  1.00 67.47           C  
ATOM    528  HG2 GLN A  39     -80.282 -68.637  -6.792  1.00 67.47           H  
ATOM    529  HG3 GLN A  39     -81.409 -68.721  -8.148  1.00 67.47           H  
ATOM    530  CD  GLN A  39     -80.284 -70.518  -7.802  1.00 67.47           C  
ATOM    531  NE2 GLN A  39     -81.316 -71.243  -7.453  1.00 67.47           N  
ATOM    532 HE21 GLN A  39     -81.156 -72.239  -7.516  1.00 67.47           H  
ATOM    533 HE22 GLN A  39     -82.240 -70.857  -7.580  1.00 67.47           H  
ATOM    534  OE1 GLN A  39     -79.266 -71.110  -8.113  1.00 67.47           O  
ATOM    535  N   ARG A  40     -77.952 -66.228 -10.600  1.00 66.90           N  
ATOM    536  H   ARG A  40     -78.729 -66.535 -11.168  1.00 66.90           H  
ATOM    537  CA  ARG A  40     -76.780 -65.622 -11.248  1.00 66.90           C  
ATOM    538  HA  ARG A  40     -75.874 -66.121 -10.905  1.00 66.90           H  
ATOM    539  C   ARG A  40     -76.621 -64.164 -10.850  1.00 66.90           C  
ATOM    540  CB  ARG A  40     -76.864 -65.693 -12.772  1.00 66.90           C  
ATOM    541  HB2 ARG A  40     -77.855 -65.379 -13.099  1.00 66.90           H  
ATOM    542  HB3 ARG A  40     -76.138 -64.987 -13.176  1.00 66.90           H  
ATOM    543  O   ARG A  40     -75.512 -63.756 -10.540  1.00 66.90           O  
ATOM    544  CG  ARG A  40     -76.535 -67.076 -13.344  1.00 66.90           C  
ATOM    545  HG2 ARG A  40     -77.380 -67.747 -13.188  1.00 66.90           H  
ATOM    546  HG3 ARG A  40     -75.664 -67.490 -12.836  1.00 66.90           H  
ATOM    547  CD  ARG A  40     -76.225 -66.980 -14.844  1.00 66.90           C  
ATOM    548  HD2 ARG A  40     -76.200 -67.989 -15.257  1.00 66.90           H  
ATOM    549  HD3 ARG A  40     -75.231 -66.548 -14.958  1.00 66.90           H  
ATOM    550  NE  ARG A  40     -77.181 -66.116 -15.569  1.00 66.90           N  
ATOM    551  HE  ARG A  40     -77.149 -65.130 -15.356  1.00 66.90           H  
ATOM    552  NH1 ARG A  40     -77.838 -67.533 -17.239  1.00 66.90           N  
ATOM    553 HH11 ARG A  40     -77.175 -68.212 -16.893  1.00 66.90           H  
ATOM    554 HH12 ARG A  40     -78.376 -67.685 -18.081  1.00 66.90           H  
ATOM    555  NH2 ARG A  40     -78.694 -65.478 -17.125  1.00 66.90           N  
ATOM    556 HH21 ARG A  40     -78.606 -64.528 -16.792  1.00 66.90           H  
ATOM    557 HH22 ARG A  40     -79.174 -65.596 -18.006  1.00 66.90           H  
ATOM    558  CZ  ARG A  40     -77.904 -66.382 -16.631  1.00 66.90           C  
ATOM    559  N   ALA A  41     -77.706 -63.400 -10.845  1.00 69.27           N  
ATOM    560  H   ALA A  41     -78.583 -63.792 -11.158  1.00 69.27           H  
ATOM    561  CA  ALA A  41     -77.682 -62.004 -10.444  1.00 69.27           C  
ATOM    562  HA  ALA A  41     -76.951 -61.471 -11.051  1.00 69.27           H  
ATOM    563  C   ALA A  41     -77.261 -61.847  -8.975  1.00 69.27           C  
ATOM    564  CB  ALA A  41     -79.062 -61.416 -10.723  1.00 69.27           C  
ATOM    565  HB1 ALA A  41     -79.321 -61.547 -11.773  1.00 69.27           H  
ATOM    566  HB2 ALA A  41     -79.023 -60.351 -10.495  1.00 69.27           H  
ATOM    567  HB3 ALA A  41     -79.820 -61.902 -10.109  1.00 69.27           H  
ATOM    568  O   ALA A  41     -76.443 -60.989  -8.669  1.00 69.27           O  
ATOM    569  N   GLU A  42     -77.751 -62.710  -8.081  1.00 71.64           N  
ATOM    570  H   GLU A  42     -78.458 -63.368  -8.375  1.00 71.64           H  
ATOM    571  CA  GLU A  42     -77.329 -62.725  -6.678  1.00 71.64           C  
ATOM    572  HA  GLU A  42     -77.452 -61.721  -6.272  1.00 71.64           H  
ATOM    573  C   GLU A  42     -75.838 -63.059  -6.549  1.00 71.64           C  
ATOM    574  CB  GLU A  42     -78.230 -63.681  -5.871  1.00 71.64           C  
ATOM    575  HB2 GLU A  42     -79.257 -63.322  -5.935  1.00 71.64           H  
ATOM    576  HB3 GLU A  42     -78.189 -64.684  -6.296  1.00 71.64           H  
ATOM    577  O   GLU A  42     -75.113 -62.334  -5.879  1.00 71.64           O  
ATOM    578  CG  GLU A  42     -77.821 -63.740  -4.394  1.00 71.64           C  
ATOM    579  HG2 GLU A  42     -76.947 -64.382  -4.289  1.00 71.64           H  
ATOM    580  HG3 GLU A  42     -77.540 -62.733  -4.086  1.00 71.64           H  
ATOM    581  CD  GLU A  42     -78.934 -64.239  -3.459  1.00 71.64           C  
ATOM    582  OE1 GLU A  42     -79.186 -63.551  -2.439  1.00 71.64           O  
ATOM    583  OE2 GLU A  42     -79.609 -65.263  -3.716  1.00 71.64           O  
ATOM    584  N   SER A  43     -75.355 -64.082  -7.258  1.00 67.65           N  
ATOM    585  H   SER A  43     -76.003 -64.649  -7.785  1.00 67.65           H  
ATOM    586  CA  SER A  43     -73.937 -64.451  -7.251  1.00 67.65           C  
ATOM    587  HA  SER A  43     -73.632 -64.631  -6.220  1.00 67.65           H  
ATOM    588  C   SER A  43     -73.034 -63.355  -7.824  1.00 67.65           C  
ATOM    589  CB  SER A  43     -73.737 -65.737  -8.051  1.00 67.65           C  
ATOM    590  HB2 SER A  43     -74.394 -66.514  -7.659  1.00 67.65           H  
ATOM    591  HB3 SER A  43     -73.992 -65.558  -9.096  1.00 67.65           H  
ATOM    592  O   SER A  43     -71.952 -63.129  -7.287  1.00 67.65           O  
ATOM    593  OG  SER A  43     -72.396 -66.180  -7.964  1.00 67.65           O  
ATOM    594  HG  SER A  43     -71.837 -65.440  -7.715  1.00 67.65           H  
ATOM    595  N   LYS A  44     -73.449 -62.682  -8.904  1.00 67.79           N  
ATOM    596  H   LYS A  44     -74.331 -62.945  -9.319  1.00 67.79           H  
ATOM    597  CA  LYS A  44     -72.709 -61.555  -9.491  1.00 67.79           C  
ATOM    598  HA  LYS A  44     -71.665 -61.829  -9.644  1.00 67.79           H  
ATOM    599  C   LYS A  44     -72.695 -60.360  -8.541  1.00 67.79           C  
ATOM    600  CB  LYS A  44     -73.324 -61.157 -10.840  1.00 67.79           C  
ATOM    601  HB2 LYS A  44     -72.906 -60.194 -11.133  1.00 67.79           H  
ATOM    602  HB3 LYS A  44     -74.402 -61.052 -10.721  1.00 67.79           H  
ATOM    603  O   LYS A  44     -71.664 -59.722  -8.388  1.00 67.79           O  
ATOM    604  CG  LYS A  44     -73.021 -62.129 -11.986  1.00 67.79           C  
ATOM    605  HG2 LYS A  44     -73.236 -63.155 -11.688  1.00 67.79           H  
ATOM    606  HG3 LYS A  44     -71.964 -62.050 -12.239  1.00 67.79           H  
ATOM    607  CD  LYS A  44     -73.876 -61.759 -13.206  1.00 67.79           C  
ATOM    608  HD2 LYS A  44     -74.916 -62.020 -13.008  1.00 67.79           H  
ATOM    609  HD3 LYS A  44     -73.813 -60.684 -13.371  1.00 67.79           H  
ATOM    610  CE  LYS A  44     -73.386 -62.489 -14.460  1.00 67.79           C  
ATOM    611  HE2 LYS A  44     -73.426 -63.566 -14.300  1.00 67.79           H  
ATOM    612  HE3 LYS A  44     -72.350 -62.190 -14.616  1.00 67.79           H  
ATOM    613  NZ  LYS A  44     -74.170 -62.096 -15.657  1.00 67.79           N  
ATOM    614  HZ1 LYS A  44     -75.138 -62.380 -15.619  1.00 67.79           H  
ATOM    615  HZ2 LYS A  44     -73.742 -62.415 -16.515  1.00 67.79           H  
ATOM    616  HZ3 LYS A  44     -74.126 -61.092 -15.752  1.00 67.79           H  
ATOM    617  N   ALA A  45     -73.809 -60.087  -7.865  1.00 70.68           N  
ATOM    618  H   ALA A  45     -74.642 -60.629  -8.045  1.00 70.68           H  
ATOM    619  CA  ALA A  45     -73.892 -58.993  -6.909  1.00 70.68           C  
ATOM    620  HA  ALA A  45     -73.470 -58.101  -7.372  1.00 70.68           H  
ATOM    621  C   ALA A  45     -73.074 -59.266  -5.630  1.00 70.68           C  
ATOM    622  CB  ALA A  45     -75.367 -58.717  -6.631  1.00 70.68           C  
ATOM    623  HB1 ALA A  45     -75.800 -59.525  -6.040  1.00 70.68           H  
ATOM    624  HB2 ALA A  45     -75.433 -57.769  -6.098  1.00 70.68           H  
ATOM    625  HB3 ALA A  45     -75.914 -58.613  -7.568  1.00 70.68           H  
ATOM    626  O   ALA A  45     -72.417 -58.361  -5.130  1.00 70.68           O  
ATOM    627  N   ASP A  46     -73.036 -60.512  -5.146  1.00 66.22           N  
ATOM    628  H   ASP A  46     -73.652 -61.206  -5.545  1.00 66.22           H  
ATOM    629  CA  ASP A  46     -72.154 -60.921  -4.041  1.00 66.22           C  
ATOM    630  HA  ASP A  46     -72.298 -60.245  -3.199  1.00 66.22           H  
ATOM    631  C   ASP A  46     -70.669 -60.835  -4.431  1.00 66.22           C  
ATOM    632  CB  ASP A  46     -72.504 -62.356  -3.595  1.00 66.22           C  
ATOM    633  HB2 ASP A  46     -71.705 -62.727  -2.954  1.00 66.22           H  
ATOM    634  HB3 ASP A  46     -72.562 -63.006  -4.468  1.00 66.22           H  
ATOM    635  O   ASP A  46     -69.834 -60.390  -3.637  1.00 66.22           O  
ATOM    636  CG  ASP A  46     -73.812 -62.440  -2.801  1.00 66.22           C  
ATOM    637  OD1 ASP A  46     -74.486 -63.495  -2.776  1.00 66.22           O  
ATOM    638  OD2 ASP A  46     -74.206 -61.447  -2.156  1.00 66.22           O  
ATOM    639  N   GLY A  47     -70.338 -61.216  -5.670  1.00 67.81           N  
ATOM    640  H   GLY A  47     -71.058 -61.612  -6.257  1.00 67.81           H  
ATOM    641  CA  GLY A  47     -69.006 -61.021  -6.243  1.00 67.81           C  
ATOM    642  HA2 GLY A  47     -68.992 -61.422  -7.257  1.00 67.81           H  
ATOM    643  HA3 GLY A  47     -68.264 -61.544  -5.640  1.00 67.81           H  
ATOM    644  C   GLY A  47     -68.633 -59.542  -6.309  1.00 67.81           C  
ATOM    645  O   GLY A  47     -67.563 -59.160  -5.842  1.00 67.81           O  
ATOM    646  N   ALA A  48     -69.551 -58.703  -6.793  1.00 67.92           N  
ATOM    647  H   ALA A  48     -70.398 -59.082  -7.192  1.00 67.92           H  
ATOM    648  CA  ALA A  48     -69.347 -57.266  -6.865  1.00 67.92           C  
ATOM    649  HA  ALA A  48     -68.449 -57.108  -7.461  1.00 67.92           H  
ATOM    650  C   ALA A  48     -69.112 -56.658  -5.476  1.00 67.92           C  
ATOM    651  CB  ALA A  48     -70.535 -56.618  -7.586  1.00 67.92           C  
ATOM    652  HB1 ALA A  48     -70.652 -57.059  -8.576  1.00 67.92           H  
ATOM    653  HB2 ALA A  48     -70.346 -55.551  -7.698  1.00 67.92           H  
ATOM    654  HB3 ALA A  48     -71.452 -56.759  -7.013  1.00 67.92           H  
ATOM    655  O   ALA A  48     -68.161 -55.909  -5.280  1.00 67.92           O  
ATOM    656  N   GLN A  49     -69.920 -57.038  -4.486  1.00 65.54           N  
ATOM    657  H   GLN A  49     -70.700 -57.645  -4.695  1.00 65.54           H  
ATOM    658  CA  GLN A  49     -69.754 -56.553  -3.121  1.00 65.54           C  
ATOM    659  HA  GLN A  49     -69.743 -55.463  -3.156  1.00 65.54           H  
ATOM    660  C   GLN A  49     -68.423 -56.995  -2.498  1.00 65.54           C  
ATOM    661  CB  GLN A  49     -70.971 -56.982  -2.297  1.00 65.54           C  
ATOM    662  HB2 GLN A  49     -70.995 -58.065  -2.182  1.00 65.54           H  
ATOM    663  HB3 GLN A  49     -71.858 -56.671  -2.848  1.00 65.54           H  
ATOM    664  O   GLN A  49     -67.777 -56.201  -1.821  1.00 65.54           O  
ATOM    665  CG  GLN A  49     -70.960 -56.305  -0.918  1.00 65.54           C  
ATOM    666  HG2 GLN A  49     -70.369 -55.390  -0.967  1.00 65.54           H  
ATOM    667  HG3 GLN A  49     -70.484 -56.964  -0.193  1.00 65.54           H  
ATOM    668  CD  GLN A  49     -72.344 -55.910  -0.412  1.00 65.54           C  
ATOM    669  NE2 GLN A  49     -72.399 -55.089   0.613  1.00 65.54           N  
ATOM    670 HE21 GLN A  49     -73.318 -54.756   0.869  1.00 65.54           H  
ATOM    671 HE22 GLN A  49     -71.546 -54.689   0.975  1.00 65.54           H  
ATOM    672  OE1 GLN A  49     -73.392 -56.299  -0.904  1.00 65.54           O  
ATOM    673  N   SER A  50     -67.972 -58.221  -2.773  1.00 68.33           N  
ATOM    674  H   SER A  50     -68.536 -58.824  -3.355  1.00 68.33           H  
ATOM    675  CA  SER A  50     -66.665 -58.699  -2.302  1.00 68.33           C  
ATOM    676  HA  SER A  50     -66.611 -58.569  -1.221  1.00 68.33           H  
ATOM    677  C   SER A  50     -65.507 -57.905  -2.911  1.00 68.33           C  
ATOM    678  CB  SER A  50     -66.491 -60.187  -2.614  1.00 68.33           C  
ATOM    679  HB2 SER A  50     -65.516 -60.516  -2.254  1.00 68.33           H  
ATOM    680  HB3 SER A  50     -66.540 -60.346  -3.691  1.00 68.33           H  
ATOM    681  O   SER A  50     -64.591 -57.506  -2.193  1.00 68.33           O  
ATOM    682  OG  SER A  50     -67.505 -60.947  -1.983  1.00 68.33           O  
ATOM    683  HG  SER A  50     -68.333 -60.736  -2.420  1.00 68.33           H  
ATOM    684  N   SER A  51     -65.551 -57.628  -4.215  1.00 69.13           N  
ATOM    685  H   SER A  51     -66.291 -58.013  -4.785  1.00 69.13           H  
ATOM    686  CA  SER A  51     -64.526 -56.813  -4.870  1.00 69.13           C  
ATOM    687  HA  SER A  51     -63.539 -57.197  -4.611  1.00 69.13           H  
ATOM    688  C   SER A  51     -64.574 -55.345  -4.443  1.00 69.13           C  
ATOM    689  CB  SER A  51     -64.679 -56.887  -6.376  1.00 69.13           C  
ATOM    690  HB2 SER A  51     -63.984 -56.172  -6.815  1.00 69.13           H  
ATOM    691  HB3 SER A  51     -65.708 -56.630  -6.628  1.00 69.13           H  
ATOM    692  O   SER A  51     -63.528 -54.740  -4.261  1.00 69.13           O  
ATOM    693  OG  SER A  51     -64.384 -58.170  -6.886  1.00 69.13           O  
ATOM    694  HG  SER A  51     -63.482 -58.124  -7.211  1.00 69.13           H  
ATOM    695  N   ILE A  52     -65.760 -54.782  -4.204  1.00 69.64           N  
ATOM    696  H   ILE A  52     -66.592 -55.313  -4.418  1.00 69.64           H  
ATOM    697  CA  ILE A  52     -65.930 -53.441  -3.622  1.00 69.64           C  
ATOM    698  HA  ILE A  52     -65.459 -52.701  -4.269  1.00 69.64           H  
ATOM    699  C   ILE A  52     -65.235 -53.343  -2.272  1.00 69.64           C  
ATOM    700  CB  ILE A  52     -67.434 -53.136  -3.517  1.00 69.64           C  
ATOM    701  HB  ILE A  52     -67.941 -54.069  -3.273  1.00 69.64           H  
ATOM    702  O   ILE A  52     -64.454 -52.425  -2.064  1.00 69.64           O  
ATOM    703  CG1 ILE A  52     -67.906 -52.670  -4.905  1.00 69.64           C  
ATOM    704 HG12 ILE A  52     -67.637 -51.625  -5.058  1.00 69.64           H  
ATOM    705 HG13 ILE A  52     -67.405 -53.258  -5.674  1.00 69.64           H  
ATOM    706  CG2 ILE A  52     -67.835 -52.137  -2.422  1.00 69.64           C  
ATOM    707 HG21 ILE A  52     -67.489 -52.456  -1.438  1.00 69.64           H  
ATOM    708 HG22 ILE A  52     -68.922 -52.088  -2.360  1.00 69.64           H  
ATOM    709 HG23 ILE A  52     -67.424 -51.148  -2.626  1.00 69.64           H  
ATOM    710  CD1 ILE A  52     -69.407 -52.846  -5.093  1.00 69.64           C  
ATOM    711 HD11 ILE A  52     -69.712 -53.860  -4.837  1.00 69.64           H  
ATOM    712 HD12 ILE A  52     -69.934 -52.143  -4.448  1.00 69.64           H  
ATOM    713 HD13 ILE A  52     -69.670 -52.661  -6.135  1.00 69.64           H  
ATOM    714  N   THR A  53     -65.447 -54.313  -1.381  1.00 66.42           N  
ATOM    715  H   THR A  53     -66.134 -55.027  -1.581  1.00 66.42           H  
ATOM    716  CA  THR A  53     -64.764 -54.332  -0.083  1.00 66.42           C  
ATOM    717  HA  THR A  53     -64.957 -53.389   0.428  1.00 66.42           H  
ATOM    718  C   THR A  53     -63.245 -54.451  -0.238  1.00 66.42           C  
ATOM    719  CB  THR A  53     -65.315 -55.477   0.776  1.00 66.42           C  
ATOM    720  HB  THR A  53     -65.201 -56.423   0.247  1.00 66.42           H  
ATOM    721  O   THR A  53     -62.501 -53.806   0.498  1.00 66.42           O  
ATOM    722  CG2 THR A  53     -64.639 -55.591   2.140  1.00 66.42           C  
ATOM    723 HG21 THR A  53     -63.603 -55.911   2.020  1.00 66.42           H  
ATOM    724 HG22 THR A  53     -64.659 -54.626   2.646  1.00 66.42           H  
ATOM    725 HG23 THR A  53     -65.163 -56.330   2.746  1.00 66.42           H  
ATOM    726  OG1 THR A  53     -66.684 -55.253   1.029  1.00 66.42           O  
ATOM    727  HG1 THR A  53     -66.793 -54.300   1.080  1.00 66.42           H  
ATOM    728  N   ALA A  54     -62.757 -55.239  -1.200  1.00 67.00           N  
ATOM    729  H   ALA A  54     -63.399 -55.756  -1.784  1.00 67.00           H  
ATOM    730  CA  ALA A  54     -61.323 -55.343  -1.470  1.00 67.00           C  
ATOM    731  HA  ALA A  54     -60.808 -55.573  -0.537  1.00 67.00           H  
ATOM    732  C   ALA A  54     -60.735 -54.025  -1.999  1.00 67.00           C  
ATOM    733  CB  ALA A  54     -61.086 -56.498  -2.448  1.00 67.00           C  
ATOM    734  HB1 ALA A  54     -61.551 -56.280  -3.410  1.00 67.00           H  
ATOM    735  HB2 ALA A  54     -60.015 -56.631  -2.599  1.00 67.00           H  
ATOM    736  HB3 ALA A  54     -61.508 -57.418  -2.045  1.00 67.00           H  
ATOM    737  O   ALA A  54     -59.675 -53.596  -1.545  1.00 67.00           O  
ATOM    738  N   ILE A  55     -61.438 -53.364  -2.917  1.00 63.76           N  
ATOM    739  H   ILE A  55     -62.291 -53.778  -3.266  1.00 63.76           H  
ATOM    740  CA  ILE A  55     -61.048 -52.056  -3.432  1.00 63.76           C  
ATOM    741  HA  ILE A  55     -60.026 -52.108  -3.806  1.00 63.76           H  
ATOM    742  C   ILE A  55     -61.077 -51.005  -2.324  1.00 63.76           C  
ATOM    743  CB  ILE A  55     -61.969 -51.639  -4.585  1.00 63.76           C  
ATOM    744  HB  ILE A  55     -63.005 -51.706  -4.253  1.00 63.76           H  
ATOM    745  O   ILE A  55     -60.132 -50.240  -2.210  1.00 63.76           O  
ATOM    746  CG1 ILE A  55     -61.792 -52.490  -5.862  1.00 63.76           C  
ATOM    747 HG12 ILE A  55     -60.889 -52.184  -6.390  1.00 63.76           H  
ATOM    748 HG13 ILE A  55     -61.680 -53.543  -5.602  1.00 63.76           H  
ATOM    749  CG2 ILE A  55     -61.644 -50.185  -4.915  1.00 63.76           C  
ATOM    750 HG21 ILE A  55     -60.568 -50.041  -5.017  1.00 63.76           H  
ATOM    751 HG22 ILE A  55     -62.107 -49.944  -5.872  1.00 63.76           H  
ATOM    752 HG23 ILE A  55     -62.029 -49.507  -4.153  1.00 63.76           H  
ATOM    753  CD1 ILE A  55     -63.005 -52.357  -6.798  1.00 63.76           C  
ATOM    754 HD11 ILE A  55     -62.838 -52.938  -7.705  1.00 63.76           H  
ATOM    755 HD12 ILE A  55     -63.178 -51.322  -7.094  1.00 63.76           H  
ATOM    756 HD13 ILE A  55     -63.897 -52.735  -6.298  1.00 63.76           H  
ATOM    757  N   GLU A  56     -62.118 -50.966  -1.490  1.00 63.74           N  
ATOM    758  H   GLU A  56     -62.900 -51.583  -1.654  1.00 63.74           H  
ATOM    759  CA  GLU A  56     -62.190 -50.036  -0.357  1.00 63.74           C  
ATOM    760  HA  GLU A  56     -62.143 -49.011  -0.723  1.00 63.74           H  
ATOM    761  C   GLU A  56     -61.011 -50.231   0.593  1.00 63.74           C  
ATOM    762  CB  GLU A  56     -63.495 -50.239   0.429  1.00 63.74           C  
ATOM    763  HB2 GLU A  56     -63.395 -49.784   1.414  1.00 63.74           H  
ATOM    764  HB3 GLU A  56     -63.665 -51.308   0.560  1.00 63.74           H  
ATOM    765  O   GLU A  56     -60.454 -49.250   1.079  1.00 63.74           O  
ATOM    766  CG  GLU A  56     -64.696 -49.589  -0.267  1.00 63.74           C  
ATOM    767  HG2 GLU A  56     -64.710 -49.923  -1.304  1.00 63.74           H  
ATOM    768  HG3 GLU A  56     -64.549 -48.509  -0.267  1.00 63.74           H  
ATOM    769  CD  GLU A  56     -66.051 -49.925   0.385  1.00 63.74           C  
ATOM    770  OE1 GLU A  56     -67.014 -49.161   0.137  1.00 63.74           O  
ATOM    771  OE2 GLU A  56     -66.149 -50.945   1.110  1.00 63.74           O  
ATOM    772  N   SER A  57     -60.606 -51.481   0.831  1.00 64.72           N  
ATOM    773  H   SER A  57     -61.138 -52.241   0.433  1.00 64.72           H  
ATOM    774  CA  SER A  57     -59.437 -51.781   1.653  1.00 64.72           C  
ATOM    775  HA  SER A  57     -59.538 -51.250   2.599  1.00 64.72           H  
ATOM    776  C   SER A  57     -58.133 -51.324   0.999  1.00 64.72           C  
ATOM    777  CB  SER A  57     -59.369 -53.278   1.949  1.00 64.72           C  
ATOM    778  HB2 SER A  57     -59.077 -53.820   1.049  1.00 64.72           H  
ATOM    779  HB3 SER A  57     -60.349 -53.630   2.270  1.00 64.72           H  
ATOM    780  O   SER A  57     -57.282 -50.784   1.698  1.00 64.72           O  
ATOM    781  OG  SER A  57     -58.435 -53.523   2.982  1.00 64.72           O  
ATOM    782  HG  SER A  57     -57.709 -52.901   2.896  1.00 64.72           H  
ATOM    783  N   ARG A  58     -57.961 -51.526  -0.314  1.00 61.19           N  
ATOM    784  H   ARG A  58     -58.698 -51.983  -0.833  1.00 61.19           H  
ATOM    785  CA  ARG A  58     -56.778 -51.040  -1.045  1.00 61.19           C  
ATOM    786  HA  ARG A  58     -55.864 -51.335  -0.529  1.00 61.19           H  
ATOM    787  C   ARG A  58     -56.739 -49.518  -1.095  1.00 61.19           C  
ATOM    788  CB  ARG A  58     -56.747 -51.589  -2.472  1.00 61.19           C  
ATOM    789  HB2 ARG A  58     -56.019 -51.005  -3.034  1.00 61.19           H  
ATOM    790  HB3 ARG A  58     -57.736 -51.475  -2.915  1.00 61.19           H  
ATOM    791  O   ARG A  58     -55.694 -48.937  -0.861  1.00 61.19           O  
ATOM    792  CG  ARG A  58     -56.316 -53.049  -2.588  1.00 61.19           C  
ATOM    793  HG2 ARG A  58     -56.961 -53.666  -1.962  1.00 61.19           H  
ATOM    794  HG3 ARG A  58     -55.286 -53.157  -2.247  1.00 61.19           H  
ATOM    795  CD  ARG A  58     -56.435 -53.526  -4.042  1.00 61.19           C  
ATOM    796  HD2 ARG A  58     -57.451 -53.333  -4.385  1.00 61.19           H  
ATOM    797  HD3 ARG A  58     -56.266 -54.602  -4.057  1.00 61.19           H  
ATOM    798  NE  ARG A  58     -55.466 -52.886  -4.962  1.00 61.19           N  
ATOM    799  HE  ARG A  58     -54.779 -52.242  -4.597  1.00 61.19           H  
ATOM    800  NH1 ARG A  58     -56.324 -53.736  -6.923  1.00 61.19           N  
ATOM    801 HH11 ARG A  58     -57.105 -54.123  -6.414  1.00 61.19           H  
ATOM    802 HH12 ARG A  58     -56.273 -53.756  -7.932  1.00 61.19           H  
ATOM    803  NH2 ARG A  58     -54.485 -52.506  -6.980  1.00 61.19           N  
ATOM    804 HH21 ARG A  58     -54.400 -52.585  -7.983  1.00 61.19           H  
ATOM    805 HH22 ARG A  58     -53.730 -52.034  -6.503  1.00 61.19           H  
ATOM    806  CZ  ARG A  58     -55.426 -53.042  -6.274  1.00 61.19           C  
ATOM    807  N   LEU A  59     -57.881 -48.879  -1.326  1.00 62.75           N  
ATOM    808  H   LEU A  59     -58.701 -49.430  -1.535  1.00 62.75           H  
ATOM    809  CA  LEU A  59     -57.992 -47.428  -1.369  1.00 62.75           C  
ATOM    810  HA  LEU A  59     -57.235 -47.053  -2.058  1.00 62.75           H  
ATOM    811  C   LEU A  59     -57.711 -46.811  -0.001  1.00 62.75           C  
ATOM    812  CB  LEU A  59     -59.388 -47.068  -1.887  1.00 62.75           C  
ATOM    813  HB2 LEU A  59     -60.125 -47.328  -1.127  1.00 62.75           H  
ATOM    814  HB3 LEU A  59     -59.591 -47.663  -2.777  1.00 62.75           H  
ATOM    815  O   LEU A  59     -56.977 -45.841   0.078  1.00 62.75           O  
ATOM    816  CG  LEU A  59     -59.543 -45.586  -2.258  1.00 62.75           C  
ATOM    817  HG  LEU A  59     -59.308 -44.948  -1.406  1.00 62.75           H  
ATOM    818  CD1 LEU A  59     -58.696 -45.189  -3.466  1.00 62.75           C  
ATOM    819 HD11 LEU A  59     -58.952 -45.800  -4.332  1.00 62.75           H  
ATOM    820 HD12 LEU A  59     -58.861 -44.137  -3.699  1.00 62.75           H  
ATOM    821 HD13 LEU A  59     -57.635 -45.297  -3.238  1.00 62.75           H  
ATOM    822  CD2 LEU A  59     -60.996 -45.381  -2.665  1.00 62.75           C  
ATOM    823 HD21 LEU A  59     -61.285 -46.136  -3.395  1.00 62.75           H  
ATOM    824 HD22 LEU A  59     -61.075 -44.406  -3.147  1.00 62.75           H  
ATOM    825 HD23 LEU A  59     -61.642 -45.439  -1.789  1.00 62.75           H  
ATOM    826  N   SER A  60     -58.219 -47.413   1.077  1.00 59.29           N  
ATOM    827  H   SER A  60     -58.831 -48.207   0.952  1.00 59.29           H  
ATOM    828  CA  SER A  60     -57.864 -46.990   2.434  1.00 59.29           C  
ATOM    829  HA  SER A  60     -58.109 -45.933   2.547  1.00 59.29           H  
ATOM    830  C   SER A  60     -56.366 -47.152   2.704  1.00 59.29           C  
ATOM    831  CB  SER A  60     -58.652 -47.797   3.464  1.00 59.29           C  
ATOM    832  HB2 SER A  60     -58.215 -48.789   3.571  1.00 59.29           H  
ATOM    833  HB3 SER A  60     -59.683 -47.905   3.125  1.00 59.29           H  
ATOM    834  O   SER A  60     -55.774 -46.275   3.312  1.00 59.29           O  
ATOM    835  OG  SER A  60     -58.674 -47.141   4.714  1.00 59.29           O  
ATOM    836  HG  SER A  60     -57.807 -46.773   4.897  1.00 59.29           H  
ATOM    837  N   GLY A  61     -55.749 -48.241   2.233  1.00 56.93           N  
ATOM    838  H   GLY A  61     -56.286 -48.941   1.742  1.00 56.93           H  
ATOM    839  CA  GLY A  61     -54.301 -48.433   2.341  1.00 56.93           C  
ATOM    840  HA2 GLY A  61     -54.036 -49.418   1.957  1.00 56.93           H  
ATOM    841  HA3 GLY A  61     -53.999 -48.365   3.386  1.00 56.93           H  
ATOM    842  C   GLY A  61     -53.512 -47.390   1.550  1.00 56.93           C  
ATOM    843  O   GLY A  61     -52.585 -46.804   2.086  1.00 56.93           O  
ATOM    844  N   ALA A  62     -53.920 -47.097   0.315  1.00 56.60           N  
ATOM    845  H   ALA A  62     -54.676 -47.632  -0.089  1.00 56.60           H  
ATOM    846  CA  ALA A  62     -53.295 -46.072  -0.513  1.00 56.60           C  
ATOM    847  HA  ALA A  62     -52.225 -46.274  -0.569  1.00 56.60           H  
ATOM    848  C   ALA A  62     -53.466 -44.665   0.081  1.00 56.60           C  
ATOM    849  CB  ALA A  62     -53.883 -46.161  -1.926  1.00 56.60           C  
ATOM    850  HB1 ALA A  62     -53.716 -47.158  -2.335  1.00 56.60           H  
ATOM    851  HB2 ALA A  62     -54.953 -45.952  -1.901  1.00 56.60           H  
ATOM    852  HB3 ALA A  62     -53.392 -45.430  -2.569  1.00 56.60           H  
ATOM    853  O   ALA A  62     -52.535 -43.875   0.031  1.00 56.60           O  
ATOM    854  N   GLU A  63     -54.621 -44.352   0.672  1.00 57.12           N  
ATOM    855  H   GLU A  63     -55.374 -45.025   0.641  1.00 57.12           H  
ATOM    856  CA  GLU A  63     -54.864 -43.087   1.376  1.00 57.12           C  
ATOM    857  HA  GLU A  63     -54.603 -42.251   0.727  1.00 57.12           H  
ATOM    858  C   GLU A  63     -53.993 -42.966   2.639  1.00 57.12           C  
ATOM    859  CB  GLU A  63     -56.357 -42.979   1.748  1.00 57.12           C  
ATOM    860  HB2 GLU A  63     -56.475 -42.193   2.495  1.00 57.12           H  
ATOM    861  HB3 GLU A  63     -56.658 -43.920   2.208  1.00 57.12           H  
ATOM    862  O   GLU A  63     -53.414 -41.905   2.884  1.00 57.12           O  
ATOM    863  CG  GLU A  63     -57.307 -42.652   0.571  1.00 57.12           C  
ATOM    864  HG2 GLU A  63     -57.062 -43.283  -0.283  1.00 57.12           H  
ATOM    865  HG3 GLU A  63     -57.143 -41.618   0.270  1.00 57.12           H  
ATOM    866  CD  GLU A  63     -58.801 -42.851   0.926  1.00 57.12           C  
ATOM    867  OE1 GLU A  63     -59.711 -42.688   0.073  1.00 57.12           O  
ATOM    868  OE2 GLU A  63     -59.132 -43.277   2.056  1.00 57.12           O  
ATOM    869  N   ASP A  64     -53.860 -44.044   3.417  1.00 56.12           N  
ATOM    870  H   ASP A  64     -54.395 -44.872   3.195  1.00 56.12           H  
ATOM    871  CA  ASP A  64     -53.006 -44.083   4.608  1.00 56.12           C  
ATOM    872  HA  ASP A  64     -53.244 -43.229   5.241  1.00 56.12           H  
ATOM    873  C   ASP A  64     -51.519 -43.971   4.233  1.00 56.12           C  
ATOM    874  CB  ASP A  64     -53.262 -45.375   5.412  1.00 56.12           C  
ATOM    875  HB2 ASP A  64     -53.244 -46.231   4.737  1.00 56.12           H  
ATOM    876  HB3 ASP A  64     -52.442 -45.500   6.119  1.00 56.12           H  
ATOM    877  O   ASP A  64     -50.791 -43.165   4.818  1.00 56.12           O  
ATOM    878  CG  ASP A  64     -54.566 -45.394   6.229  1.00 56.12           C  
ATOM    879  OD1 ASP A  64     -54.980 -46.507   6.642  1.00 56.12           O  
ATOM    880  OD2 ASP A  64     -55.110 -44.310   6.544  1.00 56.12           O  
ATOM    881  N   ASP A  65     -51.071 -44.729   3.230  1.00 50.61           N  
ATOM    882  H   ASP A  65     -51.705 -45.397   2.817  1.00 50.61           H  
ATOM    883  CA  ASP A  65     -49.688 -44.722   2.753  1.00 50.61           C  
ATOM    884  HA  ASP A  65     -49.018 -44.856   3.602  1.00 50.61           H  
ATOM    885  C   ASP A  65     -49.340 -43.384   2.105  1.00 50.61           C  
ATOM    886  CB  ASP A  65     -49.446 -45.866   1.751  1.00 50.61           C  
ATOM    887  HB2 ASP A  65     -50.243 -45.874   1.008  1.00 50.61           H  
ATOM    888  HB3 ASP A  65     -48.512 -45.667   1.225  1.00 50.61           H  
ATOM    889  O   ASP A  65     -48.292 -42.809   2.409  1.00 50.61           O  
ATOM    890  CG  ASP A  65     -49.317 -47.256   2.393  1.00 50.61           C  
ATOM    891  OD1 ASP A  65     -49.369 -48.250   1.632  1.00 50.61           O  
ATOM    892  OD2 ASP A  65     -49.082 -47.338   3.623  1.00 50.61           O  
ATOM    893  N   ALA A  66     -50.223 -42.844   1.263  1.00 49.58           N  
ATOM    894  H   ALA A  66     -51.066 -43.356   1.042  1.00 49.58           H  
ATOM    895  CA  ALA A  66     -50.039 -41.527   0.667  1.00 49.58           C  
ATOM    896  HA  ALA A  66     -49.100 -41.526   0.113  1.00 49.58           H  
ATOM    897  C   ALA A  66     -49.938 -40.457   1.755  1.00 49.58           C  
ATOM    898  CB  ALA A  66     -51.175 -41.220  -0.313  1.00 49.58           C  
ATOM    899  HB1 ALA A  66     -52.135 -41.243   0.203  1.00 49.58           H  
ATOM    900  HB2 ALA A  66     -51.177 -41.955  -1.118  1.00 49.58           H  
ATOM    901  HB3 ALA A  66     -51.027 -40.230  -0.744  1.00 49.58           H  
ATOM    902  O   ALA A  66     -49.001 -39.663   1.725  1.00 49.58           O  
ATOM    903  N   SER A  67     -50.823 -40.489   2.754  1.00 45.05           N  
ATOM    904  H   SER A  67     -51.555 -41.184   2.724  1.00 45.05           H  
ATOM    905  CA  SER A  67     -50.809 -39.533   3.869  1.00 45.05           C  
ATOM    906  HA  SER A  67     -50.860 -38.518   3.474  1.00 45.05           H  
ATOM    907  C   SER A  67     -49.556 -39.641   4.734  1.00 45.05           C  
ATOM    908  CB  SER A  67     -52.010 -39.765   4.784  1.00 45.05           C  
ATOM    909  HB2 SER A  67     -52.021 -40.799   5.130  1.00 45.05           H  
ATOM    910  HB3 SER A  67     -51.928 -39.106   5.648  1.00 45.05           H  
ATOM    911  O   SER A  67     -49.032 -38.637   5.225  1.00 45.05           O  
ATOM    912  OG  SER A  67     -53.213 -39.477   4.115  1.00 45.05           O  
ATOM    913  HG  SER A  67     -53.420 -40.251   3.587  1.00 45.05           H  
ATOM    914  N   ALA A  68     -49.069 -40.860   4.949  1.00 45.64           N  
ATOM    915  H   ALA A  68     -49.567 -41.661   4.587  1.00 45.64           H  
ATOM    916  CA  ALA A  68     -47.847 -41.088   5.709  1.00 45.64           C  
ATOM    917  HA  ALA A  68     -47.922 -40.581   6.671  1.00 45.64           H  
ATOM    918  C   ALA A  68     -46.613 -40.537   4.986  1.00 45.64           C  
ATOM    919  CB  ALA A  68     -47.719 -42.595   5.951  1.00 45.64           C  
ATOM    920  HB1 ALA A  68     -46.824 -42.798   6.538  1.00 45.64           H  
ATOM    921  HB2 ALA A  68     -47.646 -43.123   5.000  1.00 45.64           H  
ATOM    922  HB3 ALA A  68     -48.593 -42.961   6.491  1.00 45.64           H  
ATOM    923  O   ALA A  68     -45.626 -40.153   5.611  1.00 45.64           O  
ATOM    924  N   SER A  69     -46.675 -40.507   3.665  1.00 42.08           N  
ATOM    925  H   SER A  69     -47.529 -40.838   3.239  1.00 42.08           H  
ATOM    926  CA  SER A  69     -45.516 -40.355   2.804  1.00 42.08           C  
ATOM    927  HA  SER A  69     -44.610 -40.653   3.333  1.00 42.08           H  
ATOM    928  C   SER A  69     -45.338 -38.942   2.297  1.00 42.08           C  
ATOM    929  CB  SER A  69     -45.759 -41.281   1.634  1.00 42.08           C  
ATOM    930  HB2 SER A  69     -46.740 -41.096   1.197  1.00 42.08           H  
ATOM    931  HB3 SER A  69     -45.017 -41.068   0.865  1.00 42.08           H  
ATOM    932  O   SER A  69     -44.267 -38.339   2.370  1.00 42.08           O  
ATOM    933  OG  SER A  69     -45.680 -42.617   2.082  1.00 42.08           O  
ATOM    934  HG  SER A  69     -46.583 -42.883   2.269  1.00 42.08           H  
ATOM    935  N   LEU A  70     -46.437 -38.401   1.816  1.00 42.63           N  
ATOM    936  H   LEU A  70     -47.273 -38.967   1.791  1.00 42.63           H  
ATOM    937  CA  LEU A  70     -46.645 -36.991   1.734  1.00 42.63           C  
ATOM    938  HA  LEU A  70     -45.731 -36.432   1.933  1.00 42.63           H  
ATOM    939  C   LEU A  70     -47.642 -36.716   2.830  1.00 42.63           C  
ATOM    940  CB  LEU A  70     -47.206 -36.610   0.360  1.00 42.63           C  
ATOM    941  HB2 LEU A  70     -47.877 -35.767   0.521  1.00 42.63           H  
ATOM    942  HB3 LEU A  70     -47.800 -37.423  -0.057  1.00 42.63           H  
ATOM    943  O   LEU A  70     -48.842 -36.931   2.666  1.00 42.63           O  
ATOM    944  CG  LEU A  70     -46.155 -36.136  -0.645  1.00 42.63           C  
ATOM    945  HG  LEU A  70     -45.494 -35.408  -0.175  1.00 42.63           H  
ATOM    946  CD1 LEU A  70     -45.315 -37.276  -1.174  1.00 42.63           C  
ATOM    947 HD11 LEU A  70     -45.971 -38.023  -1.622  1.00 42.63           H  
ATOM    948 HD12 LEU A  70     -44.616 -36.916  -1.928  1.00 42.63           H  
ATOM    949 HD13 LEU A  70     -44.763 -37.725  -0.348  1.00 42.63           H  
ATOM    950  CD2 LEU A  70     -46.818 -35.495  -1.857  1.00 42.63           C  
ATOM    951 HD21 LEU A  70     -46.068 -35.239  -2.605  1.00 42.63           H  
ATOM    952 HD22 LEU A  70     -47.311 -34.568  -1.566  1.00 42.63           H  
ATOM    953 HD23 LEU A  70     -47.523 -36.196  -2.306  1.00 42.63           H  
ATOM    954  N   THR A  71     -47.171 -36.108   3.909  1.00 38.74           N  
ATOM    955  H   THR A  71     -46.177 -35.967   4.016  1.00 38.74           H  
ATOM    956  CA  THR A  71     -48.104 -35.242   4.607  1.00 38.74           C  
ATOM    957  HA  THR A  71     -49.071 -35.741   4.678  1.00 38.74           H  
ATOM    958  C   THR A  71     -48.282 -34.020   3.728  1.00 38.74           C  
ATOM    959  CB  THR A  71     -47.698 -34.946   6.038  1.00 38.74           C  
ATOM    960  HB  THR A  71     -46.768 -34.378   6.059  1.00 38.74           H  
ATOM    961  O   THR A  71     -47.680 -32.965   3.921  1.00 38.74           O  
ATOM    962  CG2 THR A  71     -48.798 -34.177   6.768  1.00 38.74           C  
ATOM    963 HG21 THR A  71     -48.905 -33.185   6.330  1.00 38.74           H  
ATOM    964 HG22 THR A  71     -49.744 -34.715   6.697  1.00 38.74           H  
ATOM    965 HG23 THR A  71     -48.524 -34.069   7.817  1.00 38.74           H  
ATOM    966  OG1 THR A  71     -47.514 -36.158   6.725  1.00 38.74           O  
ATOM    967  HG1 THR A  71     -47.786 -36.872   6.144  1.00 38.74           H  
ATOM    968  N   LEU A  72     -49.124 -34.204   2.722  1.00 38.74           N  
ATOM    969  H   LEU A  72     -49.453 -35.148   2.578  1.00 38.74           H  
ATOM    970  CA  LEU A  72     -49.903 -33.162   2.113  1.00 38.74           C  
ATOM    971  HA  LEU A  72     -49.260 -32.334   1.814  1.00 38.74           H  
ATOM    972  C   LEU A  72     -50.880 -32.682   3.146  1.00 38.74           C  
ATOM    973  CB  LEU A  72     -50.636 -33.729   0.919  1.00 38.74           C  
ATOM    974  HB2 LEU A  72     -51.531 -33.148   0.697  1.00 38.74           H  
ATOM    975  HB3 LEU A  72     -50.984 -34.729   1.179  1.00 38.74           H  
ATOM    976  O   LEU A  72     -52.078 -32.944   3.129  1.00 38.74           O  
ATOM    977  CG  LEU A  72     -49.706 -33.711  -0.281  1.00 38.74           C  
ATOM    978  HG  LEU A  72     -48.672 -33.812   0.048  1.00 38.74           H  
ATOM    979  CD1 LEU A  72     -50.090 -34.995  -1.030  1.00 38.74           C  
ATOM    980 HD11 LEU A  72     -49.420 -35.245  -1.853  1.00 38.74           H  
ATOM    981 HD12 LEU A  72     -50.039 -35.857  -0.364  1.00 38.74           H  
ATOM    982 HD13 LEU A  72     -51.115 -34.921  -1.395  1.00 38.74           H  
ATOM    983  CD2 LEU A  72     -49.884 -32.305  -0.895  1.00 38.74           C  
ATOM    984 HD21 LEU A  72     -50.926 -32.135  -1.166  1.00 38.74           H  
ATOM    985 HD22 LEU A  72     -49.617 -31.536  -0.170  1.00 38.74           H  
ATOM    986 HD23 LEU A  72     -49.259 -32.159  -1.776  1.00 38.74           H  
ATOM    987  N   ALA A  73     -50.336 -31.941   4.083  1.00 38.93           N  
ATOM    988  H   ALA A  73     -49.345 -31.757   4.016  1.00 38.93           H  
ATOM    989  CA  ALA A  73     -51.158 -31.027   4.798  1.00 38.93           C  
ATOM    990  HA  ALA A  73     -52.133 -31.465   5.011  1.00 38.93           H  
ATOM    991  C   ALA A  73     -51.365 -29.862   3.841  1.00 38.93           C  
ATOM    992  CB  ALA A  73     -50.492 -30.717   6.136  1.00 38.93           C  
ATOM    993  HB1 ALA A  73     -50.987 -29.867   6.605  1.00 38.93           H  
ATOM    994  HB2 ALA A  73     -50.581 -31.583   6.791  1.00 38.93           H  
ATOM    995  HB3 ALA A  73     -49.435 -30.493   5.992  1.00 38.93           H  
ATOM    996  O   ALA A  73     -50.794 -28.789   4.018  1.00 38.93           O  
ATOM    997  N   THR A  74     -52.255 -30.016   2.862  1.00 37.22           N  
ATOM    998  H   THR A  74     -52.641 -30.935   2.701  1.00 37.22           H  
ATOM    999  CA  THR A  74     -53.082 -28.863   2.525  1.00 37.22           C  
ATOM   1000  HA  THR A  74     -52.445 -27.982   2.438  1.00 37.22           H  
ATOM   1001  C   THR A  74     -53.984 -28.640   3.722  1.00 37.22           C  
ATOM   1002  CB  THR A  74     -53.856 -28.988   1.212  1.00 37.22           C  
ATOM   1003  HB  THR A  74     -54.787 -29.535   1.362  1.00 37.22           H  
ATOM   1004  O   THR A  74     -55.166 -28.965   3.741  1.00 37.22           O  
ATOM   1005  CG2 THR A  74     -54.150 -27.599   0.644  1.00 37.22           C  
ATOM   1006 HG21 THR A  74     -54.810 -27.706  -0.217  1.00 37.22           H  
ATOM   1007 HG22 THR A  74     -54.642 -26.981   1.396  1.00 37.22           H  
ATOM   1008 HG23 THR A  74     -53.229 -27.117   0.316  1.00 37.22           H  
ATOM   1009  OG1 THR A  74     -53.092 -29.662   0.247  1.00 37.22           O  
ATOM   1010  HG1 THR A  74     -52.159 -29.597   0.464  1.00 37.22           H  
ATOM   1011  N   ASP A  75     -53.381 -28.124   4.784  1.00 36.68           N  
ATOM   1012  H   ASP A  75     -52.405 -27.881   4.694  1.00 36.68           H  
ATOM   1013  CA  ASP A  75     -54.120 -27.564   5.879  1.00 36.68           C  
ATOM   1014  HA  ASP A  75     -55.011 -28.164   6.063  1.00 36.68           H  
ATOM   1015  C   ASP A  75     -54.547 -26.210   5.360  1.00 36.68           C  
ATOM   1016  CB  ASP A  75     -53.276 -27.558   7.155  1.00 36.68           C  
ATOM   1017  HB2 ASP A  75     -52.807 -28.536   7.265  1.00 36.68           H  
ATOM   1018  HB3 ASP A  75     -52.482 -26.816   7.079  1.00 36.68           H  
ATOM   1019  O   ASP A  75     -53.986 -25.173   5.691  1.00 36.68           O  
ATOM   1020  CG  ASP A  75     -54.112 -27.312   8.415  1.00 36.68           C  
ATOM   1021  OD1 ASP A  75     -53.469 -27.050   9.463  1.00 36.68           O  
ATOM   1022  OD2 ASP A  75     -55.359 -27.358   8.346  1.00 36.68           O  
ATOM   1023  N   ASN A  76     -55.511 -26.242   4.446  1.00 34.36           N  
ATOM   1024  H   ASN A  76     -55.864 -27.148   4.175  1.00 34.36           H  
ATOM   1025  CA  ASN A  76     -56.297 -25.078   4.172  1.00 34.36           C  
ATOM   1026  HA  ASN A  76     -55.648 -24.254   3.876  1.00 34.36           H  
ATOM   1027  C   ASN A  76     -56.927 -24.798   5.520  1.00 34.36           C  
ATOM   1028  CB  ASN A  76     -57.287 -25.415   3.054  1.00 34.36           C  
ATOM   1029  HB2 ASN A  76     -58.112 -26.023   3.425  1.00 34.36           H  
ATOM   1030  HB3 ASN A  76     -56.766 -25.979   2.279  1.00 34.36           H  
ATOM   1031  O   ASN A  76     -57.804 -25.565   5.924  1.00 34.36           O  
ATOM   1032  CG  ASN A  76     -57.823 -24.161   2.417  1.00 34.36           C  
ATOM   1033  ND2 ASN A  76     -58.414 -24.269   1.254  1.00 34.36           N  
ATOM   1034 HD21 ASN A  76     -58.456 -25.163   0.786  1.00 34.36           H  
ATOM   1035 HD22 ASN A  76     -58.679 -23.398   0.815  1.00 34.36           H  
ATOM   1036  OD1 ASN A  76     -57.690 -23.070   2.933  1.00 34.36           O  
ATOM   1037  N   LYS A  77     -56.329 -23.863   6.275  1.00 36.01           N  
ATOM   1038  H   LYS A  77     -55.619 -23.305   5.823  1.00 36.01           H  
ATOM   1039  CA  LYS A  77     -56.270 -23.927   7.744  1.00 36.01           C  
ATOM   1040  HA  LYS A  77     -56.126 -24.978   7.993  1.00 36.01           H  
ATOM   1041  C   LYS A  77     -57.596 -23.552   8.386  1.00 36.01           C  
ATOM   1042  CB  LYS A  77     -55.056 -23.122   8.267  1.00 36.01           C  
ATOM   1043  HB2 LYS A  77     -55.368 -22.285   8.891  1.00 36.01           H  
ATOM   1044  HB3 LYS A  77     -54.480 -22.716   7.435  1.00 36.01           H  
ATOM   1045  O   LYS A  77     -57.661 -22.890   9.415  1.00 36.01           O  
ATOM   1046  CG  LYS A  77     -54.156 -24.063   9.065  1.00 36.01           C  
ATOM   1047  HG2 LYS A  77     -53.677 -24.731   8.349  1.00 36.01           H  
ATOM   1048  HG3 LYS A  77     -54.769 -24.642   9.756  1.00 36.01           H  
ATOM   1049  CD  LYS A  77     -53.065 -23.363   9.865  1.00 36.01           C  
ATOM   1050  HD2 LYS A  77     -53.516 -22.695  10.599  1.00 36.01           H  
ATOM   1051  HD3 LYS A  77     -52.431 -22.796   9.182  1.00 36.01           H  
ATOM   1052  CE  LYS A  77     -52.259 -24.465  10.557  1.00 36.01           C  
ATOM   1053  HE2 LYS A  77     -52.918 -25.003  11.238  1.00 36.01           H  
ATOM   1054  HE3 LYS A  77     -51.954 -25.189   9.801  1.00 36.01           H  
ATOM   1055  NZ  LYS A  77     -51.081 -23.915  11.261  1.00 36.01           N  
ATOM   1056  HZ1 LYS A  77     -50.558 -24.672  11.678  1.00 36.01           H  
ATOM   1057  HZ2 LYS A  77     -51.375 -23.256  11.967  1.00 36.01           H  
ATOM   1058  HZ3 LYS A  77     -50.486 -23.445  10.593  1.00 36.01           H  
ATOM   1059  N   GLY A  78     -58.682 -23.836   7.683  1.00 34.95           N  
ATOM   1060  H   GLY A  78     -58.538 -24.451   6.896  1.00 34.95           H  
ATOM   1061  CA  GLY A  78     -59.991 -23.238   7.774  1.00 34.95           C  
ATOM   1062  HA2 GLY A  78     -60.377 -23.384   8.783  1.00 34.95           H  
ATOM   1063  HA3 GLY A  78     -60.657 -23.723   7.060  1.00 34.95           H  
ATOM   1064  C   GLY A  78     -59.971 -21.750   7.484  1.00 34.95           C  
ATOM   1065  O   GLY A  78     -61.006 -21.192   7.138  1.00 34.95           O  
ATOM   1066  N   GLU A  79     -58.827 -21.098   7.621  1.00 30.91           N  
ATOM   1067  H   GLU A  79     -58.029 -21.585   8.002  1.00 30.91           H  
ATOM   1068  CA  GLU A  79     -58.679 -19.690   7.406  1.00 30.91           C  
ATOM   1069  HA  GLU A  79     -59.602 -19.181   7.684  1.00 30.91           H  
ATOM   1070  C   GLU A  79     -58.534 -19.526   5.923  1.00 30.91           C  
ATOM   1071  CB  GLU A  79     -57.578 -19.126   8.306  1.00 30.91           C  
ATOM   1072  HB2 GLU A  79     -57.417 -18.077   8.055  1.00 30.91           H  
ATOM   1073  HB3 GLU A  79     -56.655 -19.693   8.188  1.00 30.91           H  
ATOM   1074  O   GLU A  79     -57.453 -19.472   5.387  1.00 30.91           O  
ATOM   1075  CG  GLU A  79     -58.096 -19.250   9.753  1.00 30.91           C  
ATOM   1076  HG2 GLU A  79     -59.124 -18.889   9.789  1.00 30.91           H  
ATOM   1077  HG3 GLU A  79     -58.107 -20.300  10.044  1.00 30.91           H  
ATOM   1078  CD  GLU A  79     -57.302 -18.472  10.803  1.00 30.91           C  
ATOM   1079  OE1 GLU A  79     -57.830 -18.371  11.937  1.00 30.91           O  
ATOM   1080  OE2 GLU A  79     -56.199 -17.973  10.495  1.00 30.91           O  
ATOM   1081  N   ILE A  80     -59.699 -19.569   5.292  1.00 34.43           N  
ATOM   1082  H   ILE A  80     -60.435 -19.995   5.837  1.00 34.43           H  
ATOM   1083  CA  ILE A  80     -60.172 -18.730   4.203  1.00 34.43           C  
ATOM   1084  HA  ILE A  80     -60.695 -19.367   3.490  1.00 34.43           H  
ATOM   1085  C   ILE A  80     -59.050 -18.052   3.426  1.00 34.43           C  
ATOM   1086  CB  ILE A  80     -61.185 -17.714   4.790  1.00 34.43           C  
ATOM   1087  HB  ILE A  80     -60.682 -17.115   5.549  1.00 34.43           H  
ATOM   1088  O   ILE A  80     -58.904 -18.275   2.232  1.00 34.43           O  
ATOM   1089  CG1 ILE A  80     -62.374 -18.456   5.452  1.00 34.43           C  
ATOM   1090 HG12 ILE A  80     -62.873 -19.075   4.707  1.00 34.43           H  
ATOM   1091 HG13 ILE A  80     -62.002 -19.110   6.241  1.00 34.43           H  
ATOM   1092  CG2 ILE A  80     -61.713 -16.764   3.704  1.00 34.43           C  
ATOM   1093 HG21 ILE A  80     -60.890 -16.272   3.186  1.00 34.43           H  
ATOM   1094 HG22 ILE A  80     -62.315 -15.971   4.147  1.00 34.43           H  
ATOM   1095 HG23 ILE A  80     -62.296 -17.316   2.967  1.00 34.43           H  
ATOM   1096  CD1 ILE A  80     -63.414 -17.555   6.123  1.00 34.43           C  
ATOM   1097 HD11 ILE A  80     -63.949 -16.965   5.378  1.00 34.43           H  
ATOM   1098 HD12 ILE A  80     -62.923 -16.891   6.834  1.00 34.43           H  
ATOM   1099 HD13 ILE A  80     -64.135 -18.174   6.656  1.00 34.43           H  
ATOM   1100  N   ASP A  81     -58.285 -17.207   4.092  1.00 36.86           N  
ATOM   1101  H   ASP A  81     -58.461 -17.050   5.074  1.00 36.86           H  
ATOM   1102  CA  ASP A  81     -57.270 -16.407   3.429  1.00 36.86           C  
ATOM   1103  HA  ASP A  81     -57.491 -16.316   2.365  1.00 36.86           H  
ATOM   1104  C   ASP A  81     -55.882 -17.018   3.535  1.00 36.86           C  
ATOM   1105  CB  ASP A  81     -57.358 -15.017   4.042  1.00 36.86           C  
ATOM   1106  HB2 ASP A  81     -57.195 -15.076   5.118  1.00 36.86           H  
ATOM   1107  HB3 ASP A  81     -56.583 -14.384   3.609  1.00 36.86           H  
ATOM   1108  O   ASP A  81     -55.074 -16.952   2.615  1.00 36.86           O  
ATOM   1109  CG  ASP A  81     -58.727 -14.397   3.744  1.00 36.86           C  
ATOM   1110  OD1 ASP A  81     -59.291 -13.766   4.667  1.00 36.86           O  
ATOM   1111  OD2 ASP A  81     -59.225 -14.554   2.607  1.00 36.86           O  
ATOM   1112  N   SER A  82     -55.654 -17.708   4.633  1.00 38.72           N  
ATOM   1113  H   SER A  82     -56.451 -17.855   5.237  1.00 38.72           H  
ATOM   1114  CA  SER A  82     -54.554 -18.624   4.832  1.00 38.72           C  
ATOM   1115  HA  SER A  82     -53.685 -18.307   4.256  1.00 38.72           H  
ATOM   1116  C   SER A  82     -54.910 -20.001   4.316  1.00 38.72           C  
ATOM   1117  CB  SER A  82     -54.191 -18.637   6.307  1.00 38.72           C  
ATOM   1118  HB2 SER A  82     -55.020 -19.040   6.888  1.00 38.72           H  
ATOM   1119  HB3 SER A  82     -53.313 -19.266   6.454  1.00 38.72           H  
ATOM   1120  O   SER A  82     -54.886 -20.993   5.053  1.00 38.72           O  
ATOM   1121  OG  SER A  82     -53.927 -17.313   6.718  1.00 38.72           O  
ATOM   1122  HG  SER A  82     -53.985 -16.795   5.912  1.00 38.72           H  
ATOM   1123  N   ILE A  83     -55.171 -20.069   3.012  1.00 44.01           N  
ATOM   1124  H   ILE A  83     -55.190 -19.207   2.486  1.00 44.01           H  
ATOM   1125  CA  ILE A  83     -54.885 -21.314   2.321  1.00 44.01           C  
ATOM   1126  HA  ILE A  83     -55.516 -22.096   2.744  1.00 44.01           H  
ATOM   1127  C   ILE A  83     -53.435 -21.614   2.665  1.00 44.01           C  
ATOM   1128  CB  ILE A  83     -55.145 -21.238   0.806  1.00 44.01           C  
ATOM   1129  HB  ILE A  83     -54.466 -20.511   0.361  1.00 44.01           H  
ATOM   1130  O   ILE A  83     -52.549 -20.797   2.420  1.00 44.01           O  
ATOM   1131  CG1 ILE A  83     -56.597 -20.759   0.569  1.00 44.01           C  
ATOM   1132 HG12 ILE A  83     -57.278 -21.266   1.253  1.00 44.01           H  
ATOM   1133 HG13 ILE A  83     -56.647 -19.694   0.794  1.00 44.01           H  
ATOM   1134  CG2 ILE A  83     -54.853 -22.617   0.179  1.00 44.01           C  
ATOM   1135 HG21 ILE A  83     -54.967 -22.574  -0.904  1.00 44.01           H  
ATOM   1136 HG22 ILE A  83     -53.825 -22.920   0.377  1.00 44.01           H  
ATOM   1137 HG23 ILE A  83     -55.532 -23.368   0.582  1.00 44.01           H  
ATOM   1138  CD1 ILE A  83     -57.123 -20.964  -0.851  1.00 44.01           C  
ATOM   1139 HD11 ILE A  83     -57.415 -22.005  -0.988  1.00 44.01           H  
ATOM   1140 HD12 ILE A  83     -57.992 -20.328  -1.017  1.00 44.01           H  
ATOM   1141 HD13 ILE A  83     -56.346 -20.724  -1.577  1.00 44.01           H  
ATOM   1142  N   ARG A  84     -53.225 -22.721   3.367  1.00 53.94           N  
ATOM   1143  H   ARG A  84     -54.014 -23.280   3.657  1.00 53.94           H  
ATOM   1144  CA  ARG A  84     -51.904 -23.259   3.581  1.00 53.94           C  
ATOM   1145  HA  ARG A  84     -51.203 -22.579   3.097  1.00 53.94           H  
ATOM   1146  C   ARG A  84     -51.839 -24.576   2.839  1.00 53.94           C  
ATOM   1147  CB  ARG A  84     -51.497 -23.243   5.057  1.00 53.94           C  
ATOM   1148  HB2 ARG A  84     -52.280 -23.654   5.695  1.00 53.94           H  
ATOM   1149  HB3 ARG A  84     -51.372 -22.203   5.355  1.00 53.94           H  
ATOM   1150  O   ARG A  84     -52.550 -25.526   3.148  1.00 53.94           O  
ATOM   1151  CG  ARG A  84     -50.186 -23.991   5.312  1.00 53.94           C  
ATOM   1152  HG2 ARG A  84     -50.302 -25.047   5.066  1.00 53.94           H  
ATOM   1153  HG3 ARG A  84     -49.395 -23.562   4.697  1.00 53.94           H  
ATOM   1154  CD  ARG A  84     -49.838 -23.850   6.793  1.00 53.94           C  
ATOM   1155  HD2 ARG A  84     -49.744 -22.788   7.020  1.00 53.94           H  
ATOM   1156  HD3 ARG A  84     -50.651 -24.258   7.394  1.00 53.94           H  
ATOM   1157  NE  ARG A  84     -48.561 -24.497   7.118  1.00 53.94           N  
ATOM   1158  HE  ARG A  84     -47.733 -24.062   6.736  1.00 53.94           H  
ATOM   1159  NH1 ARG A  84     -49.338 -26.427   8.086  1.00 53.94           N  
ATOM   1160 HH11 ARG A  84     -50.241 -26.221   7.683  1.00 53.94           H  
ATOM   1161 HH12 ARG A  84     -49.123 -27.390   8.302  1.00 53.94           H  
ATOM   1162  NH2 ARG A  84     -47.148 -26.064   7.942  1.00 53.94           N  
ATOM   1163 HH21 ARG A  84     -46.944 -27.035   8.130  1.00 53.94           H  
ATOM   1164 HH22 ARG A  84     -46.434 -25.487   7.522  1.00 53.94           H  
ATOM   1165  CZ  ARG A  84     -48.356 -25.654   7.712  1.00 53.94           C  
ATOM   1166  N   ALA A  85     -51.018 -24.607   1.808  1.00 62.57           N  
ATOM   1167  H   ALA A  85     -50.444 -23.793   1.642  1.00 62.57           H  
ATOM   1168  CA  ALA A  85     -50.653 -25.833   1.138  1.00 62.57           C  
ATOM   1169  HA  ALA A  85     -51.351 -26.634   1.384  1.00 62.57           H  
ATOM   1170  C   ALA A  85     -49.285 -26.220   1.686  1.00 62.57           C  
ATOM   1171  CB  ALA A  85     -50.730 -25.608  -0.375  1.00 62.57           C  
ATOM   1172  HB1 ALA A  85     -51.757 -25.382  -0.662  1.00 62.57           H  
ATOM   1173  HB2 ALA A  85     -50.105 -24.761  -0.661  1.00 62.57           H  
ATOM   1174  HB3 ALA A  85     -50.411 -26.508  -0.900  1.00 62.57           H  
ATOM   1175  O   ALA A  85     -48.345 -25.449   1.571  1.00 62.57           O  
ATOM   1176  N   SER A  86     -49.164 -27.372   2.334  1.00 63.69           N  
ATOM   1177  H   SER A  86     -49.972 -27.959   2.484  1.00 63.69           H  
ATOM   1178  CA  SER A  86     -47.875 -27.886   2.783  1.00 63.69           C  
ATOM   1179  HA  SER A  86     -47.118 -27.305   2.256  1.00 63.69           H  
ATOM   1180  C   SER A  86     -47.682 -29.335   2.350  1.00 63.69           C  
ATOM   1181  CB  SER A  86     -47.604 -27.626   4.274  1.00 63.69           C  
ATOM   1182  HB2 SER A  86     -47.675 -26.554   4.454  1.00 63.69           H  
ATOM   1183  HB3 SER A  86     -46.585 -27.935   4.507  1.00 63.69           H  
ATOM   1184  O   SER A  86     -48.611 -30.133   2.435  1.00 63.69           O  
ATOM   1185  OG  SER A  86     -48.492 -28.291   5.148  1.00 63.69           O  
ATOM   1186  HG  SER A  86     -49.297 -28.473   4.657  1.00 63.69           H  
ATOM   1187  N   ILE A  87     -46.486 -29.660   1.864  1.00 64.11           N  
ATOM   1188  H   ILE A  87     -45.784 -28.933   1.858  1.00 64.11           H  
ATOM   1189  CA  ILE A  87     -46.016 -31.021   1.628  1.00 64.11           C  
ATOM   1190  HA  ILE A  87     -46.798 -31.732   1.893  1.00 64.11           H  
ATOM   1191  C   ILE A  87     -44.831 -31.237   2.543  1.00 64.11           C  
ATOM   1192  CB  ILE A  87     -45.608 -31.289   0.164  1.00 64.11           C  
ATOM   1193  HB  ILE A  87     -44.871 -30.561  -0.177  1.00 64.11           H  
ATOM   1194  O   ILE A  87     -43.790 -30.622   2.357  1.00 64.11           O  
ATOM   1195  CG1 ILE A  87     -46.825 -31.231  -0.763  1.00 64.11           C  
ATOM   1196 HG12 ILE A  87     -47.479 -30.407  -0.481  1.00 64.11           H  
ATOM   1197 HG13 ILE A  87     -47.359 -32.171  -0.618  1.00 64.11           H  
ATOM   1198  CG2 ILE A  87     -44.967 -32.683   0.091  1.00 64.11           C  
ATOM   1199 HG21 ILE A  87     -45.504 -33.374   0.740  1.00 64.11           H  
ATOM   1200 HG22 ILE A  87     -45.030 -33.069  -0.927  1.00 64.11           H  
ATOM   1201 HG23 ILE A  87     -43.920 -32.641   0.392  1.00 64.11           H  
ATOM   1202  CD1 ILE A  87     -46.510 -31.092  -2.256  1.00 64.11           C  
ATOM   1203 HD11 ILE A  87     -47.444 -31.089  -2.819  1.00 64.11           H  
ATOM   1204 HD12 ILE A  87     -45.900 -31.924  -2.607  1.00 64.11           H  
ATOM   1205 HD13 ILE A  87     -45.998 -30.148  -2.442  1.00 64.11           H  
ATOM   1206  N   LEU A  88     -44.973 -32.137   3.500  1.00 64.79           N  
ATOM   1207  H   LEU A  88     -45.877 -32.570   3.622  1.00 64.79           H  
ATOM   1208  CA  LEU A  88     -43.865 -32.620   4.296  1.00 64.79           C  
ATOM   1209  HA  LEU A  88     -42.996 -31.979   4.148  1.00 64.79           H  
ATOM   1210  C   LEU A  88     -43.507 -34.029   3.822  1.00 64.79           C  
ATOM   1211  CB  LEU A  88     -44.262 -32.518   5.772  1.00 64.79           C  
ATOM   1212  HB2 LEU A  88     -45.160 -33.117   5.926  1.00 64.79           H  
ATOM   1213  HB3 LEU A  88     -44.511 -31.482   6.000  1.00 64.79           H  
ATOM   1214  O   LEU A  88     -44.242 -34.980   4.081  1.00 64.79           O  
ATOM   1215  CG  LEU A  88     -43.180 -33.001   6.743  1.00 64.79           C  
ATOM   1216  HG  LEU A  88     -42.873 -34.012   6.474  1.00 64.79           H  
ATOM   1217  CD1 LEU A  88     -41.963 -32.078   6.745  1.00 64.79           C  
ATOM   1218 HD11 LEU A  88     -41.432 -32.160   5.797  1.00 64.79           H  
ATOM   1219 HD12 LEU A  88     -42.286 -31.048   6.897  1.00 64.79           H  
ATOM   1220 HD13 LEU A  88     -41.291 -32.362   7.555  1.00 64.79           H  
ATOM   1221  CD2 LEU A  88     -43.755 -33.033   8.159  1.00 64.79           C  
ATOM   1222 HD21 LEU A  88     -42.997 -33.376   8.863  1.00 64.79           H  
ATOM   1223 HD22 LEU A  88     -44.092 -32.036   8.445  1.00 64.79           H  
ATOM   1224 HD23 LEU A  88     -44.600 -33.722   8.189  1.00 64.79           H  
ATOM   1225  N   LEU A  89     -42.366 -34.157   3.152  1.00 66.85           N  
ATOM   1226  H   LEU A  89     -41.852 -33.310   2.955  1.00 66.85           H  
ATOM   1227  CA  LEU A  89     -41.632 -35.413   3.075  1.00 66.85           C  
ATOM   1228  HA  LEU A  89     -42.315 -36.261   3.030  1.00 66.85           H  
ATOM   1229  C   LEU A  89     -40.784 -35.508   4.333  1.00 66.85           C  
ATOM   1230  CB  LEU A  89     -40.708 -35.413   1.856  1.00 66.85           C  
ATOM   1231  HB2 LEU A  89     -40.004 -34.587   1.957  1.00 66.85           H  
ATOM   1232  HB3 LEU A  89     -40.128 -36.336   1.878  1.00 66.85           H  
ATOM   1233  O   LEU A  89     -39.992 -34.609   4.591  1.00 66.85           O  
ATOM   1234  CG  LEU A  89     -41.388 -35.308   0.495  1.00 66.85           C  
ATOM   1235  HG  LEU A  89     -41.878 -34.341   0.380  1.00 66.85           H  
ATOM   1236  CD1 LEU A  89     -40.292 -35.446  -0.552  1.00 66.85           C  
ATOM   1237 HD11 LEU A  89     -39.547 -36.183  -0.253  1.00 66.85           H  
ATOM   1238 HD12 LEU A  89     -40.747 -35.822  -1.469  1.00 66.85           H  
ATOM   1239 HD13 LEU A  89     -39.806 -34.484  -0.715  1.00 66.85           H  
ATOM   1240  CD2 LEU A  89     -42.407 -36.416   0.279  1.00 66.85           C  
ATOM   1241 HD21 LEU A  89     -41.971 -37.397   0.467  1.00 66.85           H  
ATOM   1242 HD22 LEU A  89     -43.253 -36.272   0.950  1.00 66.85           H  
ATOM   1243 HD23 LEU A  89     -42.774 -36.368  -0.747  1.00 66.85           H  
ATOM   1244  N   ARG A  90     -40.923 -36.556   5.137  1.00 66.02           N  
ATOM   1245  H   ARG A  90     -41.600 -37.269   4.906  1.00 66.02           H  
ATOM   1246  CA  ARG A  90     -40.137 -36.688   6.367  1.00 66.02           C  
ATOM   1247  HA  ARG A  90     -39.219 -36.109   6.269  1.00 66.02           H  
ATOM   1248  C   ARG A  90     -39.717 -38.124   6.600  1.00 66.02           C  
ATOM   1249  CB  ARG A  90     -40.935 -36.098   7.536  1.00 66.02           C  
ATOM   1250  HB2 ARG A  90     -41.895 -36.610   7.612  1.00 66.02           H  
ATOM   1251  HB3 ARG A  90     -41.115 -35.046   7.316  1.00 66.02           H  
ATOM   1252  O   ARG A  90     -40.544 -39.026   6.626  1.00 66.02           O  
ATOM   1253  CG  ARG A  90     -40.207 -36.179   8.882  1.00 66.02           C  
ATOM   1254  HG2 ARG A  90     -40.081 -37.221   9.177  1.00 66.02           H  
ATOM   1255  HG3 ARG A  90     -39.226 -35.713   8.789  1.00 66.02           H  
ATOM   1256  CD  ARG A  90     -41.035 -35.445   9.942  1.00 66.02           C  
ATOM   1257  HD2 ARG A  90     -42.027 -35.893  10.005  1.00 66.02           H  
ATOM   1258  HD3 ARG A  90     -41.152 -34.409   9.624  1.00 66.02           H  
ATOM   1259  NE  ARG A  90     -40.376 -35.451  11.259  1.00 66.02           N  
ATOM   1260  HE  ARG A  90     -39.686 -34.729  11.410  1.00 66.02           H  
ATOM   1261  NH1 ARG A  90     -41.326 -37.356  12.158  1.00 66.02           N  
ATOM   1262 HH11 ARG A  90     -41.795 -37.554  11.285  1.00 66.02           H  
ATOM   1263 HH12 ARG A  90     -41.237 -38.060  12.877  1.00 66.02           H  
ATOM   1264  NH2 ARG A  90     -39.841 -36.194  13.322  1.00 66.02           N  
ATOM   1265 HH21 ARG A  90     -39.696 -37.024  13.881  1.00 66.02           H  
ATOM   1266 HH22 ARG A  90     -39.118 -35.491  13.383  1.00 66.02           H  
ATOM   1267  CZ  ARG A  90     -40.529 -36.328  12.233  1.00 66.02           C  
ATOM   1268  N   THR A  91     -38.434 -38.306   6.854  1.00 64.71           N  
ATOM   1269  H   THR A  91     -37.818 -37.507   6.793  1.00 64.71           H  
ATOM   1270  CA  THR A  91     -37.850 -39.494   7.459  1.00 64.71           C  
ATOM   1271  HA  THR A  91     -38.578 -40.305   7.450  1.00 64.71           H  
ATOM   1272  C   THR A  91     -37.505 -39.160   8.900  1.00 64.71           C  
ATOM   1273  CB  THR A  91     -36.608 -39.958   6.691  1.00 64.71           C  
ATOM   1274  HB  THR A  91     -36.175 -40.836   7.171  1.00 64.71           H  
ATOM   1275  O   THR A  91     -37.010 -38.076   9.199  1.00 64.71           O  
ATOM   1276  CG2 THR A  91     -36.932 -40.258   5.243  1.00 64.71           C  
ATOM   1277 HG21 THR A  91     -37.629 -41.093   5.176  1.00 64.71           H  
ATOM   1278 HG22 THR A  91     -37.348 -39.359   4.788  1.00 64.71           H  
ATOM   1279 HG23 THR A  91     -36.003 -40.483   4.720  1.00 64.71           H  
ATOM   1280  OG1 THR A  91     -35.631 -38.972   6.616  1.00 64.71           O  
ATOM   1281  HG1 THR A  91     -35.077 -39.043   7.397  1.00 64.71           H  
ATOM   1282  N   ASP A  92     -37.799 -40.068   9.817  1.00 63.13           N  
ATOM   1283  H   ASP A  92     -38.238 -40.933   9.537  1.00 63.13           H  
ATOM   1284  CA  ASP A  92     -37.387 -39.969  11.213  1.00 63.13           C  
ATOM   1285  HA  ASP A  92     -36.551 -39.277  11.310  1.00 63.13           H  
ATOM   1286  C   ASP A  92     -36.926 -41.353  11.646  1.00 63.13           C  
ATOM   1287  CB  ASP A  92     -38.542 -39.432  12.068  1.00 63.13           C  
ATOM   1288  HB2 ASP A  92     -38.821 -38.459  11.664  1.00 63.13           H  
ATOM   1289  HB3 ASP A  92     -39.403 -40.094  11.969  1.00 63.13           H  
ATOM   1290  O   ASP A  92     -37.710 -42.304  11.685  1.00 63.13           O  
ATOM   1291  CG  ASP A  92     -38.220 -39.264  13.560  1.00 63.13           C  
ATOM   1292  OD1 ASP A  92     -39.025 -38.559  14.216  1.00 63.13           O  
ATOM   1293  OD2 ASP A  92     -37.217 -39.818  14.057  1.00 63.13           O  
ATOM   1294  N   ALA A  93     -35.636 -41.465  11.918  1.00 65.69           N  
ATOM   1295  H   ALA A  93     -35.072 -40.629  11.869  1.00 65.69           H  
ATOM   1296  CA  ALA A  93     -35.029 -42.635  12.509  1.00 65.69           C  
ATOM   1297  HA  ALA A  93     -35.740 -43.458  12.562  1.00 65.69           H  
ATOM   1298  C   ALA A  93     -34.580 -42.287  13.925  1.00 65.69           C  
ATOM   1299  CB  ALA A  93     -33.859 -43.058  11.633  1.00 65.69           C  
ATOM   1300  HB1 ALA A  93     -34.230 -43.521  10.719  1.00 65.69           H  
ATOM   1301  HB2 ALA A  93     -33.233 -42.197  11.398  1.00 65.69           H  
ATOM   1302  HB3 ALA A  93     -33.245 -43.754  12.205  1.00 65.69           H  
ATOM   1303  O   ALA A  93     -33.513 -41.719  14.118  1.00 65.69           O  
ATOM   1304  N   ASN A  94     -35.381 -42.638  14.930  1.00 60.91           N  
ATOM   1305  H   ASN A  94     -36.282 -43.037  14.706  1.00 60.91           H  
ATOM   1306  CA  ASN A  94     -35.028 -42.438  16.342  1.00 60.91           C  
ATOM   1307  HA  ASN A  94     -35.919 -42.667  16.927  1.00 60.91           H  
ATOM   1308  C   ASN A  94     -34.689 -40.982  16.726  1.00 60.91           C  
ATOM   1309  CB  ASN A  94     -33.935 -43.452  16.745  1.00 60.91           C  
ATOM   1310  HB2 ASN A  94     -33.562 -43.217  17.742  1.00 60.91           H  
ATOM   1311  HB3 ASN A  94     -33.089 -43.385  16.061  1.00 60.91           H  
ATOM   1312  O   ASN A  94     -33.833 -40.737  17.573  1.00 60.91           O  
ATOM   1313  CG  ASN A  94     -34.443 -44.875  16.801  1.00 60.91           C  
ATOM   1314  ND2 ASN A  94     -33.593 -45.850  16.575  1.00 60.91           N  
ATOM   1315 HD21 ASN A  94     -33.943 -46.796  16.613  1.00 60.91           H  
ATOM   1316 HD22 ASN A  94     -32.644 -45.660  16.286  1.00 60.91           H  
ATOM   1317  OD1 ASN A  94     -35.601 -45.131  17.091  1.00 60.91           O  
ATOM   1318  N   GLY A  95     -35.387 -40.005  16.151  1.00 61.74           N  
ATOM   1319  H   GLY A  95     -36.055 -40.227  15.427  1.00 61.74           H  
ATOM   1320  CA  GLY A  95     -35.146 -38.583  16.395  1.00 61.74           C  
ATOM   1321  HA2 GLY A  95     -36.086 -38.047  16.262  1.00 61.74           H  
ATOM   1322  HA3 GLY A  95     -34.796 -38.431  17.415  1.00 61.74           H  
ATOM   1323  C   GLY A  95     -34.124 -37.963  15.446  1.00 61.74           C  
ATOM   1324  O   GLY A  95     -33.970 -36.744  15.444  1.00 61.74           O  
ATOM   1325  N   VAL A  96     -33.475 -38.762  14.598  1.00 64.14           N  
ATOM   1326  H   VAL A  96     -33.612 -39.760  14.661  1.00 64.14           H  
ATOM   1327  CA  VAL A  96     -32.699 -38.263  13.467  1.00 64.14           C  
ATOM   1328  HA  VAL A  96     -32.252 -37.304  13.728  1.00 64.14           H  
ATOM   1329  C   VAL A  96     -33.636 -38.049  12.301  1.00 64.14           C  
ATOM   1330  CB  VAL A  96     -31.568 -39.227  13.136  1.00 64.14           C  
ATOM   1331  HB  VAL A  96     -31.939 -40.243  13.004  1.00 64.14           H  
ATOM   1332  O   VAL A  96     -34.179 -38.999  11.744  1.00 64.14           O  
ATOM   1333  CG1 VAL A  96     -30.821 -38.849  11.870  1.00 64.14           C  
ATOM   1334 HG11 VAL A  96     -31.481 -38.946  11.008  1.00 64.14           H  
ATOM   1335 HG12 VAL A  96     -30.417 -37.840  11.946  1.00 64.14           H  
ATOM   1336 HG13 VAL A  96     -30.017 -39.574  11.746  1.00 64.14           H  
ATOM   1337  CG2 VAL A  96     -30.580 -39.176  14.289  1.00 64.14           C  
ATOM   1338 HG21 VAL A  96     -30.313 -38.149  14.538  1.00 64.14           H  
ATOM   1339 HG22 VAL A  96     -30.984 -39.685  15.163  1.00 64.14           H  
ATOM   1340 HG23 VAL A  96     -29.683 -39.696  13.953  1.00 64.14           H  
ATOM   1341  N   VAL A  97     -33.859 -36.781  11.971  1.00 64.60           N  
ATOM   1342  H   VAL A  97     -33.384 -36.062  12.499  1.00 64.60           H  
ATOM   1343  CA  VAL A  97     -34.866 -36.365  10.998  1.00 64.60           C  
ATOM   1344  HA  VAL A  97     -35.480 -37.228  10.743  1.00 64.60           H  
ATOM   1345  C   VAL A  97     -34.192 -35.871   9.730  1.00 64.60           C  
ATOM   1346  CB  VAL A  97     -35.797 -35.294  11.600  1.00 64.60           C  
ATOM   1347  HB  VAL A  97     -35.201 -34.439  11.919  1.00 64.60           H  
ATOM   1348  O   VAL A  97     -33.314 -35.008   9.803  1.00 64.60           O  
ATOM   1349  CG1 VAL A  97     -36.852 -34.802  10.600  1.00 64.60           C  
ATOM   1350 HG11 VAL A  97     -36.364 -34.306   9.762  1.00 64.60           H  
ATOM   1351 HG12 VAL A  97     -37.507 -34.073  11.077  1.00 64.60           H  
ATOM   1352 HG13 VAL A  97     -37.430 -35.649  10.228  1.00 64.60           H  
ATOM   1353  CG2 VAL A  97     -36.551 -35.844  12.819  1.00 64.60           C  
ATOM   1354 HG21 VAL A  97     -35.843 -36.154  13.587  1.00 64.60           H  
ATOM   1355 HG22 VAL A  97     -37.179 -35.061  13.245  1.00 64.60           H  
ATOM   1356 HG23 VAL A  97     -37.149 -36.708  12.527  1.00 64.60           H  
ATOM   1357  N   SER A  98     -34.644 -36.374   8.582  1.00 62.97           N  
ATOM   1358  H   SER A  98     -35.337 -37.106   8.631  1.00 62.97           H  
ATOM   1359  CA  SER A  98     -34.505 -35.688   7.300  1.00 62.97           C  
ATOM   1360  HA  SER A  98     -33.867 -34.821   7.470  1.00 62.97           H  
ATOM   1361  C   SER A  98     -35.896 -35.255   6.862  1.00 62.97           C  
ATOM   1362  CB  SER A  98     -33.819 -36.494   6.194  1.00 62.97           C  
ATOM   1363  HB2 SER A  98     -33.447 -35.801   5.440  1.00 62.97           H  
ATOM   1364  HB3 SER A  98     -34.541 -37.142   5.698  1.00 62.97           H  
ATOM   1365  O   SER A  98     -36.818 -36.063   6.865  1.00 62.97           O  
ATOM   1366  OG  SER A  98     -32.745 -37.264   6.683  1.00 62.97           O  
ATOM   1367  HG  SER A  98     -32.321 -37.710   5.946  1.00 62.97           H  
ATOM   1368  N   ALA A  99     -36.105 -33.996   6.510  1.00 69.85           N  
ATOM   1369  H   ALA A  99     -35.334 -33.344   6.542  1.00 69.85           H  
ATOM   1370  CA  ALA A  99     -37.415 -33.520   6.104  1.00 69.85           C  
ATOM   1371  HA  ALA A  99     -37.974 -34.368   5.709  1.00 69.85           H  
ATOM   1372  C   ALA A  99     -37.327 -32.492   4.991  1.00 69.85           C  
ATOM   1373  CB  ALA A  99     -38.177 -32.977   7.315  1.00 69.85           C  
ATOM   1374  HB1 ALA A  99     -37.693 -32.079   7.698  1.00 69.85           H  
ATOM   1375  HB2 ALA A  99     -38.220 -33.731   8.101  1.00 69.85           H  
ATOM   1376  HB3 ALA A  99     -39.191 -32.723   7.004  1.00 69.85           H  
ATOM   1377  O   ALA A  99     -36.467 -31.622   5.000  1.00 69.85           O  
ATOM   1378  N   ILE A 100     -38.259 -32.565   4.057  1.00 68.53           N  
ATOM   1379  H   ILE A 100     -38.948 -33.300   4.137  1.00 68.53           H  
ATOM   1380  CA  ILE A 100     -38.505 -31.544   3.062  1.00 68.53           C  
ATOM   1381  HA  ILE A 100     -37.813 -30.715   3.212  1.00 68.53           H  
ATOM   1382  C   ILE A 100     -39.924 -31.052   3.266  1.00 68.53           C  
ATOM   1383  CB  ILE A 100     -38.255 -32.075   1.656  1.00 68.53           C  
ATOM   1384  HB  ILE A 100     -38.946 -32.888   1.431  1.00 68.53           H  
ATOM   1385  O   ILE A 100     -40.873 -31.781   2.998  1.00 68.53           O  
ATOM   1386  CG1 ILE A 100     -36.822 -32.623   1.576  1.00 68.53           C  
ATOM   1387 HG12 ILE A 100     -36.122 -31.942   2.059  1.00 68.53           H  
ATOM   1388 HG13 ILE A 100     -36.769 -33.554   2.140  1.00 68.53           H  
ATOM   1389  CG2 ILE A 100     -38.539 -30.958   0.660  1.00 68.53           C  
ATOM   1390 HG21 ILE A 100     -37.904 -30.092   0.849  1.00 68.53           H  
ATOM   1391 HG22 ILE A 100     -39.587 -30.666   0.714  1.00 68.53           H  
ATOM   1392 HG23 ILE A 100     -38.358 -31.364  -0.335  1.00 68.53           H  
ATOM   1393  CD1 ILE A 100     -36.366 -32.905   0.159  1.00 68.53           C  
ATOM   1394 HD11 ILE A 100     -35.444 -33.484   0.203  1.00 68.53           H  
ATOM   1395 HD12 ILE A 100     -36.172 -31.974  -0.374  1.00 68.53           H  
ATOM   1396 HD13 ILE A 100     -37.156 -33.466  -0.341  1.00 68.53           H  
ATOM   1397  N   SER A 101     -40.056 -29.829   3.761  1.00 67.79           N  
ATOM   1398  H   SER A 101     -39.211 -29.304   3.937  1.00 67.79           H  
ATOM   1399  CA  SER A 101     -41.333 -29.161   3.955  1.00 67.79           C  
ATOM   1400  HA  SER A 101     -42.147 -29.882   3.882  1.00 67.79           H  
ATOM   1401  C   SER A 101     -41.505 -28.095   2.889  1.00 67.79           C  
ATOM   1402  CB  SER A 101     -41.410 -28.543   5.351  1.00 67.79           C  
ATOM   1403  HB2 SER A 101     -40.695 -27.725   5.437  1.00 67.79           H  
ATOM   1404  HB3 SER A 101     -41.162 -29.300   6.095  1.00 67.79           H  
ATOM   1405  O   SER A 101     -40.892 -27.040   2.977  1.00 67.79           O  
ATOM   1406  OG  SER A 101     -42.712 -28.052   5.600  1.00 67.79           O  
ATOM   1407  HG  SER A 101     -42.875 -27.300   5.027  1.00 67.79           H  
ATOM   1408  N   LEU A 102     -42.358 -28.336   1.908  1.00 66.68           N  
ATOM   1409  H   LEU A 102     -42.820 -29.234   1.911  1.00 66.68           H  
ATOM   1410  CA  LEU A 102     -42.984 -27.276   1.136  1.00 66.68           C  
ATOM   1411  HA  LEU A 102     -42.263 -26.493   0.905  1.00 66.68           H  
ATOM   1412  C   LEU A 102     -44.096 -26.713   2.017  1.00 66.68           C  
ATOM   1413  CB  LEU A 102     -43.571 -27.824  -0.169  1.00 66.68           C  
ATOM   1414  HB2 LEU A 102     -44.253 -28.636   0.083  1.00 66.68           H  
ATOM   1415  HB3 LEU A 102     -44.191 -27.042  -0.609  1.00 66.68           H  
ATOM   1416  O   LEU A 102     -44.905 -27.472   2.536  1.00 66.68           O  
ATOM   1417  CG  LEU A 102     -42.570 -28.293  -1.234  1.00 66.68           C  
ATOM   1418  HG  LEU A 102     -41.913 -27.465  -1.500  1.00 66.68           H  
ATOM   1419  CD1 LEU A 102     -41.744 -29.494  -0.779  1.00 66.68           C  
ATOM   1420 HD11 LEU A 102     -41.346 -30.035  -1.638  1.00 66.68           H  
ATOM   1421 HD12 LEU A 102     -40.922 -29.138  -0.158  1.00 66.68           H  
ATOM   1422 HD13 LEU A 102     -42.366 -30.187  -0.211  1.00 66.68           H  
ATOM   1423  CD2 LEU A 102     -43.312 -28.686  -2.501  1.00 66.68           C  
ATOM   1424 HD21 LEU A 102     -43.897 -29.584  -2.307  1.00 66.68           H  
ATOM   1425 HD22 LEU A 102     -42.607 -28.879  -3.310  1.00 66.68           H  
ATOM   1426 HD23 LEU A 102     -43.988 -27.886  -2.803  1.00 66.68           H  
ATOM   1427  N   ASP A 103     -44.130 -25.412   2.224  1.00 65.36           N  
ATOM   1428  H   ASP A 103     -43.361 -24.854   1.882  1.00 65.36           H  
ATOM   1429  CA  ASP A 103     -45.198 -24.715   2.931  1.00 65.36           C  
ATOM   1430  HA  ASP A 103     -46.100 -25.326   2.957  1.00 65.36           H  
ATOM   1431  C   ASP A 103     -45.498 -23.435   2.173  1.00 65.36           C  
ATOM   1432  CB  ASP A 103     -44.754 -24.422   4.369  1.00 65.36           C  
ATOM   1433  HB2 ASP A 103     -43.947 -23.690   4.367  1.00 65.36           H  
ATOM   1434  HB3 ASP A 103     -44.364 -25.344   4.800  1.00 65.36           H  
ATOM   1435  O   ASP A 103     -44.619 -22.610   1.986  1.00 65.36           O  
ATOM   1436  CG  ASP A 103     -45.889 -23.920   5.264  1.00 65.36           C  
ATOM   1437  OD1 ASP A 103     -45.877 -24.292   6.458  1.00 65.36           O  
ATOM   1438  OD2 ASP A 103     -46.830 -23.243   4.809  1.00 65.36           O  
ATOM   1439  N   SER A 104     -46.713 -23.273   1.693  1.00 63.82           N  
ATOM   1440  H   SER A 104     -47.389 -24.004   1.862  1.00 63.82           H  
ATOM   1441  CA  SER A 104     -47.204 -22.048   1.095  1.00 63.82           C  
ATOM   1442  HA  SER A 104     -46.436 -21.275   1.085  1.00 63.82           H  
ATOM   1443  C   SER A 104     -48.359 -21.577   1.946  1.00 63.82           C  
ATOM   1444  CB  SER A 104     -47.660 -22.302  -0.334  1.00 63.82           C  
ATOM   1445  HB2 SER A 104     -48.510 -22.985  -0.344  1.00 63.82           H  
ATOM   1446  HB3 SER A 104     -47.967 -21.344  -0.755  1.00 63.82           H  
ATOM   1447  O   SER A 104     -49.344 -22.297   2.042  1.00 63.82           O  
ATOM   1448  OG  SER A 104     -46.612 -22.857  -1.100  1.00 63.82           O  
ATOM   1449  HG  SER A 104     -45.774 -22.676  -0.668  1.00 63.82           H  
ATOM   1450  N   GLN A 105     -48.257 -20.401   2.554  1.00 60.40           N  
ATOM   1451  H   GLN A 105     -47.392 -19.889   2.460  1.00 60.40           H  
ATOM   1452  CA  GLN A 105     -49.312 -19.808   3.362  1.00 60.40           C  
ATOM   1453  HA  GLN A 105     -50.263 -20.255   3.073  1.00 60.40           H  
ATOM   1454  C   GLN A 105     -49.397 -18.307   3.113  1.00 60.40           C  
ATOM   1455  CB  GLN A 105     -49.074 -20.106   4.853  1.00 60.40           C  
ATOM   1456  HB2 GLN A 105     -48.130 -19.666   5.174  1.00 60.40           H  
ATOM   1457  HB3 GLN A 105     -49.020 -21.185   4.997  1.00 60.40           H  
ATOM   1458  O   GLN A 105     -48.424 -17.583   3.319  1.00 60.40           O  
ATOM   1459  CG  GLN A 105     -50.225 -19.538   5.701  1.00 60.40           C  
ATOM   1460  HG2 GLN A 105     -51.172 -19.910   5.312  1.00 60.40           H  
ATOM   1461  HG3 GLN A 105     -50.233 -18.451   5.612  1.00 60.40           H  
ATOM   1462  CD  GLN A 105     -50.152 -19.862   7.189  1.00 60.40           C  
ATOM   1463  NE2 GLN A 105     -51.151 -19.462   7.946  1.00 60.40           N  
ATOM   1464 HE21 GLN A 105     -51.060 -19.622   8.939  1.00 60.40           H  
ATOM   1465 HE22 GLN A 105     -51.921 -18.946   7.545  1.00 60.40           H  
ATOM   1466  OE1 GLN A 105     -49.232 -20.450   7.731  1.00 60.40           O  
ATOM   1467  N   ASN A 106     -50.603 -17.829   2.799  1.00 53.60           N  
ATOM   1468  H   ASN A 106     -51.334 -18.496   2.596  1.00 53.60           H  
ATOM   1469  CA  ASN A 106     -50.873 -16.422   2.497  1.00 53.60           C  
ATOM   1470  HA  ASN A 106     -51.877 -16.346   2.080  1.00 53.60           H  
ATOM   1471  C   ASN A 106     -49.929 -15.905   1.409  1.00 53.60           C  
ATOM   1472  CB  ASN A 106     -50.820 -15.556   3.778  1.00 53.60           C  
ATOM   1473  HB2 ASN A 106     -50.970 -14.512   3.503  1.00 53.60           H  
ATOM   1474  HB3 ASN A 106     -49.844 -15.650   4.253  1.00 53.60           H  
ATOM   1475  O   ASN A 106     -50.064 -16.269   0.253  1.00 53.60           O  
ATOM   1476  CG  ASN A 106     -51.877 -15.882   4.789  1.00 53.60           C  
ATOM   1477  ND2 ASN A 106     -51.534 -15.910   6.055  1.00 53.60           N  
ATOM   1478 HD21 ASN A 106     -52.264 -16.170   6.704  1.00 53.60           H  
ATOM   1479 HD22 ASN A 106     -50.573 -15.750   6.319  1.00 53.60           H  
ATOM   1480  OD1 ASN A 106     -53.030 -16.079   4.486  1.00 53.60           O  
ATOM   1481  N   ASP A 107     -48.963 -15.099   1.832  1.00 50.18           N  
ATOM   1482  H   ASP A 107     -48.922 -14.917   2.824  1.00 50.18           H  
ATOM   1483  CA  ASP A 107     -47.996 -14.402   1.010  1.00 50.18           C  
ATOM   1484  HA  ASP A 107     -48.302 -14.440  -0.035  1.00 50.18           H  
ATOM   1485  C   ASP A 107     -46.593 -15.015   1.150  1.00 50.18           C  
ATOM   1486  CB  ASP A 107     -48.017 -12.916   1.382  1.00 50.18           C  
ATOM   1487  HB2 ASP A 107     -47.274 -12.385   0.786  1.00 50.18           H  
ATOM   1488  HB3 ASP A 107     -47.746 -12.809   2.432  1.00 50.18           H  
ATOM   1489  O   ASP A 107     -45.642 -14.387   0.704  1.00 50.18           O  
ATOM   1490  CG  ASP A 107     -49.375 -12.254   1.127  1.00 50.18           C  
ATOM   1491  OD1 ASP A 107     -49.745 -11.393   1.959  1.00 50.18           O  
ATOM   1492  OD2 ASP A 107     -50.029 -12.574   0.111  1.00 50.18           O  
ATOM   1493  N   VAL A 108     -46.447 -16.178   1.811  1.00 54.73           N  
ATOM   1494  H   VAL A 108     -47.282 -16.640   2.143  1.00 54.73           H  
ATOM   1495  CA  VAL A 108     -45.158 -16.823   2.118  1.00 54.73           C  
ATOM   1496  HA  VAL A 108     -44.374 -16.257   1.615  1.00 54.73           H  
ATOM   1497  C   VAL A 108     -45.077 -18.255   1.604  1.00 54.73           C  
ATOM   1498  CB  VAL A 108     -44.792 -16.751   3.609  1.00 54.73           C  
ATOM   1499  HB  VAL A 108     -45.503 -17.334   4.195  1.00 54.73           H  
ATOM   1500  O   VAL A 108     -45.821 -19.111   2.071  1.00 54.73           O  
ATOM   1501  CG1 VAL A 108     -43.374 -17.298   3.851  1.00 54.73           C  
ATOM   1502 HG11 VAL A 108     -42.656 -16.762   3.231  1.00 54.73           H  
ATOM   1503 HG12 VAL A 108     -43.334 -18.360   3.608  1.00 54.73           H  
ATOM   1504 HG13 VAL A 108     -43.104 -17.184   4.901  1.00 54.73           H  
ATOM   1505  CG2 VAL A 108     -44.813 -15.301   4.116  1.00 54.73           C  
ATOM   1506 HG21 VAL A 108     -44.482 -15.263   5.154  1.00 54.73           H  
ATOM   1507 HG22 VAL A 108     -44.159 -14.687   3.497  1.00 54.73           H  
ATOM   1508 HG23 VAL A 108     -45.827 -14.904   4.059  1.00 54.73           H  
ATOM   1509  N   SER A 109     -44.153 -18.534   0.679  1.00 61.13           N  
ATOM   1510  H   SER A 109     -43.604 -17.775   0.301  1.00 61.13           H  
ATOM   1511  CA  SER A 109     -43.766 -19.903   0.318  1.00 61.13           C  
ATOM   1512  HA  SER A 109     -44.464 -20.591   0.794  1.00 61.13           H  
ATOM   1513  C   SER A 109     -42.386 -20.237   0.857  1.00 61.13           C  
ATOM   1514  CB  SER A 109     -43.845 -20.223  -1.178  1.00 61.13           C  
ATOM   1515  HB2 SER A 109     -43.300 -21.148  -1.364  1.00 61.13           H  
ATOM   1516  HB3 SER A 109     -44.882 -20.383  -1.473  1.00 61.13           H  
ATOM   1517  O   SER A 109     -41.426 -19.492   0.687  1.00 61.13           O  
ATOM   1518  OG  SER A 109     -43.256 -19.272  -2.025  1.00 61.13           O  
ATOM   1519  HG  SER A 109     -43.365 -19.627  -2.910  1.00 61.13           H  
ATOM   1520  N   GLN A 110     -42.269 -21.387   1.496  1.00 62.10           N  
ATOM   1521  H   GLN A 110     -43.109 -21.929   1.637  1.00 62.10           H  
ATOM   1522  CA  GLN A 110     -41.038 -21.931   2.018  1.00 62.10           C  
ATOM   1523  HA  GLN A 110     -40.232 -21.296   1.648  1.00 62.10           H  
ATOM   1524  C   GLN A 110     -40.830 -23.358   1.496  1.00 62.10           C  
ATOM   1525  CB  GLN A 110     -41.044 -21.818   3.550  1.00 62.10           C  
ATOM   1526  HB2 GLN A 110     -41.328 -20.803   3.826  1.00 62.10           H  
ATOM   1527  HB3 GLN A 110     -41.783 -22.507   3.960  1.00 62.10           H  
ATOM   1528  O   GLN A 110     -41.780 -24.134   1.415  1.00 62.10           O  
ATOM   1529  CG  GLN A 110     -39.672 -22.118   4.168  1.00 62.10           C  
ATOM   1530  HG2 GLN A 110     -39.386 -23.146   3.947  1.00 62.10           H  
ATOM   1531  HG3 GLN A 110     -38.921 -21.451   3.744  1.00 62.10           H  
ATOM   1532  CD  GLN A 110     -39.691 -21.945   5.680  1.00 62.10           C  
ATOM   1533  NE2 GLN A 110     -39.339 -20.799   6.217  1.00 62.10           N  
ATOM   1534 HE21 GLN A 110     -39.103 -19.989   5.661  1.00 62.10           H  
ATOM   1535 HE22 GLN A 110     -39.414 -20.755   7.223  1.00 62.10           H  
ATOM   1536  OE1 GLN A 110     -40.024 -22.843   6.431  1.00 62.10           O  
ATOM   1537  N   ILE A 111     -39.593 -23.708   1.152  1.00 67.95           N  
ATOM   1538  H   ILE A 111     -38.894 -22.979   1.162  1.00 67.95           H  
ATOM   1539  CA  ILE A 111     -39.104 -25.087   1.124  1.00 67.95           C  
ATOM   1540  HA  ILE A 111     -39.928 -25.768   1.337  1.00 67.95           H  
ATOM   1541  C   ILE A 111     -38.061 -25.188   2.227  1.00 67.95           C  
ATOM   1542  CB  ILE A 111     -38.518 -25.500  -0.235  1.00 67.95           C  
ATOM   1543  HB  ILE A 111     -37.711 -24.812  -0.488  1.00 67.95           H  
ATOM   1544  O   ILE A 111     -36.991 -24.588   2.135  1.00 67.95           O  
ATOM   1545  CG1 ILE A 111     -39.597 -25.447  -1.321  1.00 67.95           C  
ATOM   1546 HG12 ILE A 111     -40.168 -24.524  -1.221  1.00 67.95           H  
ATOM   1547 HG13 ILE A 111     -40.279 -26.283  -1.165  1.00 67.95           H  
ATOM   1548  CG2 ILE A 111     -37.958 -26.930  -0.144  1.00 67.95           C  
ATOM   1549 HG21 ILE A 111     -37.579 -27.254  -1.113  1.00 67.95           H  
ATOM   1550 HG22 ILE A 111     -38.735 -27.617   0.190  1.00 67.95           H  
ATOM   1551 HG23 ILE A 111     -37.128 -26.965   0.561  1.00 67.95           H  
ATOM   1552  CD1 ILE A 111     -39.058 -25.491  -2.747  1.00 67.95           C  
ATOM   1553 HD11 ILE A 111     -38.434 -26.369  -2.911  1.00 67.95           H  
ATOM   1554 HD12 ILE A 111     -38.480 -24.589  -2.949  1.00 67.95           H  
ATOM   1555 HD13 ILE A 111     -39.914 -25.530  -3.421  1.00 67.95           H  
ATOM   1556  N   ALA A 112     -38.365 -25.920   3.285  1.00 68.67           N  
ATOM   1557  H   ALA A 112     -39.268 -26.370   3.316  1.00 68.67           H  
ATOM   1558  CA  ALA A 112     -37.401 -26.227   4.322  1.00 68.67           C  
ATOM   1559  HA  ALA A 112     -36.582 -25.509   4.278  1.00 68.67           H  
ATOM   1560  C   ALA A 112     -36.820 -27.613   4.079  1.00 68.67           C  
ATOM   1561  CB  ALA A 112     -38.048 -26.085   5.700  1.00 68.67           C  
ATOM   1562  HB1 ALA A 112     -37.290 -26.219   6.471  1.00 68.67           H  
ATOM   1563  HB2 ALA A 112     -38.819 -26.845   5.834  1.00 68.67           H  
ATOM   1564  HB3 ALA A 112     -38.493 -25.095   5.805  1.00 68.67           H  
ATOM   1565  O   ALA A 112     -37.564 -28.576   3.935  1.00 68.67           O  
ATOM   1566  N   PHE A 113     -35.501 -27.713   4.072  1.00 69.27           N  
ATOM   1567  H   PHE A 113     -34.960 -26.867   4.176  1.00 69.27           H  
ATOM   1568  CA  PHE A 113     -34.777 -28.965   4.097  1.00 69.27           C  
ATOM   1569  HA  PHE A 113     -35.452 -29.801   3.914  1.00 69.27           H  
ATOM   1570  C   PHE A 113     -34.128 -29.108   5.462  1.00 69.27           C  
ATOM   1571  CB  PHE A 113     -33.709 -28.967   3.021  1.00 69.27           C  
ATOM   1572  HB2 PHE A 113     -33.347 -29.992   2.949  1.00 69.27           H  
ATOM   1573  HB3 PHE A 113     -32.907 -28.296   3.328  1.00 69.27           H  
ATOM   1574  O   PHE A 113     -33.275 -28.308   5.821  1.00 69.27           O  
ATOM   1575  CG  PHE A 113     -34.131 -28.563   1.645  1.00 69.27           C  
ATOM   1576  CD1 PHE A 113     -35.138 -29.284   0.992  1.00 69.27           C  
ATOM   1577  HD1 PHE A 113     -35.667 -30.062   1.522  1.00 69.27           H  
ATOM   1578  CD2 PHE A 113     -33.454 -27.523   0.991  1.00 69.27           C  
ATOM   1579  HD2 PHE A 113     -32.663 -26.982   1.489  1.00 69.27           H  
ATOM   1580  CE1 PHE A 113     -35.459 -28.992  -0.338  1.00 69.27           C  
ATOM   1581  HE1 PHE A 113     -36.228 -29.547  -0.854  1.00 69.27           H  
ATOM   1582  CE2 PHE A 113     -33.792 -27.212  -0.330  1.00 69.27           C  
ATOM   1583  HE2 PHE A 113     -33.262 -26.434  -0.861  1.00 69.27           H  
ATOM   1584  CZ  PHE A 113     -34.798 -27.935  -0.979  1.00 69.27           C  
ATOM   1585  HZ  PHE A 113     -35.071 -27.659  -1.987  1.00 69.27           H  
ATOM   1586  N   GLN A 114     -34.516 -30.103   6.230  1.00 65.89           N  
ATOM   1587  H   GLN A 114     -35.221 -30.735   5.877  1.00 65.89           H  
ATOM   1588  CA  GLN A 114     -33.930 -30.392   7.526  1.00 65.89           C  
ATOM   1589  HA  GLN A 114     -33.242 -29.604   7.829  1.00 65.89           H  
ATOM   1590  C   GLN A 114     -33.154 -31.687   7.412  1.00 65.89           C  
ATOM   1591  CB  GLN A 114     -35.063 -30.482   8.549  1.00 65.89           C  
ATOM   1592  HB2 GLN A 114     -35.658 -29.570   8.499  1.00 65.89           H  
ATOM   1593  HB3 GLN A 114     -35.703 -31.331   8.311  1.00 65.89           H  
ATOM   1594  O   GLN A 114     -33.743 -32.688   7.037  1.00 65.89           O  
ATOM   1595  CG  GLN A 114     -34.524 -30.648   9.971  1.00 65.89           C  
ATOM   1596  HG2 GLN A 114     -33.846 -29.823  10.191  1.00 65.89           H  
ATOM   1597  HG3 GLN A 114     -33.968 -31.582  10.050  1.00 65.89           H  
ATOM   1598  CD  GLN A 114     -35.621 -30.650  11.027  1.00 65.89           C  
ATOM   1599  NE2 GLN A 114     -35.265 -30.839  12.279  1.00 65.89           N  
ATOM   1600 HE21 GLN A 114     -35.986 -30.768  12.983  1.00 65.89           H  
ATOM   1601 HE22 GLN A 114     -34.292 -30.908  12.539  1.00 65.89           H  
ATOM   1602  OE1 GLN A 114     -36.805 -30.490  10.763  1.00 65.89           O  
ATOM   1603  N   ALA A 115     -31.861 -31.682   7.704  1.00 67.07           N  
ATOM   1604  H   ALA A 115     -31.424 -30.806   7.952  1.00 67.07           H  
ATOM   1605  CA  ALA A 115     -31.053 -32.885   7.875  1.00 67.07           C  
ATOM   1606  HA  ALA A 115     -31.549 -33.560   8.572  1.00 67.07           H  
ATOM   1607  C   ALA A 115     -29.700 -32.492   8.467  1.00 67.07           C  
ATOM   1608  CB  ALA A 115     -30.859 -33.601   6.531  1.00 67.07           C  
ATOM   1609  HB1 ALA A 115     -30.015 -34.290   6.584  1.00 67.07           H  
ATOM   1610  HB2 ALA A 115     -31.755 -34.184   6.316  1.00 67.07           H  
ATOM   1611  HB3 ALA A 115     -30.675 -32.878   5.737  1.00 67.07           H  
ATOM   1612  O   ALA A 115     -29.246 -31.364   8.289  1.00 67.07           O  
ATOM   1613  N   GLN A 116     -29.006 -33.433   9.103  1.00 67.69           N  
ATOM   1614  H   GLN A 116     -29.407 -34.351   9.236  1.00 67.69           H  
ATOM   1615  CA  GLN A 116     -27.623 -33.205   9.527  1.00 67.69           C  
ATOM   1616  HA  GLN A 116     -27.579 -32.353  10.206  1.00 67.69           H  
ATOM   1617  C   GLN A 116     -26.693 -32.917   8.348  1.00 67.69           C  
ATOM   1618  CB  GLN A 116     -27.089 -34.444  10.229  1.00 67.69           C  
ATOM   1619  HB2 GLN A 116     -27.273 -35.328   9.618  1.00 67.69           H  
ATOM   1620  HB3 GLN A 116     -26.010 -34.334  10.343  1.00 67.69           H  
ATOM   1621  O   GLN A 116     -25.711 -32.185   8.477  1.00 67.69           O  
ATOM   1622  CG  GLN A 116     -27.687 -34.645  11.618  1.00 67.69           C  
ATOM   1623  HG2 GLN A 116     -28.773 -34.714  11.565  1.00 67.69           H  
ATOM   1624  HG3 GLN A 116     -27.386 -33.812  12.253  1.00 67.69           H  
ATOM   1625  CD  GLN A 116     -27.158 -35.907  12.240  1.00 67.69           C  
ATOM   1626  NE2 GLN A 116     -27.592 -36.265  13.422  1.00 67.69           N  
ATOM   1627 HE21 GLN A 116     -27.210 -37.140  13.752  1.00 67.69           H  
ATOM   1628 HE22 GLN A 116     -28.132 -35.624  13.986  1.00 67.69           H  
ATOM   1629  OE1 GLN A 116     -26.326 -36.576  11.657  1.00 67.69           O  
ATOM   1630  N   GLN A 117     -26.988 -33.504   7.192  1.00 60.24           N  
ATOM   1631  H   GLN A 117     -27.741 -34.177   7.182  1.00 60.24           H  
ATOM   1632  CA  GLN A 117     -26.255 -33.261   5.971  1.00 60.24           C  
ATOM   1633  HA  GLN A 117     -25.649 -32.363   6.095  1.00 60.24           H  
ATOM   1634  C   GLN A 117     -27.215 -33.016   4.817  1.00 60.24           C  
ATOM   1635  CB  GLN A 117     -25.311 -34.440   5.719  1.00 60.24           C  
ATOM   1636  HB2 GLN A 117     -25.886 -35.331   5.468  1.00 60.24           H  
ATOM   1637  HB3 GLN A 117     -24.745 -34.638   6.630  1.00 60.24           H  
ATOM   1638  O   GLN A 117     -28.041 -33.854   4.483  1.00 60.24           O  
ATOM   1639  CG  GLN A 117     -24.320 -34.112   4.599  1.00 60.24           C  
ATOM   1640  HG2 GLN A 117     -23.824 -33.169   4.829  1.00 60.24           H  
ATOM   1641  HG3 GLN A 117     -24.848 -34.002   3.652  1.00 60.24           H  
ATOM   1642  CD  GLN A 117     -23.265 -35.195   4.439  1.00 60.24           C  
ATOM   1643  NE2 GLN A 117     -22.037 -34.828   4.150  1.00 60.24           N  
ATOM   1644 HE21 GLN A 117     -21.793 -33.848   4.155  1.00 60.24           H  
ATOM   1645 HE22 GLN A 117     -21.361 -35.572   4.051  1.00 60.24           H  
ATOM   1646  OE1 GLN A 117     -23.515 -36.383   4.558  1.00 60.24           O  
ATOM   1647  N   ILE A 118     -27.056 -31.888   4.142  1.00 67.08           N  
ATOM   1648  H   ILE A 118     -26.394 -31.201   4.475  1.00 67.08           H  
ATOM   1649  CA  ILE A 118     -27.651 -31.682   2.827  1.00 67.08           C  
ATOM   1650  HA  ILE A 118     -28.332 -32.503   2.604  1.00 67.08           H  
ATOM   1651  C   ILE A 118     -26.528 -31.726   1.819  1.00 67.08           C  
ATOM   1652  CB  ILE A 118     -28.488 -30.403   2.770  1.00 67.08           C  
ATOM   1653  HB  ILE A 118     -27.846 -29.539   2.941  1.00 67.08           H  
ATOM   1654  O   ILE A 118     -25.519 -31.038   1.988  1.00 67.08           O  
ATOM   1655  CG1 ILE A 118     -29.505 -30.500   3.927  1.00 67.08           C  
ATOM   1656 HG12 ILE A 118     -29.035 -30.156   4.848  1.00 67.08           H  
ATOM   1657 HG13 ILE A 118     -29.813 -31.536   4.069  1.00 67.08           H  
ATOM   1658  CG2 ILE A 118     -29.116 -30.263   1.370  1.00 67.08           C  
ATOM   1659 HG21 ILE A 118     -29.666 -29.324   1.305  1.00 67.08           H  
ATOM   1660 HG22 ILE A 118     -29.788 -31.098   1.172  1.00 67.08           H  
ATOM   1661 HG23 ILE A 118     -28.347 -30.237   0.598  1.00 67.08           H  
ATOM   1662  CD1 ILE A 118     -30.765 -29.705   3.699  1.00 67.08           C  
ATOM   1663 HD11 ILE A 118     -30.547 -28.690   3.368  1.00 67.08           H  
ATOM   1664 HD12 ILE A 118     -31.309 -30.217   2.904  1.00 67.08           H  
ATOM   1665 HD13 ILE A 118     -31.358 -29.702   4.613  1.00 67.08           H  
ATOM   1666  N   VAL A 119     -26.677 -32.578   0.815  1.00 66.46           N  
ATOM   1667  H   VAL A 119     -27.543 -33.093   0.745  1.00 66.46           H  
ATOM   1668  CA  VAL A 119     -25.673 -32.778  -0.217  1.00 66.46           C  
ATOM   1669  HA  VAL A 119     -24.929 -31.986  -0.123  1.00 66.46           H  
ATOM   1670  C   VAL A 119     -26.306 -32.631  -1.589  1.00 66.46           C  
ATOM   1671  CB  VAL A 119     -24.907 -34.096  -0.014  1.00 66.46           C  
ATOM   1672  HB  VAL A 119     -24.404 -34.039   0.952  1.00 66.46           H  
ATOM   1673  O   VAL A 119     -27.220 -33.355  -1.956  1.00 66.46           O  
ATOM   1674  CG1 VAL A 119     -25.775 -35.358  -0.014  1.00 66.46           C  
ATOM   1675 HG11 VAL A 119     -25.170 -36.222   0.263  1.00 66.46           H  
ATOM   1676 HG12 VAL A 119     -26.189 -35.532  -1.007  1.00 66.46           H  
ATOM   1677 HG13 VAL A 119     -26.587 -35.260   0.706  1.00 66.46           H  
ATOM   1678  CG2 VAL A 119     -23.835 -34.266  -1.087  1.00 66.46           C  
ATOM   1679 HG21 VAL A 119     -23.239 -35.147  -0.851  1.00 66.46           H  
ATOM   1680 HG22 VAL A 119     -24.315 -34.401  -2.056  1.00 66.46           H  
ATOM   1681 HG23 VAL A 119     -23.197 -33.385  -1.151  1.00 66.46           H  
ATOM   1682  N   THR A 120     -25.793 -31.693  -2.362  1.00 67.41           N  
ATOM   1683  H   THR A 120     -25.068 -31.110  -1.970  1.00 67.41           H  
ATOM   1684  CA  THR A 120     -25.982 -31.630  -3.805  1.00 67.41           C  
ATOM   1685  HA  THR A 120     -26.990 -31.947  -4.075  1.00 67.41           H  
ATOM   1686  C   THR A 120     -24.952 -32.575  -4.412  1.00 67.41           C  
ATOM   1687  CB  THR A 120     -25.777 -30.187  -4.272  1.00 67.41           C  
ATOM   1688  HB  THR A 120     -24.758 -29.894  -4.019  1.00 67.41           H  
ATOM   1689  O   THR A 120     -23.753 -32.393  -4.194  1.00 67.41           O  
ATOM   1690  CG2 THR A 120     -25.980 -29.923  -5.758  1.00 67.41           C  
ATOM   1691 HG21 THR A 120     -26.977 -29.526  -5.948  1.00 67.41           H  
ATOM   1692 HG22 THR A 120     -25.796 -30.824  -6.344  1.00 67.41           H  
ATOM   1693 HG23 THR A 120     -25.271 -29.159  -6.078  1.00 67.41           H  
ATOM   1694  OG1 THR A 120     -26.676 -29.338  -3.591  1.00 67.41           O  
ATOM   1695  HG1 THR A 120     -26.631 -28.478  -4.016  1.00 67.41           H  
ATOM   1696  N   LEU A 121     -25.411 -33.597  -5.119  1.00 66.57           N  
ATOM   1697  H   LEU A 121     -26.410 -33.650  -5.256  1.00 66.57           H  
ATOM   1698  CA  LEU A 121     -24.622 -34.525  -5.912  1.00 66.57           C  
ATOM   1699  HA  LEU A 121     -23.580 -34.473  -5.597  1.00 66.57           H  
ATOM   1700  C   LEU A 121     -24.714 -34.106  -7.382  1.00 66.57           C  
ATOM   1701  CB  LEU A 121     -25.131 -35.968  -5.721  1.00 66.57           C  
ATOM   1702  HB2 LEU A 121     -24.484 -36.624  -6.304  1.00 66.57           H  
ATOM   1703  HB3 LEU A 121     -26.132 -36.029  -6.148  1.00 66.57           H  
ATOM   1704  O   LEU A 121     -25.788 -33.713  -7.847  1.00 66.57           O  
ATOM   1705  CG  LEU A 121     -25.206 -36.499  -4.278  1.00 66.57           C  
ATOM   1706  HG  LEU A 121     -25.821 -35.834  -3.672  1.00 66.57           H  
ATOM   1707  CD1 LEU A 121     -25.842 -37.888  -4.256  1.00 66.57           C  
ATOM   1708 HD11 LEU A 121     -25.260 -38.575  -4.870  1.00 66.57           H  
ATOM   1709 HD12 LEU A 121     -26.858 -37.832  -4.647  1.00 66.57           H  
ATOM   1710 HD13 LEU A 121     -25.884 -38.263  -3.233  1.00 66.57           H  
ATOM   1711  CD2 LEU A 121     -23.832 -36.631  -3.629  1.00 66.57           C  
ATOM   1712 HD21 LEU A 121     -23.939 -36.992  -2.606  1.00 66.57           H  
ATOM   1713 HD22 LEU A 121     -23.356 -35.650  -3.616  1.00 66.57           H  
ATOM   1714 HD23 LEU A 121     -23.212 -37.324  -4.196  1.00 66.57           H  
ATOM   1715  N   ASP A 122     -23.603 -34.200  -8.105  1.00 68.71           N  
ATOM   1716  H   ASP A 122     -22.770 -34.577  -7.676  1.00 68.71           H  
ATOM   1717  CA  ASP A 122     -23.634 -34.140  -9.562  1.00 68.71           C  
ATOM   1718  HA  ASP A 122     -24.244 -33.283  -9.850  1.00 68.71           H  
ATOM   1719  C   ASP A 122     -24.341 -35.376 -10.140  1.00 68.71           C  
ATOM   1720  CB  ASP A 122     -22.224 -33.896 -10.143  1.00 68.71           C  
ATOM   1721  HB2 ASP A 122     -22.316 -33.704 -11.212  1.00 68.71           H  
ATOM   1722  HB3 ASP A 122     -21.826 -32.986  -9.693  1.00 68.71           H  
ATOM   1723  O   ASP A 122     -24.808 -36.273  -9.431  1.00 68.71           O  
ATOM   1724  CG  ASP A 122     -21.209 -35.029  -9.945  1.00 68.71           C  
ATOM   1725  OD1 ASP A 122     -19.990 -34.764 -10.055  1.00 68.71           O  
ATOM   1726  OD2 ASP A 122     -21.619 -36.165  -9.638  1.00 68.71           O  
ATOM   1727  N   ASP A 123     -24.448 -35.415 -11.456  1.00 67.06           N  
ATOM   1728  H   ASP A 123     -23.869 -34.794 -12.004  1.00 67.06           H  
ATOM   1729  CA  ASP A 123     -25.057 -36.520 -12.183  1.00 67.06           C  
ATOM   1730  HA  ASP A 123     -26.083 -36.638 -11.835  1.00 67.06           H  
ATOM   1731  C   ASP A 123     -24.354 -37.860 -11.965  1.00 67.06           C  
ATOM   1732  CB  ASP A 123     -25.098 -36.147 -13.664  1.00 67.06           C  
ATOM   1733  HB2 ASP A 123     -25.566 -36.959 -14.220  1.00 67.06           H  
ATOM   1734  HB3 ASP A 123     -25.756 -35.280 -13.718  1.00 67.06           H  
ATOM   1735  O   ASP A 123     -25.014 -38.899 -11.900  1.00 67.06           O  
ATOM   1736  CG  ASP A 123     -23.758 -35.778 -14.329  1.00 67.06           C  
ATOM   1737  OD1 ASP A 123     -23.766 -35.736 -15.579  1.00 67.06           O  
ATOM   1738  OD2 ASP A 123     -22.788 -35.439 -13.614  1.00 67.06           O  
ATOM   1739  N   GLU A 124     -23.041 -37.834 -11.766  1.00 63.40           N  
ATOM   1740  H   GLU A 124     -22.574 -36.942 -11.850  1.00 63.40           H  
ATOM   1741  CA  GLU A 124     -22.235 -39.001 -11.417  1.00 63.40           C  
ATOM   1742  HA  GLU A 124     -22.582 -39.846 -12.012  1.00 63.40           H  
ATOM   1743  C   GLU A 124     -22.375 -39.425  -9.942  1.00 63.40           C  
ATOM   1744  CB  GLU A 124     -20.772 -38.735 -11.791  1.00 63.40           C  
ATOM   1745  HB2 GLU A 124     -20.166 -39.562 -11.421  1.00 63.40           H  
ATOM   1746  HB3 GLU A 124     -20.447 -37.814 -11.307  1.00 63.40           H  
ATOM   1747  O   GLU A 124     -21.846 -40.465  -9.539  1.00 63.40           O  
ATOM   1748  CG  GLU A 124     -20.539 -38.595 -13.305  1.00 63.40           C  
ATOM   1749  HG2 GLU A 124     -20.936 -39.482 -13.799  1.00 63.40           H  
ATOM   1750  HG3 GLU A 124     -21.084 -37.727 -13.676  1.00 63.40           H  
ATOM   1751  CD  GLU A 124     -19.048 -38.452 -13.673  1.00 63.40           C  
ATOM   1752  OE1 GLU A 124     -18.748 -38.337 -14.887  1.00 63.40           O  
ATOM   1753  OE2 GLU A 124     -18.177 -38.553 -12.771  1.00 63.40           O  
ATOM   1754  N   GLY A 125     -23.120 -38.672  -9.130  1.00 64.66           N  
ATOM   1755  H   GLY A 125     -23.464 -37.796  -9.497  1.00 64.66           H  
ATOM   1756  CA  GLY A 125     -23.305 -38.950  -7.710  1.00 64.66           C  
ATOM   1757  HA2 GLY A 125     -24.223 -38.461  -7.382  1.00 64.66           H  
ATOM   1758  HA3 GLY A 125     -23.418 -40.024  -7.563  1.00 64.66           H  
ATOM   1759  C   GLY A 125     -22.146 -38.463  -6.834  1.00 64.66           C  
ATOM   1760  O   GLY A 125     -22.047 -38.877  -5.677  1.00 64.66           O  
ATOM   1761  N   ASN A 126     -21.261 -37.604  -7.345  1.00 64.51           N  
ATOM   1762  H   ASN A 126     -21.412 -37.263  -8.283  1.00 64.51           H  
ATOM   1763  CA  ASN A 126     -20.203 -36.980  -6.558  1.00 64.51           C  
ATOM   1764  HA  ASN A 126     -19.864 -37.722  -5.835  1.00 64.51           H  
ATOM   1765  C   ASN A 126     -20.740 -35.736  -5.828  1.00 64.51           C  
ATOM   1766  CB  ASN A 126     -18.990 -36.594  -7.414  1.00 64.51           C  
ATOM   1767  HB2 ASN A 126     -19.245 -35.714  -8.005  1.00 64.51           H  
ATOM   1768  HB3 ASN A 126     -18.168 -36.307  -6.759  1.00 64.51           H  
ATOM   1769  O   ASN A 126     -21.417 -34.903  -6.430  1.00 64.51           O  
ATOM   1770  CG  ASN A 126     -18.486 -37.689  -8.331  1.00 64.51           C  
ATOM   1771  ND2 ASN A 126     -18.537 -37.441  -9.618  1.00 64.51           N  
ATOM   1772 HD21 ASN A 126     -19.066 -36.635  -9.918  1.00 64.51           H  
ATOM   1773 HD22 ASN A 126     -18.317 -38.152 -10.301  1.00 64.51           H  
ATOM   1774  OD1 ASN A 126     -17.983 -38.708  -7.874  1.00 64.51           O  
ATOM   1775  N   PRO A 127     -20.414 -35.542  -4.538  1.00 67.58           N  
ATOM   1776  CA  PRO A 127     -20.854 -34.374  -3.786  1.00 67.58           C  
ATOM   1777  HA  PRO A 127     -21.933 -34.243  -3.878  1.00 67.58           H  
ATOM   1778  C   PRO A 127     -20.195 -33.090  -4.293  1.00 67.58           C  
ATOM   1779  CB  PRO A 127     -20.512 -34.703  -2.334  1.00 67.58           C  
ATOM   1780  HB2 PRO A 127     -20.313 -33.813  -1.737  1.00 67.58           H  
ATOM   1781  HB3 PRO A 127     -21.326 -35.283  -1.898  1.00 67.58           H  
ATOM   1782  O   PRO A 127     -18.971 -32.967  -4.317  1.00 67.58           O  
ATOM   1783  CG  PRO A 127     -19.291 -35.610  -2.446  1.00 67.58           C  
ATOM   1784  HG2 PRO A 127     -19.187 -36.256  -1.574  1.00 67.58           H  
ATOM   1785  HG3 PRO A 127     -18.393 -35.011  -2.593  1.00 67.58           H  
ATOM   1786  CD  PRO A 127     -19.596 -36.410  -3.709  1.00 67.58           C  
ATOM   1787  HD2 PRO A 127     -18.668 -36.683  -4.212  1.00 67.58           H  
ATOM   1788  HD3 PRO A 127     -20.167 -37.303  -3.453  1.00 67.58           H  
ATOM   1789  N   VAL A 128     -21.025 -32.111  -4.648  1.00 70.83           N  
ATOM   1790  H   VAL A 128     -22.011 -32.330  -4.645  1.00 70.83           H  
ATOM   1791  CA  VAL A 128     -20.622 -30.820  -5.217  1.00 70.83           C  
ATOM   1792  HA  VAL A 128     -19.535 -30.817  -5.307  1.00 70.83           H  
ATOM   1793  C   VAL A 128     -20.968 -29.626  -4.327  1.00 70.83           C  
ATOM   1794  CB  VAL A 128     -21.187 -30.633  -6.635  1.00 70.83           C  
ATOM   1795  HB  VAL A 128     -21.038 -29.592  -6.921  1.00 70.83           H  
ATOM   1796  O   VAL A 128     -20.214 -28.654  -4.311  1.00 70.83           O  
ATOM   1797  CG1 VAL A 128     -20.435 -31.485  -7.654  1.00 70.83           C  
ATOM   1798 HG11 VAL A 128     -19.366 -31.275  -7.604  1.00 70.83           H  
ATOM   1799 HG12 VAL A 128     -20.596 -32.546  -7.464  1.00 70.83           H  
ATOM   1800 HG13 VAL A 128     -20.785 -31.248  -8.659  1.00 70.83           H  
ATOM   1801  CG2 VAL A 128     -22.677 -30.972  -6.737  1.00 70.83           C  
ATOM   1802 HG21 VAL A 128     -22.824 -32.044  -6.610  1.00 70.83           H  
ATOM   1803 HG22 VAL A 128     -23.241 -30.441  -5.971  1.00 70.83           H  
ATOM   1804 HG23 VAL A 128     -23.056 -30.707  -7.724  1.00 70.83           H  
ATOM   1805  N   VAL A 129     -22.037 -29.709  -3.530  1.00 68.36           N  
ATOM   1806  H   VAL A 129     -22.611 -30.538  -3.598  1.00 68.36           H  
ATOM   1807  CA  VAL A 129     -22.259 -28.825  -2.371  1.00 68.36           C  
ATOM   1808  HA  VAL A 129     -21.326 -28.300  -2.167  1.00 68.36           H  
ATOM   1809  C   VAL A 129     -22.619 -29.685  -1.189  1.00 68.36           C  
ATOM   1810  CB  VAL A 129     -23.351 -27.754  -2.541  1.00 68.36           C  
ATOM   1811  HB  VAL A 129     -24.331 -28.225  -2.612  1.00 68.36           H  
ATOM   1812  O   VAL A 129     -23.523 -30.501  -1.296  1.00 68.36           O  
ATOM   1813  CG1 VAL A 129     -23.381 -26.764  -1.371  1.00 68.36           C  
ATOM   1814 HG11 VAL A 129     -22.399 -26.309  -1.240  1.00 68.36           H  
ATOM   1815 HG12 VAL A 129     -24.116 -25.982  -1.565  1.00 68.36           H  
ATOM   1816 HG13 VAL A 129     -23.668 -27.276  -0.453  1.00 68.36           H  
ATOM   1817  CG2 VAL A 129     -23.110 -26.963  -3.806  1.00 68.36           C  
ATOM   1818 HG21 VAL A 129     -22.090 -26.580  -3.830  1.00 68.36           H  
ATOM   1819 HG22 VAL A 129     -23.830 -26.149  -3.897  1.00 68.36           H  
ATOM   1820 HG23 VAL A 129     -23.271 -27.669  -4.621  1.00 68.36           H  
ATOM   1821  N   PHE A 130     -21.942 -29.522  -0.065  1.00 67.35           N  
ATOM   1822  H   PHE A 130     -21.175 -28.865  -0.036  1.00 67.35           H  
ATOM   1823  CA  PHE A 130     -22.305 -30.243   1.147  1.00 67.35           C  
ATOM   1824  HA  PHE A 130     -23.391 -30.318   1.190  1.00 67.35           H  
ATOM   1825  C   PHE A 130     -21.855 -29.498   2.386  1.00 67.35           C  
ATOM   1826  CB  PHE A 130     -21.728 -31.666   1.130  1.00 67.35           C  
ATOM   1827  HB2 PHE A 130     -22.211 -32.223   0.327  1.00 67.35           H  
ATOM   1828  HB3 PHE A 130     -21.995 -32.169   2.060  1.00 67.35           H  
ATOM   1829  O   PHE A 130     -20.867 -28.763   2.373  1.00 67.35           O  
ATOM   1830  CG  PHE A 130     -20.229 -31.754   0.926  1.00 67.35           C  
ATOM   1831  CD1 PHE A 130     -19.691 -31.695  -0.374  1.00 67.35           C  
ATOM   1832  HD1 PHE A 130     -20.344 -31.564  -1.224  1.00 67.35           H  
ATOM   1833  CD2 PHE A 130     -19.370 -31.907   2.029  1.00 67.35           C  
ATOM   1834  HD2 PHE A 130     -19.775 -31.943   3.029  1.00 67.35           H  
ATOM   1835  CE1 PHE A 130     -18.308 -31.821  -0.575  1.00 67.35           C  
ATOM   1836  HE1 PHE A 130     -17.910 -31.796  -1.579  1.00 67.35           H  
ATOM   1837  CE2 PHE A 130     -17.983 -32.020   1.830  1.00 67.35           C  
ATOM   1838  HE2 PHE A 130     -17.326 -32.145   2.678  1.00 67.35           H  
ATOM   1839  CZ  PHE A 130     -17.453 -31.984   0.528  1.00 67.35           C  
ATOM   1840  HZ  PHE A 130     -16.388 -32.080   0.373  1.00 67.35           H  
ATOM   1841  N   TRP A 131     -22.555 -29.737   3.486  1.00 61.06           N  
ATOM   1842  H   TRP A 131     -23.382 -30.313   3.427  1.00 61.06           H  
ATOM   1843  CA  TRP A 131     -22.020 -29.405   4.794  1.00 61.06           C  
ATOM   1844  HA  TRP A 131     -21.532 -28.431   4.741  1.00 61.06           H  
ATOM   1845  C   TRP A 131     -20.965 -30.445   5.188  1.00 61.06           C  
ATOM   1846  CB  TRP A 131     -23.157 -29.281   5.801  1.00 61.06           C  
ATOM   1847  HB2 TRP A 131     -23.646 -30.248   5.914  1.00 61.06           H  
ATOM   1848  HB3 TRP A 131     -23.895 -28.578   5.414  1.00 61.06           H  
ATOM   1849  O   TRP A 131     -21.251 -31.634   5.348  1.00 61.06           O  
ATOM   1850  CG  TRP A 131     -22.724 -28.789   7.143  1.00 61.06           C  
ATOM   1851  CD1 TRP A 131     -22.865 -29.469   8.299  1.00 61.06           C  
ATOM   1852  HD1 TRP A 131     -23.343 -30.434   8.378  1.00 61.06           H  
ATOM   1853  CD2 TRP A 131     -22.177 -27.486   7.513  1.00 61.06           C  
ATOM   1854  CE2 TRP A 131     -22.006 -27.455   8.928  1.00 61.06           C  
ATOM   1855  CE3 TRP A 131     -21.860 -26.308   6.810  1.00 61.06           C  
ATOM   1856  HE3 TRP A 131     -22.007 -26.292   5.740  1.00 61.06           H  
ATOM   1857  NE1 TRP A 131     -22.415 -28.700   9.353  1.00 61.06           N  
ATOM   1858  HE1 TRP A 131     -22.565 -28.962  10.317  1.00 61.06           H  
ATOM   1859  CH2 TRP A 131     -21.279 -25.149   8.881  1.00 61.06           C  
ATOM   1860  HH2 TRP A 131     -20.972 -24.250   9.394  1.00 61.06           H  
ATOM   1861  CZ2 TRP A 131     -21.569 -26.311   9.611  1.00 61.06           C  
ATOM   1862  HZ2 TRP A 131     -21.503 -26.317  10.689  1.00 61.06           H  
ATOM   1863  CZ3 TRP A 131     -21.407 -25.155   7.484  1.00 61.06           C  
ATOM   1864  HZ3 TRP A 131     -21.181 -24.253   6.936  1.00 61.06           H  
ATOM   1865  N   ASP A 132     -19.718 -30.002   5.306  1.00 64.57           N  
ATOM   1866  H   ASP A 132     -19.551 -29.024   5.119  1.00 64.57           H  
ATOM   1867  CA  ASP A 132     -18.634 -30.757   5.918  1.00 64.57           C  
ATOM   1868  HA  ASP A 132     -18.721 -31.810   5.653  1.00 64.57           H  
ATOM   1869  C   ASP A 132     -18.786 -30.623   7.431  1.00 64.57           C  
ATOM   1870  CB  ASP A 132     -17.294 -30.246   5.375  1.00 64.57           C  
ATOM   1871  HB2 ASP A 132     -17.282 -30.419   4.299  1.00 64.57           H  
ATOM   1872  HB3 ASP A 132     -17.240 -29.171   5.546  1.00 64.57           H  
ATOM   1873  O   ASP A 132     -18.261 -29.702   8.063  1.00 64.57           O  
ATOM   1874  CG  ASP A 132     -16.040 -30.890   5.969  1.00 64.57           C  
ATOM   1875  OD1 ASP A 132     -14.934 -30.567   5.460  1.00 64.57           O  
ATOM   1876  OD2 ASP A 132     -16.126 -31.633   6.971  1.00 64.57           O  
ATOM   1877  N   THR A 133     -19.533 -31.564   8.001  1.00 62.70           N  
ATOM   1878  H   THR A 133     -19.989 -32.237   7.402  1.00 62.70           H  
ATOM   1879  CA  THR A 133     -19.788 -31.674   9.442  1.00 62.70           C  
ATOM   1880  HA  THR A 133     -20.325 -30.789   9.784  1.00 62.70           H  
ATOM   1881  C   THR A 133     -18.502 -31.784  10.257  1.00 62.70           C  
ATOM   1882  CB  THR A 133     -20.640 -32.917   9.736  1.00 62.70           C  
ATOM   1883  HB  THR A 133     -20.702 -33.067  10.814  1.00 62.70           H  
ATOM   1884  O   THR A 133     -18.478 -31.402  11.424  1.00 62.70           O  
ATOM   1885  CG2 THR A 133     -22.059 -32.801   9.186  1.00 62.70           C  
ATOM   1886 HG21 THR A 133     -22.052 -32.579   8.118  1.00 62.70           H  
ATOM   1887 HG22 THR A 133     -22.603 -33.731   9.352  1.00 62.70           H  
ATOM   1888 HG23 THR A 133     -22.585 -32.012   9.722  1.00 62.70           H  
ATOM   1889  OG1 THR A 133     -20.061 -34.062   9.145  1.00 62.70           O  
ATOM   1890  HG1 THR A 133     -20.711 -34.763   9.227  1.00 62.70           H  
ATOM   1891  N   THR A 134     -17.411 -32.261   9.653  1.00 66.21           N  
ATOM   1892  H   THR A 134     -17.450 -32.418   8.656  1.00 66.21           H  
ATOM   1893  CA  THR A 134     -16.126 -32.411  10.343  1.00 66.21           C  
ATOM   1894  HA  THR A 134     -16.303 -32.841  11.329  1.00 66.21           H  
ATOM   1895  C   THR A 134     -15.449 -31.061  10.546  1.00 66.21           C  
ATOM   1896  CB  THR A 134     -15.201 -33.356   9.564  1.00 66.21           C  
ATOM   1897  HB  THR A 134     -14.959 -32.930   8.590  1.00 66.21           H  
ATOM   1898  O   THR A 134     -14.862 -30.817  11.599  1.00 66.21           O  
ATOM   1899  CG2 THR A 134     -13.893 -33.642  10.298  1.00 66.21           C  
ATOM   1900 HG21 THR A 134     -13.294 -32.734  10.362  1.00 66.21           H  
ATOM   1901 HG22 THR A 134     -14.107 -34.010  11.302  1.00 66.21           H  
ATOM   1902 HG23 THR A 134     -13.330 -34.396   9.748  1.00 66.21           H  
ATOM   1903  OG1 THR A 134     -15.836 -34.599   9.374  1.00 66.21           O  
ATOM   1904  HG1 THR A 134     -16.717 -34.420   9.038  1.00 66.21           H  
ATOM   1905  N   ASN A 135     -15.520 -30.180   9.548  1.00 62.39           N  
ATOM   1906  H   ASN A 135     -16.013 -30.458   8.712  1.00 62.39           H  
ATOM   1907  CA  ASN A 135     -14.837 -28.885   9.576  1.00 62.39           C  
ATOM   1908  HA  ASN A 135     -14.151 -28.864  10.423  1.00 62.39           H  
ATOM   1909  C   ASN A 135     -15.776 -27.688   9.802  1.00 62.39           C  
ATOM   1910  CB  ASN A 135     -13.982 -28.751   8.309  1.00 62.39           C  
ATOM   1911  HB2 ASN A 135     -13.512 -27.768   8.287  1.00 62.39           H  
ATOM   1912  HB3 ASN A 135     -14.623 -28.848   7.433  1.00 62.39           H  
ATOM   1913  O   ASN A 135     -15.291 -26.566   9.937  1.00 62.39           O  
ATOM   1914  CG  ASN A 135     -12.881 -29.794   8.259  1.00 62.39           C  
ATOM   1915  ND2 ASN A 135     -12.965 -30.755   7.374  1.00 62.39           N  
ATOM   1916 HD21 ASN A 135     -12.307 -31.516   7.458  1.00 62.39           H  
ATOM   1917 HD22 ASN A 135     -13.805 -30.842   6.820  1.00 62.39           H  
ATOM   1918  OD1 ASN A 135     -11.926 -29.769   9.019  1.00 62.39           O  
ATOM   1919  N   GLY A 136     -17.093 -27.904   9.855  1.00 61.34           N  
ATOM   1920  H   GLY A 136     -17.433 -28.834   9.653  1.00 61.34           H  
ATOM   1921  CA  GLY A 136     -18.089 -26.851  10.061  1.00 61.34           C  
ATOM   1922  HA2 GLY A 136     -19.071 -27.315  10.156  1.00 61.34           H  
ATOM   1923  HA3 GLY A 136     -17.866 -26.306  10.978  1.00 61.34           H  
ATOM   1924  C   GLY A 136     -18.140 -25.859   8.900  1.00 61.34           C  
ATOM   1925  O   GLY A 136     -18.093 -24.642   9.112  1.00 61.34           O  
ATOM   1926  N   ARG A 137     -18.160 -26.377   7.667  1.00 64.19           N  
ATOM   1927  H   ARG A 137     -18.264 -27.378   7.575  1.00 64.19           H  
ATOM   1928  CA  ARG A 137     -18.113 -25.557   6.451  1.00 64.19           C  
ATOM   1929  HA  ARG A 137     -18.487 -24.568   6.715  1.00 64.19           H  
ATOM   1930  C   ARG A 137     -19.034 -26.072   5.350  1.00 64.19           C  
ATOM   1931  CB  ARG A 137     -16.657 -25.397   5.972  1.00 64.19           C  
ATOM   1932  HB2 ARG A 137     -16.061 -24.979   6.784  1.00 64.19           H  
ATOM   1933  HB3 ARG A 137     -16.633 -24.712   5.125  1.00 64.19           H  
ATOM   1934  O   ARG A 137     -19.121 -27.273   5.122  1.00 64.19           O  
ATOM   1935  CG  ARG A 137     -16.014 -26.719   5.559  1.00 64.19           C  
ATOM   1936  HG2 ARG A 137     -16.107 -27.428   6.381  1.00 64.19           H  
ATOM   1937  HG3 ARG A 137     -16.539 -27.107   4.686  1.00 64.19           H  
ATOM   1938  CD  ARG A 137     -14.535 -26.580   5.212  1.00 64.19           C  
ATOM   1939  HD2 ARG A 137     -13.995 -26.177   6.069  1.00 64.19           H  
ATOM   1940  HD3 ARG A 137     -14.422 -25.903   4.365  1.00 64.19           H  
ATOM   1941  NE  ARG A 137     -13.999 -27.896   4.856  1.00 64.19           N  
ATOM   1942  HE  ARG A 137     -14.605 -28.692   4.989  1.00 64.19           H  
ATOM   1943  NH1 ARG A 137     -11.856 -27.318   4.221  1.00 64.19           N  
ATOM   1944 HH11 ARG A 137     -11.009 -27.615   3.757  1.00 64.19           H  
ATOM   1945 HH12 ARG A 137     -12.182 -26.414   3.911  1.00 64.19           H  
ATOM   1946  NH2 ARG A 137     -12.519 -29.449   4.278  1.00 64.19           N  
ATOM   1947 HH21 ARG A 137     -11.615 -29.765   3.957  1.00 64.19           H  
ATOM   1948 HH22 ARG A 137     -13.253 -30.092   4.538  1.00 64.19           H  
ATOM   1949  CZ  ARG A 137     -12.788 -28.192   4.449  1.00 64.19           C  
ATOM   1950  N   TYR A 138     -19.655 -25.150   4.623  1.00 65.75           N  
ATOM   1951  H   TYR A 138     -19.488 -24.183   4.860  1.00 65.75           H  
ATOM   1952  CA  TYR A 138     -20.299 -25.418   3.346  1.00 65.75           C  
ATOM   1953  HA  TYR A 138     -20.833 -26.367   3.394  1.00 65.75           H  
ATOM   1954  C   TYR A 138     -19.222 -25.524   2.286  1.00 65.75           C  
ATOM   1955  CB  TYR A 138     -21.300 -24.315   2.996  1.00 65.75           C  
ATOM   1956  HB2 TYR A 138     -20.858 -23.332   3.157  1.00 65.75           H  
ATOM   1957  HB3 TYR A 138     -21.558 -24.407   1.941  1.00 65.75           H  
ATOM   1958  O   TYR A 138     -18.605 -24.524   1.920  1.00 65.75           O  
ATOM   1959  CG  TYR A 138     -22.568 -24.462   3.788  1.00 65.75           C  
ATOM   1960  CD1 TYR A 138     -23.482 -25.460   3.406  1.00 65.75           C  
ATOM   1961  HD1 TYR A 138     -23.325 -26.036   2.506  1.00 65.75           H  
ATOM   1962  CD2 TYR A 138     -22.774 -23.701   4.954  1.00 65.75           C  
ATOM   1963  HD2 TYR A 138     -22.074 -22.927   5.232  1.00 65.75           H  
ATOM   1964  CE1 TYR A 138     -24.568 -25.756   4.240  1.00 65.75           C  
ATOM   1965  HE1 TYR A 138     -25.263 -26.544   3.991  1.00 65.75           H  
ATOM   1966  CE2 TYR A 138     -23.866 -23.992   5.791  1.00 65.75           C  
ATOM   1967  HE2 TYR A 138     -24.017 -23.447   6.711  1.00 65.75           H  
ATOM   1968  OH  TYR A 138     -25.729 -25.419   6.269  1.00 65.75           O  
ATOM   1969  HH  TYR A 138     -25.690 -24.965   7.113  1.00 65.75           H  
ATOM   1970  CZ  TYR A 138     -24.728 -25.053   5.447  1.00 65.75           C  
ATOM   1971  N   VAL A 139     -18.978 -26.742   1.827  1.00 69.72           N  
ATOM   1972  H   VAL A 139     -19.552 -27.508   2.150  1.00 69.72           H  
ATOM   1973  CA  VAL A 139     -18.027 -27.009   0.761  1.00 69.72           C  
ATOM   1974  HA  VAL A 139     -17.231 -26.265   0.804  1.00 69.72           H  
ATOM   1975  C   VAL A 139     -18.750 -26.881  -0.566  1.00 69.72           C  
ATOM   1976  CB  VAL A 139     -17.369 -28.386   0.911  1.00 69.72           C  
ATOM   1977  HB  VAL A 139     -18.129 -29.166   0.846  1.00 69.72           H  
ATOM   1978  O   VAL A 139     -19.710 -27.599  -0.815  1.00 69.72           O  
ATOM   1979  CG1 VAL A 139     -16.325 -28.599  -0.189  1.00 69.72           C  
ATOM   1980 HG11 VAL A 139     -16.820 -28.631  -1.160  1.00 69.72           H  
ATOM   1981 HG12 VAL A 139     -15.815 -29.550  -0.035  1.00 69.72           H  
ATOM   1982 HG13 VAL A 139     -15.596 -27.789  -0.181  1.00 69.72           H  
ATOM   1983  CG2 VAL A 139     -16.654 -28.502   2.260  1.00 69.72           C  
ATOM   1984 HG21 VAL A 139     -16.152 -29.467   2.329  1.00 69.72           H  
ATOM   1985 HG22 VAL A 139     -15.923 -27.700   2.367  1.00 69.72           H  
ATOM   1986 HG23 VAL A 139     -17.393 -28.441   3.059  1.00 69.72           H  
ATOM   1987  N   PHE A 140     -18.256 -25.986  -1.409  1.00 70.07           N  
ATOM   1988  H   PHE A 140     -17.489 -25.420  -1.073  1.00 70.07           H  
ATOM   1989  CA  PHE A 140     -18.619 -25.821  -2.805  1.00 70.07           C  
ATOM   1990  HA  PHE A 140     -19.511 -26.402  -3.035  1.00 70.07           H  
ATOM   1991  C   PHE A 140     -17.464 -26.334  -3.656  1.00 70.07           C  
ATOM   1992  CB  PHE A 140     -18.915 -24.346  -3.083  1.00 70.07           C  
ATOM   1993  HB2 PHE A 140     -18.995 -24.201  -4.160  1.00 70.07           H  
ATOM   1994  HB3 PHE A 140     -18.085 -23.735  -2.728  1.00 70.07           H  
ATOM   1995  O   PHE A 140     -16.434 -25.671  -3.831  1.00 70.07           O  
ATOM   1996  CG  PHE A 140     -20.192 -23.877  -2.432  1.00 70.07           C  
ATOM   1997  CD1 PHE A 140     -21.385 -23.924  -3.164  1.00 70.07           C  
ATOM   1998  HD1 PHE A 140     -21.385 -24.301  -4.177  1.00 70.07           H  
ATOM   1999  CD2 PHE A 140     -20.203 -23.442  -1.094  1.00 70.07           C  
ATOM   2000  HD2 PHE A 140     -19.289 -23.435  -0.520  1.00 70.07           H  
ATOM   2001  CE1 PHE A 140     -22.593 -23.553  -2.569  1.00 70.07           C  
ATOM   2002  HE1 PHE A 140     -23.513 -23.659  -3.125  1.00 70.07           H  
ATOM   2003  CE2 PHE A 140     -21.407 -23.014  -0.510  1.00 70.07           C  
ATOM   2004  HE2 PHE A 140     -21.423 -22.650   0.507  1.00 70.07           H  
ATOM   2005  CZ  PHE A 140     -22.600 -23.090  -1.246  1.00 70.07           C  
ATOM   2006  HZ  PHE A 140     -23.544 -22.819  -0.796  1.00 70.07           H  
ATOM   2007  N   ILE A 141     -17.623 -27.537  -4.196  1.00 69.66           N  
ATOM   2008  H   ILE A 141     -18.505 -28.014  -4.071  1.00 69.66           H  
ATOM   2009  CA  ILE A 141     -16.669 -28.081  -5.153  1.00 69.66           C  
ATOM   2010  HA  ILE A 141     -15.661 -27.896  -4.781  1.00 69.66           H  
ATOM   2011  C   ILE A 141     -16.845 -27.312  -6.458  1.00 69.66           C  
ATOM   2012  CB  ILE A 141     -16.827 -29.600  -5.328  1.00 69.66           C  
ATOM   2013  HB  ILE A 141     -17.796 -29.790  -5.789  1.00 69.66           H  
ATOM   2014  O   ILE A 141     -17.816 -27.482  -7.188  1.00 69.66           O  
ATOM   2015  CG1 ILE A 141     -16.773 -30.367  -3.987  1.00 69.66           C  
ATOM   2016 HG12 ILE A 141     -17.609 -30.058  -3.360  1.00 69.66           H  
ATOM   2017 HG13 ILE A 141     -16.908 -31.429  -4.194  1.00 69.66           H  
ATOM   2018  CG2 ILE A 141     -15.748 -30.125  -6.291  1.00 69.66           C  
ATOM   2019 HG21 ILE A 141     -15.921 -29.729  -7.292  1.00 69.66           H  
ATOM   2020 HG22 ILE A 141     -14.751 -29.841  -5.954  1.00 69.66           H  
ATOM   2021 HG23 ILE A 141     -15.817 -31.211  -6.351  1.00 69.66           H  
ATOM   2022  CD1 ILE A 141     -15.471 -30.212  -3.187  1.00 69.66           C  
ATOM   2023 HD11 ILE A 141     -15.558 -30.772  -2.256  1.00 69.66           H  
ATOM   2024 HD12 ILE A 141     -15.287 -29.164  -2.951  1.00 69.66           H  
ATOM   2025 HD13 ILE A 141     -14.629 -30.612  -3.752  1.00 69.66           H  
ATOM   2026  N   GLY A 142     -15.892 -26.424  -6.725  1.00 67.26           N  
ATOM   2027  H   GLY A 142     -15.157 -26.306  -6.044  1.00 67.26           H  
ATOM   2028  CA  GLY A 142     -15.916 -25.536  -7.874  1.00 67.26           C  
ATOM   2029  HA2 GLY A 142     -16.775 -25.762  -8.505  1.00 67.26           H  
ATOM   2030  HA3 GLY A 142     -15.020 -25.705  -8.472  1.00 67.26           H  
ATOM   2031  C   GLY A 142     -15.969 -24.063  -7.496  1.00 67.26           C  
ATOM   2032  O   GLY A 142     -15.458 -23.618  -6.463  1.00 67.26           O  
ATOM   2033  N   HIS A 143     -16.491 -23.277  -8.423  1.00 68.49           N  
ATOM   2034  H   HIS A 143     -16.925 -23.695  -9.233  1.00 68.49           H  
ATOM   2035  CA  HIS A 143     -16.464 -21.829  -8.346  1.00 68.49           C  
ATOM   2036  HA  HIS A 143     -15.634 -21.508  -7.716  1.00 68.49           H  
ATOM   2037  C   HIS A 143     -17.769 -21.306  -7.742  1.00 68.49           C  
ATOM   2038  CB  HIS A 143     -16.204 -21.325  -9.764  1.00 68.49           C  
ATOM   2039  HB2 HIS A 143     -15.339 -21.850 -10.170  1.00 68.49           H  
ATOM   2040  HB3 HIS A 143     -17.054 -21.586 -10.394  1.00 68.49           H  
ATOM   2041  O   HIS A 143     -18.836 -21.714  -8.173  1.00 68.49           O  
ATOM   2042  CG  HIS A 143     -15.930 -19.854  -9.864  1.00 68.49           C  
ATOM   2043  CD2 HIS A 143     -16.825 -18.833 -10.000  1.00 68.49           C  
ATOM   2044  HD2 HIS A 143     -17.901 -18.922 -10.021  1.00 68.49           H  
ATOM   2045  ND1 HIS A 143     -14.682 -19.298  -9.871  1.00 68.49           N  
ATOM   2046  HD1 HIS A 143     -13.828 -19.826  -9.758  1.00 68.49           H  
ATOM   2047  CE1 HIS A 143     -14.795 -17.976  -9.977  1.00 68.49           C  
ATOM   2048  HE1 HIS A 143     -13.971 -17.277  -9.986  1.00 68.49           H  
ATOM   2049  NE2 HIS A 143     -16.088 -17.647 -10.093  1.00 68.49           N  
ATOM   2050  N   ILE A 144     -17.713 -20.391  -6.781  1.00 71.31           N  
ATOM   2051  H   ILE A 144     -16.806 -20.107  -6.440  1.00 71.31           H  
ATOM   2052  CA  ILE A 144     -18.877 -19.596  -6.375  1.00 71.31           C  
ATOM   2053  HA  ILE A 144     -19.802 -20.130  -6.592  1.00 71.31           H  
ATOM   2054  C   ILE A 144     -18.862 -18.317  -7.194  1.00 71.31           C  
ATOM   2055  CB  ILE A 144     -18.832 -19.309  -4.865  1.00 71.31           C  
ATOM   2056  HB  ILE A 144     -17.828 -18.968  -4.613  1.00 71.31           H  
ATOM   2057  O   ILE A 144     -17.882 -17.586  -7.144  1.00 71.31           O  
ATOM   2058  CG1 ILE A 144     -19.124 -20.611  -4.094  1.00 71.31           C  
ATOM   2059 HG12 ILE A 144     -20.109 -20.992  -4.364  1.00 71.31           H  
ATOM   2060 HG13 ILE A 144     -18.385 -21.365  -4.365  1.00 71.31           H  
ATOM   2061  CG2 ILE A 144     -19.817 -18.203  -4.459  1.00 71.31           C  
ATOM   2062 HG21 ILE A 144     -20.836 -18.529  -4.667  1.00 71.31           H  
ATOM   2063 HG22 ILE A 144     -19.619 -17.274  -4.993  1.00 71.31           H  
ATOM   2064 HG23 ILE A 144     -19.705 -17.985  -3.397  1.00 71.31           H  
ATOM   2065  CD1 ILE A 144     -19.071 -20.411  -2.581  1.00 71.31           C  
ATOM   2066 HD11 ILE A 144     -19.977 -19.918  -2.229  1.00 71.31           H  
ATOM   2067 HD12 ILE A 144     -18.196 -19.815  -2.321  1.00 71.31           H  
ATOM   2068 HD13 ILE A 144     -18.996 -21.383  -2.095  1.00 71.31           H  
ATOM   2069  N   ASP A 145     -19.926 -18.018  -7.920  1.00 69.59           N  
ATOM   2070  H   ASP A 145     -20.723 -18.638  -7.887  1.00 69.59           H  
ATOM   2071  CA  ASP A 145     -20.139 -16.702  -8.513  1.00 69.59           C  
ATOM   2072  HA  ASP A 145     -19.255 -16.080  -8.367  1.00 69.59           H  
ATOM   2073  C   ASP A 145     -21.313 -16.031  -7.814  1.00 69.59           C  
ATOM   2074  CB  ASP A 145     -20.342 -16.817 -10.023  1.00 69.59           C  
ATOM   2075  HB2 ASP A 145     -21.227 -17.417 -10.234  1.00 69.59           H  
ATOM   2076  HB3 ASP A 145     -19.468 -17.327 -10.430  1.00 69.59           H  
ATOM   2077  O   ASP A 145     -22.435 -16.512  -7.894  1.00 69.59           O  
ATOM   2078  CG  ASP A 145     -20.456 -15.456 -10.722  1.00 69.59           C  
ATOM   2079  OD1 ASP A 145     -20.633 -15.468 -11.960  1.00 69.59           O  
ATOM   2080  OD2 ASP A 145     -20.273 -14.403 -10.078  1.00 69.59           O  
ATOM   2081  N   ALA A 146     -21.062 -14.939  -7.107  1.00 74.31           N  
ATOM   2082  H   ALA A 146     -20.131 -14.550  -7.164  1.00 74.31           H  
ATOM   2083  CA  ALA A 146     -22.091 -14.170  -6.433  1.00 74.31           C  
ATOM   2084  HA  ALA A 146     -23.066 -14.595  -6.674  1.00 74.31           H  
ATOM   2085  C   ALA A 146     -22.093 -12.728  -6.917  1.00 74.31           C  
ATOM   2086  CB  ALA A 146     -21.902 -14.280  -4.925  1.00 74.31           C  
ATOM   2087  HB1 ALA A 146     -21.892 -15.338  -4.659  1.00 74.31           H  
ATOM   2088  HB2 ALA A 146     -22.721 -13.781  -4.407  1.00 74.31           H  
ATOM   2089  HB3 ALA A 146     -20.951 -13.829  -4.642  1.00 74.31           H  
ATOM   2090  O   ALA A 146     -21.067 -12.167  -7.304  1.00 74.31           O  
ATOM   2091  N   THR A 147     -23.237 -12.055  -6.816  1.00 72.78           N  
ATOM   2092  H   THR A 147     -24.037 -12.517  -6.408  1.00 72.78           H  
ATOM   2093  CA  THR A 147     -23.267 -10.615  -7.107  1.00 72.78           C  
ATOM   2094  HA  THR A 147     -22.845 -10.452  -8.099  1.00 72.78           H  
ATOM   2095  C   THR A 147     -22.404  -9.853  -6.110  1.00 72.78           C  
ATOM   2096  CB  THR A 147     -24.691 -10.060  -7.102  1.00 72.78           C  
ATOM   2097  HB  THR A 147     -25.123 -10.135  -6.104  1.00 72.78           H  
ATOM   2098  O   THR A 147     -21.638  -8.980  -6.493  1.00 72.78           O  
ATOM   2099  CG2 THR A 147     -24.757  -8.596  -7.528  1.00 72.78           C  
ATOM   2100 HG21 THR A 147     -24.263  -7.962  -6.791  1.00 72.78           H  
ATOM   2101 HG22 THR A 147     -24.279  -8.470  -8.499  1.00 72.78           H  
ATOM   2102 HG23 THR A 147     -25.802  -8.294  -7.603  1.00 72.78           H  
ATOM   2103  OG1 THR A 147     -25.464 -10.808  -8.006  1.00 72.78           O  
ATOM   2104  HG1 THR A 147     -25.036 -11.659  -8.124  1.00 72.78           H  
ATOM   2105  N   THR A 148     -22.482 -10.182  -4.826  1.00 68.93           N  
ATOM   2106  H   THR A 148     -23.046 -10.982  -4.576  1.00 68.93           H  
ATOM   2107  CA  THR A 148     -21.647  -9.582  -3.773  1.00 68.93           C  
ATOM   2108  HA  THR A 148     -20.665  -9.341  -4.180  1.00 68.93           H  
ATOM   2109  C   THR A 148     -21.420 -10.590  -2.658  1.00 68.93           C  
ATOM   2110  CB  THR A 148     -22.273  -8.293  -3.217  1.00 68.93           C  
ATOM   2111  HB  THR A 148     -21.804  -8.036  -2.267  1.00 68.93           H  
ATOM   2112  O   THR A 148     -22.114 -11.599  -2.595  1.00 68.93           O  
ATOM   2113  CG2 THR A 148     -22.146  -7.099  -4.148  1.00 68.93           C  
ATOM   2114 HG21 THR A 148     -21.130  -7.095  -4.541  1.00 68.93           H  
ATOM   2115 HG22 THR A 148     -22.847  -7.177  -4.980  1.00 68.93           H  
ATOM   2116 HG23 THR A 148     -22.342  -6.182  -3.593  1.00 68.93           H  
ATOM   2117  OG1 THR A 148     -23.655  -8.433  -3.051  1.00 68.93           O  
ATOM   2118  HG1 THR A 148     -23.964  -9.038  -3.730  1.00 68.93           H  
ATOM   2119  N   GLY A 149     -20.415 -10.360  -1.822  1.00 75.10           N  
ATOM   2120  H   GLY A 149     -19.880  -9.507  -1.903  1.00 75.10           H  
ATOM   2121  CA  GLY A 149     -20.077 -11.264  -0.728  1.00 75.10           C  
ATOM   2122  HA2 GLY A 149     -20.891 -11.965  -0.543  1.00 75.10           H  
ATOM   2123  HA3 GLY A 149     -19.188 -11.840  -0.984  1.00 75.10           H  
ATOM   2124  C   GLY A 149     -19.770 -10.479   0.530  1.00 75.10           C  
ATOM   2125  O   GLY A 149     -18.981  -9.543   0.459  1.00 75.10           O  
ATOM   2126  N   SER A 150     -20.343 -10.852   1.663  1.00 72.08           N  
ATOM   2127  H   SER A 150     -21.030 -11.591   1.629  1.00 72.08           H  
ATOM   2128  CA  SER A 150     -19.900 -10.427   2.985  1.00 72.08           C  
ATOM   2129  HA  SER A 150     -19.066  -9.733   2.883  1.00 72.08           H  
ATOM   2130  C   SER A 150     -19.413 -11.632   3.755  1.00 72.08           C  
ATOM   2131  CB  SER A 150     -20.989  -9.727   3.793  1.00 72.08           C  
ATOM   2132  HB2 SER A 150     -21.873 -10.361   3.859  1.00 72.08           H  
ATOM   2133  HB3 SER A 150     -20.622  -9.535   4.802  1.00 72.08           H  
ATOM   2134  O   SER A 150     -20.092 -12.641   3.868  1.00 72.08           O  
ATOM   2135  OG  SER A 150     -21.310  -8.498   3.185  1.00 72.08           O  
ATOM   2136  HG  SER A 150     -22.063  -8.719   2.633  1.00 72.08           H  
ATOM   2137  N   PHE A 151     -18.212 -11.509   4.294  1.00 73.32           N  
ATOM   2138  H   PHE A 151     -17.660 -10.698   4.054  1.00 73.32           H  
ATOM   2139  CA  PHE A 151     -17.599 -12.507   5.142  1.00 73.32           C  
ATOM   2140  HA  PHE A 151     -18.283 -13.346   5.268  1.00 73.32           H  
ATOM   2141  C   PHE A 151     -17.361 -11.866   6.501  1.00 73.32           C  
ATOM   2142  CB  PHE A 151     -16.350 -13.062   4.454  1.00 73.32           C  
ATOM   2143  HB2 PHE A 151     -15.670 -12.247   4.206  1.00 73.32           H  
ATOM   2144  HB3 PHE A 151     -15.834 -13.730   5.145  1.00 73.32           H  
ATOM   2145  O   PHE A 151     -16.459 -11.041   6.667  1.00 73.32           O  
ATOM   2146  CG  PHE A 151     -16.701 -13.828   3.193  1.00 73.32           C  
ATOM   2147  CD1 PHE A 151     -17.007 -15.193   3.279  1.00 73.32           C  
ATOM   2148  HD1 PHE A 151     -17.007 -15.678   4.244  1.00 73.32           H  
ATOM   2149  CD2 PHE A 151     -16.824 -13.171   1.954  1.00 73.32           C  
ATOM   2150  HD2 PHE A 151     -16.648 -12.108   1.887  1.00 73.32           H  
ATOM   2151  CE1 PHE A 151     -17.395 -15.915   2.141  1.00 73.32           C  
ATOM   2152  HE1 PHE A 151     -17.660 -16.958   2.226  1.00 73.32           H  
ATOM   2153  CE2 PHE A 151     -17.252 -13.885   0.820  1.00 73.32           C  
ATOM   2154  HE2 PHE A 151     -17.425 -13.382  -0.120  1.00 73.32           H  
ATOM   2155  CZ  PHE A 151     -17.531 -15.256   0.913  1.00 73.32           C  
ATOM   2156  HZ  PHE A 151     -17.919 -15.793   0.061  1.00 73.32           H  
ATOM   2157  N   GLY A 152     -18.186 -12.229   7.483  1.00 70.28           N  
ATOM   2158  H   GLY A 152     -18.921 -12.884   7.259  1.00 70.28           H  
ATOM   2159  CA  GLY A 152     -18.159 -11.634   8.823  1.00 70.28           C  
ATOM   2160  HA2 GLY A 152     -18.925 -12.116   9.430  1.00 70.28           H  
ATOM   2161  HA3 GLY A 152     -18.395 -10.573   8.746  1.00 70.28           H  
ATOM   2162  C   GLY A 152     -16.814 -11.780   9.551  1.00 70.28           C  
ATOM   2163  O   GLY A 152     -16.526 -11.040  10.488  1.00 70.28           O  
ATOM   2164  N   GLY A 153     -15.971 -12.708   9.110  1.00 73.05           N  
ATOM   2165  H   GLY A 153     -16.346 -13.338   8.415  1.00 73.05           H  
ATOM   2166  CA  GLY A 153     -14.670 -13.026   9.671  1.00 73.05           C  
ATOM   2167  HA2 GLY A 153     -14.739 -14.006  10.143  1.00 73.05           H  
ATOM   2168  HA3 GLY A 153     -14.407 -12.316  10.455  1.00 73.05           H  
ATOM   2169  C   GLY A 153     -13.565 -13.033   8.616  1.00 73.05           C  
ATOM   2170  O   GLY A 153     -13.442 -12.147   7.768  1.00 73.05           O  
ATOM   2171  N   LYS A 154     -12.686 -14.026   8.714  1.00 70.87           N  
ATOM   2172  H   LYS A 154     -12.876 -14.760   9.381  1.00 70.87           H  
ATOM   2173  CA  LYS A 154     -11.581 -14.211   7.783  1.00 70.87           C  
ATOM   2174  HA  LYS A 154     -11.088 -13.246   7.660  1.00 70.87           H  
ATOM   2175  C   LYS A 154     -12.095 -14.667   6.412  1.00 70.87           C  
ATOM   2176  CB  LYS A 154     -10.585 -15.190   8.404  1.00 70.87           C  
ATOM   2177  HB2 LYS A 154     -10.450 -14.933   9.454  1.00 70.87           H  
ATOM   2178  HB3 LYS A 154     -11.004 -16.195   8.350  1.00 70.87           H  
ATOM   2179  O   LYS A 154     -12.901 -15.590   6.317  1.00 70.87           O  
ATOM   2180  CG  LYS A 154      -9.210 -15.164   7.727  1.00 70.87           C  
ATOM   2181  HG2 LYS A 154      -8.759 -14.177   7.832  1.00 70.87           H  
ATOM   2182  HG3 LYS A 154      -9.315 -15.407   6.670  1.00 70.87           H  
ATOM   2183  CD  LYS A 154      -8.343 -16.216   8.425  1.00 70.87           C  
ATOM   2184  HD2 LYS A 154      -8.235 -15.973   9.482  1.00 70.87           H  
ATOM   2185  HD3 LYS A 154      -8.860 -17.172   8.344  1.00 70.87           H  
ATOM   2186  CE  LYS A 154      -6.960 -16.351   7.793  1.00 70.87           C  
ATOM   2187  HE2 LYS A 154      -6.294 -15.559   8.135  1.00 70.87           H  
ATOM   2188  HE3 LYS A 154      -7.076 -16.253   6.714  1.00 70.87           H  
ATOM   2189  NZ  LYS A 154      -6.412 -17.697   8.070  1.00 70.87           N  
ATOM   2190  HZ1 LYS A 154      -5.771 -17.966   7.338  1.00 70.87           H  
ATOM   2191  HZ2 LYS A 154      -6.072 -17.855   9.008  1.00 70.87           H  
ATOM   2192  HZ3 LYS A 154      -7.134 -18.368   7.849  1.00 70.87           H  
ATOM   2193  N   LEU A 155     -11.589 -14.011   5.379  1.00 73.55           N  
ATOM   2194  H   LEU A 155     -10.973 -13.237   5.583  1.00 73.55           H  
ATOM   2195  CA  LEU A 155     -11.754 -14.344   3.980  1.00 73.55           C  
ATOM   2196  HA  LEU A 155     -12.436 -15.189   3.884  1.00 73.55           H  
ATOM   2197  C   LEU A 155     -10.383 -14.730   3.427  1.00 73.55           C  
ATOM   2198  CB  LEU A 155     -12.379 -13.134   3.288  1.00 73.55           C  
ATOM   2199  HB2 LEU A 155     -11.742 -12.267   3.464  1.00 73.55           H  
ATOM   2200  HB3 LEU A 155     -13.347 -12.941   3.751  1.00 73.55           H  
ATOM   2201  O   LEU A 155      -9.471 -13.903   3.341  1.00 73.55           O  
ATOM   2202  CG  LEU A 155     -12.576 -13.312   1.782  1.00 73.55           C  
ATOM   2203  HG  LEU A 155     -11.607 -13.408   1.293  1.00 73.55           H  
ATOM   2204  CD1 LEU A 155     -13.436 -14.527   1.458  1.00 73.55           C  
ATOM   2205 HD11 LEU A 155     -14.331 -14.536   2.080  1.00 73.55           H  
ATOM   2206 HD12 LEU A 155     -12.871 -15.443   1.632  1.00 73.55           H  
ATOM   2207 HD13 LEU A 155     -13.744 -14.499   0.412  1.00 73.55           H  
ATOM   2208  CD2 LEU A 155     -13.263 -12.050   1.275  1.00 73.55           C  
ATOM   2209 HD21 LEU A 155     -13.502 -12.170   0.219  1.00 73.55           H  
ATOM   2210 HD22 LEU A 155     -14.196 -11.887   1.814  1.00 73.55           H  
ATOM   2211 HD23 LEU A 155     -12.617 -11.181   1.399  1.00 73.55           H  
ATOM   2212  N   GLU A 156     -10.216 -16.004   3.123  1.00 74.25           N  
ATOM   2213  H   GLU A 156     -11.003 -16.630   3.215  1.00 74.25           H  
ATOM   2214  CA  GLU A 156      -8.979 -16.575   2.621  1.00 74.25           C  
ATOM   2215  HA  GLU A 156      -8.185 -15.848   2.795  1.00 74.25           H  
ATOM   2216  C   GLU A 156      -9.080 -16.795   1.123  1.00 74.25           C  
ATOM   2217  CB  GLU A 156      -8.579 -17.851   3.374  1.00 74.25           C  
ATOM   2218  HB2 GLU A 156      -7.580 -18.142   3.050  1.00 74.25           H  
ATOM   2219  HB3 GLU A 156      -9.272 -18.663   3.153  1.00 74.25           H  
ATOM   2220  O   GLU A 156     -10.110 -17.226   0.620  1.00 74.25           O  
ATOM   2221  CG  GLU A 156      -8.571 -17.582   4.878  1.00 74.25           C  
ATOM   2222  HG2 GLU A 156      -8.115 -16.607   5.048  1.00 74.25           H  
ATOM   2223  HG3 GLU A 156      -9.597 -17.533   5.245  1.00 74.25           H  
ATOM   2224  CD  GLU A 156      -7.790 -18.619   5.679  1.00 74.25           C  
ATOM   2225  OE1 GLU A 156      -6.538 -18.564   5.614  1.00 74.25           O  
ATOM   2226  OE2 GLU A 156      -8.325 -19.153   6.671  1.00 74.25           O  
ATOM   2227  N   GLY A 157      -8.009 -16.492   0.404  1.00 72.28           N  
ATOM   2228  H   GLY A 157      -7.190 -16.150   0.886  1.00 72.28           H  
ATOM   2229  CA  GLY A 157      -7.911 -16.738  -1.028  1.00 72.28           C  
ATOM   2230  HA2 GLY A 157      -8.128 -15.820  -1.574  1.00 72.28           H  
ATOM   2231  HA3 GLY A 157      -8.638 -17.489  -1.338  1.00 72.28           H  
ATOM   2232  C   GLY A 157      -6.508 -17.201  -1.376  1.00 72.28           C  
ATOM   2233  O   GLY A 157      -5.539 -16.743  -0.772  1.00 72.28           O  
ATOM   2234  N   ALA A 158      -6.326 -18.045  -2.385  1.00 75.36           N  
ATOM   2235  H   ALA A 158      -7.120 -18.470  -2.841  1.00 75.36           H  
ATOM   2236  CA  ALA A 158      -4.976 -18.233  -2.908  1.00 75.36           C  
ATOM   2237  HA  ALA A 158      -4.309 -18.358  -2.055  1.00 75.36           H  
ATOM   2238  C   ALA A 158      -4.492 -17.003  -3.679  1.00 75.36           C  
ATOM   2239  CB  ALA A 158      -4.870 -19.505  -3.736  1.00 75.36           C  
ATOM   2240  HB1 ALA A 158      -5.476 -19.417  -4.638  1.00 75.36           H  
ATOM   2241  HB2 ALA A 158      -3.831 -19.669  -4.022  1.00 75.36           H  
ATOM   2242  HB3 ALA A 158      -5.202 -20.348  -3.131  1.00 75.36           H  
ATOM   2243  O   ALA A 158      -3.324 -16.645  -3.627  1.00 75.36           O  
ATOM   2244  N   THR A 159      -5.356 -16.306  -4.404  1.00 71.64           N  
ATOM   2245  H   THR A 159      -6.314 -16.626  -4.431  1.00 71.64           H  
ATOM   2246  CA  THR A 159      -5.010 -15.062  -5.110  1.00 71.64           C  
ATOM   2247  HA  THR A 159      -4.188 -14.552  -4.608  1.00 71.64           H  
ATOM   2248  C   THR A 159      -6.217 -14.152  -5.069  1.00 71.64           C  
ATOM   2249  CB  THR A 159      -4.582 -15.374  -6.552  1.00 71.64           C  
ATOM   2250  HB  THR A 159      -5.329 -16.018  -7.016  1.00 71.64           H  
ATOM   2251  O   THR A 159      -7.329 -14.631  -5.234  1.00 71.64           O  
ATOM   2252  CG2 THR A 159      -4.351 -14.159  -7.450  1.00 71.64           C  
ATOM   2253 HG21 THR A 159      -5.259 -13.561  -7.528  1.00 71.64           H  
ATOM   2254 HG22 THR A 159      -3.536 -13.550  -7.059  1.00 71.64           H  
ATOM   2255 HG23 THR A 159      -4.081 -14.502  -8.449  1.00 71.64           H  
ATOM   2256  OG1 THR A 159      -3.346 -16.053  -6.494  1.00 71.64           O  
ATOM   2257  HG1 THR A 159      -3.355 -16.572  -5.687  1.00 71.64           H  
ATOM   2258  N   GLY A 160      -6.025 -12.856  -4.840  1.00 77.00           N  
ATOM   2259  H   GLY A 160      -5.080 -12.504  -4.782  1.00 77.00           H  
ATOM   2260  CA  GLY A 160      -7.122 -11.896  -4.904  1.00 77.00           C  
ATOM   2261  HA2 GLY A 160      -8.081 -12.414  -4.921  1.00 77.00           H  
ATOM   2262  HA3 GLY A 160      -7.145 -11.256  -4.022  1.00 77.00           H  
ATOM   2263  C   GLY A 160      -6.993 -11.023  -6.136  1.00 77.00           C  
ATOM   2264  O   GLY A 160      -5.939 -10.422  -6.363  1.00 77.00           O  
ATOM   2265  N   THR A 161      -8.055 -10.918  -6.920  1.00 73.05           N  
ATOM   2266  H   THR A 161      -8.891 -11.430  -6.679  1.00 73.05           H  
ATOM   2267  CA  THR A 161      -8.097 -10.008  -8.065  1.00 73.05           C  
ATOM   2268  HA  THR A 161      -7.228  -9.350  -8.041  1.00 73.05           H  
ATOM   2269  C   THR A 161      -9.302  -9.105  -7.950  1.00 73.05           C  
ATOM   2270  CB  THR A 161      -8.059 -10.754  -9.401  1.00 73.05           C  
ATOM   2271  HB  THR A 161      -8.906 -11.437  -9.465  1.00 73.05           H  
ATOM   2272  O   THR A 161     -10.438  -9.532  -8.094  1.00 73.05           O  
ATOM   2273  CG2 THR A 161      -8.077  -9.801 -10.596  1.00 73.05           C  
ATOM   2274 HG21 THR A 161      -7.296  -9.047 -10.502  1.00 73.05           H  
ATOM   2275 HG22 THR A 161      -9.049  -9.311 -10.657  1.00 73.05           H  
ATOM   2276 HG23 THR A 161      -7.932 -10.368 -11.516  1.00 73.05           H  
ATOM   2277  OG1 THR A 161      -6.850 -11.479  -9.511  1.00 73.05           O  
ATOM   2278  HG1 THR A 161      -6.149 -10.824  -9.539  1.00 73.05           H  
ATOM   2279  N   PHE A 162      -9.038  -7.832  -7.695  1.00 76.08           N  
ATOM   2280  H   PHE A 162      -8.078  -7.541  -7.577  1.00 76.08           H  
ATOM   2281  CA  PHE A 162     -10.061  -6.827  -7.512  1.00 76.08           C  
ATOM   2282  HA  PHE A 162     -11.017  -7.349  -7.474  1.00 76.08           H  
ATOM   2283  C   PHE A 162     -10.066  -5.881  -8.708  1.00 76.08           C  
ATOM   2284  CB  PHE A 162      -9.904  -6.158  -6.146  1.00 76.08           C  
ATOM   2285  HB2 PHE A 162      -8.909  -5.717  -6.072  1.00 76.08           H  
ATOM   2286  HB3 PHE A 162     -10.633  -5.352  -6.064  1.00 76.08           H  
ATOM   2287  O   PHE A 162      -9.055  -5.246  -9.004  1.00 76.08           O  
ATOM   2288  CG  PHE A 162     -10.110  -7.135  -5.001  1.00 76.08           C  
ATOM   2289  CD1 PHE A 162     -11.374  -7.246  -4.397  1.00 76.08           C  
ATOM   2290  HD1 PHE A 162     -12.201  -6.653  -4.760  1.00 76.08           H  
ATOM   2291  CD2 PHE A 162      -9.059  -7.971  -4.569  1.00 76.08           C  
ATOM   2292  HD2 PHE A 162      -8.094  -7.914  -5.049  1.00 76.08           H  
ATOM   2293  CE1 PHE A 162     -11.570  -8.140  -3.332  1.00 76.08           C  
ATOM   2294  HE1 PHE A 162     -12.541  -8.210  -2.864  1.00 76.08           H  
ATOM   2295  CE2 PHE A 162      -9.270  -8.896  -3.528  1.00 76.08           C  
ATOM   2296  HE2 PHE A 162      -8.476  -9.553  -3.207  1.00 76.08           H  
ATOM   2297  CZ  PHE A 162     -10.523  -8.968  -2.899  1.00 76.08           C  
ATOM   2298  HZ  PHE A 162     -10.694  -9.681  -2.106  1.00 76.08           H  
ATOM   2299  N   SER A 163     -11.178  -5.787  -9.437  1.00 71.95           N  
ATOM   2300  H   SER A 163     -11.991  -6.327  -9.178  1.00 71.95           H  
ATOM   2301  CA  SER A 163     -11.231  -4.896 -10.609  1.00 71.95           C  
ATOM   2302  HA  SER A 163     -10.313  -5.037 -11.181  1.00 71.95           H  
ATOM   2303  C   SER A 163     -11.268  -3.415 -10.209  1.00 71.95           C  
ATOM   2304  CB  SER A 163     -12.385  -5.275 -11.537  1.00 71.95           C  
ATOM   2305  HB2 SER A 163     -12.325  -6.338 -11.767  1.00 71.95           H  
ATOM   2306  HB3 SER A 163     -12.299  -4.710 -12.466  1.00 71.95           H  
ATOM   2307  O   SER A 163     -10.819  -2.553 -10.962  1.00 71.95           O  
ATOM   2308  OG  SER A 163     -13.626  -4.992 -10.939  1.00 71.95           O  
ATOM   2309  HG  SER A 163     -14.313  -5.482 -11.398  1.00 71.95           H  
ATOM   2310  N   GLY A 164     -11.740  -3.124  -8.998  1.00 73.83           N  
ATOM   2311  H   GLY A 164     -12.204  -3.873  -8.505  1.00 73.83           H  
ATOM   2312  CA  GLY A 164     -11.757  -1.817  -8.355  1.00 73.83           C  
ATOM   2313  HA2 GLY A 164     -11.465  -1.043  -9.064  1.00 73.83           H  
ATOM   2314  HA3 GLY A 164     -12.776  -1.603  -8.032  1.00 73.83           H  
ATOM   2315  C   GLY A 164     -10.827  -1.745  -7.145  1.00 73.83           C  
ATOM   2316  O   GLY A 164      -9.776  -2.384  -7.084  1.00 73.83           O  
ATOM   2317  N   SER A 165     -11.177  -0.889  -6.190  1.00 74.64           N  
ATOM   2318  H   SER A 165     -12.074  -0.430  -6.257  1.00 74.64           H  
ATOM   2319  CA  SER A 165     -10.314  -0.587  -5.047  1.00 74.64           C  
ATOM   2320  HA  SER A 165      -9.286  -0.535  -5.404  1.00 74.64           H  
ATOM   2321  C   SER A 165     -10.385  -1.672  -3.969  1.00 74.64           C  
ATOM   2322  CB  SER A 165     -10.660   0.783  -4.463  1.00 74.64           C  
ATOM   2323  HB2 SER A 165     -11.702   0.784  -4.143  1.00 74.64           H  
ATOM   2324  HB3 SER A 165     -10.022   0.981  -3.601  1.00 74.64           H  
ATOM   2325  O   SER A 165     -11.446  -2.217  -3.680  1.00 74.64           O  
ATOM   2326  OG  SER A 165     -10.455   1.792  -5.437  1.00 74.64           O  
ATOM   2327  HG  SER A 165     -11.106   2.484  -5.297  1.00 74.64           H  
ATOM   2328  N   LEU A 166      -9.252  -1.939  -3.328  1.00 75.33           N  
ATOM   2329  H   LEU A 166      -8.414  -1.477  -3.651  1.00 75.33           H  
ATOM   2330  CA  LEU A 166      -9.171  -2.601  -2.035  1.00 75.33           C  
ATOM   2331  HA  LEU A 166     -10.057  -3.216  -1.873  1.00 75.33           H  
ATOM   2332  C   LEU A 166      -9.122  -1.539  -0.943  1.00 75.33           C  
ATOM   2333  CB  LEU A 166      -7.914  -3.484  -1.981  1.00 75.33           C  
ATOM   2334  HB2 LEU A 166      -7.080  -2.916  -2.393  1.00 75.33           H  
ATOM   2335  HB3 LEU A 166      -7.681  -3.708  -0.940  1.00 75.33           H  
ATOM   2336  O   LEU A 166      -8.304  -0.622  -1.009  1.00 75.33           O  
ATOM   2337  CG  LEU A 166      -8.057  -4.808  -2.743  1.00 75.33           C  
ATOM   2338  HG  LEU A 166      -8.342  -4.605  -3.775  1.00 75.33           H  
ATOM   2339  CD1 LEU A 166      -6.744  -5.592  -2.720  1.00 75.33           C  
ATOM   2340 HD11 LEU A 166      -6.486  -5.847  -1.692  1.00 75.33           H  
ATOM   2341 HD12 LEU A 166      -6.860  -6.509  -3.298  1.00 75.33           H  
ATOM   2342 HD13 LEU A 166      -5.942  -5.003  -3.165  1.00 75.33           H  
ATOM   2343  CD2 LEU A 166      -9.152  -5.648  -2.110  1.00 75.33           C  
ATOM   2344 HD21 LEU A 166      -9.268  -5.419  -1.051  1.00 75.33           H  
ATOM   2345 HD22 LEU A 166     -10.073  -5.430  -2.651  1.00 75.33           H  
ATOM   2346 HD23 LEU A 166      -8.932  -6.711  -2.203  1.00 75.33           H  
ATOM   2347  N   SER A 167      -9.950  -1.670   0.081  1.00 74.90           N  
ATOM   2348  H   SER A 167     -10.658  -2.390   0.051  1.00 74.90           H  
ATOM   2349  CA  SER A 167      -9.789  -0.947   1.335  1.00 74.90           C  
ATOM   2350  HA  SER A 167      -8.894  -0.330   1.255  1.00 74.90           H  
ATOM   2351  C   SER A 167      -9.554  -1.931   2.470  1.00 74.90           C  
ATOM   2352  CB  SER A 167     -10.960   0.000   1.598  1.00 74.90           C  
ATOM   2353  HB2 SER A 167     -10.762   0.579   2.501  1.00 74.90           H  
ATOM   2354  HB3 SER A 167     -11.061   0.682   0.754  1.00 74.90           H  
ATOM   2355  O   SER A 167     -10.134  -3.013   2.484  1.00 74.90           O  
ATOM   2356  OG  SER A 167     -12.155  -0.728   1.761  1.00 74.90           O  
ATOM   2357  HG  SER A 167     -12.920  -0.167   1.617  1.00 74.90           H  
ATOM   2358  N   ALA A 168      -8.661  -1.587   3.393  1.00 76.13           N  
ATOM   2359  H   ALA A 168      -8.199  -0.691   3.321  1.00 76.13           H  
ATOM   2360  CA  ALA A 168      -8.405  -2.398   4.577  1.00 76.13           C  
ATOM   2361  HA  ALA A 168      -9.341  -2.872   4.872  1.00 76.13           H  
ATOM   2362  C   ALA A 168      -7.914  -1.552   5.751  1.00 76.13           C  
ATOM   2363  CB  ALA A 168      -7.431  -3.517   4.225  1.00 76.13           C  
ATOM   2364  HB1 ALA A 168      -7.844  -4.059   3.374  1.00 76.13           H  
ATOM   2365  HB2 ALA A 168      -6.462  -3.103   3.948  1.00 76.13           H  
ATOM   2366  HB3 ALA A 168      -7.315  -4.199   5.068  1.00 76.13           H  
ATOM   2367  O   ALA A 168      -7.430  -0.435   5.563  1.00 76.13           O  
ATOM   2368  N   ALA A 169      -7.968  -2.076   6.972  1.00 76.34           N  
ATOM   2369  H   ALA A 169      -8.396  -2.981   7.107  1.00 76.34           H  
ATOM   2370  CA  ALA A 169      -7.367  -1.384   8.110  1.00 76.34           C  
ATOM   2371  HA  ALA A 169      -7.755  -0.366   8.137  1.00 76.34           H  
ATOM   2372  C   ALA A 169      -5.839  -1.307   7.985  1.00 76.34           C  
ATOM   2373  CB  ALA A 169      -7.771  -2.078   9.409  1.00 76.34           C  
ATOM   2374  HB1 ALA A 169      -7.374  -3.092   9.439  1.00 76.34           H  
ATOM   2375  HB2 ALA A 169      -8.858  -2.106   9.481  1.00 76.34           H  
ATOM   2376  HB3 ALA A 169      -7.381  -1.518  10.259  1.00 76.34           H  
ATOM   2377  O   ALA A 169      -5.222  -0.305   8.322  1.00 76.34           O  
ATOM   2378  N   SER A 170      -5.187  -2.362   7.510  1.00 74.17           N  
ATOM   2379  H   SER A 170      -5.734  -3.163   7.231  1.00 74.17           H  
ATOM   2380  CA  SER A 170      -3.743  -2.407   7.251  1.00 74.17           C  
ATOM   2381  HA  SER A 170      -3.405  -1.444   6.867  1.00 74.17           H  
ATOM   2382  C   SER A 170      -3.463  -3.452   6.180  1.00 74.17           C  
ATOM   2383  CB  SER A 170      -2.968  -2.718   8.537  1.00 74.17           C  
ATOM   2384  HB2 SER A 170      -3.420  -3.571   9.042  1.00 74.17           H  
ATOM   2385  HB3 SER A 170      -1.930  -2.955   8.302  1.00 74.17           H  
ATOM   2386  O   SER A 170      -4.301  -4.310   5.925  1.00 74.17           O  
ATOM   2387  OG  SER A 170      -3.003  -1.578   9.381  1.00 74.17           O  
ATOM   2388  HG  SER A 170      -3.858  -1.165   9.242  1.00 74.17           H  
ATOM   2389  N   GLY A 171      -2.323  -3.352   5.511  1.00 78.11           N  
ATOM   2390  H   GLY A 171      -1.664  -2.638   5.785  1.00 78.11           H  
ATOM   2391  CA  GLY A 171      -1.920  -4.269   4.452  1.00 78.11           C  
ATOM   2392  HA2 GLY A 171      -2.616  -5.102   4.357  1.00 78.11           H  
ATOM   2393  HA3 GLY A 171      -1.903  -3.731   3.504  1.00 78.11           H  
ATOM   2394  C   GLY A 171      -0.522  -4.782   4.729  1.00 78.11           C  
ATOM   2395  O   GLY A 171       0.414  -3.991   4.715  1.00 78.11           O  
ATOM   2396  N   THR A 172      -0.361  -6.077   4.966  1.00 73.55           N  
ATOM   2397  H   THR A 172      -1.180  -6.668   4.965  1.00 73.55           H  
ATOM   2398  CA  THR A 172       0.945  -6.697   5.207  1.00 73.55           C  
ATOM   2399  HA  THR A 172       1.716  -5.926   5.235  1.00 73.55           H  
ATOM   2400  C   THR A 172       1.272  -7.650   4.075  1.00 73.55           C  
ATOM   2401  CB  THR A 172       0.996  -7.416   6.557  1.00 73.55           C  
ATOM   2402  HB  THR A 172       0.256  -8.217   6.578  1.00 73.55           H  
ATOM   2403  O   THR A 172       0.657  -8.701   3.922  1.00 73.55           O  
ATOM   2404  CG2 THR A 172       2.386  -7.985   6.847  1.00 73.55           C  
ATOM   2405 HG21 THR A 172       2.626  -8.773   6.133  1.00 73.55           H  
ATOM   2406 HG22 THR A 172       2.405  -8.412   7.850  1.00 73.55           H  
ATOM   2407 HG23 THR A 172       3.130  -7.192   6.779  1.00 73.55           H  
ATOM   2408  OG1 THR A 172       0.720  -6.502   7.594  1.00 73.55           O  
ATOM   2409  HG1 THR A 172       0.434  -7.009   8.357  1.00 73.55           H  
ATOM   2410  N   PHE A 173       2.277  -7.293   3.295  1.00 77.19           N  
ATOM   2411  H   PHE A 173       2.730  -6.407   3.468  1.00 77.19           H  
ATOM   2412  CA  PHE A 173       2.716  -8.032   2.130  1.00 77.19           C  
ATOM   2413  HA  PHE A 173       2.045  -8.879   1.985  1.00 77.19           H  
ATOM   2414  C   PHE A 173       4.131  -8.542   2.366  1.00 77.19           C  
ATOM   2415  CB  PHE A 173       2.599  -7.146   0.895  1.00 77.19           C  
ATOM   2416  HB2 PHE A 173       3.304  -6.322   1.010  1.00 77.19           H  
ATOM   2417  HB3 PHE A 173       2.902  -7.720   0.020  1.00 77.19           H  
ATOM   2418  O   PHE A 173       5.036  -7.758   2.660  1.00 77.19           O  
ATOM   2419  CG  PHE A 173       1.210  -6.573   0.671  1.00 77.19           C  
ATOM   2420  CD1 PHE A 173       0.349  -7.195  -0.240  1.00 77.19           C  
ATOM   2421  HD1 PHE A 173       0.663  -8.105  -0.728  1.00 77.19           H  
ATOM   2422  CD2 PHE A 173       0.779  -5.408   1.340  1.00 77.19           C  
ATOM   2423  HD2 PHE A 173       1.430  -4.917   2.049  1.00 77.19           H  
ATOM   2424  CE1 PHE A 173      -0.920  -6.654  -0.499  1.00 77.19           C  
ATOM   2425  HE1 PHE A 173      -1.578  -7.145  -1.200  1.00 77.19           H  
ATOM   2426  CE2 PHE A 173      -0.484  -4.857   1.070  1.00 77.19           C  
ATOM   2427  HE2 PHE A 173      -0.800  -3.953   1.569  1.00 77.19           H  
ATOM   2428  CZ  PHE A 173      -1.339  -5.487   0.155  1.00 77.19           C  
ATOM   2429  HZ  PHE A 173      -2.326  -5.090  -0.032  1.00 77.19           H  
ATOM   2430  N   THR A 174       4.340  -9.853   2.271  1.00 73.79           N  
ATOM   2431  H   THR A 174       3.577 -10.463   2.017  1.00 73.79           H  
ATOM   2432  CA  THR A 174       5.669 -10.440   2.531  1.00 73.79           C  
ATOM   2433  HA  THR A 174       6.064 -10.020   3.456  1.00 73.79           H  
ATOM   2434  C   THR A 174       6.673 -10.088   1.432  1.00 73.79           C  
ATOM   2435  CB  THR A 174       5.584 -11.961   2.709  1.00 73.79           C  
ATOM   2436  HB  THR A 174       6.589 -12.366   2.823  1.00 73.79           H  
ATOM   2437  O   THR A 174       7.852  -9.874   1.702  1.00 73.79           O  
ATOM   2438  CG2 THR A 174       4.757 -12.346   3.935  1.00 73.79           C  
ATOM   2439 HG21 THR A 174       4.785 -13.427   4.072  1.00 73.79           H  
ATOM   2440 HG22 THR A 174       3.721 -12.031   3.811  1.00 73.79           H  
ATOM   2441 HG23 THR A 174       5.173 -11.870   4.822  1.00 73.79           H  
ATOM   2442  OG1 THR A 174       4.970 -12.551   1.592  1.00 73.79           O  
ATOM   2443  HG1 THR A 174       4.799 -13.473   1.799  1.00 73.79           H  
ATOM   2444  N   GLY A 175       6.192  -9.978   0.198  1.00 74.04           N  
ATOM   2445  H   GLY A 175       5.235 -10.271   0.062  1.00 74.04           H  
ATOM   2446  CA  GLY A 175       6.920  -9.551  -0.987  1.00 74.04           C  
ATOM   2447  HA2 GLY A 175       7.992  -9.679  -0.834  1.00 74.04           H  
ATOM   2448  HA3 GLY A 175       6.624 -10.185  -1.823  1.00 74.04           H  
ATOM   2449  C   GLY A 175       6.658  -8.089  -1.343  1.00 74.04           C  
ATOM   2450  O   GLY A 175       6.691  -7.197  -0.501  1.00 74.04           O  
ATOM   2451  N   THR A 176       6.442  -7.813  -2.624  1.00 71.51           N  
ATOM   2452  H   THR A 176       6.208  -8.572  -3.247  1.00 71.51           H  
ATOM   2453  CA  THR A 176       6.380  -6.436  -3.130  1.00 71.51           C  
ATOM   2454  HA  THR A 176       7.048  -5.810  -2.538  1.00 71.51           H  
ATOM   2455  C   THR A 176       4.970  -5.864  -3.006  1.00 71.51           C  
ATOM   2456  CB  THR A 176       6.876  -6.381  -4.581  1.00 71.51           C  
ATOM   2457  HB  THR A 176       6.244  -7.013  -5.205  1.00 71.51           H  
ATOM   2458  O   THR A 176       4.009  -6.493  -3.436  1.00 71.51           O  
ATOM   2459  CG2 THR A 176       6.889  -4.970  -5.157  1.00 71.51           C  
ATOM   2460 HG21 THR A 176       7.495  -4.314  -4.531  1.00 71.51           H  
ATOM   2461 HG22 THR A 176       7.293  -5.005  -6.168  1.00 71.51           H  
ATOM   2462 HG23 THR A 176       5.872  -4.582  -5.212  1.00 71.51           H  
ATOM   2463  OG1 THR A 176       8.206  -6.853  -4.641  1.00 71.51           O  
ATOM   2464  HG1 THR A 176       8.169  -7.801  -4.494  1.00 71.51           H  
ATOM   2465  N   VAL A 177       4.853  -4.644  -2.485  1.00 77.13           N  
ATOM   2466  H   VAL A 177       5.685  -4.216  -2.105  1.00 77.13           H  
ATOM   2467  CA  VAL A 177       3.705  -3.755  -2.684  1.00 77.13           C  
ATOM   2468  HA  VAL A 177       2.835  -4.339  -2.982  1.00 77.13           H  
ATOM   2469  C   VAL A 177       4.064  -2.785  -3.787  1.00 77.13           C  
ATOM   2470  CB  VAL A 177       3.330  -2.966  -1.430  1.00 77.13           C  
ATOM   2471  HB  VAL A 177       4.163  -2.335  -1.121  1.00 77.13           H  
ATOM   2472  O   VAL A 177       4.849  -1.856  -3.598  1.00 77.13           O  
ATOM   2473  CG1 VAL A 177       2.100  -2.093  -1.683  1.00 77.13           C  
ATOM   2474 HG11 VAL A 177       2.326  -1.313  -2.410  1.00 77.13           H  
ATOM   2475 HG12 VAL A 177       1.268  -2.698  -2.042  1.00 77.13           H  
ATOM   2476 HG13 VAL A 177       1.820  -1.615  -0.744  1.00 77.13           H  
ATOM   2477  CG2 VAL A 177       2.985  -3.921  -0.308  1.00 77.13           C  
ATOM   2478 HG21 VAL A 177       2.724  -3.373   0.597  1.00 77.13           H  
ATOM   2479 HG22 VAL A 177       2.146  -4.532  -0.642  1.00 77.13           H  
ATOM   2480 HG23 VAL A 177       3.840  -4.565  -0.103  1.00 77.13           H  
ATOM   2481  N   GLN A 178       3.501  -3.010  -4.956  1.00 72.46           N  
ATOM   2482  H   GLN A 178       2.841  -3.771  -5.034  1.00 72.46           H  
ATOM   2483  CA  GLN A 178       3.646  -2.133  -6.089  1.00 72.46           C  
ATOM   2484  HA  GLN A 178       4.488  -1.464  -5.912  1.00 72.46           H  
ATOM   2485  C   GLN A 178       2.364  -1.325  -6.257  1.00 72.46           C  
ATOM   2486  CB  GLN A 178       3.978  -2.973  -7.314  1.00 72.46           C  
ATOM   2487  HB2 GLN A 178       3.099  -3.549  -7.605  1.00 72.46           H  
ATOM   2488  HB3 GLN A 178       4.784  -3.669  -7.085  1.00 72.46           H  
ATOM   2489  O   GLN A 178       1.301  -1.909  -6.409  1.00 72.46           O  
ATOM   2490  CG  GLN A 178       4.426  -2.080  -8.467  1.00 72.46           C  
ATOM   2491  HG2 GLN A 178       3.763  -1.221  -8.570  1.00 72.46           H  
ATOM   2492  HG3 GLN A 178       5.439  -1.716  -8.295  1.00 72.46           H  
ATOM   2493  CD  GLN A 178       4.392  -2.886  -9.740  1.00 72.46           C  
ATOM   2494  NE2 GLN A 178       3.318  -2.756 -10.485  1.00 72.46           N  
ATOM   2495 HE21 GLN A 178       2.557  -2.160 -10.191  1.00 72.46           H  
ATOM   2496 HE22 GLN A 178       3.260  -3.290 -11.340  1.00 72.46           H  
ATOM   2497  OE1 GLN A 178       5.300  -3.638 -10.058  1.00 72.46           O  
ATOM   2498  N   GLY A 179       2.454  -0.003  -6.260  1.00 73.24           N  
ATOM   2499  H   GLY A 179       3.374   0.404  -6.177  1.00 73.24           H  
ATOM   2500  CA  GLY A 179       1.374   0.889  -6.683  1.00 73.24           C  
ATOM   2501  HA2 GLY A 179       0.476   0.330  -6.947  1.00 73.24           H  
ATOM   2502  HA3 GLY A 179       1.135   1.585  -5.878  1.00 73.24           H  
ATOM   2503  C   GLY A 179       1.818   1.706  -7.881  1.00 73.24           C  
ATOM   2504  O   GLY A 179       3.008   1.940  -8.013  1.00 73.24           O  
ATOM   2505  N   GLY A 180       0.909   2.199  -8.716  1.00 73.82           N  
ATOM   2506  H   GLY A 180      -0.057   1.936  -8.587  1.00 73.82           H  
ATOM   2507  CA  GLY A 180       1.205   3.311  -9.632  1.00 73.82           C  
ATOM   2508  HA2 GLY A 180       0.344   3.471 -10.281  1.00 73.82           H  
ATOM   2509  HA3 GLY A 180       2.068   3.058 -10.249  1.00 73.82           H  
ATOM   2510  C   GLY A 180       1.506   4.627  -8.895  1.00 73.82           C  
ATOM   2511  O   GLY A 180       2.150   5.527  -9.430  1.00 73.82           O  
ATOM   2512  N   ALA A 181       1.071   4.732  -7.639  1.00 75.42           N  
ATOM   2513  H   ALA A 181       0.496   3.979  -7.289  1.00 75.42           H  
ATOM   2514  CA  ALA A 181       1.543   5.716  -6.676  1.00 75.42           C  
ATOM   2515  HA  ALA A 181       2.550   6.023  -6.958  1.00 75.42           H  
ATOM   2516  C   ALA A 181       1.599   5.077  -5.287  1.00 75.42           C  
ATOM   2517  CB  ALA A 181       0.608   6.933  -6.691  1.00 75.42           C  
ATOM   2518  HB1 ALA A 181       0.594   7.369  -7.690  1.00 75.42           H  
ATOM   2519  HB2 ALA A 181       0.958   7.674  -5.972  1.00 75.42           H  
ATOM   2520  HB3 ALA A 181      -0.404   6.628  -6.426  1.00 75.42           H  
ATOM   2521  O   ALA A 181       0.725   4.286  -4.952  1.00 75.42           O  
ATOM   2522  N   LEU A 182       2.576   5.435  -4.461  1.00 76.32           N  
ATOM   2523  H   LEU A 182       3.280   6.072  -4.804  1.00 76.32           H  
ATOM   2524  CA  LEU A 182       2.589   5.091  -3.042  1.00 76.32           C  
ATOM   2525  HA  LEU A 182       1.765   4.414  -2.818  1.00 76.32           H  
ATOM   2526  C   LEU A 182       2.409   6.375  -2.240  1.00 76.32           C  
ATOM   2527  CB  LEU A 182       3.879   4.371  -2.642  1.00 76.32           C  
ATOM   2528  HB2 LEU A 182       4.684   5.104  -2.582  1.00 76.32           H  
ATOM   2529  HB3 LEU A 182       3.722   3.972  -1.640  1.00 76.32           H  
ATOM   2530  O   LEU A 182       3.250   7.270  -2.315  1.00 76.32           O  
ATOM   2531  CG  LEU A 182       4.331   3.205  -3.525  1.00 76.32           C  
ATOM   2532  HG  LEU A 182       4.327   3.500  -4.574  1.00 76.32           H  
ATOM   2533  CD1 LEU A 182       5.768   2.888  -3.132  1.00 76.32           C  
ATOM   2534 HD11 LEU A 182       6.063   1.933  -3.567  1.00 76.32           H  
ATOM   2535 HD12 LEU A 182       5.856   2.859  -2.046  1.00 76.32           H  
ATOM   2536 HD13 LEU A 182       6.427   3.669  -3.511  1.00 76.32           H  
ATOM   2537  CD2 LEU A 182       3.439   1.979  -3.348  1.00 76.32           C  
ATOM   2538 HD21 LEU A 182       2.470   2.189  -3.801  1.00 76.32           H  
ATOM   2539 HD22 LEU A 182       3.873   1.124  -3.866  1.00 76.32           H  
ATOM   2540 HD23 LEU A 182       3.317   1.733  -2.293  1.00 76.32           H  
ATOM   2541  N   ILE A 183       1.322   6.486  -1.484  1.00 76.08           N  
ATOM   2542  H   ILE A 183       0.690   5.699  -1.438  1.00 76.08           H  
ATOM   2543  CA  ILE A 183       1.007   7.682  -0.700  1.00 76.08           C  
ATOM   2544  HA  ILE A 183       1.835   8.386  -0.795  1.00 76.08           H  
ATOM   2545  C   ILE A 183       0.897   7.316   0.779  1.00 76.08           C  
ATOM   2546  CB  ILE A 183      -0.242   8.390  -1.265  1.00 76.08           C  
ATOM   2547  HB  ILE A 183      -1.092   7.709  -1.206  1.00 76.08           H  
ATOM   2548  O   ILE A 183       0.182   6.391   1.135  1.00 76.08           O  
ATOM   2549  CG1 ILE A 183      -0.021   8.759  -2.749  1.00 76.08           C  
ATOM   2550 HG12 ILE A 183       0.079   7.842  -3.331  1.00 76.08           H  
ATOM   2551 HG13 ILE A 183       0.916   9.309  -2.839  1.00 76.08           H  
ATOM   2552  CG2 ILE A 183      -0.548   9.636  -0.419  1.00 76.08           C  
ATOM   2553 HG21 ILE A 183      -1.439  10.146  -0.785  1.00 76.08           H  
ATOM   2554 HG22 ILE A 183       0.303  10.318  -0.416  1.00 76.08           H  
ATOM   2555 HG23 ILE A 183      -0.763   9.330   0.605  1.00 76.08           H  
ATOM   2556  CD1 ILE A 183      -1.142   9.586  -3.390  1.00 76.08           C  
ATOM   2557 HD11 ILE A 183      -1.016   9.586  -4.473  1.00 76.08           H  
ATOM   2558 HD12 ILE A 183      -2.114   9.162  -3.140  1.00 76.08           H  
ATOM   2559 HD13 ILE A 183      -1.096  10.616  -3.036  1.00 76.08           H  
ATOM   2560  N   SER A 184       1.592   8.032   1.663  1.00 74.92           N  
ATOM   2561  H   SER A 184       2.178   8.779   1.318  1.00 74.92           H  
ATOM   2562  CA  SER A 184       1.634   7.678   3.092  1.00 74.92           C  
ATOM   2563  HA  SER A 184       1.434   6.611   3.181  1.00 74.92           H  
ATOM   2564  C   SER A 184       0.582   8.344   3.975  1.00 74.92           C  
ATOM   2565  CB  SER A 184       3.012   7.898   3.684  1.00 74.92           C  
ATOM   2566  HB2 SER A 184       3.773   7.439   3.053  1.00 74.92           H  
ATOM   2567  HB3 SER A 184       3.015   7.420   4.664  1.00 74.92           H  
ATOM   2568  O   SER A 184       0.714   8.301   5.194  1.00 74.92           O  
ATOM   2569  OG  SER A 184       3.252   9.276   3.862  1.00 74.92           O  
ATOM   2570  HG  SER A 184       2.726   9.508   4.631  1.00 74.92           H  
ATOM   2571  N   SER A 185      -0.406   9.014   3.390  1.00 73.25           N  
ATOM   2572  H   SER A 185      -0.416   9.038   2.381  1.00 73.25           H  
ATOM   2573  CA  SER A 185      -1.648   9.396   4.065  1.00 73.25           C  
ATOM   2574  HA  SER A 185      -2.093   8.511   4.520  1.00 73.25           H  
ATOM   2575  C   SER A 185      -2.616   9.990   3.046  1.00 73.25           C  
ATOM   2576  CB  SER A 185      -1.399  10.444   5.159  1.00 73.25           C  
ATOM   2577  HB2 SER A 185      -0.634  10.108   5.859  1.00 73.25           H  
ATOM   2578  HB3 SER A 185      -1.080  11.384   4.708  1.00 73.25           H  
ATOM   2579  O   SER A 185      -2.187  10.664   2.107  1.00 73.25           O  
ATOM   2580  OG  SER A 185      -2.589  10.651   5.882  1.00 73.25           O  
ATOM   2581  HG  SER A 185      -2.394  11.204   6.642  1.00 73.25           H  
ATOM   2582  N   SER A 186      -3.920   9.794   3.234  1.00 60.48           N  
ATOM   2583  H   SER A 186      -4.221   9.259   4.035  1.00 60.48           H  
ATOM   2584  CA  SER A 186      -4.921  10.620   2.549  1.00 60.48           C  
ATOM   2585  HA  SER A 186      -4.671  10.671   1.489  1.00 60.48           H  
ATOM   2586  C   SER A 186      -4.933  12.031   3.107  1.00 60.48           C  
ATOM   2587  CB  SER A 186      -6.359  10.092   2.668  1.00 60.48           C  
ATOM   2588  HB2 SER A 186      -7.068  10.915   2.575  1.00 60.48           H  
ATOM   2589  HB3 SER A 186      -6.589   9.419   1.842  1.00 60.48           H  
ATOM   2590  O   SER A 186      -4.614  12.294   4.264  1.00 60.48           O  
ATOM   2591  OG  SER A 186      -6.584   9.448   3.903  1.00 60.48           O  
ATOM   2592  HG  SER A 186      -6.409  10.065   4.617  1.00 60.48           H  
ATOM   2593  N   GLY A 187      -5.449  12.942   2.299  1.00 64.34           N  
ATOM   2594  H   GLY A 187      -5.676  12.680   1.350  1.00 64.34           H  
ATOM   2595  CA  GLY A 187      -5.716  14.297   2.736  1.00 64.34           C  
ATOM   2596  HA2 GLY A 187      -6.083  14.285   3.762  1.00 64.34           H  
ATOM   2597  HA3 GLY A 187      -6.490  14.736   2.106  1.00 64.34           H  
ATOM   2598  C   GLY A 187      -4.480  15.175   2.660  1.00 64.34           C  
ATOM   2599  O   GLY A 187      -3.536  14.926   1.911  1.00 64.34           O  
ATOM   2600  N   THR A 188      -4.540  16.277   3.393  1.00 71.34           N  
ATOM   2601  H   THR A 188      -5.353  16.437   3.970  1.00 71.34           H  
ATOM   2602  CA  THR A 188      -3.628  17.410   3.233  1.00 71.34           C  
ATOM   2603  HA  THR A 188      -3.080  17.303   2.297  1.00 71.34           H  
ATOM   2604  C   THR A 188      -2.579  17.496   4.333  1.00 71.34           C  
ATOM   2605  CB  THR A 188      -4.430  18.712   3.148  1.00 71.34           C  
ATOM   2606  HB  THR A 188      -3.753  19.566   3.137  1.00 71.34           H  
ATOM   2607  O   THR A 188      -1.761  18.408   4.303  1.00 71.34           O  
ATOM   2608  CG2 THR A 188      -5.308  18.757   1.896  1.00 71.34           C  
ATOM   2609 HG21 THR A 188      -4.692  18.621   1.008  1.00 71.34           H  
ATOM   2610 HG22 THR A 188      -6.067  17.976   1.931  1.00 71.34           H  
ATOM   2611 HG23 THR A 188      -5.803  19.726   1.833  1.00 71.34           H  
ATOM   2612  OG1 THR A 188      -5.279  18.795   4.267  1.00 71.34           O  
ATOM   2613  HG1 THR A 188      -5.699  19.658   4.267  1.00 71.34           H  
ATOM   2614  N   GLY A 189      -2.552  16.555   5.280  1.00 72.07           N  
ATOM   2615  H   GLY A 189      -3.234  15.811   5.237  1.00 72.07           H  
ATOM   2616  CA  GLY A 189      -1.467  16.450   6.255  1.00 72.07           C  
ATOM   2617  HA2 GLY A 189      -1.373  17.391   6.796  1.00 72.07           H  
ATOM   2618  HA3 GLY A 189      -1.696  15.661   6.971  1.00 72.07           H  
ATOM   2619  C   GLY A 189      -0.123  16.131   5.595  1.00 72.07           C  
ATOM   2620  O   GLY A 189      -0.035  15.935   4.372  1.00 72.07           O  
ATOM   2621  N   PHE A 190       0.932  16.065   6.410  1.00 75.71           N  
ATOM   2622  H   PHE A 190       0.813  16.169   7.408  1.00 75.71           H  
ATOM   2623  CA  PHE A 190       2.218  15.619   5.904  1.00 75.71           C  
ATOM   2624  HA  PHE A 190       2.467  16.270   5.066  1.00 75.71           H  
ATOM   2625  C   PHE A 190       2.128  14.178   5.404  1.00 75.71           C  
ATOM   2626  CB  PHE A 190       3.345  15.754   6.917  1.00 75.71           C  
ATOM   2627  HB2 PHE A 190       3.048  15.293   7.859  1.00 75.71           H  
ATOM   2628  HB3 PHE A 190       4.185  15.192   6.509  1.00 75.71           H  
ATOM   2629  O   PHE A 190       1.620  13.290   6.087  1.00 75.71           O  
ATOM   2630  CG  PHE A 190       3.842  17.158   7.165  1.00 75.71           C  
ATOM   2631  CD1 PHE A 190       4.805  17.721   6.308  1.00 75.71           C  
ATOM   2632  HD1 PHE A 190       5.156  17.165   5.451  1.00 75.71           H  
ATOM   2633  CD2 PHE A 190       3.354  17.901   8.252  1.00 75.71           C  
ATOM   2634  HD2 PHE A 190       2.586  17.480   8.884  1.00 75.71           H  
ATOM   2635  CE1 PHE A 190       5.306  19.008   6.559  1.00 75.71           C  
ATOM   2636  HE1 PHE A 190       6.033  19.450   5.893  1.00 75.71           H  
ATOM   2637  CE2 PHE A 190       3.847  19.196   8.494  1.00 75.71           C  
ATOM   2638  HE2 PHE A 190       3.441  19.792   9.297  1.00 75.71           H  
ATOM   2639  CZ  PHE A 190       4.834  19.742   7.657  1.00 75.71           C  
ATOM   2640  HZ  PHE A 190       5.198  20.744   7.833  1.00 75.71           H  
ATOM   2641  N   ARG A 191       2.633  13.951   4.199  1.00 72.38           N  
ATOM   2642  H   ARG A 191       2.990  14.741   3.681  1.00 72.38           H  
ATOM   2643  CA  ARG A 191       2.655  12.645   3.547  1.00 72.38           C  
ATOM   2644  HA  ARG A 191       2.817  11.880   4.307  1.00 72.38           H  
ATOM   2645  C   ARG A 191       3.805  12.587   2.565  1.00 72.38           C  
ATOM   2646  CB  ARG A 191       1.300  12.377   2.865  1.00 72.38           C  
ATOM   2647  HB2 ARG A 191       0.522  12.436   3.627  1.00 72.38           H  
ATOM   2648  HB3 ARG A 191       1.290  11.368   2.453  1.00 72.38           H  
ATOM   2649  O   ARG A 191       4.218  13.609   2.023  1.00 72.38           O  
ATOM   2650  CG  ARG A 191       0.977  13.380   1.747  1.00 72.38           C  
ATOM   2651  HG2 ARG A 191       1.581  13.149   0.869  1.00 72.38           H  
ATOM   2652  HG3 ARG A 191       1.214  14.392   2.075  1.00 72.38           H  
ATOM   2653  CD  ARG A 191      -0.509  13.319   1.381  1.00 72.38           C  
ATOM   2654  HD2 ARG A 191      -1.116  13.552   2.256  1.00 72.38           H  
ATOM   2655  HD3 ARG A 191      -0.742  12.302   1.065  1.00 72.38           H  
ATOM   2656  NE  ARG A 191      -0.842  14.236   0.281  1.00 72.38           N  
ATOM   2657  HE  ARG A 191      -1.109  13.797  -0.589  1.00 72.38           H  
ATOM   2658  NH1 ARG A 191      -0.653  16.265   1.394  1.00 72.38           N  
ATOM   2659 HH11 ARG A 191      -0.483  15.810   2.280  1.00 72.38           H  
ATOM   2660 HH12 ARG A 191      -0.616  17.271   1.310  1.00 72.38           H  
ATOM   2661  NH2 ARG A 191      -1.112  16.224  -0.768  1.00 72.38           N  
ATOM   2662 HH21 ARG A 191      -1.058  17.232  -0.720  1.00 72.38           H  
ATOM   2663 HH22 ARG A 191      -1.277  15.742  -1.640  1.00 72.38           H  
ATOM   2664  CZ  ARG A 191      -0.878  15.555   0.322  1.00 72.38           C  
ATOM   2665  N   SER A 192       4.285  11.385   2.316  1.00 79.01           N  
ATOM   2666  H   SER A 192       3.873  10.610   2.817  1.00 79.01           H  
ATOM   2667  CA  SER A 192       5.060  11.079   1.129  1.00 79.01           C  
ATOM   2668  HA  SER A 192       5.622  11.967   0.840  1.00 79.01           H  
ATOM   2669  C   SER A 192       4.117  10.697  -0.008  1.00 79.01           C  
ATOM   2670  CB  SER A 192       6.077   9.983   1.410  1.00 79.01           C  
ATOM   2671  HB2 SER A 192       6.794   9.952   0.590  1.00 79.01           H  
ATOM   2672  HB3 SER A 192       6.606  10.208   2.336  1.00 79.01           H  
ATOM   2673  O   SER A 192       3.088  10.061   0.217  1.00 79.01           O  
ATOM   2674  OG  SER A 192       5.428   8.738   1.514  1.00 79.01           O  
ATOM   2675  HG  SER A 192       4.734   8.815   2.173  1.00 79.01           H  
ATOM   2676  N   ILE A 193       4.466  11.102  -1.217  1.00 77.04           N  
ATOM   2677  H   ILE A 193       5.269  11.711  -1.284  1.00 77.04           H  
ATOM   2678  CA  ILE A 193       3.850  10.711  -2.472  1.00 77.04           C  
ATOM   2679  HA  ILE A 193       3.166   9.878  -2.313  1.00 77.04           H  
ATOM   2680  C   ILE A 193       5.005  10.254  -3.348  1.00 77.04           C  
ATOM   2681  CB  ILE A 193       3.081  11.887  -3.116  1.00 77.04           C  
ATOM   2682  HB  ILE A 193       3.784  12.702  -3.287  1.00 77.04           H  
ATOM   2683  O   ILE A 193       5.851  11.056  -3.740  1.00 77.04           O  
ATOM   2684  CG1 ILE A 193       1.966  12.413  -2.188  1.00 77.04           C  
ATOM   2685 HG12 ILE A 193       2.404  12.691  -1.230  1.00 77.04           H  
ATOM   2686 HG13 ILE A 193       1.230  11.627  -2.019  1.00 77.04           H  
ATOM   2687  CG2 ILE A 193       2.505  11.463  -4.481  1.00 77.04           C  
ATOM   2688 HG21 ILE A 193       3.305  11.075  -5.112  1.00 77.04           H  
ATOM   2689 HG22 ILE A 193       1.739  10.697  -4.362  1.00 77.04           H  
ATOM   2690 HG23 ILE A 193       2.083  12.326  -4.995  1.00 77.04           H  
ATOM   2691  CD1 ILE A 193       1.252  13.655  -2.732  1.00 77.04           C  
ATOM   2692 HD11 ILE A 193       0.657  13.403  -3.610  1.00 77.04           H  
ATOM   2693 HD12 ILE A 193       0.586  14.054  -1.967  1.00 77.04           H  
ATOM   2694 HD13 ILE A 193       1.984  14.419  -2.991  1.00 77.04           H  
ATOM   2695  N   TRP A 194       5.040   8.967  -3.644  1.00 77.68           N  
ATOM   2696  H   TRP A 194       4.355   8.358  -3.220  1.00 77.68           H  
ATOM   2697  CA  TRP A 194       5.987   8.368  -4.565  1.00 77.68           C  
ATOM   2698  HA  TRP A 194       6.772   9.077  -4.830  1.00 77.68           H  
ATOM   2699  C   TRP A 194       5.239   7.971  -5.815  1.00 77.68           C  
ATOM   2700  CB  TRP A 194       6.643   7.159  -3.920  1.00 77.68           C  
ATOM   2701  HB2 TRP A 194       7.374   6.804  -4.646  1.00 77.68           H  
ATOM   2702  HB3 TRP A 194       5.908   6.370  -3.759  1.00 77.68           H  
ATOM   2703  O   TRP A 194       4.449   7.035  -5.789  1.00 77.68           O  
ATOM   2704  CG  TRP A 194       7.340   7.462  -2.643  1.00 77.68           C  
ATOM   2705  CD1 TRP A 194       6.858   7.273  -1.394  1.00 77.68           C  
ATOM   2706  HD1 TRP A 194       5.901   6.832  -1.156  1.00 77.68           H  
ATOM   2707  CD2 TRP A 194       8.599   8.159  -2.496  1.00 77.68           C  
ATOM   2708  CE2 TRP A 194       8.796   8.430  -1.117  1.00 77.68           C  
ATOM   2709  CE3 TRP A 194       9.545   8.668  -3.406  1.00 77.68           C  
ATOM   2710  HE3 TRP A 194       9.399   8.507  -4.464  1.00 77.68           H  
ATOM   2711  NE1 TRP A 194       7.748   7.798  -0.482  1.00 77.68           N  
ATOM   2712  HE1 TRP A 194       7.584   7.785   0.515  1.00 77.68           H  
ATOM   2713  CH2 TRP A 194      10.781   9.740  -1.594  1.00 77.68           C  
ATOM   2714  HH2 TRP A 194      11.597  10.359  -1.252  1.00 77.68           H  
ATOM   2715  CZ2 TRP A 194       9.841   9.244  -0.682  1.00 77.68           C  
ATOM   2716  HZ2 TRP A 194       9.880   9.539   0.356  1.00 77.68           H  
ATOM   2717  CZ3 TRP A 194      10.628   9.437  -2.957  1.00 77.68           C  
ATOM   2718  HZ3 TRP A 194      11.333   9.814  -3.683  1.00 77.68           H  
ATOM   2719  N   ARG A 195       5.434   8.724  -6.887  1.00 73.66           N  
ATOM   2720  H   ARG A 195       6.099   9.482  -6.819  1.00 73.66           H  
ATOM   2721  CA  ARG A 195       4.871   8.476  -8.215  1.00 73.66           C  
ATOM   2722  HA  ARG A 195       5.038   7.438  -8.499  1.00 73.66           H  
ATOM   2723  C   ARG A 195       5.596   9.384  -9.188  1.00 73.66           C  
ATOM   2724  CB  ARG A 195       3.355   8.758  -8.238  1.00 73.66           C  
ATOM   2725  HB2 ARG A 195       2.886   8.206  -7.423  1.00 73.66           H  
ATOM   2726  HB3 ARG A 195       2.946   8.380  -9.174  1.00 73.66           H  
ATOM   2727  O   ARG A 195       5.982  10.476  -8.790  1.00 73.66           O  
ATOM   2728  CG  ARG A 195       2.981  10.241  -8.102  1.00 73.66           C  
ATOM   2729  HG2 ARG A 195       3.485  10.672  -7.237  1.00 73.66           H  
ATOM   2730  HG3 ARG A 195       3.314  10.774  -8.992  1.00 73.66           H  
ATOM   2731  CD  ARG A 195       1.468  10.416  -7.965  1.00 73.66           C  
ATOM   2732  HD2 ARG A 195       0.996   9.996  -8.853  1.00 73.66           H  
ATOM   2733  HD3 ARG A 195       1.124   9.872  -7.085  1.00 73.66           H  
ATOM   2734  NE  ARG A 195       1.113  11.839  -7.830  1.00 73.66           N  
ATOM   2735  HE  ARG A 195       1.874  12.499  -7.758  1.00 73.66           H  
ATOM   2736  NH1 ARG A 195      -1.147  11.629  -8.165  1.00 73.66           N  
ATOM   2737 HH11 ARG A 195      -1.021  10.634  -8.283  1.00 73.66           H  
ATOM   2738 HH12 ARG A 195      -2.057  12.052  -8.279  1.00 73.66           H  
ATOM   2739  NH2 ARG A 195      -0.236  13.650  -7.812  1.00 73.66           N  
ATOM   2740 HH21 ARG A 195      -1.134  14.094  -7.943  1.00 73.66           H  
ATOM   2741 HH22 ARG A 195       0.560  14.202  -7.528  1.00 73.66           H  
ATOM   2742  CZ  ARG A 195      -0.090  12.363  -7.939  1.00 73.66           C  
ATOM   2743  N   ASP A 196       5.725   8.973 -10.441  1.00 78.18           N  
ATOM   2744  H   ASP A 196       5.349   8.072 -10.699  1.00 78.18           H  
ATOM   2745  CA  ASP A 196       6.019   9.909 -11.525  1.00 78.18           C  
ATOM   2746  HA  ASP A 196       6.714  10.675 -11.182  1.00 78.18           H  
ATOM   2747  C   ASP A 196       4.713  10.592 -11.942  1.00 78.18           C  
ATOM   2748  CB  ASP A 196       6.687   9.158 -12.682  1.00 78.18           C  
ATOM   2749  HB2 ASP A 196       6.026   8.361 -13.025  1.00 78.18           H  
ATOM   2750  HB3 ASP A 196       7.596   8.693 -12.301  1.00 78.18           H  
ATOM   2751  O   ASP A 196       3.936  10.042 -12.717  1.00 78.18           O  
ATOM   2752  CG  ASP A 196       7.052  10.046 -13.879  1.00 78.18           C  
ATOM   2753  OD1 ASP A 196       7.621   9.501 -14.855  1.00 78.18           O  
ATOM   2754  OD2 ASP A 196       6.851  11.284 -13.859  1.00 78.18           O  
ATOM   2755  N   ASP A 197       4.444  11.780 -11.402  1.00 76.47           N  
ATOM   2756  H   ASP A 197       5.120  12.179 -10.766  1.00 76.47           H  
ATOM   2757  CA  ASP A 197       3.288  12.591 -11.820  1.00 76.47           C  
ATOM   2758  HA  ASP A 197       2.528  11.919 -12.219  1.00 76.47           H  
ATOM   2759  C   ASP A 197       3.615  13.552 -12.973  1.00 76.47           C  
ATOM   2760  CB  ASP A 197       2.641  13.291 -10.624  1.00 76.47           C  
ATOM   2761  HB2 ASP A 197       2.288  12.515  -9.945  1.00 76.47           H  
ATOM   2762  HB3 ASP A 197       1.763  13.843 -10.958  1.00 76.47           H  
ATOM   2763  O   ASP A 197       2.861  14.481 -13.269  1.00 76.47           O  
ATOM   2764  CG  ASP A 197       3.564  14.243  -9.872  1.00 76.47           C  
ATOM   2765  OD1 ASP A 197       3.417  14.299  -8.630  1.00 76.47           O  
ATOM   2766  OD2 ASP A 197       4.391  14.927 -10.515  1.00 76.47           O  
ATOM   2767  N   GLY A 198       4.765  13.358 -13.624  1.00 77.95           N  
ATOM   2768  H   GLY A 198       5.324  12.551 -13.384  1.00 77.95           H  
ATOM   2769  CA  GLY A 198       5.278  14.262 -14.642  1.00 77.95           C  
ATOM   2770  HA2 GLY A 198       6.052  13.737 -15.201  1.00 77.95           H  
ATOM   2771  HA3 GLY A 198       4.469  14.524 -15.324  1.00 77.95           H  
ATOM   2772  C   GLY A 198       5.887  15.556 -14.088  1.00 77.95           C  
ATOM   2773  O   GLY A 198       6.312  16.390 -14.893  1.00 77.95           O  
ATOM   2774  N   THR A 199       5.949  15.743 -12.762  1.00 79.72           N  
ATOM   2775  H   THR A 199       5.461  15.084 -12.172  1.00 79.72           H  
ATOM   2776  CA  THR A 199       6.659  16.843 -12.079  1.00 79.72           C  
ATOM   2777  HA  THR A 199       7.301  17.359 -12.793  1.00 79.72           H  
ATOM   2778  C   THR A 199       7.561  16.317 -10.963  1.00 79.72           C  
ATOM   2779  CB  THR A 199       5.675  17.873 -11.499  1.00 79.72           C  
ATOM   2780  HB  THR A 199       5.076  17.417 -10.711  1.00 79.72           H  
ATOM   2781  O   THR A 199       8.765  16.572 -10.973  1.00 79.72           O  
ATOM   2782  CG2 THR A 199       6.387  19.101 -10.926  1.00 79.72           C  
ATOM   2783 HG21 THR A 199       6.987  18.818 -10.061  1.00 79.72           H  
ATOM   2784 HG22 THR A 199       5.642  19.829 -10.607  1.00 79.72           H  
ATOM   2785 HG23 THR A 199       7.028  19.549 -11.686  1.00 79.72           H  
ATOM   2786  OG1 THR A 199       4.812  18.323 -12.520  1.00 79.72           O  
ATOM   2787  HG1 THR A 199       4.140  17.641 -12.587  1.00 79.72           H  
ATOM   2788  N   TYR A 200       6.999  15.558 -10.029  1.00 75.88           N  
ATOM   2789  H   TYR A 200       6.016  15.349 -10.125  1.00 75.88           H  
ATOM   2790  CA  TYR A 200       7.682  14.879  -8.938  1.00 75.88           C  
ATOM   2791  HA  TYR A 200       8.690  15.281  -8.838  1.00 75.88           H  
ATOM   2792  C   TYR A 200       7.788  13.383  -9.236  1.00 75.88           C  
ATOM   2793  CB  TYR A 200       6.951  15.136  -7.614  1.00 75.88           C  
ATOM   2794  HB2 TYR A 200       7.531  14.700  -6.800  1.00 75.88           H  
ATOM   2795  HB3 TYR A 200       5.990  14.623  -7.646  1.00 75.88           H  
ATOM   2796  O   TYR A 200       6.957  12.815  -9.934  1.00 75.88           O  
ATOM   2797  CG  TYR A 200       6.724  16.606  -7.324  1.00 75.88           C  
ATOM   2798  CD1 TYR A 200       7.779  17.398  -6.834  1.00 75.88           C  
ATOM   2799  HD1 TYR A 200       8.737  16.937  -6.643  1.00 75.88           H  
ATOM   2800  CD2 TYR A 200       5.485  17.193  -7.635  1.00 75.88           C  
ATOM   2801  HD2 TYR A 200       4.689  16.584  -8.039  1.00 75.88           H  
ATOM   2802  CE1 TYR A 200       7.605  18.786  -6.673  1.00 75.88           C  
ATOM   2803  HE1 TYR A 200       8.413  19.419  -6.337  1.00 75.88           H  
ATOM   2804  CE2 TYR A 200       5.307  18.578  -7.489  1.00 75.88           C  
ATOM   2805  HE2 TYR A 200       4.364  19.027  -7.764  1.00 75.88           H  
ATOM   2806  OH  TYR A 200       6.230  20.715  -7.062  1.00 75.88           O  
ATOM   2807  HH  TYR A 200       5.404  20.954  -7.489  1.00 75.88           H  
ATOM   2808  CZ  TYR A 200       6.376  19.374  -7.035  1.00 75.88           C  
ATOM   2809  N   LEU A 201       8.837  12.772  -8.698  1.00 74.45           N  
ATOM   2810  H   LEU A 201       9.504  13.375  -8.238  1.00 74.45           H  
ATOM   2811  CA  LEU A 201       9.054  11.329  -8.554  1.00 74.45           C  
ATOM   2812  HA  LEU A 201       8.346  10.776  -9.170  1.00 74.45           H  
ATOM   2813  C   LEU A 201       8.869  10.892  -7.096  1.00 74.45           C  
ATOM   2814  CB  LEU A 201      10.486  11.000  -8.993  1.00 74.45           C  
ATOM   2815  HB2 LEU A 201      11.186  11.464  -8.298  1.00 74.45           H  
ATOM   2816  HB3 LEU A 201      10.606   9.919  -8.927  1.00 74.45           H  
ATOM   2817  O   LEU A 201       8.520   9.752  -6.791  1.00 74.45           O  
ATOM   2818  CG  LEU A 201      10.840  11.443 -10.416  1.00 74.45           C  
ATOM   2819  HG  LEU A 201      10.824  12.531 -10.483  1.00 74.45           H  
ATOM   2820  CD1 LEU A 201      12.256  10.979 -10.743  1.00 74.45           C  
ATOM   2821 HD11 LEU A 201      12.512  11.274 -11.761  1.00 74.45           H  
ATOM   2822 HD12 LEU A 201      12.967  11.439 -10.057  1.00 74.45           H  
ATOM   2823 HD13 LEU A 201      12.317   9.896 -10.644  1.00 74.45           H  
ATOM   2824  CD2 LEU A 201       9.842  10.867 -11.418  1.00 74.45           C  
ATOM   2825 HD21 LEU A 201       8.948  11.490 -11.437  1.00 74.45           H  
ATOM   2826 HD22 LEU A 201       9.537   9.866 -11.115  1.00 74.45           H  
ATOM   2827 HD23 LEU A 201      10.272  10.849 -12.419  1.00 74.45           H  
ATOM   2828  N   GLY A 202       9.136  11.831  -6.196  1.00 74.75           N  
ATOM   2829  H   GLY A 202       9.433  12.733  -6.540  1.00 74.75           H  
ATOM   2830  CA  GLY A 202       8.931  11.732  -4.770  1.00 74.75           C  
ATOM   2831  HA2 GLY A 202       9.854  11.399  -4.295  1.00 74.75           H  
ATOM   2832  HA3 GLY A 202       8.128  11.033  -4.541  1.00 74.75           H  
ATOM   2833  C   GLY A 202       8.614  13.114  -4.241  1.00 74.75           C  
ATOM   2834  O   GLY A 202       9.230  14.093  -4.654  1.00 74.75           O  
ATOM   2835  N   TRP A 203       7.661  13.214  -3.338  1.00 75.57           N  
ATOM   2836  H   TRP A 203       7.105  12.396  -3.130  1.00 75.57           H  
ATOM   2837  CA  TRP A 203       7.331  14.460  -2.673  1.00 75.57           C  
ATOM   2838  HA  TRP A 203       8.204  15.113  -2.638  1.00 75.57           H  
ATOM   2839  C   TRP A 203       6.912  14.145  -1.252  1.00 75.57           C  
ATOM   2840  CB  TRP A 203       6.232  15.171  -3.457  1.00 75.57           C  
ATOM   2841  HB2 TRP A 203       5.346  14.536  -3.483  1.00 75.57           H  
ATOM   2842  HB3 TRP A 203       6.570  15.313  -4.484  1.00 75.57           H  
ATOM   2843  O   TRP A 203       6.045  13.312  -1.031  1.00 75.57           O  
ATOM   2844  CG  TRP A 203       5.847  16.501  -2.906  1.00 75.57           C  
ATOM   2845  CD1 TRP A 203       6.304  17.695  -3.342  1.00 75.57           C  
ATOM   2846  HD1 TRP A 203       7.022  17.836  -4.137  1.00 75.57           H  
ATOM   2847  CD2 TRP A 203       4.886  16.795  -1.849  1.00 75.57           C  
ATOM   2848  CE2 TRP A 203       4.795  18.210  -1.723  1.00 75.57           C  
ATOM   2849  CE3 TRP A 203       4.035  16.017  -1.032  1.00 75.57           C  
ATOM   2850  HE3 TRP A 203       4.078  14.940  -1.093  1.00 75.57           H  
ATOM   2851  NE1 TRP A 203       5.691  18.707  -2.636  1.00 75.57           N  
ATOM   2852  HE1 TRP A 203       5.879  19.688  -2.782  1.00 75.57           H  
ATOM   2853  CH2 TRP A 203       3.019  18.029  -0.103  1.00 75.57           C  
ATOM   2854  HH2 TRP A 203       2.277  18.499   0.525  1.00 75.57           H  
ATOM   2855  CZ2 TRP A 203       3.887  18.823  -0.862  1.00 75.57           C  
ATOM   2856  HZ2 TRP A 203       3.828  19.901  -0.828  1.00 75.57           H  
ATOM   2857  CZ3 TRP A 203       3.109  16.628  -0.169  1.00 75.57           C  
ATOM   2858  HZ3 TRP A 203       2.459  16.018   0.440  1.00 75.57           H  
ATOM   2859  N   VAL A 204       7.542  14.788  -0.286  1.00 76.36           N  
ATOM   2860  H   VAL A 204       8.274  15.434  -0.543  1.00 76.36           H  
ATOM   2861  CA  VAL A 204       7.265  14.646   1.136  1.00 76.36           C  
ATOM   2862  HA  VAL A 204       6.380  14.026   1.279  1.00 76.36           H  
ATOM   2863  C   VAL A 204       6.988  16.038   1.649  1.00 76.36           C  
ATOM   2864  CB  VAL A 204       8.437  13.989   1.880  1.00 76.36           C  
ATOM   2865  HB  VAL A 204       9.307  14.645   1.844  1.00 76.36           H  
ATOM   2866  O   VAL A 204       7.880  16.879   1.647  1.00 76.36           O  
ATOM   2867  CG1 VAL A 204       8.066  13.746   3.347  1.00 76.36           C  
ATOM   2868 HG11 VAL A 204       7.170  13.128   3.410  1.00 76.36           H  
ATOM   2869 HG12 VAL A 204       7.890  14.697   3.848  1.00 76.36           H  
ATOM   2870 HG13 VAL A 204       8.885  13.235   3.854  1.00 76.36           H  
ATOM   2871  CG2 VAL A 204       8.816  12.648   1.242  1.00 76.36           C  
ATOM   2872 HG21 VAL A 204       9.620  12.180   1.810  1.00 76.36           H  
ATOM   2873 HG22 VAL A 204       9.176  12.801   0.224  1.00 76.36           H  
ATOM   2874 HG23 VAL A 204       7.953  11.983   1.221  1.00 76.36           H  
ATOM   2875  N   GLY A 205       5.754  16.302   2.048  1.00 81.18           N  
ATOM   2876  H   GLY A 205       5.060  15.570   1.989  1.00 81.18           H  
ATOM   2877  CA  GLY A 205       5.289  17.641   2.394  1.00 81.18           C  
ATOM   2878  HA2 GLY A 205       5.908  18.066   3.184  1.00 81.18           H  
ATOM   2879  HA3 GLY A 205       5.365  18.277   1.512  1.00 81.18           H  
ATOM   2880  C   GLY A 205       3.838  17.616   2.852  1.00 81.18           C  
ATOM   2881  O   GLY A 205       3.260  16.540   3.001  1.00 81.18           O  
ATOM   2882  N   GLN A 206       3.239  18.786   3.060  1.00 76.00           N  
ATOM   2883  H   GLN A 206       3.746  19.624   2.811  1.00 76.00           H  
ATOM   2884  CA  GLN A 206       1.831  18.934   3.461  1.00 76.00           C  
ATOM   2885  HA  GLN A 206       1.339  17.963   3.410  1.00 76.00           H  
ATOM   2886  C   GLN A 206       1.065  19.869   2.521  1.00 76.00           C  
ATOM   2887  CB  GLN A 206       1.732  19.416   4.913  1.00 76.00           C  
ATOM   2888  HB2 GLN A 206       0.678  19.456   5.189  1.00 76.00           H  
ATOM   2889  HB3 GLN A 206       2.219  18.692   5.566  1.00 76.00           H  
ATOM   2890  O   GLN A 206       1.654  20.694   1.847  1.00 76.00           O  
ATOM   2891  CG  GLN A 206       2.362  20.801   5.136  1.00 76.00           C  
ATOM   2892  HG2 GLN A 206       1.952  21.517   4.424  1.00 76.00           H  
ATOM   2893  HG3 GLN A 206       3.439  20.741   4.976  1.00 76.00           H  
ATOM   2894  CD  GLN A 206       2.109  21.353   6.532  1.00 76.00           C  
ATOM   2895  NE2 GLN A 206       2.703  22.478   6.863  1.00 76.00           N  
ATOM   2896 HE21 GLN A 206       2.469  22.858   7.769  1.00 76.00           H  
ATOM   2897 HE22 GLN A 206       3.280  22.968   6.195  1.00 76.00           H  
ATOM   2898  OE1 GLN A 206       1.372  20.813   7.343  1.00 76.00           O  
ATOM   2899  N   GLY A 207      -0.259  19.775   2.466  1.00 76.12           N  
ATOM   2900  H   GLY A 207      -0.717  19.175   3.136  1.00 76.12           H  
ATOM   2901  CA  GLY A 207      -1.085  20.580   1.566  1.00 76.12           C  
ATOM   2902  HA2 GLY A 207      -2.127  20.536   1.883  1.00 76.12           H  
ATOM   2903  HA3 GLY A 207      -0.761  21.619   1.622  1.00 76.12           H  
ATOM   2904  C   GLY A 207      -0.996  20.112   0.113  1.00 76.12           C  
ATOM   2905  O   GLY A 207      -0.806  18.920  -0.156  1.00 76.12           O  
ATOM   2906  N   SER A 208      -1.177  21.036  -0.829  1.00 77.51           N  
ATOM   2907  H   SER A 208      -1.391  21.983  -0.549  1.00 77.51           H  
ATOM   2908  CA  SER A 208      -1.061  20.764  -2.266  1.00 77.51           C  
ATOM   2909  HA  SER A 208      -1.732  19.943  -2.521  1.00 77.51           H  
ATOM   2910  C   SER A 208       0.367  20.367  -2.634  1.00 77.51           C  
ATOM   2911  CB  SER A 208      -1.477  21.989  -3.085  1.00 77.51           C  
ATOM   2912  HB2 SER A 208      -1.428  21.751  -4.148  1.00 77.51           H  
ATOM   2913  HB3 SER A 208      -0.805  22.820  -2.872  1.00 77.51           H  
ATOM   2914  O   SER A 208       1.316  20.982  -2.157  1.00 77.51           O  
ATOM   2915  OG  SER A 208      -2.799  22.350  -2.741  1.00 77.51           O  
ATOM   2916  HG  SER A 208      -3.101  23.061  -3.312  1.00 77.51           H  
ATOM   2917  N   GLN A 209       0.515  19.369  -3.504  1.00 76.61           N  
ATOM   2918  H   GLN A 209      -0.309  18.928  -3.889  1.00 76.61           H  
ATOM   2919  CA  GLN A 209       1.813  18.887  -3.974  1.00 76.61           C  
ATOM   2920  HA  GLN A 209       2.457  18.726  -3.109  1.00 76.61           H  
ATOM   2921  C   GLN A 209       2.471  19.940  -4.884  1.00 76.61           C  
ATOM   2922  CB  GLN A 209       1.596  17.534  -4.669  1.00 76.61           C  
ATOM   2923  HB2 GLN A 209       0.955  16.911  -4.046  1.00 76.61           H  
ATOM   2924  HB3 GLN A 209       1.092  17.694  -5.622  1.00 76.61           H  
ATOM   2925  O   GLN A 209       2.197  20.011  -6.080  1.00 76.61           O  
ATOM   2926  CG  GLN A 209       2.907  16.773  -4.898  1.00 76.61           C  
ATOM   2927  HG2 GLN A 209       3.310  16.483  -3.928  1.00 76.61           H  
ATOM   2928  HG3 GLN A 209       3.628  17.419  -5.398  1.00 76.61           H  
ATOM   2929  CD  GLN A 209       2.729  15.507  -5.731  1.00 76.61           C  
ATOM   2930  NE2 GLN A 209       3.788  14.768  -5.945  1.00 76.61           N  
ATOM   2931 HE21 GLN A 209       4.688  15.088  -5.618  1.00 76.61           H  
ATOM   2932 HE22 GLN A 209       3.737  14.268  -6.821  1.00 76.61           H  
ATOM   2933  OE1 GLN A 209       1.651  15.167  -6.210  1.00 76.61           O  
ATOM   2934  N   ASN A 210       3.300  20.804  -4.304  1.00 78.22           N  
ATOM   2935  H   ASN A 210       3.443  20.730  -3.306  1.00 78.22           H  
ATOM   2936  CA  ASN A 210       4.087  21.820  -5.000  1.00 78.22           C  
ATOM   2937  HA  ASN A 210       4.282  21.454  -6.008  1.00 78.22           H  
ATOM   2938  C   ASN A 210       5.446  22.018  -4.293  1.00 78.22           C  
ATOM   2939  CB  ASN A 210       3.262  23.111  -5.158  1.00 78.22           C  
ATOM   2940  HB2 ASN A 210       3.832  23.840  -5.735  1.00 78.22           H  
ATOM   2941  HB3 ASN A 210       2.357  22.879  -5.718  1.00 78.22           H  
ATOM   2942  O   ASN A 210       5.639  21.493  -3.195  1.00 78.22           O  
ATOM   2943  CG  ASN A 210       2.885  23.760  -3.843  1.00 78.22           C  
ATOM   2944  ND2 ASN A 210       1.651  24.170  -3.676  1.00 78.22           N  
ATOM   2945 HD21 ASN A 210       0.994  24.144  -4.442  1.00 78.22           H  
ATOM   2946 HD22 ASN A 210       1.483  24.644  -2.800  1.00 78.22           H  
ATOM   2947  OD1 ASN A 210       3.696  23.937  -2.956  1.00 78.22           O  
ATOM   2948  N   ASP A 211       6.381  22.747  -4.910  1.00 79.04           N  
ATOM   2949  H   ASP A 211       6.217  23.061  -5.856  1.00 79.04           H  
ATOM   2950  CA  ASP A 211       7.729  22.944  -4.361  1.00 79.04           C  
ATOM   2951  HA  ASP A 211       8.214  21.976  -4.238  1.00 79.04           H  
ATOM   2952  C   ASP A 211       7.680  23.612  -2.984  1.00 79.04           C  
ATOM   2953  CB  ASP A 211       8.577  23.805  -5.312  1.00 79.04           C  
ATOM   2954  HB2 ASP A 211       8.005  24.687  -5.600  1.00 79.04           H  
ATOM   2955  HB3 ASP A 211       9.462  24.150  -4.778  1.00 79.04           H  
ATOM   2956  O   ASP A 211       8.277  23.110  -2.042  1.00 79.04           O  
ATOM   2957  CG  ASP A 211       9.050  23.083  -6.572  1.00 79.04           C  
ATOM   2958  OD1 ASP A 211       9.553  23.751  -7.497  1.00 79.04           O  
ATOM   2959  OD2 ASP A 211       8.904  21.851  -6.713  1.00 79.04           O  
ATOM   2960  N   THR A 212       6.908  24.691  -2.835  1.00 79.92           N  
ATOM   2961  H   THR A 212       6.431  25.061  -3.645  1.00 79.92           H  
ATOM   2962  CA  THR A 212       6.783  25.457  -1.581  1.00 79.92           C  
ATOM   2963  HA  THR A 212       7.750  25.889  -1.324  1.00 79.92           H  
ATOM   2964  C   THR A 212       6.333  24.596  -0.403  1.00 79.92           C  
ATOM   2965  CB  THR A 212       5.759  26.584  -1.779  1.00 79.92           C  
ATOM   2966  HB  THR A 212       4.772  26.150  -1.933  1.00 79.92           H  
ATOM   2967  O   THR A 212       6.801  24.767   0.717  1.00 79.92           O  
ATOM   2968  CG2 THR A 212       5.688  27.555  -0.604  1.00 79.92           C  
ATOM   2969 HG21 THR A 212       5.025  28.384  -0.853  1.00 79.92           H  
ATOM   2970 HG22 THR A 212       6.681  27.940  -0.370  1.00 79.92           H  
ATOM   2971 HG23 THR A 212       5.287  27.048   0.274  1.00 79.92           H  
ATOM   2972  OG1 THR A 212       6.093  27.334  -2.927  1.00 79.92           O  
ATOM   2973  HG1 THR A 212       6.851  27.879  -2.706  1.00 79.92           H  
ATOM   2974  N   ASN A 213       5.434  23.654  -0.660  1.00 79.75           N  
ATOM   2975  H   ASN A 213       5.073  23.595  -1.602  1.00 79.75           H  
ATOM   2976  CA  ASN A 213       4.866  22.770   0.345  1.00 79.75           C  
ATOM   2977  HA  ASN A 213       4.805  23.288   1.303  1.00 79.75           H  
ATOM   2978  C   ASN A 213       5.684  21.491   0.580  1.00 79.75           C  
ATOM   2979  CB  ASN A 213       3.461  22.434  -0.142  1.00 79.75           C  
ATOM   2980  HB2 ASN A 213       3.132  21.536   0.381  1.00 79.75           H  
ATOM   2981  HB3 ASN A 213       3.488  22.180  -1.201  1.00 79.75           H  
ATOM   2982  O   ASN A 213       5.393  20.738   1.516  1.00 79.75           O  
ATOM   2983  CG  ASN A 213       2.430  23.516   0.094  1.00 79.75           C  
ATOM   2984  ND2 ASN A 213       1.270  23.360  -0.498  1.00 79.75           N  
ATOM   2985 HD21 ASN A 213       0.576  24.066  -0.298  1.00 79.75           H  
ATOM   2986 HD22 ASN A 213       1.156  22.540  -1.077  1.00 79.75           H  
ATOM   2987  OD1 ASN A 213       2.613  24.494   0.797  1.00 79.75           O  
ATOM   2988  N   ALA A 214       6.668  21.212  -0.279  1.00 79.97           N  
ATOM   2989  H   ALA A 214       6.901  21.895  -0.986  1.00 79.97           H  
ATOM   2990  CA  ALA A 214       7.604  20.124  -0.062  1.00 79.97           C  
ATOM   2991  HA  ALA A 214       7.047  19.205   0.123  1.00 79.97           H  
ATOM   2992  C   ALA A 214       8.476  20.447   1.152  1.00 79.97           C  
ATOM   2993  CB  ALA A 214       8.489  19.931  -1.299  1.00 79.97           C  
ATOM   2994  HB1 ALA A 214       9.026  18.987  -1.212  1.00 79.97           H  
ATOM   2995  HB2 ALA A 214       9.215  20.742  -1.350  1.00 79.97           H  
ATOM   2996  HB3 ALA A 214       7.900  19.944  -2.216  1.00 79.97           H  
ATOM   2997  O   ALA A 214       8.877  21.586   1.339  1.00 79.97           O  
ATOM   2998  N   VAL A 215       8.818  19.428   1.928  1.00 77.50           N  
ATOM   2999  H   VAL A 215       8.353  18.550   1.747  1.00 77.50           H  
ATOM   3000  CA  VAL A 215      10.003  19.387   2.795  1.00 77.50           C  
ATOM   3001  HA  VAL A 215      10.303  20.396   3.079  1.00 77.50           H  
ATOM   3002  C   VAL A 215      11.157  18.742   2.034  1.00 77.50           C  
ATOM   3003  CB  VAL A 215       9.699  18.575   4.063  1.00 77.50           C  
ATOM   3004  HB  VAL A 215       9.337  17.585   3.788  1.00 77.50           H  
ATOM   3005  O   VAL A 215      12.290  19.209   2.079  1.00 77.50           O  
ATOM   3006  CG1 VAL A 215      10.956  18.398   4.909  1.00 77.50           C  
ATOM   3007 HG11 VAL A 215      11.713  17.835   4.362  1.00 77.50           H  
ATOM   3008 HG12 VAL A 215      11.372  19.378   5.142  1.00 77.50           H  
ATOM   3009 HG13 VAL A 215      10.712  17.852   5.820  1.00 77.50           H  
ATOM   3010  CG2 VAL A 215       8.627  19.265   4.910  1.00 77.50           C  
ATOM   3011 HG21 VAL A 215       7.704  19.344   4.336  1.00 77.50           H  
ATOM   3012 HG22 VAL A 215       8.439  18.689   5.816  1.00 77.50           H  
ATOM   3013 HG23 VAL A 215       8.960  20.268   5.178  1.00 77.50           H  
ATOM   3014  N   PHE A 216      10.853  17.667   1.313  1.00 74.20           N  
ATOM   3015  H   PHE A 216       9.896  17.344   1.318  1.00 74.20           H  
ATOM   3016  CA  PHE A 216      11.776  16.976   0.430  1.00 74.20           C  
ATOM   3017  HA  PHE A 216      12.605  17.634   0.169  1.00 74.20           H  
ATOM   3018  C   PHE A 216      11.019  16.585  -0.829  1.00 74.20           C  
ATOM   3019  CB  PHE A 216      12.344  15.752   1.146  1.00 74.20           C  
ATOM   3020  HB2 PHE A 216      12.930  16.095   1.997  1.00 74.20           H  
ATOM   3021  HB3 PHE A 216      11.508  15.163   1.525  1.00 74.20           H  
ATOM   3022  O   PHE A 216       9.943  15.997  -0.744  1.00 74.20           O  
ATOM   3023  CG  PHE A 216      13.205  14.863   0.272  1.00 74.20           C  
ATOM   3024  CD1 PHE A 216      12.616  13.853  -0.509  1.00 74.20           C  
ATOM   3025  HD1 PHE A 216      11.547  13.702  -0.484  1.00 74.20           H  
ATOM   3026  CD2 PHE A 216      14.600  15.024   0.257  1.00 74.20           C  
ATOM   3027  HD2 PHE A 216      15.065  15.718   0.941  1.00 74.20           H  
ATOM   3028  CE1 PHE A 216      13.420  13.034  -1.314  1.00 74.20           C  
ATOM   3029  HE1 PHE A 216      12.963  12.247  -1.896  1.00 74.20           H  
ATOM   3030  CE2 PHE A 216      15.402  14.239  -0.587  1.00 74.20           C  
ATOM   3031  HE2 PHE A 216      16.474  14.370  -0.605  1.00 74.20           H  
ATOM   3032  CZ  PHE A 216      14.806  13.244  -1.375  1.00 74.20           C  
ATOM   3033  HZ  PHE A 216      15.412  12.624  -2.018  1.00 74.20           H  
ATOM   3034  N   ALA A 217      11.563  16.876  -1.998  1.00 76.48           N  
ATOM   3035  H   ALA A 217      12.437  17.382  -2.024  1.00 76.48           H  
ATOM   3036  CA  ALA A 217      11.001  16.393  -3.242  1.00 76.48           C  
ATOM   3037  HA  ALA A 217      10.436  15.485  -3.035  1.00 76.48           H  
ATOM   3038  C   ALA A 217      12.100  16.012  -4.221  1.00 76.48           C  
ATOM   3039  CB  ALA A 217      10.032  17.431  -3.814  1.00 76.48           C  
ATOM   3040  HB1 ALA A 217      10.560  18.345  -4.086  1.00 76.48           H  
ATOM   3041  HB2 ALA A 217       9.555  17.009  -4.698  1.00 76.48           H  
ATOM   3042  HB3 ALA A 217       9.259  17.657  -3.080  1.00 76.48           H  
ATOM   3043  O   ALA A 217      13.139  16.654  -4.303  1.00 76.48           O  
ATOM   3044  N   ILE A 218      11.842  14.975  -4.999  1.00 79.50           N  
ATOM   3045  H   ILE A 218      10.938  14.535  -4.896  1.00 79.50           H  
ATOM   3046  CA  ILE A 218      12.638  14.597  -6.152  1.00 79.50           C  
ATOM   3047  HA  ILE A 218      13.563  15.172  -6.187  1.00 79.50           H  
ATOM   3048  C   ILE A 218      11.789  14.938  -7.359  1.00 79.50           C  
ATOM   3049  CB  ILE A 218      12.992  13.108  -6.094  1.00 79.50           C  
ATOM   3050  HB  ILE A 218      12.068  12.533  -6.034  1.00 79.50           H  
ATOM   3051  O   ILE A 218      10.717  14.370  -7.546  1.00 79.50           O  
ATOM   3052  CG1 ILE A 218      13.882  12.797  -4.876  1.00 79.50           C  
ATOM   3053 HG12 ILE A 218      13.691  13.489  -4.056  1.00 79.50           H  
ATOM   3054 HG13 ILE A 218      14.935  12.881  -5.146  1.00 79.50           H  
ATOM   3055  CG2 ILE A 218      13.748  12.713  -7.366  1.00 79.50           C  
ATOM   3056 HG21 ILE A 218      14.610  13.371  -7.467  1.00 79.50           H  
ATOM   3057 HG22 ILE A 218      14.082  11.677  -7.310  1.00 79.50           H  
ATOM   3058 HG23 ILE A 218      13.113  12.831  -8.244  1.00 79.50           H  
ATOM   3059  CD1 ILE A 218      13.604  11.389  -4.381  1.00 79.50           C  
ATOM   3060 HD11 ILE A 218      12.581  11.379  -4.005  1.00 79.50           H  
ATOM   3061 HD12 ILE A 218      14.281  11.133  -3.566  1.00 79.50           H  
ATOM   3062 HD13 ILE A 218      13.709  10.674  -5.197  1.00 79.50           H  
ATOM   3063  N   LYS A 219      12.249  15.880  -8.163  1.00 79.35           N  
ATOM   3064  H   LYS A 219      13.147  16.281  -7.935  1.00 79.35           H  
ATOM   3065  CA  LYS A 219      11.589  16.347  -9.372  1.00 79.35           C  
ATOM   3066  HA  LYS A 219      10.530  16.096  -9.320  1.00 79.35           H  
ATOM   3067  C   LYS A 219      12.177  15.648 -10.577  1.00 79.35           C  
ATOM   3068  CB  LYS A 219      11.702  17.864  -9.497  1.00 79.35           C  
ATOM   3069  HB2 LYS A 219      12.752  18.144  -9.587  1.00 79.35           H  
ATOM   3070  HB3 LYS A 219      11.179  18.175 -10.402  1.00 79.35           H  
ATOM   3071  O   LYS A 219      13.392  15.493 -10.691  1.00 79.35           O  
ATOM   3072  CG  LYS A 219      11.087  18.555  -8.275  1.00 79.35           C  
ATOM   3073  HG2 LYS A 219      10.067  18.198  -8.131  1.00 79.35           H  
ATOM   3074  HG3 LYS A 219      11.670  18.315  -7.385  1.00 79.35           H  
ATOM   3075  CD  LYS A 219      11.071  20.069  -8.434  1.00 79.35           C  
ATOM   3076  HD2 LYS A 219      10.845  20.504  -7.460  1.00 79.35           H  
ATOM   3077  HD3 LYS A 219      12.058  20.411  -8.746  1.00 79.35           H  
ATOM   3078  CE  LYS A 219      10.021  20.498  -9.459  1.00 79.35           C  
ATOM   3079  HE2 LYS A 219       9.093  19.974  -9.232  1.00 79.35           H  
ATOM   3080  HE3 LYS A 219      10.350  20.216 -10.459  1.00 79.35           H  
ATOM   3081  NZ  LYS A 219       9.782  21.949  -9.369  1.00 79.35           N  
ATOM   3082  HZ1 LYS A 219       9.464  22.170  -8.436  1.00 79.35           H  
ATOM   3083  HZ2 LYS A 219       9.061  22.293  -9.987  1.00 79.35           H  
ATOM   3084  HZ3 LYS A 219      10.618  22.512  -9.437  1.00 79.35           H  
ATOM   3085  N   LYS A 220      11.304  15.247 -11.488  1.00 75.13           N  
ATOM   3086  H   LYS A 220      10.339  15.514 -11.355  1.00 75.13           H  
ATOM   3087  CA  LYS A 220      11.689  14.589 -12.731  1.00 75.13           C  
ATOM   3088  HA  LYS A 220      12.372  13.774 -12.495  1.00 75.13           H  
ATOM   3089  C   LYS A 220      12.415  15.572 -13.654  1.00 75.13           C  
ATOM   3090  CB  LYS A 220      10.418  14.010 -13.357  1.00 75.13           C  
ATOM   3091  HB2 LYS A 220       9.925  13.368 -12.627  1.00 75.13           H  
ATOM   3092  HB3 LYS A 220       9.734  14.822 -13.606  1.00 75.13           H  
ATOM   3093  O   LYS A 220      12.028  16.737 -13.741  1.00 75.13           O  
ATOM   3094  CG  LYS A 220      10.713  13.198 -14.619  1.00 75.13           C  
ATOM   3095  HG2 LYS A 220      11.015  13.879 -15.415  1.00 75.13           H  
ATOM   3096  HG3 LYS A 220      11.509  12.478 -14.430  1.00 75.13           H  
ATOM   3097  CD  LYS A 220       9.454  12.463 -15.060  1.00 75.13           C  
ATOM   3098  HD2 LYS A 220       9.282  11.648 -14.357  1.00 75.13           H  
ATOM   3099  HD3 LYS A 220       8.601  13.141 -15.031  1.00 75.13           H  
ATOM   3100  CE  LYS A 220       9.596  11.890 -16.466  1.00 75.13           C  
ATOM   3101  HE2 LYS A 220       9.749  12.708 -17.170  1.00 75.13           H  
ATOM   3102  HE3 LYS A 220      10.473  11.243 -16.495  1.00 75.13           H  
ATOM   3103  NZ  LYS A 220       8.383  11.118 -16.810  1.00 75.13           N  
ATOM   3104  HZ1 LYS A 220       7.546  11.673 -16.705  1.00 75.13           H  
ATOM   3105  HZ2 LYS A 220       8.426  10.680 -17.720  1.00 75.13           H  
ATOM   3106  HZ3 LYS A 220       8.240  10.395 -16.120  1.00 75.13           H  
ATOM   3107  N   ALA A 221      13.425  15.085 -14.376  1.00 76.31           N  
ATOM   3108  H   ALA A 221      13.690  14.118 -14.255  1.00 76.31           H  
ATOM   3109  CA  ALA A 221      14.026  15.828 -15.482  1.00 76.31           C  
ATOM   3110  HA  ALA A 221      14.427  16.767 -15.100  1.00 76.31           H  
ATOM   3111  C   ALA A 221      12.950  16.134 -16.531  1.00 76.31           C  
ATOM   3112  CB  ALA A 221      15.165  15.008 -16.099  1.00 76.31           C  
ATOM   3113  HB1 ALA A 221      15.671  15.603 -16.860  1.00 76.31           H  
ATOM   3114  HB2 ALA A 221      14.767  14.106 -16.564  1.00 76.31           H  
ATOM   3115  HB3 ALA A 221      15.889  14.718 -15.338  1.00 76.31           H  
ATOM   3116  O   ALA A 221      12.237  15.235 -16.985  1.00 76.31           O  
ATOM   3117  N   LYS A 222      12.798  17.401 -16.902  1.00 70.43           N  
ATOM   3118  H   LYS A 222      13.470  18.078 -16.570  1.00 70.43           H  
ATOM   3119  CA  LYS A 222      11.705  17.840 -17.771  1.00 70.43           C  
ATOM   3120  HA  LYS A 222      11.467  17.033 -18.465  1.00 70.43           H  
ATOM   3121  C   LYS A 222      12.134  19.051 -18.579  1.00 70.43           C  
ATOM   3122  CB  LYS A 222      10.468  18.127 -16.906  1.00 70.43           C  
ATOM   3123  HB2 LYS A 222      10.666  18.990 -16.269  1.00 70.43           H  
ATOM   3124  HB3 LYS A 222      10.289  17.266 -16.262  1.00 70.43           H  
ATOM   3125  O   LYS A 222      12.727  19.982 -18.043  1.00 70.43           O  
ATOM   3126  CG  LYS A 222       9.206  18.381 -17.742  1.00 70.43           C  
ATOM   3127  HG2 LYS A 222       9.027  17.529 -18.398  1.00 70.43           H  
ATOM   3128  HG3 LYS A 222       9.336  19.283 -18.340  1.00 70.43           H  
ATOM   3129  CD  LYS A 222       8.008  18.575 -16.812  1.00 70.43           C  
ATOM   3130  HD2 LYS A 222       7.976  17.723 -16.133  1.00 70.43           H  
ATOM   3131  HD3 LYS A 222       8.152  19.480 -16.222  1.00 70.43           H  
ATOM   3132  CE  LYS A 222       6.684  18.663 -17.576  1.00 70.43           C  
ATOM   3133  HE2 LYS A 222       6.660  19.583 -18.159  1.00 70.43           H  
ATOM   3134  HE3 LYS A 222       6.630  17.820 -18.266  1.00 70.43           H  
ATOM   3135  NZ  LYS A 222       5.549  18.602 -16.621  1.00 70.43           N  
ATOM   3136  HZ1 LYS A 222       5.543  19.398 -15.999  1.00 70.43           H  
ATOM   3137  HZ2 LYS A 222       4.659  18.537 -17.094  1.00 70.43           H  
ATOM   3138  HZ3 LYS A 222       5.654  17.789 -16.031  1.00 70.43           H  
ATOM   3139  N   ASN A 223      11.777  19.060 -19.861  1.00 67.66           N  
ATOM   3140  H   ASN A 223      11.227  18.289 -20.211  1.00 67.66           H  
ATOM   3141  CA  ASN A 223      12.007  20.190 -20.768  1.00 67.66           C  
ATOM   3142  HA  ASN A 223      11.772  19.859 -21.779  1.00 67.66           H  
ATOM   3143  C   ASN A 223      13.476  20.647 -20.798  1.00 67.66           C  
ATOM   3144  CB  ASN A 223      11.036  21.335 -20.419  1.00 67.66           C  
ATOM   3145  HB2 ASN A 223      11.282  21.731 -19.433  1.00 67.66           H  
ATOM   3146  HB3 ASN A 223      11.170  22.142 -21.139  1.00 67.66           H  
ATOM   3147  O   ASN A 223      13.761  21.827 -20.636  1.00 67.66           O  
ATOM   3148  CG  ASN A 223       9.574  20.945 -20.437  1.00 67.66           C  
ATOM   3149  ND2 ASN A 223       8.728  21.753 -19.845  1.00 67.66           N  
ATOM   3150 HD21 ASN A 223       9.058  22.639 -19.490  1.00 67.66           H  
ATOM   3151 HD22 ASN A 223       7.749  21.567 -20.012  1.00 67.66           H  
ATOM   3152  OD1 ASN A 223       9.164  19.917 -20.950  1.00 67.66           O  
ATOM   3153  N   GLY A 224      14.410  19.704 -20.919  1.00 66.20           N  
ATOM   3154  H   GLY A 224      14.126  18.741 -21.025  1.00 66.20           H  
ATOM   3155  CA  GLY A 224      15.847  19.997 -20.920  1.00 66.20           C  
ATOM   3156  HA2 GLY A 224      16.036  20.859 -21.559  1.00 66.20           H  
ATOM   3157  HA3 GLY A 224      16.388  19.146 -21.334  1.00 66.20           H  
ATOM   3158  C   GLY A 224      16.448  20.308 -19.545  1.00 66.20           C  
ATOM   3159  O   GLY A 224      17.663  20.266 -19.411  1.00 66.20           O  
ATOM   3160  N   ASN A 225      15.636  20.539 -18.508  1.00 69.31           N  
ATOM   3161  H   ASN A 225      14.637  20.551 -18.654  1.00 69.31           H  
ATOM   3162  CA  ASN A 225      16.149  20.667 -17.148  1.00 69.31           C  
ATOM   3163  HA  ASN A 225      17.063  21.259 -17.193  1.00 69.31           H  
ATOM   3164  C   ASN A 225      16.473  19.282 -16.575  1.00 69.31           C  
ATOM   3165  CB  ASN A 225      15.154  21.399 -16.243  1.00 69.31           C  
ATOM   3166  HB2 ASN A 225      14.202  20.868 -16.213  1.00 69.31           H  
ATOM   3167  HB3 ASN A 225      15.557  21.416 -15.230  1.00 69.31           H  
ATOM   3168  O   ASN A 225      15.649  18.365 -16.720  1.00 69.31           O  
ATOM   3169  CG  ASN A 225      14.946  22.830 -16.675  1.00 69.31           C  
ATOM   3170  ND2 ASN A 225      13.845  23.135 -17.315  1.00 69.31           N  
ATOM   3171 HD21 ASN A 225      13.826  24.070 -17.696  1.00 69.31           H  
ATOM   3172 HD22 ASN A 225      13.268  22.388 -17.672  1.00 69.31           H  
ATOM   3173  OD1 ASN A 225      15.756  23.692 -16.407  1.00 69.31           O  
ATOM   3174  N   PRO A 226      17.610  19.123 -15.877  1.00 70.38           N  
ATOM   3175  CA  PRO A 226      17.917  17.883 -15.184  1.00 70.38           C  
ATOM   3176  HA  PRO A 226      17.885  17.046 -15.882  1.00 70.38           H  
ATOM   3177  C   PRO A 226      16.909  17.639 -14.064  1.00 70.38           C  
ATOM   3178  CB  PRO A 226      19.339  18.044 -14.649  1.00 70.38           C  
ATOM   3179  HB2 PRO A 226      20.059  17.784 -15.425  1.00 70.38           H  
ATOM   3180  HB3 PRO A 226      19.521  17.467 -13.743  1.00 70.38           H  
ATOM   3181  O   PRO A 226      16.158  18.528 -13.645  1.00 70.38           O  
ATOM   3182  CG  PRO A 226      19.387  19.539 -14.388  1.00 70.38           C  
ATOM   3183  HG2 PRO A 226      18.860  19.751 -13.457  1.00 70.38           H  
ATOM   3184  HG3 PRO A 226      20.419  19.890 -14.361  1.00 70.38           H  
ATOM   3185  CD  PRO A 226      18.604  20.137 -15.549  1.00 70.38           C  
ATOM   3186  HD2 PRO A 226      19.264  20.296 -16.401  1.00 70.38           H  
ATOM   3187  HD3 PRO A 226      18.149  21.078 -15.241  1.00 70.38           H  
ATOM   3188  N   ALA A 227      16.896  16.405 -13.574  1.00 75.30           N  
ATOM   3189  H   ALA A 227      17.586  15.743 -13.900  1.00 75.30           H  
ATOM   3190  CA  ALA A 227      16.155  16.087 -12.373  1.00 75.30           C  
ATOM   3191  HA  ALA A 227      15.103  16.324 -12.534  1.00 75.30           H  
ATOM   3192  C   ALA A 227      16.667  16.955 -11.222  1.00 75.30           C  
ATOM   3193  CB  ALA A 227      16.294  14.596 -12.101  1.00 75.30           C  
ATOM   3194  HB1 ALA A 227      15.635  14.344 -11.271  1.00 75.30           H  
ATOM   3195  HB2 ALA A 227      15.989  14.019 -12.974  1.00 75.30           H  
ATOM   3196  HB3 ALA A 227      17.328  14.358 -11.852  1.00 75.30           H  
ATOM   3197  O   ALA A 227      17.825  17.385 -11.227  1.00 75.30           O  
ATOM   3198  N   LYS A 228      15.806  17.238 -10.247  1.00 77.18           N  
ATOM   3199  H   LYS A 228      14.899  16.793 -10.252  1.00 77.18           H  
ATOM   3200  CA  LYS A 228      16.172  18.116  -9.136  1.00 77.18           C  
ATOM   3201  HA  LYS A 228      17.259  18.199  -9.119  1.00 77.18           H  
ATOM   3202  C   LYS A 228      15.783  17.515  -7.796  1.00 77.18           C  
ATOM   3203  CB  LYS A 228      15.627  19.536  -9.343  1.00 77.18           C  
ATOM   3204  HB2 LYS A 228      14.549  19.545  -9.186  1.00 77.18           H  
ATOM   3205  HB3 LYS A 228      16.107  20.139  -8.572  1.00 77.18           H  
ATOM   3206  O   LYS A 228      14.724  16.908  -7.698  1.00 77.18           O  
ATOM   3207  CG  LYS A 228      15.947  20.129 -10.734  1.00 77.18           C  
ATOM   3208  HG2 LYS A 228      16.989  19.919 -10.975  1.00 77.18           H  
ATOM   3209  HG3 LYS A 228      15.317  19.624 -11.467  1.00 77.18           H  
ATOM   3210  CD  LYS A 228      15.725  21.641 -10.889  1.00 77.18           C  
ATOM   3211  HD2 LYS A 228      14.686  21.897 -10.681  1.00 77.18           H  
ATOM   3212  HD3 LYS A 228      16.406  22.161 -10.214  1.00 77.18           H  
ATOM   3213  CE  LYS A 228      16.044  22.088 -12.317  1.00 77.18           C  
ATOM   3214  HE2 LYS A 228      17.000  21.650 -12.601  1.00 77.18           H  
ATOM   3215  HE3 LYS A 228      15.287  21.686 -12.991  1.00 77.18           H  
ATOM   3216  NZ  LYS A 228      16.139  23.565 -12.443  1.00 77.18           N  
ATOM   3217  HZ1 LYS A 228      16.311  23.824 -13.404  1.00 77.18           H  
ATOM   3218  HZ2 LYS A 228      15.325  24.050 -12.095  1.00 77.18           H  
ATOM   3219  HZ3 LYS A 228      16.959  23.882 -11.945  1.00 77.18           H  
ATOM   3220  N   VAL A 229      16.604  17.682  -6.770  1.00 75.05           N  
ATOM   3221  H   VAL A 229      17.444  18.220  -6.922  1.00 75.05           H  
ATOM   3222  CA  VAL A 229      16.224  17.402  -5.384  1.00 75.05           C  
ATOM   3223  HA  VAL A 229      15.280  16.857  -5.372  1.00 75.05           H  
ATOM   3224  C   VAL A 229      15.982  18.733  -4.694  1.00 75.05           C  
ATOM   3225  CB  VAL A 229      17.248  16.507  -4.669  1.00 75.05           C  
ATOM   3226  HB  VAL A 229      18.256  16.880  -4.847  1.00 75.05           H  
ATOM   3227  O   VAL A 229      16.855  19.589  -4.631  1.00 75.05           O  
ATOM   3228  CG1 VAL A 229      16.992  16.437  -3.160  1.00 75.05           C  
ATOM   3229 HG11 VAL A 229      17.260  17.396  -2.717  1.00 75.05           H  
ATOM   3230 HG12 VAL A 229      17.619  15.671  -2.704  1.00 75.05           H  
ATOM   3231 HG13 VAL A 229      15.944  16.213  -2.957  1.00 75.05           H  
ATOM   3232  CG2 VAL A 229      17.115  15.076  -5.202  1.00 75.05           C  
ATOM   3233 HG21 VAL A 229      17.268  15.051  -6.281  1.00 75.05           H  
ATOM   3234 HG22 VAL A 229      17.847  14.430  -4.718  1.00 75.05           H  
ATOM   3235 HG23 VAL A 229      16.114  14.707  -4.981  1.00 75.05           H  
ATOM   3236  N   LEU A 230      14.762  18.923  -4.216  1.00 73.22           N  
ATOM   3237  H   LEU A 230      14.107  18.156  -4.277  1.00 73.22           H  
ATOM   3238  CA  LEU A 230      14.370  20.073  -3.423  1.00 73.22           C  
ATOM   3239  HA  LEU A 230      15.082  20.885  -3.568  1.00 73.22           H  
ATOM   3240  C   LEU A 230      14.373  19.665  -1.960  1.00 73.22           C  
ATOM   3241  CB  LEU A 230      12.985  20.539  -3.879  1.00 73.22           C  
ATOM   3242  HB2 LEU A 230      13.043  20.853  -4.921  1.00 73.22           H  
ATOM   3243  HB3 LEU A 230      12.301  19.693  -3.814  1.00 73.22           H  
ATOM   3244  O   LEU A 230      13.684  18.715  -1.586  1.00 73.22           O  
ATOM   3245  CG  LEU A 230      12.417  21.690  -3.033  1.00 73.22           C  
ATOM   3246  HG  LEU A 230      12.364  21.402  -1.983  1.00 73.22           H  
ATOM   3247  CD1 LEU A 230      13.247  22.964  -3.170  1.00 73.22           C  
ATOM   3248 HD11 LEU A 230      13.313  23.267  -4.215  1.00 73.22           H  
ATOM   3249 HD12 LEU A 230      12.782  23.774  -2.608  1.00 73.22           H  
ATOM   3250 HD13 LEU A 230      14.252  22.824  -2.771  1.00 73.22           H  
ATOM   3251  CD2 LEU A 230      11.007  21.973  -3.524  1.00 73.22           C  
ATOM   3252 HD21 LEU A 230      11.028  22.240  -4.581  1.00 73.22           H  
ATOM   3253 HD22 LEU A 230      10.375  21.096  -3.381  1.00 73.22           H  
ATOM   3254 HD23 LEU A 230      10.598  22.806  -2.952  1.00 73.22           H  
ATOM   3255  N   ILE A 231      15.120  20.397  -1.141  1.00 73.52           N  
ATOM   3256  H   ILE A 231      15.681  21.144  -1.526  1.00 73.52           H  
ATOM   3257  CA  ILE A 231      15.147  20.202   0.305  1.00 73.52           C  
ATOM   3258  HA  ILE A 231      14.354  19.510   0.589  1.00 73.52           H  
ATOM   3259  C   ILE A 231      14.795  21.526   0.961  1.00 73.52           C  
ATOM   3260  CB  ILE A 231      16.474  19.554   0.750  1.00 73.52           C  
ATOM   3261  HB  ILE A 231      17.323  20.096   0.333  1.00 73.52           H  
ATOM   3262  O   ILE A 231      15.634  22.381   1.221  1.00 73.52           O  
ATOM   3263  CG1 ILE A 231      16.449  18.121   0.191  1.00 73.52           C  
ATOM   3264 HG12 ILE A 231      15.618  17.612   0.679  1.00 73.52           H  
ATOM   3265 HG13 ILE A 231      16.240  18.139  -0.879  1.00 73.52           H  
ATOM   3266  CG2 ILE A 231      16.561  19.519   2.283  1.00 73.52           C  
ATOM   3267 HG21 ILE A 231      16.714  20.529   2.664  1.00 73.52           H  
ATOM   3268 HG22 ILE A 231      15.639  19.109   2.695  1.00 73.52           H  
ATOM   3269 HG23 ILE A 231      17.414  18.927   2.615  1.00 73.52           H  
ATOM   3270  CD1 ILE A 231      17.715  17.296   0.341  1.00 73.52           C  
ATOM   3271 HD11 ILE A 231      17.560  16.311  -0.100  1.00 73.52           H  
ATOM   3272 HD12 ILE A 231      18.497  17.802  -0.225  1.00 73.52           H  
ATOM   3273 HD13 ILE A 231      17.968  17.163   1.393  1.00 73.52           H  
ATOM   3274  N   ASN A 232      13.506  21.687   1.235  1.00 70.07           N  
ATOM   3275  H   ASN A 232      12.897  20.901   1.058  1.00 70.07           H  
ATOM   3276  CA  ASN A 232      12.968  22.769   2.053  1.00 70.07           C  
ATOM   3277  HA  ASN A 232      13.585  23.661   1.943  1.00 70.07           H  
ATOM   3278  C   ASN A 232      13.028  22.362   3.519  1.00 70.07           C  
ATOM   3279  CB  ASN A 232      11.562  23.083   1.582  1.00 70.07           C  
ATOM   3280  HB2 ASN A 232      11.015  23.655   2.332  1.00 70.07           H  
ATOM   3281  HB3 ASN A 232      11.076  22.120   1.426  1.00 70.07           H  
ATOM   3282  O   ASN A 232      12.034  22.302   4.246  1.00 70.07           O  
ATOM   3283  CG  ASN A 232      11.528  23.865   0.298  1.00 70.07           C  
ATOM   3284  ND2 ASN A 232      10.398  23.862  -0.354  1.00 70.07           N  
ATOM   3285 HD21 ASN A 232      10.356  24.364  -1.229  1.00 70.07           H  
ATOM   3286 HD22 ASN A 232       9.606  23.342  -0.005  1.00 70.07           H  
ATOM   3287  OD1 ASN A 232      12.495  24.477  -0.119  1.00 70.07           O  
ATOM   3288  N   ALA A 233      14.235  22.016   3.921  1.00 72.57           N  
ATOM   3289  H   ALA A 233      15.008  22.118   3.279  1.00 72.57           H  
ATOM   3290  CA  ALA A 233      14.546  21.551   5.238  1.00 72.57           C  
ATOM   3291  HA  ALA A 233      13.848  21.994   5.948  1.00 72.57           H  
ATOM   3292  C   ALA A 233      15.964  22.002   5.559  1.00 72.57           C  
ATOM   3293  CB  ALA A 233      14.417  20.026   5.242  1.00 72.57           C  
ATOM   3294  HB1 ALA A 233      13.589  19.708   4.609  1.00 72.57           H  
ATOM   3295  HB2 ALA A 233      14.245  19.658   6.253  1.00 72.57           H  
ATOM   3296  HB3 ALA A 233      15.345  19.594   4.868  1.00 72.57           H  
ATOM   3297  O   ALA A 233      16.820  22.069   4.679  1.00 72.57           O  
ATOM   3298  N   GLN A 234      16.227  22.256   6.829  1.00 62.46           N  
ATOM   3299  H   GLN A 234      15.492  22.135   7.511  1.00 62.46           H  
ATOM   3300  CA  GLN A 234      17.598  22.377   7.278  1.00 62.46           C  
ATOM   3301  HA  GLN A 234      18.130  23.090   6.647  1.00 62.46           H  
ATOM   3302  C   GLN A 234      18.270  21.009   7.163  1.00 62.46           C  
ATOM   3303  CB  GLN A 234      17.599  22.896   8.715  1.00 62.46           C  
ATOM   3304  HB2 GLN A 234      16.959  22.257   9.324  1.00 62.46           H  
ATOM   3305  HB3 GLN A 234      17.198  23.909   8.730  1.00 62.46           H  
ATOM   3306  O   GLN A 234      17.729  20.001   7.628  1.00 62.46           O  
ATOM   3307  CG  GLN A 234      19.013  22.891   9.303  1.00 62.46           C  
ATOM   3308  HG2 GLN A 234      19.399  21.872   9.292  1.00 62.46           H  
ATOM   3309  HG3 GLN A 234      19.667  23.528   8.707  1.00 62.46           H  
ATOM   3310  CD  GLN A 234      19.062  23.314  10.757  1.00 62.46           C  
ATOM   3311  NE2 GLN A 234      20.227  23.666  11.245  1.00 62.46           N  
ATOM   3312 HE21 GLN A 234      21.024  23.679  10.624  1.00 62.46           H  
ATOM   3313 HE22 GLN A 234      20.178  24.322  12.011  1.00 62.46           H  
ATOM   3314  OE1 GLN A 234      18.065  23.314  11.477  1.00 62.46           O  
ATOM   3315  N   PHE A 235      19.481  20.968   6.631  1.00 59.56           N  
ATOM   3316  H   PHE A 235      19.903  21.804   6.251  1.00 59.56           H  
ATOM   3317  CA  PHE A 235      20.317  19.801   6.837  1.00 59.56           C  
ATOM   3318  HA  PHE A 235      19.722  18.905   6.665  1.00 59.56           H  
ATOM   3319  C   PHE A 235      20.810  19.766   8.269  1.00 59.56           C  
ATOM   3320  CB  PHE A 235      21.444  19.785   5.831  1.00 59.56           C  
ATOM   3321  HB2 PHE A 235      22.222  19.101   6.169  1.00 59.56           H  
ATOM   3322  HB3 PHE A 235      21.884  20.777   5.728  1.00 59.56           H  
ATOM   3323  O   PHE A 235      21.443  20.705   8.748  1.00 59.56           O  
ATOM   3324  CG  PHE A 235      20.904  19.298   4.518  1.00 59.56           C  
ATOM   3325  CD1 PHE A 235      20.865  17.915   4.277  1.00 59.56           C  
ATOM   3326  HD1 PHE A 235      21.180  17.221   5.043  1.00 59.56           H  
ATOM   3327  CD2 PHE A 235      20.474  20.212   3.539  1.00 59.56           C  
ATOM   3328  HD2 PHE A 235      20.513  21.275   3.721  1.00 59.56           H  
ATOM   3329  CE1 PHE A 235      20.497  17.440   3.015  1.00 59.56           C  
ATOM   3330  HE1 PHE A 235      20.543  16.383   2.799  1.00 59.56           H  
ATOM   3331  CE2 PHE A 235      20.120  19.717   2.275  1.00 59.56           C  
ATOM   3332  HE2 PHE A 235      19.900  20.369   1.442  1.00 59.56           H  
ATOM   3333  CZ  PHE A 235      20.185  18.350   2.005  1.00 59.56           C  
ATOM   3334  HZ  PHE A 235      20.107  18.004   0.985  1.00 59.56           H  
ATOM   3335  N   ILE A 236      20.489  18.687   8.971  1.00 58.05           N  
ATOM   3336  H   ILE A 236      20.051  17.918   8.483  1.00 58.05           H  
ATOM   3337  CA  ILE A 236      21.191  18.420  10.220  1.00 58.05           C  
ATOM   3338  HA  ILE A 236      21.363  19.356  10.750  1.00 58.05           H  
ATOM   3339  C   ILE A 236      22.527  17.841   9.819  1.00 58.05           C  
ATOM   3340  CB  ILE A 236      20.428  17.480  11.163  1.00 58.05           C  
ATOM   3341  HB  ILE A 236      20.300  16.522  10.659  1.00 58.05           H  
ATOM   3342  O   ILE A 236      22.599  17.034   8.890  1.00 58.05           O  
ATOM   3343  CG1 ILE A 236      19.060  18.070  11.509  1.00 58.05           C  
ATOM   3344 HG12 ILE A 236      19.177  18.869  12.241  1.00 58.05           H  
ATOM   3345 HG13 ILE A 236      18.632  18.497  10.602  1.00 58.05           H  
ATOM   3346  CG2 ILE A 236      21.179  17.269  12.490  1.00 58.05           C  
ATOM   3347 HG21 ILE A 236      21.370  18.221  12.986  1.00 58.05           H  
ATOM   3348 HG22 ILE A 236      20.626  16.610  13.159  1.00 58.05           H  
ATOM   3349 HG23 ILE A 236      22.135  16.779  12.306  1.00 58.05           H  
ATOM   3350  CD1 ILE A 236      18.116  16.991  12.052  1.00 58.05           C  
ATOM   3351 HD11 ILE A 236      17.082  17.338  12.061  1.00 58.05           H  
ATOM   3352 HD12 ILE A 236      18.155  16.108  11.415  1.00 58.05           H  
ATOM   3353 HD13 ILE A 236      18.396  16.713  13.068  1.00 58.05           H  
ATOM   3354  N   GLU A 237      23.549  18.265  10.546  1.00 46.80           N  
ATOM   3355  H   GLU A 237      23.389  18.965  11.256  1.00 46.80           H  
ATOM   3356  CA  GLU A 237      24.840  17.614  10.567  1.00 46.80           C  
ATOM   3357  HA  GLU A 237      25.380  17.856   9.651  1.00 46.80           H  
ATOM   3358  C   GLU A 237      24.629  16.101  10.657  1.00 46.80           C  
ATOM   3359  CB  GLU A 237      25.617  18.178  11.752  1.00 46.80           C  
ATOM   3360  HB2 GLU A 237      25.239  17.746  12.678  1.00 46.80           H  
ATOM   3361  HB3 GLU A 237      25.451  19.255  11.787  1.00 46.80           H  
ATOM   3362  O   GLU A 237      24.134  15.540  11.634  1.00 46.80           O  
ATOM   3363  CG  GLU A 237      27.123  17.950  11.630  1.00 46.80           C  
ATOM   3364  HG2 GLU A 237      27.452  18.310  10.655  1.00 46.80           H  
ATOM   3365  HG3 GLU A 237      27.332  16.882  11.697  1.00 46.80           H  
ATOM   3366  CD  GLU A 237      27.873  18.703  12.738  1.00 46.80           C  
ATOM   3367  OE1 GLU A 237      29.029  19.103  12.487  1.00 46.80           O  
ATOM   3368  OE2 GLU A 237      27.269  18.915  13.818  1.00 46.80           O  
ATOM   3369  N   GLY A 238      24.886  15.464   9.537  1.00 51.72           N  
ATOM   3370  H   GLY A 238      25.286  15.998   8.779  1.00 51.72           H  
ATOM   3371  CA  GLY A 238      24.970  14.035   9.430  1.00 51.72           C  
ATOM   3372  HA2 GLY A 238      24.871  13.549  10.401  1.00 51.72           H  
ATOM   3373  HA3 GLY A 238      24.197  13.666   8.755  1.00 51.72           H  
ATOM   3374  C   GLY A 238      26.334  13.741   8.864  1.00 51.72           C  
ATOM   3375  O   GLY A 238      27.152  14.624   8.621  1.00 51.72           O  
ATOM   3376  N   LEU A 239      26.547  12.487   8.534  1.00 50.60           N  
ATOM   3377  H   LEU A 239      25.838  11.804   8.760  1.00 50.60           H  
ATOM   3378  CA  LEU A 239      27.749  12.097   7.811  1.00 50.60           C  
ATOM   3379  HA  LEU A 239      28.623  12.410   8.383  1.00 50.60           H  
ATOM   3380  C   LEU A 239      27.858  12.786   6.448  1.00 50.60           C  
ATOM   3381  CB  LEU A 239      27.748  10.580   7.664  1.00 50.60           C  
ATOM   3382  HB2 LEU A 239      28.639  10.278   7.113  1.00 50.60           H  
ATOM   3383  HB3 LEU A 239      26.877  10.285   7.080  1.00 50.60           H  
ATOM   3384  O   LEU A 239      28.939  12.833   5.884  1.00 50.60           O  
ATOM   3385  CG  LEU A 239      27.727   9.864   9.024  1.00 50.60           C  
ATOM   3386  HG  LEU A 239      26.859  10.177   9.604  1.00 50.60           H  
ATOM   3387  CD1 LEU A 239      27.575   8.362   8.811  1.00 50.60           C  
ATOM   3388 HD11 LEU A 239      27.533   7.864   9.779  1.00 50.60           H  
ATOM   3389 HD12 LEU A 239      26.653   8.150   8.270  1.00 50.60           H  
ATOM   3390 HD13 LEU A 239      28.422   7.974   8.245  1.00 50.60           H  
ATOM   3391  CD2 LEU A 239      28.988  10.182   9.821  1.00 50.60           C  
ATOM   3392 HD21 LEU A 239      28.845  11.117  10.364  1.00 50.60           H  
ATOM   3393 HD22 LEU A 239      29.840  10.332   9.158  1.00 50.60           H  
ATOM   3394 HD23 LEU A 239      29.209   9.399  10.546  1.00 50.60           H  
ATOM   3395  N   SER A 240      26.766  13.355   5.945  1.00 48.89           N  
ATOM   3396  H   SER A 240      25.892  13.237   6.438  1.00 48.89           H  
ATOM   3397  CA  SER A 240      26.747  14.267   4.810  1.00 48.89           C  
ATOM   3398  HA  SER A 240      27.030  13.739   3.900  1.00 48.89           H  
ATOM   3399  C   SER A 240      27.637  15.484   4.951  1.00 48.89           C  
ATOM   3400  CB  SER A 240      25.341  14.820   4.663  1.00 48.89           C  
ATOM   3401  HB2 SER A 240      24.700  14.047   4.238  1.00 48.89           H  
ATOM   3402  HB3 SER A 240      25.387  15.681   3.996  1.00 48.89           H  
ATOM   3403  O   SER A 240      27.830  16.187   3.976  1.00 48.89           O  
ATOM   3404  OG  SER A 240      24.804  15.314   5.874  1.00 48.89           O  
ATOM   3405  HG  SER A 240      25.358  16.039   6.174  1.00 48.89           H  
ATOM   3406  N   SER A 241      28.087  15.797   6.153  1.00 50.48           N  
ATOM   3407  H   SER A 241      27.840  15.236   6.956  1.00 50.48           H  
ATOM   3408  CA  SER A 241      29.159  16.736   6.318  1.00 50.48           C  
ATOM   3409  HA  SER A 241      29.901  16.589   5.534  1.00 50.48           H  
ATOM   3410  C   SER A 241      29.758  16.622   7.679  1.00 50.48           C  
ATOM   3411  CB  SER A 241      28.667  18.134   6.259  1.00 50.48           C  
ATOM   3412  HB2 SER A 241      28.028  18.239   5.382  1.00 50.48           H  
ATOM   3413  HB3 SER A 241      28.048  18.319   7.137  1.00 50.48           H  
ATOM   3414  O   SER A 241      29.084  16.819   8.691  1.00 50.48           O  
ATOM   3415  OG  SER A 241      29.841  18.936   6.276  1.00 50.48           O  
ATOM   3416  HG  SER A 241      30.316  18.852   5.446  1.00 50.48           H  
ATOM   3417  N   ILE A 242      31.052  16.404   7.676  1.00 57.01           N  
ATOM   3418  H   ILE A 242      31.533  16.358   6.788  1.00 57.01           H  
ATOM   3419  CA  ILE A 242      31.824  16.686   8.851  1.00 57.01           C  
ATOM   3420  HA  ILE A 242      31.166  16.865   9.701  1.00 57.01           H  
ATOM   3421  C   ILE A 242      32.562  17.979   8.579  1.00 57.01           C  
ATOM   3422  CB  ILE A 242      32.679  15.480   9.230  1.00 57.01           C  
ATOM   3423  HB  ILE A 242      33.409  15.259   8.451  1.00 57.01           H  
ATOM   3424  O   ILE A 242      33.359  18.077   7.650  1.00 57.01           O  
ATOM   3425  CG1 ILE A 242      31.785  14.241   9.482  1.00 57.01           C  
ATOM   3426 HG12 ILE A 242      30.754  14.544   9.667  1.00 57.01           H  
ATOM   3427 HG13 ILE A 242      32.123  13.732  10.384  1.00 57.01           H  
ATOM   3428  CG2 ILE A 242      33.438  15.850  10.500  1.00 57.01           C  
ATOM   3429 HG21 ILE A 242      34.045  15.003  10.820  1.00 57.01           H  
ATOM   3430 HG22 ILE A 242      34.102  16.697  10.325  1.00 57.01           H  
ATOM   3431 HG23 ILE A 242      32.730  16.132  11.279  1.00 57.01           H  
ATOM   3432  CD1 ILE A 242      31.814  13.233   8.333  1.00 57.01           C  
ATOM   3433 HD11 ILE A 242      32.819  12.831   8.204  1.00 57.01           H  
ATOM   3434 HD12 ILE A 242      31.119  12.420   8.540  1.00 57.01           H  
ATOM   3435 HD13 ILE A 242      31.510  13.732   7.412  1.00 57.01           H  
ATOM   3436  N   LYS A 243      32.278  18.986   9.398  1.00 65.14           N  
ATOM   3437  H   LYS A 243      31.599  18.829  10.129  1.00 65.14           H  
ATOM   3438  CA  LYS A 243      33.034  20.227   9.417  1.00 65.14           C  
ATOM   3439  HA  LYS A 243      33.751  20.211   8.596  1.00 65.14           H  
ATOM   3440  C   LYS A 243      33.802  20.350  10.710  1.00 65.14           C  
ATOM   3441  CB  LYS A 243      32.127  21.440   9.237  1.00 65.14           C  
ATOM   3442  HB2 LYS A 243      31.207  21.300   9.804  1.00 65.14           H  
ATOM   3443  HB3 LYS A 243      32.641  22.320   9.625  1.00 65.14           H  
ATOM   3444  O   LYS A 243      33.313  20.019  11.782  1.00 65.14           O  
ATOM   3445  CG  LYS A 243      31.812  21.693   7.773  1.00 65.14           C  
ATOM   3446  HG2 LYS A 243      32.755  21.812   7.239  1.00 65.14           H  
ATOM   3447  HG3 LYS A 243      31.272  20.845   7.352  1.00 65.14           H  
ATOM   3448  CD  LYS A 243      31.008  22.995   7.673  1.00 65.14           C  
ATOM   3449  HD2 LYS A 243      31.611  23.828   8.033  1.00 65.14           H  
ATOM   3450  HD3 LYS A 243      30.106  22.909   8.279  1.00 65.14           H  
ATOM   3451  CE  LYS A 243      30.647  23.217   6.225  1.00 65.14           C  
ATOM   3452  HE2 LYS A 243      31.564  23.397   5.664  1.00 65.14           H  
ATOM   3453  HE3 LYS A 243      30.283  22.238   5.915  1.00 65.14           H  
ATOM   3454  NZ  LYS A 243      29.646  24.294   6.005  1.00 65.14           N  
ATOM   3455  HZ1 LYS A 243      28.804  24.107   6.530  1.00 65.14           H  
ATOM   3456  HZ2 LYS A 243      30.005  25.183   6.322  1.00 65.14           H  
ATOM   3457  HZ3 LYS A 243      29.403  24.382   5.028  1.00 65.14           H  
ATOM   3458  N   GLY A 244      34.969  20.954  10.611  1.00 63.30           N  
ATOM   3459  H   GLY A 244      35.301  21.158   9.679  1.00 63.30           H  
ATOM   3460  CA  GLY A 244      35.619  21.615  11.724  1.00 63.30           C  
ATOM   3461  HA2 GLY A 244      34.953  21.672  12.585  1.00 63.30           H  
ATOM   3462  HA3 GLY A 244      36.510  21.058  12.014  1.00 63.30           H  
ATOM   3463  C   GLY A 244      36.004  23.019  11.292  1.00 63.30           C  
ATOM   3464  O   GLY A 244      36.410  23.227  10.151  1.00 63.30           O  
ATOM   3465  N   TYR A 245      35.917  23.978  12.199  1.00 64.77           N  
ATOM   3466  H   TYR A 245      35.593  23.756  13.129  1.00 64.77           H  
ATOM   3467  CA  TYR A 245      36.576  25.267  12.041  1.00 64.77           C  
ATOM   3468  HA  TYR A 245      37.351  25.194  11.278  1.00 64.77           H  
ATOM   3469  C   TYR A 245      37.239  25.638  13.360  1.00 64.77           C  
ATOM   3470  CB  TYR A 245      35.567  26.324  11.589  1.00 64.77           C  
ATOM   3471  HB2 TYR A 245      35.156  26.029  10.624  1.00 64.77           H  
ATOM   3472  HB3 TYR A 245      34.744  26.355  12.303  1.00 64.77           H  
ATOM   3473  O   TYR A 245      36.650  25.407  14.417  1.00 64.77           O  
ATOM   3474  CG  TYR A 245      36.154  27.717  11.462  1.00 64.77           C  
ATOM   3475  CD1 TYR A 245      36.029  28.641  12.519  1.00 64.77           C  
ATOM   3476  HD1 TYR A 245      35.543  28.354  13.440  1.00 64.77           H  
ATOM   3477  CD2 TYR A 245      36.838  28.085  10.290  1.00 64.77           C  
ATOM   3478  HD2 TYR A 245      36.976  27.363   9.498  1.00 64.77           H  
ATOM   3479  CE1 TYR A 245      36.559  29.942  12.391  1.00 64.77           C  
ATOM   3480  HE1 TYR A 245      36.482  30.655  13.199  1.00 64.77           H  
ATOM   3481  CE2 TYR A 245      37.347  29.390  10.151  1.00 64.77           C  
ATOM   3482  HE2 TYR A 245      37.862  29.692   9.251  1.00 64.77           H  
ATOM   3483  OH  TYR A 245      37.675  31.589  11.017  1.00 64.77           O  
ATOM   3484  HH  TYR A 245      37.679  32.144  11.800  1.00 64.77           H  
ATOM   3485  CZ  TYR A 245      37.207  30.326  11.198  1.00 64.77           C  
ATOM   3486  N   ASN A 246      38.440  26.197  13.297  1.00 65.83           N  
ATOM   3487  H   ASN A 246      38.875  26.328  12.394  1.00 65.83           H  
ATOM   3488  CA  ASN A 246      39.010  26.952  14.397  1.00 65.83           C  
ATOM   3489  HA  ASN A 246      38.191  27.332  15.008  1.00 65.83           H  
ATOM   3490  C   ASN A 246      39.755  28.168  13.845  1.00 65.83           C  
ATOM   3491  CB  ASN A 246      39.906  26.055  15.271  1.00 65.83           C  
ATOM   3492  HB2 ASN A 246      39.413  25.101  15.458  1.00 65.83           H  
ATOM   3493  HB3 ASN A 246      40.851  25.876  14.757  1.00 65.83           H  
ATOM   3494  O   ASN A 246      40.251  28.129  12.720  1.00 65.83           O  
ATOM   3495  CG  ASN A 246      40.172  26.702  16.623  1.00 65.83           C  
ATOM   3496  ND2 ASN A 246      41.262  26.394  17.274  1.00 65.83           N  
ATOM   3497 HD21 ASN A 246      41.875  25.678  16.911  1.00 65.83           H  
ATOM   3498 HD22 ASN A 246      41.524  27.009  18.031  1.00 65.83           H  
ATOM   3499  OD1 ASN A 246      39.371  27.472  17.119  1.00 65.83           O  
ATOM   3500  N   GLU A 247      39.829  29.221  14.640  1.00 66.64           N  
ATOM   3501  H   GLU A 247      39.494  29.136  15.588  1.00 66.64           H  
ATOM   3502  CA  GLU A 247      40.694  30.370  14.408  1.00 66.64           C  
ATOM   3503  HA  GLU A 247      41.401  30.119  13.617  1.00 66.64           H  
ATOM   3504  C   GLU A 247      41.522  30.593  15.666  1.00 66.64           C  
ATOM   3505  CB  GLU A 247      39.906  31.609  13.936  1.00 66.64           C  
ATOM   3506  HB2 GLU A 247      40.610  32.418  13.740  1.00 66.64           H  
ATOM   3507  HB3 GLU A 247      39.439  31.341  12.988  1.00 66.64           H  
ATOM   3508  O   GLU A 247      41.039  30.364  16.775  1.00 66.64           O  
ATOM   3509  CG  GLU A 247      38.815  32.126  14.902  1.00 66.64           C  
ATOM   3510  HG2 GLU A 247      38.178  31.291  15.195  1.00 66.64           H  
ATOM   3511  HG3 GLU A 247      39.294  32.513  15.801  1.00 66.64           H  
ATOM   3512  CD  GLU A 247      37.904  33.222  14.293  1.00 66.64           C  
ATOM   3513  OE1 GLU A 247      37.218  33.970  15.031  1.00 66.64           O  
ATOM   3514  OE2 GLU A 247      37.730  33.294  13.053  1.00 66.64           O  
ATOM   3515  N   ASP A 248      42.775  30.969  15.488  1.00 65.42           N  
ATOM   3516  H   ASP A 248      43.110  31.171  14.557  1.00 65.42           H  
ATOM   3517  CA  ASP A 248      43.702  31.248  16.566  1.00 65.42           C  
ATOM   3518  HA  ASP A 248      43.131  31.591  17.429  1.00 65.42           H  
ATOM   3519  C   ASP A 248      44.638  32.377  16.138  1.00 65.42           C  
ATOM   3520  CB  ASP A 248      44.471  29.976  16.961  1.00 65.42           C  
ATOM   3521  HB2 ASP A 248      45.363  29.874  16.344  1.00 65.42           H  
ATOM   3522  HB3 ASP A 248      43.834  29.106  16.799  1.00 65.42           H  
ATOM   3523  O   ASP A 248      44.996  32.492  14.966  1.00 65.42           O  
ATOM   3524  CG  ASP A 248      44.844  29.989  18.442  1.00 65.42           C  
ATOM   3525  OD1 ASP A 248      44.790  28.892  19.047  1.00 65.42           O  
ATOM   3526  OD2 ASP A 248      45.054  31.109  18.967  1.00 65.42           O  
ATOM   3527  N   ASN A 249      45.038  33.204  17.096  1.00 65.07           N  
ATOM   3528  H   ASN A 249      44.888  32.892  18.045  1.00 65.07           H  
ATOM   3529  CA  ASN A 249      46.004  34.279  16.856  1.00 65.07           C  
ATOM   3530  HA  ASN A 249      45.976  34.527  15.795  1.00 65.07           H  
ATOM   3531  C   ASN A 249      47.442  33.841  17.156  1.00 65.07           C  
ATOM   3532  CB  ASN A 249      45.592  35.527  17.635  1.00 65.07           C  
ATOM   3533  HB2 ASN A 249      45.564  35.290  18.698  1.00 65.07           H  
ATOM   3534  HB3 ASN A 249      46.336  36.307  17.470  1.00 65.07           H  
ATOM   3535  O   ASN A 249      48.368  34.652  17.227  1.00 65.07           O  
ATOM   3536  CG  ASN A 249      44.259  36.067  17.168  1.00 65.07           C  
ATOM   3537  ND2 ASN A 249      43.393  36.429  18.084  1.00 65.07           N  
ATOM   3538 HD21 ASN A 249      43.593  36.217  19.052  1.00 65.07           H  
ATOM   3539 HD22 ASN A 249      42.491  36.684  17.709  1.00 65.07           H  
ATOM   3540  OD1 ASN A 249      43.953  36.200  16.001  1.00 65.07           O  
ATOM   3541  N   ASP A 250      47.606  32.545  17.374  1.00 57.99           N  
ATOM   3542  H   ASP A 250      46.785  31.958  17.392  1.00 57.99           H  
ATOM   3543  CA  ASP A 250      48.870  31.931  17.681  1.00 57.99           C  
ATOM   3544  HA  ASP A 250      49.533  32.679  18.117  1.00 57.99           H  
ATOM   3545  C   ASP A 250      49.562  31.427  16.410  1.00 57.99           C  
ATOM   3546  CB  ASP A 250      48.637  30.841  18.749  1.00 57.99           C  
ATOM   3547  HB2 ASP A 250      49.522  30.208  18.820  1.00 57.99           H  
ATOM   3548  HB3 ASP A 250      47.807  30.205  18.444  1.00 57.99           H  
ATOM   3549  O   ASP A 250      49.118  31.541  15.271  1.00 57.99           O  
ATOM   3550  CG  ASP A 250      48.377  31.397  20.163  1.00 57.99           C  
ATOM   3551  OD1 ASP A 250      48.127  30.568  21.068  1.00 57.99           O  
ATOM   3552  OD2 ASP A 250      48.604  32.607  20.397  1.00 57.99           O  
ATOM   3553  N   PHE A 251      50.724  30.847  16.638  1.00 62.71           N  
ATOM   3554  H   PHE A 251      50.994  30.797  17.610  1.00 62.71           H  
ATOM   3555  CA  PHE A 251      51.647  30.281  15.662  1.00 62.71           C  
ATOM   3556  HA  PHE A 251      51.869  31.015  14.888  1.00 62.71           H  
ATOM   3557  C   PHE A 251      51.126  29.003  15.014  1.00 62.71           C  
ATOM   3558  CB  PHE A 251      52.904  29.916  16.441  1.00 62.71           C  
ATOM   3559  HB2 PHE A 251      52.665  29.126  17.153  1.00 62.71           H  
ATOM   3560  HB3 PHE A 251      53.637  29.510  15.744  1.00 62.71           H  
ATOM   3561  O   PHE A 251      51.705  28.479  14.053  1.00 62.71           O  
ATOM   3562  CG  PHE A 251      53.521  31.061  17.205  1.00 62.71           C  
ATOM   3563  CD1 PHE A 251      54.745  31.563  16.768  1.00 62.71           C  
ATOM   3564  HD1 PHE A 251      55.214  31.176  15.875  1.00 62.71           H  
ATOM   3565  CD2 PHE A 251      52.948  31.573  18.391  1.00 62.71           C  
ATOM   3566  HD2 PHE A 251      52.034  31.167  18.799  1.00 62.71           H  
ATOM   3567  CE1 PHE A 251      55.413  32.482  17.583  1.00 62.71           C  
ATOM   3568  HE1 PHE A 251      56.412  32.811  17.336  1.00 62.71           H  
ATOM   3569  CE2 PHE A 251      53.525  32.666  19.052  1.00 62.71           C  
ATOM   3570  HE2 PHE A 251      53.022  33.126  19.890  1.00 62.71           H  
ATOM   3571  CZ  PHE A 251      54.770  33.134  18.638  1.00 62.71           C  
ATOM   3572  HZ  PHE A 251      55.243  33.959  19.149  1.00 62.71           H  
ATOM   3573  N   ASP A 252      50.081  28.454  15.610  1.00 72.81           N  
ATOM   3574  H   ASP A 252      49.610  28.983  16.330  1.00 72.81           H  
ATOM   3575  CA  ASP A 252      49.381  27.306  15.125  1.00 72.81           C  
ATOM   3576  HA  ASP A 252      49.541  27.265  14.047  1.00 72.81           H  
ATOM   3577  C   ASP A 252      47.888  27.482  15.334  1.00 72.81           C  
ATOM   3578  CB  ASP A 252      49.962  26.031  15.742  1.00 72.81           C  
ATOM   3579  HB2 ASP A 252      51.041  26.032  15.586  1.00 72.81           H  
ATOM   3580  HB3 ASP A 252      49.546  25.197  15.177  1.00 72.81           H  
ATOM   3581  O   ASP A 252      47.438  28.238  16.184  1.00 72.81           O  
ATOM   3582  CG  ASP A 252      49.669  25.744  17.217  1.00 72.81           C  
ATOM   3583  OD1 ASP A 252      50.632  25.289  17.889  1.00 72.81           O  
ATOM   3584  OD2 ASP A 252      48.488  25.546  17.555  1.00 72.81           O  
ATOM   3585  N   VAL A 253      47.122  26.787  14.512  1.00 72.97           N  
ATOM   3586  H   VAL A 253      47.577  26.203  13.825  1.00 72.97           H  
ATOM   3587  CA  VAL A 253      45.688  26.679  14.680  1.00 72.97           C  
ATOM   3588  HA  VAL A 253      45.438  27.007  15.689  1.00 72.97           H  
ATOM   3589  C   VAL A 253      45.331  25.214  14.559  1.00 72.97           C  
ATOM   3590  CB  VAL A 253      44.927  27.609  13.722  1.00 72.97           C  
ATOM   3591  HB  VAL A 253      45.270  28.628  13.901  1.00 72.97           H  
ATOM   3592  O   VAL A 253      45.702  24.516  13.608  1.00 72.97           O  
ATOM   3593  CG1 VAL A 253      45.178  27.288  12.244  1.00 72.97           C  
ATOM   3594 HG11 VAL A 253      44.898  26.259  12.018  1.00 72.97           H  
ATOM   3595 HG12 VAL A 253      46.235  27.436  12.023  1.00 72.97           H  
ATOM   3596 HG13 VAL A 253      44.596  27.968  11.622  1.00 72.97           H  
ATOM   3597  CG2 VAL A 253      43.430  27.579  14.033  1.00 72.97           C  
ATOM   3598 HG21 VAL A 253      43.055  26.556  14.074  1.00 72.97           H  
ATOM   3599 HG22 VAL A 253      42.890  28.162  13.288  1.00 72.97           H  
ATOM   3600 HG23 VAL A 253      43.255  28.043  15.004  1.00 72.97           H  
ATOM   3601  N   THR A 254      44.614  24.726  15.560  1.00 72.64           N  
ATOM   3602  H   THR A 254      44.388  25.354  16.318  1.00 72.64           H  
ATOM   3603  CA  THR A 254      44.193  23.332  15.638  1.00 72.64           C  
ATOM   3604  HA  THR A 254      44.609  22.779  14.795  1.00 72.64           H  
ATOM   3605  C   THR A 254      42.677  23.242  15.560  1.00 72.64           C  
ATOM   3606  CB  THR A 254      44.734  22.685  16.915  1.00 72.64           C  
ATOM   3607  HB  THR A 254      44.328  23.188  17.793  1.00 72.64           H  
ATOM   3608  O   THR A 254      41.986  23.962  16.263  1.00 72.64           O  
ATOM   3609  CG2 THR A 254      44.378  21.208  16.961  1.00 72.64           C  
ATOM   3610 HG21 THR A 254      44.890  20.740  17.801  1.00 72.64           H  
ATOM   3611 HG22 THR A 254      43.302  21.093  17.097  1.00 72.64           H  
ATOM   3612 HG23 THR A 254      44.695  20.740  16.029  1.00 72.64           H  
ATOM   3613  OG1 THR A 254      46.142  22.737  16.954  1.00 72.64           O  
ATOM   3614  HG1 THR A 254      46.408  23.647  17.108  1.00 72.64           H  
ATOM   3615  N   VAL A 255      42.133  22.328  14.763  1.00 72.80           N  
ATOM   3616  H   VAL A 255      42.754  21.769  14.197  1.00 72.80           H  
ATOM   3617  CA  VAL A 255      40.699  22.055  14.671  1.00 72.80           C  
ATOM   3618  HA  VAL A 255      40.196  22.579  15.484  1.00 72.80           H  
ATOM   3619  C   VAL A 255      40.407  20.573  14.840  1.00 72.80           C  
ATOM   3620  CB  VAL A 255      40.122  22.616  13.371  1.00 72.80           C  
ATOM   3621  HB  VAL A 255      40.330  23.686  13.369  1.00 72.80           H  
ATOM   3622  O   VAL A 255      41.044  19.710  14.238  1.00 72.80           O  
ATOM   3623  CG1 VAL A 255      40.687  21.968  12.105  1.00 72.80           C  
ATOM   3624 HG11 VAL A 255      40.293  22.488  11.232  1.00 72.80           H  
ATOM   3625 HG12 VAL A 255      41.773  22.055  12.105  1.00 72.80           H  
ATOM   3626 HG13 VAL A 255      40.398  20.918  12.063  1.00 72.80           H  
ATOM   3627  CG2 VAL A 255      38.612  22.474  13.305  1.00 72.80           C  
ATOM   3628 HG21 VAL A 255      38.301  22.973  12.387  1.00 72.80           H  
ATOM   3629 HG22 VAL A 255      38.320  21.424  13.274  1.00 72.80           H  
ATOM   3630 HG23 VAL A 255      38.153  22.966  14.162  1.00 72.80           H  
ATOM   3631  N   SER A 256      39.400  20.271  15.651  1.00 71.77           N  
ATOM   3632  H   SER A 256      38.920  21.023  16.123  1.00 71.77           H  
ATOM   3633  CA  SER A 256      38.853  18.922  15.765  1.00 71.77           C  
ATOM   3634  HA  SER A 256      39.653  18.190  15.655  1.00 71.77           H  
ATOM   3635  C   SER A 256      37.824  18.691  14.663  1.00 71.77           C  
ATOM   3636  CB  SER A 256      38.233  18.711  17.144  1.00 71.77           C  
ATOM   3637  HB2 SER A 256      37.470  19.469  17.321  1.00 71.77           H  
ATOM   3638  HB3 SER A 256      37.776  17.723  17.188  1.00 71.77           H  
ATOM   3639  O   SER A 256      36.791  19.352  14.612  1.00 71.77           O  
ATOM   3640  OG  SER A 256      39.245  18.802  18.130  1.00 71.77           O  
ATOM   3641  HG  SER A 256      38.876  19.192  18.926  1.00 71.77           H  
ATOM   3642  N   HIS A 257      38.106  17.735  13.794  1.00 70.53           N  
ATOM   3643  H   HIS A 257      38.970  17.229  13.925  1.00 70.53           H  
ATOM   3644  CA  HIS A 257      37.222  17.234  12.757  1.00 70.53           C  
ATOM   3645  HA  HIS A 257      36.405  17.935  12.581  1.00 70.53           H  
ATOM   3646  C   HIS A 257      36.644  15.889  13.213  1.00 70.53           C  
ATOM   3647  CB  HIS A 257      38.044  17.125  11.484  1.00 70.53           C  
ATOM   3648  HB2 HIS A 257      38.532  18.082  11.301  1.00 70.53           H  
ATOM   3649  HB3 HIS A 257      38.810  16.362  11.622  1.00 70.53           H  
ATOM   3650  O   HIS A 257      37.272  14.832  13.079  1.00 70.53           O  
ATOM   3651  CG  HIS A 257      37.205  16.797  10.292  1.00 70.53           C  
ATOM   3652  CD2 HIS A 257      36.827  15.557   9.865  1.00 70.53           C  
ATOM   3653  HD2 HIS A 257      37.065  14.615  10.336  1.00 70.53           H  
ATOM   3654  ND1 HIS A 257      36.680  17.715   9.422  1.00 70.53           N  
ATOM   3655  HD1 HIS A 257      36.809  18.715   9.470  1.00 70.53           H  
ATOM   3656  CE1 HIS A 257      36.036  17.047   8.460  1.00 70.53           C  
ATOM   3657  HE1 HIS A 257      35.586  17.496   7.587  1.00 70.53           H  
ATOM   3658  NE2 HIS A 257      36.084  15.733   8.705  1.00 70.53           N  
ATOM   3659  N   ASN A 258      35.474  15.943  13.844  1.00 66.42           N  
ATOM   3660  H   ASN A 258      34.972  16.819  13.845  1.00 66.42           H  
ATOM   3661  CA  ASN A 258      34.899  14.820  14.581  1.00 66.42           C  
ATOM   3662  HA  ASN A 258      35.696  14.140  14.883  1.00 66.42           H  
ATOM   3663  C   ASN A 258      33.898  14.026  13.741  1.00 66.42           C  
ATOM   3664  CB  ASN A 258      34.224  15.351  15.851  1.00 66.42           C  
ATOM   3665  HB2 ASN A 258      33.475  16.091  15.570  1.00 66.42           H  
ATOM   3666  HB3 ASN A 258      33.713  14.532  16.357  1.00 66.42           H  
ATOM   3667  O   ASN A 258      33.018  14.608  13.130  1.00 66.42           O  
ATOM   3668  CG  ASN A 258      35.200  15.956  16.837  1.00 66.42           C  
ATOM   3669  ND2 ASN A 258      34.800  17.005  17.517  1.00 66.42           N  
ATOM   3670 HD21 ASN A 258      33.911  17.433  17.301  1.00 66.42           H  
ATOM   3671 HD22 ASN A 258      35.467  17.417  18.154  1.00 66.42           H  
ATOM   3672  OD1 ASN A 258      36.312  15.493  17.036  1.00 66.42           O  
ATOM   3673  N   GLY A 259      33.949  12.696  13.792  1.00 63.54           N  
ATOM   3674  H   GLY A 259      34.651  12.262  14.375  1.00 63.54           H  
ATOM   3675  CA  GLY A 259      32.979  11.849  13.085  1.00 63.54           C  
ATOM   3676  HA2 GLY A 259      32.957  10.871  13.565  1.00 63.54           H  
ATOM   3677  HA3 GLY A 259      31.985  12.289  13.161  1.00 63.54           H  
ATOM   3678  C   GLY A 259      33.278  11.623  11.601  1.00 63.54           C  
ATOM   3679  O   GLY A 259      32.370  11.255  10.858  1.00 63.54           O  
ATOM   3680  N   SER A 260      34.537  11.793  11.188  1.00 68.43           N  
ATOM   3681  H   SER A 260      35.229  12.031  11.884  1.00 68.43           H  
ATOM   3682  CA  SER A 260      35.022  11.406   9.864  1.00 68.43           C  
ATOM   3683  HA  SER A 260      34.622  12.107   9.132  1.00 68.43           H  
ATOM   3684  C   SER A 260      34.578   9.990   9.512  1.00 68.43           C  
ATOM   3685  CB  SER A 260      36.550  11.459   9.819  1.00 68.43           C  
ATOM   3686  HB2 SER A 260      36.953  10.772  10.564  1.00 68.43           H  
ATOM   3687  HB3 SER A 260      36.883  12.471  10.049  1.00 68.43           H  
ATOM   3688  O   SER A 260      34.618   9.080  10.345  1.00 68.43           O  
ATOM   3689  OG  SER A 260      37.034  11.089   8.547  1.00 68.43           O  
ATOM   3690  HG  SER A 260      36.682  11.758   7.955  1.00 68.43           H  
ATOM   3691  N   VAL A 261      34.199   9.768   8.261  1.00 66.72           N  
ATOM   3692  H   VAL A 261      34.267  10.532   7.605  1.00 66.72           H  
ATOM   3693  CA  VAL A 261      33.907   8.428   7.726  1.00 66.72           C  
ATOM   3694  HA  VAL A 261      33.880   7.715   8.551  1.00 66.72           H  
ATOM   3695  C   VAL A 261      35.028   7.930   6.826  1.00 66.72           C  
ATOM   3696  CB  VAL A 261      32.534   8.362   7.048  1.00 66.72           C  
ATOM   3697  HB  VAL A 261      32.417   7.414   6.523  1.00 66.72           H  
ATOM   3698  O   VAL A 261      34.869   6.925   6.135  1.00 66.72           O  
ATOM   3699  CG1 VAL A 261      31.435   8.442   8.100  1.00 66.72           C  
ATOM   3700 HG11 VAL A 261      30.469   8.565   7.611  1.00 66.72           H  
ATOM   3701 HG12 VAL A 261      31.432   7.531   8.699  1.00 66.72           H  
ATOM   3702 HG13 VAL A 261      31.633   9.287   8.761  1.00 66.72           H  
ATOM   3703  CG2 VAL A 261      32.332   9.500   6.065  1.00 66.72           C  
ATOM   3704 HG21 VAL A 261      32.267  10.427   6.634  1.00 66.72           H  
ATOM   3705 HG22 VAL A 261      33.194   9.544   5.400  1.00 66.72           H  
ATOM   3706 HG23 VAL A 261      31.417   9.353   5.491  1.00 66.72           H  
ATOM   3707  N   GLY A 262      36.176   8.605   6.862  1.00 67.21           N  
ATOM   3708  H   GLY A 262      36.225   9.448   7.416  1.00 67.21           H  
ATOM   3709  CA  GLY A 262      37.340   8.251   6.068  1.00 67.21           C  
ATOM   3710  HA2 GLY A 262      37.427   7.166   6.011  1.00 67.21           H  
ATOM   3711  HA3 GLY A 262      38.234   8.629   6.564  1.00 67.21           H  
ATOM   3712  C   GLY A 262      37.302   8.793   4.639  1.00 67.21           C  
ATOM   3713  O   GLY A 262      38.148   8.401   3.838  1.00 67.21           O  
ATOM   3714  N   ASN A 263      36.346   9.659   4.288  1.00 66.09           N  
ATOM   3715  H   ASN A 263      35.765  10.060   5.010  1.00 66.09           H  
ATOM   3716  CA  ASN A 263      36.359  10.328   2.987  1.00 66.09           C  
ATOM   3717  HA  ASN A 263      36.719   9.629   2.231  1.00 66.09           H  
ATOM   3718  C   ASN A 263      37.319  11.501   3.005  1.00 66.09           C  
ATOM   3719  CB  ASN A 263      34.952  10.776   2.609  1.00 66.09           C  
ATOM   3720  HB2 ASN A 263      34.967  11.372   1.697  1.00 66.09           H  
ATOM   3721  HB3 ASN A 263      34.537  11.384   3.413  1.00 66.09           H  
ATOM   3722  O   ASN A 263      37.638  12.013   4.065  1.00 66.09           O  
ATOM   3723  CG  ASN A 263      34.093   9.567   2.376  1.00 66.09           C  
ATOM   3724  ND2 ASN A 263      32.907   9.546   2.909  1.00 66.09           N  
ATOM   3725 HD21 ASN A 263      32.360   8.707   2.782  1.00 66.09           H  
ATOM   3726 HD22 ASN A 263      32.575  10.393   3.349  1.00 66.09           H  
ATOM   3727  OD1 ASN A 263      34.444   8.639   1.662  1.00 66.09           O  
ATOM   3728  N   ALA A 264      37.770  11.944   1.836  1.00 71.20           N  
ATOM   3729  H   ALA A 264      37.456  11.521   0.974  1.00 71.20           H  
ATOM   3730  CA  ALA A 264      38.733  13.027   1.789  1.00 71.20           C  
ATOM   3731  HA  ALA A 264      39.608  12.678   2.338  1.00 71.20           H  
ATOM   3732  C   ALA A 264      38.199  14.294   2.485  1.00 71.20           C  
ATOM   3733  CB  ALA A 264      39.145  13.280   0.341  1.00 71.20           C  
ATOM   3734  HB1 ALA A 264      39.976  13.985   0.346  1.00 71.20           H  
ATOM   3735  HB2 ALA A 264      38.310  13.701  -0.220  1.00 71.20           H  
ATOM   3736  HB3 ALA A 264      39.478  12.353  -0.125  1.00 71.20           H  
ATOM   3737  O   ALA A 264      37.081  14.734   2.210  1.00 71.20           O  
ATOM   3738  N   VAL A 265      39.014  14.869   3.367  1.00 69.81           N  
ATOM   3739  H   VAL A 265      39.918  14.445   3.519  1.00 69.81           H  
ATOM   3740  CA  VAL A 265      38.709  16.109   4.083  1.00 69.81           C  
ATOM   3741  HA  VAL A 265      37.633  16.284   4.074  1.00 69.81           H  
ATOM   3742  C   VAL A 265      39.402  17.252   3.362  1.00 69.81           C  
ATOM   3743  CB  VAL A 265      39.160  16.034   5.550  1.00 69.81           C  
ATOM   3744  HB  VAL A 265      40.242  15.908   5.569  1.00 69.81           H  
ATOM   3745  O   VAL A 265      40.630  17.291   3.297  1.00 69.81           O  
ATOM   3746  CG1 VAL A 265      38.832  17.316   6.318  1.00 69.81           C  
ATOM   3747 HG11 VAL A 265      39.357  18.166   5.881  1.00 69.81           H  
ATOM   3748 HG12 VAL A 265      37.757  17.491   6.281  1.00 69.81           H  
ATOM   3749 HG13 VAL A 265      39.148  17.207   7.356  1.00 69.81           H  
ATOM   3750  CG2 VAL A 265      38.527  14.848   6.284  1.00 69.81           C  
ATOM   3751 HG21 VAL A 265      37.829  14.305   5.647  1.00 69.81           H  
ATOM   3752 HG22 VAL A 265      39.317  14.160   6.585  1.00 69.81           H  
ATOM   3753 HG23 VAL A 265      37.998  15.163   7.184  1.00 69.81           H  
ATOM   3754  N   ASP A 266      38.629  18.187   2.822  1.00 71.97           N  
ATOM   3755  H   ASP A 266      37.631  18.101   2.952  1.00 71.97           H  
ATOM   3756  CA  ASP A 266      39.133  19.466   2.335  1.00 71.97           C  
ATOM   3757  HA  ASP A 266      40.028  19.301   1.735  1.00 71.97           H  
ATOM   3758  C   ASP A 266      39.512  20.342   3.515  1.00 71.97           C  
ATOM   3759  CB  ASP A 266      38.081  20.194   1.488  1.00 71.97           C  
ATOM   3760  HB2 ASP A 266      38.366  21.241   1.387  1.00 71.97           H  
ATOM   3761  HB3 ASP A 266      37.117  20.153   1.993  1.00 71.97           H  
ATOM   3762  O   ASP A 266      38.728  20.534   4.439  1.00 71.97           O  
ATOM   3763  CG  ASP A 266      37.954  19.614   0.090  1.00 71.97           C  
ATOM   3764  OD1 ASP A 266      36.874  19.722  -0.536  1.00 71.97           O  
ATOM   3765  OD2 ASP A 266      38.965  19.114  -0.435  1.00 71.97           O  
ATOM   3766  N   ILE A 267      40.713  20.894   3.474  1.00 74.04           N  
ATOM   3767  H   ILE A 267      41.296  20.722   2.667  1.00 74.04           H  
ATOM   3768  CA  ILE A 267      41.261  21.727   4.528  1.00 74.04           C  
ATOM   3769  HA  ILE A 267      40.486  21.868   5.281  1.00 74.04           H  
ATOM   3770  C   ILE A 267      41.612  23.069   3.909  1.00 74.04           C  
ATOM   3771  CB  ILE A 267      42.464  21.072   5.229  1.00 74.04           C  
ATOM   3772  HB  ILE A 267      43.310  21.096   4.542  1.00 74.04           H  
ATOM   3773  O   ILE A 267      42.370  23.132   2.948  1.00 74.04           O  
ATOM   3774  CG1 ILE A 267      42.188  19.595   5.591  1.00 74.04           C  
ATOM   3775 HG12 ILE A 267      41.452  19.526   6.393  1.00 74.04           H  
ATOM   3776 HG13 ILE A 267      41.776  19.071   4.729  1.00 74.04           H  
ATOM   3777  CG2 ILE A 267      42.804  21.915   6.473  1.00 74.04           C  
ATOM   3778 HG21 ILE A 267      43.180  22.894   6.176  1.00 74.04           H  
ATOM   3779 HG22 ILE A 267      41.915  22.049   7.090  1.00 74.04           H  
ATOM   3780 HG23 ILE A 267      43.560  21.421   7.082  1.00 74.04           H  
ATOM   3781  CD1 ILE A 267      43.438  18.804   5.957  1.00 74.04           C  
ATOM   3782 HD11 ILE A 267      43.152  17.759   6.071  1.00 74.04           H  
ATOM   3783 HD12 ILE A 267      44.166  18.865   5.147  1.00 74.04           H  
ATOM   3784 HD13 ILE A 267      43.874  19.176   6.884  1.00 74.04           H  
ATOM   3785  N   THR A 268      41.050  24.143   4.441  1.00 71.59           N  
ATOM   3786  H   THR A 268      40.468  24.011   5.257  1.00 71.59           H  
ATOM   3787  CA  THR A 268      41.388  25.512   4.054  1.00 71.59           C  
ATOM   3788  HA  THR A 268      42.135  25.513   3.260  1.00 71.59           H  
ATOM   3789  C   THR A 268      41.974  26.199   5.270  1.00 71.59           C  
ATOM   3790  CB  THR A 268      40.159  26.267   3.535  1.00 71.59           C  
ATOM   3791  HB  THR A 268      39.438  26.393   4.343  1.00 71.59           H  
ATOM   3792  O   THR A 268      41.272  26.379   6.260  1.00 71.59           O  
ATOM   3793  CG2 THR A 268      40.525  27.635   2.965  1.00 71.59           C  
ATOM   3794 HG21 THR A 268      40.912  28.281   3.753  1.00 71.59           H  
ATOM   3795 HG22 THR A 268      39.638  28.102   2.537  1.00 71.59           H  
ATOM   3796 HG23 THR A 268      41.282  27.526   2.188  1.00 71.59           H  
ATOM   3797  OG1 THR A 268      39.554  25.511   2.508  1.00 71.59           O  
ATOM   3798  HG1 THR A 268      39.599  24.598   2.799  1.00 71.59           H  
ATOM   3799  N   VAL A 269      43.249  26.558   5.211  1.00 74.69           N  
ATOM   3800  H   VAL A 269      43.759  26.384   4.356  1.00 74.69           H  
ATOM   3801  CA  VAL A 269      43.895  27.406   6.209  1.00 74.69           C  
ATOM   3802  HA  VAL A 269      43.272  27.407   7.103  1.00 74.69           H  
ATOM   3803  C   VAL A 269      43.985  28.813   5.637  1.00 74.69           C  
ATOM   3804  CB  VAL A 269      45.283  26.893   6.617  1.00 74.69           C  
ATOM   3805  HB  VAL A 269      45.933  26.941   5.744  1.00 74.69           H  
ATOM   3806  O   VAL A 269      44.428  28.970   4.510  1.00 74.69           O  
ATOM   3807  CG1 VAL A 269      45.920  27.760   7.706  1.00 74.69           C  
ATOM   3808 HG11 VAL A 269      45.387  27.651   8.651  1.00 74.69           H  
ATOM   3809 HG12 VAL A 269      46.963  27.471   7.834  1.00 74.69           H  
ATOM   3810 HG13 VAL A 269      45.924  28.813   7.424  1.00 74.69           H  
ATOM   3811  CG2 VAL A 269      45.259  25.437   7.094  1.00 74.69           C  
ATOM   3812 HG21 VAL A 269      46.287  25.095   7.220  1.00 74.69           H  
ATOM   3813 HG22 VAL A 269      44.736  25.378   8.049  1.00 74.69           H  
ATOM   3814 HG23 VAL A 269      44.775  24.796   6.358  1.00 74.69           H  
ATOM   3815  N   THR A 270      43.591  29.834   6.382  1.00 71.84           N  
ATOM   3816  H   THR A 270      43.324  29.637   7.336  1.00 71.84           H  
ATOM   3817  CA  THR A 270      43.914  31.232   6.068  1.00 71.84           C  
ATOM   3818  HA  THR A 270      44.351  31.309   5.072  1.00 71.84           H  
ATOM   3819  C   THR A 270      44.943  31.691   7.086  1.00 71.84           C  
ATOM   3820  CB  THR A 270      42.670  32.125   6.100  1.00 71.84           C  
ATOM   3821  HB  THR A 270      42.362  32.289   7.133  1.00 71.84           H  
ATOM   3822  O   THR A 270      44.772  31.419   8.267  1.00 71.84           O  
ATOM   3823  CG2 THR A 270      42.916  33.464   5.418  1.00 71.84           C  
ATOM   3824 HG21 THR A 270      43.175  33.309   4.371  1.00 71.84           H  
ATOM   3825 HG22 THR A 270      43.732  33.991   5.913  1.00 71.84           H  
ATOM   3826 HG23 THR A 270      42.009  34.066   5.476  1.00 71.84           H  
ATOM   3827  OG1 THR A 270      41.623  31.484   5.405  1.00 71.84           O  
ATOM   3828  HG1 THR A 270      41.644  30.570   5.697  1.00 71.84           H  
ATOM   3829  N   ALA A 271      46.022  32.318   6.643  1.00 74.91           N  
ATOM   3830  H   ALA A 271      46.108  32.503   5.654  1.00 74.91           H  
ATOM   3831  CA  ALA A 271      47.110  32.764   7.493  1.00 74.91           C  
ATOM   3832  HA  ALA A 271      46.791  32.730   8.535  1.00 74.91           H  
ATOM   3833  C   ALA A 271      47.462  34.212   7.160  1.00 74.91           C  
ATOM   3834  CB  ALA A 271      48.307  31.819   7.297  1.00 74.91           C  
ATOM   3835  HB1 ALA A 271      49.134  32.143   7.928  1.00 74.91           H  
ATOM   3836  HB2 ALA A 271      48.024  30.802   7.568  1.00 74.91           H  
ATOM   3837  HB3 ALA A 271      48.626  31.836   6.255  1.00 74.91           H  
ATOM   3838  O   ALA A 271      47.933  34.483   6.057  1.00 74.91           O  
ATOM   3839  N   TYR A 272      47.273  35.114   8.118  1.00 72.25           N  
ATOM   3840  H   TYR A 272      46.808  34.824   8.966  1.00 72.25           H  
ATOM   3841  CA  TYR A 272      47.771  36.485   8.076  1.00 72.25           C  
ATOM   3842  HA  TYR A 272      48.092  36.735   7.065  1.00 72.25           H  
ATOM   3843  C   TYR A 272      48.958  36.585   9.013  1.00 72.25           C  
ATOM   3844  CB  TYR A 272      46.688  37.486   8.486  1.00 72.25           C  
ATOM   3845  HB2 TYR A 272      47.097  38.494   8.417  1.00 72.25           H  
ATOM   3846  HB3 TYR A 272      46.413  37.313   9.526  1.00 72.25           H  
ATOM   3847  O   TYR A 272      48.825  36.441  10.218  1.00 72.25           O  
ATOM   3848  CG  TYR A 272      45.458  37.398   7.622  1.00 72.25           C  
ATOM   3849  CD1 TYR A 272      45.408  38.113   6.414  1.00 72.25           C  
ATOM   3850  HD1 TYR A 272      46.201  38.797   6.153  1.00 72.25           H  
ATOM   3851  CD2 TYR A 272      44.400  36.551   7.996  1.00 72.25           C  
ATOM   3852  HD2 TYR A 272      44.433  36.023   8.938  1.00 72.25           H  
ATOM   3853  CE1 TYR A 272      44.346  37.915   5.523  1.00 72.25           C  
ATOM   3854  HE1 TYR A 272      44.342  38.419   4.568  1.00 72.25           H  
ATOM   3855  CE2 TYR A 272      43.305  36.392   7.138  1.00 72.25           C  
ATOM   3856  HE2 TYR A 272      42.488  35.747   7.427  1.00 72.25           H  
ATOM   3857  OH  TYR A 272      42.290  36.804   5.042  1.00 72.25           O  
ATOM   3858  HH  TYR A 272      41.582  36.342   5.498  1.00 72.25           H  
ATOM   3859  CZ  TYR A 272      43.305  37.042   5.890  1.00 72.25           C  
ATOM   3860  N   VAL A 273      50.134  36.813   8.456  1.00 71.00           N  
ATOM   3861  H   VAL A 273      50.146  36.923   7.453  1.00 71.00           H  
ATOM   3862  CA  VAL A 273      51.393  36.986   9.172  1.00 71.00           C  
ATOM   3863  HA  VAL A 273      51.311  36.607  10.191  1.00 71.00           H  
ATOM   3864  C   VAL A 273      51.682  38.468   9.209  1.00 71.00           C  
ATOM   3865  CB  VAL A 273      52.538  36.257   8.447  1.00 71.00           C  
ATOM   3866  HB  VAL A 273      52.531  36.601   7.413  1.00 71.00           H  
ATOM   3867  O   VAL A 273      51.885  39.101   8.169  1.00 71.00           O  
ATOM   3868  CG1 VAL A 273      53.933  36.659   8.967  1.00 71.00           C  
ATOM   3869 HG11 VAL A 273      53.874  37.146   9.940  1.00 71.00           H  
ATOM   3870 HG12 VAL A 273      54.378  37.373   8.274  1.00 71.00           H  
ATOM   3871 HG13 VAL A 273      54.586  35.790   9.040  1.00 71.00           H  
ATOM   3872  CG2 VAL A 273      52.331  34.737   8.354  1.00 71.00           C  
ATOM   3873 HG21 VAL A 273      51.276  34.498   8.222  1.00 71.00           H  
ATOM   3874 HG22 VAL A 273      52.715  34.219   9.233  1.00 71.00           H  
ATOM   3875 HG23 VAL A 273      52.865  34.361   7.482  1.00 71.00           H  
ATOM   3876  N   ARG A 274      51.783  39.024  10.405  1.00 73.21           N  
ATOM   3877  H   ARG A 274      51.577  38.457  11.215  1.00 73.21           H  
ATOM   3878  CA  ARG A 274      52.495  40.274  10.638  1.00 73.21           C  
ATOM   3879  HA  ARG A 274      53.009  40.585   9.728  1.00 73.21           H  
ATOM   3880  C   ARG A 274      53.592  39.960  11.649  1.00 73.21           C  
ATOM   3881  CB  ARG A 274      51.505  41.379  11.055  1.00 73.21           C  
ATOM   3882  HB2 ARG A 274      52.062  42.288  11.282  1.00 73.21           H  
ATOM   3883  HB3 ARG A 274      51.001  41.062  11.968  1.00 73.21           H  
ATOM   3884  O   ARG A 274      53.467  39.104  12.507  1.00 73.21           O  
ATOM   3885  CG  ARG A 274      50.431  41.699   9.985  1.00 73.21           C  
ATOM   3886  HG2 ARG A 274      49.880  40.792   9.736  1.00 73.21           H  
ATOM   3887  HG3 ARG A 274      49.721  42.404  10.417  1.00 73.21           H  
ATOM   3888  CD  ARG A 274      51.005  42.320   8.696  1.00 73.21           C  
ATOM   3889  HD2 ARG A 274      51.487  43.263   8.951  1.00 73.21           H  
ATOM   3890  HD3 ARG A 274      51.773  41.662   8.288  1.00 73.21           H  
ATOM   3891  NE  ARG A 274      49.971  42.569   7.659  1.00 73.21           N  
ATOM   3892  HE  ARG A 274      49.551  43.487   7.614  1.00 73.21           H  
ATOM   3893  NH1 ARG A 274      50.041  40.523   6.619  1.00 73.21           N  
ATOM   3894 HH11 ARG A 274      50.645  40.125   7.324  1.00 73.21           H  
ATOM   3895 HH12 ARG A 274      49.530  39.879   6.032  1.00 73.21           H  
ATOM   3896  NH2 ARG A 274      48.697  42.070   5.820  1.00 73.21           N  
ATOM   3897 HH21 ARG A 274      48.486  41.389   5.105  1.00 73.21           H  
ATOM   3898 HH22 ARG A 274      48.257  42.979   5.803  1.00 73.21           H  
ATOM   3899  CZ  ARG A 274      49.576  41.727   6.714  1.00 73.21           C  
ATOM   3900  N   ASN A 275      54.762  40.533  11.493  1.00 70.50           N  
ATOM   3901  H   ASN A 275      54.947  41.076  10.661  1.00 70.50           H  
ATOM   3902  CA  ASN A 275      55.818  40.353  12.469  1.00 70.50           C  
ATOM   3903  HA  ASN A 275      55.386  40.210  13.460  1.00 70.50           H  
ATOM   3904  C   ASN A 275      56.622  41.618  12.486  1.00 70.50           C  
ATOM   3905  CB  ASN A 275      56.658  39.128  12.125  1.00 70.50           C  
ATOM   3906  HB2 ASN A 275      57.102  39.258  11.139  1.00 70.50           H  
ATOM   3907  HB3 ASN A 275      55.982  38.273  12.111  1.00 70.50           H  
ATOM   3908  O   ASN A 275      56.995  42.132  11.438  1.00 70.50           O  
ATOM   3909  CG  ASN A 275      57.742  38.861  13.149  1.00 70.50           C  
ATOM   3910  ND2 ASN A 275      58.976  38.683  12.736  1.00 70.50           N  
ATOM   3911 HD21 ASN A 275      59.187  38.636  11.749  1.00 70.50           H  
ATOM   3912 HD22 ASN A 275      59.671  38.607  13.464  1.00 70.50           H  
ATOM   3913  OD1 ASN A 275      57.496  38.806  14.337  1.00 70.50           O  
ATOM   3914  N   PHE A 276      56.854  42.123  13.677  1.00 72.70           N  
ATOM   3915  H   PHE A 276      56.560  41.622  14.503  1.00 72.70           H  
ATOM   3916  CA  PHE A 276      57.604  43.336  13.869  1.00 72.70           C  
ATOM   3917  HA  PHE A 276      58.107  43.626  12.947  1.00 72.70           H  
ATOM   3918  C   PHE A 276      58.649  43.060  14.931  1.00 72.70           C  
ATOM   3919  CB  PHE A 276      56.651  44.461  14.252  1.00 72.70           C  
ATOM   3920  HB2 PHE A 276      55.919  44.599  13.456  1.00 72.70           H  
ATOM   3921  HB3 PHE A 276      56.114  44.193  15.162  1.00 72.70           H  
ATOM   3922  O   PHE A 276      58.319  42.608  16.023  1.00 72.70           O  
ATOM   3923  CG  PHE A 276      57.394  45.752  14.469  1.00 72.70           C  
ATOM   3924  CD1 PHE A 276      57.837  46.104  15.756  1.00 72.70           C  
ATOM   3925  HD1 PHE A 276      57.626  45.458  16.595  1.00 72.70           H  
ATOM   3926  CD2 PHE A 276      57.689  46.570  13.369  1.00 72.70           C  
ATOM   3927  HD2 PHE A 276      57.358  46.289  12.380  1.00 72.70           H  
ATOM   3928  CE1 PHE A 276      58.570  47.287  15.945  1.00 72.70           C  
ATOM   3929  HE1 PHE A 276      58.920  47.557  16.930  1.00 72.70           H  
ATOM   3930  CE2 PHE A 276      58.398  47.761  13.562  1.00 72.70           C  
ATOM   3931  HE2 PHE A 276      58.592  48.399  12.712  1.00 72.70           H  
ATOM   3932  CZ  PHE A 276      58.845  48.119  14.848  1.00 72.70           C  
ATOM   3933  HZ  PHE A 276      59.401  49.034  14.992  1.00 72.70           H  
ATOM   3934  N   PHE A 277      59.910  43.323  14.622  1.00 75.96           N  
ATOM   3935  H   PHE A 277      60.131  43.676  13.701  1.00 75.96           H  
ATOM   3936  CA  PHE A 277      60.977  43.237  15.606  1.00 75.96           C  
ATOM   3937  HA  PHE A 277      60.560  43.447  16.591  1.00 75.96           H  
ATOM   3938  C   PHE A 277      62.035  44.285  15.330  1.00 75.96           C  
ATOM   3939  CB  PHE A 277      61.580  41.826  15.644  1.00 75.96           C  
ATOM   3940  HB2 PHE A 277      60.787  41.114  15.873  1.00 75.96           H  
ATOM   3941  HB3 PHE A 277      62.292  41.778  16.468  1.00 75.96           H  
ATOM   3942  O   PHE A 277      62.260  44.685  14.189  1.00 75.96           O  
ATOM   3943  CG  PHE A 277      62.279  41.381  14.373  1.00 75.96           C  
ATOM   3944  CD1 PHE A 277      61.531  40.814  13.327  1.00 75.96           C  
ATOM   3945  HD1 PHE A 277      60.456  40.760  13.411  1.00 75.96           H  
ATOM   3946  CD2 PHE A 277      63.675  41.514  14.240  1.00 75.96           C  
ATOM   3947  HD2 PHE A 277      64.249  41.970  15.033  1.00 75.96           H  
ATOM   3948  CE1 PHE A 277      62.174  40.344  12.169  1.00 75.96           C  
ATOM   3949  HE1 PHE A 277      61.590  39.919  11.367  1.00 75.96           H  
ATOM   3950  CE2 PHE A 277      64.318  41.053  13.077  1.00 75.96           C  
ATOM   3951  HE2 PHE A 277      65.388  41.159  12.974  1.00 75.96           H  
ATOM   3952  CZ  PHE A 277      63.570  40.454  12.049  1.00 75.96           C  
ATOM   3953  HZ  PHE A 277      64.062  40.101  11.154  1.00 75.96           H  
ATOM   3954  N   THR A 278      62.721  44.699  16.386  1.00 72.66           N  
ATOM   3955  H   THR A 278      62.505  44.339  17.304  1.00 72.66           H  
ATOM   3956  CA  THR A 278      63.921  45.512  16.258  1.00 72.66           C  
ATOM   3957  HA  THR A 278      63.944  45.912  15.244  1.00 72.66           H  
ATOM   3958  C   THR A 278      65.156  44.646  16.444  1.00 72.66           C  
ATOM   3959  CB  THR A 278      63.910  46.731  17.179  1.00 72.66           C  
ATOM   3960  HB  THR A 278      64.858  47.260  17.080  1.00 72.66           H  
ATOM   3961  O   THR A 278      65.169  43.696  17.228  1.00 72.66           O  
ATOM   3962  CG2 THR A 278      62.772  47.689  16.825  1.00 72.66           C  
ATOM   3963 HG21 THR A 278      62.873  48.008  15.787  1.00 72.66           H  
ATOM   3964 HG22 THR A 278      62.823  48.572  17.461  1.00 72.66           H  
ATOM   3965 HG23 THR A 278      61.805  47.203  16.956  1.00 72.66           H  
ATOM   3966  OG1 THR A 278      63.733  46.340  18.518  1.00 72.66           O  
ATOM   3967  HG1 THR A 278      63.758  47.140  19.048  1.00 72.66           H  
ATOM   3968  N   THR A 279      66.212  44.935  15.696  1.00 78.28           N  
ATOM   3969  H   THR A 279      66.129  45.656  14.994  1.00 78.28           H  
ATOM   3970  CA  THR A 279      67.495  44.254  15.859  1.00 78.28           C  
ATOM   3971  HA  THR A 279      67.607  43.977  16.908  1.00 78.28           H  
ATOM   3972  C   THR A 279      68.641  45.182  15.514  1.00 78.28           C  
ATOM   3973  CB  THR A 279      67.550  42.958  15.039  1.00 78.28           C  
ATOM   3974  HB  THR A 279      66.750  42.303  15.385  1.00 78.28           H  
ATOM   3975  O   THR A 279      68.548  46.005  14.614  1.00 78.28           O  
ATOM   3976  CG2 THR A 279      67.384  43.154  13.536  1.00 78.28           C  
ATOM   3977 HG21 THR A 279      67.505  42.194  13.033  1.00 78.28           H  
ATOM   3978 HG22 THR A 279      68.133  43.851  13.160  1.00 78.28           H  
ATOM   3979 HG23 THR A 279      66.393  43.551  13.320  1.00 78.28           H  
ATOM   3980  OG1 THR A 279      68.777  42.287  15.247  1.00 78.28           O  
ATOM   3981  HG1 THR A 279      68.633  41.379  14.972  1.00 78.28           H  
ATOM   3982  N   GLU A 280      69.753  45.047  16.220  1.00 73.59           N  
ATOM   3983  H   GLU A 280      69.768  44.407  17.001  1.00 73.59           H  
ATOM   3984  CA  GLU A 280      70.991  45.752  15.874  1.00 73.59           C  
ATOM   3985  HA  GLU A 280      70.771  46.775  15.567  1.00 73.59           H  
ATOM   3986  C   GLU A 280      71.726  45.067  14.711  1.00 73.59           C  
ATOM   3987  CB  GLU A 280      71.886  45.809  17.113  1.00 73.59           C  
ATOM   3988  HB2 GLU A 280      72.100  44.791  17.437  1.00 73.59           H  
ATOM   3989  HB3 GLU A 280      72.824  46.292  16.839  1.00 73.59           H  
ATOM   3990  O   GLU A 280      72.607  45.653  14.084  1.00 73.59           O  
ATOM   3991  CG  GLU A 280      71.243  46.592  18.271  1.00 73.59           C  
ATOM   3992  HG2 GLU A 280      71.042  47.610  17.937  1.00 73.59           H  
ATOM   3993  HG3 GLU A 280      70.294  46.128  18.537  1.00 73.59           H  
ATOM   3994  CD  GLU A 280      72.131  46.631  19.524  1.00 73.59           C  
ATOM   3995  OE1 GLU A 280      71.657  47.171  20.548  1.00 73.59           O  
ATOM   3996  OE2 GLU A 280      73.263  46.093  19.479  1.00 73.59           O  
ATOM   3997  N   SER A 281      71.372  43.813  14.404  1.00 74.53           N  
ATOM   3998  H   SER A 281      70.548  43.438  14.850  1.00 74.53           H  
ATOM   3999  CA  SER A 281      71.950  43.090  13.273  1.00 74.53           C  
ATOM   4000  HA  SER A 281      73.034  43.203  13.299  1.00 74.53           H  
ATOM   4001  C   SER A 281      71.436  43.661  11.963  1.00 74.53           C  
ATOM   4002  CB  SER A 281      71.621  41.601  13.343  1.00 74.53           C  
ATOM   4003  HB2 SER A 281      70.539  41.467  13.368  1.00 74.53           H  
ATOM   4004  HB3 SER A 281      72.020  41.093  12.466  1.00 74.53           H  
ATOM   4005  O   SER A 281      70.255  43.967  11.835  1.00 74.53           O  
ATOM   4006  OG  SER A 281      72.203  41.052  14.507  1.00 74.53           O  
ATOM   4007  HG  SER A 281      72.018  41.655  15.231  1.00 74.53           H  
ATOM   4008  N   GLN A 282      72.308  43.752  10.964  1.00 68.01           N  
ATOM   4009  H   GLN A 282      73.273  43.496  11.117  1.00 68.01           H  
ATOM   4010  CA  GLN A 282      71.892  44.181   9.640  1.00 68.01           C  
ATOM   4011  HA  GLN A 282      71.426  45.162   9.736  1.00 68.01           H  
ATOM   4012  C   GLN A 282      70.847  43.222   9.075  1.00 68.01           C  
ATOM   4013  CB  GLN A 282      73.112  44.326   8.730  1.00 68.01           C  
ATOM   4014  HB2 GLN A 282      73.583  43.353   8.589  1.00 68.01           H  
ATOM   4015  HB3 GLN A 282      73.825  44.994   9.213  1.00 68.01           H  
ATOM   4016  O   GLN A 282      71.080  42.016   8.960  1.00 68.01           O  
ATOM   4017  CG  GLN A 282      72.731  44.914   7.365  1.00 68.01           C  
ATOM   4018  HG2 GLN A 282      72.097  44.212   6.824  1.00 68.01           H  
ATOM   4019  HG3 GLN A 282      72.168  45.837   7.509  1.00 68.01           H  
ATOM   4020  CD  GLN A 282      73.948  45.219   6.501  1.00 68.01           C  
ATOM   4021  NE2 GLN A 282      73.757  45.864   5.373  1.00 68.01           N  
ATOM   4022 HE21 GLN A 282      72.833  46.173   5.107  1.00 68.01           H  
ATOM   4023 HE22 GLN A 282      74.577  46.052   4.814  1.00 68.01           H  
ATOM   4024  OE1 GLN A 282      75.082  44.889   6.811  1.00 68.01           O  
ATOM   4025  N   VAL A 283      69.704  43.784   8.703  1.00 70.62           N  
ATOM   4026  H   VAL A 283      69.565  44.770   8.873  1.00 70.62           H  
ATOM   4027  CA  VAL A 283      68.637  43.067   8.025  1.00 70.62           C  
ATOM   4028  HA  VAL A 283      68.962  42.049   7.809  1.00 70.62           H  
ATOM   4029  C   VAL A 283      68.386  43.765   6.705  1.00 70.62           C  
ATOM   4030  CB  VAL A 283      67.386  42.977   8.909  1.00 70.62           C  
ATOM   4031  HB  VAL A 283      67.030  43.974   9.172  1.00 70.62           H  
ATOM   4032  O   VAL A 283      68.197  44.976   6.660  1.00 70.62           O  
ATOM   4033  CG1 VAL A 283      66.289  42.221   8.174  1.00 70.62           C  
ATOM   4034 HG11 VAL A 283      65.422  42.107   8.826  1.00 70.62           H  
ATOM   4035 HG12 VAL A 283      65.983  42.792   7.298  1.00 70.62           H  
ATOM   4036 HG13 VAL A 283      66.649  41.238   7.870  1.00 70.62           H  
ATOM   4037  CG2 VAL A 283      67.692  42.185  10.183  1.00 70.62           C  
ATOM   4038 HG21 VAL A 283      66.777  41.966  10.734  1.00 70.62           H  
ATOM   4039 HG22 VAL A 283      68.193  41.248   9.938  1.00 70.62           H  
ATOM   4040 HG23 VAL A 283      68.342  42.778  10.825  1.00 70.62           H  
ATOM   4041  N   SER A 284      68.428  43.001   5.621  1.00 69.64           N  
ATOM   4042  H   SER A 284      68.602  42.009   5.699  1.00 69.64           H  
ATOM   4043  CA  SER A 284      68.062  43.512   4.312  1.00 69.64           C  
ATOM   4044  HA  SER A 284      68.339  44.564   4.247  1.00 69.64           H  
ATOM   4045  C   SER A 284      66.556  43.410   4.116  1.00 69.64           C  
ATOM   4046  CB  SER A 284      68.832  42.775   3.212  1.00 69.64           C  
ATOM   4047  HB2 SER A 284      68.574  43.196   2.240  1.00 69.64           H  
ATOM   4048  HB3 SER A 284      69.901  42.908   3.375  1.00 69.64           H  
ATOM   4049  O   SER A 284      65.920  42.442   4.560  1.00 69.64           O  
ATOM   4050  OG  SER A 284      68.528  41.393   3.222  1.00 69.64           O  
ATOM   4051  HG  SER A 284      67.732  41.297   2.694  1.00 69.64           H  
ATOM   4052  N   ASN A 285      66.015  44.373   3.371  1.00 70.00           N  
ATOM   4053  H   ASN A 285      66.574  45.170   3.101  1.00 70.00           H  
ATOM   4054  CA  ASN A 285      64.756  44.169   2.674  1.00 70.00           C  
ATOM   4055  HA  ASN A 285      63.970  44.040   3.417  1.00 70.00           H  
ATOM   4056  C   ASN A 285      64.852  42.896   1.832  1.00 70.00           C  
ATOM   4057  CB  ASN A 285      64.418  45.379   1.782  1.00 70.00           C  
ATOM   4058  HB2 ASN A 285      63.536  45.151   1.183  1.00 70.00           H  
ATOM   4059  HB3 ASN A 285      65.242  45.578   1.098  1.00 70.00           H  
ATOM   4060  O   ASN A 285      65.933  42.480   1.401  1.00 70.00           O  
ATOM   4061  CG  ASN A 285      64.111  46.636   2.564  1.00 70.00           C  
ATOM   4062  ND2 ASN A 285      64.003  47.767   1.915  1.00 70.00           N  
ATOM   4063 HD21 ASN A 285      63.809  48.596   2.458  1.00 70.00           H  
ATOM   4064 HD22 ASN A 285      64.106  47.806   0.911  1.00 70.00           H  
ATOM   4065  OD1 ASN A 285      63.966  46.613   3.769  1.00 70.00           O  
ATOM   4066  N   GLY A 286      63.718  42.252   1.622  1.00 66.60           N  
ATOM   4067  H   GLY A 286      62.864  42.622   2.013  1.00 66.60           H  
ATOM   4068  CA  GLY A 286      63.649  41.087   0.760  1.00 66.60           C  
ATOM   4069  HA2 GLY A 286      64.581  40.525   0.811  1.00 66.60           H  
ATOM   4070  HA3 GLY A 286      63.493  41.405  -0.271  1.00 66.60           H  
ATOM   4071  C   GLY A 286      62.511  40.187   1.168  1.00 66.60           C  
ATOM   4072  O   GLY A 286      61.491  40.636   1.679  1.00 66.60           O  
ATOM   4073  N   THR A 287      62.696  38.894   0.957  1.00 71.38           N  
ATOM   4074  H   THR A 287      63.533  38.586   0.485  1.00 71.38           H  
ATOM   4075  CA  THR A 287      61.692  37.902   1.321  1.00 71.38           C  
ATOM   4076  HA  THR A 287      60.789  38.416   1.652  1.00 71.38           H  
ATOM   4077  C   THR A 287      62.186  37.033   2.461  1.00 71.38           C  
ATOM   4078  CB  THR A 287      61.285  37.044   0.124  1.00 71.38           C  
ATOM   4079  HB  THR A 287      60.552  36.308   0.454  1.00 71.38           H  
ATOM   4080  O   THR A 287      63.318  36.544   2.429  1.00 71.38           O  
ATOM   4081  CG2 THR A 287      60.670  37.884  -0.996  1.00 71.38           C  
ATOM   4082 HG21 THR A 287      59.821  38.449  -0.610  1.00 71.38           H  
ATOM   4083 HG22 THR A 287      60.323  37.226  -1.792  1.00 71.38           H  
ATOM   4084 HG23 THR A 287      61.405  38.575  -1.408  1.00 71.38           H  
ATOM   4085  OG1 THR A 287      62.419  36.372  -0.378  1.00 71.38           O  
ATOM   4086  HG1 THR A 287      63.026  36.234   0.353  1.00 71.38           H  
ATOM   4087  N   ARG A 288      61.320  36.758   3.433  1.00 76.48           N  
ATOM   4088  H   ARG A 288      60.408  37.187   3.377  1.00 76.48           H  
ATOM   4089  CA  ARG A 288      61.513  35.668   4.385  1.00 76.48           C  
ATOM   4090  HA  ARG A 288      62.554  35.346   4.346  1.00 76.48           H  
ATOM   4091  C   ARG A 288      60.638  34.495   3.974  1.00 76.48           C  
ATOM   4092  CB  ARG A 288      61.232  36.152   5.810  1.00 76.48           C  
ATOM   4093  HB2 ARG A 288      61.877  37.002   6.034  1.00 76.48           H  
ATOM   4094  HB3 ARG A 288      60.195  36.477   5.888  1.00 76.48           H  
ATOM   4095  O   ARG A 288      59.455  34.645   3.708  1.00 76.48           O  
ATOM   4096  CG  ARG A 288      61.496  35.031   6.823  1.00 76.48           C  
ATOM   4097  HG2 ARG A 288      60.861  34.173   6.601  1.00 76.48           H  
ATOM   4098  HG3 ARG A 288      62.541  34.724   6.772  1.00 76.48           H  
ATOM   4099  CD  ARG A 288      61.183  35.526   8.228  1.00 76.48           C  
ATOM   4100  HD2 ARG A 288      61.920  36.288   8.478  1.00 76.48           H  
ATOM   4101  HD3 ARG A 288      60.184  35.962   8.258  1.00 76.48           H  
ATOM   4102  NE  ARG A 288      61.297  34.469   9.232  1.00 76.48           N  
ATOM   4103  HE  ARG A 288      61.358  33.514   8.908  1.00 76.48           H  
ATOM   4104  NH1 ARG A 288      60.993  35.803  11.104  1.00 76.48           N  
ATOM   4105 HH11 ARG A 288      60.843  35.876  12.100  1.00 76.48           H  
ATOM   4106 HH12 ARG A 288      60.709  36.597  10.549  1.00 76.48           H  
ATOM   4107  NH2 ARG A 288      61.371  33.641  11.307  1.00 76.48           N  
ATOM   4108 HH21 ARG A 288      61.446  32.719  10.902  1.00 76.48           H  
ATOM   4109 HH22 ARG A 288      61.164  33.701  12.294  1.00 76.48           H  
ATOM   4110  CZ  ARG A 288      61.214  34.660  10.535  1.00 76.48           C  
ATOM   4111  N   THR A 289      61.223  33.306   3.957  1.00 75.26           N  
ATOM   4112  H   THR A 289      62.190  33.239   4.242  1.00 75.26           H  
ATOM   4113  CA  THR A 289      60.465  32.074   3.740  1.00 75.26           C  
ATOM   4114  HA  THR A 289      59.637  32.260   3.055  1.00 75.26           H  
ATOM   4115  C   THR A 289      59.893  31.602   5.070  1.00 75.26           C  
ATOM   4116  CB  THR A 289      61.363  31.014   3.108  1.00 75.26           C  
ATOM   4117  HB  THR A 289      62.188  30.780   3.781  1.00 75.26           H  
ATOM   4118  O   THR A 289      60.649  31.349   6.012  1.00 75.26           O  
ATOM   4119  CG2 THR A 289      60.608  29.745   2.776  1.00 75.26           C  
ATOM   4120 HG21 THR A 289      61.321  28.987   2.452  1.00 75.26           H  
ATOM   4121 HG22 THR A 289      59.909  29.947   1.965  1.00 75.26           H  
ATOM   4122 HG23 THR A 289      60.076  29.352   3.643  1.00 75.26           H  
ATOM   4123  OG1 THR A 289      61.875  31.527   1.890  1.00 75.26           O  
ATOM   4124  HG1 THR A 289      62.499  32.223   2.108  1.00 75.26           H  
ATOM   4125  N   LEU A 290      58.569  31.505   5.152  1.00 78.93           N  
ATOM   4126  H   LEU A 290      58.009  31.796   4.363  1.00 78.93           H  
ATOM   4127  CA  LEU A 290      57.845  31.017   6.314  1.00 78.93           C  
ATOM   4128  HA  LEU A 290      58.522  31.021   7.168  1.00 78.93           H  
ATOM   4129  C   LEU A 290      57.404  29.586   6.075  1.00 78.93           C  
ATOM   4130  CB  LEU A 290      56.647  31.918   6.639  1.00 78.93           C  
ATOM   4131  HB2 LEU A 290      56.190  31.552   7.558  1.00 78.93           H  
ATOM   4132  HB3 LEU A 290      55.907  31.830   5.843  1.00 78.93           H  
ATOM   4133  O   LEU A 290      56.374  29.341   5.452  1.00 78.93           O  
ATOM   4134  CG  LEU A 290      56.985  33.401   6.805  1.00 78.93           C  
ATOM   4135  HG  LEU A 290      57.306  33.816   5.850  1.00 78.93           H  
ATOM   4136  CD1 LEU A 290      55.717  34.120   7.234  1.00 78.93           C  
ATOM   4137 HD11 LEU A 290      54.980  34.059   6.433  1.00 78.93           H  
ATOM   4138 HD12 LEU A 290      55.299  33.664   8.131  1.00 78.93           H  
ATOM   4139 HD13 LEU A 290      55.942  35.169   7.426  1.00 78.93           H  
ATOM   4140  CD2 LEU A 290      58.111  33.612   7.819  1.00 78.93           C  
ATOM   4141 HD21 LEU A 290      57.902  33.046   8.727  1.00 78.93           H  
ATOM   4142 HD22 LEU A 290      59.049  33.250   7.398  1.00 78.93           H  
ATOM   4143 HD23 LEU A 290      58.205  34.674   8.044  1.00 78.93           H  
ATOM   4144  N   ASN A 291      58.206  28.639   6.549  1.00 75.42           N  
ATOM   4145  H   ASN A 291      59.041  28.905   7.051  1.00 75.42           H  
ATOM   4146  CA  ASN A 291      57.855  27.232   6.436  1.00 75.42           C  
ATOM   4147  HA  ASN A 291      57.583  27.019   5.402  1.00 75.42           H  
ATOM   4148  C   ASN A 291      56.652  26.932   7.319  1.00 75.42           C  
ATOM   4149  CB  ASN A 291      59.048  26.350   6.811  1.00 75.42           C  
ATOM   4150  HB2 ASN A 291      58.760  25.302   6.726  1.00 75.42           H  
ATOM   4151  HB3 ASN A 291      59.340  26.546   7.842  1.00 75.42           H  
ATOM   4152  O   ASN A 291      56.579  27.387   8.457  1.00 75.42           O  
ATOM   4153  CG  ASN A 291      60.216  26.578   5.882  1.00 75.42           C  
ATOM   4154  ND2 ASN A 291      61.379  26.879   6.408  1.00 75.42           N  
ATOM   4155 HD21 ASN A 291      61.482  26.946   7.410  1.00 75.42           H  
ATOM   4156 HD22 ASN A 291      62.116  27.028   5.734  1.00 75.42           H  
ATOM   4157  OD1 ASN A 291      60.108  26.513   4.677  1.00 75.42           O  
ATOM   4158  N   TRP A 292      55.748  26.105   6.829  1.00 78.52           N  
ATOM   4159  H   TRP A 292      55.838  25.794   5.872  1.00 78.52           H  
ATOM   4160  CA  TRP A 292      54.576  25.659   7.562  1.00 78.52           C  
ATOM   4161  HA  TRP A 292      54.743  25.759   8.634  1.00 78.52           H  
ATOM   4162  C   TRP A 292      54.302  24.187   7.284  1.00 78.52           C  
ATOM   4163  CB  TRP A 292      53.379  26.535   7.192  1.00 78.52           C  
ATOM   4164  HB2 TRP A 292      53.568  27.551   7.540  1.00 78.52           H  
ATOM   4165  HB3 TRP A 292      52.510  26.167   7.738  1.00 78.52           H  
ATOM   4166  O   TRP A 292      54.725  23.622   6.269  1.00 78.52           O  
ATOM   4167  CG  TRP A 292      53.053  26.581   5.729  1.00 78.52           C  
ATOM   4168  CD1 TRP A 292      53.419  27.567   4.884  1.00 78.52           C  
ATOM   4169  HD1 TRP A 292      53.985  28.439   5.178  1.00 78.52           H  
ATOM   4170  CD2 TRP A 292      52.333  25.609   4.912  1.00 78.52           C  
ATOM   4171  CE2 TRP A 292      52.279  26.097   3.573  1.00 78.52           C  
ATOM   4172  CE3 TRP A 292      51.688  24.380   5.174  1.00 78.52           C  
ATOM   4173  HE3 TRP A 292      51.662  24.013   6.189  1.00 78.52           H  
ATOM   4174  NE1 TRP A 292      52.949  27.296   3.613  1.00 78.52           N  
ATOM   4175  HE1 TRP A 292      53.079  27.916   2.827  1.00 78.52           H  
ATOM   4176  CH2 TRP A 292      51.015  24.174   2.840  1.00 78.52           C  
ATOM   4177  HH2 TRP A 292      50.492  23.644   2.058  1.00 78.52           H  
ATOM   4178  CZ2 TRP A 292      51.630  25.401   2.547  1.00 78.52           C  
ATOM   4179  HZ2 TRP A 292      51.597  25.818   1.551  1.00 78.52           H  
ATOM   4180  CZ3 TRP A 292      51.039  23.665   4.151  1.00 78.52           C  
ATOM   4181  HZ3 TRP A 292      50.533  22.740   4.382  1.00 78.52           H  
ATOM   4182  N   ARG A 293      53.563  23.554   8.192  1.00 78.02           N  
ATOM   4183  H   ARG A 293      53.259  24.074   9.003  1.00 78.02           H  
ATOM   4184  CA  ARG A 293      52.998  22.226   7.973  1.00 78.02           C  
ATOM   4185  HA  ARG A 293      52.960  22.052   6.898  1.00 78.02           H  
ATOM   4186  C   ARG A 293      51.561  22.158   8.460  1.00 78.02           C  
ATOM   4187  CB  ARG A 293      53.895  21.136   8.573  1.00 78.02           C  
ATOM   4188  HB2 ARG A 293      53.529  20.167   8.234  1.00 78.02           H  
ATOM   4189  HB3 ARG A 293      54.906  21.268   8.188  1.00 78.02           H  
ATOM   4190  O   ARG A 293      51.203  22.719   9.486  1.00 78.02           O  
ATOM   4191  CG  ARG A 293      53.931  21.132  10.105  1.00 78.02           C  
ATOM   4192  HG2 ARG A 293      52.936  20.927  10.499  1.00 78.02           H  
ATOM   4193  HG3 ARG A 293      54.244  22.111  10.468  1.00 78.02           H  
ATOM   4194  CD  ARG A 293      54.898  20.048  10.593  1.00 78.02           C  
ATOM   4195  HD2 ARG A 293      55.870  20.198  10.123  1.00 78.02           H  
ATOM   4196  HD3 ARG A 293      54.503  19.077  10.295  1.00 78.02           H  
ATOM   4197  NE  ARG A 293      55.057  20.092  12.051  1.00 78.02           N  
ATOM   4198  HE  ARG A 293      54.712  20.909  12.533  1.00 78.02           H  
ATOM   4199  NH1 ARG A 293      56.102  18.093  12.418  1.00 78.02           N  
ATOM   4200 HH11 ARG A 293      56.100  17.944  11.419  1.00 78.02           H  
ATOM   4201 HH12 ARG A 293      56.439  17.399  13.070  1.00 78.02           H  
ATOM   4202  NH2 ARG A 293      55.488  19.356  14.148  1.00 78.02           N  
ATOM   4203 HH21 ARG A 293      55.074  20.232  14.433  1.00 78.02           H  
ATOM   4204 HH22 ARG A 293      55.838  18.701  14.833  1.00 78.02           H  
ATOM   4205  CZ  ARG A 293      55.549  19.182  12.864  1.00 78.02           C  
ATOM   4206  N   LEU A 294      50.764  21.415   7.713  1.00 75.38           N  
ATOM   4207  H   LEU A 294      51.163  21.005   6.881  1.00 75.38           H  
ATOM   4208  CA  LEU A 294      49.429  20.987   8.062  1.00 75.38           C  
ATOM   4209  HA  LEU A 294      49.077  21.573   8.912  1.00 75.38           H  
ATOM   4210  C   LEU A 294      49.486  19.512   8.452  1.00 75.38           C  
ATOM   4211  CB  LEU A 294      48.518  21.250   6.863  1.00 75.38           C  
ATOM   4212  HB2 LEU A 294      48.536  22.315   6.631  1.00 75.38           H  
ATOM   4213  HB3 LEU A 294      48.913  20.707   6.005  1.00 75.38           H  
ATOM   4214  O   LEU A 294      49.938  18.664   7.680  1.00 75.38           O  
ATOM   4215  CG  LEU A 294      47.071  20.812   7.102  1.00 75.38           C  
ATOM   4216  HG  LEU A 294      47.039  19.756   7.372  1.00 75.38           H  
ATOM   4217  CD1 LEU A 294      46.375  21.626   8.186  1.00 75.38           C  
ATOM   4218 HD11 LEU A 294      46.297  22.672   7.889  1.00 75.38           H  
ATOM   4219 HD12 LEU A 294      46.911  21.557   9.133  1.00 75.38           H  
ATOM   4220 HD13 LEU A 294      45.380  21.211   8.344  1.00 75.38           H  
ATOM   4221  CD2 LEU A 294      46.335  20.993   5.787  1.00 75.38           C  
ATOM   4222 HD21 LEU A 294      45.288  20.717   5.912  1.00 75.38           H  
ATOM   4223 HD22 LEU A 294      46.781  20.345   5.032  1.00 75.38           H  
ATOM   4224 HD23 LEU A 294      46.385  22.032   5.464  1.00 75.38           H  
ATOM   4225  N   ILE A 295      49.036  19.212   9.656  1.00 77.46           N  
ATOM   4226  H   ILE A 295      48.679  19.973  10.215  1.00 77.46           H  
ATOM   4227  CA  ILE A 295      49.142  17.920  10.322  1.00 77.46           C  
ATOM   4228  HA  ILE A 295      49.663  17.219   9.669  1.00 77.46           H  
ATOM   4229  C   ILE A 295      47.733  17.412  10.588  1.00 77.46           C  
ATOM   4230  CB  ILE A 295      49.927  18.056  11.649  1.00 77.46           C  
ATOM   4231  HB  ILE A 295      49.289  18.595  12.349  1.00 77.46           H  
ATOM   4232  O   ILE A 295      46.872  18.187  10.974  1.00 77.46           O  
ATOM   4233  CG1 ILE A 295      51.230  18.872  11.488  1.00 77.46           C  
ATOM   4234 HG12 ILE A 295      51.916  18.364  10.811  1.00 77.46           H  
ATOM   4235 HG13 ILE A 295      50.990  19.850  11.071  1.00 77.46           H  
ATOM   4236  CG2 ILE A 295      50.236  16.676  12.262  1.00 77.46           C  
ATOM   4237 HG21 ILE A 295      50.663  16.799  13.257  1.00 77.46           H  
ATOM   4238 HG22 ILE A 295      50.944  16.138  11.631  1.00 77.46           H  
ATOM   4239 HG23 ILE A 295      49.323  16.092  12.383  1.00 77.46           H  
ATOM   4240  CD1 ILE A 295      51.923  19.146  12.825  1.00 77.46           C  
ATOM   4241 HD11 ILE A 295      52.590  20.001  12.717  1.00 77.46           H  
ATOM   4242 HD12 ILE A 295      51.186  19.401  13.585  1.00 77.46           H  
ATOM   4243 HD13 ILE A 295      52.495  18.275  13.145  1.00 77.46           H  
ATOM   4244  N   ARG A 296      47.503  16.110  10.456  1.00 75.23           N  
ATOM   4245  H   ARG A 296      48.241  15.549  10.055  1.00 75.23           H  
ATOM   4246  CA  ARG A 296      46.368  15.413  11.060  1.00 75.23           C  
ATOM   4247  HA  ARG A 296      45.708  16.141  11.534  1.00 75.23           H  
ATOM   4248  C   ARG A 296      46.861  14.457  12.124  1.00 75.23           C  
ATOM   4249  CB  ARG A 296      45.547  14.714   9.988  1.00 75.23           C  
ATOM   4250  HB2 ARG A 296      46.214  14.172   9.318  1.00 75.23           H  
ATOM   4251  HB3 ARG A 296      45.058  15.507   9.422  1.00 75.23           H  
ATOM   4252  O   ARG A 296      47.560  13.486  11.822  1.00 75.23           O  
ATOM   4253  CG  ARG A 296      44.425  13.821  10.544  1.00 75.23           C  
ATOM   4254  HG2 ARG A 296      43.475  14.311  10.332  1.00 75.23           H  
ATOM   4255  HG3 ARG A 296      44.489  13.728  11.628  1.00 75.23           H  
ATOM   4256  CD  ARG A 296      44.361  12.414   9.952  1.00 75.23           C  
ATOM   4257  HD2 ARG A 296      43.849  11.771  10.669  1.00 75.23           H  
ATOM   4258  HD3 ARG A 296      43.732  12.453   9.063  1.00 75.23           H  
ATOM   4259  NE  ARG A 296      45.676  11.795   9.682  1.00 75.23           N  
ATOM   4260  HE  ARG A 296      46.383  11.867  10.399  1.00 75.23           H  
ATOM   4261  NH1 ARG A 296      45.207  11.172   7.543  1.00 75.23           N  
ATOM   4262 HH11 ARG A 296      45.229  10.509   6.781  1.00 75.23           H  
ATOM   4263 HH12 ARG A 296      44.572  11.948   7.430  1.00 75.23           H  
ATOM   4264  NH2 ARG A 296      47.026  10.368   8.521  1.00 75.23           N  
ATOM   4265 HH21 ARG A 296      47.225   9.923   7.637  1.00 75.23           H  
ATOM   4266 HH22 ARG A 296      47.698  10.370   9.275  1.00 75.23           H  
ATOM   4267  CZ  ARG A 296      45.962  11.117   8.588  1.00 75.23           C  
ATOM   4268  N   ASN A 297      46.443  14.698  13.357  1.00 75.87           N  
ATOM   4269  H   ASN A 297      45.837  15.497  13.474  1.00 75.87           H  
ATOM   4270  CA  ASN A 297      46.884  14.047  14.580  1.00 75.87           C  
ATOM   4271  HA  ASN A 297      46.422  14.577  15.412  1.00 75.87           H  
ATOM   4272  C   ASN A 297      48.396  14.228  14.747  1.00 75.87           C  
ATOM   4273  CB  ASN A 297      46.376  12.584  14.624  1.00 75.87           C  
ATOM   4274  HB2 ASN A 297      46.874  11.989  13.859  1.00 75.87           H  
ATOM   4275  HB3 ASN A 297      46.608  12.153  15.598  1.00 75.87           H  
ATOM   4276  O   ASN A 297      48.861  15.192  15.341  1.00 75.87           O  
ATOM   4277  CG  ASN A 297      44.875  12.469  14.407  1.00 75.87           C  
ATOM   4278  ND2 ASN A 297      44.406  11.413  13.783  1.00 75.87           N  
ATOM   4279 HD21 ASN A 297      43.406  11.376  13.651  1.00 75.87           H  
ATOM   4280 HD22 ASN A 297      45.011  10.655  13.501  1.00 75.87           H  
ATOM   4281  OD1 ASN A 297      44.105  13.334  14.772  1.00 75.87           O  
ATOM   4282  N   SER A 298      49.177  13.334  14.152  1.00 79.31           N  
ATOM   4283  H   SER A 298      48.722  12.592  13.640  1.00 79.31           H  
ATOM   4284  CA  SER A 298      50.640  13.406  14.132  1.00 79.31           C  
ATOM   4285  HA  SER A 298      50.957  14.401  14.444  1.00 79.31           H  
ATOM   4286  C   SER A 298      51.221  13.203  12.729  1.00 79.31           C  
ATOM   4287  CB  SER A 298      51.222  12.399  15.129  1.00 79.31           C  
ATOM   4288  HB2 SER A 298      51.081  11.387  14.751  1.00 79.31           H  
ATOM   4289  HB3 SER A 298      52.289  12.585  15.247  1.00 79.31           H  
ATOM   4290  O   SER A 298      52.434  13.117  12.569  1.00 79.31           O  
ATOM   4291  OG  SER A 298      50.582  12.514  16.388  1.00 79.31           O  
ATOM   4292  HG  SER A 298      50.409  13.442  16.560  1.00 79.31           H  
ATOM   4293  N   THR A 299      50.374  13.107  11.700  1.00 76.74           N  
ATOM   4294  H   THR A 299      49.388  13.241  11.874  1.00 76.74           H  
ATOM   4295  CA  THR A 299      50.775  12.910  10.304  1.00 76.74           C  
ATOM   4296  HA  THR A 299      51.777  12.484  10.262  1.00 76.74           H  
ATOM   4297  C   THR A 299      50.777  14.241   9.566  1.00 76.74           C  
ATOM   4298  CB  THR A 299      49.805  11.958   9.581  1.00 76.74           C  
ATOM   4299  HB  THR A 299      48.840  12.449   9.453  1.00 76.74           H  
ATOM   4300  O   THR A 299      49.720  14.838   9.406  1.00 76.74           O  
ATOM   4301  CG2 THR A 299      50.337  11.552   8.209  1.00 76.74           C  
ATOM   4302 HG21 THR A 299      49.684  10.804   7.759  1.00 76.74           H  
ATOM   4303 HG22 THR A 299      51.344  11.142   8.295  1.00 76.74           H  
ATOM   4304 HG23 THR A 299      50.360  12.418   7.547  1.00 76.74           H  
ATOM   4305  OG1 THR A 299      49.584  10.763  10.305  1.00 76.74           O  
ATOM   4306  HG1 THR A 299      50.445  10.421  10.559  1.00 76.74           H  
ATOM   4307  N   THR A 300      51.924  14.696   9.062  1.00 79.68           N  
ATOM   4308  H   THR A 300      52.791  14.218   9.262  1.00 79.68           H  
ATOM   4309  CA  THR A 300      51.957  15.826   8.119  1.00 79.68           C  
ATOM   4310  HA  THR A 300      51.444  16.679   8.562  1.00 79.68           H  
ATOM   4311  C   THR A 300      51.250  15.434   6.821  1.00 79.68           C  
ATOM   4312  CB  THR A 300      53.394  16.256   7.802  1.00 79.68           C  
ATOM   4313  HB  THR A 300      53.914  15.443   7.296  1.00 79.68           H  
ATOM   4314  O   THR A 300      51.632  14.452   6.191  1.00 79.68           O  
ATOM   4315  CG2 THR A 300      53.435  17.501   6.916  1.00 79.68           C  
ATOM   4316 HG21 THR A 300      53.108  17.249   5.908  1.00 79.68           H  
ATOM   4317 HG22 THR A 300      54.450  17.893   6.855  1.00 79.68           H  
ATOM   4318 HG23 THR A 300      52.769  18.266   7.316  1.00 79.68           H  
ATOM   4319  OG1 THR A 300      54.100  16.566   8.983  1.00 79.68           O  
ATOM   4320  HG1 THR A 300      54.978  16.826   8.694  1.00 79.68           H  
ATOM   4321  N   ILE A 301      50.235  16.198   6.422  1.00 77.14           N  
ATOM   4322  H   ILE A 301      49.983  16.983   7.005  1.00 77.14           H  
ATOM   4323  CA  ILE A 301      49.467  15.993   5.184  1.00 77.14           C  
ATOM   4324  HA  ILE A 301      49.547  14.955   4.859  1.00 77.14           H  
ATOM   4325  C   ILE A 301      50.004  16.874   4.064  1.00 77.14           C  
ATOM   4326  CB  ILE A 301      47.984  16.324   5.418  1.00 77.14           C  
ATOM   4327  HB  ILE A 301      47.916  17.350   5.779  1.00 77.14           H  
ATOM   4328  O   ILE A 301      50.143  16.430   2.929  1.00 77.14           O  
ATOM   4329  CG1 ILE A 301      47.380  15.384   6.470  1.00 77.14           C  
ATOM   4330 HG12 ILE A 301      48.075  15.176   7.283  1.00 77.14           H  
ATOM   4331 HG13 ILE A 301      47.113  14.436   6.003  1.00 77.14           H  
ATOM   4332  CG2 ILE A 301      47.167  16.204   4.112  1.00 77.14           C  
ATOM   4333 HG21 ILE A 301      47.285  15.208   3.684  1.00 77.14           H  
ATOM   4334 HG22 ILE A 301      47.493  16.941   3.378  1.00 77.14           H  
ATOM   4335 HG23 ILE A 301      46.107  16.382   4.288  1.00 77.14           H  
ATOM   4336  CD1 ILE A 301      46.143  16.023   7.074  1.00 77.14           C  
ATOM   4337 HD11 ILE A 301      45.617  16.664   6.365  1.00 77.14           H  
ATOM   4338 HD12 ILE A 301      46.427  16.638   7.928  1.00 77.14           H  
ATOM   4339 HD13 ILE A 301      45.484  15.207   7.370  1.00 77.14           H  
ATOM   4340  N   LYS A 302      50.302  18.133   4.387  1.00 74.92           N  
ATOM   4341  H   LYS A 302      50.180  18.421   5.347  1.00 74.92           H  
ATOM   4342  CA  LYS A 302      50.885  19.098   3.458  1.00 74.92           C  
ATOM   4343  HA  LYS A 302      51.420  18.550   2.683  1.00 74.92           H  
ATOM   4344  C   LYS A 302      51.892  19.936   4.223  1.00 74.92           C  
ATOM   4345  CB  LYS A 302      49.768  19.929   2.787  1.00 74.92           C  
ATOM   4346  HB2 LYS A 302      48.967  19.251   2.494  1.00 74.92           H  
ATOM   4347  HB3 LYS A 302      49.359  20.643   3.503  1.00 74.92           H  
ATOM   4348  O   LYS A 302      51.673  20.282   5.378  1.00 74.92           O  
ATOM   4349  CG  LYS A 302      50.239  20.674   1.521  1.00 74.92           C  
ATOM   4350  HG2 LYS A 302      50.977  21.426   1.799  1.00 74.92           H  
ATOM   4351  HG3 LYS A 302      50.716  19.959   0.850  1.00 74.92           H  
ATOM   4352  CD  LYS A 302      49.068  21.344   0.769  1.00 74.92           C  
ATOM   4353  HD2 LYS A 302      48.351  20.576   0.480  1.00 74.92           H  
ATOM   4354  HD3 LYS A 302      48.577  22.053   1.435  1.00 74.92           H  
ATOM   4355  CE  LYS A 302      49.538  22.099  -0.490  1.00 74.92           C  
ATOM   4356  HE2 LYS A 302      50.163  22.935  -0.174  1.00 74.92           H  
ATOM   4357  HE3 LYS A 302      50.163  21.438  -1.091  1.00 74.92           H  
ATOM   4358  NZ  LYS A 302      48.412  22.613  -1.326  1.00 74.92           N  
ATOM   4359  HZ1 LYS A 302      48.734  23.270  -2.022  1.00 74.92           H  
ATOM   4360  HZ2 LYS A 302      47.703  23.085  -0.782  1.00 74.92           H  
ATOM   4361  HZ3 LYS A 302      47.937  21.876  -1.827  1.00 74.92           H  
ATOM   4362  N   SER A 303      52.997  20.257   3.587  1.00 77.26           N  
ATOM   4363  H   SER A 303      53.125  19.945   2.635  1.00 77.26           H  
ATOM   4364  CA  SER A 303      53.934  21.264   4.065  1.00 77.26           C  
ATOM   4365  HA  SER A 303      53.473  21.869   4.845  1.00 77.26           H  
ATOM   4366  C   SER A 303      54.241  22.188   2.909  1.00 77.26           C  
ATOM   4367  CB  SER A 303      55.208  20.631   4.630  1.00 77.26           C  
ATOM   4368  HB2 SER A 303      55.922  21.415   4.882  1.00 77.26           H  
ATOM   4369  HB3 SER A 303      54.958  20.085   5.540  1.00 77.26           H  
ATOM   4370  O   SER A 303      54.180  21.770   1.752  1.00 77.26           O  
ATOM   4371  OG  SER A 303      55.790  19.735   3.699  1.00 77.26           O  
ATOM   4372  HG  SER A 303      55.948  20.208   2.878  1.00 77.26           H  
ATOM   4373  N   GLY A 304      54.584  23.422   3.220  1.00 76.55           N  
ATOM   4374  H   GLY A 304      54.633  23.708   4.187  1.00 76.55           H  
ATOM   4375  CA  GLY A 304      54.956  24.395   2.217  1.00 76.55           C  
ATOM   4376  HA2 GLY A 304      54.071  24.716   1.666  1.00 76.55           H  
ATOM   4377  HA3 GLY A 304      55.663  23.960   1.511  1.00 76.55           H  
ATOM   4378  C   GLY A 304      55.606  25.593   2.864  1.00 76.55           C  
ATOM   4379  O   GLY A 304      56.008  25.569   4.028  1.00 76.55           O  
ATOM   4380  N   GLU A 305      55.699  26.647   2.083  1.00 73.51           N  
ATOM   4381  H   GLU A 305      55.334  26.613   1.142  1.00 73.51           H  
ATOM   4382  CA  GLU A 305      56.270  27.906   2.504  1.00 73.51           C  
ATOM   4383  HA  GLU A 305      56.336  27.920   3.592  1.00 73.51           H  
ATOM   4384  C   GLU A 305      55.348  29.045   2.089  1.00 73.51           C  
ATOM   4385  CB  GLU A 305      57.692  28.058   1.954  1.00 73.51           C  
ATOM   4386  HB2 GLU A 305      57.961  29.109   2.061  1.00 73.51           H  
ATOM   4387  HB3 GLU A 305      58.360  27.462   2.576  1.00 73.51           H  
ATOM   4388  O   GLU A 305      54.726  28.994   1.033  1.00 73.51           O  
ATOM   4389  CG  GLU A 305      57.874  27.637   0.483  1.00 73.51           C  
ATOM   4390  HG2 GLU A 305      57.174  28.201  -0.133  1.00 73.51           H  
ATOM   4391  HG3 GLU A 305      57.650  26.576   0.372  1.00 73.51           H  
ATOM   4392  CD  GLU A 305      59.303  27.877  -0.014  1.00 73.51           C  
ATOM   4393  OE1 GLU A 305      59.468  28.521  -1.072  1.00 73.51           O  
ATOM   4394  OE2 GLU A 305      60.276  27.550   0.695  1.00 73.51           O  
ATOM   4395  N   ILE A 306      55.240  30.066   2.934  1.00 75.73           N  
ATOM   4396  H   ILE A 306      55.715  30.003   3.824  1.00 75.73           H  
ATOM   4397  CA  ILE A 306      54.678  31.362   2.560  1.00 75.73           C  
ATOM   4398  HA  ILE A 306      54.187  31.284   1.590  1.00 75.73           H  
ATOM   4399  C   ILE A 306      55.858  32.317   2.427  1.00 75.73           C  
ATOM   4400  CB  ILE A 306      53.627  31.865   3.576  1.00 75.73           C  
ATOM   4401  HB  ILE A 306      54.109  32.012   4.542  1.00 75.73           H  
ATOM   4402  O   ILE A 306      56.695  32.406   3.327  1.00 75.73           O  
ATOM   4403  CG1 ILE A 306      52.463  30.869   3.750  1.00 75.73           C  
ATOM   4404 HG12 ILE A 306      52.865  29.863   3.862  1.00 75.73           H  
ATOM   4405 HG13 ILE A 306      51.840  30.868   2.855  1.00 75.73           H  
ATOM   4406  CG2 ILE A 306      53.068  33.210   3.089  1.00 75.73           C  
ATOM   4407 HG21 ILE A 306      52.593  33.094   2.114  1.00 75.73           H  
ATOM   4408 HG22 ILE A 306      53.862  33.952   3.000  1.00 75.73           H  
ATOM   4409 HG23 ILE A 306      52.320  33.595   3.783  1.00 75.73           H  
ATOM   4410  CD1 ILE A 306      51.602  31.142   4.990  1.00 75.73           C  
ATOM   4411 HD11 ILE A 306      50.794  30.412   5.052  1.00 75.73           H  
ATOM   4412 HD12 ILE A 306      52.213  31.055   5.889  1.00 75.73           H  
ATOM   4413 HD13 ILE A 306      51.168  32.142   4.960  1.00 75.73           H  
ATOM   4414  N   LYS A 307      55.964  33.035   1.310  1.00 76.10           N  
ATOM   4415  H   LYS A 307      55.244  32.952   0.607  1.00 76.10           H  
ATOM   4416  CA  LYS A 307      56.963  34.098   1.180  1.00 76.10           C  
ATOM   4417  HA  LYS A 307      57.867  33.824   1.724  1.00 76.10           H  
ATOM   4418  C   LYS A 307      56.413  35.364   1.832  1.00 76.10           C  
ATOM   4419  CB  LYS A 307      57.341  34.320  -0.291  1.00 76.10           C  
ATOM   4420  HB2 LYS A 307      58.052  35.145  -0.341  1.00 76.10           H  
ATOM   4421  HB3 LYS A 307      56.453  34.619  -0.847  1.00 76.10           H  
ATOM   4422  O   LYS A 307      55.453  35.945   1.342  1.00 76.10           O  
ATOM   4423  CG  LYS A 307      57.966  33.104  -0.996  1.00 76.10           C  
ATOM   4424  HG2 LYS A 307      58.253  33.426  -1.996  1.00 76.10           H  
ATOM   4425  HG3 LYS A 307      57.213  32.323  -1.105  1.00 76.10           H  
ATOM   4426  CD  LYS A 307      59.199  32.508  -0.295  1.00 76.10           C  
ATOM   4427  HD2 LYS A 307      58.869  31.911   0.555  1.00 76.10           H  
ATOM   4428  HD3 LYS A 307      59.859  33.305   0.049  1.00 76.10           H  
ATOM   4429  CE  LYS A 307      59.950  31.624  -1.300  1.00 76.10           C  
ATOM   4430  HE2 LYS A 307      59.225  31.021  -1.848  1.00 76.10           H  
ATOM   4431  HE3 LYS A 307      60.449  32.272  -2.020  1.00 76.10           H  
ATOM   4432  NZ  LYS A 307      60.926  30.707  -0.668  1.00 76.10           N  
ATOM   4433  HZ1 LYS A 307      61.655  30.442  -1.314  1.00 76.10           H  
ATOM   4434  HZ2 LYS A 307      61.298  31.046   0.207  1.00 76.10           H  
ATOM   4435  HZ3 LYS A 307      60.455  29.831  -0.495  1.00 76.10           H  
ATOM   4436  N   ALA A 308      57.025  35.781   2.931  1.00 75.87           N  
ATOM   4437  H   ALA A 308      57.803  35.239   3.282  1.00 75.87           H  
ATOM   4438  CA  ALA A 308      56.762  37.064   3.562  1.00 75.87           C  
ATOM   4439  HA  ALA A 308      55.721  37.342   3.394  1.00 75.87           H  
ATOM   4440  C   ALA A 308      57.646  38.144   2.948  1.00 75.87           C  
ATOM   4441  CB  ALA A 308      57.001  36.945   5.068  1.00 75.87           C  
ATOM   4442  HB1 ALA A 308      56.695  37.867   5.562  1.00 75.87           H  
ATOM   4443  HB2 ALA A 308      58.057  36.762   5.267  1.00 75.87           H  
ATOM   4444  HB3 ALA A 308      56.416  36.113   5.460  1.00 75.87           H  
ATOM   4445  O   ALA A 308      58.847  37.929   2.775  1.00 75.87           O  
ATOM   4446  N   THR A 309      57.079  39.313   2.684  1.00 71.80           N  
ATOM   4447  H   THR A 309      56.093  39.421   2.871  1.00 71.80           H  
ATOM   4448  CA  THR A 309      57.854  40.525   2.410  1.00 71.80           C  
ATOM   4449  HA  THR A 309      58.636  40.300   1.684  1.00 71.80           H  
ATOM   4450  C   THR A 309      58.481  40.992   3.707  1.00 71.80           C  
ATOM   4451  CB  THR A 309      56.974  41.643   1.843  1.00 71.80           C  
ATOM   4452  HB  THR A 309      56.248  41.958   2.592  1.00 71.80           H  
ATOM   4453  O   THR A 309      57.814  41.009   4.735  1.00 71.80           O  
ATOM   4454  CG2 THR A 309      57.793  42.847   1.380  1.00 71.80           C  
ATOM   4455 HG21 THR A 309      57.144  43.555   0.865  1.00 71.80           H  
ATOM   4456 HG22 THR A 309      58.238  43.354   2.236  1.00 71.80           H  
ATOM   4457 HG23 THR A 309      58.580  42.525   0.698  1.00 71.80           H  
ATOM   4458  OG1 THR A 309      56.289  41.152   0.718  1.00 71.80           O  
ATOM   4459  HG1 THR A 309      55.651  41.816   0.447  1.00 71.80           H  
ATOM   4460  N   ARG A 310      59.750  41.374   3.666  1.00 72.09           N  
ATOM   4461  H   ARG A 310      60.229  41.312   2.779  1.00 72.09           H  
ATOM   4462  CA  ARG A 310      60.504  41.932   4.779  1.00 72.09           C  
ATOM   4463  HA  ARG A 310      59.872  41.985   5.665  1.00 72.09           H  
ATOM   4464  C   ARG A 310      60.944  43.342   4.409  1.00 72.09           C  
ATOM   4465  CB  ARG A 310      61.683  41.004   5.075  1.00 72.09           C  
ATOM   4466  HB2 ARG A 310      62.278  40.889   4.168  1.00 72.09           H  
ATOM   4467  HB3 ARG A 310      61.303  40.025   5.365  1.00 72.09           H  
ATOM   4468  O   ARG A 310      61.646  43.516   3.415  1.00 72.09           O  
ATOM   4469  CG  ARG A 310      62.582  41.554   6.182  1.00 72.09           C  
ATOM   4470  HG2 ARG A 310      62.936  42.550   5.914  1.00 72.09           H  
ATOM   4471  HG3 ARG A 310      62.035  41.612   7.123  1.00 72.09           H  
ATOM   4472  CD  ARG A 310      63.801  40.653   6.318  1.00 72.09           C  
ATOM   4473  HD2 ARG A 310      64.185  40.414   5.327  1.00 72.09           H  
ATOM   4474  HD3 ARG A 310      64.567  41.231   6.836  1.00 72.09           H  
ATOM   4475  NE  ARG A 310      63.531  39.429   7.083  1.00 72.09           N  
ATOM   4476  HE  ARG A 310      62.658  39.361   7.587  1.00 72.09           H  
ATOM   4477  NH1 ARG A 310      65.589  38.472   6.808  1.00 72.09           N  
ATOM   4478 HH11 ARG A 310      65.819  39.235   6.188  1.00 72.09           H  
ATOM   4479 HH12 ARG A 310      66.249  37.730   6.993  1.00 72.09           H  
ATOM   4480  NH2 ARG A 310      64.067  37.507   8.128  1.00 72.09           N  
ATOM   4481 HH21 ARG A 310      64.753  36.854   8.481  1.00 72.09           H  
ATOM   4482 HH22 ARG A 310      63.183  37.658   8.593  1.00 72.09           H  
ATOM   4483  CZ  ARG A 310      64.395  38.472   7.328  1.00 72.09           C  
ATOM   4484  N   VAL A 311      60.575  44.312   5.234  1.00 76.44           N  
ATOM   4485  H   VAL A 311      59.990  44.063   6.020  1.00 76.44           H  
ATOM   4486  CA  VAL A 311      61.025  45.705   5.160  1.00 76.44           C  
ATOM   4487  HA  VAL A 311      61.698  45.828   4.312  1.00 76.44           H  
ATOM   4488  C   VAL A 311      61.788  46.008   6.441  1.00 76.44           C  
ATOM   4489  CB  VAL A 311      59.846  46.675   4.965  1.00 76.44           C  
ATOM   4490  HB  VAL A 311      59.172  46.603   5.819  1.00 76.44           H  
ATOM   4491  O   VAL A 311      61.260  45.817   7.530  1.00 76.44           O  
ATOM   4492  CG1 VAL A 311      60.338  48.121   4.846  1.00 76.44           C  
ATOM   4493 HG11 VAL A 311      59.495  48.790   4.673  1.00 76.44           H  
ATOM   4494 HG12 VAL A 311      61.043  48.216   4.020  1.00 76.44           H  
ATOM   4495 HG13 VAL A 311      60.824  48.435   5.770  1.00 76.44           H  
ATOM   4496  CG2 VAL A 311      59.056  46.332   3.695  1.00 76.44           C  
ATOM   4497 HG21 VAL A 311      58.588  45.352   3.795  1.00 76.44           H  
ATOM   4498 HG22 VAL A 311      58.269  47.070   3.541  1.00 76.44           H  
ATOM   4499 HG23 VAL A 311      59.719  46.332   2.830  1.00 76.44           H  
ATOM   4500  N   ALA A 312      63.035  46.427   6.313  1.00 75.38           N  
ATOM   4501  H   ALA A 312      63.384  46.596   5.380  1.00 75.38           H  
ATOM   4502  CA  ALA A 312      63.938  46.762   7.392  1.00 75.38           C  
ATOM   4503  HA  ALA A 312      63.443  46.612   8.351  1.00 75.38           H  
ATOM   4504  C   ALA A 312      64.326  48.238   7.265  1.00 75.38           C  
ATOM   4505  CB  ALA A 312      65.135  45.810   7.325  1.00 75.38           C  
ATOM   4506  HB1 ALA A 312      65.806  46.001   8.162  1.00 75.38           H  
ATOM   4507  HB2 ALA A 312      64.780  44.781   7.379  1.00 75.38           H  
ATOM   4508  HB3 ALA A 312      65.672  45.957   6.388  1.00 75.38           H  
ATOM   4509  O   ALA A 312      65.053  48.627   6.354  1.00 75.38           O  
ATOM   4510  N   GLU A 313      63.849  49.062   8.190  1.00 76.85           N  
ATOM   4511  H   GLU A 313      63.234  48.693   8.901  1.00 76.85           H  
ATOM   4512  CA  GLU A 313      64.191  50.482   8.259  1.00 76.85           C  
ATOM   4513  HA  GLU A 313      64.659  50.793   7.325  1.00 76.85           H  
ATOM   4514  C   GLU A 313      65.205  50.693   9.380  1.00 76.85           C  
ATOM   4515  CB  GLU A 313      62.932  51.343   8.432  1.00 76.85           C  
ATOM   4516  HB2 GLU A 313      63.238  52.374   8.606  1.00 76.85           H  
ATOM   4517  HB3 GLU A 313      62.363  50.991   9.293  1.00 76.85           H  
ATOM   4518  O   GLU A 313      64.960  50.337  10.531  1.00 76.85           O  
ATOM   4519  CG  GLU A 313      62.058  51.293   7.165  1.00 76.85           C  
ATOM   4520  HG2 GLU A 313      62.682  51.548   6.308  1.00 76.85           H  
ATOM   4521  HG3 GLU A 313      61.697  50.275   7.024  1.00 76.85           H  
ATOM   4522  CD  GLU A 313      60.849  52.243   7.199  1.00 76.85           C  
ATOM   4523  OE1 GLU A 313      60.329  52.552   6.096  1.00 76.85           O  
ATOM   4524  OE2 GLU A 313      60.433  52.643   8.307  1.00 76.85           O  
ATOM   4525  N   TYR A 314      66.378  51.229   9.049  1.00 68.06           N  
ATOM   4526  H   TYR A 314      66.533  51.525   8.096  1.00 68.06           H  
ATOM   4527  CA  TYR A 314      67.399  51.514  10.051  1.00 68.06           C  
ATOM   4528  HA  TYR A 314      67.356  50.751  10.828  1.00 68.06           H  
ATOM   4529  C   TYR A 314      67.133  52.869  10.707  1.00 68.06           C  
ATOM   4530  CB  TYR A 314      68.792  51.441   9.428  1.00 68.06           C  
ATOM   4531  HB2 TYR A 314      68.904  50.476   8.934  1.00 68.06           H  
ATOM   4532  HB3 TYR A 314      68.883  52.214   8.664  1.00 68.06           H  
ATOM   4533  O   TYR A 314      67.316  53.913  10.079  1.00 68.06           O  
ATOM   4534  CG  TYR A 314      69.905  51.587  10.446  1.00 68.06           C  
ATOM   4535  CD1 TYR A 314      70.695  52.750  10.470  1.00 68.06           C  
ATOM   4536  HD1 TYR A 314      70.488  53.547   9.771  1.00 68.06           H  
ATOM   4537  CD2 TYR A 314      70.135  50.563  11.384  1.00 68.06           C  
ATOM   4538  HD2 TYR A 314      69.493  49.693  11.389  1.00 68.06           H  
ATOM   4539  CE1 TYR A 314      71.744  52.870  11.400  1.00 68.06           C  
ATOM   4540  HE1 TYR A 314      72.354  53.762  11.408  1.00 68.06           H  
ATOM   4541  CE2 TYR A 314      71.185  50.672  12.314  1.00 68.06           C  
ATOM   4542  HE2 TYR A 314      71.368  49.886  13.032  1.00 68.06           H  
ATOM   4543  OH  TYR A 314      73.035  51.925  13.182  1.00 68.06           O  
ATOM   4544  HH  TYR A 314      73.522  52.743  13.057  1.00 68.06           H  
ATOM   4545  CZ  TYR A 314      72.000  51.821  12.310  1.00 68.06           C  
ATOM   4546  N   GLU A 315      66.752  52.856  11.984  1.00 67.72           N  
ATOM   4547  H   GLU A 315      66.618  51.967  12.443  1.00 67.72           H  
ATOM   4548  CA  GLU A 315      66.511  54.061  12.770  1.00 67.72           C  
ATOM   4549  HA  GLU A 315      67.021  54.887  12.273  1.00 67.72           H  
ATOM   4550  C   GLU A 315      67.102  53.928  14.177  1.00 67.72           C  
ATOM   4551  CB  GLU A 315      65.015  54.415  12.794  1.00 67.72           C  
ATOM   4552  HB2 GLU A 315      64.615  54.327  11.784  1.00 67.72           H  
ATOM   4553  HB3 GLU A 315      64.487  53.721  13.448  1.00 67.72           H  
ATOM   4554  O   GLU A 315      67.017  52.893  14.841  1.00 67.72           O  
ATOM   4555  CG  GLU A 315      64.812  55.863  13.275  1.00 67.72           C  
ATOM   4556  HG2 GLU A 315      65.168  55.947  14.301  1.00 67.72           H  
ATOM   4557  HG3 GLU A 315      65.427  56.521  12.660  1.00 67.72           H  
ATOM   4558  CD  GLU A 315      63.356  56.351  13.225  1.00 67.72           C  
ATOM   4559  OE1 GLU A 315      63.182  57.586  13.360  1.00 67.72           O  
ATOM   4560  OE2 GLU A 315      62.440  55.509  13.118  1.00 67.72           O  
ATOM   4561  N   ALA A 316      67.741  55.005  14.637  1.00 64.90           N  
ATOM   4562  H   ALA A 316      67.706  55.838  14.066  1.00 64.90           H  
ATOM   4563  CA  ALA A 316      68.242  55.130  16.005  1.00 64.90           C  
ATOM   4564  HA  ALA A 316      68.869  56.021  16.025  1.00 64.90           H  
ATOM   4565  C   ALA A 316      69.154  53.977  16.480  1.00 64.90           C  
ATOM   4566  CB  ALA A 316      67.053  55.409  16.934  1.00 64.90           C  
ATOM   4567  HB1 ALA A 316      66.476  56.256  16.562  1.00 64.90           H  
ATOM   4568  HB2 ALA A 316      66.407  54.533  16.983  1.00 64.90           H  
ATOM   4569  HB3 ALA A 316      67.412  55.637  17.937  1.00 64.90           H  
ATOM   4570  O   ALA A 316      69.167  53.632  17.659  1.00 64.90           O  
ATOM   4571  N   GLY A 317      69.954  53.403  15.578  1.00 71.93           N  
ATOM   4572  H   GLY A 317      69.835  53.654  14.607  1.00 71.93           H  
ATOM   4573  CA  GLY A 317      70.889  52.326  15.919  1.00 71.93           C  
ATOM   4574  HA2 GLY A 317      71.259  52.468  16.935  1.00 71.93           H  
ATOM   4575  HA3 GLY A 317      71.745  52.369  15.246  1.00 71.93           H  
ATOM   4576  C   GLY A 317      70.300  50.918  15.840  1.00 71.93           C  
ATOM   4577  O   GLY A 317      71.011  49.958  16.118  1.00 71.93           O  
ATOM   4578  N   SER A 318      69.040  50.775  15.427  1.00 72.69           N  
ATOM   4579  H   SER A 318      68.497  51.596  15.203  1.00 72.69           H  
ATOM   4580  CA  SER A 318      68.394  49.476  15.242  1.00 72.69           C  
ATOM   4581  HA  SER A 318      69.154  48.696  15.224  1.00 72.69           H  
ATOM   4582  C   SER A 318      67.651  49.408  13.911  1.00 72.69           C  
ATOM   4583  CB  SER A 318      67.468  49.174  16.423  1.00 72.69           C  
ATOM   4584  HB2 SER A 318      68.051  49.190  17.344  1.00 72.69           H  
ATOM   4585  HB3 SER A 318      67.048  48.175  16.301  1.00 72.69           H  
ATOM   4586  O   SER A 318      67.110  50.398  13.431  1.00 72.69           O  
ATOM   4587  OG  SER A 318      66.410  50.110  16.529  1.00 72.69           O  
ATOM   4588  HG  SER A 318      66.563  50.841  15.927  1.00 72.69           H  
ATOM   4589  N   TYR A 319      67.617  48.229  13.303  1.00 72.55           N  
ATOM   4590  H   TYR A 319      68.084  47.448  13.740  1.00 72.55           H  
ATOM   4591  CA  TYR A 319      66.706  47.919  12.213  1.00 72.55           C  
ATOM   4592  HA  TYR A 319      66.616  48.780  11.550  1.00 72.55           H  
ATOM   4593  C   TYR A 319      65.339  47.603  12.795  1.00 72.55           C  
ATOM   4594  CB  TYR A 319      67.224  46.738  11.388  1.00 72.55           C  
ATOM   4595  HB2 TYR A 319      66.431  46.408  10.716  1.00 72.55           H  
ATOM   4596  HB3 TYR A 319      67.463  45.903  12.047  1.00 72.55           H  
ATOM   4597  O   TYR A 319      65.206  46.673  13.583  1.00 72.55           O  
ATOM   4598  CG  TYR A 319      68.436  47.093  10.561  1.00 72.55           C  
ATOM   4599  CD1 TYR A 319      68.273  47.518   9.229  1.00 72.55           C  
ATOM   4600  HD1 TYR A 319      67.289  47.573   8.787  1.00 72.55           H  
ATOM   4601  CD2 TYR A 319      69.718  47.053  11.139  1.00 72.55           C  
ATOM   4602  HD2 TYR A 319      69.837  46.718  12.159  1.00 72.55           H  
ATOM   4603  CE1 TYR A 319      69.395  47.889   8.468  1.00 72.55           C  
ATOM   4604  HE1 TYR A 319      69.274  48.207   7.443  1.00 72.55           H  
ATOM   4605  CE2 TYR A 319      70.835  47.480  10.399  1.00 72.55           C  
ATOM   4606  HE2 TYR A 319      71.811  47.482  10.862  1.00 72.55           H  
ATOM   4607  OH  TYR A 319      71.752  48.297   8.341  1.00 72.55           O  
ATOM   4608  HH  TYR A 319      72.529  48.373   8.899  1.00 72.55           H  
ATOM   4609  CZ  TYR A 319      70.673  47.895   9.060  1.00 72.55           C  
ATOM   4610  N   SER A 320      64.342  48.363  12.376  1.00 74.06           N  
ATOM   4611  H   SER A 320      64.574  49.131  11.763  1.00 74.06           H  
ATOM   4612  CA  SER A 320      62.928  48.089  12.546  1.00 74.06           C  
ATOM   4613  HA  SER A 320      62.739  47.593  13.497  1.00 74.06           H  
ATOM   4614  C   SER A 320      62.484  47.194  11.394  1.00 74.06           C  
ATOM   4615  CB  SER A 320      62.216  49.438  12.525  1.00 74.06           C  
ATOM   4616  HB2 SER A 320      62.294  49.883  11.533  1.00 74.06           H  
ATOM   4617  HB3 SER A 320      62.689  50.108  13.243  1.00 74.06           H  
ATOM   4618  O   SER A 320      62.430  47.632  10.246  1.00 74.06           O  
ATOM   4619  OG  SER A 320      60.870  49.287  12.871  1.00 74.06           O  
ATOM   4620  HG  SER A 320      60.425  50.093  12.598  1.00 74.06           H  
ATOM   4621  N   VAL A 321      62.260  45.912  11.670  1.00 74.61           N  
ATOM   4622  H   VAL A 321      62.306  45.608  12.632  1.00 74.61           H  
ATOM   4623  CA  VAL A 321      61.972  44.898  10.655  1.00 74.61           C  
ATOM   4624  HA  VAL A 321      62.171  45.319   9.669  1.00 74.61           H  
ATOM   4625  C   VAL A 321      60.506  44.515  10.727  1.00 74.61           C  
ATOM   4626  CB  VAL A 321      62.870  43.662  10.798  1.00 74.61           C  
ATOM   4627  HB  VAL A 321      62.623  43.139  11.722  1.00 74.61           H  
ATOM   4628  O   VAL A 321      60.062  43.930  11.712  1.00 74.61           O  
ATOM   4629  CG1 VAL A 321      62.652  42.721   9.603  1.00 74.61           C  
ATOM   4630 HG11 VAL A 321      62.868  43.253   8.677  1.00 74.61           H  
ATOM   4631 HG12 VAL A 321      63.302  41.849   9.686  1.00 74.61           H  
ATOM   4632 HG13 VAL A 321      61.619  42.375   9.589  1.00 74.61           H  
ATOM   4633  CG2 VAL A 321      64.354  44.038  10.840  1.00 74.61           C  
ATOM   4634 HG21 VAL A 321      64.634  44.578   9.935  1.00 74.61           H  
ATOM   4635 HG22 VAL A 321      64.555  44.663  11.710  1.00 74.61           H  
ATOM   4636 HG23 VAL A 321      64.949  43.131  10.941  1.00 74.61           H  
ATOM   4637  N   THR A 322      59.771  44.805   9.660  1.00 74.69           N  
ATOM   4638  H   THR A 322      60.229  45.271   8.890  1.00 74.69           H  
ATOM   4639  CA  THR A 322      58.406  44.328   9.447  1.00 74.69           C  
ATOM   4640  HA  THR A 322      58.003  43.973  10.396  1.00 74.69           H  
ATOM   4641  C   THR A 322      58.428  43.186   8.449  1.00 74.69           C  
ATOM   4642  CB  THR A 322      57.481  45.442   8.954  1.00 74.69           C  
ATOM   4643  HB  THR A 322      57.811  45.794   7.977  1.00 74.69           H  
ATOM   4644  O   THR A 322      58.964  43.329   7.352  1.00 74.69           O  
ATOM   4645  CG2 THR A 322      56.024  44.981   8.867  1.00 74.69           C  
ATOM   4646 HG21 THR A 322      55.385  45.841   8.665  1.00 74.69           H  
ATOM   4647 HG22 THR A 322      55.721  44.520   9.807  1.00 74.69           H  
ATOM   4648 HG23 THR A 322      55.908  44.264   8.055  1.00 74.69           H  
ATOM   4649  OG1 THR A 322      57.518  46.515   9.862  1.00 74.69           O  
ATOM   4650  HG1 THR A 322      58.426  46.823   9.902  1.00 74.69           H  
ATOM   4651  N   GLU A 323      57.831  42.058   8.806  1.00 74.35           N  
ATOM   4652  H   GLU A 323      57.422  42.008   9.729  1.00 74.35           H  
ATOM   4653  CA  GLU A 323      57.590  40.946   7.901  1.00 74.35           C  
ATOM   4654  HA  GLU A 323      57.988  41.224   6.925  1.00 74.35           H  
ATOM   4655  C   GLU A 323      56.089  40.724   7.766  1.00 74.35           C  
ATOM   4656  CB  GLU A 323      58.323  39.670   8.326  1.00 74.35           C  
ATOM   4657  HB2 GLU A 323      58.214  38.921   7.542  1.00 74.35           H  
ATOM   4658  HB3 GLU A 323      57.855  39.279   9.229  1.00 74.35           H  
ATOM   4659  O   GLU A 323      55.383  40.588   8.764  1.00 74.35           O  
ATOM   4660  CG  GLU A 323      59.816  39.915   8.572  1.00 74.35           C  
ATOM   4661  HG2 GLU A 323      59.960  40.753   9.255  1.00 74.35           H  
ATOM   4662  HG3 GLU A 323      60.288  40.159   7.620  1.00 74.35           H  
ATOM   4663  CD  GLU A 323      60.507  38.714   9.196  1.00 74.35           C  
ATOM   4664  OE1 GLU A 323      61.694  38.487   8.878  1.00 74.35           O  
ATOM   4665  OE2 GLU A 323      59.911  37.997  10.026  1.00 74.35           O  
ATOM   4666  N   SER A 324      55.592  40.698   6.536  1.00 77.04           N  
ATOM   4667  H   SER A 324      56.216  40.861   5.758  1.00 77.04           H  
ATOM   4668  CA  SER A 324      54.175  40.512   6.242  1.00 77.04           C  
ATOM   4669  HA  SER A 324      53.665  40.194   7.152  1.00 77.04           H  
ATOM   4670  C   SER A 324      53.989  39.432   5.193  1.00 77.04           C  
ATOM   4671  CB  SER A 324      53.522  41.819   5.791  1.00 77.04           C  
ATOM   4672  HB2 SER A 324      52.464  41.646   5.594  1.00 77.04           H  
ATOM   4673  HB3 SER A 324      53.615  42.564   6.581  1.00 77.04           H  
ATOM   4674  O   SER A 324      54.646  39.456   4.151  1.00 77.04           O  
ATOM   4675  OG  SER A 324      54.141  42.303   4.616  1.00 77.04           O  
ATOM   4676  HG  SER A 324      54.189  41.577   3.990  1.00 77.04           H  
ATOM   4677  N   ALA A 325      53.085  38.504   5.455  1.00 73.13           N  
ATOM   4678  H   ALA A 325      52.552  38.560   6.312  1.00 73.13           H  
ATOM   4679  CA  ALA A 325      52.710  37.451   4.527  1.00 73.13           C  
ATOM   4680  HA  ALA A 325      52.879  37.774   3.500  1.00 73.13           H  
ATOM   4681  C   ALA A 325      51.229  37.165   4.707  1.00 73.13           C  
ATOM   4682  CB  ALA A 325      53.547  36.197   4.816  1.00 73.13           C  
ATOM   4683  HB1 ALA A 325      54.215  36.367   5.660  1.00 73.13           H  
ATOM   4684  HB2 ALA A 325      54.128  35.941   3.930  1.00 73.13           H  
ATOM   4685  HB3 ALA A 325      52.896  35.362   5.074  1.00 73.13           H  
ATOM   4686  O   ALA A 325      50.779  37.060   5.836  1.00 73.13           O  
ATOM   4687  N   ASP A 326      50.496  36.982   3.625  1.00 73.43           N  
ATOM   4688  H   ASP A 326      50.906  37.054   2.705  1.00 73.43           H  
ATOM   4689  CA  ASP A 326      49.109  36.543   3.684  1.00 73.43           C  
ATOM   4690  HA  ASP A 326      48.854  36.239   4.699  1.00 73.43           H  
ATOM   4691  C   ASP A 326      48.987  35.317   2.781  1.00 73.43           C  
ATOM   4692  CB  ASP A 326      48.171  37.707   3.315  1.00 73.43           C  
ATOM   4693  HB2 ASP A 326      47.139  37.358   3.362  1.00 73.43           H  
ATOM   4694  HB3 ASP A 326      48.380  38.030   2.295  1.00 73.43           H  
ATOM   4695  O   ASP A 326      49.554  35.286   1.686  1.00 73.43           O  
ATOM   4696  CG  ASP A 326      48.338  38.894   4.279  1.00 73.43           C  
ATOM   4697  OD1 ASP A 326      48.474  40.063   3.854  1.00 73.43           O  
ATOM   4698  OD2 ASP A 326      48.420  38.677   5.505  1.00 73.43           O  
ATOM   4699  N   ALA A 327      48.317  34.268   3.247  1.00 74.00           N  
ATOM   4700  H   ALA A 327      47.934  34.313   4.181  1.00 74.00           H  
ATOM   4701  CA  ALA A 327      48.137  33.050   2.470  1.00 74.00           C  
ATOM   4702  HA  ALA A 327      48.167  33.302   1.410  1.00 74.00           H  
ATOM   4703  C   ALA A 327      46.798  32.386   2.758  1.00 74.00           C  
ATOM   4704  CB  ALA A 327      49.281  32.080   2.759  1.00 74.00           C  
ATOM   4705  HB1 ALA A 327      49.205  31.743   3.793  1.00 74.00           H  
ATOM   4706  HB2 ALA A 327      50.232  32.587   2.593  1.00 74.00           H  
ATOM   4707  HB3 ALA A 327      49.214  31.219   2.094  1.00 74.00           H  
ATOM   4708  O   ALA A 327      46.361  32.303   3.901  1.00 74.00           O  
ATOM   4709  N   THR A 328      46.189  31.825   1.717  1.00 71.01           N  
ATOM   4710  H   THR A 328      46.624  31.895   0.808  1.00 71.01           H  
ATOM   4711  CA  THR A 328      45.139  30.819   1.866  1.00 71.01           C  
ATOM   4712  HA  THR A 328      44.880  30.707   2.919  1.00 71.01           H  
ATOM   4713  C   THR A 328      45.694  29.501   1.358  1.00 71.01           C  
ATOM   4714  CB  THR A 328      43.853  31.212   1.140  1.00 71.01           C  
ATOM   4715  HB  THR A 328      44.047  31.344   0.075  1.00 71.01           H  
ATOM   4716  O   THR A 328      46.007  29.349   0.183  1.00 71.01           O  
ATOM   4717  CG2 THR A 328      42.748  30.175   1.342  1.00 71.01           C  
ATOM   4718 HG21 THR A 328      41.830  30.539   0.882  1.00 71.01           H  
ATOM   4719 HG22 THR A 328      42.576  30.023   2.408  1.00 71.01           H  
ATOM   4720 HG23 THR A 328      43.025  29.231   0.873  1.00 71.01           H  
ATOM   4721  OG1 THR A 328      43.372  32.416   1.685  1.00 71.01           O  
ATOM   4722  HG1 THR A 328      44.070  33.073   1.626  1.00 71.01           H  
ATOM   4723  N   ILE A 329      45.855  28.540   2.253  1.00 73.35           N  
ATOM   4724  H   ILE A 329      45.543  28.724   3.195  1.00 73.35           H  
ATOM   4725  CA  ILE A 329      46.392  27.223   1.955  1.00 73.35           C  
ATOM   4726  HA  ILE A 329      46.913  27.247   0.998  1.00 73.35           H  
ATOM   4727  C   ILE A 329      45.225  26.263   1.850  1.00 73.35           C  
ATOM   4728  CB  ILE A 329      47.407  26.803   3.024  1.00 73.35           C  
ATOM   4729  HB  ILE A 329      46.910  26.865   3.993  1.00 73.35           H  
ATOM   4730  O   ILE A 329      44.567  25.939   2.837  1.00 73.35           O  
ATOM   4731  CG1 ILE A 329      48.598  27.785   3.032  1.00 73.35           C  
ATOM   4732 HG12 ILE A 329      48.258  28.816   2.933  1.00 73.35           H  
ATOM   4733 HG13 ILE A 329      49.260  27.568   2.194  1.00 73.35           H  
ATOM   4734  CG2 ILE A 329      47.863  25.343   2.822  1.00 73.35           C  
ATOM   4735 HG21 ILE A 329      47.011  24.664   2.855  1.00 73.35           H  
ATOM   4736 HG22 ILE A 329      48.376  25.247   1.865  1.00 73.35           H  
ATOM   4737 HG23 ILE A 329      48.534  25.055   3.631  1.00 73.35           H  
ATOM   4738  CD1 ILE A 329      49.381  27.711   4.333  1.00 73.35           C  
ATOM   4739 HD11 ILE A 329      48.740  27.979   5.173  1.00 73.35           H  
ATOM   4740 HD12 ILE A 329      50.228  28.395   4.285  1.00 73.35           H  
ATOM   4741 HD13 ILE A 329      49.759  26.695   4.447  1.00 73.35           H  
ATOM   4742  N   ILE A 330      45.008  25.757   0.645  1.00 70.74           N  
ATOM   4743  H   ILE A 330      45.529  26.128  -0.136  1.00 70.74           H  
ATOM   4744  CA  ILE A 330      44.075  24.664   0.410  1.00 70.74           C  
ATOM   4745  HA  ILE A 330      43.369  24.623   1.240  1.00 70.74           H  
ATOM   4746  C   ILE A 330      44.872  23.359   0.410  1.00 70.74           C  
ATOM   4747  CB  ILE A 330      43.231  24.910  -0.856  1.00 70.74           C  
ATOM   4748  HB  ILE A 330      43.891  24.919  -1.723  1.00 70.74           H  
ATOM   4749  O   ILE A 330      45.916  23.218  -0.238  1.00 70.74           O  
ATOM   4750  CG1 ILE A 330      42.510  26.279  -0.759  1.00 70.74           C  
ATOM   4751 HG12 ILE A 330      43.238  27.069  -0.574  1.00 70.74           H  
ATOM   4752 HG13 ILE A 330      41.811  26.265   0.078  1.00 70.74           H  
ATOM   4753  CG2 ILE A 330      42.207  23.769  -1.019  1.00 70.74           C  
ATOM   4754 HG21 ILE A 330      42.715  22.808  -1.099  1.00 70.74           H  
ATOM   4755 HG22 ILE A 330      41.636  23.907  -1.936  1.00 70.74           H  
ATOM   4756 HG23 ILE A 330      41.529  23.747  -0.166  1.00 70.74           H  
ATOM   4757  CD1 ILE A 330      41.757  26.685  -2.029  1.00 70.74           C  
ATOM   4758 HD11 ILE A 330      41.394  27.707  -1.919  1.00 70.74           H  
ATOM   4759 HD12 ILE A 330      40.901  26.030  -2.195  1.00 70.74           H  
ATOM   4760 HD13 ILE A 330      42.426  26.639  -2.889  1.00 70.74           H  
ATOM   4761  N   ALA A 331      44.396  22.390   1.174  1.00 74.09           N  
ATOM   4762  H   ALA A 331      43.555  22.579   1.699  1.00 74.09           H  
ATOM   4763  CA  ALA A 331      44.912  21.038   1.227  1.00 74.09           C  
ATOM   4764  HA  ALA A 331      45.506  20.836   0.336  1.00 74.09           H  
ATOM   4765  C   ALA A 331      43.743  20.056   1.244  1.00 74.09           C  
ATOM   4766  CB  ALA A 331      45.800  20.891   2.464  1.00 74.09           C  
ATOM   4767  HB1 ALA A 331      45.182  21.016   3.352  1.00 74.09           H  
ATOM   4768  HB2 ALA A 331      46.570  21.664   2.466  1.00 74.09           H  
ATOM   4769  HB3 ALA A 331      46.266  19.906   2.482  1.00 74.09           H  
ATOM   4770  O   ALA A 331      42.605  20.418   1.523  1.00 74.09           O  
ATOM   4771  N   ARG A 332      44.033  18.793   0.965  1.00 71.75           N  
ATOM   4772  H   ARG A 332      44.985  18.542   0.739  1.00 71.75           H  
ATOM   4773  CA  ARG A 332      43.067  17.713   1.111  1.00 71.75           C  
ATOM   4774  HA  ARG A 332      42.239  18.046   1.736  1.00 71.75           H  
ATOM   4775  C   ARG A 332      43.747  16.559   1.821  1.00 71.75           C  
ATOM   4776  CB  ARG A 332      42.495  17.360  -0.269  1.00 71.75           C  
ATOM   4777  HB2 ARG A 332      41.985  18.239  -0.664  1.00 71.75           H  
ATOM   4778  HB3 ARG A 332      43.307  17.097  -0.946  1.00 71.75           H  
ATOM   4779  O   ARG A 332      44.749  16.043   1.328  1.00 71.75           O  
ATOM   4780  CG  ARG A 332      41.502  16.194  -0.203  1.00 71.75           C  
ATOM   4781  HG2 ARG A 332      42.045  15.288   0.068  1.00 71.75           H  
ATOM   4782  HG3 ARG A 332      40.751  16.386   0.562  1.00 71.75           H  
ATOM   4783  CD  ARG A 332      40.811  15.973  -1.556  1.00 71.75           C  
ATOM   4784  HD2 ARG A 332      40.404  14.962  -1.582  1.00 71.75           H  
ATOM   4785  HD3 ARG A 332      41.544  16.065  -2.358  1.00 71.75           H  
ATOM   4786  NE  ARG A 332      39.719  16.935  -1.747  1.00 71.75           N  
ATOM   4787  HE  ARG A 332      39.643  17.683  -1.073  1.00 71.75           H  
ATOM   4788  NH1 ARG A 332      38.743  16.098  -3.636  1.00 71.75           N  
ATOM   4789 HH11 ARG A 332      38.014  16.137  -4.333  1.00 71.75           H  
ATOM   4790 HH12 ARG A 332      39.486  15.415  -3.683  1.00 71.75           H  
ATOM   4791  NH2 ARG A 332      37.822  17.841  -2.593  1.00 71.75           N  
ATOM   4792 HH21 ARG A 332      37.038  17.843  -3.230  1.00 71.75           H  
ATOM   4793 HH22 ARG A 332      37.849  18.486  -1.816  1.00 71.75           H  
ATOM   4794  CZ  ARG A 332      38.770  16.955  -2.656  1.00 71.75           C  
ATOM   4795  N   ASP A 333      43.214  16.159   2.969  1.00 75.08           N  
ATOM   4796  H   ASP A 333      42.364  16.604   3.283  1.00 75.08           H  
ATOM   4797  CA  ASP A 333      43.570  14.876   3.560  1.00 75.08           C  
ATOM   4798  HA  ASP A 333      44.634  14.690   3.411  1.00 75.08           H  
ATOM   4799  C   ASP A 333      42.783  13.791   2.842  1.00 75.08           C  
ATOM   4800  CB  ASP A 333      43.311  14.845   5.066  1.00 75.08           C  
ATOM   4801  HB2 ASP A 333      42.245  14.962   5.263  1.00 75.08           H  
ATOM   4802  HB3 ASP A 333      43.842  15.692   5.502  1.00 75.08           H  
ATOM   4803  O   ASP A 333      41.581  13.654   3.034  1.00 75.08           O  
ATOM   4804  CG  ASP A 333      43.815  13.547   5.718  1.00 75.08           C  
ATOM   4805  OD1 ASP A 333      43.725  13.408   6.955  1.00 75.08           O  
ATOM   4806  OD2 ASP A 333      44.363  12.669   5.009  1.00 75.08           O  
ATOM   4807  N   ASN A 334      43.459  13.030   1.988  1.00 71.54           N  
ATOM   4808  H   ASN A 334      44.445  13.215   1.870  1.00 71.54           H  
ATOM   4809  CA  ASN A 334      42.844  11.923   1.260  1.00 71.54           C  
ATOM   4810  HA  ASN A 334      41.824  12.199   0.992  1.00 71.54           H  
ATOM   4811  C   ASN A 334      42.734  10.641   2.099  1.00 71.54           C  
ATOM   4812  CB  ASN A 334      43.633  11.681  -0.036  1.00 71.54           C  
ATOM   4813  HB2 ASN A 334      44.684  11.511   0.197  1.00 71.54           H  
ATOM   4814  HB3 ASN A 334      43.248  10.790  -0.532  1.00 71.54           H  
ATOM   4815  O   ASN A 334      42.301   9.612   1.586  1.00 71.54           O  
ATOM   4816  CG  ASN A 334      43.485  12.825  -1.017  1.00 71.54           C  
ATOM   4817  ND2 ASN A 334      44.571  13.443  -1.420  1.00 71.54           N  
ATOM   4818 HD21 ASN A 334      44.435  14.225  -2.045  1.00 71.54           H  
ATOM   4819 HD22 ASN A 334      45.476  13.206  -1.039  1.00 71.54           H  
ATOM   4820  OD1 ASN A 334      42.398  13.177  -1.440  1.00 71.54           O  
ATOM   4821  N   SER A 335      43.198  10.634   3.349  1.00 73.77           N  
ATOM   4822  H   SER A 335      43.549  11.490   3.754  1.00 73.77           H  
ATOM   4823  CA  SER A 335      43.224   9.425   4.177  1.00 73.77           C  
ATOM   4824  HA  SER A 335      42.436   8.747   3.850  1.00 73.77           H  
ATOM   4825  C   SER A 335      42.934   9.700   5.655  1.00 73.77           C  
ATOM   4826  CB  SER A 335      44.569   8.711   3.994  1.00 73.77           C  
ATOM   4827  HB2 SER A 335      44.580   7.795   4.584  1.00 73.77           H  
ATOM   4828  HB3 SER A 335      45.378   9.361   4.329  1.00 73.77           H  
ATOM   4829  O   SER A 335      43.688   9.201   6.503  1.00 73.77           O  
ATOM   4830  OG  SER A 335      44.766   8.379   2.635  1.00 73.77           O  
ATOM   4831  HG  SER A 335      43.948   8.578   2.172  1.00 73.77           H  
ATOM   4832  N   PRO A 336      41.886  10.474   5.995  1.00 72.64           N  
ATOM   4833  CA  PRO A 336      41.546  10.719   7.387  1.00 72.64           C  
ATOM   4834  HA  PRO A 336      42.391  11.178   7.900  1.00 72.64           H  
ATOM   4835  C   PRO A 336      41.179   9.420   8.086  1.00 72.64           C  
ATOM   4836  CB  PRO A 336      40.386  11.694   7.379  1.00 72.64           C  
ATOM   4837  HB2 PRO A 336      40.804  12.700   7.338  1.00 72.64           H  
ATOM   4838  HB3 PRO A 336      39.722  11.581   8.236  1.00 72.64           H  
ATOM   4839  O   PRO A 336      40.716   8.457   7.471  1.00 72.64           O  
ATOM   4840  CG  PRO A 336      39.694  11.387   6.065  1.00 72.64           C  
ATOM   4841  HG2 PRO A 336      39.209  12.291   5.697  1.00 72.64           H  
ATOM   4842  HG3 PRO A 336      38.978  10.576   6.194  1.00 72.64           H  
ATOM   4843  CD  PRO A 336      40.823  10.972   5.131  1.00 72.64           C  
ATOM   4844  HD2 PRO A 336      40.473  10.211   4.433  1.00 72.64           H  
ATOM   4845  HD3 PRO A 336      41.177  11.852   4.595  1.00 72.64           H  
ATOM   4846  N   GLN A 337      41.411   9.374   9.394  1.00 73.71           N  
ATOM   4847  H   GLN A 337      41.664  10.220   9.885  1.00 73.71           H  
ATOM   4848  CA  GLN A 337      41.002   8.218  10.176  1.00 73.71           C  
ATOM   4849  HA  GLN A 337      41.235   7.314   9.614  1.00 73.71           H  
ATOM   4850  C   GLN A 337      39.493   8.287  10.406  1.00 73.71           C  
ATOM   4851  CB  GLN A 337      41.767   8.164  11.504  1.00 73.71           C  
ATOM   4852  HB2 GLN A 337      41.586   9.076  12.074  1.00 73.71           H  
ATOM   4853  HB3 GLN A 337      41.391   7.326  12.091  1.00 73.71           H  
ATOM   4854  O   GLN A 337      39.013   9.330  10.849  1.00 73.71           O  
ATOM   4855  CG  GLN A 337      43.278   7.984  11.300  1.00 73.71           C  
ATOM   4856  HG2 GLN A 337      43.764   7.957  12.275  1.00 73.71           H  
ATOM   4857  HG3 GLN A 337      43.681   8.834  10.749  1.00 73.71           H  
ATOM   4858  CD  GLN A 337      43.600   6.685  10.568  1.00 73.71           C  
ATOM   4859  NE2 GLN A 337      44.169   6.742   9.385  1.00 73.71           N  
ATOM   4860 HE21 GLN A 337      44.217   7.620   8.888  1.00 73.71           H  
ATOM   4861 HE22 GLN A 337      44.266   5.856   8.909  1.00 73.71           H  
ATOM   4862  OE1 GLN A 337      43.324   5.594  11.034  1.00 73.71           O  
ATOM   4863  N   PRO A 338      38.732   7.207  10.172  1.00 63.79           N  
ATOM   4864  CA  PRO A 338      37.344   7.169  10.603  1.00 63.79           C  
ATOM   4865  HA  PRO A 338      36.791   7.909  10.026  1.00 63.79           H  
ATOM   4866  C   PRO A 338      37.228   7.479  12.104  1.00 63.79           C  
ATOM   4867  CB  PRO A 338      36.841   5.768  10.248  1.00 63.79           C  
ATOM   4868  HB2 PRO A 338      36.999   5.088  11.085  1.00 63.79           H  
ATOM   4869  HB3 PRO A 338      35.790   5.783   9.958  1.00 63.79           H  
ATOM   4870  O   PRO A 338      37.997   6.961  12.916  1.00 63.79           O  
ATOM   4871  CG  PRO A 338      37.745   5.359   9.085  1.00 63.79           C  
ATOM   4872  HG2 PRO A 338      37.369   5.796   8.160  1.00 63.79           H  
ATOM   4873  HG3 PRO A 338      37.826   4.276   8.993  1.00 63.79           H  
ATOM   4874  CD  PRO A 338      39.084   5.998   9.445  1.00 63.79           C  
ATOM   4875  HD2 PRO A 338      39.655   5.336  10.096  1.00 63.79           H  
ATOM   4876  HD3 PRO A 338      39.644   6.224   8.538  1.00 63.79           H  
ATOM   4877  N   GLY A 339      36.264   8.318  12.474  1.00 64.96           N  
ATOM   4878  H   GLY A 339      35.687   8.713  11.745  1.00 64.96           H  
ATOM   4879  CA  GLY A 339      36.124   8.873  13.818  1.00 64.96           C  
ATOM   4880  HA2 GLY A 339      35.067   8.913  14.079  1.00 64.96           H  
ATOM   4881  HA3 GLY A 339      36.627   8.229  14.539  1.00 64.96           H  
ATOM   4882  C   GLY A 339      36.692  10.288  13.930  1.00 64.96           C  
ATOM   4883  O   GLY A 339      36.484  11.127  13.058  1.00 64.96           O  
ATOM   4884  N   ASN A 340      37.350  10.597  15.043  1.00 73.79           N  
ATOM   4885  H   ASN A 340      37.580   9.865  15.700  1.00 73.79           H  
ATOM   4886  CA  ASN A 340      37.806  11.958  15.323  1.00 73.79           C  
ATOM   4887  HA  ASN A 340      37.182  12.663  14.775  1.00 73.79           H  
ATOM   4888  C   ASN A 340      39.240  12.165  14.830  1.00 73.79           C  
ATOM   4889  CB  ASN A 340      37.637  12.266  16.819  1.00 73.79           C  
ATOM   4890  HB2 ASN A 340      37.993  13.278  17.014  1.00 73.79           H  
ATOM   4891  HB3 ASN A 340      38.246  11.573  17.399  1.00 73.79           H  
ATOM   4892  O   ASN A 340      40.136  11.395  15.176  1.00 73.79           O  
ATOM   4893  CG  ASN A 340      36.194  12.185  17.292  1.00 73.79           C  
ATOM   4894  ND2 ASN A 340      35.983  12.087  18.583  1.00 73.79           N  
ATOM   4895 HD21 ASN A 340      35.014  12.101  18.869  1.00 73.79           H  
ATOM   4896 HD22 ASN A 340      36.755  12.188  19.226  1.00 73.79           H  
ATOM   4897  OD1 ASN A 340      35.240  12.178  16.530  1.00 73.79           O  
ATOM   4898  N   ASN A 341      39.455  13.232  14.065  1.00 75.75           N  
ATOM   4899  H   ASN A 341      38.670  13.823  13.834  1.00 75.75           H  
ATOM   4900  CA  ASN A 341      40.770  13.704  13.649  1.00 75.75           C  
ATOM   4901  HA  ASN A 341      41.544  13.049  14.049  1.00 75.75           H  
ATOM   4902  C   ASN A 341      41.005  15.103  14.206  1.00 75.75           C  
ATOM   4903  CB  ASN A 341      40.877  13.719  12.118  1.00 75.75           C  
ATOM   4904  HB2 ASN A 341      41.851  14.115  11.833  1.00 75.75           H  
ATOM   4905  HB3 ASN A 341      40.114  14.379  11.706  1.00 75.75           H  
ATOM   4906  O   ASN A 341      40.085  15.908  14.293  1.00 75.75           O  
ATOM   4907  CG  ASN A 341      40.724  12.344  11.515  1.00 75.75           C  
ATOM   4908  ND2 ASN A 341      39.526  12.007  11.119  1.00 75.75           N  
ATOM   4909 HD21 ASN A 341      39.362  11.049  10.842  1.00 75.75           H  
ATOM   4910 HD22 ASN A 341      38.744  12.629  11.266  1.00 75.75           H  
ATOM   4911  OD1 ASN A 341      41.669  11.574  11.416  1.00 75.75           O  
ATOM   4912  N   THR A 342      42.247  15.427  14.517  1.00 73.37           N  
ATOM   4913  H   THR A 342      42.954  14.705  14.510  1.00 73.37           H  
ATOM   4914  CA  THR A 342      42.666  16.778  14.869  1.00 73.37           C  
ATOM   4915  HA  THR A 342      41.805  17.442  14.950  1.00 73.37           H  
ATOM   4916  C   THR A 342      43.566  17.293  13.762  1.00 73.37           C  
ATOM   4917  CB  THR A 342      43.376  16.762  16.224  1.00 73.37           C  
ATOM   4918  HB  THR A 342      44.241  16.100  16.182  1.00 73.37           H  
ATOM   4919  O   THR A 342      44.644  16.746  13.557  1.00 73.37           O  
ATOM   4920  CG2 THR A 342      43.825  18.149  16.638  1.00 73.37           C  
ATOM   4921 HG21 THR A 342      44.630  18.478  15.981  1.00 73.37           H  
ATOM   4922 HG22 THR A 342      42.984  18.839  16.572  1.00 73.37           H  
ATOM   4923 HG23 THR A 342      44.201  18.126  17.661  1.00 73.37           H  
ATOM   4924  OG1 THR A 342      42.497  16.307  17.228  1.00 73.37           O  
ATOM   4925  HG1 THR A 342      41.803  16.962  17.329  1.00 73.37           H  
ATOM   4926  N   TYR A 343      43.142  18.319  13.034  1.00 77.47           N  
ATOM   4927  H   TYR A 343      42.280  18.777  13.294  1.00 77.47           H  
ATOM   4928  CA  TYR A 343      43.988  18.986  12.054  1.00 77.47           C  
ATOM   4929  HA  TYR A 343      44.739  18.275  11.710  1.00 77.47           H  
ATOM   4930  C   TYR A 343      44.683  20.172  12.697  1.00 77.47           C  
ATOM   4931  CB  TYR A 343      43.195  19.411  10.828  1.00 77.47           C  
ATOM   4932  HB2 TYR A 343      43.847  19.990  10.173  1.00 77.47           H  
ATOM   4933  HB3 TYR A 343      42.369  20.054  11.133  1.00 77.47           H  
ATOM   4934  O   TYR A 343      44.033  20.969  13.355  1.00 77.47           O  
ATOM   4935  CG  TYR A 343      42.665  18.235  10.056  1.00 77.47           C  
ATOM   4936  CD1 TYR A 343      43.471  17.641   9.075  1.00 77.47           C  
ATOM   4937  HD1 TYR A 343      44.465  18.017   8.882  1.00 77.47           H  
ATOM   4938  CD2 TYR A 343      41.387  17.718  10.338  1.00 77.47           C
[truncated: 903,242 more chars]
