# Supplementary material for: Distantly related Alteromonas bacteriophages share tail fibers exhibiting properties of transient chaperone caps
Source: Nat Commun. 2023 Oct 16;14:6517. doi: 10.1038/s41467-023-42114-8 (PMC10579305; doi:10.1038/s41467-023-42114-8)
Supplement: Supplementary file 4 — Source Data [file 41467_2023_42114_MOESM4_ESM.zip › Source_data/Supplementary_Information/FigS2a_V22_gp24_trimer.pdb]

ATOM      1  N   ALA A   1      88.913-122.776  40.758  1.00 35.09           N  
ATOM      2  H   ALA A   1      88.458-122.793  39.857  1.00 35.09           H  
ATOM      3  H2  ALA A   1      88.206-122.730  41.478  1.00 35.09           H  
ATOM      4  H3  ALA A   1      89.456-123.620  40.874  1.00 35.09           H  
ATOM      5  CA  ALA A   1      89.793-121.596  40.826  1.00 35.09           C  
ATOM      6  HA  ALA A   1      90.248-121.542  41.815  1.00 35.09           H  
ATOM      7  C   ALA A   1      88.949-120.349  40.615  1.00 35.09           C  
ATOM      8  CB  ALA A   1      90.916-121.685  39.782  1.00 35.09           C  
ATOM      9  HB1 ALA A   1      91.549-120.801  39.850  1.00 35.09           H  
ATOM     10  HB2 ALA A   1      90.498-121.742  38.777  1.00 35.09           H  
ATOM     11  HB3 ALA A   1      91.527-122.568  39.968  1.00 35.09           H  
ATOM     12  O   ALA A   1      88.310-120.225  39.576  1.00 35.09           O  
ATOM     13  N   ASN A   2      88.901-119.458  41.602  1.00 33.13           N  
ATOM     14  H   ASN A   2      89.456-119.593  42.435  1.00 33.13           H  
ATOM     15  CA  ASN A   2      88.375-118.118  41.382  1.00 33.13           C  
ATOM     16  HA  ASN A   2      87.454-118.161  40.800  1.00 33.13           H  
ATOM     17  C   ASN A   2      89.427-117.364  40.573  1.00 33.13           C  
ATOM     18  CB  ASN A   2      88.083-117.443  42.735  1.00 33.13           C  
ATOM     19  HB2 ASN A   2      88.937-117.564  43.403  1.00 33.13           H  
ATOM     20  HB3 ASN A   2      87.933-116.375  42.578  1.00 33.13           H  
ATOM     21  O   ASN A   2      90.520-117.115  41.072  1.00 33.13           O  
ATOM     22  CG  ASN A   2      86.831-117.980  43.404  1.00 33.13           C  
ATOM     23  ND2 ASN A   2      86.696-117.806  44.696  1.00 33.13           N  
ATOM     24 HD21 ASN A   2      85.862-118.188  45.119  1.00 33.13           H  
ATOM     25 HD22 ASN A   2      87.403-117.331  45.239  1.00 33.13           H  
ATOM     26  OD1 ASN A   2      85.964-118.560  42.774  1.00 33.13           O  
ATOM     27  N   HIS A   3      89.130-117.038  39.321  1.00 35.16           N  
ATOM     28  H   HIS A   3      88.237-117.307  38.932  1.00 35.16           H  
ATOM     29  CA  HIS A   3      89.953-116.090  38.584  1.00 35.16           C  
ATOM     30  HA  HIS A   3      91.008-116.325  38.728  1.00 35.16           H  
ATOM     31  C   HIS A   3      89.692-114.707  39.178  1.00 35.16           C  
ATOM     32  CB  HIS A   3      89.656-116.184  37.085  1.00 35.16           C  
ATOM     33  HB2 HIS A   3      90.047-115.293  36.594  1.00 35.16           H  
ATOM     34  HB3 HIS A   3      88.580-116.214  36.915  1.00 35.16           H  
ATOM     35  O   HIS A   3      88.683-114.069  38.892  1.00 35.16           O  
ATOM     36  CG  HIS A   3      90.311-117.388  36.458  1.00 35.16           C  
ATOM     37  CD2 HIS A   3      89.776-118.638  36.300  1.00 35.16           C  
ATOM     38  HD2 HIS A   3      88.783-118.947  36.593  1.00 35.16           H  
ATOM     39  ND1 HIS A   3      91.600-117.433  35.980  1.00 35.16           N  
ATOM     40  HD1 HIS A   3      92.255-116.665  35.973  1.00 35.16           H  
ATOM     41  CE1 HIS A   3      91.836-118.680  35.540  1.00 35.16           C  
ATOM     42  HE1 HIS A   3      92.770-119.021  35.120  1.00 35.16           H  
ATOM     43  NE2 HIS A   3      90.750-119.452  35.710  1.00 35.16           N  
ATOM     44  N   THR A   4      90.570-114.285  40.083  1.00 38.02           N  
ATOM     45  H   THR A   4      91.323-114.898  40.361  1.00 38.02           H  
ATOM     46  CA  THR A   4      90.551-112.950  40.697  1.00 38.02           C  
ATOM     47  HA  THR A   4      89.541-112.704  41.023  1.00 38.02           H  
ATOM     48  C   THR A   4      90.983-111.876  39.711  1.00 38.02           C  
ATOM     49  CB  THR A   4      91.494-112.921  41.905  1.00 38.02           C  
ATOM     50  HB  THR A   4      91.683-111.889  42.203  1.00 38.02           H  
ATOM     51  O   THR A   4      90.596-110.715  39.832  1.00 38.02           O  
ATOM     52  CG2 THR A   4      90.886-113.676  43.083  1.00 38.02           C  
ATOM     53 HG21 THR A   4      91.554-113.611  43.942  1.00 38.02           H  
ATOM     54 HG22 THR A   4      90.738-114.725  42.826  1.00 38.02           H  
ATOM     55 HG23 THR A   4      89.928-113.230  43.352  1.00 38.02           H  
ATOM     56  OG1 THR A   4      92.710-113.557  41.576  1.00 38.02           O  
ATOM     57  HG1 THR A   4      93.305-113.476  42.325  1.00 38.02           H  
ATOM     58  N   THR A   5      91.751-112.280  38.707  1.00 41.24           N  
ATOM     59  H   THR A   5      92.082-113.234  38.714  1.00 41.24           H  
ATOM     60  CA  THR A   5      92.204-111.447  37.609  1.00 41.24           C  
ATOM     61  HA  THR A   5      91.588-110.549  37.563  1.00 41.24           H  
ATOM     62  C   THR A   5      92.033-112.199  36.300  1.00 41.24           C  
ATOM     63  CB  THR A   5      93.661-111.012  37.803  1.00 41.24           C  
ATOM     64  HB  THR A   5      93.965-110.397  36.956  1.00 41.24           H  
ATOM     65  O   THR A   5      91.987-113.430  36.232  1.00 41.24           O  
ATOM     66  CG2 THR A   5      93.857-110.205  39.086  1.00 41.24           C  
ATOM     67 HG21 THR A   5      93.719-110.840  39.961  1.00 41.24           H  
ATOM     68 HG22 THR A   5      93.139-109.386  39.123  1.00 41.24           H  
ATOM     69 HG23 THR A   5      94.865-109.789  39.107  1.00 41.24           H  
ATOM     70  OG1 THR A   5      94.491-112.144  37.875  1.00 41.24           O  
ATOM     71  HG1 THR A   5      95.358-111.863  38.175  1.00 41.24           H  
ATOM     72  N   GLY A   6      91.882-111.430  35.239  1.00 37.44           N  
ATOM     73  H   GLY A   6      91.856-110.428  35.370  1.00 37.44           H  
ATOM     74  CA  GLY A   6      91.535-111.936  33.930  1.00 37.44           C  
ATOM     75  HA2 GLY A   6      92.441-112.044  33.334  1.00 37.44           H  
ATOM     76  HA3 GLY A   6      91.039-112.904  34.002  1.00 37.44           H  
ATOM     77  C   GLY A   6      90.592-110.960  33.258  1.00 37.44           C  
ATOM     78  O   GLY A   6      89.910-110.164  33.903  1.00 37.44           O  
ATOM     79  N   PHE A   7      90.561-111.018  31.939  1.00 43.35           N  
ATOM     80  H   PHE A   7      91.136-111.698  31.462  1.00 43.35           H  
ATOM     81  CA  PHE A   7      89.678-110.191  31.141  1.00 43.35           C  
ATOM     82  HA  PHE A   7      89.137-109.489  31.774  1.00 43.35           H  
ATOM     83  C   PHE A   7      88.661-111.107  30.474  1.00 43.35           C  
ATOM     84  CB  PHE A   7      90.513-109.362  30.157  1.00 43.35           C  
ATOM     85  HB2 PHE A   7      89.837-108.809  29.505  1.00 43.35           H  
ATOM     86  HB3 PHE A   7      91.102-110.030  29.528  1.00 43.35           H  
ATOM     87  O   PHE A   7      89.014-111.930  29.633  1.00 43.35           O  
ATOM     88  CG  PHE A   7      91.441-108.374  30.846  1.00 43.35           C  
ATOM     89  CD1 PHE A   7      90.961-107.106  31.227  1.00 43.35           C  
ATOM     90  HD1 PHE A   7      89.936-106.831  31.025  1.00 43.35           H  
ATOM     91  CD2 PHE A   7      92.776-108.726  31.128  1.00 43.35           C  
ATOM     92  HD2 PHE A   7      93.157-109.694  30.841  1.00 43.35           H  
ATOM     93  CE1 PHE A   7      91.812-106.193  31.875  1.00 43.35           C  
ATOM     94  HE1 PHE A   7      91.446-105.219  32.167  1.00 43.35           H  
ATOM     95  CE2 PHE A   7      93.624-107.814  31.781  1.00 43.35           C  
ATOM     96  HE2 PHE A   7      94.649-108.082  31.991  1.00 43.35           H  
ATOM     97  CZ  PHE A   7      93.144-106.546  32.151  1.00 43.35           C  
ATOM     98  HZ  PHE A   7      93.801-105.848  32.648  1.00 43.35           H  
ATOM     99  N   LEU A   8      87.384-110.960  30.830  1.00 40.23           N  
ATOM    100  H   LEU A   8      87.153-110.317  31.574  1.00 40.23           H  
ATOM    101  CA  LEU A   8      86.303-111.545  30.047  1.00 40.23           C  
ATOM    102  HA  LEU A   8      86.651-112.485  29.617  1.00 40.23           H  
ATOM    103  C   LEU A   8      85.977-110.583  28.902  1.00 40.23           C  
ATOM    104  CB  LEU A   8      85.093-111.857  30.938  1.00 40.23           C  
ATOM    105  HB2 LEU A   8      85.409-112.449  31.797  1.00 40.23           H  
ATOM    106  HB3 LEU A   8      84.680-110.919  31.307  1.00 40.23           H  
ATOM    107  O   LEU A   8      85.202-109.638  29.055  1.00 40.23           O  
ATOM    108  CG  LEU A   8      84.017-112.632  30.154  1.00 40.23           C  
ATOM    109  HG  LEU A   8      83.874-112.179  29.174  1.00 40.23           H  
ATOM    110  CD1 LEU A   8      84.377-114.108  29.968  1.00 40.23           C  
ATOM    111 HD11 LEU A   8      84.545-114.584  30.934  1.00 40.23           H  
ATOM    112 HD12 LEU A   8      83.566-114.624  29.454  1.00 40.23           H  
ATOM    113 HD13 LEU A   8      85.278-114.207  29.363  1.00 40.23           H  
ATOM    114  CD2 LEU A   8      82.691-112.572  30.891  1.00 40.23           C  
ATOM    115 HD21 LEU A   8      81.903-112.931  30.229  1.00 40.23           H  
ATOM    116 HD22 LEU A   8      82.749-113.206  31.776  1.00 40.23           H  
ATOM    117 HD23 LEU A   8      82.469-111.546  31.186  1.00 40.23           H  
ATOM    118  N   ARG A   9      86.587-110.800  27.739  1.00 41.62           N  
ATOM    119  H   ARG A   9      87.260-111.551  27.690  1.00 41.62           H  
ATOM    120  CA  ARG A   9      86.274-110.033  26.532  1.00 41.62           C  
ATOM    121  HA  ARG A   9      86.117-108.992  26.812  1.00 41.62           H  
ATOM    122  C   ARG A   9      84.968-110.552  25.931  1.00 41.62           C  
ATOM    123  CB  ARG A   9      87.469-110.090  25.571  1.00 41.62           C  
ATOM    124  HB2 ARG A   9      87.585-111.105  25.191  1.00 41.62           H  
ATOM    125  HB3 ARG A   9      88.374-109.826  26.118  1.00 41.62           H  
ATOM    126  O   ARG A   9      84.973-111.410  25.057  1.00 41.62           O  
ATOM    127  CG  ARG A   9      87.308-109.110  24.399  1.00 41.62           C  
ATOM    128  HG2 ARG A   9      86.395-109.341  23.848  1.00 41.62           H  
ATOM    129  HG3 ARG A   9      87.252-108.090  24.777  1.00 41.62           H  
ATOM    130  CD  ARG A   9      88.506-109.245  23.455  1.00 41.62           C  
ATOM    131  HD2 ARG A   9      88.572-110.287  23.142  1.00 41.62           H  
ATOM    132  HD3 ARG A   9      89.418-108.987  23.994  1.00 41.62           H  
ATOM    133  NE  ARG A   9      88.375-108.374  22.270  1.00 41.62           N  
ATOM    134  HE  ARG A   9      87.838-107.525  22.377  1.00 41.62           H  
ATOM    135  NH1 ARG A   9      89.714-109.601  20.852  1.00 41.62           N  
ATOM    136 HH11 ARG A   9      89.894-110.274  21.584  1.00 41.62           H  
ATOM    137 HH12 ARG A   9      90.166-109.713  19.956  1.00 41.62           H  
ATOM    138  NH2 ARG A   9      88.771-107.724  20.118  1.00 41.62           N  
ATOM    139 HH21 ARG A   9      88.206-106.896  20.240  1.00 41.62           H  
ATOM    140 HH22 ARG A   9      89.243-107.873  19.238  1.00 41.62           H  
ATOM    141  CZ  ARG A   9      88.951-108.571  21.093  1.00 41.62           C  
ATOM    142  N   ILE A  10      83.841-110.022  26.394  1.00 41.61           N  
ATOM    143  H   ILE A  10      83.897-109.393  27.183  1.00 41.61           H  
ATOM    144  CA  ILE A  10      82.541-110.314  25.786  1.00 41.61           C  
ATOM    145  HA  ILE A  10      82.508-111.375  25.541  1.00 41.61           H  
ATOM    146  C   ILE A  10      82.428-109.509  24.488  1.00 41.61           C  
ATOM    147  CB  ILE A  10      81.361-110.025  26.735  1.00 41.61           C  
ATOM    148  HB  ILE A  10      81.267-108.943  26.829  1.00 41.61           H  
ATOM    149  O   ILE A  10      82.265-108.289  24.499  1.00 41.61           O  
ATOM    150  CG1 ILE A  10      81.565-110.601  28.154  1.00 41.61           C  
ATOM    151 HG12 ILE A  10      82.499-110.223  28.568  1.00 41.61           H  
ATOM    152 HG13 ILE A  10      81.625-111.688  28.101  1.00 41.61           H  
ATOM    153  CG2 ILE A  10      80.079-110.598  26.100  1.00 41.61           C  
ATOM    154 HG21 ILE A  10      80.154-111.683  26.027  1.00 41.61           H  
ATOM    155 HG22 ILE A  10      79.925-110.197  25.099  1.00 41.61           H  
ATOM    156 HG23 ILE A  10      79.205-110.351  26.703  1.00 41.61           H  
ATOM    157  CD1 ILE A  10      80.456-110.200  29.137  1.00 41.61           C  
ATOM    158 HD11 ILE A  10      79.522-110.705  28.890  1.00 41.61           H  
ATOM    159 HD12 ILE A  10      80.737-110.489  30.150  1.00 41.61           H  
ATOM    160 HD13 ILE A  10      80.307-109.120  29.113  1.00 41.61           H  
ATOM    161  N   THR A  11      82.527-110.190  23.357  1.00 39.23           N  
ATOM    162  H   THR A  11      82.671-111.189  23.404  1.00 39.23           H  
ATOM    163  CA  THR A  11      82.225-109.634  22.034  1.00 39.23           C  
ATOM    164  HA  THR A  11      82.432-108.564  22.045  1.00 39.23           H  
ATOM    165  C   THR A  11      80.728-109.789  21.749  1.00 39.23           C  
ATOM    166  CB  THR A  11      83.111-110.273  20.946  1.00 39.23           C  
ATOM    167  HB  THR A  11      82.538-110.373  20.024  1.00 39.23           H  
ATOM    168  O   THR A  11      80.067-110.666  22.297  1.00 39.23           O  
ATOM    169  CG2 THR A  11      84.343-109.415  20.662  1.00 39.23           C  
ATOM    170 HG21 THR A  11      84.917-109.265  21.577  1.00 39.23           H  
ATOM    171 HG22 THR A  11      84.965-109.912  19.918  1.00 39.23           H  
ATOM    172 HG23 THR A  11      84.033-108.449  20.264  1.00 39.23           H  
ATOM    173  OG1 THR A  11      83.588-111.542  21.335  1.00 39.23           O  
ATOM    174  HG1 THR A  11      84.337-111.438  21.926  1.00 39.23           H  
ATOM    175  N   ASN A  12      80.153-108.911  20.927  1.00 43.34           N  
ATOM    176  H   ASN A  12      80.743-108.250  20.442  1.00 43.34           H  
ATOM    177  CA  ASN A  12      78.739-108.965  20.525  1.00 43.34           C  
ATOM    178  HA  ASN A  12      78.565-108.079  19.915  1.00 43.34           H  
ATOM    179  C   ASN A  12      77.690-108.844  21.651  1.00 43.34           C  
ATOM    180  CB  ASN A  12      78.507-110.181  19.603  1.00 43.34           C  
ATOM    181  HB2 ASN A  12      77.453-110.247  19.332  1.00 43.34           H  
ATOM    182  HB3 ASN A  12      78.774-111.103  20.120  1.00 43.34           H  
ATOM    183  O   ASN A  12      76.579-109.361  21.519  1.00 43.34           O  
ATOM    184  CG  ASN A  12      79.282-110.087  18.308  1.00 43.34           C  
ATOM    185  ND2 ASN A  12      79.457-111.183  17.612  1.00 43.34           N  
ATOM    186 HD21 ASN A  12      79.991-111.097  16.759  1.00 43.34           H  
ATOM    187 HD22 ASN A  12      79.168-112.084  17.967  1.00 43.34           H  
ATOM    188  OD1 ASN A  12      79.711-109.022  17.900  1.00 43.34           O  
ATOM    189  N   ILE A  13      77.971-108.097  22.727  1.00 40.47           N  
ATOM    190  H   ILE A  13      78.902-107.719  22.828  1.00 40.47           H  
ATOM    191  CA  ILE A  13      76.911-107.667  23.656  1.00 40.47           C  
ATOM    192  HA  ILE A  13      76.439-108.557  24.073  1.00 40.47           H  
ATOM    193  C   ILE A  13      75.860-106.873  22.862  1.00 40.47           C  
ATOM    194  CB  ILE A  13      77.456-106.814  24.827  1.00 40.47           C  
ATOM    195  HB  ILE A  13      77.911-105.913  24.416  1.00 40.47           H  
ATOM    196  O   ILE A  13      76.128-105.769  22.387  1.00 40.47           O  
ATOM    197  CG1 ILE A  13      78.534-107.571  25.632  1.00 40.47           C  
ATOM    198 HG12 ILE A  13      79.335-107.877  24.960  1.00 40.47           H  
ATOM    199 HG13 ILE A  13      78.088-108.461  26.075  1.00 40.47           H  
ATOM    200  CG2 ILE A  13      76.294-106.395  25.756  1.00 40.47           C  
ATOM    201 HG21 ILE A  13      76.653-105.726  26.538  1.00 40.47           H  
ATOM    202 HG22 ILE A  13      75.530-105.846  25.206  1.00 40.47           H  
ATOM    203 HG23 ILE A  13      75.846-107.275  26.217  1.00 40.47           H  
ATOM    204  CD1 ILE A  13      79.170-106.725  26.745  1.00 40.47           C  
ATOM    205 HD11 ILE A  13      78.452-106.533  27.542  1.00 40.47           H  
ATOM    206 HD12 ILE A  13      79.527-105.780  26.336  1.00 40.47           H  
ATOM    207 HD13 ILE A  13      80.016-107.254  27.185  1.00 40.47           H  
ATOM    208  N   LYS A  14      74.644-107.411  22.735  1.00 41.65           N  
ATOM    209  H   LYS A  14      74.513-108.353  23.074  1.00 41.65           H  
ATOM    210  CA  LYS A  14      73.508-106.707  22.128  1.00 41.65           C  
ATOM    211  HA  LYS A  14      73.880-105.863  21.547  1.00 41.65           H  
ATOM    212  C   LYS A  14      72.618-106.137  23.220  1.00 41.65           C  
ATOM    213  CB  LYS A  14      72.733-107.617  21.160  1.00 41.65           C  
ATOM    214  HB2 LYS A  14      71.772-107.150  20.946  1.00 41.65           H  
ATOM    215  HB3 LYS A  14      72.548-108.584  21.628  1.00 41.65           H  
ATOM    216  O   LYS A  14      71.863-106.856  23.867  1.00 41.65           O  
ATOM    217  CG  LYS A  14      73.480-107.811  19.830  1.00 41.65           C  
ATOM    218  HG2 LYS A  14      74.410-108.349  20.013  1.00 41.65           H  
ATOM    219  HG3 LYS A  14      73.720-106.834  19.411  1.00 41.65           H  
ATOM    220  CD  LYS A  14      72.637-108.593  18.806  1.00 41.65           C  
ATOM    221  HD2 LYS A  14      71.702-108.061  18.628  1.00 41.65           H  
ATOM    222  HD3 LYS A  14      72.420-109.583  19.206  1.00 41.65           H  
ATOM    223  CE  LYS A  14      73.409-108.730  17.483  1.00 41.65           C  
ATOM    224  HE2 LYS A  14      73.652-107.733  17.116  1.00 41.65           H  
ATOM    225  HE3 LYS A  14      74.354-109.235  17.689  1.00 41.65           H  
ATOM    226  NZ  LYS A  14      72.659-109.481  16.438  1.00 41.65           N  
ATOM    227  HZ1 LYS A  14      71.793-109.025  16.191  1.00 41.65           H  
ATOM    228  HZ2 LYS A  14      73.210-109.545  15.594  1.00 41.65           H  
ATOM    229  HZ3 LYS A  14      72.468-110.429  16.729  1.00 41.65           H  
ATOM    230  N   LEU A  15      72.664-104.823  23.384  1.00 42.75           N  
ATOM    231  H   LEU A  15      73.330-104.295  22.838  1.00 42.75           H  
ATOM    232  CA  LEU A  15      71.630-104.102  24.115  1.00 42.75           C  
ATOM    233  HA  LEU A  15      71.335-104.672  24.996  1.00 42.75           H  
ATOM    234  C   LEU A  15      70.418-103.964  23.197  1.00 42.75           C  
ATOM    235  CB  LEU A  15      72.175-102.744  24.570  1.00 42.75           C  
ATOM    236  HB2 LEU A  15      71.341-102.119  24.889  1.00 42.75           H  
ATOM    237  HB3 LEU A  15      72.652-102.257  23.720  1.00 42.75           H  
ATOM    238  O   LEU A  15      70.509-103.363  22.125  1.00 42.75           O  
ATOM    239  CG  LEU A  15      73.173-102.875  25.734  1.00 42.75           C  
ATOM    240  HG  LEU A  15      73.760-103.787  25.626  1.00 42.75           H  
ATOM    241  CD1 LEU A  15      74.142-101.696  25.731  1.00 42.75           C  
ATOM    242 HD11 LEU A  15      74.839-101.793  26.563  1.00 42.75           H  
ATOM    243 HD12 LEU A  15      74.711-101.688  24.802  1.00 42.75           H  
ATOM    244 HD13 LEU A  15      73.593-100.759  25.830  1.00 42.75           H  
ATOM    245  CD2 LEU A  15      72.444-102.909  27.080  1.00 42.75           C  
ATOM    246 HD21 LEU A  15      71.882-101.987  27.231  1.00 42.75           H  
ATOM    247 HD22 LEU A  15      71.761-103.758  27.113  1.00 42.75           H  
ATOM    248 HD23 LEU A  15      73.170-103.019  27.885  1.00 42.75           H  
ATOM    249  N   ARG A  16      69.288-104.544  23.603  1.00 40.13           N  
ATOM    250  H   ARG A  16      69.281-105.019  24.495  1.00 40.13           H  
ATOM    251  CA  ARG A  16      68.023-104.343  22.905  1.00 40.13           C  
ATOM    252  HA  ARG A  16      68.241-104.082  21.869  1.00 40.13           H  
ATOM    253  C   ARG A  16      67.289-103.161  23.507  1.00 40.13           C  
ATOM    254  CB  ARG A  16      67.157-105.607  22.872  1.00 40.13           C  
ATOM    255  HB2 ARG A  16      67.000-105.976  23.886  1.00 40.13           H  
ATOM    256  HB3 ARG A  16      66.187-105.350  22.446  1.00 40.13           H  
ATOM    257  O   ARG A  16      67.230-102.975  24.720  1.00 40.13           O  
ATOM    258  CG  ARG A  16      67.800-106.702  22.009  1.00 40.13           C  
ATOM    259  HG2 ARG A  16      68.684-107.088  22.517  1.00 40.13           H  
ATOM    260  HG3 ARG A  16      68.096-106.287  21.046  1.00 40.13           H  
ATOM    261  CD  ARG A  16      66.803-107.841  21.773  1.00 40.13           C  
ATOM    262  HD2 ARG A  16      65.972-107.456  21.183  1.00 40.13           H  
ATOM    263  HD3 ARG A  16      66.419-108.181  22.734  1.00 40.13           H  
ATOM    264  NE  ARG A  16      67.431-108.982  21.078  1.00 40.13           N  
ATOM    265  HE  ARG A  16      68.435-109.065  21.150  1.00 40.13           H  
ATOM    266  NH1 ARG A  16      65.500-109.989  20.324  1.00 40.13           N  
ATOM    267 HH11 ARG A  16      65.041-110.744  19.833  1.00 40.13           H  
ATOM    268 HH12 ARG A  16      64.936-109.252  20.723  1.00 40.13           H  
ATOM    269  NH2 ARG A  16      67.464-110.949  19.921  1.00 40.13           N  
ATOM    270 HH21 ARG A  16      66.960-111.688  19.451  1.00 40.13           H  
ATOM    271 HH22 ARG A  16      68.461-111.042  20.054  1.00 40.13           H  
ATOM    272  CZ  ARG A  16      66.797-109.959  20.446  1.00 40.13           C  
ATOM    273  N   ARG A  17      66.717-102.391  22.601  1.00 40.47           N  
ATOM    274  H   ARG A  17      66.842-102.659  21.635  1.00 40.47           H  
ATOM    275  CA  ARG A  17      65.778-101.318  22.862  1.00 40.47           C  
ATOM    276  HA  ARG A  17      66.262-100.524  23.431  1.00 40.47           H  
ATOM    277  C   ARG A  17      64.611-101.859  23.694  1.00 40.47           C  
ATOM    278  CB  ARG A  17      65.356-100.812  21.470  1.00 40.47           C  
ATOM    279  HB2 ARG A  17      64.268-100.820  21.391  1.00 40.47           H  
ATOM    280  HB3 ARG A  17      65.710-101.468  20.675  1.00 40.47           H  
ATOM    281  O   ARG A  17      63.936-102.794  23.264  1.00 40.47           O  
ATOM    282  CG  ARG A  17      65.927 -99.420  21.239  1.00 40.47           C  
ATOM    283  HG2 ARG A  17      67.015 -99.474  21.267  1.00 40.47           H  
ATOM    284  HG3 ARG A  17      65.558 -98.807  22.061  1.00 40.47           H  
ATOM    285  CD  ARG A  17      65.476 -98.697  19.972  1.00 40.47           C  
ATOM    286  HD2 ARG A  17      65.850 -97.675  20.038  1.00 40.47           H  
ATOM    287  HD3 ARG A  17      64.387 -98.654  19.960  1.00 40.47           H  
ATOM    288  NE  ARG A  17      65.948 -99.269  18.700  1.00 40.47           N  
ATOM    289  HE  ARG A  17      66.561-100.071  18.724  1.00 40.47           H  
ATOM    290  NH1 ARG A  17      65.029 -97.585  17.419  1.00 40.47           N  
ATOM    291 HH11 ARG A  17      64.699 -97.218  16.538  1.00 40.47           H  
ATOM    292 HH12 ARG A  17      64.717 -97.078  18.235  1.00 40.47           H  
ATOM    293  NH2 ARG A  17      66.105 -99.264  16.421  1.00 40.47           N  
ATOM    294 HH21 ARG A  17      66.507-100.191  16.414  1.00 40.47           H  
ATOM    295 HH22 ARG A  17      65.829 -98.827  15.553  1.00 40.47           H  
ATOM    296  CZ  ARG A  17      65.697 -98.705  17.526  1.00 40.47           C  
ATOM    297  N   LYS A  18      64.396-101.317  24.895  1.00 40.03           N  
ATOM    298  H   LYS A  18      64.956-100.526  25.177  1.00 40.03           H  
ATOM    299  CA  LYS A  18      63.201-101.659  25.672  1.00 40.03           C  
ATOM    300  HA  LYS A  18      62.979-102.712  25.503  1.00 40.03           H  
ATOM    301  C   LYS A  18      62.049-100.833  25.126  1.00 40.03           C  
ATOM    302  CB  LYS A  18      63.420-101.466  27.175  1.00 40.03           C  
ATOM    303  HB2 LYS A  18      63.464-100.399  27.396  1.00 40.03           H  
ATOM    304  HB3 LYS A  18      64.373-101.930  27.430  1.00 40.03           H  
ATOM    305  O   LYS A  18      62.161 -99.620  25.006  1.00 40.03           O  
ATOM    306  CG  LYS A  18      62.315-102.129  28.019  1.00 40.03           C  
ATOM    307  HG2 LYS A  18      61.359-101.650  27.804  1.00 40.03           H  
ATOM    308  HG3 LYS A  18      62.245-103.183  27.749  1.00 40.03           H  
ATOM    309  CD  LYS A  18      62.600-102.018  29.525  1.00 40.03           C  
ATOM    310  HD2 LYS A  18      62.630-100.964  29.799  1.00 40.03           H  
ATOM    311  HD3 LYS A  18      63.566-102.479  29.735  1.00 40.03           H  
ATOM    312  CE  LYS A  18      61.521-102.724  30.352  1.00 40.03           C  
ATOM    313  HE2 LYS A  18      60.560-102.256  30.137  1.00 40.03           H  
ATOM    314  HE3 LYS A  18      61.459-103.765  30.033  1.00 40.03           H  
ATOM    315  NZ  LYS A  18      61.812-102.652  31.807  1.00 40.03           N  
ATOM    316  HZ1 LYS A  18      62.684-103.115  32.020  1.00 40.03           H  
ATOM    317  HZ2 LYS A  18      61.874-101.691  32.111  1.00 40.03           H  
ATOM    318  HZ3 LYS A  18      61.078-103.107  32.332  1.00 40.03           H  
ATOM    319  N   LYS A  19      60.958-101.524  24.805  1.00 43.34           N  
ATOM    320  H   LYS A  19      61.004-102.530  24.880  1.00 43.34           H  
ATOM    321  CA  LYS A  19      59.761-100.947  24.181  1.00 43.34           C  
ATOM    322  HA  LYS A  19      60.040-100.399  23.281  1.00 43.34           H  
ATOM    323  C   LYS A  19      59.044 -99.922  25.047  1.00 43.34           C  
ATOM    324  CB  LYS A  19      58.815-102.091  23.788  1.00 43.34           C  
ATOM    325  HB2 LYS A  19      58.337-102.496  24.680  1.00 43.34           H  
ATOM    326  HB3 LYS A  19      59.391-102.884  23.309  1.00 43.34           H  
ATOM    327  O   LYS A  19      58.239 -99.161  24.551  1.00 43.34           O  
ATOM    328  CG  LYS A  19      57.741-101.621  22.795  1.00 43.34           C  
ATOM    329  HG2 LYS A  19      58.228-101.215  21.908  1.00 43.34           H  
ATOM    330  HG3 LYS A  19      57.126-100.842  23.246  1.00 43.34           H  
ATOM    331  CD  LYS A  19      56.792-102.745  22.374  1.00 43.34           C  
ATOM    332  HD2 LYS A  19      57.352-103.536  21.874  1.00 43.34           H  
ATOM    333  HD3 LYS A  19      56.293-103.148  23.255  1.00 43.34           H  
ATOM    334  CE  LYS A  19      55.752-102.148  21.414  1.00 43.34           C  
ATOM    335  HE2 LYS A  19      55.260-101.313  21.913  1.00 43.34           H  
ATOM    336  HE3 LYS A  19      56.267-101.742  20.544  1.00 43.34           H  
ATOM    337  NZ  LYS A  19      54.729-103.136  20.981  1.00 43.34           N  
ATOM    338  HZ1 LYS A  19      54.064-102.694  20.363  1.00 43.34           H  
ATOM    339  HZ2 LYS A  19      55.140-103.909  20.476  1.00 43.34           H  
ATOM    340  HZ3 LYS A  19      54.203-103.492  21.766  1.00 43.34           H  
ATOM    341  N   ALA A  20      59.306 -99.918  26.336  1.00 40.56           N  
ATOM    342  H   ALA A  20      60.069-100.479  26.688  1.00 40.56           H  
ATOM    343  CA  ALA A  20      58.671 -98.984  27.231  1.00 40.56           C  
ATOM    344  HA  ALA A  20      57.934 -98.377  26.705  1.00 40.56           H  
ATOM    345  C   ALA A  20      59.743 -98.037  27.767  1.00 40.56           C  
ATOM    346  CB  ALA A  20      57.907 -99.814  28.258  1.00 40.56           C  
ATOM    347  HB1 ALA A  20      57.298-100.561  27.749  1.00 40.56           H  
ATOM    348  HB2 ALA A  20      58.603-100.312  28.932  1.00 40.56           H  
ATOM    349  HB3 ALA A  20      57.219 -99.164  28.800  1.00 40.56           H  
ATOM    350  O   ALA A  20      60.845 -98.491  28.109  1.00 40.56           O  
ATOM    351  N   GLY A  21      59.398 -96.749  27.871  1.00 45.53           N  
ATOM    352  H   GLY A  21      58.485 -96.471  27.542  1.00 45.53           H  
ATOM    353  CA  GLY A  21      60.240 -95.669  28.407  1.00 45.53           C  
ATOM    354  HA2 GLY A  21      59.665 -94.743  28.401  1.00 45.53           H  
ATOM    355  HA3 GLY A  21      61.107 -95.533  27.760  1.00 45.53           H  
ATOM    356  C   GLY A  21      60.726 -95.914  29.837  1.00 45.53           C  
ATOM    357  O   GLY A  21      61.563 -95.192  30.353  1.00 45.53           O  
ATOM    358  N   ASN A  22      60.300 -97.018  30.439  1.00 46.29           N  
ATOM    359  H   ASN A  22      59.505 -97.442  29.982  1.00 46.29           H  
ATOM    360  CA  ASN A  22      60.630 -97.574  31.743  1.00 46.29           C  
ATOM    361  HA  ASN A  22      60.262 -96.881  32.500  1.00 46.29           H  
ATOM    362  C   ASN A  22      62.130 -97.809  31.992  1.00 46.29           C  
ATOM    363  CB  ASN A  22      59.915 -98.942  31.893  1.00 46.29           C  
ATOM    364  HB2 ASN A  22      59.930 -99.226  32.945  1.00 46.29           H  
ATOM    365  HB3 ASN A  22      60.476 -99.682  31.323  1.00 46.29           H  
ATOM    366  O   ASN A  22      62.480 -98.408  33.007  1.00 46.29           O  
ATOM    367  CG  ASN A  22      58.477 -99.032  31.410  1.00 46.29           C  
ATOM    368  ND2 ASN A  22      57.861-100.184  31.524  1.00 46.29           N  
ATOM    369 HD21 ASN A  22      58.180-100.902  32.159  1.00 46.29           H  
ATOM    370 HD22 ASN A  22      56.896-100.150  31.230  1.00 46.29           H  
ATOM    371  OD1 ASN A  22      57.901 -98.119  30.861  1.00 46.29           O  
ATOM    372  N   LEU A  23      63.024 -97.480  31.063  1.00 49.83           N  
ATOM    373  H   LEU A  23      62.668 -97.001  30.249  1.00 49.83           H  
ATOM    374  CA  LEU A  23      64.473 -97.462  31.293  1.00 49.83           C  
ATOM    375  HA  LEU A  23      64.690 -98.058  32.180  1.00 49.83           H  
ATOM    376  C   LEU A  23      64.997 -96.054  31.610  1.00 49.83           C  
ATOM    377  CB  LEU A  23      65.182 -98.124  30.100  1.00 49.83           C  
ATOM    378  HB2 LEU A  23      64.446 -98.364  29.333  1.00 49.83           H  
ATOM    379  HB3 LEU A  23      65.887 -97.427  29.647  1.00 49.83           H  
ATOM    380  O   LEU A  23      66.060 -95.918  32.212  1.00 49.83           O  
ATOM    381  CG  LEU A  23      65.919 -99.409  30.528  1.00 49.83           C  
ATOM    382  HG  LEU A  23      65.428 -99.862  31.389  1.00 49.83           H  
ATOM    383  CD1 LEU A  23      65.884-100.438  29.414  1.00 49.83           C  
ATOM    384 HD11 LEU A  23      66.380-101.356  29.730  1.00 49.83           H  
ATOM    385 HD12 LEU A  23      64.837-100.643  29.190  1.00 49.83           H  
ATOM    386 HD13 LEU A  23      66.373-100.044  28.523  1.00 49.83           H  
ATOM    387  CD2 LEU A  23      67.381 -99.146  30.867  1.00 49.83           C  
ATOM    388 HD21 LEU A  23      67.903 -98.746  29.997  1.00 49.83           H  
ATOM    389 HD22 LEU A  23      67.862-100.071  31.185  1.00 49.83           H  
ATOM    390 HD23 LEU A  23      67.440 -98.418  31.676  1.00 49.83           H  
ATOM    391  N   ILE A  24      64.218 -95.039  31.257  1.00 60.61           N  
ATOM    392  H   ILE A  24      63.316 -95.246  30.855  1.00 60.61           H  
ATOM    393  CA  ILE A  24      64.425 -93.627  31.543  1.00 60.61           C  
ATOM    394  HA  ILE A  24      65.486 -93.438  31.709  1.00 60.61           H  
ATOM    395  C   ILE A  24      63.660 -93.324  32.837  1.00 60.61           C  
ATOM    396  CB  ILE A  24      63.964 -92.787  30.326  1.00 60.61           C  
ATOM    397  HB  ILE A  24      62.887 -92.913  30.209  1.00 60.61           H  
ATOM    398  O   ILE A  24      62.562 -93.840  33.064  1.00 60.61           O  
ATOM    399  CG1 ILE A  24      64.654 -93.278  29.026  1.00 60.61           C  
ATOM    400 HG12 ILE A  24      65.734 -93.161  29.119  1.00 60.61           H  
ATOM    401 HG13 ILE A  24      64.442 -94.336  28.875  1.00 60.61           H  
ATOM    402  CG2 ILE A  24      64.241 -91.297  30.563  1.00 60.61           C  
ATOM    403 HG21 ILE A  24      63.887 -90.705  29.719  1.00 60.61           H  
ATOM    404 HG22 ILE A  24      65.305 -91.113  30.709  1.00 60.61           H  
ATOM    405 HG23 ILE A  24      63.689 -90.947  31.435  1.00 60.61           H  
ATOM    406  CD1 ILE A  24      64.180 -92.575  27.751  1.00 60.61           C  
ATOM    407 HD11 ILE A  24      64.545 -93.126  26.884  1.00 60.61           H  
ATOM    408 HD12 ILE A  24      63.090 -92.555  27.719  1.00 60.61           H  
ATOM    409 HD13 ILE A  24      64.568 -91.557  27.707  1.00 60.61           H  
ATOM    410  N   VAL A  25      64.282 -92.590  33.755  1.00 58.19           N  
ATOM    411  H   VAL A  25      65.127 -92.101  33.496  1.00 58.19           H  
ATOM    412  CA  VAL A  25      63.590 -92.160  34.976  1.00 58.19           C  
ATOM    413  HA  VAL A  25      62.968 -92.976  35.343  1.00 58.19           H  
ATOM    414  C   VAL A  25      62.631 -91.024  34.617  1.00 58.19           C  
ATOM    415  CB  VAL A  25      64.592 -91.815  36.091  1.00 58.19           C  
ATOM    416  HB  VAL A  25      65.378 -91.185  35.674  1.00 58.19           H  
ATOM    417  O   VAL A  25      62.905 -90.229  33.719  1.00 58.19           O  
ATOM    418  CG1 VAL A  25      63.957 -91.147  37.315  1.00 58.19           C  
ATOM    419 HG11 VAL A  25      63.517 -90.188  37.042  1.00 58.19           H  
ATOM    420 HG12 VAL A  25      63.176 -91.782  37.732  1.00 58.19           H  
ATOM    421 HG13 VAL A  25      64.711 -90.951  38.077  1.00 58.19           H  
ATOM    422  CG2 VAL A  25      65.299 -93.076  36.590  1.00 58.19           C  
ATOM    423 HG21 VAL A  25      64.559 -93.848  36.799  1.00 58.19           H  
ATOM    424 HG22 VAL A  25      66.009 -93.394  35.826  1.00 58.19           H  
ATOM    425 HG23 VAL A  25      65.848 -92.879  37.511  1.00 58.19           H  
ATOM    426  N   ASP A  26      61.487 -90.980  35.285  1.00 59.32           N  
ATOM    427  H   ASP A  26      61.290 -91.645  36.019  1.00 59.32           H  
ATOM    428  CA  ASP A  26      60.459 -89.982  35.013  1.00 59.32           C  
ATOM    429  HA  ASP A  26      60.199 -90.042  33.956  1.00 59.32           H  
ATOM    430  C   ASP A  26      60.997 -88.568  35.284  1.00 59.32           C  
ATOM    431  CB  ASP A  26      59.195 -90.338  35.804  1.00 59.32           C  
ATOM    432  HB2 ASP A  26      58.419 -89.601  35.597  1.00 59.32           H  
ATOM    433  HB3 ASP A  26      59.420 -90.302  36.870  1.00 59.32           H  
ATOM    434  O   ASP A  26      61.771 -88.355  36.219  1.00 59.32           O  
ATOM    435  CG  ASP A  26      58.685 -91.742  35.429  1.00 59.32           C  
ATOM    436  OD1 ASP A  26      58.259 -92.472  36.348  1.00 59.32           O  
ATOM    437  OD2 ASP A  26      58.826 -92.153  34.247  1.00 59.32           O  
ATOM    438  N   GLY A  27      60.655 -87.623  34.410  1.00 66.13           N  
ATOM    439  H   GLY A  27      59.906 -87.837  33.766  1.00 66.13           H  
ATOM    440  CA  GLY A  27      61.127 -86.239  34.458  1.00 66.13           C  
ATOM    441  HA2 GLY A  27      60.593 -85.673  33.695  1.00 66.13           H  
ATOM    442  HA3 GLY A  27      60.878 -85.815  35.431  1.00 66.13           H  
ATOM    443  C   GLY A  27      62.630 -86.035  34.225  1.00 66.13           C  
ATOM    444  O   GLY A  27      63.166 -85.025  34.668  1.00 66.13           O  
ATOM    445  N   THR A  28      63.340 -86.967  33.576  1.00 66.24           N  
ATOM    446  H   THR A  28      62.850 -87.779  33.230  1.00 66.24           H  
ATOM    447  CA  THR A  28      64.813 -86.870  33.416  1.00 66.24           C  
ATOM    448  HA  THR A  28      65.180 -86.091  34.084  1.00 66.24           H  
ATOM    449  C   THR A  28      65.298 -86.441  32.048  1.00 66.24           C  
ATOM    450  CB  THR A  28      65.542 -88.142  33.824  1.00 66.24           C  
ATOM    451  HB  THR A  28      66.616 -87.969  33.760  1.00 66.24           H  
ATOM    452  O   THR A  28      66.495 -86.221  31.868  1.00 66.24           O  
ATOM    453  CG2 THR A  28      65.205 -88.437  35.272  1.00 66.24           C  
ATOM    454 HG21 THR A  28      64.151 -88.690  35.389  1.00 66.24           H  
ATOM    455 HG22 THR A  28      65.832 -89.265  35.605  1.00 66.24           H  
ATOM    456 HG23 THR A  28      65.430 -87.567  35.888  1.00 66.24           H  
ATOM    457  OG1 THR A  28      65.220 -89.257  33.022  1.00 66.24           O  
ATOM    458  HG1 THR A  28      64.307 -89.480  33.219  1.00 66.24           H  
ATOM    459  N   ILE A  29      64.386 -86.308  31.094  1.00 69.27           N  
ATOM    460  H   ILE A  29      63.422 -86.513  31.314  1.00 69.27           H  
ATOM    461  CA  ILE A  29      64.672 -85.698  29.804  1.00 69.27           C  
ATOM    462  HA  ILE A  29      65.710 -85.877  29.523  1.00 69.27           H  
ATOM    463  C   ILE A  29      64.478 -84.196  29.966  1.00 69.27           C  
ATOM    464  CB  ILE A  29      63.769 -86.324  28.731  1.00 69.27           C  
ATOM    465  HB  ILE A  29      62.734 -86.272  29.069  1.00 69.27           H  
ATOM    466  O   ILE A  29      63.347 -83.715  30.023  1.00 69.27           O  
ATOM    467  CG1 ILE A  29      64.150 -87.809  28.560  1.00 69.27           C  
ATOM    468 HG12 ILE A  29      64.248 -88.294  29.532  1.00 69.27           H  
ATOM    469 HG13 ILE A  29      65.110 -87.885  28.051  1.00 69.27           H  
ATOM    470  CG2 ILE A  29      63.873 -85.540  27.413  1.00 69.27           C  
ATOM    471 HG21 ILE A  29      64.908 -85.504  27.072  1.00 69.27           H  
ATOM    472 HG22 ILE A  29      63.232 -85.972  26.644  1.00 69.27           H  
ATOM    473 HG23 ILE A  29      63.522 -84.519  27.562  1.00 69.27           H  
ATOM    474  CD1 ILE A  29      63.085 -88.579  27.791  1.00 69.27           C  
ATOM    475 HD11 ILE A  29      62.903 -88.115  26.821  1.00 69.27           H  
ATOM    476 HD12 ILE A  29      62.153 -88.552  28.355  1.00 69.27           H  
ATOM    477 HD13 ILE A  29      63.405 -89.611  27.648  1.00 69.27           H  
ATOM    478  N   THR A  30      65.582 -83.465  30.071  1.00 69.49           N  
ATOM    479  H   THR A  30      66.483 -83.920  30.023  1.00 69.49           H  
ATOM    480  CA  THR A  30      65.575 -82.001  30.075  1.00 69.49           C  
ATOM    481  HA  THR A  30      64.617 -81.646  30.455  1.00 69.49           H  
ATOM    482  C   THR A  30      65.726 -81.470  28.647  1.00 69.49           C  
ATOM    483  CB  THR A  30      66.667 -81.436  31.001  1.00 69.49           C  
ATOM    484  HB  THR A  30      66.527 -80.358  31.076  1.00 69.49           H  
ATOM    485  O   THR A  30      65.990 -82.234  27.709  1.00 69.49           O  
ATOM    486  CG2 THR A  30      66.610 -82.026  32.412  1.00 69.49           C  
ATOM    487 HG21 THR A  30      67.310 -81.494  33.057  1.00 69.49           H  
ATOM    488 HG22 THR A  30      66.872 -83.084  32.394  1.00 69.49           H  
ATOM    489 HG23 THR A  30      65.604 -81.910  32.817  1.00 69.49           H  
ATOM    490  OG1 THR A  30      67.950 -81.680  30.471  1.00 69.49           O  
ATOM    491  HG1 THR A  30      68.572 -81.113  30.934  1.00 69.49           H  
ATOM    492  N   ALA A  31      65.620 -80.147  28.475  1.00 74.15           N  
ATOM    493  H   ALA A  31      65.333 -79.571  29.254  1.00 74.15           H  
ATOM    494  CA  ALA A  31      65.873 -79.462  27.203  1.00 74.15           C  
ATOM    495  HA  ALA A  31      65.061 -79.682  26.510  1.00 74.15           H  
ATOM    496  C   ALA A  31      67.197 -79.891  26.546  1.00 74.15           C  
ATOM    497  CB  ALA A  31      65.912 -77.952  27.481  1.00 74.15           C  
ATOM    498  HB1 ALA A  31      65.020 -77.635  28.021  1.00 74.15           H  
ATOM    499  HB2 ALA A  31      65.953 -77.405  26.539  1.00 74.15           H  
ATOM    500  HB3 ALA A  31      66.786 -77.697  28.080  1.00 74.15           H  
ATOM    501  O   ALA A  31      67.332 -79.895  25.324  1.00 74.15           O  
ATOM    502  N   THR A  32      68.178 -80.282  27.357  1.00 71.16           N  
ATOM    503  H   THR A  32      68.018 -80.253  28.353  1.00 71.16           H  
ATOM    504  CA  THR A  32      69.502 -80.701  26.912  1.00 71.16           C  
ATOM    505  HA  THR A  32      69.923 -79.919  26.280  1.00 71.16           H  
ATOM    506  C   THR A  32      69.466 -81.992  26.087  1.00 71.16           C  
ATOM    507  CB  THR A  32      70.409 -80.882  28.137  1.00 71.16           C  
ATOM    508  HB  THR A  32      70.151 -81.819  28.629  1.00 71.16           H  
ATOM    509  O   THR A  32      70.192 -82.095  25.103  1.00 71.16           O  
ATOM    510  CG2 THR A  32      71.884 -80.888  27.766  1.00 71.16           C  
ATOM    511 HG21 THR A  32      72.177 -79.926  27.345  1.00 71.16           H  
ATOM    512 HG22 THR A  32      72.064 -81.665  27.023  1.00 71.16           H  
ATOM    513 HG23 THR A  32      72.486 -81.101  28.649  1.00 71.16           H  
ATOM    514  OG1 THR A  32      70.229 -79.839  29.071  1.00 71.16           O  
ATOM    515  HG1 THR A  32      70.731 -79.078  28.771  1.00 71.16           H  
ATOM    516  N   GLN A  33      68.621 -82.976  26.421  1.00 72.20           N  
ATOM    517  H   GLN A  33      67.978 -82.830  27.186  1.00 72.20           H  
ATOM    518  CA  GLN A  33      68.566 -84.244  25.672  1.00 72.20           C  
ATOM    519  HA  GLN A  33      69.564 -84.472  25.297  1.00 72.20           H  
ATOM    520  C   GLN A  33      67.671 -84.183  24.428  1.00 72.20           C  
ATOM    521  CB  GLN A  33      68.165 -85.417  26.575  1.00 72.20           C  
ATOM    522  HB2 GLN A  33      67.219 -85.204  27.072  1.00 72.20           H  
ATOM    523  HB3 GLN A  33      68.035 -86.292  25.938  1.00 72.20           H  
ATOM    524  O   GLN A  33      67.817 -85.017  23.533  1.00 72.20           O  
ATOM    525  CG  GLN A  33      69.236 -85.799  27.605  1.00 72.20           C  
ATOM    526  HG2 GLN A  33      68.984 -86.775  28.020  1.00 72.20           H  
ATOM    527  HG3 GLN A  33      70.206 -85.879  27.115  1.00 72.20           H  
ATOM    528  CD  GLN A  33      69.313 -84.829  28.769  1.00 72.20           C  
ATOM    529  NE2 GLN A  33      70.475 -84.294  29.075  1.00 72.20           N  
ATOM    530 HE21 GLN A  33      70.451 -83.597  29.805  1.00 72.20           H  
ATOM    531 HE22 GLN A  33      71.276 -84.382  28.466  1.00 72.20           H  
ATOM    532  OE1 GLN A  33      68.322 -84.556  29.424  1.00 72.20           O  
ATOM    533  N   ILE A  34      66.772 -83.204  24.355  1.00 70.14           N  
ATOM    534  H   ILE A  34      66.739 -82.533  25.110  1.00 70.14           H  
ATOM    535  CA  ILE A  34      65.835 -83.015  23.245  1.00 70.14           C  
ATOM    536  HA  ILE A  34      65.532 -83.986  22.854  1.00 70.14           H  
ATOM    537  C   ILE A  34      66.545 -82.273  22.109  1.00 70.14           C  
ATOM    538  CB  ILE A  34      64.559 -82.310  23.753  1.00 70.14           C  
ATOM    539  HB  ILE A  34      64.841 -81.336  24.151  1.00 70.14           H  
ATOM    540  O   ILE A  34      67.174 -81.233  22.334  1.00 70.14           O  
ATOM    541  CG1 ILE A  34      63.896 -83.142  24.877  1.00 70.14           C  
ATOM    542 HG12 ILE A  34      64.644 -83.459  25.604  1.00 70.14           H  
ATOM    543 HG13 ILE A  34      63.449 -84.041  24.453  1.00 70.14           H  
ATOM    544  CG2 ILE A  34      63.545 -82.109  22.616  1.00 70.14           C  
ATOM    545 HG21 ILE A  34      63.950 -81.437  21.860  1.00 70.14           H  
ATOM    546 HG22 ILE A  34      62.626 -81.660  22.992  1.00 70.14           H  
ATOM    547 HG23 ILE A  34      63.306 -83.065  22.149  1.00 70.14           H  
ATOM    548  CD1 ILE A  34      62.834 -82.367  25.659  1.00 70.14           C  
ATOM    549 HD11 ILE A  34      63.076 -82.382  26.722  1.00 70.14           H  
ATOM    550 HD12 ILE A  34      62.816 -81.326  25.337  1.00 70.14           H  
ATOM    551 HD13 ILE A  34      61.858 -82.829  25.511  1.00 70.14           H  
ATOM    552  N   ALA A  35      66.484 -82.817  20.892  1.00 75.70           N  
ATOM    553  H   ALA A  35      65.917 -83.641  20.753  1.00 75.70           H  
ATOM    554  CA  ALA A  35      67.050 -82.180  19.706  1.00 75.70           C  
ATOM    555  HA  ALA A  35      68.105 -81.981  19.895  1.00 75.70           H  
ATOM    556  C   ALA A  35      66.358 -80.832  19.438  1.00 75.70           C  
ATOM    557  CB  ALA A  35      66.966 -83.139  18.508  1.00 75.70           C  
ATOM    558  HB1 ALA A  35      67.357 -84.120  18.779  1.00 75.70           H  
ATOM    559  HB2 ALA A  35      67.549 -82.739  17.679  1.00 75.70           H  
ATOM    560  HB3 ALA A  35      65.934 -83.252  18.176  1.00 75.70           H  
ATOM    561  O   ALA A  35      65.206 -80.625  19.830  1.00 75.70           O  
ATOM    562  N   ALA A  36      67.064 -79.895  18.801  1.00 67.99           N  
ATOM    563  H   ALA A  36      67.962 -80.137  18.406  1.00 67.99           H  
ATOM    564  CA  ALA A  36      66.413 -78.690  18.293  1.00 67.99           C  
ATOM    565  HA  ALA A  36      65.970 -78.150  19.130  1.00 67.99           H  
ATOM    566  C   ALA A  36      65.281 -79.094  17.333  1.00 67.99           C  
ATOM    567  CB  ALA A  36      67.451 -77.782  17.627  1.00 67.99           C  
ATOM    568  HB1 ALA A  36      67.895 -78.290  16.770  1.00 67.99           H  
ATOM    569  HB2 ALA A  36      66.962 -76.874  17.275  1.00 67.99           H  
ATOM    570  HB3 ALA A  36      68.230 -77.509  18.339  1.00 67.99           H  
ATOM    571  O   ALA A  36      65.419 -80.082  16.613  1.00 67.99           O  
ATOM    572  N   GLU A  37      64.158 -78.377  17.389  1.00 70.41           N  
ATOM    573  H   GLU A  37      64.179 -77.520  17.923  1.00 70.41           H  
ATOM    574  CA  GLU A  37      62.981 -78.609  16.533  1.00 70.41           C  
ATOM    575  HA  GLU A  37      62.194 -77.946  16.892  1.00 70.41           H  
ATOM    576  C   GLU A  37      62.370 -80.026  16.609  1.00 70.41           C  
ATOM    577  CB  GLU A  37      63.285 -78.172  15.094  1.00 70.41           C  
ATOM    578  HB2 GLU A  37      64.033 -78.835  14.659  1.00 70.41           H  
ATOM    579  HB3 GLU A  37      62.369 -78.250  14.508  1.00 70.41           H  
ATOM    580  O   GLU A  37      61.619 -80.450  15.733  1.00 70.41           O  
ATOM    581  CG  GLU A  37      63.787 -76.722  15.037  1.00 70.41           C  
ATOM    582  HG2 GLU A  37      64.737 -76.640  15.566  1.00 70.41           H  
ATOM    583  HG3 GLU A  37      63.062 -76.085  15.544  1.00 70.41           H  
ATOM    584  CD  GLU A  37      63.986 -76.212  13.609  1.00 70.41           C  
ATOM    585  OE1 GLU A  37      64.321 -75.014  13.502  1.00 70.41           O  
ATOM    586  OE2 GLU A  37      63.772 -76.996  12.659  1.00 70.41           O  
ATOM    587  N   ALA A  38      62.652 -80.779  17.678  1.00 73.85           N  
ATOM    588  H   ALA A  38      63.304 -80.412  18.355  1.00 73.85           H  
ATOM    589  CA  ALA A  38      62.116 -82.127  17.865  1.00 73.85           C  
ATOM    590  HA  ALA A  38      62.285 -82.695  16.950  1.00 73.85           H  
ATOM    591  C   ALA A  38      60.607 -82.160  18.160  1.00 73.85           C  
ATOM    592  CB  ALA A  38      62.876 -82.786  19.016  1.00 73.85           C  
ATOM    593  HB1 ALA A  38      62.708 -82.214  19.928  1.00 73.85           H  
ATOM    594  HB2 ALA A  38      63.943 -82.801  18.794  1.00 73.85           H  
ATOM    595  HB3 ALA A  38      62.521 -83.806  19.166  1.00 73.85           H  
ATOM    596  O   ALA A  38      59.974 -83.206  18.014  1.00 73.85           O  
ATOM    597  N   ILE A  39      60.029 -81.061  18.636  1.00 73.29           N  
ATOM    598  H   ILE A  39      60.582 -80.219  18.717  1.00 73.29           H  
ATOM    599  CA  ILE A  39      58.616 -80.991  18.994  1.00 73.29           C  
ATOM    600  HA  ILE A  39      58.238 -81.993  19.197  1.00 73.29           H  
ATOM    601  C   ILE A  39      57.841 -80.435  17.802  1.00 73.29           C  
ATOM    602  CB  ILE A  39      58.417 -80.161  20.274  1.00 73.29           C  
ATOM    603  HB  ILE A  39      58.704 -79.135  20.042  1.00 73.29           H  
ATOM    604  O   ILE A  39      57.808 -79.226  17.587  1.00 73.29           O  
ATOM    605  CG1 ILE A  39      59.300 -80.581  21.465  1.00 73.29           C  
ATOM    606 HG12 ILE A  39      60.318 -80.228  21.299  1.00 73.29           H  
ATOM    607 HG13 ILE A  39      58.924 -80.095  22.364  1.00 73.29           H  
ATOM    608  CG2 ILE A  39      56.934 -80.178  20.688  1.00 73.29           C  
ATOM    609 HG21 ILE A  39      56.599 -81.199  20.871  1.00 73.29           H  
ATOM    610 HG22 ILE A  39      56.788 -79.587  21.592  1.00 73.29           H  
ATOM    611 HG23 ILE A  39      56.316 -79.740  19.904  1.00 73.29           H  
ATOM    612  CD1 ILE A  39      59.358 -82.080  21.734  1.00 73.29           C  
ATOM    613 HD11 ILE A  39      59.883 -82.251  22.674  1.00 73.29           H  
ATOM    614 HD12 ILE A  39      59.911 -82.565  20.930  1.00 73.29           H  
ATOM    615 HD13 ILE A  39      58.356 -82.504  21.792  1.00 73.29           H  
ATOM    616  N   THR A  40      57.229 -81.335  17.036  1.00 65.53           N  
ATOM    617  H   THR A  40      57.357 -82.313  17.254  1.00 65.53           H  
ATOM    618  CA  THR A  40      56.299 -81.008  15.945  1.00 65.53           C  
ATOM    619  HA  THR A  40      56.531 -80.010  15.572  1.00 65.53           H  
ATOM    620  C   THR A  40      54.853 -80.964  16.446  1.00 65.53           C  
ATOM    621  CB  THR A  40      56.459 -81.987  14.770  1.00 65.53           C  
ATOM    622  HB  THR A  40      55.813 -81.659  13.955  1.00 65.53           H  
ATOM    623  O   THR A  40      54.575 -81.416  17.558  1.00 65.53           O  
ATOM    624  CG2 THR A  40      57.894 -82.051  14.246  1.00 65.53           C  
ATOM    625 HG21 THR A  40      57.936 -82.664  13.346  1.00 65.53           H  
ATOM    626 HG22 THR A  40      58.230 -81.046  13.992  1.00 65.53           H  
ATOM    627 HG23 THR A  40      58.565 -82.464  15.000  1.00 65.53           H  
ATOM    628  OG1 THR A  40      56.101 -83.310  15.123  1.00 65.53           O  
ATOM    629  HG1 THR A  40      56.371 -83.845  14.373  1.00 65.53           H  
ATOM    630  N   ALA A  41      53.907 -80.477  15.634  1.00 67.00           N  
ATOM    631  H   ALA A  41      54.180 -80.041  14.765  1.00 67.00           H  
ATOM    632  CA  ALA A  41      52.496 -80.323  16.028  1.00 67.00           C  
ATOM    633  HA  ALA A  41      52.433 -79.628  16.865  1.00 67.00           H  
ATOM    634  C   ALA A  41      51.838 -81.588  16.579  1.00 67.00           C  
ATOM    635  CB  ALA A  41      51.724 -79.760  14.827  1.00 67.00           C  
ATOM    636  HB1 ALA A  41      52.157 -78.810  14.516  1.00 67.00           H  
ATOM    637  HB2 ALA A  41      51.751 -80.456  13.989  1.00 67.00           H  
ATOM    638  HB3 ALA A  41      50.686 -79.582  15.108  1.00 67.00           H  
ATOM    639  O   ALA A  41      51.070 -81.546  17.541  1.00 67.00           O  
ATOM    640  N   THR A  42      52.224 -82.740  16.043  1.00 71.18           N  
ATOM    641  H   THR A  42      52.825 -82.689  15.233  1.00 71.18           H  
ATOM    642  CA  THR A  42      51.753 -84.048  16.520  1.00 71.18           C  
ATOM    643  HA  THR A  42      50.664 -84.033  16.553  1.00 71.18           H  
ATOM    644  C   THR A  42      52.230 -84.406  17.936  1.00 71.18           C  
ATOM    645  CB  THR A  42      52.181 -85.153  15.548  1.00 71.18           C  
ATOM    646  HB  THR A  42      51.772 -86.101  15.898  1.00 71.18           H  
ATOM    647  O   THR A  42      51.693 -85.324  18.550  1.00 71.18           O  
ATOM    648  CG2 THR A  42      51.671 -84.904  14.127  1.00 71.18           C  
ATOM    649 HG21 THR A  42      52.122 -84.012  13.692  1.00 71.18           H  
ATOM    650 HG22 THR A  42      51.913 -85.763  13.500  1.00 71.18           H  
ATOM    651 HG23 THR A  42      50.588 -84.783  14.143  1.00 71.18           H  
ATOM    652  OG1 THR A  42      53.595 -85.260  15.502  1.00 71.18           O  
ATOM    653  HG1 THR A  42      53.945 -84.439  15.148  1.00 71.18           H  
ATOM    654  N   LYS A  43      53.253 -83.726  18.472  1.00 74.34           N  
ATOM    655  H   LYS A  43      53.632 -82.955  17.941  1.00 74.34           H  
ATOM    656  CA  LYS A  43      53.835 -83.985  19.802  1.00 74.34           C  
ATOM    657  HA  LYS A  43      53.623 -85.012  20.099  1.00 74.34           H  
ATOM    658  C   LYS A  43      53.212 -83.132  20.900  1.00 74.34           C  
ATOM    659  CB  LYS A  43      55.363 -83.791  19.763  1.00 74.34           C  
ATOM    660  HB2 LYS A  43      55.783 -84.109  20.718  1.00 74.34           H  
ATOM    661  HB3 LYS A  43      55.575 -82.730  19.635  1.00 74.34           H  
ATOM    662  O   LYS A  43      53.315 -83.511  22.063  1.00 74.34           O  
ATOM    663  CG  LYS A  43      56.073 -84.550  18.633  1.00 74.34           C  
ATOM    664  HG2 LYS A  43      55.759 -84.133  17.676  1.00 74.34           H  
ATOM    665  HG3 LYS A  43      57.149 -84.399  18.727  1.00 74.34           H  
ATOM    666  CD  LYS A  43      55.773 -86.052  18.652  1.00 74.34           C  
ATOM    667  HD2 LYS A  43      56.232 -86.498  19.534  1.00 74.34           H  
ATOM    668  HD3 LYS A  43      54.697 -86.228  18.678  1.00 74.34           H  
ATOM    669  CE  LYS A  43      56.318 -86.693  17.384  1.00 74.34           C  
ATOM    670  HE2 LYS A  43      55.813 -86.251  16.526  1.00 74.34           H  
ATOM    671  HE3 LYS A  43      57.383 -86.469  17.311  1.00 74.34           H  
ATOM    672  NZ  LYS A  43      56.103 -88.154  17.417  1.00 74.34           N  
ATOM    673  HZ1 LYS A  43      56.523 -88.589  16.608  1.00 74.34           H  
ATOM    674  HZ2 LYS A  43      55.117 -88.366  17.462  1.00 74.34           H  
ATOM    675  HZ3 LYS A  43      56.559 -88.531  18.235  1.00 74.34           H  
ATOM    676  N   LEU A  44      52.565 -82.022  20.551  1.00 67.63           N  
ATOM    677  H   LEU A  44      52.475 -81.808  19.568  1.00 67.63           H  
ATOM    678  CA  LEU A  44      51.818 -81.186  21.491  1.00 67.63           C  
ATOM    679  HA  LEU A  44      52.338 -81.151  22.448  1.00 67.63           H  
ATOM    680  C   LEU A  44      50.435 -81.791  21.755  1.00 67.63           C  
ATOM    681  CB  LEU A  44      51.702 -79.754  20.937  1.00 67.63           C  
ATOM    682  HB2 LEU A  44      51.017 -79.188  21.568  1.00 67.63           H  
ATOM    683  HB3 LEU A  44      51.251 -79.814  19.946  1.00 67.63           H  
ATOM    684  O   LEU A  44      49.701 -82.105  20.813  1.00 67.63           O  
ATOM    685  CG  LEU A  44      53.026 -78.972  20.831  1.00 67.63           C  
ATOM    686  HG  LEU A  44      53.745 -79.555  20.255  1.00 67.63           H  
ATOM    687  CD1 LEU A  44      52.777 -77.645  20.127  1.00 67.63           C  
ATOM    688 HD11 LEU A  44      52.158 -77.820  19.247  1.00 67.63           H  
ATOM    689 HD12 LEU A  44      52.232 -76.956  20.771  1.00 67.63           H  
ATOM    690 HD13 LEU A  44      53.723 -77.195  19.824  1.00 67.63           H  
ATOM    691  CD2 LEU A  44      53.632 -78.606  22.185  1.00 67.63           C  
ATOM    692 HD21 LEU A  44      54.648 -78.238  22.041  1.00 67.63           H  
ATOM    693 HD22 LEU A  44      53.036 -77.835  22.674  1.00 67.63           H  
ATOM    694 HD23 LEU A  44      53.637 -79.474  22.844  1.00 67.63           H  
ATOM    695  N   SER A  45      50.058 -81.928  23.027  1.00 66.14           N  
ATOM    696  H   SER A  45      50.683 -81.625  23.761  1.00 66.14           H  
ATOM    697  CA  SER A  45      48.672 -82.234  23.404  1.00 66.14           C  
ATOM    698  HA  SER A  45      48.379 -83.167  22.922  1.00 66.14           H  
ATOM    699  C   SER A  45      47.715 -81.140  22.912  1.00 66.14           C  
ATOM    700  CB  SER A  45      48.550 -82.436  24.920  1.00 66.14           C  
ATOM    701  HB2 SER A  45      49.243 -83.219  25.228  1.00 66.14           H  
ATOM    702  HB3 SER A  45      47.538 -82.766  25.157  1.00 66.14           H  
ATOM    703  O   SER A  45      48.149 -80.022  22.632  1.00 66.14           O  
ATOM    704  OG  SER A  45      48.833 -81.252  25.644  1.00 66.14           O  
ATOM    705  HG  SER A  45      48.226 -80.557  25.378  1.00 66.14           H  
ATOM    706  N   ALA A  46      46.419 -81.442  22.799  1.00 59.28           N  
ATOM    707  H   ALA A  46      46.104 -82.376  23.020  1.00 59.28           H  
ATOM    708  CA  ALA A  46      45.407 -80.481  22.335  1.00 59.28           C  
ATOM    709  HA  ALA A  46      45.585 -80.259  21.283  1.00 59.28           H  
ATOM    710  C   ALA A  46      45.457 -79.141  23.098  1.00 59.28           C  
ATOM    711  CB  ALA A  46      44.029 -81.141  22.438  1.00 59.28           C  
ATOM    712  HB1 ALA A  46      43.270 -80.455  22.063  1.00 59.28           H  
ATOM    713  HB2 ALA A  46      43.796 -81.374  23.477  1.00 59.28           H  
ATOM    714  HB3 ALA A  46      44.001 -82.057  21.847  1.00 59.28           H  
ATOM    715  O   ALA A  46      45.542 -78.088  22.471  1.00 59.28           O  
ATOM    716  N   ASP A  47      45.548 -79.208  24.427  1.00 60.13           N  
ATOM    717  H   ASP A  47      45.307 -80.089  24.859  1.00 60.13           H  
ATOM    718  CA  ASP A  47      45.636 -78.049  25.324  1.00 60.13           C  
ATOM    719  HA  ASP A  47      45.347 -77.154  24.774  1.00 60.13           H  
ATOM    720  C   ASP A  47      47.071 -77.825  25.833  1.00 60.13           C  
ATOM    721  CB  ASP A  47      44.627 -78.217  26.467  1.00 60.13           C  
ATOM    722  HB2 ASP A  47      44.625 -77.316  27.080  1.00 60.13           H  
ATOM    723  HB3 ASP A  47      44.932 -79.057  27.091  1.00 60.13           H  
ATOM    724  O   ASP A  47      47.314 -77.528  27.002  1.00 60.13           O  
ATOM    725  CG  ASP A  47      43.213 -78.453  25.940  1.00 60.13           C  
ATOM    726  OD1 ASP A  47      42.644 -79.503  26.309  1.00 60.13           O  
ATOM    727  OD2 ASP A  47      42.745 -77.616  25.137  1.00 60.13           O  
ATOM    728  N   ALA A  48      48.078 -78.049  24.981  1.00 60.26           N  
ATOM    729  H   ALA A  48      47.860 -78.310  24.030  1.00 60.26           H  
ATOM    730  CA  ALA A  48      49.476 -77.903  25.390  1.00 60.26           C  
ATOM    731  HA  ALA A  48      49.634 -78.487  26.296  1.00 60.26           H  
ATOM    732  C   ALA A  48      49.867 -76.458  25.708  1.00 60.26           C  
ATOM    733  CB  ALA A  48      50.395 -78.450  24.298  1.00 60.26           C  
ATOM    734  HB1 ALA A  48      50.240 -77.896  23.373  1.00 60.26           H  
ATOM    735  HB2 ALA A  48      50.183 -79.506  24.131  1.00 60.26           H  
ATOM    736  HB3 ALA A  48      51.435 -78.353  24.610  1.00 60.26           H  
ATOM    737  O   ALA A  48      50.894 -76.247  26.333  1.00 60.26           O  
ATOM    738  N   ILE A  49      49.111 -75.462  25.260  1.00 61.13           N  
ATOM    739  H   ILE A  49      48.230 -75.681  24.816  1.00 61.13           H  
ATOM    740  CA  ILE A  49      49.494 -74.058  25.372  1.00 61.13           C  
ATOM    741  HA  ILE A  49      50.430 -73.966  25.923  1.00 61.13           H  
ATOM    742  C   ILE A  49      48.422 -73.350  26.179  1.00 61.13           C  
ATOM    743  CB  ILE A  49      49.718 -73.429  23.988  1.00 61.13           C  
ATOM    744  HB  ILE A  49      48.766 -73.380  23.459  1.00 61.13           H  
ATOM    745  O   ILE A  49      47.453 -72.828  25.630  1.00 61.13           O  
ATOM    746  CG1 ILE A  49      50.697 -74.281  23.157  1.00 61.13           C  
ATOM    747 HG12 ILE A  49      50.395 -75.329  23.150  1.00 61.13           H  
ATOM    748 HG13 ILE A  49      51.695 -74.233  23.593  1.00 61.13           H  
ATOM    749  CG2 ILE A  49      50.257 -72.003  24.202  1.00 61.13           C  
ATOM    750 HG21 ILE A  49      50.407 -71.502  23.245  1.00 61.13           H  
ATOM    751 HG22 ILE A  49      49.538 -71.415  24.772  1.00 61.13           H  
ATOM    752 HG23 ILE A  49      51.196 -72.031  24.754  1.00 61.13           H  
ATOM    753  CD1 ILE A  49      50.723 -73.861  21.696  1.00 61.13           C  
ATOM    754 HD11 ILE A  49      51.475 -74.465  21.189  1.00 61.13           H  
ATOM    755 HD12 ILE A  49      50.955 -72.802  21.588  1.00 61.13           H  
ATOM    756 HD13 ILE A  49      49.746 -74.053  21.254  1.00 61.13           H  
ATOM    757  N   ASP A  50      48.610 -73.376  27.492  1.00 49.12           N  
ATOM    758  H   ASP A  50      49.410 -73.863  27.869  1.00 49.12           H  
ATOM    759  CA  ASP A  50      47.735 -72.712  28.445  1.00 49.12           C  
ATOM    760  HA  ASP A  50      47.084 -72.033  27.894  1.00 49.12           H  
ATOM    761  C   ASP A  50      48.553 -71.866  29.422  1.00 49.12           C  
ATOM    762  CB  ASP A  50      46.830 -73.736  29.141  1.00 49.12           C  
ATOM    763  HB2 ASP A  50      46.363 -74.367  28.384  1.00 49.12           H  
ATOM    764  HB3 ASP A  50      47.437 -74.371  29.787  1.00 49.12           H  
ATOM    765  O   ASP A  50      49.579 -72.311  29.950  1.00 49.12           O  
ATOM    766  CG  ASP A  50      45.718 -73.074  29.962  1.00 49.12           C  
ATOM    767  OD1 ASP A  50      45.163 -73.770  30.837  1.00 49.12           O  
ATOM    768  OD2 ASP A  50      45.419 -71.884  29.705  1.00 49.12           O  
ATOM    769  N   GLY A  51      48.122 -70.621  29.612  1.00 56.79           N  
ATOM    770  H   GLY A  51      47.243 -70.383  29.175  1.00 56.79           H  
ATOM    771  CA  GLY A  51      48.717 -69.659  30.535  1.00 56.79           C  
ATOM    772  HA2 GLY A  51      48.049 -68.800  30.595  1.00 56.79           H  
ATOM    773  HA3 GLY A  51      48.774 -70.113  31.525  1.00 56.79           H  
ATOM    774  C   GLY A  51      50.117 -69.158  30.164  1.00 56.79           C  
ATOM    775  O   GLY A  51      50.823 -68.648  31.034  1.00 56.79           O  
ATOM    776  N   LYS A  52      50.562 -69.321  28.912  1.00 54.52           N  
ATOM    777  H   LYS A  52      49.919 -69.715  28.241  1.00 54.52           H  
ATOM    778  CA  LYS A  52      51.903 -68.894  28.465  1.00 54.52           C  
ATOM    779  HA  LYS A  52      52.540 -68.769  29.340  1.00 54.52           H  
ATOM    780  C   LYS A  52      51.863 -67.517  27.804  1.00 54.52           C  
ATOM    781  CB  LYS A  52      52.544 -69.965  27.560  1.00 54.52           C  
ATOM    782  HB2 LYS A  52      51.938 -70.063  26.659  1.00 54.52           H  
ATOM    783  HB3 LYS A  52      53.536 -69.631  27.256  1.00 54.52           H  
ATOM    784  O   LYS A  52      50.837 -67.112  27.265  1.00 54.52           O  
ATOM    785  CG  LYS A  52      52.668 -71.355  28.215  1.00 54.52           C  
ATOM    786  HG2 LYS A  52      51.680 -71.695  28.526  1.00 54.52           H  
ATOM    787  HG3 LYS A  52      53.029 -72.055  27.463  1.00 54.52           H  
ATOM    788  CD  LYS A  52      53.628 -71.400  29.415  1.00 54.52           C  
ATOM    789  HD2 LYS A  52      53.377 -70.617  30.130  1.00 54.52           H  
ATOM    790  HD3 LYS A  52      54.641 -71.245  29.044  1.00 54.52           H  
ATOM    791  CE  LYS A  52      53.523 -72.760  30.116  1.00 54.52           C  
ATOM    792  HE2 LYS A  52      52.532 -72.828  30.565  1.00 54.52           H  
ATOM    793  HE3 LYS A  52      53.601 -73.551  29.371  1.00 54.52           H  
ATOM    794  NZ  LYS A  52      54.573 -72.948  31.148  1.00 54.52           N  
ATOM    795  HZ1 LYS A  52      54.637 -72.154  31.769  1.00 54.52           H  
ATOM    796  HZ2 LYS A  52      54.382 -73.779  31.690  1.00 54.52           H  
ATOM    797  HZ3 LYS A  52      55.464 -73.117  30.703  1.00 54.52           H  
ATOM    798  N   LEU A  53      52.992 -66.813  27.816  1.00 56.06           N  
ATOM    799  H   LEU A  53      53.815 -67.228  28.230  1.00 56.06           H  
ATOM    800  CA  LEU A  53      53.197 -65.644  26.967  1.00 56.06           C  
ATOM    801  HA  LEU A  53      52.286 -65.044  26.953  1.00 56.06           H  
ATOM    802  C   LEU A  53      53.498 -66.138  25.553  1.00 56.06           C  
ATOM    803  CB  LEU A  53      54.342 -64.807  27.552  1.00 56.06           C  
ATOM    804  HB2 LEU A  53      54.064 -64.506  28.562  1.00 56.06           H  
ATOM    805  HB3 LEU A  53      55.230 -65.435  27.626  1.00 56.06           H  
ATOM    806  O   LEU A  53      54.458 -66.876  25.337  1.00 56.06           O  
ATOM    807  CG  LEU A  53      54.713 -63.551  26.744  1.00 56.06           C  
ATOM    808  HG  LEU A  53      55.041 -63.825  25.741  1.00 56.06           H  
ATOM    809  CD1 LEU A  53      53.560 -62.557  26.634  1.00 56.06           C  
ATOM    810 HD11 LEU A  53      52.751 -62.993  26.047  1.00 56.06           H  
ATOM    811 HD12 LEU A  53      53.893 -61.648  26.132  1.00 56.06           H  
ATOM    812 HD13 LEU A  53      53.202 -62.306  27.632  1.00 56.06           H  
ATOM    813  CD2 LEU A  53      55.862 -62.850  27.465  1.00 56.06           C  
ATOM    814 HD21 LEU A  53      56.062 -61.873  27.024  1.00 56.06           H  
ATOM    815 HD22 LEU A  53      55.606 -62.700  28.513  1.00 56.06           H  
ATOM    816 HD23 LEU A  53      56.755 -63.473  27.416  1.00 56.06           H  
ATOM    817  N   ILE A  54      52.663 -65.762  24.593  1.00 67.30           N  
ATOM    818  H   ILE A  54      51.887 -65.159  24.827  1.00 67.30           H  
ATOM    819  CA  ILE A  54      52.736 -66.291  23.235  1.00 67.30           C  
ATOM    820  HA  ILE A  54      53.448 -67.115  23.193  1.00 67.30           H  
ATOM    821  C   ILE A  54      53.237 -65.201  22.308  1.00 67.30           C  
ATOM    822  CB  ILE A  54      51.366 -66.846  22.825  1.00 67.30           C  
ATOM    823  HB  ILE A  54      50.618 -66.056  22.891  1.00 67.30           H  
ATOM    824  O   ILE A  54      52.542 -64.214  22.078  1.00 67.30           O  
ATOM    825  CG1 ILE A  54      50.988 -67.980  23.795  1.00 67.30           C  
ATOM    826 HG12 ILE A  54      51.785 -68.723  23.841  1.00 67.30           H  
ATOM    827 HG13 ILE A  54      50.843 -67.565  24.792  1.00 67.30           H  
ATOM    828  CG2 ILE A  54      51.437 -67.339  21.383  1.00 67.30           C  
ATOM    829 HG21 ILE A  54      52.188 -68.127  21.333  1.00 67.30           H  
ATOM    830 HG22 ILE A  54      51.705 -66.518  20.718  1.00 67.30           H  
ATOM    831 HG23 ILE A  54      50.468 -67.713  21.051  1.00 67.30           H  
ATOM    832  CD1 ILE A  54      49.696 -68.662  23.407  1.00 67.30           C  
ATOM    833 HD11 ILE A  54      48.947 -67.916  23.140  1.00 67.30           H  
ATOM    834 HD12 ILE A  54      49.920 -69.313  22.561  1.00 67.30           H  
ATOM    835 HD13 ILE A  54      49.327 -69.253  24.245  1.00 67.30           H  
ATOM    836  N   THR A  55      54.435 -65.389  21.762  1.00 66.72           N  
ATOM    837  H   THR A  55      54.953 -66.229  21.978  1.00 66.72           H  
ATOM    838  CA  THR A  55      55.024 -64.471  20.787  1.00 66.72           C  
ATOM    839  HA  THR A  55      54.379 -63.598  20.680  1.00 66.72           H  
ATOM    840  C   THR A  55      55.102 -65.171  19.437  1.00 66.72           C  
ATOM    841  CB  THR A  55      56.379 -63.939  21.261  1.00 66.72           C  
ATOM    842  HB  THR A  55      57.118 -64.740  21.242  1.00 66.72           H  
ATOM    843  O   THR A  55      56.019 -65.943  19.170  1.00 66.72           O  
ATOM    844  CG2 THR A  55      56.851 -62.783  20.383  1.00 66.72           C  
ATOM    845 HG21 THR A  55      57.030 -63.143  19.370  1.00 66.72           H  
ATOM    846 HG22 THR A  55      56.105 -61.988  20.356  1.00 66.72           H  
ATOM    847 HG23 THR A  55      57.795 -62.407  20.776  1.00 66.72           H  
ATOM    848  OG1 THR A  55      56.267 -63.495  22.602  1.00 66.72           O  
ATOM    849  HG1 THR A  55      56.114 -64.307  23.091  1.00 66.72           H  
ATOM    850  N   GLY A  56      54.100 -64.959  18.592  1.00 67.45           N  
ATOM    851  H   GLY A  56      53.425 -64.242  18.817  1.00 67.45           H  
ATOM    852  CA  GLY A  56      54.089 -65.506  17.236  1.00 67.45           C  
ATOM    853  HA2 GLY A  56      53.109 -65.924  17.007  1.00 67.45           H  
ATOM    854  HA3 GLY A  56      54.837 -66.292  17.133  1.00 67.45           H  
ATOM    855  C   GLY A  56      54.372 -64.404  16.239  1.00 67.45           C  
ATOM    856  O   GLY A  56      53.745 -63.365  16.340  1.00 67.45           O  
ATOM    857  N   THR A  57      55.254 -64.598  15.260  1.00 68.00           N  
ATOM    858  H   THR A  57      55.655 -65.515  15.126  1.00 68.00           H  
ATOM    859  CA  THR A  57      55.440 -63.579  14.203  1.00 68.00           C  
ATOM    860  HA  THR A  57      55.777 -62.643  14.650  1.00 68.00           H  
ATOM    861  C   THR A  57      54.127 -63.285  13.486  1.00 68.00           C  
ATOM    862  CB  THR A  57      56.458 -64.036  13.154  1.00 68.00           C  
ATOM    863  HB  THR A  57      56.382 -63.401  12.272  1.00 68.00           H  
ATOM    864  O   THR A  57      53.816 -62.138  13.184  1.00 68.00           O  
ATOM    865  CG2 THR A  57      57.882 -63.958  13.689  1.00 68.00           C  
ATOM    866 HG21 THR A  57      58.083 -62.951  14.056  1.00 68.00           H  
ATOM    867 HG22 THR A  57      58.008 -64.674  14.502  1.00 68.00           H  
ATOM    868 HG23 THR A  57      58.588 -64.191  12.892  1.00 68.00           H  
ATOM    869  OG1 THR A  57      56.229 -65.383  12.794  1.00 68.00           O  
ATOM    870  HG1 THR A  57      56.918 -65.633  12.174  1.00 68.00           H  
ATOM    871  N   ILE A  58      53.336 -64.335  13.281  1.00 70.57           N  
ATOM    872  H   ILE A  58      53.695 -65.238  13.559  1.00 70.57           H  
ATOM    873  CA  ILE A  58      51.953 -64.273  12.838  1.00 70.57           C  
ATOM    874  HA  ILE A  58      51.579 -63.258  12.970  1.00 70.57           H  
ATOM    875  C   ILE A  58      51.138 -65.206  13.729  1.00 70.57           C  
ATOM    876  CB  ILE A  58      51.854 -64.638  11.342  1.00 70.57           C  
ATOM    877  HB  ILE A  58      52.417 -65.558  11.184  1.00 70.57           H  
ATOM    878  O   ILE A  58      51.520 -66.357  13.965  1.00 70.57           O  
ATOM    879  CG1 ILE A  58      52.504 -63.540  10.470  1.00 70.57           C  
ATOM    880 HG12 ILE A  58      53.533 -63.387  10.795  1.00 70.57           H  
ATOM    881 HG13 ILE A  58      51.966 -62.602  10.602  1.00 70.57           H  
ATOM    882  CG2 ILE A  58      50.390 -64.888  10.933  1.00 70.57           C  
ATOM    883 HG21 ILE A  58      49.983 -65.750  11.461  1.00 70.57           H  
ATOM    884 HG22 ILE A  58      50.314 -65.093   9.865  1.00 70.57           H  
ATOM    885 HG23 ILE A  58      49.803 -64.002  11.175  1.00 70.57           H  
ATOM    886  CD1 ILE A  58      52.565 -63.876   8.975  1.00 70.57           C  
ATOM    887 HD11 ILE A  58      51.570 -63.839   8.532  1.00 70.57           H  
ATOM    888 HD12 ILE A  58      53.000 -64.865   8.831  1.00 70.57           H  
ATOM    889 HD13 ILE A  58      53.188 -63.138   8.470  1.00 70.57           H  
ATOM    890  N   LEU A  59      49.987 -64.719  14.179  1.00 76.61           N  
ATOM    891  H   LEU A  59      49.751 -63.768  13.933  1.00 76.61           H  
ATOM    892  CA  LEU A  59      48.967 -65.520  14.834  1.00 76.61           C  
ATOM    893  HA  LEU A  59      49.340 -66.530  15.003  1.00 76.61           H  
ATOM    894  C   LEU A  59      47.761 -65.607  13.909  1.00 76.61           C  
ATOM    895  CB  LEU A  59      48.590 -64.924  16.193  1.00 76.61           C  
ATOM    896  HB2 LEU A  59      47.843 -65.599  16.611  1.00 76.61           H  
ATOM    897  HB3 LEU A  59      48.105 -63.957  16.062  1.00 76.61           H  
ATOM    898  O   LEU A  59      47.216 -64.585  13.502  1.00 76.61           O  
ATOM    899  CG  LEU A  59      49.752 -64.787  17.190  1.00 76.61           C  
ATOM    900  HG  LEU A  59      50.499 -65.558  17.006  1.00 76.61           H  
ATOM    901  CD1 LEU A  59      50.416 -63.411  17.133  1.00 76.61           C  
ATOM    902 HD11 LEU A  59      49.686 -62.626  17.328  1.00 76.61           H  
ATOM    903 HD12 LEU A  59      50.864 -63.251  16.153  1.00 76.61           H  
ATOM    904 HD13 LEU A  59      51.215 -63.356  17.873  1.00 76.61           H  
ATOM    905  CD2 LEU A  59      49.211 -64.971  18.601  1.00 76.61           C  
ATOM    906 HD21 LEU A  59      50.001 -64.774  19.326  1.00 76.61           H  
ATOM    907 HD22 LEU A  59      48.373 -64.292  18.756  1.00 76.61           H  
ATOM    908 HD23 LEU A  59      48.880 -66.003  18.723  1.00 76.61           H  
ATOM    909  N   ARG A  60      47.345 -66.817  13.548  1.00 73.90           N  
ATOM    910  H   ARG A  60      47.823 -67.624  13.921  1.00 73.90           H  
ATOM    911  CA  ARG A  60      46.240 -67.030  12.612  1.00 73.90           C  
ATOM    912  HA  ARG A  60      45.656 -66.110  12.593  1.00 73.90           H  
ATOM    913  C   ARG A  60      45.293 -68.113  13.092  1.00 73.90           C  
ATOM    914  CB  ARG A  60      46.774 -67.272  11.191  1.00 73.90           C  
ATOM    915  HB2 ARG A  60      47.383 -66.418  10.896  1.00 73.90           H  
ATOM    916  HB3 ARG A  60      45.932 -67.342  10.503  1.00 73.90           H  
ATOM    917  O   ARG A  60      45.719 -69.063  13.744  1.00 73.90           O  
ATOM    918  CG  ARG A  60      47.616 -68.550  11.084  1.00 73.90           C  
ATOM    919  HG2 ARG A  60      46.983 -69.407  11.317  1.00 73.90           H  
ATOM    920  HG3 ARG A  60      48.439 -68.515  11.798  1.00 73.90           H  
ATOM    921  CD  ARG A  60      48.200 -68.736   9.683  1.00 73.90           C  
ATOM    922  HD2 ARG A  60      48.909 -67.931   9.488  1.00 73.90           H  
ATOM    923  HD3 ARG A  60      47.398 -68.691   8.947  1.00 73.90           H  
ATOM    924  NE  ARG A  60      48.877 -70.036   9.606  1.00 73.90           N  
ATOM    925  HE  ARG A  60      48.837 -70.603  10.440  1.00 73.90           H  
ATOM    926  NH1 ARG A  60      49.609 -69.983   7.435  1.00 73.90           N  
ATOM    927 HH11 ARG A  60      49.162 -69.085   7.316  1.00 73.90           H  
ATOM    928 HH12 ARG A  60      50.079 -70.439   6.667  1.00 73.90           H  
ATOM    929  NH2 ARG A  60      50.083 -71.738   8.748  1.00 73.90           N  
ATOM    930 HH21 ARG A  60      50.657 -72.153   8.028  1.00 73.90           H  
ATOM    931 HH22 ARG A  60      49.978 -72.212   9.633  1.00 73.90           H  
ATOM    932  CZ  ARG A  60      49.522 -70.574   8.594  1.00 73.90           C  
ATOM    933  N   THR A  61      44.021 -67.994  12.729  1.00 81.53           N  
ATOM    934  H   THR A  61      43.720 -67.148  12.268  1.00 81.53           H  
ATOM    935  CA  THR A  61      43.011 -68.983  13.140  1.00 81.53           C  
ATOM    936  HA  THR A  61      43.316 -69.327  14.128  1.00 81.53           H  
ATOM    937  C   THR A  61      42.941 -70.211  12.228  1.00 81.53           C  
ATOM    938  CB  THR A  61      41.630 -68.372  13.355  1.00 81.53           C  
ATOM    939  HB  THR A  61      40.938 -69.149  13.680  1.00 81.53           H  
ATOM    940  O   THR A  61      42.344 -71.228  12.564  1.00 81.53           O  
ATOM    941  CG2 THR A  61      41.650 -67.269  14.410  1.00 81.53           C  
ATOM    942 HG21 THR A  61      41.693 -67.721  15.401  1.00 81.53           H  
ATOM    943 HG22 THR A  61      42.505 -66.605  14.279  1.00 81.53           H  
ATOM    944 HG23 THR A  61      40.741 -66.673  14.329  1.00 81.53           H  
ATOM    945  OG1 THR A  61      41.150 -67.819  12.156  1.00 81.53           O  
ATOM    946  HG1 THR A  61      40.283 -68.212  12.034  1.00 81.53           H  
ATOM    947  N   SER A  62      43.565 -70.128  11.051  1.00 83.94           N  
ATOM    948  H   SER A  62      44.027 -69.258  10.827  1.00 83.94           H  
ATOM    949  CA  SER A  62      43.674 -71.218  10.083  1.00 83.94           C  
ATOM    950  HA  SER A  62      43.788 -72.163  10.615  1.00 83.94           H  
ATOM    951  C   SER A  62      44.885 -71.002   9.183  1.00 83.94           C  
ATOM    952  CB  SER A  62      42.404 -71.287   9.231  1.00 83.94           C  
ATOM    953  HB2 SER A  62      42.273 -70.339   8.709  1.00 83.94           H  
ATOM    954  HB3 SER A  62      41.543 -71.457   9.878  1.00 83.94           H  
ATOM    955  O   SER A  62      45.234 -69.867   8.857  1.00 83.94           O  
ATOM    956  OG  SER A  62      42.482 -72.323   8.270  1.00 83.94           O  
ATOM    957  HG  SER A  62      41.635 -72.333   7.818  1.00 83.94           H  
ATOM    958  N   ALA A  63      45.521 -72.090   8.758  1.00 83.15           N  
ATOM    959  H   ALA A  63      45.222 -72.991   9.104  1.00 83.15           H  
ATOM    960  CA  ALA A  63      46.534 -72.052   7.711  1.00 83.15           C  
ATOM    961  HA  ALA A  63      47.142 -71.156   7.836  1.00 83.15           H  
ATOM    962  C   ALA A  63      45.921 -71.980   6.308  1.00 83.15           C  
ATOM    963  CB  ALA A  63      47.421 -73.292   7.861  1.00 83.15           C  
ATOM    964  HB1 ALA A  63      48.222 -73.266   7.122  1.00 83.15           H  
ATOM    965  HB2 ALA A  63      46.831 -74.196   7.704  1.00 83.15           H  
ATOM    966  HB3 ALA A  63      47.852 -73.334   8.861  1.00 83.15           H  
ATOM    967  O   ALA A  63      46.563 -71.486   5.381  1.00 83.15           O  
ATOM    968  N   SER A  64      44.689 -72.471   6.154  1.00 83.68           N  
ATOM    969  H   SER A  64      44.172 -72.744   6.977  1.00 83.68           H  
ATOM    970  CA  SER A  64      44.024 -72.544   4.861  1.00 83.68           C  
ATOM    971  HA  SER A  64      44.745 -72.911   4.130  1.00 83.68           H  
ATOM    972  C   SER A  64      43.536 -71.174   4.404  1.00 83.68           C  
ATOM    973  CB  SER A  64      42.860 -73.533   4.886  1.00 83.68           C  
ATOM    974  HB2 SER A  64      43.215 -74.523   5.176  1.00 83.68           H  
ATOM    975  HB3 SER A  64      42.096 -73.196   5.586  1.00 83.68           H  
ATOM    976  O   SER A  64      42.910 -70.429   5.162  1.00 83.68           O  
ATOM    977  OG  SER A  64      42.346 -73.572   3.573  1.00 83.68           O  
ATOM    978  HG  SER A  64      41.454 -73.926   3.547  1.00 83.68           H  
ATOM    979  N   THR A  65      43.766 -70.871   3.128  1.00 84.89           N  
ATOM    980  H   THR A  65      44.274 -71.527   2.551  1.00 84.89           H  
ATOM    981  CA  THR A  65      43.233 -69.676   2.472  1.00 84.89           C  
ATOM    982  HA  THR A  65      43.209 -68.883   3.220  1.00 84.89           H  
ATOM    983  C   THR A  65      41.792 -69.834   1.990  1.00 84.89           C  
ATOM    984  CB  THR A  65      44.146 -69.190   1.342  1.00 84.89           C  
ATOM    985  HB  THR A  65      43.696 -68.324   0.857  1.00 84.89           H  
ATOM    986  O   THR A  65      41.174 -68.837   1.631  1.00 84.89           O  
ATOM    987  CG2 THR A  65      45.538 -68.806   1.846  1.00 84.89           C  
ATOM    988 HG21 THR A  65      46.108 -68.355   1.034  1.00 84.89           H  
ATOM    989 HG22 THR A  65      46.067 -69.686   2.210  1.00 84.89           H  
ATOM    990 HG23 THR A  65      45.452 -68.084   2.657  1.00 84.89           H  
ATOM    991  OG1 THR A  65      44.319 -70.223   0.406  1.00 84.89           O  
ATOM    992  HG1 THR A  65      44.855 -69.878  -0.312  1.00 84.89           H  
ATOM    993  N   SER A  66      41.232 -71.048   2.028  1.00 86.45           N  
ATOM    994  H   SER A  66      41.787 -71.826   2.353  1.00 86.45           H  
ATOM    995  CA  SER A  66      39.866 -71.343   1.571  1.00 86.45           C  
ATOM    996  HA  SER A  66      39.626 -70.672   0.747  1.00 86.45           H  
ATOM    997  C   SER A  66      38.777 -71.135   2.626  1.00 86.45           C  
ATOM    998  CB  SER A  66      39.790 -72.773   1.030  1.00 86.45           C  
ATOM    999  HB2 SER A  66      40.529 -72.900   0.239  1.00 86.45           H  
ATOM   1000  HB3 SER A  66      38.800 -72.937   0.606  1.00 86.45           H  
ATOM   1001  O   SER A  66      37.601 -71.309   2.321  1.00 86.45           O  
ATOM   1002  OG  SER A  66      40.023 -73.732   2.051  1.00 86.45           O  
ATOM   1003  HG  SER A  66      39.594 -74.545   1.774  1.00 86.45           H  
ATOM   1004  N   VAL A  67      39.149 -70.779   3.859  1.00 85.44           N  
ATOM   1005  H   VAL A  67      40.126 -70.590   4.032  1.00 85.44           H  
ATOM   1006  CA  VAL A  67      38.208 -70.524   4.958  1.00 85.44           C  
ATOM   1007  HA  VAL A  67      37.199 -70.544   4.546  1.00 85.44           H  
ATOM   1008  C   VAL A  67      38.439 -69.135   5.551  1.00 85.44           C  
ATOM   1009  CB  VAL A  67      38.262 -71.612   6.050  1.00 85.44           C  
ATOM   1010  HB  VAL A  67      37.517 -71.371   6.809  1.00 85.44           H  
ATOM   1011  O   VAL A  67      39.584 -68.659   5.540  1.00 85.44           O  
ATOM   1012  CG1 VAL A  67      37.901 -72.986   5.474  1.00 85.44           C  
ATOM   1013 HG11 VAL A  67      38.661 -73.316   4.765  1.00 85.44           H  
ATOM   1014 HG12 VAL A  67      36.941 -72.925   4.960  1.00 85.44           H  
ATOM   1015 HG13 VAL A  67      37.819 -73.715   6.280  1.00 85.44           H  
ATOM   1016  CG2 VAL A  67      39.626 -71.710   6.747  1.00 85.44           C  
ATOM   1017 HG21 VAL A  67      40.409 -71.882   6.009  1.00 85.44           H  
ATOM   1018 HG22 VAL A  67      39.603 -72.524   7.472  1.00 85.44           H  
ATOM   1019 HG23 VAL A  67      39.831 -70.780   7.277  1.00 85.44           H  
ATOM   1020  N   PRO A  68      37.388 -68.493   6.096  1.00 81.95           N  
ATOM   1021  CA  PRO A  68      37.547 -67.271   6.861  1.00 81.95           C  
ATOM   1022  HA  PRO A  68      37.896 -66.492   6.184  1.00 81.95           H  
ATOM   1023  C   PRO A  68      38.541 -67.489   7.996  1.00 81.95           C  
ATOM   1024  CB  PRO A  68      36.159 -66.894   7.384  1.00 81.95           C  
ATOM   1025  HB2 PRO A  68      36.007 -67.291   8.388  1.00 81.95           H  
ATOM   1026  HB3 PRO A  68      36.008 -65.814   7.370  1.00 81.95           H  
ATOM   1027  O   PRO A  68      38.454 -68.469   8.741  1.00 81.95           O  
ATOM   1028  CG  PRO A  68      35.211 -67.600   6.419  1.00 81.95           C  
ATOM   1029  HG2 PRO A  68      35.049 -66.977   5.539  1.00 81.95           H  
ATOM   1030  HG3 PRO A  68      34.259 -67.841   6.892  1.00 81.95           H  
ATOM   1031  CD  PRO A  68      35.980 -68.858   6.026  1.00 81.95           C  
ATOM   1032  HD2 PRO A  68      35.773 -69.655   6.740  1.00 81.95           H  
ATOM   1033  HD3 PRO A  68      35.689 -69.159   5.020  1.00 81.95           H  
ATOM   1034  N   ARG A  69      39.499 -66.579   8.132  1.00 85.74           N  
ATOM   1035  H   ARG A  69      39.534 -65.816   7.472  1.00 85.74           H  
ATOM   1036  CA  ARG A  69      40.475 -66.625   9.219  1.00 85.74           C  
ATOM   1037  HA  ARG A  69      40.007 -67.133  10.062  1.00 85.74           H  
ATOM   1038  C   ARG A  69      40.825 -65.232   9.685  1.00 85.74           C  
ATOM   1039  CB  ARG A  69      41.712 -67.434   8.805  1.00 85.74           C  
ATOM   1040  HB2 ARG A  69      41.374 -68.413   8.467  1.00 85.74           H  
ATOM   1041  HB3 ARG A  69      42.360 -67.569   9.671  1.00 85.74           H  
ATOM   1042  O   ARG A  69      40.845 -64.296   8.889  1.00 85.74           O  
ATOM   1043  CG  ARG A  69      42.513 -66.770   7.680  1.00 85.74           C  
ATOM   1044  HG2 ARG A  69      42.915 -65.818   8.027  1.00 85.74           H  
ATOM   1045  HG3 ARG A  69      41.854 -66.588   6.831  1.00 85.74           H  
ATOM   1046  CD  ARG A  69      43.672 -67.678   7.266  1.00 85.74           C  
ATOM   1047  HD2 ARG A  69      43.289 -68.635   6.912  1.00 85.74           H  
ATOM   1048  HD3 ARG A  69      44.278 -67.848   8.156  1.00 85.74           H  
ATOM   1049  NE  ARG A  69      44.533 -67.062   6.244  1.00 85.74           N  
ATOM   1050  HE  ARG A  69      45.468 -66.816   6.535  1.00 85.74           H  
ATOM   1051  NH1 ARG A  69      43.009 -66.982   4.519  1.00 85.74           N  
ATOM   1052 HH11 ARG A  69      42.764 -66.555   3.637  1.00 85.74           H  
ATOM   1053 HH12 ARG A  69      42.326 -67.484   5.068  1.00 85.74           H  
ATOM   1054  NH2 ARG A  69      45.014 -66.088   4.258  1.00 85.74           N  
ATOM   1055 HH21 ARG A  69      44.652 -65.752   3.377  1.00 85.74           H  
ATOM   1056 HH22 ARG A  69      45.908 -65.770   4.606  1.00 85.74           H  
ATOM   1057  CZ  ARG A  69      44.183 -66.732   5.018  1.00 85.74           C  
ATOM   1058  N   VAL A  70      41.138 -65.123  10.966  1.00 84.38           N  
ATOM   1059  H   VAL A  70      41.135 -65.958  11.533  1.00 84.38           H  
ATOM   1060  CA  VAL A  70      41.804 -63.939  11.488  1.00 84.38           C  
ATOM   1061  HA  VAL A  70      41.507 -63.082  10.883  1.00 84.38           H  
ATOM   1062  C   VAL A  70      43.299 -64.144  11.344  1.00 84.38           C  
ATOM   1063  CB  VAL A  70      41.400 -63.623  12.928  1.00 84.38           C  
ATOM   1064  HB  VAL A  70      41.724 -64.434  13.582  1.00 84.38           H  
ATOM   1065  O   VAL A  70      43.803 -65.229  11.636  1.00 84.38           O  
ATOM   1066  CG1 VAL A  70      42.044 -62.312  13.391  1.00 84.38           C  
ATOM   1067 HG11 VAL A  70      41.806 -61.518  12.683  1.00 84.38           H  
ATOM   1068 HG12 VAL A  70      43.126 -62.422  13.459  1.00 84.38           H  
ATOM   1069 HG13 VAL A  70      41.669 -62.024  14.372  1.00 84.38           H  
ATOM   1070  CG2 VAL A  70      39.882 -63.468  13.018  1.00 84.38           C  
ATOM   1071 HG21 VAL A  70      39.389 -64.435  12.909  1.00 84.38           H  
ATOM   1072 HG22 VAL A  70      39.625 -63.050  13.991  1.00 84.38           H  
ATOM   1073 HG23 VAL A  70      39.527 -62.780  12.251  1.00 84.38           H  
ATOM   1074  N   VAL A  71      43.996 -63.116  10.883  1.00 83.83           N  
ATOM   1075  H   VAL A  71      43.489 -62.277  10.637  1.00 83.83           H  
ATOM   1076  CA  VAL A  71      45.451 -63.041  10.870  1.00 83.83           C  
ATOM   1077  HA  VAL A  71      45.858 -63.915  11.378  1.00 83.83           H  
ATOM   1078  C   VAL A  71      45.856 -61.808  11.655  1.00 83.83           C  
ATOM   1079  CB  VAL A  71      46.028 -63.010   9.445  1.00 83.83           C  
ATOM   1080  HB  VAL A  71      45.748 -62.082   8.946  1.00 83.83           H  
ATOM   1081  O   VAL A  71      45.342 -60.715  11.428  1.00 83.83           O  
ATOM   1082  CG1 VAL A  71      47.555 -63.106   9.518  1.00 83.83           C  
ATOM   1083 HG11 VAL A  71      47.968 -62.232  10.023  1.00 83.83           H  
ATOM   1084 HG12 VAL A  71      47.837 -64.009  10.059  1.00 83.83           H  
ATOM   1085 HG13 VAL A  71      47.990 -63.140   8.519  1.00 83.83           H  
ATOM   1086  CG2 VAL A  71      45.521 -64.193   8.605  1.00 83.83           C  
ATOM   1087 HG21 VAL A  71      44.448 -64.085   8.444  1.00 83.83           H  
ATOM   1088 HG22 VAL A  71      46.012 -64.188   7.632  1.00 83.83           H  
ATOM   1089 HG23 VAL A  71      45.720 -65.132   9.121  1.00 83.83           H  
ATOM   1090  N   VAL A  72      46.769 -62.005  12.592  1.00 81.82           N  
ATOM   1091  H   VAL A  72      47.099 -62.946  12.750  1.00 81.82           H  
ATOM   1092  CA  VAL A  72      47.326 -60.966  13.443  1.00 81.82           C  
ATOM   1093  HA  VAL A  72      46.901 -60.005  13.153  1.00 81.82           H  
ATOM   1094  C   VAL A  72      48.829 -60.935  13.218  1.00 81.82           C  
ATOM   1095  CB  VAL A  72      46.984 -61.211  14.922  1.00 81.82           C  
ATOM   1096  HB  VAL A  72      47.552 -62.068  15.284  1.00 81.82           H  
ATOM   1097  O   VAL A  72      49.492 -61.969  13.335  1.00 81.82           O  
ATOM   1098  CG1 VAL A  72      47.369 -59.998  15.762  1.00 81.82           C  
ATOM   1099 HG11 VAL A  72      48.437 -59.804  15.659  1.00 81.82           H  
ATOM   1100 HG12 VAL A  72      46.810 -59.129  15.416  1.00 81.82           H  
ATOM   1101 HG13 VAL A  72      47.146 -60.184  16.813  1.00 81.82           H  
ATOM   1102  CG2 VAL A  72      45.493 -61.490  15.149  1.00 81.82           C  
ATOM   1103 HG21 VAL A  72      45.271 -61.518  16.216  1.00 81.82           H  
ATOM   1104 HG22 VAL A  72      45.230 -62.456  14.719  1.00 81.82           H  
ATOM   1105 HG23 VAL A  72      44.900 -60.710  14.671  1.00 81.82           H  
ATOM   1106  N   GLY A  73      49.362 -59.756  12.911  1.00 83.73           N  
ATOM   1107  H   GLY A  73      48.741 -58.962  12.847  1.00 83.73           H  
ATOM   1108  CA  GLY A  73      50.798 -59.537  12.722  1.00 83.73           C  
ATOM   1109  HA2 GLY A  73      51.063 -58.585  13.184  1.00 83.73           H  
ATOM   1110  HA3 GLY A  73      51.366 -60.325  13.216  1.00 83.73           H  
ATOM   1111  C   GLY A  73      51.284 -59.475  11.280  1.00 83.73           C  
ATOM   1112  O   GLY A  73      52.495 -59.447  11.072  1.00 83.73           O  
ATOM   1113  N   ASP A  74      50.392 -59.415  10.287  1.00 81.48           N  
ATOM   1114  H   ASP A  74      49.408 -59.333  10.501  1.00 81.48           H  
ATOM   1115  CA  ASP A  74      50.829 -59.041   8.942  1.00 81.48           C  
ATOM   1116  HA  ASP A  74      51.641 -59.716   8.668  1.00 81.48           H  
ATOM   1117  C   ASP A  74      51.340 -57.577   8.949  1.00 81.48           C  
ATOM   1118  CB  ASP A  74      49.720 -59.282   7.914  1.00 81.48           C  
ATOM   1119  HB2 ASP A  74      48.827 -58.711   8.171  1.00 81.48           H  
ATOM   1120  HB3 ASP A  74      49.458 -60.340   7.919  1.00 81.48           H  
ATOM   1121  O   ASP A  74      50.697 -56.714   9.554  1.00 81.48           O  
ATOM   1122  CG  ASP A  74      50.182 -58.873   6.519  1.00 81.48           C  
ATOM   1123  OD1 ASP A  74      50.712 -59.756   5.814  1.00 81.48           O  
ATOM   1124  OD2 ASP A  74      50.053 -57.667   6.200  1.00 81.48           O  
ATOM   1125  N   PRO A  75      52.489 -57.262   8.319  1.00 81.89           N  
ATOM   1126  CA  PRO A  75      53.074 -55.918   8.367  1.00 81.89           C  
ATOM   1127  HA  PRO A  75      53.291 -55.672   9.407  1.00 81.89           H  
ATOM   1128  C   PRO A  75      52.197 -54.810   7.772  1.00 81.89           C  
ATOM   1129  CB  PRO A  75      54.386 -56.021   7.583  1.00 81.89           C  
ATOM   1130  HB2 PRO A  75      54.219 -55.776   6.534  1.00 81.89           H  
ATOM   1131  HB3 PRO A  75      55.156 -55.374   8.004  1.00 81.89           H  
ATOM   1132  O   PRO A  75      52.311 -53.655   8.181  1.00 81.89           O  
ATOM   1133  CG  PRO A  75      54.763 -57.494   7.693  1.00 81.89           C  
ATOM   1134  HG2 PRO A  75      55.389 -57.818   6.861  1.00 81.89           H  
ATOM   1135  HG3 PRO A  75      55.264 -57.673   8.645  1.00 81.89           H  
ATOM   1136  CD  PRO A  75      53.412 -58.195   7.689  1.00 81.89           C  
ATOM   1137  HD2 PRO A  75      53.505 -59.128   8.245  1.00 81.89           H  
ATOM   1138  HD3 PRO A  75      53.090 -58.388   6.666  1.00 81.89           H  
ATOM   1139  N   SER A  76      51.352 -55.133   6.788  1.00 85.82           N  
ATOM   1140  H   SER A  76      51.263 -56.103   6.522  1.00 85.82           H  
ATOM   1141  CA  SER A  76      50.413 -54.187   6.175  1.00 85.82           C  
ATOM   1142  HA  SER A  76      50.790 -53.170   6.281  1.00 85.82           H  
ATOM   1143  C   SER A  76      49.049 -54.226   6.856  1.00 85.82           C  
ATOM   1144  CB  SER A  76      50.262 -54.486   4.682  1.00 85.82           C  
ATOM   1145  HB2 SER A  76      49.921 -55.512   4.541  1.00 85.82           H  
ATOM   1146  HB3 SER A  76      49.524 -53.807   4.254  1.00 85.82           H  
ATOM   1147  O   SER A  76      48.390 -53.188   6.941  1.00 85.82           O  
ATOM   1148  OG  SER A  76      51.500 -54.306   4.020  1.00 85.82           O  
ATOM   1149  HG  SER A  76      51.961 -53.574   4.437  1.00 85.82           H  
ATOM   1150  N   PHE A  77      48.660 -55.391   7.380  1.00 83.81           N  
ATOM   1151  H   PHE A  77      49.244 -56.198   7.216  1.00 83.81           H  
ATOM   1152  CA  PHE A  77      47.405 -55.605   8.094  1.00 83.81           C  
ATOM   1153  HA  PHE A  77      46.900 -54.648   8.219  1.00 83.81           H  
ATOM   1154  C   PHE A  77      47.639 -56.201   9.489  1.00 83.81           C  
ATOM   1155  CB  PHE A  77      46.467 -56.483   7.267  1.00 83.81           C  
ATOM   1156  HB2 PHE A  77      46.899 -57.476   7.148  1.00 83.81           H  
ATOM   1157  HB3 PHE A  77      45.540 -56.572   7.834  1.00 83.81           H  
ATOM   1158  O   PHE A  77      47.494 -57.411   9.687  1.00 83.81           O  
ATOM   1159  CG  PHE A  77      46.132 -55.931   5.904  1.00 83.81           C  
ATOM   1160  CD1 PHE A  77      44.946 -55.201   5.714  1.00 83.81           C  
ATOM   1161  HD1 PHE A  77      44.281 -55.018   6.545  1.00 83.81           H  
ATOM   1162  CD2 PHE A  77      47.007 -56.150   4.826  1.00 83.81           C  
ATOM   1163  HD2 PHE A  77      47.917 -56.712   4.977  1.00 83.81           H  
ATOM   1164  CE1 PHE A  77      44.628 -54.706   4.439  1.00 83.81           C  
ATOM   1165  HE1 PHE A  77      43.715 -54.147   4.293  1.00 83.81           H  
ATOM   1166  CE2 PHE A  77      46.696 -55.645   3.555  1.00 83.81           C  
ATOM   1167  HE2 PHE A  77      47.376 -55.812   2.732  1.00 83.81           H  
ATOM   1168  CZ  PHE A  77      45.506 -54.925   3.362  1.00 83.81           C  
ATOM   1169  HZ  PHE A  77      45.275 -54.529   2.384  1.00 83.81           H  
ATOM   1170  N   PRO A  78      47.960 -55.365  10.490  1.00 80.95           N  
ATOM   1171  CA  PRO A  78      48.161 -55.813  11.865  1.00 80.95           C  
ATOM   1172  HA  PRO A  78      49.116 -56.335  11.922  1.00 80.95           H  
ATOM   1173  C   PRO A  78      47.052 -56.728  12.389  1.00 80.95           C  
ATOM   1174  CB  PRO A  78      48.229 -54.525  12.679  1.00 80.95           C  
ATOM   1175  HB2 PRO A  78      47.226 -54.204  12.961  1.00 80.95           H  
ATOM   1176  HB3 PRO A  78      48.856 -54.647  13.562  1.00 80.95           H  
ATOM   1177  O   PRO A  78      47.332 -57.674  13.122  1.00 80.95           O  
ATOM   1178  CG  PRO A  78      48.819 -53.516  11.701  1.00 80.95           C  
ATOM   1179  HG2 PRO A  78      48.464 -52.507  11.912  1.00 80.95           H  
ATOM   1180  HG3 PRO A  78      49.907 -53.573  11.726  1.00 80.95           H  
ATOM   1181  CD  PRO A  78      48.339 -53.969  10.336  1.00 80.95           C  
ATOM   1182  HD2 PRO A  78      47.494 -53.352  10.029  1.00 80.95           H  
ATOM   1183  HD3 PRO A  78      49.151 -53.865   9.617  1.00 80.95           H  
ATOM   1184  N   LEU A  79      45.812 -56.482  11.970  1.00 81.62           N  
ATOM   1185  H   LEU A  79      45.680 -55.715  11.325  1.00 81.62           H  
ATOM   1186  CA  LEU A  79      44.676 -57.362  12.184  1.00 81.62           C  
ATOM   1187  HA  LEU A  79      45.033 -58.361  12.434  1.00 81.62           H  
ATOM   1188  C   LEU A  79      43.870 -57.447  10.888  1.00 81.62           C  
ATOM   1189  CB  LEU A  79      43.861 -56.807  13.363  1.00 81.62           C  
ATOM   1190  HB2 LEU A  79      43.641 -55.758  13.166  1.00 81.62           H  
ATOM   1191  HB3 LEU A  79      44.475 -56.857  14.262  1.00 81.62           H  
ATOM   1192  O   LEU A  79      43.464 -56.424  10.344  1.00 81.62           O  
ATOM   1193  CG  LEU A  79      42.530 -57.523  13.624  1.00 81.62           C  
ATOM   1194  HG  LEU A  79      41.889 -57.442  12.746  1.00 81.62           H  
ATOM   1195  CD1 LEU A  79      42.712 -58.995  13.985  1.00 81.62           C  
ATOM   1196 HD11 LEU A  79      43.339 -59.082  14.873  1.00 81.62           H  
ATOM   1197 HD12 LEU A  79      41.737 -59.437  14.190  1.00 81.62           H  
ATOM   1198 HD13 LEU A  79      43.173 -59.532  13.157  1.00 81.62           H  
ATOM   1199  CD2 LEU A  79      41.836 -56.855  14.805  1.00 81.62           C  
ATOM   1200 HD21 LEU A  79      40.802 -57.195  14.849  1.00 81.62           H  
ATOM   1201 HD22 LEU A  79      41.847 -55.771  14.692  1.00 81.62           H  
ATOM   1202 HD23 LEU A  79      42.350 -57.119  15.729  1.00 81.62           H  
ATOM   1203  N   TRP A  80      43.611 -58.658  10.413  1.00 83.64           N  
ATOM   1204  H   TRP A  80      44.049 -59.450  10.862  1.00 83.64           H  
ATOM   1205  CA  TRP A  80      42.843 -58.910   9.199  1.00 83.64           C  
ATOM   1206  HA  TRP A  80      42.269 -58.024   8.926  1.00 83.64           H  
ATOM   1207  C   TRP A  80      41.875 -60.064   9.415  1.00 83.64           C  
ATOM   1208  CB  TRP A  80      43.813 -59.229   8.060  1.00 83.64           C  
ATOM   1209  HB2 TRP A  80      44.342 -60.153   8.295  1.00 83.64           H  
ATOM   1210  HB3 TRP A  80      44.565 -58.442   8.005  1.00 83.64           H  
ATOM   1211  O   TRP A  80      42.260 -61.097   9.959  1.00 83.64           O  
ATOM   1212  CG  TRP A  80      43.184 -59.372   6.713  1.00 83.64           C  
ATOM   1213  CD1 TRP A  80      42.965 -58.374   5.825  1.00 83.64           C  
ATOM   1214  HD1 TRP A  80      43.206 -57.334   5.992  1.00 83.64           H  
ATOM   1215  CD2 TRP A  80      42.700 -60.590   6.078  1.00 83.64           C  
ATOM   1216  CE2 TRP A  80      42.234 -60.253   4.775  1.00 83.64           C  
ATOM   1217  CE3 TRP A  80      42.618 -61.944   6.471  1.00 83.64           C  
ATOM   1218  HE3 TRP A  80      42.921 -62.220   7.470  1.00 83.64           H  
ATOM   1219  NE1 TRP A  80      42.400 -58.890   4.676  1.00 83.64           N  
ATOM   1220  HE1 TRP A  80      42.143 -58.324   3.880  1.00 83.64           H  
ATOM   1221  CH2 TRP A  80      41.738 -62.568   4.282  1.00 83.64           C  
ATOM   1222  HH2 TRP A  80      41.385 -63.320   3.592  1.00 83.64           H  
ATOM   1223  CZ2 TRP A  80      41.763 -61.222   3.887  1.00 83.64           C  
ATOM   1224  HZ2 TRP A  80      41.422 -60.926   2.906  1.00 83.64           H  
ATOM   1225  CZ3 TRP A  80      42.142 -62.926   5.581  1.00 83.64           C  
ATOM   1226  HZ3 TRP A  80      42.070 -63.954   5.904  1.00 83.64           H  
ATOM   1227  N   TYR A  81      40.640 -59.913   8.958  1.00 86.28           N  
ATOM   1228  H   TYR A  81      40.379 -59.023   8.557  1.00 86.28           H  
ATOM   1229  CA  TYR A  81      39.652 -60.978   8.879  1.00 86.28           C  
ATOM   1230  HA  TYR A  81      40.130 -61.934   9.091  1.00 86.28           H  
ATOM   1231  C   TYR A  81      39.081 -61.039   7.466  1.00 86.28           C  
ATOM   1232  CB  TYR A  81      38.547 -60.759   9.916  1.00 86.28           C  
ATOM   1233  HB2 TYR A  81      38.964 -60.876  10.916  1.00 86.28           H  
ATOM   1234  HB3 TYR A  81      38.189 -59.734   9.823  1.00 86.28           H  
ATOM   1235  O   TYR A  81      38.592 -60.041   6.933  1.00 86.28           O  
ATOM   1236  CG  TYR A  81      37.375 -61.710   9.749  1.00 86.28           C  
ATOM   1237  CD1 TYR A  81      36.103 -61.207   9.424  1.00 86.28           C  
ATOM   1238  HD1 TYR A  81      35.955 -60.142   9.323  1.00 86.28           H  
ATOM   1239  CD2 TYR A  81      37.567 -63.101   9.866  1.00 86.28           C  
ATOM   1240  HD2 TYR A  81      38.544 -63.488  10.113  1.00 86.28           H  
ATOM   1241  CE1 TYR A  81      35.022 -62.085   9.221  1.00 86.28           C  
ATOM   1242  HE1 TYR A  81      34.035 -61.709   8.992  1.00 86.28           H  
ATOM   1243  CE2 TYR A  81      36.486 -63.984   9.676  1.00 86.28           C  
ATOM   1244  HE2 TYR A  81      36.628 -65.047   9.798  1.00 86.28           H  
ATOM   1245  OH  TYR A  81      34.145 -64.309   9.233  1.00 86.28           O  
ATOM   1246  HH  TYR A  81      34.360 -65.224   9.429  1.00 86.28           H  
ATOM   1247  CZ  TYR A  81      35.209 -63.474   9.352  1.00 86.28           C  
ATOM   1248  N   GLY A  82      39.132 -62.225   6.867  1.00 87.48           N  
ATOM   1249  H   GLY A  82      39.584 -62.993   7.341  1.00 87.48           H  
ATOM   1250  CA  GLY A  82      38.647 -62.449   5.515  1.00 87.48           C  
ATOM   1251  HA2 GLY A  82      37.571 -62.276   5.475  1.00 87.48           H  
ATOM   1252  HA3 GLY A  82      39.133 -61.729   4.856  1.00 87.48           H  
ATOM   1253  C   GLY A  82      38.946 -63.854   5.006  1.00 87.48           C  
ATOM   1254  O   GLY A  82      39.402 -64.724   5.754  1.00 87.48           O  
ATOM   1255  N   THR A  83      38.710 -64.064   3.712  1.00 87.42           N  
ATOM   1256  H   THR A  83      38.442 -63.268   3.151  1.00 87.42           H  
ATOM   1257  CA  THR A  83      38.947 -65.340   3.012  1.00 87.42           C  
ATOM   1258  HA  THR A  83      39.438 -66.041   3.688  1.00 87.42           H  
ATOM   1259  C   THR A  83      39.865 -65.107   1.814  1.00 87.42           C  
ATOM   1260  CB  THR A  83      37.624 -65.977   2.563  1.00 87.42           C  
ATOM   1261  HB  THR A  83      37.164 -65.368   1.785  1.00 87.42           H  
ATOM   1262  O   THR A  83      39.789 -64.066   1.184  1.00 87.42           O  
ATOM   1263  CG2 THR A  83      37.809 -67.404   2.048  1.00 87.42           C  
ATOM   1264 HG21 THR A  83      38.353 -67.399   1.104  1.00 87.42           H  
ATOM   1265 HG22 THR A  83      36.832 -67.856   1.876  1.00 87.42           H  
ATOM   1266 HG23 THR A  83      38.350 -68.001   2.782  1.00 87.42           H  
ATOM   1267  OG1 THR A  83      36.741 -66.063   3.657  1.00 87.42           O  
ATOM   1268  HG1 THR A  83      36.334 -65.200   3.765  1.00 87.42           H  
ATOM   1269  N   GLY A  84      40.752 -66.044   1.477  1.00 85.48           N  
ATOM   1270  H   GLY A  84      40.697 -66.955   1.909  1.00 85.48           H  
ATOM   1271  CA  GLY A  84      41.764 -65.845   0.433  1.00 85.48           C  
ATOM   1272  HA2 GLY A  84      41.994 -66.803  -0.033  1.00 85.48           H  
ATOM   1273  HA3 GLY A  84      41.365 -65.191  -0.343  1.00 85.48           H  
ATOM   1274  C   GLY A  84      43.064 -65.237   0.967  1.00 85.48           C  
ATOM   1275  O   GLY A  84      43.408 -65.419   2.137  1.00 85.48           O  
ATOM   1276  N   ASN A  85      43.826 -64.560   0.107  1.00 89.12           N  
ATOM   1277  H   ASN A  85      43.467 -64.409  -0.824  1.00 89.12           H  
ATOM   1278  CA  ASN A  85      45.082 -63.899   0.484  1.00 89.12           C  
ATOM   1279  HA  ASN A  85      45.616 -64.533   1.191  1.00 89.12           H  
ATOM   1280  C   ASN A  85      44.815 -62.558   1.180  1.00 89.12           C  
ATOM   1281  CB  ASN A  85      45.969 -63.722  -0.759  1.00 89.12           C  
ATOM   1282  HB2 ASN A  85      46.850 -63.135  -0.498  1.00 89.12           H  
ATOM   1283  HB3 ASN A  85      45.417 -63.175  -1.523  1.00 89.12           H  
ATOM   1284  O   ASN A  85      43.841 -61.878   0.848  1.00 89.12           O  
ATOM   1285  CG  ASN A  85      46.454 -65.044  -1.326  1.00 89.12           C  
ATOM   1286  ND2 ASN A  85      46.668 -65.117  -2.618  1.00 89.12           N  
ATOM   1287 HD21 ASN A  85      46.546 -64.308  -3.210  1.00 89.12           H  
ATOM   1288 HD22 ASN A  85      47.016 -65.998  -2.969  1.00 89.12           H  
ATOM   1289  OD1 ASN A  85      46.639 -66.023  -0.621  1.00 89.12           O  
ATOM   1290  N   ILE A  86      45.703 -62.173   2.102  1.00 87.02           N  
ATOM   1291  H   ILE A  86      46.539 -62.724   2.238  1.00 87.02           H  
ATOM   1292  CA  ILE A  86      45.612 -60.909   2.842  1.00 87.02           C  
ATOM   1293  HA  ILE A  86      44.647 -60.867   3.347  1.00 87.02           H  
ATOM   1294  C   ILE A  86      45.687 -59.758   1.836  1.00 87.02           C  
ATOM   1295  CB  ILE A  86      46.718 -60.805   3.916  1.00 87.02           C  
ATOM   1296  HB  ILE A  86      47.688 -60.834   3.420  1.00 87.02           H  
ATOM   1297  O   ILE A  86      46.687 -59.578   1.146  1.00 87.02           O  
ATOM   1298  CG1 ILE A  86      46.633 -61.991   4.902  1.00 87.02           C  
ATOM   1299 HG12 ILE A  86      46.680 -62.927   4.346  1.00 87.02           H  
ATOM   1300 HG13 ILE A  86      45.683 -61.961   5.436  1.00 87.02           H  
ATOM   1301  CG2 ILE A  86      46.603 -59.472   4.671  1.00 87.02           C  
ATOM   1302 HG21 ILE A  86      46.668 -58.639   3.971  1.00 87.02           H  
ATOM   1303 HG22 ILE A  86      47.429 -59.360   5.374  1.00 87.02           H  
ATOM   1304 HG23 ILE A  86      45.659 -59.414   5.213  1.00 87.02           H  
ATOM   1305  CD1 ILE A  86      47.778 -62.021   5.915  1.00 87.02           C  
ATOM   1306 HD11 ILE A  86      47.832 -63.020   6.350  1.00 87.02           H  
ATOM   1307 HD12 ILE A  86      48.726 -61.809   5.421  1.00 87.02           H  
ATOM   1308 HD13 ILE A  86      47.602 -61.290   6.704  1.00 87.02           H  
ATOM   1309  N   SER A  87      44.581 -59.037   1.696  1.00 88.11           N  
ATOM   1310  H   SER A  87      43.787 -59.264   2.278  1.00 88.11           H  
ATOM   1311  CA  SER A  87      44.431 -57.886   0.809  1.00 88.11           C  
ATOM   1312  HA  SER A  87      45.300 -57.237   0.910  1.00 88.11           H  
ATOM   1313  C   SER A  87      43.178 -57.114   1.215  1.00 88.11           C  
ATOM   1314  CB  SER A  87      44.308 -58.349  -0.651  1.00 88.11           C  
ATOM   1315  HB2 SER A  87      44.370 -57.485  -1.312  1.00 88.11           H  
ATOM   1316  HB3 SER A  87      45.127 -59.027  -0.892  1.00 88.11           H  
ATOM   1317  O   SER A  87      42.312 -57.665   1.898  1.00 88.11           O  
ATOM   1318  OG  SER A  87      43.082 -59.019  -0.856  1.00 88.11           O  
ATOM   1319  HG  SER A  87      43.111 -59.822  -0.330  1.00 88.11           H  
ATOM   1320  N   THR A  88      43.048 -55.871   0.758  1.00 80.24           N  
ATOM   1321  H   THR A  88      43.781 -55.456   0.202  1.00 80.24           H  
ATOM   1322  CA  THR A  88      41.827 -55.072   0.942  1.00 80.24           C  
ATOM   1323  HA  THR A  88      41.586 -55.010   2.003  1.00 80.24           H  
ATOM   1324  C   THR A  88      40.610 -55.683   0.245  1.00 80.24           C  
ATOM   1325  CB  THR A  88      42.033 -53.651   0.404  1.00 80.24           C  
ATOM   1326  HB  THR A  88      41.072 -53.138   0.359  1.00 80.24           H  
ATOM   1327  O   THR A  88      39.520 -55.643   0.796  1.00 80.24           O  
ATOM   1328  CG2 THR A  88      42.987 -52.841   1.279  1.00 80.24           C  
ATOM   1329 HG21 THR A  88      42.679 -52.905   2.323  1.00 80.24           H  
ATOM   1330 HG22 THR A  88      42.954 -51.794   0.976  1.00 80.24           H  
ATOM   1331 HG23 THR A  88      44.007 -53.207   1.170  1.00 80.24           H  
ATOM   1332  OG1 THR A  88      42.612 -53.705  -0.886  1.00 80.24           O  
ATOM   1333  HG1 THR A  88      42.569 -52.815  -1.244  1.00 80.24           H  
ATOM   1334  N   GLN A  89      40.789 -56.302  -0.926  1.00 84.86           N  
ATOM   1335  H   GLN A  89      41.717 -56.299  -1.324  1.00 84.86           H  
ATOM   1336  CA  GLN A  89      39.695 -56.906  -1.706  1.00 84.86           C  
ATOM   1337  HA  GLN A  89      38.906 -56.169  -1.858  1.00 84.86           H  
ATOM   1338  C   GLN A  89      39.049 -58.111  -1.011  1.00 84.86           C  
ATOM   1339  CB  GLN A  89      40.244 -57.345  -3.072  1.00 84.86           C  
ATOM   1340  HB2 GLN A  89      39.496 -57.956  -3.578  1.00 84.86           H  
ATOM   1341  HB3 GLN A  89      41.136 -57.953  -2.924  1.00 84.86           H  
ATOM   1342  O   GLN A  89      37.878 -58.398  -1.221  1.00 84.86           O  
ATOM   1343  CG  GLN A  89      40.576 -56.152  -3.977  1.00 84.86           C  
ATOM   1344  HG2 GLN A  89      39.655 -55.642  -4.259  1.00 84.86           H  
ATOM   1345  HG3 GLN A  89      41.208 -55.443  -3.443  1.00 84.86           H  
ATOM   1346  CD  GLN A  89      41.295 -56.603  -5.242  1.00 84.86           C  
ATOM   1347  NE2 GLN A  89      42.567 -56.303  -5.390  1.00 84.86           N  
ATOM   1348 HE21 GLN A  89      43.051 -55.738  -4.707  1.00 84.86           H  
ATOM   1349 HE22 GLN A  89      42.978 -56.607  -6.261  1.00 84.86           H  
ATOM   1350  OE1 GLN A  89      40.747 -57.248  -6.116  1.00 84.86           O  
ATOM   1351  N   ASN A  90      39.814 -58.808  -0.175  1.00 87.61           N  
ATOM   1352  H   ASN A  90      40.762 -58.489  -0.034  1.00 87.61           H  
ATOM   1353  CA  ASN A  90      39.379 -60.020   0.515  1.00 87.61           C  
ATOM   1354  HA  ASN A  90      38.499 -60.434   0.023  1.00 87.61           H  
ATOM   1355  C   ASN A  90      38.979 -59.769   1.979  1.00 87.61           C  
ATOM   1356  CB  ASN A  90      40.533 -61.020   0.398  1.00 87.61           C  
ATOM   1357  HB2 ASN A  90      41.463 -60.524   0.676  1.00 87.61           H  
ATOM   1358  HB3 ASN A  90      40.378 -61.830   1.110  1.00 87.61           H  
ATOM   1359  O   ASN A  90      38.742 -60.716   2.731  1.00 87.61           O  
ATOM   1360  CG  ASN A  90      40.683 -61.629  -0.982  1.00 87.61           C  
ATOM   1361  ND2 ASN A  90      41.857 -62.131  -1.284  1.00 87.61           N  
ATOM   1362 HD21 ASN A  90      42.599 -62.073  -0.601  1.00 87.61           H  
ATOM   1363 HD22 ASN A  90      41.962 -62.387  -2.255  1.00 87.61           H  
ATOM   1364  OD1 ASN A  90      39.801 -61.646  -1.819  1.00 87.61           O  
ATOM   1365  N   MET A  91      38.985 -58.507   2.404  1.00 79.13           N  
ATOM   1366  H   MET A  91      39.062 -57.773   1.714  1.00 79.13           H  
ATOM   1367  CA  MET A  91      38.851 -58.094   3.792  1.00 79.13           C  
ATOM   1368  HA  MET A  91      39.269 -58.863   4.442  1.00 79.13           H  
ATOM   1369  C   MET A  91      37.382 -57.875   4.151  1.00 79.13           C  
ATOM   1370  CB  MET A  91      39.663 -56.811   3.963  1.00 79.13           C  
ATOM   1371  HB2 MET A  91      40.670 -56.970   3.576  1.00 79.13           H  
ATOM   1372  HB3 MET A  91      39.192 -56.024   3.374  1.00 79.13           H  
ATOM   1373  O   MET A  91      36.696 -57.069   3.534  1.00 79.13           O  
ATOM   1374  CG  MET A  91      39.800 -56.345   5.405  1.00 79.13           C  
ATOM   1375  HG2 MET A  91      38.815 -56.087   5.794  1.00 79.13           H  
ATOM   1376  HG3 MET A  91      40.216 -57.161   5.997  1.00 79.13           H  
ATOM   1377  SD  MET A  91      40.892 -54.906   5.558  1.00 79.13           S  
ATOM   1378  CE  MET A  91      39.954 -53.703   4.583  1.00 79.13           C  
ATOM   1379  HE1 MET A  91      38.914 -53.696   4.906  1.00 79.13           H  
ATOM   1380  HE2 MET A  91      39.991 -53.964   3.525  1.00 79.13           H  
ATOM   1381  HE3 MET A  91      40.395 -52.714   4.709  1.00 79.13           H  
ATOM   1382  N   VAL A  92      36.919 -58.558   5.192  1.00 83.61           N  
ATOM   1383  H   VAL A  92      37.540 -59.222   5.634  1.00 83.61           H  
ATOM   1384  CA  VAL A  92      35.627 -58.287   5.840  1.00 83.61           C  
ATOM   1385  HA  VAL A  92      34.933 -57.860   5.116  1.00 83.61           H  
ATOM   1386  C   VAL A  92      35.801 -57.259   6.959  1.00 83.61           C  
ATOM   1387  CB  VAL A  92      35.042 -59.608   6.365  1.00 83.61           C  
ATOM   1388  HB  VAL A  92      35.815 -60.138   6.923  1.00 83.61           H  
ATOM   1389  O   VAL A  92      34.943 -56.408   7.180  1.00 83.61           O  
ATOM   1390  CG1 VAL A  92      33.852 -59.392   7.302  1.00 83.61           C  
ATOM   1391 HG11 VAL A  92      33.232 -60.286   7.364  1.00 83.61           H  
ATOM   1392 HG12 VAL A  92      33.247 -58.552   6.960  1.00 83.61           H  
ATOM   1393 HG13 VAL A  92      34.213 -59.146   8.301  1.00 83.61           H  
ATOM   1394  CG2 VAL A  92      34.618 -60.508   5.200  1.00 83.61           C  
ATOM   1395 HG21 VAL A  92      33.847 -60.015   4.608  1.00 83.61           H  
ATOM   1396 HG22 VAL A  92      34.228 -61.451   5.584  1.00 83.61           H  
ATOM   1397 HG23 VAL A  92      35.472 -60.721   4.558  1.00 83.61           H  
ATOM   1398  N   PHE A  93      36.940 -57.332   7.643  1.00 79.43           N  
ATOM   1399  H   PHE A  93      37.588 -58.070   7.406  1.00 79.43           H  
ATOM   1400  CA  PHE A  93      37.407 -56.334   8.590  1.00 79.43           C  
ATOM   1401  HA  PHE A  93      37.024 -55.354   8.306  1.00 79.43           H  
ATOM   1402  C   PHE A  93      38.923 -56.314   8.567  1.00 79.43           C  
ATOM   1403  CB  PHE A  93      36.918 -56.688   9.990  1.00 79.43           C  
ATOM   1404  HB2 PHE A  93      37.177 -57.733  10.162  1.00 79.43           H  
ATOM   1405  HB3 PHE A  93      35.832 -56.590   9.993  1.00 79.43           H  
ATOM   1406  O   PHE A  93      39.567 -57.361   8.460  1.00 79.43           O  
ATOM   1407  CG  PHE A  93      37.495 -55.864  11.129  1.00 79.43           C  
ATOM   1408  CD1 PHE A  93      38.727 -56.218  11.715  1.00 79.43           C  
ATOM   1409  HD1 PHE A  93      39.276 -57.072  11.346  1.00 79.43           H  
ATOM   1410  CD2 PHE A  93      36.796 -54.746  11.614  1.00 79.43           C  
ATOM   1411  HD2 PHE A  93      35.855 -54.467  11.163  1.00 79.43           H  
ATOM   1412  CE1 PHE A  93      39.261 -55.435  12.751  1.00 79.43           C  
ATOM   1413  HE1 PHE A  93      40.236 -55.669  13.153  1.00 79.43           H  
ATOM   1414  CE2 PHE A  93      37.320 -53.979  12.669  1.00 79.43           C  
ATOM   1415  HE2 PHE A  93      36.780 -53.113  13.023  1.00 79.43           H  
ATOM   1416  CZ  PHE A  93      38.558 -54.321  13.237  1.00 79.43           C  
ATOM   1417  HZ  PHE A  93      38.977 -53.714  14.025  1.00 79.43           H  
ATOM   1418  N   GLY A  94      39.506 -55.141   8.735  1.00 83.96           N  
ATOM   1419  H   GLY A  94      38.946 -54.309   8.849  1.00 83.96           H  
ATOM   1420  CA  GLY A  94      40.928 -55.080   8.983  1.00 83.96           C  
ATOM   1421  HA2 GLY A  94      41.499 -55.353   8.095  1.00 83.96           H  
ATOM   1422  HA3 GLY A  94      41.161 -55.806   9.761  1.00 83.96           H  
ATOM   1423  C   GLY A  94      41.382 -53.729   9.465  1.00 83.96           C  
ATOM   1424  O   GLY A  94      40.741 -52.701   9.278  1.00 83.96           O  
ATOM   1425  N   LEU A  95      42.527 -53.771  10.110  1.00 80.56           N  
ATOM   1426  H   LEU A  95      42.979 -54.671  10.193  1.00 80.56           H  
ATOM   1427  CA  LEU A  95      43.289 -52.622  10.517  1.00 80.56           C  
ATOM   1428  HA  LEU A  95      42.701 -51.710  10.415  1.00 80.56           H  
ATOM   1429  C   LEU A  95      44.502 -52.560   9.604  1.00 80.56           C  
ATOM   1430  CB  LEU A  95      43.660 -52.845  11.982  1.00 80.56           C  
ATOM   1431  HB2 LEU A  95      44.117 -53.831  12.066  1.00 80.56           H  
ATOM   1432  HB3 LEU A  95      42.755 -52.829  12.589  1.00 80.56           H  
ATOM   1433  O   LEU A  95      45.265 -53.522   9.554  1.00 80.56           O  
ATOM   1434  CG  LEU A  95      44.654 -51.816  12.516  1.00 80.56           C  
ATOM   1435  HG  LEU A  95      45.557 -51.815  11.905  1.00 80.56           H  
ATOM   1436  CD1 LEU A  95      44.060 -50.407  12.532  1.00 80.56           C  
ATOM   1437 HD11 LEU A  95      43.144 -50.387  13.122  1.00 80.56           H  
ATOM   1438 HD12 LEU A  95      44.793 -49.717  12.950  1.00 80.56           H  
ATOM   1439 HD13 LEU A  95      43.841 -50.079  11.516  1.00 80.56           H  
ATOM   1440  CD2 LEU A  95      45.050 -52.269  13.914  1.00 80.56           C  
ATOM   1441 HD21 LEU A  95      45.424 -53.293  13.888  1.00 80.56           H  
ATOM   1442 HD22 LEU A  95      44.180 -52.240  14.571  1.00 80.56           H  
ATOM   1443 HD23 LEU A  95      45.846 -51.623  14.282  1.00 80.56           H  
ATOM   1444  N   LEU A  96      44.684 -51.447   8.901  1.00 84.56           N  
ATOM   1445  H   LEU A  96      43.994 -50.714   8.979  1.00 84.56           H  
ATOM   1446  CA  LEU A  96      45.894 -51.187   8.127  1.00 84.56           C  
ATOM   1447  HA  LEU A  96      46.263 -52.127   7.718  1.00 84.56           H  
ATOM   1448  C   LEU A  96      46.983 -50.626   9.041  1.00 84.56           C  
ATOM   1449  CB  LEU A  96      45.600 -50.237   6.953  1.00 84.56           C  
ATOM   1450  HB2 LEU A  96      44.928 -49.448   7.290  1.00 84.56           H  
ATOM   1451  HB3 LEU A  96      46.536 -49.766   6.652  1.00 84.56           H  
ATOM   1452  O   LEU A  96      46.709 -49.974  10.050  1.00 84.56           O  
ATOM   1453  CG  LEU A  96      45.016 -50.924   5.706  1.00 84.56           C  
ATOM   1454  HG  LEU A  96      45.711 -51.685   5.352  1.00 84.56           H  
ATOM   1455  CD1 LEU A  96      43.670 -51.590   5.983  1.00 84.56           C  
ATOM   1456 HD11 LEU A  96      43.827 -52.515   6.538  1.00 84.56           H  
ATOM   1457 HD12 LEU A  96      43.055 -50.924   6.589  1.00 84.56           H  
ATOM   1458 HD13 LEU A  96      43.153 -51.826   5.053  1.00 84.56           H  
ATOM   1459  CD2 LEU A  96      44.855 -49.879   4.599  1.00 84.56           C  
ATOM   1460 HD21 LEU A  96      44.256 -49.040   4.954  1.00 84.56           H  
ATOM   1461 HD22 LEU A  96      45.837 -49.508   4.307  1.00 84.56           H  
ATOM   1462 HD23 LEU A  96      44.378 -50.328   3.728  1.00 84.56           H  
ATOM   1463  N   SER A  97      48.240 -50.826   8.660  1.00 84.11           N  
ATOM   1464  H   SER A  97      48.410 -51.402   7.848  1.00 84.11           H  
ATOM   1465  CA  SER A  97      49.398 -50.356   9.428  1.00 84.11           C  
ATOM   1466  HA  SER A  97      49.343 -50.804  10.419  1.00 84.11           H  
ATOM   1467  C   SER A  97      49.450 -48.835   9.629  1.00 84.11           C  
ATOM   1468  CB  SER A  97      50.679 -50.854   8.765  1.00 84.11           C  
ATOM   1469  HB2 SER A  97      50.649 -51.944   8.742  1.00 84.11           H  
ATOM   1470  HB3 SER A  97      51.543 -50.539   9.350  1.00 84.11           H  
ATOM   1471  O   SER A  97      50.092 -48.382  10.576  1.00 84.11           O  
ATOM   1472  OG  SER A  97      50.792 -50.362   7.443  1.00 84.11           O  
ATOM   1473  HG  SER A  97      51.578 -50.760   7.063  1.00 84.11           H  
ATOM   1474  N   ASN A  98      48.731 -48.063   8.803  1.00 78.94           N  
ATOM   1475  H   ASN A  98      48.215 -48.534   8.073  1.00 78.94           H  
ATOM   1476  CA  ASN A  98      48.551 -46.613   8.930  1.00 78.94           C  
ATOM   1477  HA  ASN A  98      49.480 -46.191   9.312  1.00 78.94           H  
ATOM   1478  C   ASN A  98      47.451 -46.192   9.931  1.00 78.94           C  
ATOM   1479  CB  ASN A  98      48.303 -46.014   7.529  1.00 78.94           C  
ATOM   1480  HB2 ASN A  98      49.055 -46.381   6.831  1.00 78.94           H  
ATOM   1481  HB3 ASN A  98      48.410 -44.932   7.600  1.00 78.94           H  
ATOM   1482  O   ASN A  98      47.156 -45.009  10.040  1.00 78.94           O  
ATOM   1483  CG  ASN A  98      46.918 -46.302   6.964  1.00 78.94           C  
ATOM   1484  ND2 ASN A  98      46.576 -45.713   5.844  1.00 78.94           N  
ATOM   1485 HD21 ASN A  98      47.191 -45.031   5.424  1.00 78.94           H  
ATOM   1486 HD22 ASN A  98      45.617 -45.816   5.547  1.00 78.94           H  
ATOM   1487  OD1 ASN A  98      46.117 -47.049   7.507  1.00 78.94           O  
ATOM   1488  N   GLY A  99      46.804 -47.139  10.617  1.00 80.99           N  
ATOM   1489  H   GLY A  99      47.034 -48.107  10.445  1.00 80.99           H  
ATOM   1490  CA  GLY A  99      45.745 -46.852  11.589  1.00 80.99           C  
ATOM   1491  HA2 GLY A  99      45.705 -47.667  12.312  1.00 80.99           H  
ATOM   1492  HA3 GLY A  99      45.979 -45.931  12.122  1.00 80.99           H  
ATOM   1493  C   GLY A  99      44.345 -46.705  11.008  1.00 80.99           C  
ATOM   1494  O   GLY A  99      43.443 -46.280  11.727  1.00 80.99           O  
ATOM   1495  N   THR A 100      44.140 -47.053   9.736  1.00 81.73           N  
ATOM   1496  H   THR A 100      44.924 -47.375   9.187  1.00 81.73           H  
ATOM   1497  CA  THR A 100      42.796 -47.084   9.150  1.00 81.73           C  
ATOM   1498  HA  THR A 100      42.219 -46.259   9.568  1.00 81.73           H  
ATOM   1499  C   THR A 100      42.099 -48.392   9.507  1.00 81.73           C  
ATOM   1500  CB  THR A 100      42.807 -46.896   7.631  1.00 81.73           C  
ATOM   1501  HB  THR A 100      43.192 -47.800   7.159  1.00 81.73           H  
ATOM   1502  O   THR A 100      42.562 -49.465   9.112  1.00 81.73           O  
ATOM   1503  CG2 THR A 100      41.405 -46.588   7.104  1.00 81.73           C  
ATOM   1504 HG21 THR A 100      41.008 -45.694   7.585  1.00 81.73           H  
ATOM   1505 HG22 THR A 100      41.445 -46.413   6.029  1.00 81.73           H  
ATOM   1506 HG23 THR A 100      40.726 -47.415   7.310  1.00 81.73           H  
ATOM   1507  OG1 THR A 100      43.639 -45.825   7.258  1.00 81.73           O  
ATOM   1508  HG1 THR A 100      44.525 -46.072   7.531  1.00 81.73           H  
ATOM   1509  N   ALA A 101      40.986 -48.304  10.231  1.00 83.55           N  
ATOM   1510  H   ALA A 101      40.675 -47.387  10.521  1.00 83.55           H  
ATOM   1511  CA  ALA A 101      40.084 -49.421  10.476  1.00 83.55           C  
ATOM   1512  HA  ALA A 101      40.656 -50.348  10.488  1.00 83.55           H  
ATOM   1513  C   ALA A 101      39.044 -49.515   9.350  1.00 83.55           C  
ATOM   1514  CB  ALA A 101      39.443 -49.249  11.858  1.00 83.55           C  
ATOM   1515  HB1 ALA A 101      38.901 -48.304  11.900  1.00 83.55           H  
ATOM   1516  HB2 ALA A 101      40.218 -49.250  12.625  1.00 83.55           H  
ATOM   1517  HB3 ALA A 101      38.751 -50.070  12.047  1.00 83.55           H  
ATOM   1518  O   ALA A 101      38.451 -48.510   8.960  1.00 83.55           O  
ATOM   1519  N   TYR A 102      38.820 -50.724   8.845  1.00 82.41           N  
ATOM   1520  H   TYR A 102      39.373 -51.496   9.188  1.00 82.41           H  
ATOM   1521  CA  TYR A 102      37.817 -51.035   7.834  1.00 82.41           C  
ATOM   1522  HA  TYR A 102      37.274 -50.129   7.563  1.00 82.41           H  
ATOM   1523  C   TYR A 102      36.829 -52.053   8.382  1.00 82.41           C  
ATOM   1524  CB  TYR A 102      38.465 -51.587   6.566  1.00 82.41           C  
ATOM   1525  HB2 TYR A 102      39.150 -52.385   6.852  1.00 82.41           H  
ATOM   1526  HB3 TYR A 102      37.682 -52.027   5.948  1.00 82.41           H  
ATOM   1527  O   TYR A 102      37.239 -53.081   8.926  1.00 82.41           O  
ATOM   1528  CG  TYR A 102      39.207 -50.568   5.729  1.00 82.41           C  
ATOM   1529  CD1 TYR A 102      38.634 -50.060   4.547  1.00 82.41           C  
ATOM   1530  HD1 TYR A 102      37.646 -50.370   4.242  1.00 82.41           H  
ATOM   1531  CD2 TYR A 102      40.491 -50.155   6.120  1.00 82.41           C  
ATOM   1532  HD2 TYR A 102      40.920 -50.549   7.029  1.00 82.41           H  
ATOM   1533  CE1 TYR A 102      39.334 -49.113   3.774  1.00 82.41           C  
ATOM   1534  HE1 TYR A 102      38.889 -48.704   2.879  1.00 82.41           H  
ATOM   1535  CE2 TYR A 102      41.196 -49.223   5.341  1.00 82.41           C  
ATOM   1536  HE2 TYR A 102      42.182 -48.906   5.648  1.00 82.41           H  
ATOM   1537  OH  TYR A 102      41.274 -47.732   3.464  1.00 82.41           O  
ATOM   1538  HH  TYR A 102      42.087 -47.465   3.899  1.00 82.41           H  
ATOM   1539  CZ  TYR A 102      40.609 -48.677   4.182  1.00 82.41           C  
ATOM   1540  N   ALA A 103      35.541 -51.787   8.189  1.00 85.36           N  
ATOM   1541  H   ALA A 103      35.287 -50.929   7.720  1.00 85.36           H  
ATOM   1542  CA  ALA A 103      34.468 -52.734   8.464  1.00 85.36           C  
ATOM   1543  HA  ALA A 103      34.858 -53.749   8.398  1.00 85.36           H  
ATOM   1544  C   ALA A 103      33.362 -52.594   7.412  1.00 85.36           C  
ATOM   1545  CB  ALA A 103      33.945 -52.507   9.890  1.00 85.36           C  
ATOM   1546  HB1 ALA A 103      33.447 -51.540   9.958  1.00 85.36           H  
ATOM   1547  HB2 ALA A 103      34.772 -52.527  10.600  1.00 85.36           H  
ATOM   1548  HB3 ALA A 103      33.230 -53.287  10.151  1.00 85.36           H  
ATOM   1549  O   ALA A 103      33.201 -51.533   6.808  1.00 85.36           O  
ATOM   1550  N   GLN A 104      32.581 -53.655   7.207  1.00 82.61           N  
ATOM   1551  H   GLN A 104      32.732 -54.496   7.744  1.00 82.61           H  
ATOM   1552  CA  GLN A 104      31.397 -53.555   6.349  1.00 82.61           C  
ATOM   1553  HA  GLN A 104      31.671 -53.066   5.414  1.00 82.61           H  
ATOM   1554  C   GLN A 104      30.340 -52.673   7.015  1.00 82.61           C  
ATOM   1555  CB  GLN A 104      30.835 -54.941   6.008  1.00 82.61           C  
ATOM   1556  HB2 GLN A 104      29.874 -54.805   5.511  1.00 82.61           H  
ATOM   1557  HB3 GLN A 104      30.669 -55.515   6.920  1.00 82.61           H  
ATOM   1558  O   GLN A 104      29.841 -51.740   6.403  1.00 82.61           O  
ATOM   1559  CG  GLN A 104      31.758 -55.713   5.056  1.00 82.61           C  
ATOM   1560  HG2 GLN A 104      32.716 -55.897   5.541  1.00 82.61           H  
ATOM   1561  HG3 GLN A 104      31.935 -55.117   4.161  1.00 82.61           H  
ATOM   1562  CD  GLN A 104      31.137 -57.039   4.626  1.00 82.61           C  
ATOM   1563  NE2 GLN A 104      31.678 -58.161   5.033  1.00 82.61           N  
ATOM   1564 HE21 GLN A 104      31.171 -58.992   4.763  1.00 82.61           H  
ATOM   1565 HE22 GLN A 104      32.510 -58.147   5.605  1.00 82.61           H  
ATOM   1566  OE1 GLN A 104      30.156 -57.120   3.916  1.00 82.61           O  
ATOM   1567  N   ASN A 105      30.065 -52.907   8.299  1.00 81.09           N  
ATOM   1568  H   ASN A 105      30.606 -53.610   8.782  1.00 81.09           H  
ATOM   1569  CA  ASN A 105      29.080 -52.152   9.071  1.00 81.09           C  
ATOM   1570  HA  ASN A 105      28.814 -51.235   8.545  1.00 81.09           H  
ATOM   1571  C   ASN A 105      29.666 -51.756  10.429  1.00 81.09           C  
ATOM   1572  CB  ASN A 105      27.809 -53.002   9.230  1.00 81.09           C  
ATOM   1573  HB2 ASN A 105      28.065 -53.934   9.733  1.00 81.09           H  
ATOM   1574  HB3 ASN A 105      27.087 -52.453   9.835  1.00 81.09           H  
ATOM   1575  O   ASN A 105      30.550 -52.438  10.955  1.00 81.09           O  
ATOM   1576  CG  ASN A 105      27.143 -53.329   7.906  1.00 81.09           C  
ATOM   1577  ND2 ASN A 105      27.397 -54.487   7.339  1.00 81.09           N  
ATOM   1578 HD21 ASN A 105      28.103 -55.114   7.698  1.00 81.09           H  
ATOM   1579 HD22 ASN A 105      27.077 -54.559   6.384  1.00 81.09           H  
ATOM   1580  OD1 ASN A 105      26.355 -52.562   7.388  1.00 81.09           O  
ATOM   1581  N   LEU A 106      29.132 -50.700  11.035  1.00 82.07           N  
ATOM   1582  H   LEU A 106      28.410 -50.178  10.559  1.00 82.07           H  
ATOM   1583  CA  LEU A 106      29.513 -50.278  12.381  1.00 82.07           C  
ATOM   1584  HA  LEU A 106      30.112 -51.058  12.852  1.00 82.07           H  
ATOM   1585  C   LEU A 106      28.277 -50.051  13.246  1.00 82.07           C  
ATOM   1586  CB  LEU A 106      30.367 -49.009  12.282  1.00 82.07           C  
ATOM   1587  HB2 LEU A 106      31.207 -49.197  11.614  1.00 82.07           H  
ATOM   1588  HB3 LEU A 106      29.748 -48.228  11.843  1.00 82.07           H  
ATOM   1589  O   LEU A 106      27.336 -49.374  12.834  1.00 82.07           O  
ATOM   1590  CG  LEU A 106      30.898 -48.511  13.635  1.00 82.07           C  
ATOM   1591  HG  LEU A 106      30.080 -48.444  14.351  1.00 82.07           H  
ATOM   1592  CD1 LEU A 106      31.984 -49.439  14.186  1.00 82.07           C  
ATOM   1593 HD11 LEU A 106      32.499 -48.971  15.025  1.00 82.07           H  
ATOM   1594 HD12 LEU A 106      31.530 -50.366  14.537  1.00 82.07           H  
ATOM   1595 HD13 LEU A 106      32.716 -49.662  13.410  1.00 82.07           H  
ATOM   1596  CD2 LEU A 106      31.486 -47.117  13.475  1.00 82.07           C  
ATOM   1597 HD21 LEU A 106      30.843 -46.505  12.842  1.00 82.07           H  
ATOM   1598 HD22 LEU A 106      32.485 -47.193  13.045  1.00 82.07           H  
ATOM   1599 HD23 LEU A 106      31.535 -46.647  14.457  1.00 82.07           H  
ATOM   1600  N   VAL A 107      28.305 -50.566  14.470  1.00 86.61           N  
ATOM   1601  H   VAL A 107      29.088 -51.144  14.739  1.00 86.61           H  
ATOM   1602  CA  VAL A 107      27.314 -50.246  15.496  1.00 86.61           C  
ATOM   1603  HA  VAL A 107      26.674 -49.438  15.141  1.00 86.61           H  
ATOM   1604  C   VAL A 107      28.035 -49.758  16.745  1.00 86.61           C  
ATOM   1605  CB  VAL A 107      26.400 -51.443  15.792  1.00 86.61           C  
ATOM   1606  HB  VAL A 107      27.017 -52.267  16.152  1.00 86.61           H  
ATOM   1607  O   VAL A 107      28.824 -50.493  17.337  1.00 86.61           O  
ATOM   1608  CG1 VAL A 107      25.350 -51.087  16.855  1.00 86.61           C  
ATOM   1609 HG11 VAL A 107      25.836 -50.890  17.811  1.00 86.61           H  
ATOM   1610 HG12 VAL A 107      24.661 -51.919  16.998  1.00 86.61           H  
ATOM   1611 HG13 VAL A 107      24.792 -50.202  16.550  1.00 86.61           H  
ATOM   1612  CG2 VAL A 107      25.655 -51.911  14.532  1.00 86.61           C  
ATOM   1613 HG21 VAL A 107      24.995 -52.744  14.777  1.00 86.61           H  
ATOM   1614 HG22 VAL A 107      26.370 -52.250  13.783  1.00 86.61           H  
ATOM   1615 HG23 VAL A 107      25.071 -51.090  14.117  1.00 86.61           H  
ATOM   1616  N   ILE A 108      27.756 -48.518  17.141  1.00 84.80           N  
ATOM   1617  H   ILE A 108      27.076 -47.987  16.615  1.00 84.80           H  
ATOM   1618  CA  ILE A 108      28.258 -47.929  18.384  1.00 84.80           C  
ATOM   1619  HA  ILE A 108      28.951 -48.632  18.846  1.00 84.80           H  
ATOM   1620  C   ILE A 108      27.092 -47.738  19.349  1.00 84.80           C  
ATOM   1621  CB  ILE A 108      29.036 -46.622  18.140  1.00 84.80           C  
ATOM   1622  HB  ILE A 108      28.339 -45.866  17.777  1.00 84.80           H  
ATOM   1623  O   ILE A 108      26.092 -47.105  19.000  1.00 84.80           O  
ATOM   1624  CG1 ILE A 108      30.154 -46.768  17.086  1.00 84.80           C  
ATOM   1625 HG12 ILE A 108      29.707 -46.992  16.117  1.00 84.80           H  
ATOM   1626 HG13 ILE A 108      30.661 -45.808  16.991  1.00 84.80           H  
ATOM   1627  CG2 ILE A 108      29.623 -46.132  19.476  1.00 84.80           C  
ATOM   1628 HG21 ILE A 108      30.376 -45.359  19.317  1.00 84.80           H  
ATOM   1629 HG22 ILE A 108      30.094 -46.958  20.008  1.00 84.80           H  
ATOM   1630 HG23 ILE A 108      28.832 -45.722  20.104  1.00 84.80           H  
ATOM   1631  CD1 ILE A 108      31.213 -47.826  17.412  1.00 84.80           C  
ATOM   1632 HD11 ILE A 108      31.589 -47.671  18.423  1.00 84.80           H  
ATOM   1633 HD12 ILE A 108      30.802 -48.831  17.321  1.00 84.80           H  
ATOM   1634 HD13 ILE A 108      32.049 -47.714  16.722  1.00 84.80           H  
ATOM   1635  N   GLU A 109      27.215 -48.313  20.544  1.00 82.51           N  
ATOM   1636  H   GLU A 109      28.072 -48.802  20.757  1.00 82.51           H  
ATOM   1637  CA  GLU A 109      26.141 -48.318  21.546  1.00 82.51           C  
ATOM   1638  HA  GLU A 109      25.188 -48.482  21.043  1.00 82.51           H  
ATOM   1639  C   GLU A 109      25.991 -46.971  22.273  1.00 82.51           C  
ATOM   1640  CB  GLU A 109      26.350 -49.478  22.533  1.00 82.51           C  
ATOM   1641  HB2 GLU A 109      25.638 -49.385  23.353  1.00 82.51           H  
ATOM   1642  HB3 GLU A 109      27.349 -49.397  22.963  1.00 82.51           H  
ATOM   1643  O   GLU A 109      24.871 -46.587  22.590  1.00 82.51           O  
ATOM   1644  CG  GLU A 109      26.196 -50.877  21.895  1.00 82.51           C  
ATOM   1645  HG2 GLU A 109      26.881 -50.968  21.052  1.00 82.51           H  
ATOM   1646  HG3 GLU A 109      26.494 -51.620  22.634  1.00 82.51           H  
ATOM   1647  CD  GLU A 109      24.762 -51.197  21.437  1.00 82.51           C  
ATOM   1648  OE1 GLU A 109      24.555 -51.952  20.453  1.00 82.51           O  
ATOM   1649  OE2 GLU A 109      23.783 -50.694  22.032  1.00 82.51           O  
ATOM   1650  N   ASP A 110      27.079 -46.218  22.453  1.00 79.02           N  
ATOM   1651  H   ASP A 110      27.980 -46.614  22.228  1.00 79.02           H  
ATOM   1652  CA  ASP A 110      27.073 -44.913  23.118  1.00 79.02           C  
ATOM   1653  HA  ASP A 110      26.049 -44.640  23.372  1.00 79.02           H  
ATOM   1654  C   ASP A 110      27.589 -43.799  22.183  1.00 79.02           C  
ATOM   1655  CB  ASP A 110      27.848 -44.994  24.452  1.00 79.02           C  
ATOM   1656  HB2 ASP A 110      27.899 -44.000  24.897  1.00 79.02           H  
ATOM   1657  HB3 ASP A 110      28.868 -45.327  24.259  1.00 79.02           H  
ATOM   1658  O   ASP A 110      27.136 -43.643  21.044  1.00 79.02           O  
ATOM   1659  CG  ASP A 110      27.211 -45.889  25.510  1.00 79.02           C  
ATOM   1660  OD1 ASP A 110      27.997 -46.553  26.224  1.00 79.02           O  
ATOM   1661  OD2 ASP A 110      25.976 -45.807  25.679  1.00 79.02           O  
ATOM   1662  N   ASN A 111      28.505 -42.962  22.670  1.00 79.28           N  
ATOM   1663  H   ASN A 111      28.956 -43.221  23.536  1.00 79.28           H  
ATOM   1664  CA  ASN A 111      28.932 -41.744  22.001  1.00 79.28           C  
ATOM   1665  HA  ASN A 111      28.117 -41.391  21.370  1.00 79.28           H  
ATOM   1666  C   ASN A 111      30.128 -42.006  21.086  1.00 79.28           C  
ATOM   1667  CB  ASN A 111      29.212 -40.662  23.053  1.00 79.28           C  
ATOM   1668  HB2 ASN A 111      29.969 -41.030  23.746  1.00 79.28           H  
ATOM   1669  HB3 ASN A 111      29.596 -39.768  22.561  1.00 79.28           H  
ATOM   1670  O   ASN A 111      30.983 -42.858  21.345  1.00 79.28           O  
ATOM   1671  CG  ASN A 111      27.960 -40.266  23.816  1.00 79.28           C  
ATOM   1672  ND2 ASN A 111      28.070 -40.039  25.103  1.00 79.28           N  
ATOM   1673 HD21 ASN A 111      27.200 -39.890  25.594  1.00 79.28           H  
ATOM   1674 HD22 ASN A 111      28.931 -40.265  25.580  1.00 79.28           H  
ATOM   1675  OD1 ASN A 111      26.875 -40.127  23.273  1.00 79.28           O  
ATOM   1676  N   SER A 112      30.205 -41.233  20.004  1.00 82.07           N  
ATOM   1677  H   SER A 112      29.485 -40.542  19.848  1.00 82.07           H  
ATOM   1678  CA  SER A 112      31.337 -41.276  19.080  1.00 82.07           C  
ATOM   1679  HA  SER A 112      32.125 -41.894  19.512  1.00 82.07           H  
ATOM   1680  C   SER A 112      31.918 -39.897  18.854  1.00 82.07           C  
ATOM   1681  CB  SER A 112      30.944 -41.916  17.759  1.00 82.07           C  
ATOM   1682  HB2 SER A 112      30.092 -41.392  17.328  1.00 82.07           H  
ATOM   1683  HB3 SER A 112      31.787 -41.885  17.070  1.00 82.07           H  
ATOM   1684  O   SER A 112      31.184 -38.932  18.642  1.00 82.07           O  
ATOM   1685  OG  SER A 112      30.611 -43.255  18.022  1.00 82.07           O  
ATOM   1686  HG  SER A 112      30.094 -43.281  18.830  1.00 82.07           H  
ATOM   1687  N   VAL A 113      33.245 -39.817  18.893  1.00 84.19           N  
ATOM   1688  H   VAL A 113      33.768 -40.668  19.045  1.00 84.19           H  
ATOM   1689  CA  VAL A 113      33.994 -38.580  18.683  1.00 84.19           C  
ATOM   1690  HA  VAL A 113      33.297 -37.764  18.494  1.00 84.19           H  
ATOM   1691  C   VAL A 113      34.872 -38.736  17.450  1.00 84.19           C  
ATOM   1692  CB  VAL A 113      34.816 -38.196  19.926  1.00 84.19           C  
ATOM   1693  HB  VAL A 113      35.562 -38.966  20.124  1.00 84.19           H  
ATOM   1694  O   VAL A 113      35.803 -39.537  17.434  1.00 84.19           O  
ATOM   1695  CG1 VAL A 113      35.537 -36.858  19.708  1.00 84.19           C  
ATOM   1696 HG11 VAL A 113      36.254 -36.946  18.891  1.00 84.19           H  
ATOM   1697 HG12 VAL A 113      36.082 -36.580  20.610  1.00 84.19           H  
ATOM   1698 HG13 VAL A 113      34.815 -36.078  19.467  1.00 84.19           H  
ATOM   1699  CG2 VAL A 113      33.925 -38.052  21.169  1.00 84.19           C  
ATOM   1700 HG21 VAL A 113      34.523 -37.729  22.021  1.00 84.19           H  
ATOM   1701 HG22 VAL A 113      33.472 -39.013  21.416  1.00 84.19           H  
ATOM   1702 HG23 VAL A 113      33.135 -37.324  20.982  1.00 84.19           H  
ATOM   1703  N   PHE A 114      34.583 -37.934  16.434  1.00 78.28           N  
ATOM   1704  H   PHE A 114      33.784 -37.323  16.526  1.00 78.28           H  
ATOM   1705  CA  PHE A 114      35.353 -37.809  15.205  1.00 78.28           C  
ATOM   1706  HA  PHE A 114      36.093 -38.606  15.135  1.00 78.28           H  
ATOM   1707  C   PHE A 114      36.076 -36.467  15.231  1.00 78.28           C  
ATOM   1708  CB  PHE A 114      34.403 -37.922  14.007  1.00 78.28           C  
ATOM   1709  HB2 PHE A 114      34.971 -37.749  13.093  1.00 78.28           H  
ATOM   1710  HB3 PHE A 114      33.643 -37.143  14.072  1.00 78.28           H  
ATOM   1711  O   PHE A 114      35.457 -35.409  15.114  1.00 78.28           O  
ATOM   1712  CG  PHE A 114      33.718 -39.268  13.914  1.00 78.28           C  
ATOM   1713  CD1 PHE A 114      34.326 -40.299  13.185  1.00 78.28           C  
ATOM   1714  HD1 PHE A 114      35.271 -40.112  12.696  1.00 78.28           H  
ATOM   1715  CD2 PHE A 114      32.501 -39.504  14.579  1.00 78.28           C  
ATOM   1716  HD2 PHE A 114      32.035 -38.713  15.148  1.00 78.28           H  
ATOM   1717  CE1 PHE A 114      33.726 -41.566  13.112  1.00 78.28           C  
ATOM   1718  HE1 PHE A 114      34.203 -42.357  12.553  1.00 78.28           H  
ATOM   1719  CE2 PHE A 114      31.902 -40.774  14.513  1.00 78.28           C  
ATOM   1720  HE2 PHE A 114      30.966 -40.960  15.019  1.00 78.28           H  
ATOM   1721  CZ  PHE A 114      32.518 -41.804  13.786  1.00 78.28           C  
ATOM   1722  HZ  PHE A 114      32.068 -42.785  13.755  1.00 78.28           H  
ATOM   1723  N   LYS A 115      37.393 -36.484  15.427  1.00 82.39           N  
ATOM   1724  H   LYS A 115      37.877 -37.366  15.510  1.00 82.39           H  
ATOM   1725  CA  LYS A 115      38.159 -35.235  15.525  1.00 82.39           C  
ATOM   1726  HA  LYS A 115      37.584 -34.508  16.098  1.00 82.39           H  
ATOM   1727  C   LYS A 115      38.388 -34.571  14.163  1.00 82.39           C  
ATOM   1728  CB  LYS A 115      39.467 -35.486  16.269  1.00 82.39           C  
ATOM   1729  HB2 LYS A 115      40.005 -36.286  15.760  1.00 82.39           H  
ATOM   1730  HB3 LYS A 115      40.070 -34.579  16.237  1.00 82.39           H  
ATOM   1731  O   LYS A 115      38.607 -33.364  14.122  1.00 82.39           O  
ATOM   1732  CG  LYS A 115      39.247 -35.902  17.728  1.00 82.39           C  
ATOM   1733  HG2 LYS A 115      38.608 -35.180  18.236  1.00 82.39           H  
ATOM   1734  HG3 LYS A 115      38.781 -36.887  17.759  1.00 82.39           H  
ATOM   1735  CD  LYS A 115      40.608 -35.957  18.421  1.00 82.39           C  
ATOM   1736  HD2 LYS A 115      41.002 -34.948  18.542  1.00 82.39           H  
ATOM   1737  HD3 LYS A 115      41.287 -36.515  17.777  1.00 82.39           H  
ATOM   1738  CE  LYS A 115      40.510 -36.656  19.775  1.00 82.39           C  
ATOM   1739  HE2 LYS A 115      39.991 -37.601  19.614  1.00 82.39           H  
ATOM   1740  HE3 LYS A 115      39.935 -36.052  20.477  1.00 82.39           H  
ATOM   1741  NZ  LYS A 115      41.865 -36.948  20.281  1.00 82.39           N  
ATOM   1742  HZ1 LYS A 115      41.937 -37.907  20.590  1.00 82.39           H  
ATOM   1743  HZ2 LYS A 115      42.479 -37.037  19.484  1.00 82.39           H  
ATOM   1744  HZ3 LYS A 115      42.251 -36.269  20.922  1.00 82.39           H  
ATOM   1745  N   GLY A 116      38.271 -35.323  13.068  1.00 81.78           N  
ATOM   1746  H   GLY A 116      38.191 -36.323  13.184  1.00 81.78           H  
ATOM   1747  CA  GLY A 116      38.315 -34.808  11.702  1.00 81.78           C  
ATOM   1748  HA2 GLY A 116      38.840 -33.853  11.678  1.00 81.78           H  
ATOM   1749  HA3 GLY A 116      38.892 -35.503  11.092  1.00 81.78           H  
ATOM   1750  C   GLY A 116      36.941 -34.615  11.052  1.00 81.78           C  
ATOM   1751  O   GLY A 116      35.925 -34.347  11.700  1.00 81.78           O  
ATOM   1752  N   ASN A 117      36.932 -34.718   9.725  1.00 79.14           N  
ATOM   1753  H   ASN A 117      37.795 -34.972   9.265  1.00 79.14           H  
ATOM   1754  CA  ASN A 117      35.735 -34.627   8.897  1.00 79.14           C  
ATOM   1755  HA  ASN A 117      35.034 -33.935   9.363  1.00 79.14           H  
ATOM   1756  C   ASN A 117      35.044 -35.990   8.781  1.00 79.14           C  
ATOM   1757  CB  ASN A 117      36.131 -34.062   7.523  1.00 79.14           C  
ATOM   1758  HB2 ASN A 117      36.681 -33.132   7.661  1.00 79.14           H  
ATOM   1759  HB3 ASN A 117      36.790 -34.777   7.030  1.00 79.14           H  
ATOM   1760  O   ASN A 117      35.686 -37.009   8.506  1.00 79.14           O  
ATOM   1761  CG  ASN A 117      34.952 -33.762   6.606  1.00 79.14           C  
ATOM   1762  ND2 ASN A 117      35.177 -33.792   5.313  1.00 79.14           N  
ATOM   1763 HD21 ASN A 117      36.100 -34.007   4.965  1.00 79.14           H  
ATOM   1764 HD22 ASN A 117      34.420 -33.500   4.711  1.00 79.14           H  
ATOM   1765  OD1 ASN A 117      33.832 -33.479   7.005  1.00 79.14           O  
ATOM   1766  N   LEU A 118      33.721 -35.987   8.933  1.00 79.90           N  
ATOM   1767  H   LEU A 118      33.276 -35.111   9.167  1.00 79.90           H  
ATOM   1768  CA  LEU A 118      32.864 -37.126   8.649  1.00 79.90           C  
ATOM   1769  HA  LEU A 118      33.463 -38.036   8.682  1.00 79.90           H  
ATOM   1770  C   LEU A 118      32.279 -36.992   7.243  1.00 79.90           C  
ATOM   1771  CB  LEU A 118      31.798 -37.227   9.748  1.00 79.90           C  
ATOM   1772  HB2 LEU A 118      31.153 -36.348   9.735  1.00 79.90           H  
ATOM   1773  HB3 LEU A 118      32.317 -37.242  10.706  1.00 79.90           H  
ATOM   1774  O   LEU A 118      31.465 -36.106   6.984  1.00 79.90           O  
ATOM   1775  CG  LEU A 118      30.962 -38.509   9.587  1.00 79.90           C  
ATOM   1776  HG  LEU A 118      31.516 -39.229   8.985  1.00 79.90           H  
ATOM   1777  CD1 LEU A 118      30.725 -39.136  10.953  1.00 79.90           C  
ATOM   1778 HD11 LEU A 118      30.276 -40.122  10.830  1.00 79.90           H  
ATOM   1779 HD12 LEU A 118      30.058 -38.495  11.530  1.00 79.90           H  
ATOM   1780 HD13 LEU A 118      31.667 -39.264  11.485  1.00 79.90           H  
ATOM   1781  CD2 LEU A 118      29.610 -38.241   8.918  1.00 79.90           C  
ATOM   1782 HD21 LEU A 118      29.123 -39.193   8.704  1.00 79.90           H  
ATOM   1783 HD22 LEU A 118      28.978 -37.634   9.565  1.00 79.90           H  
ATOM   1784 HD23 LEU A 118      29.749 -37.724   7.969  1.00 79.90           H  
ATOM   1785  N   VAL A 119      32.675 -37.884   6.339  1.00 85.14           N  
ATOM   1786  H   VAL A 119      33.347 -38.585   6.614  1.00 85.14           H  
ATOM   1787  CA  VAL A 119      32.127 -37.960   4.982  1.00 85.14           C  
ATOM   1788  HA  VAL A 119      31.625 -37.020   4.752  1.00 85.14           H  
ATOM   1789  C   VAL A 119      31.102 -39.084   4.932  1.00 85.14           C  
ATOM   1790  CB  VAL A 119      33.234 -38.147   3.930  1.00 85.14           C  
ATOM   1791  HB  VAL A 119      33.733 -39.102   4.091  1.00 85.14           H  
ATOM   1792  O   VAL A 119      31.451 -40.224   5.229  1.00 85.14           O  
ATOM   1793  CG1 VAL A 119      32.648 -38.130   2.511  1.00 85.14           C  
ATOM   1794 HG11 VAL A 119      32.105 -37.201   2.340  1.00 85.14           H  
ATOM   1795 HG12 VAL A 119      33.449 -38.220   1.779  1.00 85.14           H  
ATOM   1796 HG13 VAL A 119      31.968 -38.972   2.376  1.00 85.14           H  
ATOM   1797  CG2 VAL A 119      34.283 -37.029   4.019  1.00 85.14           C  
ATOM   1798 HG21 VAL A 119      33.807 -36.056   3.899  1.00 85.14           H  
ATOM   1799 HG22 VAL A 119      34.785 -37.064   4.986  1.00 85.14           H  
ATOM   1800 HG23 VAL A 119      35.034 -37.164   3.241  1.00 85.14           H  
ATOM   1801  N   ALA A 120      29.856 -38.779   4.562  1.00 84.90           N  
ATOM   1802  H   ALA A 120      29.644 -37.824   4.310  1.00 84.90           H  
ATOM   1803  CA  ALA A 120      28.799 -39.783   4.432  1.00 84.90           C  
ATOM   1804  HA  ALA A 120      29.271 -40.761   4.336  1.00 84.90           H  
ATOM   1805  C   ALA A 120      27.940 -39.574   3.180  1.00 84.90           C  
ATOM   1806  CB  ALA A 120      27.951 -39.824   5.709  1.00 84.90           C  
ATOM   1807  HB1 ALA A 120      27.207 -40.617   5.630  1.00 84.90           H  
ATOM   1808  HB2 ALA A 120      28.591 -40.030   6.567  1.00 84.90           H  
ATOM   1809  HB3 ALA A 120      27.446 -38.869   5.851  1.00 84.90           H  
ATOM   1810  O   ALA A 120      27.615 -38.437   2.828  1.00 84.90           O  
ATOM   1811  N   ALA A 121      27.515 -40.659   2.525  1.00 84.63           N  
ATOM   1812  H   ALA A 121      27.806 -41.573   2.841  1.00 84.63           H  
ATOM   1813  CA  ALA A 121      26.569 -40.560   1.410  1.00 84.63           C  
ATOM   1814  HA  ALA A 121      26.984 -39.896   0.653  1.00 84.63           H  
ATOM   1815  C   ALA A 121      25.230 -39.956   1.873  1.00 84.63           C  
ATOM   1816  CB  ALA A 121      26.385 -41.946   0.786  1.00 84.63           C  
ATOM   1817  HB1 ALA A 121      27.343 -42.316   0.420  1.00 84.63           H  
ATOM   1818  HB2 ALA A 121      25.993 -42.647   1.523  1.00 84.63           H  
ATOM   1819  HB3 ALA A 121      25.689 -41.885  -0.051  1.00 84.63           H  
ATOM   1820  O   ALA A 121      24.676 -39.067   1.218  1.00 84.63           O  
ATOM   1821  N   SER A 122      24.753 -40.364   3.052  1.00 83.88           N  
ATOM   1822  H   SER A 122      25.229 -41.112   3.535  1.00 83.88           H  
ATOM   1823  CA  SER A 122      23.582 -39.773   3.697  1.00 83.88           C  
ATOM   1824  HA  SER A 122      23.535 -38.724   3.402  1.00 83.88           H  
ATOM   1825  C   SER A 122      23.668 -39.808   5.223  1.00 83.88           C  
ATOM   1826  CB  SER A 122      22.301 -40.453   3.202  1.00 83.88           C  
ATOM   1827  HB2 SER A 122      21.433 -39.957   3.638  1.00 83.88           H  
ATOM   1828  HB3 SER A 122      22.244 -40.353   2.118  1.00 83.88           H  
ATOM   1829  O   SER A 122      24.367 -40.638   5.801  1.00 83.88           O  
ATOM   1830  OG  SER A 122      22.273 -41.824   3.537  1.00 83.88           O  
ATOM   1831  HG  SER A 122      22.090 -41.906   4.476  1.00 83.88           H  
ATOM   1832  N   GLY A 123      22.940 -38.899   5.874  1.00 83.69           N  
ATOM   1833  H   GLY A 123      22.437 -38.217   5.325  1.00 83.69           H  
ATOM   1834  CA  GLY A 123      22.753 -38.866   7.322  1.00 83.69           C  
ATOM   1835  HA2 GLY A 123      23.235 -39.729   7.783  1.00 83.69           H  
ATOM   1836  HA3 GLY A 123      23.215 -37.967   7.730  1.00 83.69           H  
ATOM   1837  C   GLY A 123      21.272 -38.854   7.689  1.00 83.69           C  
ATOM   1838  O   GLY A 123      20.535 -37.959   7.274  1.00 83.69           O  
ATOM   1839  N   THR A 124      20.843 -39.829   8.487  1.00 84.59           N  
ATOM   1840  H   THR A 124      21.526 -40.506   8.798  1.00 84.59           H  
ATOM   1841  CA  THR A 124      19.518 -39.873   9.119  1.00 84.59           C  
ATOM   1842  HA  THR A 124      18.883 -39.088   8.708  1.00 84.59           H  
ATOM   1843  C   THR A 124      19.694 -39.623  10.613  1.00 84.59           C  
ATOM   1844  CB  THR A 124      18.822 -41.211   8.858  1.00 84.59           C  
ATOM   1845  HB  THR A 124      19.353 -42.006   9.382  1.00 84.59           H  
ATOM   1846  O   THR A 124      20.076 -40.517  11.366  1.00 84.59           O  
ATOM   1847  CG2 THR A 124      17.363 -41.188   9.309  1.00 84.59           C  
ATOM   1848 HG21 THR A 124      17.307 -41.037  10.387  1.00 84.59           H  
ATOM   1849 HG22 THR A 124      16.829 -40.384   8.801  1.00 84.59           H  
ATOM   1850 HG23 THR A 124      16.894 -42.141   9.064  1.00 84.59           H  
ATOM   1851  OG1 THR A 124      18.840 -41.496   7.476  1.00 84.59           O  
ATOM   1852  HG1 THR A 124      19.703 -41.235   7.148  1.00 84.59           H  
ATOM   1853  N   LEU A 125      19.481 -38.380  11.034  1.00 78.73           N  
ATOM   1854  H   LEU A 125      19.053 -37.721  10.399  1.00 78.73           H  
ATOM   1855  CA  LEU A 125      19.845 -37.900  12.369  1.00 78.73           C  
ATOM   1856  HA  LEU A 125      20.286 -38.714  12.945  1.00 78.73           H  
ATOM   1857  C   LEU A 125      18.589 -37.444  13.118  1.00 78.73           C  
ATOM   1858  CB  LEU A 125      20.899 -36.782  12.227  1.00 78.73           C  
ATOM   1859  HB2 LEU A 125      20.457 -35.981  11.635  1.00 78.73           H  
ATOM   1860  HB3 LEU A 125      21.126 -36.380  13.215  1.00 78.73           H  
ATOM   1861  O   LEU A 125      17.738 -36.792  12.531  1.00 78.73           O  
ATOM   1862  CG  LEU A 125      22.214 -37.230  11.549  1.00 78.73           C  
ATOM   1863  HG  LEU A 125      22.001 -37.735  10.606  1.00 78.73           H  
ATOM   1864  CD1 LEU A 125      23.136 -36.051  11.240  1.00 78.73           C  
ATOM   1865 HD11 LEU A 125      24.061 -36.415  10.793  1.00 78.73           H  
ATOM   1866 HD12 LEU A 125      23.374 -35.508  12.154  1.00 78.73           H  
ATOM   1867 HD13 LEU A 125      22.655 -35.392  10.517  1.00 78.73           H  
ATOM   1868  CD2 LEU A 125      23.007 -38.169  12.444  1.00 78.73           C  
ATOM   1869 HD21 LEU A 125      23.958 -38.416  11.973  1.00 78.73           H  
ATOM   1870 HD22 LEU A 125      22.446 -39.092  12.592  1.00 78.73           H  
ATOM   1871 HD23 LEU A 125      23.197 -37.685  13.402  1.00 78.73           H  
ATOM   1872  N   GLY A 126      18.438 -37.762  14.404  1.00 85.24           N  
ATOM   1873  H   GLY A 126      19.117 -38.367  14.842  1.00 85.24           H  
ATOM   1874  CA  GLY A 126      17.256 -37.323  15.164  1.00 85.24           C  
ATOM   1875  HA2 GLY A 126      17.242 -37.827  16.130  1.00 85.24           H  
ATOM   1876  HA3 GLY A 126      16.351 -37.596  14.621  1.00 85.24           H  
ATOM   1877  C   GLY A 126      17.242 -35.808  15.398  1.00 85.24           C  
ATOM   1878  O   GLY A 126      16.305 -35.104  15.013  1.00 85.24           O  
ATOM   1879  N   THR A 127      18.307 -35.306  16.024  1.00 83.14           N  
ATOM   1880  H   THR A 127      19.017 -35.959  16.325  1.00 83.14           H  
ATOM   1881  CA  THR A 127      18.549 -33.872  16.241  1.00 83.14           C  
ATOM   1882  HA  THR A 127      17.830 -33.292  15.662  1.00 83.14           H  
ATOM   1883  C   THR A 127      19.947 -33.498  15.775  1.00 83.14           C  
ATOM   1884  CB  THR A 127      18.375 -33.493  17.718  1.00 83.14           C  
ATOM   1885  HB  THR A 127      19.100 -34.037  18.322  1.00 83.14           H  
ATOM   1886  O   THR A 127      20.908 -34.202  16.078  1.00 83.14           O  
ATOM   1887  CG2 THR A 127      18.526 -31.993  17.980  1.00 83.14           C  
ATOM   1888 HG21 THR A 127      19.560 -31.682  17.830  1.00 83.14           H  
ATOM   1889 HG22 THR A 127      18.250 -31.778  19.012  1.00 83.14           H  
ATOM   1890 HG23 THR A 127      17.876 -31.430  17.310  1.00 83.14           H  
ATOM   1891  OG1 THR A 127      17.076 -33.848  18.126  1.00 83.14           O  
ATOM   1892  HG1 THR A 127      16.959 -34.776  17.913  1.00 83.14           H  
ATOM   1893  N   ILE A 128      20.076 -32.374  15.076  1.00 86.29           N  
ATOM   1894  H   ILE A 128      19.243 -31.842  14.867  1.00 86.29           H  
ATOM   1895  CA  ILE A 128      21.365 -31.807  14.676  1.00 86.29           C  
ATOM   1896  HA  ILE A 128      22.174 -32.458  15.007  1.00 86.29           H  
ATOM   1897  C   ILE A 128      21.538 -30.454  15.351  1.00 86.29           C  
ATOM   1898  CB  ILE A 128      21.463 -31.686  13.144  1.00 86.29           C  
ATOM   1899  HB  ILE A 128      20.642 -31.060  12.795  1.00 86.29           H  
ATOM   1900  O   ILE A 128      20.703 -29.570  15.167  1.00 86.29           O  
ATOM   1901  CG1 ILE A 128      21.330 -33.074  12.486  1.00 86.29           C  
ATOM   1902 HG12 ILE A 128      20.397 -33.539  12.800  1.00 86.29           H  
ATOM   1903 HG13 ILE A 128      22.151 -33.712  12.814  1.00 86.29           H  
ATOM   1904  CG2 ILE A 128      22.787 -31.016  12.734  1.00 86.29           C  
ATOM   1905 HG21 ILE A 128      22.809 -30.881  11.653  1.00 86.29           H  
ATOM   1906 HG22 ILE A 128      22.878 -30.024  13.177  1.00 86.29           H  
ATOM   1907 HG23 ILE A 128      23.630 -31.631  13.050  1.00 86.29           H  
ATOM   1908  CD1 ILE A 128      21.308 -33.009  10.959  1.00 86.29           C  
ATOM   1909 HD11 ILE A 128      22.310 -32.830  10.570  1.00 86.29           H  
ATOM   1910 HD12 ILE A 128      20.937 -33.956  10.568  1.00 86.29           H  
ATOM   1911 HD13 ILE A 128      20.638 -32.215  10.626  1.00 86.29           H  
ATOM   1912  N   THR A 129      22.651 -30.277  16.056  1.00 86.00           N  
ATOM   1913  H   THR A 129      23.271 -31.065  16.176  1.00 86.00           H  
ATOM   1914  CA  THR A 129      23.102 -28.978  16.563  1.00 86.00           C  
ATOM   1915  HA  THR A 129      22.383 -28.207  16.287  1.00 86.00           H  
ATOM   1916  C   THR A 129      24.441 -28.648  15.920  1.00 86.00           C  
ATOM   1917  CB  THR A 129      23.206 -28.975  18.093  1.00 86.00           C  
ATOM   1918  HB  THR A 129      23.953 -29.701  18.413  1.00 86.00           H  
ATOM   1919  O   THR A 129      25.401 -29.412  16.054  1.00 86.00           O  
ATOM   1920  CG2 THR A 129      23.563 -27.593  18.640  1.00 86.00           C  
ATOM   1921 HG21 THR A 129      24.553 -27.297  18.293  1.00 86.00           H  
ATOM   1922 HG22 THR A 129      23.574 -27.620  19.729  1.00 86.00           H  
ATOM   1923 HG23 THR A 129      22.830 -26.860  18.304  1.00 86.00           H  
ATOM   1924  OG1 THR A 129      21.959 -29.313  18.658  1.00 86.00           O  
ATOM   1925  HG1 THR A 129      22.093 -29.444  19.599  1.00 86.00           H  
ATOM   1926  N   SER A 130      24.513 -27.526  15.201  1.00 85.06           N  
ATOM   1927  H   SER A 130      23.696 -26.937  15.120  1.00 85.06           H  
ATOM   1928  CA  SER A 130      25.729 -27.121  14.496  1.00 85.06           C  
ATOM   1929  HA  SER A 130      26.567 -27.584  15.018  1.00 85.06           H  
ATOM   1930  C   SER A 130      25.993 -25.618  14.547  1.00 85.06           C  
ATOM   1931  CB  SER A 130      25.681 -27.643  13.057  1.00 85.06           C  
ATOM   1932  HB2 SER A 130      25.397 -28.695  13.066  1.00 85.06           H  
ATOM   1933  HB3 SER A 130      24.931 -27.078  12.505  1.00 85.06           H  
ATOM   1934  O   SER A 130      25.080 -24.819  14.741  1.00 85.06           O  
ATOM   1935  OG  SER A 130      26.936 -27.520  12.424  1.00 85.06           O  
ATOM   1936  HG  SER A 130      27.579 -27.941  12.999  1.00 85.06           H  
ATOM   1937  N   GLY A 131      27.257 -25.217  14.388  1.00 88.18           N  
ATOM   1938  H   GLY A 131      27.962 -25.909  14.180  1.00 88.18           H  
ATOM   1939  CA  GLY A 131      27.623 -23.806  14.282  1.00 88.18           C  
ATOM   1940  HA2 GLY A 131      27.165 -23.240  15.095  1.00 88.18           H  
ATOM   1941  HA3 GLY A 131      28.707 -23.708  14.345  1.00 88.18           H  
ATOM   1942  C   GLY A 131      27.154 -23.226  12.950  1.00 88.18           C  
ATOM   1943  O   GLY A 131      26.272 -22.365  12.914  1.00 88.18           O  
ATOM   1944  N   THR A 132      27.707 -23.752  11.859  1.00 85.55           N  
ATOM   1945  H   THR A 132      28.377 -24.498  11.975  1.00 85.55           H  
ATOM   1946  CA  THR A 132      27.374 -23.334  10.492  1.00 85.55           C  
ATOM   1947  HA  THR A 132      26.591 -22.576  10.526  1.00 85.55           H  
ATOM   1948  C   THR A 132      26.857 -24.520   9.692  1.00 85.55           C  
ATOM   1949  CB  THR A 132      28.581 -22.695   9.793  1.00 85.55           C  
ATOM   1950  HB  THR A 132      29.394 -23.419   9.735  1.00 85.55           H  
ATOM   1951  O   THR A 132      27.534 -25.540   9.579  1.00 85.55           O  
ATOM   1952  CG2 THR A 132      28.247 -22.187   8.389  1.00 85.55           C  
ATOM   1953 HG21 THR A 132      29.110 -21.670   7.970  1.00 85.55           H  
ATOM   1954 HG22 THR A 132      27.998 -23.023   7.736  1.00 85.55           H  
ATOM   1955 HG23 THR A 132      27.401 -21.501   8.434  1.00 85.55           H  
ATOM   1956  OG1 THR A 132      29.013 -21.573  10.529  1.00 85.55           O  
ATOM   1957  HG1 THR A 132      29.894 -21.349  10.221  1.00 85.55           H  
ATOM   1958  N   ILE A 133      25.677 -24.369   9.098  1.00 89.99           N  
ATOM   1959  H   ILE A 133      25.176 -23.504   9.247  1.00 89.99           H  
ATOM   1960  CA  ILE A 133      25.059 -25.361   8.218  1.00 89.99           C  
ATOM   1961  HA  ILE A 133      25.700 -26.240   8.144  1.00 89.99           H  
ATOM   1962  C   ILE A 133      24.931 -24.746   6.828  1.00 89.99           C  
ATOM   1963  CB  ILE A 133      23.693 -25.811   8.781  1.00 89.99           C  
ATOM   1964  HB  ILE A 133      23.033 -24.944   8.824  1.00 89.99           H  
ATOM   1965  O   ILE A 133      24.222 -23.758   6.658  1.00 89.99           O  
ATOM   1966  CG1 ILE A 133      23.853 -26.365  10.214  1.00 89.99           C  
ATOM   1967 HG12 ILE A 133      24.253 -25.580  10.856  1.00 89.99           H  
ATOM   1968 HG13 ILE A 133      24.564 -27.191  10.204  1.00 89.99           H  
ATOM   1969  CG2 ILE A 133      23.060 -26.849   7.843  1.00 89.99           C  
ATOM   1970 HG21 ILE A 133      22.077 -27.146   8.209  1.00 89.99           H  
ATOM   1971 HG22 ILE A 133      22.917 -26.418   6.852  1.00 89.99           H  
ATOM   1972 HG23 ILE A 133      23.704 -27.726   7.769  1.00 89.99           H  
ATOM   1973  CD1 ILE A 133      22.551 -26.839  10.861  1.00 89.99           C  
ATOM   1974 HD11 ILE A 133      22.708 -27.008  11.926  1.00 89.99           H  
ATOM   1975 HD12 ILE A 133      22.242 -27.779  10.404  1.00 89.99           H  
ATOM   1976 HD13 ILE A 133      21.775 -26.083  10.734  1.00 89.99           H  
ATOM   1977  N   THR A 134      25.591 -25.334   5.834  1.00 86.45           N  
ATOM   1978  H   THR A 134      26.176 -26.129   6.049  1.00 86.45           H  
ATOM   1979  CA  THR A 134      25.545 -24.885   4.440  1.00 86.45           C  
ATOM   1980  HA  THR A 134      24.917 -23.998   4.368  1.00 86.45           H  
ATOM   1981  C   THR A 134      24.933 -25.979   3.576  1.00 86.45           C  
ATOM   1982  CB  THR A 134      26.934 -24.476   3.937  1.00 86.45           C  
ATOM   1983  HB  THR A 134      27.601 -25.338   3.964  1.00 86.45           H  
ATOM   1984  O   THR A 134      25.475 -27.080   3.471  1.00 86.45           O  
ATOM   1985  CG2 THR A 134      26.891 -23.910   2.517  1.00 86.45           C  
ATOM   1986 HG21 THR A 134      26.181 -23.084   2.465  1.00 86.45           H  
ATOM   1987 HG22 THR A 134      26.591 -24.686   1.813  1.00 86.45           H  
ATOM   1988 HG23 THR A 134      27.881 -23.551   2.236  1.00 86.45           H  
ATOM   1989  OG1 THR A 134      27.464 -23.456   4.760  1.00 86.45           O  
ATOM   1990  HG1 THR A 134      28.378 -23.697   4.930  1.00 86.45           H  
ATOM   1991  N   GLY A 135      23.791 -25.674   2.964  1.00 86.08           N  
ATOM   1992  H   GLY A 135      23.433 -24.736   3.073  1.00 86.08           H  
ATOM   1993  CA  GLY A 135      23.081 -26.554   2.042  1.00 86.08           C  
ATOM   1994  HA2 GLY A 135      23.572 -27.526   1.995  1.00 86.08           H  
ATOM   1995  HA3 GLY A 135      22.066 -26.714   2.403  1.00 86.08           H  
ATOM   1996  C   GLY A 135      23.001 -25.946   0.646  1.00 86.08           C  
ATOM   1997  O   GLY A 135      22.809 -24.742   0.504  1.00 86.08           O  
ATOM   1998  N   THR A 136      23.072 -26.758  -0.410  1.00 85.61           N  
ATOM   1999  H   THR A 136      23.209 -27.747  -0.260  1.00 85.61           H  
ATOM   2000  CA  THR A 136      22.642 -26.260  -1.731  1.00 85.61           C  
ATOM   2001  HA  THR A 136      23.115 -25.295  -1.919  1.00 85.61           H  
ATOM   2002  C   THR A 136      21.129 -26.035  -1.714  1.00 85.61           C  
ATOM   2003  CB  THR A 136      23.053 -27.202  -2.868  1.00 85.61           C  
ATOM   2004  HB  THR A 136      22.577 -28.174  -2.744  1.00 85.61           H  
ATOM   2005  O   THR A 136      20.650 -24.964  -2.082  1.00 85.61           O  
ATOM   2006  CG2 THR A 136      22.690 -26.647  -4.245  1.00 85.61           C  
ATOM   2007 HG21 THR A 136      23.068 -27.321  -5.014  1.00 85.61           H  
ATOM   2008 HG22 THR A 136      21.608 -26.572  -4.351  1.00 85.61           H  
ATOM   2009 HG23 THR A 136      23.139 -25.663  -4.380  1.00 85.61           H  
ATOM   2010  OG1 THR A 136      24.451 -27.366  -2.847  1.00 85.61           O  
ATOM   2011  HG1 THR A 136      24.704 -27.641  -1.963  1.00 85.61           H  
ATOM   2012  N   THR A 137      20.386 -27.015  -1.197  1.00 85.91           N  
ATOM   2013  H   THR A 137      20.856 -27.852  -0.882  1.00 85.91           H  
ATOM   2014  CA  THR A 137      18.941 -26.931  -0.960  1.00 85.91           C  
ATOM   2015  HA  THR A 137      18.590 -25.922  -1.176  1.00 85.91           H  
ATOM   2016  C   THR A 137      18.638 -27.244   0.502  1.00 85.91           C  
ATOM   2017  CB  THR A 137      18.184 -27.889  -1.887  1.00 85.91           C  
ATOM   2018  HB  THR A 137      18.471 -28.917  -1.668  1.00 85.91           H  
ATOM   2019  O   THR A 137      19.099 -28.259   1.028  1.00 85.91           O  
ATOM   2020  CG2 THR A 137      16.670 -27.747  -1.761  1.00 85.91           C  
ATOM   2021 HG21 THR A 137      16.376 -26.714  -1.946  1.00 85.91           H  
ATOM   2022 HG22 THR A 137      16.183 -28.392  -2.492  1.00 85.91           H  
ATOM   2023 HG23 THR A 137      16.347 -28.039  -0.761  1.00 85.91           H  
ATOM   2024  OG1 THR A 137      18.502 -27.599  -3.228  1.00 85.91           O  
ATOM   2025  HG1 THR A 137      19.447 -27.726  -3.336  1.00 85.91           H  
ATOM   2026  N   ILE A 138      17.858 -26.386   1.159  1.00 90.34           N  
ATOM   2027  H   ILE A 138      17.540 -25.560   0.671  1.00 90.34           H  
ATOM   2028  CA  ILE A 138      17.390 -26.570   2.536  1.00 90.34           C  
ATOM   2029  HA  ILE A 138      17.722 -27.542   2.903  1.00 90.34           H  
ATOM   2030  C   ILE A 138      15.859 -26.563   2.538  1.00 90.34           C  
ATOM   2031  CB  ILE A 138      17.989 -25.497   3.473  1.00 90.34           C  
ATOM   2032  HB  ILE A 138      17.654 -24.516   3.135  1.00 90.34           H  
ATOM   2033  O   ILE A 138      15.246 -25.551   2.209  1.00 90.34           O  
ATOM   2034  CG1 ILE A 138      19.535 -25.536   3.412  1.00 90.34           C  
ATOM   2035 HG12 ILE A 138      19.858 -25.256   2.410  1.00 90.34           H  
ATOM   2036 HG13 ILE A 138      19.878 -26.553   3.603  1.00 90.34           H  
ATOM   2037  CG2 ILE A 138      17.476 -25.709   4.908  1.00 90.34           C  
ATOM   2038 HG21 ILE A 138      17.826 -24.909   5.560  1.00 90.34           H  
ATOM   2039 HG22 ILE A 138      17.822 -26.671   5.285  1.00 90.34           H  
ATOM   2040 HG23 ILE A 138      16.387 -25.677   4.928  1.00 90.34           H  
ATOM   2041  CD1 ILE A 138      20.244 -24.598   4.389  1.00 90.34           C  
ATOM   2042 HD11 ILE A 138      20.080 -24.940   5.411  1.00 90.34           H  
ATOM   2043 HD12 ILE A 138      21.316 -24.630   4.195  1.00 90.34           H  
ATOM   2044 HD13 ILE A 138      19.881 -23.578   4.262  1.00 90.34           H  
ATOM   2045  N   ASN A 139      15.247 -27.682   2.920  1.00 86.24           N  
ATOM   2046  H   ASN A 139      15.821 -28.456   3.226  1.00 86.24           H  
ATOM   2047  CA  ASN A 139      13.799 -27.870   2.951  1.00 86.24           C  
ATOM   2048  HA  ASN A 139      13.307 -26.991   2.535  1.00 86.24           H  
ATOM   2049  C   ASN A 139      13.324 -28.057   4.392  1.00 86.24           C  
ATOM   2050  CB  ASN A 139      13.419 -29.075   2.080  1.00 86.24           C  
ATOM   2051  HB2 ASN A 139      13.896 -29.969   2.482  1.00 86.24           H  
ATOM   2052  HB3 ASN A 139      12.339 -29.220   2.115  1.00 86.24           H  
ATOM   2053  O   ASN A 139      13.801 -28.948   5.095  1.00 86.24           O  
ATOM   2054  CG  ASN A 139      13.817 -28.900   0.628  1.00 86.24           C  
ATOM   2055  ND2 ASN A 139      14.383 -29.922   0.029  1.00 86.24           N  
ATOM   2056 HD21 ASN A 139      14.530 -30.785   0.533  1.00 86.24           H  
ATOM   2057 HD22 ASN A 139      14.622 -29.798  -0.944  1.00 86.24           H  
ATOM   2058  OD1 ASN A 139      13.627 -27.864   0.013  1.00 86.24           O  
ATOM   2059  N   GLY A 140      12.373 -27.235   4.823  1.00 88.25           N  
ATOM   2060  H   GLY A 140      12.013 -26.538   4.187  1.00 88.25           H  
ATOM   2061  CA  GLY A 140      11.764 -27.322   6.145  1.00 88.25           C  
ATOM   2062  HA2 GLY A 140      12.060 -26.458   6.741  1.00 88.25           H  
ATOM   2063  HA3 GLY A 140      12.115 -28.214   6.664  1.00 88.25           H  
ATOM   2064  C   GLY A 140      10.244 -27.348   6.066  1.00 88.25           C  
ATOM   2065  O   GLY A 140       9.657 -26.619   5.271  1.00 88.25           O  
ATOM   2066  N   ASN A 141       9.574 -28.108   6.931  1.00 83.62           N  
ATOM   2067  H   ASN A 141      10.076 -28.730   7.548  1.00 83.62           H  
ATOM   2068  CA  ASN A 141       8.138 -27.867   7.124  1.00 83.62           C  
ATOM   2069  HA  ASN A 141       7.660 -27.768   6.149  1.00 83.62           H  
ATOM   2070  C   ASN A 141       7.944 -26.527   7.850  1.00 83.62           C  
ATOM   2071  CB  ASN A 141       7.472 -29.045   7.848  1.00 83.62           C  
ATOM   2072  HB2 ASN A 141       7.972 -29.242   8.796  1.00 83.62           H  
ATOM   2073  HB3 ASN A 141       6.437 -28.780   8.067  1.00 83.62           H  
ATOM   2074  O   ASN A 141       7.166 -25.681   7.404  1.00 83.62           O  
ATOM   2075  CG  ASN A 141       7.450 -30.317   7.022  1.00 83.62           C  
ATOM   2076  ND2 ASN A 141       7.149 -31.435   7.638  1.00 83.62           N  
ATOM   2077 HD21 ASN A 141       7.154 -32.266   7.064  1.00 83.62           H  
ATOM   2078 HD22 ASN A 141       6.955 -31.445   8.629  1.00 83.62           H  
ATOM   2079  OD1 ASN A 141       7.676 -30.338   5.826  1.00 83.62           O  
ATOM   2080  N   THR A 142       8.742 -26.305   8.896  1.00 86.12           N  
ATOM   2081  H   THR A 142       9.322 -27.067   9.217  1.00 86.12           H  
ATOM   2082  CA  THR A 142       8.827 -25.041   9.633  1.00 86.12           C  
ATOM   2083  HA  THR A 142       8.216 -24.286   9.137  1.00 86.12           H  
ATOM   2084  C   THR A 142      10.272 -24.554   9.666  1.00 86.12           C  
ATOM   2085  CB  THR A 142       8.284 -25.215  11.057  1.00 86.12           C  
ATOM   2086  HB  THR A 142       8.900 -25.936  11.595  1.00 86.12           H  
ATOM   2087  O   THR A 142      11.166 -25.293  10.084  1.00 86.12           O  
ATOM   2088  CG2 THR A 142       8.246 -23.900  11.835  1.00 86.12           C  
ATOM   2089 HG21 THR A 142       9.257 -23.523  11.987  1.00 86.12           H  
ATOM   2090 HG22 THR A 142       7.790 -24.061  12.812  1.00 86.12           H  
ATOM   2091 HG23 THR A 142       7.667 -23.158  11.285  1.00 86.12           H  
ATOM   2092  OG1 THR A 142       6.958 -25.692  11.009  1.00 86.12           O  
ATOM   2093  HG1 THR A 142       6.709 -25.942  11.901  1.00 86.12           H  
ATOM   2094  N   ILE A 143      10.504 -23.310   9.244  1.00 90.04           N  
ATOM   2095  H   ILE A 143       9.725 -22.774   8.889  1.00 90.04           H  
ATOM   2096  CA  ILE A 143      11.809 -22.642   9.300  1.00 90.04           C  
ATOM   2097  HA  ILE A 143      12.527 -23.308   9.779  1.00 90.04           H  
ATOM   2098  C   ILE A 143      11.682 -21.383  10.159  1.00 90.04           C  
ATOM   2099  CB  ILE A 143      12.347 -22.333   7.885  1.00 90.04           C  
ATOM   2100  HB  ILE A 143      11.668 -21.628   7.405  1.00 90.04           H  
ATOM   2101  O   ILE A 143      10.941 -20.465   9.806  1.00 90.04           O  
ATOM   2102  CG1 ILE A 143      12.397 -23.621   7.029  1.00 90.04           C  
ATOM   2103 HG12 ILE A 143      12.964 -24.387   7.558  1.00 90.04           H  
ATOM   2104 HG13 ILE A 143      11.382 -23.993   6.889  1.00 90.04           H  
ATOM   2105  CG2 ILE A 143      13.729 -21.665   7.987  1.00 90.04           C  
ATOM   2106 HG21 ILE A 143      14.437 -22.348   8.456  1.00 90.04           H  
ATOM   2107 HG22 ILE A 143      14.093 -21.381   6.999  1.00 90.04           H  
ATOM   2108 HG23 ILE A 143      13.663 -20.751   8.576  1.00 90.04           H  
ATOM   2109  CD1 ILE A 143      13.002 -23.449   5.635  1.00 90.04           C  
ATOM   2110 HD11 ILE A 143      12.502 -22.637   5.107  1.00 90.04           H  
ATOM   2111 HD12 ILE A 143      14.070 -23.251   5.717  1.00 90.04           H  
ATOM   2112 HD13 ILE A 143      12.874 -24.375   5.074  1.00 90.04           H  
ATOM   2113  N   THR A 144      12.420 -21.323  11.266  1.00 86.71           N  
ATOM   2114  H   THR A 144      13.021 -22.105  11.486  1.00 86.71           H  
ATOM   2115  CA  THR A 144      12.360 -20.211  12.222  1.00 86.71           C  
ATOM   2116  HA  THR A 144      11.646 -19.474  11.853  1.00 86.71           H  
ATOM   2117  C   THR A 144      13.717 -19.538  12.353  1.00 86.71           C  
ATOM   2118  CB  THR A 144      11.840 -20.661  13.590  1.00 86.71           C  
ATOM   2119  HB  THR A 144      12.548 -21.359  14.037  1.00 86.71           H  
ATOM   2120  O   THR A 144      14.710 -20.190  12.669  1.00 86.71           O  
ATOM   2121  CG2 THR A 144      11.611 -19.482  14.538  1.00 86.71           C  
ATOM   2122 HG21 THR A 144      10.940 -18.755  14.079  1.00 86.71           H  
ATOM   2123 HG22 THR A 144      12.560 -19.000  14.773  1.00 86.71           H  
ATOM   2124 HG23 THR A 144      11.168 -19.842  15.467  1.00 86.71           H  
ATOM   2125  OG1 THR A 144      10.594 -21.298  13.436  1.00 86.71           O  
ATOM   2126  HG1 THR A 144      10.472 -21.859  14.205  1.00 86.71           H  
ATOM   2127  N   GLY A 145      13.757 -18.227  12.119  1.00 87.54           N  
ATOM   2128  H   GLY A 145      12.892 -17.761  11.888  1.00 87.54           H  
ATOM   2129  CA  GLY A 145      14.968 -17.414  12.168  1.00 87.54           C  
ATOM   2130  HA2 GLY A 145      15.830 -18.045  12.385  1.00 87.54           H  
ATOM   2131  HA3 GLY A 145      15.144 -16.977  11.185  1.00 87.54           H  
ATOM   2132  C   GLY A 145      14.876 -16.268  13.173  1.00 87.54           C  
ATOM   2133  O   GLY A 145      13.829 -15.642  13.306  1.00 87.54           O  
ATOM   2134  N   GLY A 146      15.978 -15.902  13.826  1.00 84.84           N  
ATOM   2135  H   GLY A 146      16.803 -16.479  13.752  1.00 84.84           H  
ATOM   2136  CA  GLY A 146      16.080 -14.560  14.413  1.00 84.84           C  
ATOM   2137  HA2 GLY A 146      17.016 -14.476  14.965  1.00 84.84           H  
ATOM   2138  HA3 GLY A 146      15.246 -14.379  15.092  1.00 84.84           H  
ATOM   2139  C   GLY A 146      16.064 -13.504  13.302  1.00 84.84           C  
ATOM   2140  O   GLY A 146      15.187 -12.641  13.241  1.00 84.84           O  
ATOM   2141  N   SER A 147      17.002 -13.655  12.368  1.00 85.39           N  
ATOM   2142  H   SER A 147      17.677 -14.393  12.507  1.00 85.39           H  
ATOM   2143  CA  SER A 147      17.087 -12.897  11.122  1.00 85.39           C  
ATOM   2144  HA  SER A 147      16.254 -12.197  11.052  1.00 85.39           H  
ATOM   2145  C   SER A 147      17.035 -13.846   9.926  1.00 85.39           C  
ATOM   2146  CB  SER A 147      18.386 -12.093  11.115  1.00 85.39           C  
ATOM   2147  HB2 SER A 147      18.437 -11.483  12.017  1.00 85.39           H  
ATOM   2148  HB3 SER A 147      19.234 -12.778  11.102  1.00 85.39           H  
ATOM   2149  O   SER A 147      17.777 -14.831   9.888  1.00 85.39           O  
ATOM   2150  OG  SER A 147      18.439 -11.249   9.983  1.00 85.39           O  
ATOM   2151  HG  SER A 147      19.338 -10.926   9.891  1.00 85.39           H  
ATOM   2152  N   ILE A 148      16.171 -13.554   8.953  1.00 90.89           N  
ATOM   2153  H   ILE A 148      15.584 -12.741   9.070  1.00 90.89           H  
ATOM   2154  CA  ILE A 148      16.073 -14.282   7.683  1.00 90.89           C  
ATOM   2155  HA  ILE A 148      16.836 -15.059   7.658  1.00 90.89           H  
ATOM   2156  C   ILE A 148      16.353 -13.301   6.544  1.00 90.89           C  
ATOM   2157  CB  ILE A 148      14.702 -14.981   7.535  1.00 90.89           C  
ATOM   2158  HB  ILE A 148      13.924 -14.218   7.511  1.00 90.89           H  
ATOM   2159  O   ILE A 148      15.614 -12.331   6.376  1.00 90.89           O  
ATOM   2160  CG1 ILE A 148      14.442 -15.908   8.744  1.00 90.89           C  
ATOM   2161 HG12 ILE A 148      15.295 -16.573   8.881  1.00 90.89           H  
ATOM   2162 HG13 ILE A 148      14.345 -15.297   9.641  1.00 90.89           H  
ATOM   2163  CG2 ILE A 148      14.649 -15.754   6.207  1.00 90.89           C  
ATOM   2164 HG21 ILE A 148      15.398 -16.545   6.210  1.00 90.89           H  
ATOM   2165 HG22 ILE A 148      14.835 -15.079   5.371  1.00 90.89           H  
ATOM   2166 HG23 ILE A 148      13.660 -16.186   6.054  1.00 90.89           H  
ATOM   2167  CD1 ILE A 148      13.179 -16.764   8.648  1.00 90.89           C  
ATOM   2168 HD11 ILE A 148      12.313 -16.133   8.448  1.00 90.89           H  
ATOM   2169 HD12 ILE A 148      13.299 -17.513   7.865  1.00 90.89           H  
ATOM   2170 HD13 ILE A 148      13.031 -17.291   9.591  1.00 90.89           H  
ATOM   2171  N   SER A 149      17.405 -13.536   5.760  1.00 90.13           N  
ATOM   2172  H   SER A 149      17.981 -14.346   5.938  1.00 90.13           H  
ATOM   2173  CA  SER A 149      17.797 -12.657   4.655  1.00 90.13           C  
ATOM   2174  HA  SER A 149      17.033 -11.887   4.557  1.00 90.13           H  
ATOM   2175  C   SER A 149      17.863 -13.397   3.323  1.00 90.13           C  
ATOM   2176  CB  SER A 149      19.098 -11.913   4.967  1.00 90.13           C  
ATOM   2177  HB2 SER A 149      18.972 -11.351   5.892  1.00 90.13           H  
ATOM   2178  HB3 SER A 149      19.320 -11.219   4.156  1.00 90.13           H  
ATOM   2179  O   SER A 149      18.433 -14.479   3.224  1.00 90.13           O  
ATOM   2180  OG  SER A 149      20.165 -12.823   5.113  1.00 90.13           O  
ATOM   2181  HG  SER A 149      20.958 -12.380   5.421  1.00 90.13           H  
ATOM   2182  N   GLY A 150      17.266 -12.816   2.284  1.00 87.76           N  
ATOM   2183  H   GLY A 150      16.805 -11.929   2.428  1.00 87.76           H  
ATOM   2184  CA  GLY A 150      17.223 -13.405   0.947  1.00 87.76           C  
ATOM   2185  HA2 GLY A 150      17.935 -14.229   0.888  1.00 87.76           H  
ATOM   2186  HA3 GLY A 150      16.230 -13.814   0.761  1.00 87.76           H  
ATOM   2187  C   GLY A 150      17.536 -12.390  -0.143  1.00 87.76           C  
ATOM   2188  O   GLY A 150      17.086 -11.250  -0.063  1.00 87.76           O  
ATOM   2189  N   ALA A 151      18.236 -12.774  -1.213  1.00 88.20           N  
ATOM   2190  H   ALA A 151      18.611 -13.711  -1.260  1.00 88.20           H  
ATOM   2191  CA  ALA A 151      18.252 -11.908  -2.399  1.00 88.20           C  
ATOM   2192  HA  ALA A 151      18.558 -10.908  -2.092  1.00 88.20           H  
ATOM   2193  C   ALA A 151      16.829 -11.797  -2.982  1.00 88.20           C  
ATOM   2194  CB  ALA A 151      19.276 -12.414  -3.420  1.00 88.20           C  
ATOM   2195  HB1 ALA A 151      18.974 -13.378  -3.828  1.00 88.20           H  
ATOM   2196  HB2 ALA A 151      20.252 -12.515  -2.945  1.00 88.20           H  
ATOM   2197  HB3 ALA A 151      19.353 -11.700  -4.240  1.00 88.20           H  
ATOM   2198  O   ALA A 151      16.368 -10.705  -3.319  1.00 88.20           O  
ATOM   2199  N   THR A 152      16.106 -12.919  -3.019  1.00 86.43           N  
ATOM   2200  H   THR A 152      16.558 -13.778  -2.738  1.00 86.43           H  
ATOM   2201  CA  THR A 152      14.674 -12.981  -3.335  1.00 86.43           C  
ATOM   2202  HA  THR A 152      14.265 -11.972  -3.392  1.00 86.43           H  
ATOM   2203  C   THR A 152      13.930 -13.738  -2.239  1.00 86.43           C  
ATOM   2204  CB  THR A 152      14.457 -13.648  -4.699  1.00 86.43           C  
ATOM   2205  HB  THR A 152      14.831 -14.671  -4.669  1.00 86.43           H  
ATOM   2206  O   THR A 152      14.327 -14.845  -1.876  1.00 86.43           O  
ATOM   2207  CG2 THR A 152      12.994 -13.654  -5.134  1.00 86.43           C  
ATOM   2208 HG21 THR A 152      12.597 -12.639  -5.127  1.00 86.43           H  
ATOM   2209 HG22 THR A 152      12.408 -14.281  -4.461  1.00 86.43           H  
ATOM   2210 HG23 THR A 152      12.917 -14.061  -6.142  1.00 86.43           H  
ATOM   2211  OG1 THR A 152      15.165 -12.928  -5.680  1.00 86.43           O  
ATOM   2212  HG1 THR A 152      16.057 -12.799  -5.348  1.00 86.43           H  
ATOM   2213  N   ILE A 153      12.845 -13.156  -1.726  1.00 90.75           N  
ATOM   2214  H   ILE A 153      12.600 -12.231  -2.050  1.00 90.75           H  
ATOM   2215  CA  ILE A 153      11.925 -13.802  -0.783  1.00 90.75           C  
ATOM   2216  HA  ILE A 153      12.261 -14.823  -0.605  1.00 90.75           H  
ATOM   2217  C   ILE A 153      10.542 -13.861  -1.432  1.00 90.75           C  
ATOM   2218  CB  ILE A 153      11.916 -13.085   0.584  1.00 90.75           C  
ATOM   2219  HB  ILE A 153      11.567 -12.063   0.441  1.00 90.75           H  
ATOM   2220  O   ILE A 153      10.005 -12.828  -1.828  1.00 90.75           O  
ATOM   2221  CG1 ILE A 153      13.352 -13.040   1.160  1.00 90.75           C  
ATOM   2222 HG12 ILE A 153      13.968 -12.401   0.528  1.00 90.75           H  
ATOM   2223 HG13 ILE A 153      13.783 -14.041   1.140  1.00 90.75           H  
ATOM   2224  CG2 ILE A 153      10.941 -13.793   1.540  1.00 90.75           C  
ATOM   2225 HG21 ILE A 153      11.283 -14.811   1.726  1.00 90.75           H  
ATOM   2226 HG22 ILE A 153      10.870 -13.253   2.485  1.00 90.75           H  
ATOM   2227 HG23 ILE A 153       9.938 -13.813   1.113  1.00 90.75           H  
ATOM   2228  CD1 ILE A 153      13.465 -12.506   2.587  1.00 90.75           C  
ATOM   2229 HD11 ILE A 153      14.518 -12.456   2.865  1.00 90.75           H  
ATOM   2230 HD12 ILE A 153      13.020 -11.513   2.652  1.00 90.75           H  
ATOM   2231 HD13 ILE A 153      12.979 -13.194   3.279  1.00 90.75           H  
ATOM   2232  N   SER A 154       9.968 -15.055  -1.570  1.00 88.34           N  
ATOM   2233  H   SER A 154      10.442 -15.866  -1.201  1.00 88.34           H  
ATOM   2234  CA  SER A 154       8.684 -15.249  -2.259  1.00 88.34           C  
ATOM   2235  HA  SER A 154       8.232 -14.279  -2.466  1.00 88.34           H  
ATOM   2236  C   SER A 154       7.714 -16.045  -1.405  1.00 88.34           C  
ATOM   2237  CB  SER A 154       8.869 -15.943  -3.610  1.00 88.34           C  
ATOM   2238  HB2 SER A 154       7.925 -15.928  -4.156  1.00 88.34           H  
ATOM   2239  HB3 SER A 154       9.173 -16.978  -3.453  1.00 88.34           H  
ATOM   2240  O   SER A 154       8.066 -17.112  -0.906  1.00 88.34           O  
ATOM   2241  OG  SER A 154       9.860 -15.276  -4.365  1.00 88.34           O  
ATOM   2242  HG  SER A 154      10.694 -15.392  -3.904  1.00 88.34           H  
ATOM   2243  N   GLY A 155       6.482 -15.568  -1.261  1.00 89.34           N  
ATOM   2244  H   GLY A 155       6.229 -14.695  -1.702  1.00 89.34           H  
ATOM   2245  CA  GLY A 155       5.462 -16.326  -0.550  1.00 89.34           C  
ATOM   2246  HA2 GLY A 155       5.455 -16.062   0.507  1.00 89.34           H  
ATOM   2247  HA3 GLY A 155       5.714 -17.382  -0.653  1.00 89.34           H  
ATOM   2248  C   GLY A 155       4.066 -16.174  -1.120  1.00 89.34           C  
ATOM   2249  O   GLY A 155       3.714 -15.144  -1.683  1.00 89.34           O  
ATOM   2250  N   ASN A 156       3.225 -17.191  -0.944  1.00 85.01           N  
ATOM   2251  H   ASN A 156       3.558 -18.037  -0.502  1.00 85.01           H  
ATOM   2252  CA  ASN A 156       1.815 -17.055  -1.322  1.00 85.01           C  
ATOM   2253  HA  ASN A 156       1.757 -16.673  -2.341  1.00 85.01           H  
ATOM   2254  C   ASN A 156       1.126 -16.029  -0.409  1.00 85.01           C  
ATOM   2255  CB  ASN A 156       1.121 -18.424  -1.280  1.00 85.01           C  
ATOM   2256  HB2 ASN A 156       1.203 -18.857  -0.283  1.00 85.01           H  
ATOM   2257  HB3 ASN A 156       0.061 -18.290  -1.500  1.00 85.01           H  
ATOM   2258  O   ASN A 156       0.343 -15.191  -0.863  1.00 85.01           O  
ATOM   2259  CG  ASN A 156       1.674 -19.408  -2.294  1.00 85.01           C  
ATOM   2260  ND2 ASN A 156       1.362 -20.673  -2.147  1.00 85.01           N  
ATOM   2261 HD21 ASN A 156       1.742 -21.300  -2.841  1.00 85.01           H  
ATOM   2262 HD22 ASN A 156       0.768 -20.976  -1.388  1.00 85.01           H  
ATOM   2263  OD1 ASN A 156       2.375 -19.069  -3.229  1.00 85.01           O  
ATOM   2264  N   THR A 157       1.473 -16.052   0.877  1.00 85.77           N  
ATOM   2265  H   THR A 157       2.082 -16.795   1.190  1.00 85.77           H  
ATOM   2266  CA  THR A 157       1.064 -15.057   1.870  1.00 85.77           C  
ATOM   2267  HA  THR A 157       0.609 -14.204   1.367  1.00 85.77           H  
ATOM   2268  C   THR A 157       2.283 -14.556   2.633  1.00 85.77           C  
ATOM   2269  CB  THR A 157       0.019 -15.648   2.822  1.00 85.77           C  
ATOM   2270  HB  THR A 157       0.454 -16.477   3.381  1.00 85.77           H  
ATOM   2271  O   THR A 157       3.060 -15.353   3.161  1.00 85.77           O  
ATOM   2272  CG2 THR A 157      -0.534 -14.615   3.800  1.00 85.77           C  
ATOM   2273 HG21 THR A 157       0.252 -14.273   4.473  1.00 85.77           H  
ATOM   2274 HG22 THR A 157      -0.942 -13.762   3.257  1.00 85.77           H  
ATOM   2275 HG23 THR A 157      -1.324 -15.070   4.396  1.00 85.77           H  
ATOM   2276  OG1 THR A 157      -1.070 -16.121   2.063  1.00 85.77           O  
ATOM   2277  HG1 THR A 157      -0.948 -15.817   1.161  1.00 85.77           H  
ATOM   2278  N   ILE A 158       2.441 -13.234   2.688  1.00 90.72           N  
ATOM   2279  H   ILE A 158       1.766 -12.650   2.214  1.00 90.72           H  
ATOM   2280  CA  ILE A 158       3.477 -12.553   3.462  1.00 90.72           C  
ATOM   2281  HA  ILE A 158       4.063 -13.299   3.998  1.00 90.72           H  
ATOM   2282  C   ILE A 158       2.792 -11.652   4.488  1.00 90.72           C  
ATOM   2283  CB  ILE A 158       4.452 -11.785   2.546  1.00 90.72           C  
ATOM   2284  HB  ILE A 158       3.893 -11.025   2.001  1.00 90.72           H  
ATOM   2285  O   ILE A 158       2.082 -10.719   4.112  1.00 90.72           O  
ATOM   2286  CG1 ILE A 158       5.085 -12.763   1.527  1.00 90.72           C  
ATOM   2287 HG12 ILE A 158       4.313 -13.106   0.838  1.00 90.72           H  
ATOM   2288 HG13 ILE A 158       5.470 -13.636   2.053  1.00 90.72           H  
ATOM   2289  CG2 ILE A 158       5.517 -11.073   3.397  1.00 90.72           C  
ATOM   2290 HG21 ILE A 158       5.042 -10.406   4.117  1.00 90.72           H  
ATOM   2291 HG22 ILE A 158       6.120 -11.813   3.923  1.00 90.72           H  
ATOM   2292 HG23 ILE A 158       6.158 -10.455   2.769  1.00 90.72           H  
ATOM   2293  CD1 ILE A 158       6.218 -12.182   0.684  1.00 90.72           C  
ATOM   2294 HD11 ILE A 158       7.061 -11.922   1.324  1.00 90.72           H  
ATOM   2295 HD12 ILE A 158       6.563 -12.945  -0.013  1.00 90.72           H  
ATOM   2296 HD13 ILE A 158       5.865 -11.310   0.133  1.00 90.72           H  
ATOM   2297  N   THR A 159       3.012 -11.918   5.773  1.00 87.97           N  
ATOM   2298  H   THR A 159       3.622 -12.688   6.008  1.00 87.97           H  
ATOM   2299  CA  THR A 159       2.360 -11.186   6.867  1.00 87.97           C  
ATOM   2300  HA  THR A 159       1.728 -10.407   6.441  1.00 87.97           H  
ATOM   2301  C   THR A 159       3.396 -10.516   7.753  1.00 87.97           C  
ATOM   2302  CB  THR A 159       1.428 -12.087   7.684  1.00 87.97           C  
ATOM   2303  HB  THR A 159       2.008 -12.863   8.183  1.00 87.97           H  
ATOM   2304  O   THR A 159       4.282 -11.173   8.297  1.00 87.97           O  
ATOM   2305  CG2 THR A 159       0.626 -11.293   8.717  1.00 87.97           C  
ATOM   2306 HG21 THR A 159       0.065 -10.500   8.223  1.00 87.97           H  
ATOM   2307 HG22 THR A 159      -0.066 -11.957   9.234  1.00 87.97           H  
ATOM   2308 HG23 THR A 159       1.296 -10.853   9.456  1.00 87.97           H  
ATOM   2309  OG1 THR A 159       0.480 -12.688   6.830  1.00 87.97           O  
ATOM   2310  HG1 THR A 159       0.017 -13.355   7.343  1.00 87.97           H  
ATOM   2311  N   GLY A 160       3.281  -9.199   7.897  1.00 86.71           N  
ATOM   2312  H   GLY A 160       2.498  -8.740   7.454  1.00 86.71           H  
ATOM   2313  CA  GLY A 160       4.190  -8.370   8.677  1.00 86.71           C  
ATOM   2314  HA2 GLY A 160       4.988  -8.986   9.092  1.00 86.71           H  
ATOM   2315  HA3 GLY A 160       4.665  -7.642   8.020  1.00 86.71           H  
ATOM   2316  C   GLY A 160       3.478  -7.602   9.785  1.00 86.71           C  
ATOM   2317  O   GLY A 160       2.348  -7.156   9.607  1.00 86.71           O  
ATOM   2318  N   GLY A 161       4.152  -7.347  10.905  1.00 85.23           N  
ATOM   2319  H   GLY A 161       5.050  -7.786  11.045  1.00 85.23           H  
ATOM   2320  CA  GLY A 161       3.737  -6.249  11.787  1.00 85.23           C  
ATOM   2321  HA2 GLY A 161       2.682  -6.347  12.040  1.00 85.23           H  
ATOM   2322  HA3 GLY A 161       4.329  -6.276  12.702  1.00 85.23           H  
ATOM   2323  C   GLY A 161       3.966  -4.908  11.083  1.00 85.23           C  
ATOM   2324  O   GLY A 161       3.030  -4.157  10.796  1.00 85.23           O  
ATOM   2325  N   THR A 162       5.226  -4.665  10.724  1.00 83.88           N  
ATOM   2326  H   THR A 162       5.924  -5.343  10.995  1.00 83.88           H  
ATOM   2327  CA  THR A 162       5.652  -3.553   9.868  1.00 83.88           C  
ATOM   2328  HA  THR A 162       4.796  -2.923   9.628  1.00 83.88           H  
ATOM   2329  C   THR A 162       6.230  -4.102   8.570  1.00 83.88           C  
ATOM   2330  CB  THR A 162       6.687  -2.676  10.584  1.00 83.88           C  
ATOM   2331  HB  THR A 162       7.568  -3.270  10.827  1.00 83.88           H  
ATOM   2332  O   THR A 162       7.143  -4.926   8.604  1.00 83.88           O  
ATOM   2333  CG2 THR A 162       7.115  -1.470   9.747  1.00 83.88           C  
ATOM   2334 HG21 THR A 162       6.238  -0.903   9.433  1.00 83.88           H  
ATOM   2335 HG22 THR A 162       7.669  -1.800   8.869  1.00 83.88           H  
ATOM   2336 HG23 THR A 162       7.763  -0.828  10.344  1.00 83.88           H  
ATOM   2337  OG1 THR A 162       6.140  -2.166  11.777  1.00 83.88           O  
ATOM   2338  HG1 THR A 162       6.354  -2.788  12.476  1.00 83.88           H  
ATOM   2339  N   ILE A 163       5.725  -3.629   7.431  1.00 90.06           N  
ATOM   2340  H   ILE A 163       4.958  -2.973   7.483  1.00 90.06           H  
ATOM   2341  CA  ILE A 163       6.264  -3.922   6.101  1.00 90.06           C  
ATOM   2342  HA  ILE A 163       7.095  -4.622   6.200  1.00 90.06           H  
ATOM   2343  C   ILE A 163       6.803  -2.620   5.512  1.00 90.06           C  
ATOM   2344  CB  ILE A 163       5.212  -4.603   5.200  1.00 90.06           C  
ATOM   2345  HB  ILE A 163       4.383  -3.913   5.044  1.00 90.06           H  
ATOM   2346  O   ILE A 163       6.038  -1.691   5.259  1.00 90.06           O  
ATOM   2347  CG1 ILE A 163       4.675  -5.871   5.901  1.00 90.06           C  
ATOM   2348 HG12 ILE A 163       5.514  -6.489   6.222  1.00 90.06           H  
ATOM   2349 HG13 ILE A 163       4.115  -5.576   6.788  1.00 90.06           H  
ATOM   2350  CG2 ILE A 163       5.832  -4.925   3.831  1.00 90.06           C  
ATOM   2351 HG21 ILE A 163       6.213  -4.015   3.367  1.00 90.06           H  
ATOM   2352 HG22 ILE A 163       6.644  -5.642   3.953  1.00 90.06           H  
ATOM   2353 HG23 ILE A 163       5.079  -5.337   3.158  1.00 90.06           H  
ATOM   2354  CD1 ILE A 163       3.745  -6.737   5.055  1.00 90.06           C  
ATOM   2355 HD11 ILE A 163       3.362  -7.553   5.668  1.00 90.06           H  
ATOM   2356 HD12 ILE A 163       2.913  -6.139   4.683  1.00 90.06           H  
ATOM   2357 HD13 ILE A 163       4.307  -7.181   4.232  1.00 90.06           H  
ATOM   2358  N   SER A 164       8.115  -2.533   5.317  1.00 87.35           N  
ATOM   2359  H   SER A 164       8.682  -3.350   5.496  1.00 87.35           H  
ATOM   2360  CA  SER A 164       8.781  -1.327   4.821  1.00 87.35           C  
ATOM   2361  HA  SER A 164       8.043  -0.546   4.640  1.00 87.35           H  
ATOM   2362  C   SER A 164       9.504  -1.616   3.519  1.00 87.35           C  
ATOM   2363  CB  SER A 164       9.761  -0.789   5.860  1.00 87.35           C  
ATOM   2364  HB2 SER A 164      10.563  -1.511   6.012  1.00 87.35           H  
ATOM   2365  HB3 SER A 164       9.238  -0.634   6.804  1.00 87.35           H  
ATOM   2366  O   SER A 164      10.273  -2.574   3.434  1.00 87.35           O  
ATOM   2367  OG  SER A 164      10.301   0.443   5.420  1.00 87.35           O  
ATOM   2368  HG  SER A 164      11.027   0.687   5.998  1.00 87.35           H  
ATOM   2369  N   GLY A 165       9.298  -0.778   2.509  1.00 87.52           N  
ATOM   2370  H   GLY A 165       8.699   0.024   2.640  1.00 87.52           H  
ATOM   2371  CA  GLY A 165      10.105  -0.872   1.306  1.00 87.52           C  
ATOM   2372  HA2 GLY A 165       9.676  -1.586   0.603  1.00 87.52           H  
ATOM   2373  HA3 GLY A 165      11.089  -1.217   1.623  1.00 87.52           H  
ATOM   2374  C   GLY A 165      10.351   0.449   0.617  1.00 87.52           C  
ATOM   2375  O   GLY A 165       9.622   1.419   0.800  1.00 87.52           O  
ATOM   2376  N   THR A 166      11.395   0.506  -0.201  1.00 84.95           N  
ATOM   2377  H   THR A 166      11.996  -0.300  -0.303  1.00 84.95           H  
ATOM   2378  CA  THR A 166      11.632   1.695  -1.025  1.00 84.95           C  
ATOM   2379  HA  THR A 166      11.602   2.581  -0.390  1.00 84.95           H  
ATOM   2380  C   THR A 166      10.511   1.829  -2.054  1.00 84.95           C  
ATOM   2381  CB  THR A 166      13.005   1.634  -1.701  1.00 84.95           C  
ATOM   2382  HB  THR A 166      13.023   0.827  -2.433  1.00 84.95           H  
ATOM   2383  O   THR A 166       9.870   2.875  -2.152  1.00 84.95           O  
ATOM   2384  CG2 THR A 166      13.351   2.944  -2.402  1.00 84.95           C  
ATOM   2385 HG21 THR A 166      13.295   3.775  -1.699  1.00 84.95           H  
ATOM   2386 HG22 THR A 166      12.658   3.125  -3.224  1.00 84.95           H  
ATOM   2387 HG23 THR A 166      14.361   2.882  -2.807  1.00 84.95           H  
ATOM   2388  OG1 THR A 166      14.005   1.394  -0.738  1.00 84.95           O  
ATOM   2389  HG1 THR A 166      13.997   2.125  -0.116  1.00 84.95           H  
ATOM   2390  N   THR A 167      10.203   0.738  -2.759  1.00 84.46           N  
ATOM   2391  H   THR A 167      10.741  -0.102  -2.599  1.00 84.46           H  
ATOM   2392  CA  THR A 167       9.067   0.662  -3.683  1.00 84.46           C  
ATOM   2393  HA  THR A 167       8.521   1.605  -3.677  1.00 84.46           H  
ATOM   2394  C   THR A 167       8.112  -0.439  -3.247  1.00 84.46           C  
ATOM   2395  CB  THR A 167       9.547   0.427  -5.121  1.00 84.46           C  
ATOM   2396  HB  THR A 167      10.070  -0.526  -5.186  1.00 84.46           H  
ATOM   2397  O   THR A 167       8.509  -1.597  -3.130  1.00 84.46           O  
ATOM   2398  CG2 THR A 167       8.397   0.446  -6.127  1.00 84.46           C  
ATOM   2399 HG21 THR A 167       7.836   1.376  -6.036  1.00 84.46           H  
ATOM   2400 HG22 THR A 167       8.801   0.365  -7.136  1.00 84.46           H  
ATOM   2401 HG23 THR A 167       7.736  -0.402  -5.950  1.00 84.46           H  
ATOM   2402  OG1 THR A 167      10.423   1.462  -5.497  1.00 84.46           O  
ATOM   2403  HG1 THR A 167      11.219   1.366  -4.970  1.00 84.46           H  
ATOM   2404  N   ILE A 168       6.843  -0.087  -3.049  1.00 91.28           N  
ATOM   2405  H   ILE A 168       6.596   0.888  -3.137  1.00 91.28           H  
ATOM   2406  CA  ILE A 168       5.756  -1.030  -2.779  1.00 91.28           C  
ATOM   2407  HA  ILE A 168       6.162  -2.040  -2.725  1.00 91.28           H  
ATOM   2408  C   ILE A 168       4.778  -0.966  -3.952  1.00 91.28           C  
ATOM   2409  CB  ILE A 168       5.098  -0.735  -1.414  1.00 91.28           C  
ATOM   2410  HB  ILE A 168       4.675   0.270  -1.438  1.00 91.28           H  
ATOM   2411  O   ILE A 168       4.234   0.100  -4.233  1.00 91.28           O  
ATOM   2412  CG1 ILE A 168       6.171  -0.790  -0.299  1.00 91.28           C  
ATOM   2413 HG12 ILE A 168       6.853   0.052  -0.423  1.00 91.28           H  
ATOM   2414 HG13 ILE A 168       6.755  -1.705  -0.397  1.00 91.28           H  
ATOM   2415  CG2 ILE A 168       3.957  -1.731  -1.162  1.00 91.28           C  
ATOM   2416 HG21 ILE A 168       3.224  -1.679  -1.967  1.00 91.28           H  
ATOM   2417 HG22 ILE A 168       3.434  -1.487  -0.238  1.00 91.28           H  
ATOM   2418 HG23 ILE A 168       4.365  -2.740  -1.095  1.00 91.28           H  
ATOM   2419  CD1 ILE A 168       5.631  -0.727   1.128  1.00 91.28           C  
ATOM   2420 HD11 ILE A 168       6.470  -0.683   1.824  1.00 91.28           H  
ATOM   2421 HD12 ILE A 168       5.071  -1.636   1.347  1.00 91.28           H  
ATOM   2422 HD13 ILE A 168       5.005   0.157   1.252  1.00 91.28           H  
ATOM   2423  N   THR A 169       4.575  -2.078  -4.661  1.00 86.93           N  
ATOM   2424  H   THR A 169       5.019  -2.932  -4.354  1.00 86.93           H  
ATOM   2425  CA  THR A 169       3.707  -2.131  -5.850  1.00 86.93           C  
ATOM   2426  HA  THR A 169       3.210  -1.168  -5.966  1.00 86.93           H  
ATOM   2427  C   THR A 169       2.631  -3.194  -5.695  1.00 86.93           C  
ATOM   2428  CB  THR A 169       4.504  -2.350  -7.142  1.00 86.93           C  
ATOM   2429  HB  THR A 169       4.998  -3.321  -7.114  1.00 86.93           H  
ATOM   2430  O   THR A 169       2.941  -4.369  -5.526  1.00 86.93           O  
ATOM   2431  CG2 THR A 169       3.628  -2.255  -8.393  1.00 86.93           C  
ATOM   2432 HG21 THR A 169       4.258  -2.315  -9.280  1.00 86.93           H  
ATOM   2433 HG22 THR A 169       2.918  -3.081  -8.416  1.00 86.93           H  
ATOM   2434 HG23 THR A 169       3.085  -1.310  -8.400  1.00 86.93           H  
ATOM   2435  OG1 THR A 169       5.477  -1.337  -7.256  1.00 86.93           O  
ATOM   2436  HG1 THR A 169       6.051  -1.428  -6.492  1.00 86.93           H  
ATOM   2437  N   GLY A 170       1.369  -2.775  -5.757  1.00 88.10           N  
ATOM   2438  H   GLY A 170       1.203  -1.793  -5.925  1.00 88.10           H  
ATOM   2439  CA  GLY A 170       0.205  -3.652  -5.724  1.00 88.10           C  
ATOM   2440  HA2 GLY A 170       0.513  -4.671  -5.494  1.00 88.10           H  
ATOM   2441  HA3 GLY A 170      -0.467  -3.331  -4.927  1.00 88.10           H  
ATOM   2442  C   GLY A 170      -0.571  -3.615  -7.038  1.00 88.10           C  
ATOM   2443  O   GLY A 170      -0.711  -2.550  -7.636  1.00 88.10           O  
ATOM   2444  N   THR A 171      -1.180  -4.724  -7.463  1.00 85.77           N  
ATOM   2445  H   THR A 171      -0.997  -5.606  -7.006  1.00 85.77           H  
ATOM   2446  CA  THR A 171      -2.324  -4.607  -8.392  1.00 85.77           C  
ATOM   2447  HA  THR A 171      -2.029  -4.000  -9.248  1.00 85.77           H  
ATOM   2448  C   THR A 171      -3.470  -3.879  -7.686  1.00 85.77           C  
ATOM   2449  CB  THR A 171      -2.807  -5.968  -8.910  1.00 85.77           C  
ATOM   2450  HB  THR A 171      -3.237  -6.548  -8.093  1.00 85.77           H  
ATOM   2451  O   THR A 171      -4.100  -2.987  -8.248  1.00 85.77           O  
ATOM   2452  CG2 THR A 171      -3.863  -5.826 -10.003  1.00 85.77           C  
ATOM   2453 HG21 THR A 171      -4.772  -5.385  -9.594  1.00 85.77           H  
ATOM   2454 HG22 THR A 171      -3.491  -5.196 -10.811  1.00 85.77           H  
ATOM   2455 HG23 THR A 171      -4.109  -6.812 -10.398  1.00 85.77           H  
ATOM   2456  OG1 THR A 171      -1.729  -6.692  -9.456  1.00 85.77           O  
ATOM   2457  HG1 THR A 171      -1.379  -6.189 -10.195  1.00 85.77           H  
ATOM   2458  N   THR A 172      -3.690  -4.198  -6.410  1.00 83.53           N  
ATOM   2459  H   THR A 172      -3.186  -4.985  -6.026  1.00 83.53           H  
ATOM   2460  CA  THR A 172      -4.572  -3.451  -5.512  1.00 83.53           C  
ATOM   2461  HA  THR A 172      -4.832  -2.496  -5.970  1.00 83.53           H  
ATOM   2462  C   THR A 172      -3.861  -3.164  -4.194  1.00 83.53           C  
ATOM   2463  CB  THR A 172      -5.875  -4.222  -5.278  1.00 83.53           C  
ATOM   2464  HB  THR A 172      -5.650  -5.199  -4.850  1.00 83.53           H  
ATOM   2465  O   THR A 172      -3.365  -4.079  -3.536  1.00 83.53           O  
ATOM   2466  CG2 THR A 172      -6.851  -3.485  -4.361  1.00 83.53           C  
ATOM   2467 HG21 THR A 172      -6.448  -3.442  -3.349  1.00 83.53           H  
ATOM   2468 HG22 THR A 172      -7.800  -4.021  -4.341  1.00 83.53           H  
ATOM   2469 HG23 THR A 172      -7.017  -2.473  -4.730  1.00 83.53           H  
ATOM   2470  OG1 THR A 172      -6.542  -4.399  -6.504  1.00 83.53           O  
ATOM   2471  HG1 THR A 172      -5.978  -4.051  -7.198  1.00 83.53           H  
ATOM   2472  N   VAL A 173      -3.850  -1.896  -3.788  1.00 90.45           N  
ATOM   2473  H   VAL A 173      -4.280  -1.204  -4.385  1.00 90.45           H  
ATOM   2474  CA  VAL A 173      -3.389  -1.443  -2.473  1.00 90.45           C  
ATOM   2475  HA  VAL A 173      -2.917  -2.273  -1.946  1.00 90.45           H  
ATOM   2476  C   VAL A 173      -4.610  -0.991  -1.678  1.00 90.45           C  
ATOM   2477  CB  VAL A 173      -2.339  -0.325  -2.595  1.00 90.45           C  
ATOM   2478  HB  VAL A 173      -2.782   0.526  -3.111  1.00 90.45           H  
ATOM   2479  O   VAL A 173      -5.298  -0.048  -2.062  1.00 90.45           O  
ATOM   2480  CG1 VAL A 173      -1.866   0.129  -1.210  1.00 90.45           C  
ATOM   2481 HG11 VAL A 173      -1.102   0.896  -1.329  1.00 90.45           H  
ATOM   2482 HG12 VAL A 173      -2.694   0.563  -0.649  1.00 90.45           H  
ATOM   2483 HG13 VAL A 173      -1.451  -0.713  -0.655  1.00 90.45           H  
ATOM   2484  CG2 VAL A 173      -1.105  -0.784  -3.386  1.00 90.45           C  
ATOM   2485 HG21 VAL A 173      -0.392   0.037  -3.469  1.00 90.45           H  
ATOM   2486 HG22 VAL A 173      -1.392  -1.082  -4.395  1.00 90.45           H  
ATOM   2487 HG23 VAL A 173      -0.624  -1.625  -2.888  1.00 90.45           H  
ATOM   2488  N   THR A 174      -4.910  -1.684  -0.583  1.00 86.58           N  
ATOM   2489  H   THR A 174      -4.276  -2.414  -0.292  1.00 86.58           H  
ATOM   2490  CA  THR A 174      -6.015  -1.339   0.320  1.00 86.58           C  
ATOM   2491  HA  THR A 174      -6.577  -0.509  -0.108  1.00 86.58           H  
ATOM   2492  C   THR A 174      -5.452  -0.885   1.658  1.00 86.58           C  
ATOM   2493  CB  THR A 174      -7.001  -2.504   0.483  1.00 86.58           C  
ATOM   2494  HB  THR A 174      -6.492  -3.345   0.952  1.00 86.58           H  
ATOM   2495  O   THR A 174      -4.637  -1.586   2.252  1.00 86.58           O  
ATOM   2496  CG2 THR A 174      -8.231  -2.131   1.311  1.00 86.58           C  
ATOM   2497 HG21 THR A 174      -7.938  -1.934   2.343  1.00 86.58           H  
ATOM   2498 HG22 THR A 174      -8.941  -2.958   1.306  1.00 86.58           H  
ATOM   2499 HG23 THR A 174      -8.706  -1.238   0.905  1.00 86.58           H  
ATOM   2500  OG1 THR A 174      -7.457  -2.903  -0.799  1.00 86.58           O  
ATOM   2501  HG1 THR A 174      -6.652  -2.948  -1.321  1.00 86.58           H  
ATOM   2502  N   GLY A 175      -5.873   0.280   2.137  1.00 86.93           N  
ATOM   2503  H   GLY A 175      -6.551   0.816   1.615  1.00 86.93           H  
ATOM   2504  CA  GLY A 175      -5.458   0.794   3.437  1.00 86.93           C  
ATOM   2505  HA2 GLY A 175      -4.701   1.567   3.306  1.00 86.93           H  
ATOM   2506  HA3 GLY A 175      -5.026  -0.002   4.043  1.00 86.93           H  
ATOM   2507  C   GLY A 175      -6.636   1.405   4.164  1.00 86.93           C  
ATOM   2508  O   GLY A 175      -7.223   2.330   3.624  1.00 86.93           O  
ATOM   2509  N   GLY A 176      -6.953   0.950   5.380  1.00 83.97           N  
ATOM   2510  H   GLY A 176      -6.431   0.182   5.775  1.00 83.97           H  
ATOM   2511  CA  GLY A 176      -8.009   1.600   6.176  1.00 83.97           C  
ATOM   2512  HA2 GLY A 176      -8.048   1.149   7.167  1.00 83.97           H  
ATOM   2513  HA3 GLY A 176      -8.974   1.469   5.686  1.00 83.97           H  
ATOM   2514  C   GLY A 176      -7.750   3.105   6.340  1.00 83.97           C  
ATOM   2515  O   GLY A 176      -8.658   3.922   6.231  1.00 83.97           O  
ATOM   2516  N   LEU A 177      -6.470   3.457   6.482  1.00 84.98           N  
ATOM   2517  H   LEU A 177      -5.807   2.709   6.627  1.00 84.98           H  
ATOM   2518  CA  LEU A 177      -5.939   4.797   6.268  1.00 84.98           C  
ATOM   2519  HA  LEU A 177      -6.740   5.451   5.924  1.00 84.98           H  
ATOM   2520  C   LEU A 177      -4.850   4.753   5.194  1.00 84.98           C  
ATOM   2521  CB  LEU A 177      -5.413   5.323   7.613  1.00 84.98           C  
ATOM   2522  HB2 LEU A 177      -6.255   5.394   8.301  1.00 84.98           H  
ATOM   2523  HB3 LEU A 177      -4.711   4.594   8.017  1.00 84.98           H  
ATOM   2524  O   LEU A 177      -3.878   4.002   5.317  1.00 84.98           O  
ATOM   2525  CG  LEU A 177      -4.706   6.688   7.550  1.00 84.98           C  
ATOM   2526  HG  LEU A 177      -3.842   6.628   6.888  1.00 84.98           H  
ATOM   2527  CD1 LEU A 177      -5.621   7.809   7.062  1.00 84.98           C  
ATOM   2528 HD11 LEU A 177      -5.106   8.768   7.124  1.00 84.98           H  
ATOM   2529 HD12 LEU A 177      -6.521   7.854   7.675  1.00 84.98           H  
ATOM   2530 HD13 LEU A 177      -5.912   7.641   6.025  1.00 84.98           H  
ATOM   2531  CD2 LEU A 177      -4.204   7.045   8.950  1.00 84.98           C  
ATOM   2532 HD21 LEU A 177      -3.473   6.307   9.282  1.00 84.98           H  
ATOM   2533 HD22 LEU A 177      -5.044   7.054   9.645  1.00 84.98           H  
ATOM   2534 HD23 LEU A 177      -3.757   8.039   8.943  1.00 84.98           H  
ATOM   2535  N   ILE A 178      -4.975   5.598   4.177  1.00 89.94           N  
ATOM   2536  H   ILE A 178      -5.817   6.154   4.126  1.00 89.94           H  
ATOM   2537  CA  ILE A 178      -3.937   5.835   3.170  1.00 89.94           C  
ATOM   2538  HA  ILE A 178      -3.087   5.179   3.360  1.00 89.94           H  
ATOM   2539  C   ILE A 178      -3.466   7.275   3.314  1.00 89.94           C  
ATOM   2540  CB  ILE A 178      -4.459   5.514   1.757  1.00 89.94           C  
ATOM   2541  HB  ILE A 178      -5.329   6.137   1.552  1.00 89.94           H  
ATOM   2542  O   ILE A 178      -4.282   8.190   3.245  1.00 89.94           O  
ATOM   2543  CG1 ILE A 178      -4.909   4.041   1.724  1.00 89.94           C  
ATOM   2544 HG12 ILE A 178      -4.116   3.410   2.124  1.00 89.94           H  
ATOM   2545 HG13 ILE A 178      -5.788   3.938   2.360  1.00 89.94           H  
ATOM   2546  CG2 ILE A 178      -3.390   5.844   0.704  1.00 89.94           C  
ATOM   2547 HG21 ILE A 178      -3.207   6.918   0.720  1.00 89.94           H  
ATOM   2548 HG22 ILE A 178      -3.751   5.605  -0.296  1.00 89.94           H  
ATOM   2549 HG23 ILE A 178      -2.470   5.296   0.906  1.00 89.94           H  
ATOM   2550  CD1 ILE A 178      -5.291   3.510   0.351  1.00 89.94           C  
ATOM   2551 HD11 ILE A 178      -5.710   2.510   0.462  1.00 89.94           H  
ATOM   2552 HD12 ILE A 178      -6.016   4.168  -0.129  1.00 89.94           H  
ATOM   2553 HD13 ILE A 178      -4.378   3.418  -0.237  1.00 89.94           H  
ATOM   2554  N   ARG A 179      -2.168   7.497   3.541  1.00 87.00           N  
ATOM   2555  H   ARG A 179      -1.542   6.705   3.570  1.00 87.00           H  
ATOM   2556  CA  ARG A 179      -1.641   8.839   3.834  1.00 87.00           C  
ATOM   2557  HA  ARG A 179      -2.315   9.561   3.374  1.00 87.00           H  
ATOM   2558  C   ARG A 179      -0.267   9.101   3.241  1.00 87.00           C  
ATOM   2559  CB  ARG A 179      -1.657   9.091   5.348  1.00 87.00           C  
ATOM   2560  HB2 ARG A 179      -2.659   8.890   5.726  1.00 87.00           H  
ATOM   2561  HB3 ARG A 179      -1.423  10.139   5.536  1.00 87.00           H  
ATOM   2562  O   ARG A 179       0.561   8.195   3.167  1.00 87.00           O  
ATOM   2563  CG  ARG A 179      -0.648   8.214   6.098  1.00 87.00           C  
ATOM   2564  HG2 ARG A 179       0.364   8.504   5.814  1.00 87.00           H  
ATOM   2565  HG3 ARG A 179      -0.804   7.165   5.849  1.00 87.00           H  
ATOM   2566  CD  ARG A 179      -0.797   8.391   7.604  1.00 87.00           C  
ATOM   2567  HD2 ARG A 179      -1.782   8.026   7.898  1.00 87.00           H  
ATOM   2568  HD3 ARG A 179      -0.727   9.450   7.853  1.00 87.00           H  
ATOM   2569  NE  ARG A 179       0.243   7.629   8.309  1.00 87.00           N  
ATOM   2570  HE  ARG A 179       0.830   7.041   7.735  1.00 87.00           H  
ATOM   2571  NH1 ARG A 179      -0.257   8.349  10.427  1.00 87.00           N  
ATOM   2572 HH11 ARG A 179      -0.974   8.944  10.037  1.00 87.00           H  
ATOM   2573 HH12 ARG A 179      -0.119   8.314  11.427  1.00 87.00           H  
ATOM   2574  NH2 ARG A 179       1.356   6.826  10.107  1.00 87.00           N  
ATOM   2575 HH21 ARG A 179       1.875   6.232   9.476  1.00 87.00           H  
ATOM   2576 HH22 ARG A 179       1.462   6.730  11.107  1.00 87.00           H  
ATOM   2577  CZ  ARG A 179       0.438   7.604   9.610  1.00 87.00           C  
ATOM   2578  N   THR A 180       0.006  10.354   2.897  1.00 89.17           N  
ATOM   2579  H   THR A 180      -0.733  11.042   2.911  1.00 89.17           H  
ATOM   2580  CA  THR A 180       1.307  10.723   2.317  1.00 89.17           C  
ATOM   2581  HA  THR A 180       1.626   9.887   1.694  1.00 89.17           H  
ATOM   2582  C   THR A 180       2.415  10.917   3.356  1.00 89.17           C  
ATOM   2583  CB  THR A 180       1.199  11.917   1.370  1.00 89.17           C  
ATOM   2584  HB  THR A 180       2.187  12.157   0.976  1.00 89.17           H  
ATOM   2585  O   THR A 180       3.588  10.706   3.069  1.00 89.17           O  
ATOM   2586  CG2 THR A 180       0.257  11.610   0.212  1.00 89.17           C  
ATOM   2587 HG21 THR A 180       0.139  12.509  -0.394  1.00 89.17           H  
ATOM   2588 HG22 THR A 180       0.684  10.814  -0.398  1.00 89.17           H  
ATOM   2589 HG23 THR A 180      -0.727  11.308   0.571  1.00 89.17           H  
ATOM   2590  OG1 THR A 180       0.667  13.051   2.008  1.00 89.17           O  
ATOM   2591  HG1 THR A 180       0.968  13.788   1.471  1.00 89.17           H  
ATOM   2592  N   ALA A 181       2.052  11.224   4.603  1.00 90.40           N  
ATOM   2593  H   ALA A 181       1.073  11.395   4.782  1.00 90.40           H  
ATOM   2594  CA  ALA A 181       2.972  11.302   5.738  1.00 90.40           C  
ATOM   2595  HA  ALA A 181       3.758  10.558   5.610  1.00 90.40           H  
ATOM   2596  C   ALA A 181       2.236  11.004   7.053  1.00 90.40           C  
ATOM   2597  CB  ALA A 181       3.618  12.694   5.757  1.00 90.40           C  
ATOM   2598  HB1 ALA A 181       4.126  12.883   4.811  1.00 90.40           H  
ATOM   2599  HB2 ALA A 181       2.863  13.466   5.907  1.00 90.40           H  
ATOM   2600  HB3 ALA A 181       4.354  12.760   6.559  1.00 90.40           H  
ATOM   2601  O   ALA A 181       1.008  11.013   7.102  1.00 90.40           O  
ATOM   2602  N   SER A 182       2.966  10.745   8.141  1.00 86.40           N  
ATOM   2603  H   SER A 182       3.973  10.729   8.067  1.00 86.40           H  
ATOM   2604  CA  SER A 182       2.368  10.562   9.474  1.00 86.40           C  
ATOM   2605  HA  SER A 182       1.413  10.050   9.351  1.00 86.40           H  
ATOM   2606  C   SER A 182       2.050  11.869  10.208  1.00 86.40           C  
ATOM   2607  CB  SER A 182       3.270   9.678  10.339  1.00 86.40           C  
ATOM   2608  HB2 SER A 182       3.325   8.687   9.889  1.00 86.40           H  
ATOM   2609  HB3 SER A 182       2.851   9.587  11.341  1.00 86.40           H  
ATOM   2610  O   SER A 182       1.261  11.856  11.149  1.00 86.40           O  
ATOM   2611  OG  SER A 182       4.580  10.203  10.409  1.00 86.40           O  
ATOM   2612  HG  SER A 182       4.589  11.007  10.934  1.00 86.40           H  
ATOM   2613  N   SER A 183       2.668  12.979   9.806  1.00 87.77           N  
ATOM   2614  H   SER A 183       3.286  12.922   9.010  1.00 87.77           H  
ATOM   2615  CA  SER A 183       2.503  14.324  10.369  1.00 87.77           C  
ATOM   2616  HA  SER A 183       1.455  14.480  10.623  1.00 87.77           H  
ATOM   2617  C   SER A 183       2.904  15.376   9.323  1.00 87.77           C  
ATOM   2618  CB  SER A 183       3.345  14.472  11.648  1.00 87.77           C  
ATOM   2619  HB2 SER A 183       3.205  15.471  12.062  1.00 87.77           H  
ATOM   2620  HB3 SER A 183       3.006  13.743  12.384  1.00 87.77           H  
ATOM   2621  O   SER A 183       3.368  15.024   8.242  1.00 87.77           O  
ATOM   2622  OG  SER A 183       4.718  14.263  11.382  1.00 87.77           O  
ATOM   2623  HG  SER A 183       5.232  14.447  12.171  1.00 87.77           H  
ATOM   2624  N   GLY A 184       2.702  16.664   9.617  1.00 84.77           N  
ATOM   2625  H   GLY A 184       2.308  16.904  10.516  1.00 84.77           H  
ATOM   2626  CA  GLY A 184       2.947  17.745   8.657  1.00 84.77           C  
ATOM   2627  HA2 GLY A 184       3.900  17.569   8.157  1.00 84.77           H  
ATOM   2628  HA3 GLY A 184       3.008  18.698   9.182  1.00 84.77           H  
ATOM   2629  C   GLY A 184       1.852  17.851   7.594  1.00 84.77           C  
ATOM   2630  O   GLY A 184       0.722  17.392   7.807  1.00 84.77           O  
ATOM   2631  N   TYR A 185       2.188  18.484   6.468  1.00 85.66           N  
ATOM   2632  H   TYR A 185       3.160  18.715   6.320  1.00 85.66           H  
ATOM   2633  CA  TYR A 185       1.299  18.532   5.312  1.00 85.66           C  
ATOM   2634  HA  TYR A 185       0.323  18.887   5.643  1.00 85.66           H  
ATOM   2635  C   TYR A 185       1.144  17.131   4.736  1.00 85.66           C  
ATOM   2636  CB  TYR A 185       1.817  19.503   4.253  1.00 85.66           C  
ATOM   2637  HB2 TYR A 185       1.290  19.314   3.318  1.00 85.66           H  
ATOM   2638  HB3 TYR A 185       2.875  19.312   4.069  1.00 85.66           H  
ATOM   2639  O   TYR A 185       2.136  16.465   4.471  1.00 85.66           O  
ATOM   2640  CG  TYR A 185       1.607  20.951   4.632  1.00 85.66           C  
ATOM   2641  CD1 TYR A 185       0.422  21.604   4.244  1.00 85.66           C  
ATOM   2642  HD1 TYR A 185      -0.345  21.068   3.705  1.00 85.66           H  
ATOM   2643  CD2 TYR A 185       2.600  21.655   5.344  1.00 85.66           C  
ATOM   2644  HD2 TYR A 185       3.497  21.146   5.663  1.00 85.66           H  
ATOM   2645  CE1 TYR A 185       0.241  22.963   4.557  1.00 85.66           C  
ATOM   2646  HE1 TYR A 185      -0.663  23.484   4.280  1.00 85.66           H  
ATOM   2647  CE2 TYR A 185       2.428  23.024   5.631  1.00 85.66           C  
ATOM   2648  HE2 TYR A 185       3.191  23.570   6.166  1.00 85.66           H  
ATOM   2649  OH  TYR A 185       1.048  24.994   5.515  1.00 85.66           O  
ATOM   2650  HH  TYR A 185       1.790  25.404   5.965  1.00 85.66           H  
ATOM   2651  CZ  TYR A 185       1.243  23.681   5.234  1.00 85.66           C  
ATOM   2652  N   ARG A 186      -0.094  16.676   4.573  1.00 85.60           N  
ATOM   2653  H   ARG A 186      -0.866  17.261   4.856  1.00 85.60           H  
ATOM   2654  CA  ARG A 186      -0.394  15.363   4.000  1.00 85.60           C  
ATOM   2655  HA  ARG A 186       0.327  15.169   3.206  1.00 85.60           H  
ATOM   2656  C   ARG A 186      -1.784  15.311   3.391  1.00 85.60           C  
ATOM   2657  CB  ARG A 186      -0.220  14.295   5.088  1.00 85.60           C  
ATOM   2658  HB2 ARG A 186      -0.378  13.303   4.667  1.00 85.60           H  
ATOM   2659  HB3 ARG A 186       0.807  14.346   5.451  1.00 85.60           H  
ATOM   2660  O   ARG A 186      -2.661  16.073   3.797  1.00 85.60           O  
ATOM   2661  CG  ARG A 186      -1.186  14.511   6.259  1.00 85.60           C  
ATOM   2662  HG2 ARG A 186      -1.329  15.571   6.467  1.00 85.60           H  
ATOM   2663  HG3 ARG A 186      -2.154  14.079   6.006  1.00 85.60           H  
ATOM   2664  CD  ARG A 186      -0.631  13.862   7.520  1.00 85.60           C  
ATOM   2665  HD2 ARG A 186      -0.420  12.816   7.295  1.00 85.60           H  
ATOM   2666  HD3 ARG A 186       0.291  14.357   7.825  1.00 85.60           H  
ATOM   2667  NE  ARG A 186      -1.624  13.896   8.588  1.00 85.60           N  
ATOM   2668  HE  ARG A 186      -2.266  13.117   8.614  1.00 85.60           H  
ATOM   2669  NH1 ARG A 186      -1.389  16.053   9.390  1.00 85.60           N  
ATOM   2670 HH11 ARG A 186      -1.805  16.771   9.966  1.00 85.60           H  
ATOM   2671 HH12 ARG A 186      -0.665  16.268   8.720  1.00 85.60           H  
ATOM   2672  NH2 ARG A 186      -3.052  14.741  10.080  1.00 85.60           N  
ATOM   2673 HH21 ARG A 186      -3.591  13.910   9.881  1.00 85.60           H  
ATOM   2674 HH22 ARG A 186      -3.428  15.528  10.589  1.00 85.60           H  
ATOM   2675  CZ  ARG A 186      -1.994  14.898   9.348  1.00 85.60           C  
ATOM   2676  N   THR A 187      -1.971  14.390   2.457  1.00 88.58           N  
ATOM   2677  H   THR A 187      -1.178  13.826   2.186  1.00 88.58           H  
ATOM   2678  CA  THR A 187      -3.296  13.940   2.035  1.00 88.58           C  
ATOM   2679  HA  THR A 187      -4.040  14.675   2.341  1.00 88.58           H  
ATOM   2680  C   THR A 187      -3.592  12.628   2.741  1.00 88.58           C  
ATOM   2681  CB  THR A 187      -3.407  13.807   0.512  1.00 88.58           C  
ATOM   2682  HB  THR A 187      -2.660  13.104   0.144  1.00 88.58           H  
ATOM   2683  O   THR A 187      -2.755  11.727   2.745  1.00 88.58           O  
ATOM   2684  CG2 THR A 187      -4.807  13.354   0.091  1.00 88.58           C  
ATOM   2685 HG21 THR A 187      -4.900  13.389  -0.995  1.00 88.58           H  
ATOM   2686 HG22 THR A 187      -4.985  12.328   0.416  1.00 88.58           H  
ATOM   2687 HG23 THR A 187      -5.563  14.004   0.531  1.00 88.58           H  
ATOM   2688  OG1 THR A 187      -3.188  15.075  -0.063  1.00 88.58           O  
ATOM   2689  HG1 THR A 187      -2.781  14.939  -0.922  1.00 88.58           H  
ATOM   2690  N   GLU A 188      -4.765  12.530   3.350  1.00 89.02           N  
ATOM   2691  H   GLU A 188      -5.384  13.328   3.318  1.00 89.02           H  
ATOM   2692  CA  GLU A 188      -5.290  11.322   3.972  1.00 89.02           C  
ATOM   2693  HA  GLU A 188      -4.571  10.509   3.868  1.00 89.02           H  
ATOM   2694  C   GLU A 188      -6.594  10.909   3.301  1.00 89.02           C  
ATOM   2695  CB  GLU A 188      -5.563  11.528   5.462  1.00 89.02           C  
ATOM   2696  HB2 GLU A 188      -6.264  12.354   5.588  1.00 89.02           H  
ATOM   2697  HB3 GLU A 188      -6.040  10.618   5.823  1.00 89.02           H  
ATOM   2698  O   GLU A 188      -7.494  11.732   3.111  1.00 89.02           O  
ATOM   2699  CG  GLU A 188      -4.315  11.804   6.310  1.00 89.02           C  
ATOM   2700  HG2 GLU A 188      -3.577  11.021   6.132  1.00 89.02           H  
ATOM   2701  HG3 GLU A 188      -3.891  12.761   6.003  1.00 89.02           H  
ATOM   2702  CD  GLU A 188      -4.649  11.851   7.808  1.00 89.02           C  
ATOM   2703  OE1 GLU A 188      -3.829  12.392   8.590  1.00 89.02           O  
ATOM   2704  OE2 GLU A 188      -5.737  11.366   8.188  1.00 89.02           O  
ATOM   2705  N   LEU A 189      -6.703   9.618   3.011  1.00 87.23           N  
ATOM   2706  H   LEU A 189      -5.911   9.019   3.199  1.00 87.23           H  
ATOM   2707  CA  LEU A 189      -7.921   8.962   2.570  1.00 87.23           C  
ATOM   2708  HA  LEU A 189      -8.717   9.698   2.467  1.00 87.23           H  
ATOM   2709  C   LEU A 189      -8.334   7.933   3.631  1.00 87.23           C  
ATOM   2710  CB  LEU A 189      -7.693   8.286   1.206  1.00 87.23           C  
ATOM   2711  HB2 LEU A 189      -8.673   7.992   0.830  1.00 87.23           H  
ATOM   2712  HB3 LEU A 189      -7.121   7.373   1.368  1.00 87.23           H  
ATOM   2713  O   LEU A 189      -7.525   7.074   3.990  1.00 87.23           O  
ATOM   2714  CG  LEU A 189      -6.974   9.098   0.114  1.00 87.23           C  
ATOM   2715  HG  LEU A 189      -5.944   9.305   0.407  1.00 87.23           H  
ATOM   2716  CD1 LEU A 189      -6.947   8.240  -1.152  1.00 87.23           C  
ATOM   2717 HD11 LEU A 189      -6.303   7.375  -0.999  1.00 87.23           H  
ATOM   2718 HD12 LEU A 189      -7.953   7.898  -1.397  1.00 87.23           H  
ATOM   2719 HD13 LEU A 189      -6.573   8.830  -1.989  1.00 87.23           H  
ATOM   2720  CD2 LEU A 189      -7.683  10.414  -0.184  1.00 87.23           C  
ATOM   2721 HD21 LEU A 189      -8.759  10.240  -0.203  1.00 87.23           H  
ATOM   2722 HD22 LEU A 189      -7.459  11.133   0.604  1.00 87.23           H  
ATOM   2723 HD23 LEU A 189      -7.350  10.829  -1.136  1.00 87.23           H  
ATOM   2724  N   ASP A 190      -9.578   7.999   4.099  1.00 84.59           N  
ATOM   2725  H   ASP A 190     -10.191   8.719   3.744  1.00 84.59           H  
ATOM   2726  CA  ASP A 190     -10.229   6.966   4.921  1.00 84.59           C  
ATOM   2727  HA  ASP A 190      -9.782   6.001   4.682  1.00 84.59           H  
ATOM   2728  C   ASP A 190     -11.726   6.849   4.550  1.00 84.59           C  
ATOM   2729  CB  ASP A 190      -9.951   7.199   6.423  1.00 84.59           C  
ATOM   2730  HB2 ASP A 190     -10.346   6.351   6.983  1.00 84.59           H  
ATOM   2731  HB3 ASP A 190      -8.872   7.198   6.573  1.00 84.59           H  
ATOM   2732  O   ASP A 190     -12.162   7.382   3.528  1.00 84.59           O  
ATOM   2733  CG  ASP A 190     -10.533   8.480   7.030  1.00 84.59           C  
ATOM   2734  OD1 ASP A 190      -9.810   9.142   7.812  1.00 84.59           O  
ATOM   2735  OD2 ASP A 190     -11.704   8.812   6.760  1.00 84.59           O  
ATOM   2736  N   ASP A 191     -12.517   6.080   5.295  1.00 77.75           N  
ATOM   2737  H   ASP A 191     -12.138   5.635   6.119  1.00 77.75           H  
ATOM   2738  CA  ASP A 191     -13.971   5.907   5.108  1.00 77.75           C  
ATOM   2739  HA  ASP A 191     -14.247   6.248   4.110  1.00 77.75           H  
ATOM   2740  C   ASP A 191     -14.831   6.705   6.113  1.00 77.75           C  
ATOM   2741  CB  ASP A 191     -14.293   4.411   5.199  1.00 77.75           C  
ATOM   2742  HB2 ASP A 191     -13.657   3.860   4.506  1.00 77.75           H  
ATOM   2743  HB3 ASP A 191     -15.330   4.275   4.895  1.00 77.75           H  
ATOM   2744  O   ASP A 191     -16.070   6.575   6.161  1.00 77.75           O  
ATOM   2745  CG  ASP A 191     -14.138   3.826   6.610  1.00 77.75           C  
ATOM   2746  OD1 ASP A 191     -14.769   2.773   6.848  1.00 77.75           O  
ATOM   2747  OD2 ASP A 191     -13.439   4.439   7.448  1.00 77.75           O  
ATOM   2748  N   GLY A 192     -14.158   7.499   6.942  1.00 70.32           N  
ATOM   2749  H   GLY A 192     -13.171   7.622   6.768  1.00 70.32           H  
ATOM   2750  CA  GLY A 192     -14.701   8.205   8.082  1.00 70.32           C  
ATOM   2751  HA2 GLY A 192     -15.452   7.589   8.576  1.00 70.32           H  
ATOM   2752  HA3 GLY A 192     -13.885   8.383   8.783  1.00 70.32           H  
ATOM   2753  C   GLY A 192     -15.324   9.537   7.691  1.00 70.32           C  
ATOM   2754  O   GLY A 192     -15.927   9.696   6.630  1.00 70.32           O  
ATOM   2755  N   THR A 193     -15.218  10.516   8.590  1.00 81.67           N  
ATOM   2756  H   THR A 193     -14.775  10.319   9.475  1.00 81.67           H  
ATOM   2757  CA  THR A 193     -15.786  11.853   8.375  1.00 81.67           C  
ATOM   2758  HA  THR A 193     -16.865  11.757   8.251  1.00 81.67           H  
ATOM   2759  C   THR A 193     -15.231  12.501   7.110  1.00 81.67           C  
ATOM   2760  CB  THR A 193     -15.520  12.755   9.588  1.00 81.67           C  
ATOM   2761  HB  THR A 193     -14.446  12.893   9.711  1.00 81.67           H  
ATOM   2762  O   THR A 193     -16.013  13.037   6.328  1.00 81.67           O  
ATOM   2763  CG2 THR A 193     -16.191  14.124   9.478  1.00 81.67           C  
ATOM   2764 HG21 THR A 193     -16.036  14.686  10.399  1.00 81.67           H  
ATOM   2765 HG22 THR A 193     -17.260  14.002   9.302  1.00 81.67           H  
ATOM   2766 HG23 THR A 193     -15.751  14.689   8.657  1.00 81.67           H  
ATOM   2767  OG1 THR A 193     -16.034  12.132  10.741  1.00 81.67           O  
ATOM   2768  HG1 THR A 193     -15.890  12.719  11.486  1.00 81.67           H  
ATOM   2769  N   TYR A 194     -13.915  12.413   6.887  1.00 86.20           N  
ATOM   2770  H   TYR A 194     -13.368  11.812   7.487  1.00 86.20           H  
ATOM   2771  CA  TYR A 194     -13.235  12.972   5.719  1.00 86.20           C  
ATOM   2772  HA  TYR A 194     -13.924  13.593   5.146  1.00 86.20           H  
ATOM   2773  C   TYR A 194     -12.715  11.859   4.813  1.00 86.20           C  
ATOM   2774  CB  TYR A 194     -12.060  13.854   6.133  1.00 86.20           C  
ATOM   2775  HB2 TYR A 194     -11.656  14.285   5.217  1.00 86.20           H  
ATOM   2776  HB3 TYR A 194     -11.288  13.224   6.576  1.00 86.20           H  
ATOM   2777  O   TYR A 194     -11.652  11.294   5.061  1.00 86.20           O  
ATOM   2778  CG  TYR A 194     -12.359  14.972   7.096  1.00 86.20           C  
ATOM   2779  CD1 TYR A 194     -12.757  16.218   6.590  1.00 86.20           C  
ATOM   2780  HD1 TYR A 194     -12.899  16.343   5.527  1.00 86.20           H  
ATOM   2781  CD2 TYR A 194     -12.209  14.779   8.482  1.00 86.20           C  
ATOM   2782  HD2 TYR A 194     -11.900  13.819   8.869  1.00 86.20           H  
ATOM   2783  CE1 TYR A 194     -12.997  17.289   7.463  1.00 86.20           C  
ATOM   2784  HE1 TYR A 194     -13.288  18.253   7.073  1.00 86.20           H  
ATOM   2785  CE2 TYR A 194     -12.476  15.840   9.364  1.00 86.20           C  
ATOM   2786  HE2 TYR A 194     -12.381  15.709  10.432  1.00 86.20           H  
ATOM   2787  OH  TYR A 194     -13.218  18.067   9.722  1.00 86.20           O  
ATOM   2788  HH  TYR A 194     -13.602  18.809   9.248  1.00 86.20           H  
ATOM   2789  CZ  TYR A 194     -12.883  17.087   8.854  1.00 86.20           C  
ATOM   2790  N   MET A 195     -13.423  11.608   3.717  1.00 83.38           N  
ATOM   2791  H   MET A 195     -14.222  12.191   3.510  1.00 83.38           H  
ATOM   2792  CA  MET A 195     -13.002  10.609   2.734  1.00 83.38           C  
ATOM   2793  HA  MET A 195     -12.788   9.672   3.250  1.00 83.38           H  
ATOM   2794  C   MET A 195     -11.737  11.040   1.987  1.00 83.38           C  
ATOM   2795  CB  MET A 195     -14.125  10.387   1.729  1.00 83.38           C  
ATOM   2796  HB2 MET A 195     -13.812   9.624   1.016  1.00 83.38           H  
ATOM   2797  HB3 MET A 195     -14.292  11.321   1.193  1.00 83.38           H  
ATOM   2798  O   MET A 195     -10.939  10.204   1.560  1.00 83.38           O  
ATOM   2799  CG  MET A 195     -15.427   9.908   2.378  1.00 83.38           C  
ATOM   2800  HG2 MET A 195     -15.852  10.710   2.982  1.00 83.38           H  
ATOM   2801  HG3 MET A 195     -15.197   9.069   3.035  1.00 83.38           H  
ATOM   2802  SD  MET A 195     -16.662   9.358   1.174  1.00 83.38           S  
ATOM   2803  CE  MET A 195     -16.951  10.918   0.299  1.00 83.38           C  
ATOM   2804  HE1 MET A 195     -17.584  11.574   0.897  1.00 83.38           H  
ATOM   2805  HE2 MET A 195     -16.020  11.434   0.068  1.00 83.38           H  
ATOM   2806  HE3 MET A 195     -17.433  10.680  -0.649  1.00 83.38           H  
ATOM   2807  N   ILE A 196     -11.573  12.356   1.830  1.00 89.67           N  
ATOM   2808  H   ILE A 196     -12.302  12.960   2.182  1.00 89.67           H  
ATOM   2809  CA  ILE A 196     -10.357  13.009   1.356  1.00 89.67           C  
ATOM   2810  HA  ILE A 196      -9.521  12.314   1.442  1.00 89.67           H  
ATOM   2811  C   ILE A 196     -10.108  14.202   2.275  1.00 89.67           C  
ATOM   2812  CB  ILE A 196     -10.481  13.466  -0.117  1.00 89.67           C  
ATOM   2813  HB  ILE A 196     -11.197  14.287  -0.165  1.00 89.67           H  
ATOM   2814  O   ILE A 196     -10.997  15.031   2.467  1.00 89.67           O  
ATOM   2815  CG1 ILE A 196     -11.001  12.339  -1.041  1.00 89.67           C  
ATOM   2816 HG12 ILE A 196     -11.980  12.009  -0.693  1.00 89.67           H  
ATOM   2817 HG13 ILE A 196     -10.321  11.488  -0.997  1.00 89.67           H  
ATOM   2818  CG2 ILE A 196      -9.112  13.992  -0.589  1.00 89.67           C  
ATOM   2819 HG21 ILE A 196      -8.784  14.827   0.030  1.00 89.67           H  
ATOM   2820 HG22 ILE A 196      -9.179  14.358  -1.613  1.00 89.67           H  
ATOM   2821 HG23 ILE A 196      -8.365  13.199  -0.546  1.00 89.67           H  
ATOM   2822  CD1 ILE A 196     -11.174  12.742  -2.508  1.00 89.67           C  
ATOM   2823 HD11 ILE A 196     -11.658  11.928  -3.047  1.00 89.67           H  
ATOM   2824 HD12 ILE A 196     -10.205  12.929  -2.970  1.00 89.67           H  
ATOM   2825 HD13 ILE A 196     -11.797  13.634  -2.578  1.00 89.67           H  
ATOM   2826  N   TRP A 197      -8.907  14.305   2.833  1.00 86.68           N  
ATOM   2827  H   TRP A 197      -8.256  13.541   2.720  1.00 86.68           H  
ATOM   2828  CA  TRP A 197      -8.461  15.484   3.569  1.00 86.68           C  
ATOM   2829  HA  TRP A 197      -9.073  16.345   3.301  1.00 86.68           H  
ATOM   2830  C   TRP A 197      -7.018  15.795   3.209  1.00 86.68           C  
ATOM   2831  CB  TRP A 197      -8.599  15.243   5.073  1.00 86.68           C  
ATOM   2832  HB2 TRP A 197      -7.948  14.415   5.354  1.00 86.68           H  
ATOM   2833  HB3 TRP A 197      -9.625  14.944   5.286  1.00 86.68           H  
ATOM   2834  O   TRP A 197      -6.143  14.952   3.386  1.00 86.68           O  
ATOM   2835  CG  TRP A 197      -8.277  16.416   5.946  1.00 86.68           C  
ATOM   2836  CD1 TRP A 197      -9.162  17.337   6.393  1.00 86.68           C  
ATOM   2837  HD1 TRP A 197     -10.218  17.347   6.165  1.00 86.68           H  
ATOM   2838  CD2 TRP A 197      -6.986  16.794   6.515  1.00 86.68           C  
ATOM   2839  CE2 TRP A 197      -7.173  17.968   7.305  1.00 86.68           C  
ATOM   2840  CE3 TRP A 197      -5.683  16.250   6.464  1.00 86.68           C  
ATOM   2841  HE3 TRP A 197      -5.499  15.371   5.864  1.00 86.68           H  
ATOM   2842  NE1 TRP A 197      -8.514  18.261   7.188  1.00 86.68           N  
ATOM   2843  HE1 TRP A 197      -8.981  19.041   7.627  1.00 86.68           H  
ATOM   2844  CH2 TRP A 197      -4.849  17.977   7.976  1.00 86.68           C  
ATOM   2845  HH2 TRP A 197      -4.040  18.413   8.543  1.00 86.68           H  
ATOM   2846  CZ2 TRP A 197      -6.125  18.561   8.021  1.00 86.68           C  
ATOM   2847  HZ2 TRP A 197      -6.305  19.448   8.611  1.00 86.68           H  
ATOM   2848  CZ3 TRP A 197      -4.625  16.836   7.184  1.00 86.68           C  
ATOM   2849  HZ3 TRP A 197      -3.636  16.408   7.123  1.00 86.68           H  
ATOM   2850  N   SER A 198      -6.764  17.010   2.748  1.00 89.19           N  
ATOM   2851  H   SER A 198      -7.539  17.638   2.593  1.00 89.19           H  
ATOM   2852  CA  SER A 198      -5.426  17.540   2.519  1.00 89.19           C  
ATOM   2853  HA  SER A 198      -4.676  16.794   2.783  1.00 89.19           H  
ATOM   2854  C   SER A 198      -5.245  18.759   3.408  1.00 89.19           C  
ATOM   2855  CB  SER A 198      -5.233  17.905   1.046  1.00 89.19           C  
ATOM   2856  HB2 SER A 198      -5.982  18.645   0.764  1.00 89.19           H  
ATOM   2857  HB3 SER A 198      -4.245  18.341   0.900  1.00 89.19           H  
ATOM   2858  O   SER A 198      -6.032  19.699   3.335  1.00 89.19           O  
ATOM   2859  OG  SER A 198      -5.375  16.770   0.218  1.00 89.19           O  
ATOM   2860  HG  SER A 198      -4.579  16.233   0.239  1.00 89.19           H  
ATOM   2861  N   GLY A 199      -4.221  18.769   4.251  1.00 88.53           N  
ATOM   2862  H   GLY A 199      -3.629  17.952   4.305  1.00 88.53           H  
ATOM   2863  CA  GLY A 199      -4.001  19.844   5.218  1.00 88.53           C  
ATOM   2864  HA2 GLY A 199      -4.869  19.915   5.874  1.00 88.53           H  
ATOM   2865  HA3 GLY A 199      -3.890  20.797   4.701  1.00 88.53           H  
ATOM   2866  C   GLY A 199      -2.763  19.598   6.073  1.00 88.53           C  
ATOM   2867  O   GLY A 199      -1.966  18.709   5.776  1.00 88.53           O  
ATOM   2868  N   THR A 200      -2.594  20.374   7.144  1.00 88.02           N  
ATOM   2869  H   THR A 200      -3.319  21.041   7.365  1.00 88.02           H  
ATOM   2870  CA  THR A 200      -1.509  20.197   8.128  1.00 88.02           C  
ATOM   2871  HA  THR A 200      -1.101  19.192   8.017  1.00 88.02           H  
ATOM   2872  C   THR A 200      -2.034  20.310   9.556  1.00 88.02           C  
ATOM   2873  CB  THR A 200      -0.356  21.176   7.879  1.00 88.02           C  
ATOM   2874  HB  THR A 200      -0.021  21.055   6.849  1.00 88.02           H  
ATOM   2875  O   THR A 200      -3.050  20.947   9.797  1.00 88.02           O  
ATOM   2876  CG2 THR A 200      -0.724  22.644   8.101  1.00 88.02           C  
ATOM   2877 HG21 THR A 200      -1.542  22.923   7.437  1.00 88.02           H  
ATOM   2878 HG22 THR A 200       0.132  23.279   7.877  1.00 88.02           H  
ATOM   2879 HG23 THR A 200      -1.032  22.812   9.133  1.00 88.02           H  
ATOM   2880  OG1 THR A 200       0.730  20.877   8.730  1.00 88.02           O  
ATOM   2881  HG1 THR A 200       1.361  21.591   8.614  1.00 88.02           H  
ATOM   2882  N   GLY A 201      -1.361  19.684  10.520  1.00 84.83           N  
ATOM   2883  H   GLY A 201      -0.474  19.267  10.278  1.00 84.83           H  
ATOM   2884  CA  GLY A 201      -1.845  19.603  11.902  1.00 84.83           C  
ATOM   2885  HA2 GLY A 201      -1.021  19.341  12.566  1.00 84.83           H  
ATOM   2886  HA3 GLY A 201      -2.221  20.581  12.204  1.00 84.83           H  
ATOM   2887  C   GLY A 201      -2.962  18.569  12.081  1.00 84.83           C  
ATOM   2888  O   GLY A 201      -3.012  17.558  11.367  1.00 84.83           O  
ATOM   2889  N   THR A 202      -3.827  18.796  13.072  1.00 89.43           N  
ATOM   2890  H   THR A 202      -3.703  19.615  13.649  1.00 89.43           H  
ATOM   2891  CA  THR A 202      -4.960  17.914  13.388  1.00 89.43           C  
ATOM   2892  HA  THR A 202      -4.581  16.902  13.528  1.00 89.43           H  
ATOM   2893  C   THR A 202      -5.970  17.913  12.243  1.00 89.43           C  
ATOM   2894  CB  THR A 202      -5.656  18.348  14.688  1.00 89.43           C  
ATOM   2895  HB  THR A 202      -6.140  19.313  14.541  1.00 89.43           H  
ATOM   2896  O   THR A 202      -6.345  18.979  11.759  1.00 89.43           O  
ATOM   2897  CG2 THR A 202      -6.691  17.333  15.174  1.00 89.43           C  
ATOM   2898 HG21 THR A 202      -6.227  16.355  15.301  1.00 89.43           H  
ATOM   2899 HG22 THR A 202      -7.106  17.657  16.128  1.00 89.43           H  
ATOM   2900 HG23 THR A 202      -7.509  17.255  14.458  1.00 89.43           H  
ATOM   2901  OG1 THR A 202      -4.692  18.473  15.707  1.00 89.43           O  
ATOM   2902  HG1 THR A 202      -5.149  18.647  16.533  1.00 89.43           H  
ATOM   2903  N   LYS A 203      -6.435  16.727  11.838  1.00 87.89           N  
ATOM   2904  H   LYS A 203      -6.108  15.897  12.312  1.00 87.89           H  
ATOM   2905  CA  LYS A 203      -7.437  16.541  10.781  1.00 87.89           C  
ATOM   2906  HA  LYS A 203      -7.125  17.093   9.894  1.00 87.89           H  
ATOM   2907  C   LYS A 203      -8.800  17.093  11.215  1.00 87.89           C  
ATOM   2908  CB  LYS A 203      -7.464  15.050  10.420  1.00 87.89           C  
ATOM   2909  HB2 LYS A 203      -7.710  14.465  11.307  1.00 87.89           H  
ATOM   2910  HB3 LYS A 203      -6.461  14.771  10.099  1.00 87.89           H  
ATOM   2911  O   LYS A 203      -9.527  16.439  11.957  1.00 87.89           O  
ATOM   2912  CG  LYS A 203      -8.458  14.690   9.305  1.00 87.89           C  
ATOM   2913  HG2 LYS A 203      -8.336  15.376   8.466  1.00 87.89           H  
ATOM   2914  HG3 LYS A 203      -9.480  14.750   9.678  1.00 87.89           H  
ATOM   2915  CD  LYS A 203      -8.148  13.264   8.847  1.00 87.89           C  
ATOM   2916  HD2 LYS A 203      -8.217  12.580   9.693  1.00 87.89           H  
ATOM   2917  HD3 LYS A 203      -7.121  13.276   8.481  1.00 87.89           H  
ATOM   2918  CE  LYS A 203      -9.039  12.760   7.717  1.00 87.89           C  
ATOM   2919  HE2 LYS A 203     -10.072  12.715   8.062  1.00 87.89           H  
ATOM   2920  HE3 LYS A 203      -8.975  13.463   6.886  1.00 87.89           H  
ATOM   2921  NZ  LYS A 203      -8.606  11.418   7.273  1.00 87.89           N  
ATOM   2922  HZ1 LYS A 203      -8.902  11.208   6.330  1.00 87.89           H  
ATOM   2923  HZ2 LYS A 203      -9.037  10.679   7.810  1.00 87.89           H  
ATOM   2924  HZ3 LYS A 203      -7.610  11.292   7.381  1.00 87.89           H  
ATOM   2925  N   ASN A 204      -9.102  18.320  10.798  1.00 90.04           N  
ATOM   2926  H   ASN A 204      -8.418  18.803  10.234  1.00 90.04           H  
ATOM   2927  CA  ASN A 204     -10.368  19.027  11.010  1.00 90.04           C  
ATOM   2928  HA  ASN A 204     -11.174  18.293  10.993  1.00 90.04           H  
ATOM   2929  C   ASN A 204     -10.620  20.027   9.854  1.00 90.04           C  
ATOM   2930  CB  ASN A 204     -10.363  19.682  12.408  1.00 90.04           C  
ATOM   2931  HB2 ASN A 204     -10.204  18.904  13.154  1.00 90.04           H  
ATOM   2932  HB3 ASN A 204     -11.341  20.125  12.603  1.00 90.04           H  
ATOM   2933  O   ASN A 204      -9.761  20.176   8.980  1.00 90.04           O  
ATOM   2934  CG  ASN A 204      -9.318  20.769  12.597  1.00 90.04           C  
ATOM   2935  ND2 ASN A 204      -8.772  20.907  13.782  1.00 90.04           N  
ATOM   2936 HD21 ASN A 204      -9.099  20.357  14.563  1.00 90.04           H  
ATOM   2937 HD22 ASN A 204      -8.151  21.698  13.873  1.00 90.04           H  
ATOM   2938  OD1 ASN A 204      -8.998  21.537  11.710  1.00 90.04           O  
ATOM   2939  N   ASP A 205     -11.775  20.705   9.836  1.00 88.24           N  
ATOM   2940  H   ASP A 205     -12.474  20.486  10.531  1.00 88.24           H  
ATOM   2941  CA  ASP A 205     -12.167  21.610   8.737  1.00 88.24           C  
ATOM   2942  HA  ASP A 205     -12.154  21.058   7.797  1.00 88.24           H  
ATOM   2943  C   ASP A 205     -11.212  22.792   8.585  1.00 88.24           C  
ATOM   2944  CB  ASP A 205     -13.583  22.170   8.961  1.00 88.24           C  
ATOM   2945  HB2 ASP A 205     -13.644  22.615   9.955  1.00 88.24           H  
ATOM   2946  HB3 ASP A 205     -13.772  22.951   8.225  1.00 88.24           H  
ATOM   2947  O   ASP A 205     -10.738  23.064   7.487  1.00 88.24           O  
ATOM   2948  CG  ASP A 205     -14.672  21.123   8.817  1.00 88.24           C  
ATOM   2949  OD1 ASP A 205     -15.860  21.415   9.051  1.00 88.24           O  
ATOM   2950  OD2 ASP A 205     -14.357  19.954   8.520  1.00 88.24           O  
ATOM   2951  N   SER A 206     -10.901  23.468   9.694  1.00 87.04           N  
ATOM   2952  H   SER A 206     -11.333  23.185  10.562  1.00 87.04           H  
ATOM   2953  CA  SER A 206     -10.111  24.705   9.713  1.00 87.04           C  
ATOM   2954  HA  SER A 206     -10.564  25.422   9.027  1.00 87.04           H  
ATOM   2955  C   SER A 206      -8.657  24.506   9.275  1.00 87.04           C  
ATOM   2956  CB  SER A 206     -10.126  25.291  11.129  1.00 87.04           C  
ATOM   2957  HB2 SER A 206      -9.571  24.630  11.795  1.00 87.04           H  
ATOM   2958  HB3 SER A 206      -9.644  26.268  11.123  1.00 87.04           H  
ATOM   2959  O   SER A 206      -8.044  25.417   8.721  1.00 87.04           O  
ATOM   2960  OG  SER A 206     -11.451  25.415  11.612  1.00 87.04           O  
ATOM   2961  HG  SER A 206     -11.927  26.038  11.056  1.00 87.04           H  
ATOM   2962  N   ASN A 207      -8.103  23.315   9.514  1.00 87.06           N  
ATOM   2963  H   ASN A 207      -8.652  22.633  10.017  1.00 87.06           H  
ATOM   2964  CA  ASN A 207      -6.754  22.933   9.095  1.00 87.06           C  
ATOM   2965  HA  ASN A 207      -6.108  23.811   9.088  1.00 87.06           H  
ATOM   2966  C   ASN A 207      -6.702  22.332   7.682  1.00 87.06           C  
ATOM   2967  CB  ASN A 207      -6.221  21.927  10.116  1.00 87.06           C  
ATOM   2968  HB2 ASN A 207      -5.338  21.441   9.701  1.00 87.06           H  
ATOM   2969  HB3 ASN A 207      -6.963  21.147  10.280  1.00 87.06           H  
ATOM   2970  O   ASN A 207      -5.614  22.075   7.154  1.00 87.06           O  
ATOM   2971  CG  ASN A 207      -5.827  22.544  11.441  1.00 87.06           C  
ATOM   2972  ND2 ASN A 207      -5.719  21.731  12.464  1.00 87.06           N  
ATOM   2973 HD21 ASN A 207      -5.460  22.155  13.344  1.00 87.06           H  
ATOM   2974 HD22 ASN A 207      -5.965  20.763  12.316  1.00 87.06           H  
ATOM   2975  OD1 ASN A 207      -5.593  23.731  11.593  1.00 87.06           O  
ATOM   2976  N   GLY A 208      -7.864  22.065   7.089  1.00 87.11           N  
ATOM   2977  H   GLY A 208      -8.719  22.356   7.541  1.00 87.11           H  
ATOM   2978  CA  GLY A 208      -7.972  21.555   5.738  1.00 87.11           C  
ATOM   2979  HA2 GLY A 208      -7.278  20.726   5.599  1.00 87.11           H  
ATOM   2980  HA3 GLY A 208      -8.986  21.180   5.594  1.00 87.11           H  
ATOM   2981  C   GLY A 208      -7.698  22.643   4.704  1.00 87.11           C  
ATOM   2982  O   GLY A 208      -8.203  23.758   4.780  1.00 87.11           O  
ATOM   2983  N   ILE A 209      -6.884  22.301   3.716  1.00 82.78           N  
ATOM   2984  H   ILE A 209      -6.487  21.373   3.751  1.00 82.78           H  
ATOM   2985  CA  ILE A 209      -6.729  23.049   2.466  1.00 82.78           C  
ATOM   2986  HA  ILE A 209      -6.864  24.116   2.643  1.00 82.78           H  
ATOM   2987  C   ILE A 209      -7.796  22.616   1.467  1.00 82.78           C  
ATOM   2988  CB  ILE A 209      -5.314  22.799   1.917  1.00 82.78           C  
ATOM   2989  HB  ILE A 209      -5.062  21.747   2.054  1.00 82.78           H  
ATOM   2990  O   ILE A 209      -8.364  23.444   0.765  1.00 82.78           O  
ATOM   2991  CG1 ILE A 209      -4.314  23.642   2.723  1.00 82.78           C  
ATOM   2992 HG12 ILE A 209      -4.347  24.672   2.366  1.00 82.78           H  
ATOM   2993 HG13 ILE A 209      -4.577  23.641   3.781  1.00 82.78           H  
ATOM   2994  CG2 ILE A 209      -5.219  23.094   0.412  1.00 82.78           C  
ATOM   2995 HG21 ILE A 209      -5.905  23.893   0.131  1.00 82.78           H  
ATOM   2996 HG22 ILE A 209      -4.207  23.372   0.118  1.00 82.78           H  
ATOM   2997 HG23 ILE A 209      -5.510  22.207  -0.152  1.00 82.78           H  
ATOM   2998  CD1 ILE A 209      -2.889  23.108   2.601  1.00 82.78           C  
ATOM   2999 HD11 ILE A 209      -2.215  23.884   2.965  1.00 82.78           H  
ATOM   3000 HD12 ILE A 209      -2.774  22.202   3.196  1.00 82.78           H  
ATOM   3001 HD13 ILE A 209      -2.636  22.886   1.564  1.00 82.78           H  
ATOM   3002  N   PHE A 210      -8.054  21.315   1.427  1.00 84.86           N  
ATOM   3003  H   PHE A 210      -7.533  20.703   2.039  1.00 84.86           H  
ATOM   3004  CA  PHE A 210      -9.118  20.708   0.657  1.00 84.86           C  
ATOM   3005  HA  PHE A 210      -9.908  21.441   0.496  1.00 84.86           H  
ATOM   3006  C   PHE A 210      -9.653  19.532   1.446  1.00 84.86           C  
ATOM   3007  CB  PHE A 210      -8.581  20.242  -0.692  1.00 84.86           C  
ATOM   3008  HB2 PHE A 210      -7.708  19.619  -0.498  1.00 84.86           H  
ATOM   3009  HB3 PHE A 210      -8.276  21.120  -1.261  1.00 84.86           H  
ATOM   3010  O   PHE A 210      -8.876  18.759   2.019  1.00 84.86           O  
ATOM   3011  CG  PHE A 210      -9.547  19.428  -1.527  1.00 84.86           C  
ATOM   3012  CD1 PHE A 210      -9.546  18.022  -1.429  1.00 84.86           C  
ATOM   3013  HD1 PHE A 210      -8.873  17.528  -0.744  1.00 84.86           H  
ATOM   3014  CD2 PHE A 210     -10.410  20.064  -2.436  1.00 84.86           C  
ATOM   3015  HD2 PHE A 210     -10.404  21.140  -2.528  1.00 84.86           H  
ATOM   3016  CE1 PHE A 210     -10.429  17.260  -2.212  1.00 84.86           C  
ATOM   3017  HE1 PHE A 210     -10.450  16.184  -2.126  1.00 84.86           H  
ATOM   3018  CE2 PHE A 210     -11.269  19.294  -3.239  1.00 84.86           C  
ATOM   3019  HE2 PHE A 210     -11.911  19.764  -3.969  1.00 84.86           H  
ATOM   3020  CZ  PHE A 210     -11.298  17.899  -3.107  1.00 84.86           C  
ATOM   3021  HZ  PHE A 210     -11.984  17.315  -3.702  1.00 84.86           H  
ATOM   3022  N   TRP A 211     -10.963  19.367   1.467  1.00 84.86           N  
ATOM   3023  H   TRP A 211     -11.558  20.021   0.980  1.00 84.86           H  
ATOM   3024  CA  TRP A 211     -11.548  18.160   2.013  1.00 84.86           C  
ATOM   3025  HA  TRP A 211     -10.882  17.331   1.774  1.00 84.86           H  
ATOM   3026  C   TRP A 211     -12.877  17.835   1.360  1.00 84.86           C  
ATOM   3027  CB  TRP A 211     -11.653  18.253   3.540  1.00 84.86           C  
ATOM   3028  HB2 TRP A 211     -10.646  18.191   3.953  1.00 84.86           H  
ATOM   3029  HB3 TRP A 211     -12.192  17.369   3.881  1.00 84.86           H  
ATOM   3030  O   TRP A 211     -13.589  18.709   0.876  1.00 84.86           O  
ATOM   3031  CG  TRP A 211     -12.314  19.470   4.115  1.00 84.86           C  
ATOM   3032  CD1 TRP A 211     -11.669  20.556   4.590  1.00 84.86           C  
ATOM   3033  HD1 TRP A 211     -10.597  20.678   4.573  1.00 84.86           H  
ATOM   3034  CD2 TRP A 211     -13.734  19.776   4.243  1.00 84.86           C  
ATOM   3035  CE2 TRP A 211     -13.871  21.054   4.864  1.00 84.86           C  
ATOM   3036  CE3 TRP A 211     -14.919  19.120   3.859  1.00 84.86           C  
ATOM   3037  HE3 TRP A 211     -14.855  18.174   3.342  1.00 84.86           H  
ATOM   3038  NE1 TRP A 211     -12.575  21.479   5.071  1.00 84.86           N  
ATOM   3039  HE1 TRP A 211     -12.310  22.388   5.424  1.00 84.86           H  
ATOM   3040  CH2 TRP A 211     -16.279  20.992   4.640  1.00 84.86           C  
ATOM   3041  HH2 TRP A 211     -17.238  21.482   4.718  1.00 84.86           H  
ATOM   3042  CZ2 TRP A 211     -15.120  21.657   5.070  1.00 84.86           C  
ATOM   3043  HZ2 TRP A 211     -15.181  22.651   5.488  1.00 84.86           H  
ATOM   3044  CZ3 TRP A 211     -16.176  19.717   4.057  1.00 84.86           C  
ATOM   3045  HZ3 TRP A 211     -17.062  19.215   3.699  1.00 84.86           H  
ATOM   3046  N   VAL A 212     -13.208  16.551   1.387  1.00 86.08           N  
ATOM   3047  H   VAL A 212     -12.540  15.908   1.787  1.00 86.08           H  
ATOM   3048  CA  VAL A 212     -14.510  16.014   1.008  1.00 86.08           C  
ATOM   3049  HA  VAL A 212     -15.225  16.825   0.867  1.00 86.08           H  
ATOM   3050  C   VAL A 212     -14.973  15.132   2.149  1.00 86.08           C  
ATOM   3051  CB  VAL A 212     -14.434  15.206  -0.290  1.00 86.08           C  
ATOM   3052  HB  VAL A 212     -13.708  14.403  -0.161  1.00 86.08           H  
ATOM   3053  O   VAL A 212     -14.295  14.172   2.535  1.00 86.08           O  
ATOM   3054  CG1 VAL A 212     -15.794  14.576  -0.616  1.00 86.08           C  
ATOM   3055 HG11 VAL A 212     -16.501  15.339  -0.941  1.00 86.08           H  
ATOM   3056 HG12 VAL A 212     -16.214  14.042   0.236  1.00 86.08           H  
ATOM   3057 HG13 VAL A 212     -15.646  13.830  -1.398  1.00 86.08           H  
ATOM   3058  CG2 VAL A 212     -13.987  16.080  -1.465  1.00 86.08           C  
ATOM   3059 HG21 VAL A 212     -13.027  16.548  -1.247  1.00 86.08           H  
ATOM   3060 HG22 VAL A 212     -14.722  16.861  -1.661  1.00 86.08           H  
ATOM   3061 HG23 VAL A 212     -13.864  15.462  -2.354  1.00 86.08           H  
ATOM   3062  N   LYS A 213     -16.146  15.446   2.685  1.00 86.54           N  
ATOM   3063  H   LYS A 213     -16.670  16.212   2.285  1.00 86.54           H  
ATOM   3064  CA  LYS A 213     -16.758  14.686   3.761  1.00 86.54           C  
ATOM   3065  HA  LYS A 213     -15.976  14.131   4.278  1.00 86.54           H  
ATOM   3066  C   LYS A 213     -17.756  13.674   3.240  1.00 86.54           C  
ATOM   3067  CB  LYS A 213     -17.420  15.630   4.758  1.00 86.54           C  
ATOM   3068  HB2 LYS A 213     -18.088  15.065   5.408  1.00 86.54           H  
ATOM   3069  HB3 LYS A 213     -18.005  16.363   4.203  1.00 86.54           H  
ATOM   3070  O   LYS A 213     -18.397  13.840   2.206  1.00 86.54           O  
ATOM   3071  CG  LYS A 213     -16.401  16.353   5.635  1.00 86.54           C  
ATOM   3072  HG2 LYS A 213     -15.689  16.894   5.012  1.00 86.54           H  
ATOM   3073  HG3 LYS A 213     -15.857  15.642   6.257  1.00 86.54           H  
ATOM   3074  CD  LYS A 213     -17.179  17.322   6.517  1.00 86.54           C  
ATOM   3075  HD2 LYS A 213     -17.814  16.764   7.204  1.00 86.54           H  
ATOM   3076  HD3 LYS A 213     -17.802  17.957   5.887  1.00 86.54           H  
ATOM   3077  CE  LYS A 213     -16.216  18.197   7.292  1.00 86.54           C  
ATOM   3078  HE2 LYS A 213     -15.549  18.701   6.593  1.00 86.54           H  
ATOM   3079  HE3 LYS A 213     -15.604  17.584   7.954  1.00 86.54           H  
ATOM   3080  NZ  LYS A 213     -16.951  19.211   8.068  1.00 86.54           N  
ATOM   3081  HZ1 LYS A 213     -17.430  19.867   7.467  1.00 86.54           H  
ATOM   3082  HZ2 LYS A 213     -16.277  19.799   8.538  1.00 86.54           H  
ATOM   3083  HZ3 LYS A 213     -17.569  18.826   8.769  1.00 86.54           H  
ATOM   3084  N   LYS A 214     -17.954  12.633   4.038  1.00 83.00           N  
ATOM   3085  H   LYS A 214     -17.375  12.583   4.864  1.00 83.00           H  
ATOM   3086  CA  LYS A 214     -18.925  11.561   3.792  1.00 83.00           C  
ATOM   3087  HA  LYS A 214     -18.671  11.051   2.863  1.00 83.00           H  
ATOM   3088  C   LYS A 214     -20.379  12.038   3.659  1.00 83.00           C  
ATOM   3089  CB  LYS A 214     -18.753  10.590   4.954  1.00 83.00           C  
ATOM   3090  HB2 LYS A 214     -17.702  10.300   4.970  1.00 83.00           H  
ATOM   3091  HB3 LYS A 214     -18.984  11.097   5.891  1.00 83.00           H  
ATOM   3092  O   LYS A 214     -21.197  11.341   3.070  1.00 83.00           O  
ATOM   3093  CG  LYS A 214     -19.596   9.319   4.848  1.00 83.00           C  
ATOM   3094  HG2 LYS A 214     -20.658   9.546   4.941  1.00 83.00           H  
ATOM   3095  HG3 LYS A 214     -19.398   8.834   3.892  1.00 83.00           H  
ATOM   3096  CD  LYS A 214     -19.161   8.409   5.994  1.00 83.00           C  
ATOM   3097  HD2 LYS A 214     -19.384   8.876   6.954  1.00 83.00           H  
ATOM   3098  HD3 LYS A 214     -18.082   8.275   5.919  1.00 83.00           H  
ATOM   3099  CE  LYS A 214     -19.828   7.045   5.917  1.00 83.00           C  
ATOM   3100  HE2 LYS A 214     -20.825   7.090   6.354  1.00 83.00           H  
ATOM   3101  HE3 LYS A 214     -19.927   6.799   4.860  1.00 83.00           H  
ATOM   3102  NZ  LYS A 214     -18.970   6.044   6.597  1.00 83.00           N  
ATOM   3103  HZ1 LYS A 214     -18.016   6.129   6.274  1.00 83.00           H  
ATOM   3104  HZ2 LYS A 214     -18.918   6.212   7.592  1.00 83.00           H  
ATOM   3105  HZ3 LYS A 214     -19.267   5.093   6.427  1.00 83.00           H  
ATOM   3106  N   ASN A 215     -20.713  13.207   4.202  1.00 80.33           N  
ATOM   3107  H   ASN A 215     -19.979  13.784   4.586  1.00 80.33           H  
ATOM   3108  CA  ASN A 215     -22.056  13.790   4.127  1.00 80.33           C  
ATOM   3109  HA  ASN A 215     -22.787  12.984   4.195  1.00 80.33           H  
ATOM   3110  C   ASN A 215     -22.350  14.514   2.798  1.00 80.33           C  
ATOM   3111  CB  ASN A 215     -22.274  14.726   5.333  1.00 80.33           C  
ATOM   3112  HB2 ASN A 215     -22.064  14.198   6.263  1.00 80.33           H  
ATOM   3113  HB3 ASN A 215     -23.319  15.038   5.345  1.00 80.33           H  
ATOM   3114  O   ASN A 215     -23.492  14.910   2.592  1.00 80.33           O  
ATOM   3115  CG  ASN A 215     -21.412  15.975   5.268  1.00 80.33           C  
ATOM   3116  ND2 ASN A 215     -21.656  16.969   6.082  1.00 80.33           N  
ATOM   3117 HD21 ASN A 215     -22.486  16.974   6.658  1.00 80.33           H  
ATOM   3118 HD22 ASN A 215     -21.154  17.815   5.854  1.00 80.33           H  
ATOM   3119  OD1 ASN A 215     -20.482  16.064   4.492  1.00 80.33           O  
ATOM   3120  N   GLY A 216     -21.364  14.695   1.914  1.00 75.32           N  
ATOM   3121  H   GLY A 216     -20.427  14.398   2.147  1.00 75.32           H  
ATOM   3122  CA  GLY A 216     -21.551  15.415   0.654  1.00 75.32           C  
ATOM   3123  HA2 GLY A 216     -21.226  14.793  -0.180  1.00 75.32           H  
ATOM   3124  HA3 GLY A 216     -22.609  15.621   0.492  1.00 75.32           H  
ATOM   3125  C   GLY A 216     -20.839  16.756   0.572  1.00 75.32           C  
ATOM   3126  O   GLY A 216     -20.598  17.216  -0.537  1.00 75.32           O  
ATOM   3127  N   THR A 217     -20.489  17.376   1.701  1.00 75.57           N  
ATOM   3128  H   THR A 217     -20.622  16.929   2.597  1.00 75.57           H  
ATOM   3129  CA  THR A 217     -19.864  18.699   1.675  1.00 75.57           C  
ATOM   3130  HA  THR A 217     -20.299  19.266   0.852  1.00 75.57           H  
ATOM   3131  C   THR A 217     -18.377  18.598   1.387  1.00 75.57           C  
ATOM   3132  CB  THR A 217     -20.127  19.524   2.943  1.00 75.57           C  
ATOM   3133  HB  THR A 217     -19.674  20.506   2.806  1.00 75.57           H  
ATOM   3134  O   THR A 217     -17.711  17.610   1.722  1.00 75.57           O  
ATOM   3135  CG2 THR A 217     -21.619  19.719   3.198  1.00 75.57           C  
ATOM   3136 HG21 THR A 217     -22.079  20.155   2.312  1.00 75.57           H  
ATOM   3137 HG22 THR A 217     -21.761  20.411   4.029  1.00 75.57           H  
ATOM   3138 HG23 THR A 217     -22.099  18.768   3.425  1.00 75.57           H  
ATOM   3139  OG1 THR A 217     -19.589  18.955   4.119  1.00 75.57           O  
ATOM   3140  HG1 THR A 217     -19.230  19.706   4.597  1.00 75.57           H  
ATOM   3141  N   GLY A 218     -17.836  19.651   0.799  1.00 77.96           N  
ATOM   3142  H   GLY A 218     -18.420  20.436   0.547  1.00 77.96           H  
ATOM   3143  CA  GLY A 218     -16.405  19.812   0.658  1.00 77.96           C  
ATOM   3144  HA2 GLY A 218     -15.894  19.218   1.416  1.00 77.96           H  
ATOM   3145  HA3 GLY A 218     -16.065  19.455  -0.314  1.00 77.96           H  
ATOM   3146  C   GLY A 218     -15.991  21.251   0.862  1.00 77.96           C  
ATOM   3147  O   GLY A 218     -16.788  22.114   1.217  1.00 77.96           O  
ATOM   3148  N   PHE A 219     -14.708  21.481   0.679  1.00 75.35           N  
ATOM   3149  H   PHE A 219     -14.100  20.710   0.443  1.00 75.35           H  
ATOM   3150  CA  PHE A 219     -14.116  22.792   0.836  1.00 75.35           C  
ATOM   3151  HA  PHE A 219     -14.791  23.563   0.465  1.00 75.35           H  
ATOM   3152  C   PHE A 219     -12.820  22.836   0.063  1.00 75.35           C  
ATOM   3153  CB  PHE A 219     -13.840  23.018   2.318  1.00 75.35           C  
ATOM   3154  HB2 PHE A 219     -14.792  23.036   2.848  1.00 75.35           H  
ATOM   3155  HB3 PHE A 219     -13.257  22.159   2.650  1.00 75.35           H  
ATOM   3156  O   PHE A 219     -12.084  21.844   0.012  1.00 75.35           O  
ATOM   3157  CG  PHE A 219     -13.075  24.270   2.678  1.00 75.35           C  
ATOM   3158  CD1 PHE A 219     -11.714  24.188   3.030  1.00 75.35           C  
ATOM   3159  HD1 PHE A 219     -11.205  23.236   3.015  1.00 75.35           H  
ATOM   3160  CD2 PHE A 219     -13.728  25.513   2.680  1.00 75.35           C  
ATOM   3161  HD2 PHE A 219     -14.770  25.580   2.402  1.00 75.35           H  
ATOM   3162  CE1 PHE A 219     -11.015  25.347   3.404  1.00 75.35           C  
ATOM   3163  HE1 PHE A 219      -9.976  25.281   3.691  1.00 75.35           H  
ATOM   3164  CE2 PHE A 219     -13.024  26.674   3.042  1.00 75.35           C  
ATOM   3165  HE2 PHE A 219     -13.526  27.630   3.040  1.00 75.35           H  
ATOM   3166  CZ  PHE A 219     -11.672  26.590   3.412  1.00 75.35           C  
ATOM   3167  HZ  PHE A 219     -11.143  27.488   3.695  1.00 75.35           H  
ATOM   3168  N   ILE A 220     -12.517  24.018  -0.450  1.00 75.69           N  
ATOM   3169  H   ILE A 220     -13.194  24.765  -0.392  1.00 75.69           H  
ATOM   3170  CA  ILE A 220     -11.183  24.390  -0.872  1.00 75.69           C  
ATOM   3171  HA  ILE A 220     -10.485  23.702  -0.395  1.00 75.69           H  
ATOM   3172  C   ILE A 220     -10.860  25.792  -0.371  1.00 75.69           C  
ATOM   3173  CB  ILE A 220     -11.032  24.224  -2.384  1.00 75.69           C  
ATOM   3174  HB  ILE A 220     -11.301  23.194  -2.617  1.00 75.69           H  
ATOM   3175  O   ILE A 220     -11.701  26.684  -0.389  1.00 75.69           O  
ATOM   3176  CG1 ILE A 220      -9.546  24.417  -2.724  1.00 75.69           C  
ATOM   3177 HG12 ILE A 220      -9.274  25.466  -2.614  1.00 75.69           H  
ATOM   3178 HG13 ILE A 220      -8.944  23.827  -2.033  1.00 75.69           H  
ATOM   3179  CG2 ILE A 220     -11.976  25.134  -3.180  1.00 75.69           C  
ATOM   3180 HG21 ILE A 220     -11.630  26.168  -3.162  1.00 75.69           H  
ATOM   3181 HG22 ILE A 220     -12.989  25.099  -2.778  1.00 75.69           H  
ATOM   3182 HG23 ILE A 220     -12.024  24.770  -4.206  1.00 75.69           H  
ATOM   3183  CD1 ILE A 220      -9.183  23.974  -4.128  1.00 75.69           C  
ATOM   3184 HD11 ILE A 220      -9.472  24.760  -4.826  1.00 75.69           H  
ATOM   3185 HD12 ILE A 220      -8.103  23.831  -4.164  1.00 75.69           H  
ATOM   3186 HD13 ILE A 220      -9.674  23.032  -4.371  1.00 75.69           H  
ATOM   3187  N   LYS A 221      -9.640  25.961   0.137  1.00 72.81           N  
ATOM   3188  H   LYS A 221      -9.036  25.152   0.160  1.00 72.81           H  
ATOM   3189  CA  LYS A 221      -9.237  27.173   0.850  1.00 72.81           C  
ATOM   3190  HA  LYS A 221     -10.047  27.454   1.523  1.00 72.81           H  
ATOM   3191  C   LYS A 221      -9.033  28.389  -0.052  1.00 72.81           C  
ATOM   3192  CB  LYS A 221      -7.985  26.842   1.666  1.00 72.81           C  
ATOM   3193  HB2 LYS A 221      -8.214  25.998   2.316  1.00 72.81           H  
ATOM   3194  HB3 LYS A 221      -7.173  26.557   0.998  1.00 72.81           H  
ATOM   3195  O   LYS A 221      -9.210  29.511   0.409  1.00 72.81           O  
ATOM   3196  CG  LYS A 221      -7.549  28.032   2.524  1.00 72.81           C  
ATOM   3197  HG2 LYS A 221      -8.417  28.429   3.050  1.00 72.81           H  
ATOM   3198  HG3 LYS A 221      -7.126  28.811   1.890  1.00 72.81           H  
ATOM   3199  CD  LYS A 221      -6.503  27.604   3.548  1.00 72.81           C  
ATOM   3200  HD2 LYS A 221      -5.611  27.240   3.038  1.00 72.81           H  
ATOM   3201  HD3 LYS A 221      -6.923  26.809   4.165  1.00 72.81           H  
ATOM   3202  CE  LYS A 221      -6.168  28.817   4.414  1.00 72.81           C  
ATOM   3203  HE2 LYS A 221      -5.604  29.532   3.815  1.00 72.81           H  
ATOM   3204  HE3 LYS A 221      -7.103  29.296   4.706  1.00 72.81           H  
ATOM   3205  NZ  LYS A 221      -5.412  28.411   5.620  1.00 72.81           N  
ATOM   3206  HZ1 LYS A 221      -4.553  27.950   5.357  1.00 72.81           H  
ATOM   3207  HZ2 LYS A 221      -5.207  29.218   6.191  1.00 72.81           H  
ATOM   3208  HZ3 LYS A 221      -5.972  27.769   6.164  1.00 72.81           H  
ATOM   3209  N   GLY A 222      -8.567  28.172  -1.272  1.00 62.59           N  
ATOM   3210  H   GLY A 222      -8.486  27.217  -1.592  1.00 62.59           H  
ATOM   3211  CA  GLY A 222      -8.329  29.218  -2.256  1.00 62.59           C  
ATOM   3212  HA2 GLY A 222      -7.273  29.224  -2.529  1.00 62.59           H  
ATOM   3213  HA3 GLY A 222      -8.590  30.199  -1.861  1.00 62.59           H  
ATOM   3214  C   GLY A 222      -9.151  28.990  -3.513  1.00 62.59           C  
ATOM   3215  O   GLY A 222     -10.036  28.137  -3.553  1.00 62.59           O  
ATOM   3216  N   ASP A 223      -8.812  29.738  -4.553  1.00 56.35           N  
ATOM   3217  H   ASP A 223      -8.198  30.528  -4.416  1.00 56.35           H  
ATOM   3218  CA  ASP A 223      -9.521  29.677  -5.824  1.00 56.35           C  
ATOM   3219  HA  ASP A 223     -10.565  29.921  -5.630  1.00 56.35           H  
ATOM   3220  C   ASP A 223      -9.446  28.283  -6.441  1.00 56.35           C  
ATOM   3221  CB  ASP A 223      -8.975  30.722  -6.803  1.00 56.35           C  
ATOM   3222  HB2 ASP A 223      -7.975  30.422  -7.116  1.00 56.35           H  
ATOM   3223  HB3 ASP A 223      -9.614  30.753  -7.685  1.00 56.35           H  
ATOM   3224  O   ASP A 223      -8.439  27.573  -6.340  1.00 56.35           O  
ATOM   3225  CG  ASP A 223      -8.913  32.115  -6.179  1.00 56.35           C  
ATOM   3226  OD1 ASP A 223      -7.884  32.785  -6.413  1.00 56.35           O  
ATOM   3227  OD2 ASP A 223      -9.814  32.433  -5.373  1.00 56.35           O  
ATOM   3228  N   PHE A 224     -10.534  27.910  -7.101  1.00 58.14           N  
ATOM   3229  H   PHE A 224     -11.306  28.561  -7.112  1.00 58.14           H  
ATOM   3230  CA  PHE A 224     -10.707  26.595  -7.710  1.00 58.14           C  
ATOM   3231  HA  PHE A 224      -9.764  26.049  -7.713  1.00 58.14           H  
ATOM   3232  C   PHE A 224     -11.206  26.677  -9.143  1.00 58.14           C  
ATOM   3233  CB  PHE A 224     -11.704  25.844  -6.859  1.00 58.14           C  
ATOM   3234  HB2 PHE A 224     -11.332  25.862  -5.834  1.00 58.14           H  
ATOM   3235  HB3 PHE A 224     -12.626  26.424  -6.899  1.00 58.14           H  
ATOM   3236  O   PHE A 224     -10.826  25.860  -9.982  1.00 58.14           O  
ATOM   3237  CG  PHE A 224     -11.951  24.410  -7.281  1.00 58.14           C  
ATOM   3238  CD1 PHE A 224     -13.140  24.044  -7.930  1.00 58.14           C  
ATOM   3239  HD1 PHE A 224     -13.878  24.794  -8.172  1.00 58.14           H  
ATOM   3240  CD2 PHE A 224     -10.970  23.436  -7.046  1.00 58.14           C  
ATOM   3241  HD2 PHE A 224     -10.022  23.730  -6.620  1.00 58.14           H  
ATOM   3242  CE1 PHE A 224     -13.371  22.704  -8.274  1.00 58.14           C  
ATOM   3243  HE1 PHE A 224     -14.300  22.435  -8.753  1.00 58.14           H  
ATOM   3244  CE2 PHE A 224     -11.184  22.098  -7.408  1.00 58.14           C  
ATOM   3245  HE2 PHE A 224     -10.403  21.370  -7.244  1.00 58.14           H  
ATOM   3246  CZ  PHE A 224     -12.398  21.728  -8.012  1.00 58.14           C  
ATOM   3247  HZ  PHE A 224     -12.587  20.705  -8.304  1.00 58.14           H  
ATOM   3248  N   PHE A 225     -12.027  27.685  -9.436  1.00 52.02           N  
ATOM   3249  H   PHE A 225     -12.291  28.345  -8.719  1.00 52.02           H  
ATOM   3250  CA  PHE A 225     -12.380  28.010 -10.805  1.00 52.02           C  
ATOM   3251  HA  PHE A 225     -12.178  27.149 -11.442  1.00 52.02           H  
ATOM   3252  C   PHE A 225     -11.523  29.152 -11.262  1.00 52.02           C  
ATOM   3253  CB  PHE A 225     -13.849  28.310 -10.976  1.00 52.02           C  
ATOM   3254  HB2 PHE A 225     -14.115  29.236 -10.466  1.00 52.02           H  
ATOM   3255  HB3 PHE A 225     -14.070  28.413 -12.039  1.00 52.02           H  
ATOM   3256  O   PHE A 225     -11.587  30.268 -10.758  1.00 52.02           O  
ATOM   3257  CG  PHE A 225     -14.653  27.173 -10.467  1.00 52.02           C  
ATOM   3258  CD1 PHE A 225     -14.801  25.990 -11.213  1.00 52.02           C  
ATOM   3259  HD1 PHE A 225     -14.342  25.899 -12.186  1.00 52.02           H  
ATOM   3260  CD2 PHE A 225     -15.208  27.303  -9.206  1.00 52.02           C  
ATOM   3261  HD2 PHE A 225     -15.105  28.215  -8.639  1.00 52.02           H  
ATOM   3262  CE1 PHE A 225     -15.543  24.923 -10.690  1.00 52.02           C  
ATOM   3263  HE1 PHE A 225     -15.649  24.014 -11.264  1.00 52.02           H  
ATOM   3264  CE2 PHE A 225     -16.010  26.282  -8.747  1.00 52.02           C  
ATOM   3265  HE2 PHE A 225     -16.568  26.554  -7.863  1.00 52.02           H  
ATOM   3266  CZ  PHE A 225     -16.168  25.073  -9.444  1.00 52.02           C  
ATOM   3267  HZ  PHE A 225     -16.783  24.279  -9.048  1.00 52.02           H  
ATOM   3268  N   GLN A 226     -10.669  28.805 -12.205  1.00 41.31           N  
ATOM   3269  H   GLN A 226     -10.637  27.836 -12.490  1.00 41.31           H  
ATOM   3270  CA  GLN A 226      -9.748  29.741 -12.805  1.00 41.31           C  
ATOM   3271  HA  GLN A 226      -9.290  30.352 -12.027  1.00 41.31           H  
ATOM   3272  C   GLN A 226     -10.450  30.661 -13.797  1.00 41.31           C  
ATOM   3273  CB  GLN A 226      -8.695  28.896 -13.500  1.00 41.31           C  
ATOM   3274  HB2 GLN A 226      -8.312  28.150 -12.803  1.00 41.31           H  
ATOM   3275  HB3 GLN A 226      -9.134  28.387 -14.358  1.00 41.31           H  
ATOM   3276  O   GLN A 226     -10.134  31.839 -13.910  1.00 41.31           O  
ATOM   3277  CG  GLN A 226      -7.534  29.772 -13.946  1.00 41.31           C  
ATOM   3278  HG2 GLN A 226      -7.103  30.270 -13.077  1.00 41.31           H  
ATOM   3279  HG3 GLN A 226      -7.876  30.532 -14.648  1.00 41.31           H  
ATOM   3280  CD  GLN A 226      -6.461  28.953 -14.633  1.00 41.31           C  
ATOM   3281  NE2 GLN A 226      -5.265  29.483 -14.729  1.00 41.31           N  
ATOM   3282 HE21 GLN A 226      -5.097  30.412 -14.370  1.00 41.31           H  
ATOM   3283 HE22 GLN A 226      -4.575  28.930 -15.218  1.00 41.31           H  
ATOM   3284  OE1 GLN A 226      -6.658  27.845 -15.107  1.00 41.31           O  
ATOM   3285  N   GLY A 227     -11.405  30.114 -14.535  1.00 41.79           N  
ATOM   3286  H   GLY A 227     -11.643  29.147 -14.364  1.00 41.79           H  
ATOM   3287  CA  GLY A 227     -12.439  30.950 -15.091  1.00 41.79           C  
ATOM   3288  HA2 GLY A 227     -13.038  30.398 -15.815  1.00 41.79           H  
ATOM   3289  HA3 GLY A 227     -12.028  31.848 -15.551  1.00 41.79           H  
ATOM   3290  C   GLY A 227     -13.297  31.297 -13.909  1.00 41.79           C  
ATOM   3291  O   GLY A 227     -13.937  30.416 -13.344  1.00 41.79           O  
ATOM   3292  N   GLU A 228     -13.265  32.545 -13.497  1.00 44.34           N  
ATOM   3293  H   GLU A 228     -12.598  33.203 -13.873  1.00 44.34           H  
ATOM   3294  CA  GLU A 228     -14.312  33.023 -12.623  1.00 44.34           C  
ATOM   3295  HA  GLU A 228     -14.140  32.675 -11.605  1.00 44.34           H  
ATOM   3296  C   GLU A 228     -15.655  32.508 -13.136  1.00 44.34           C  
ATOM   3297  CB  GLU A 228     -14.350  34.536 -12.649  1.00 44.34           C  
ATOM   3298  HB2 GLU A 228     -15.230  34.837 -12.080  1.00 44.34           H  
ATOM   3299  HB3 GLU A 228     -14.443  34.869 -13.683  1.00 44.34           H  
ATOM   3300  O   GLU A 228     -15.951  32.544 -14.327  1.00 44.34           O  
ATOM   3301  CG  GLU A 228     -13.140  35.186 -11.983  1.00 44.34           C  
ATOM   3302  HG2 GLU A 228     -13.126  34.900 -10.931  1.00 44.34           H  
ATOM   3303  HG3 GLU A 228     -12.228  34.819 -12.454  1.00 44.34           H  
ATOM   3304  CD  GLU A 228     -13.189  36.716 -12.112  1.00 44.34           C  
ATOM   3305  OE1 GLU A 228     -12.393  37.376 -11.418  1.00 44.34           O  
ATOM   3306  OE2 GLU A 228     -13.964  37.233 -12.949  1.00 44.34           O  
ATOM   3307  N   ILE A 229     -16.466  31.978 -12.242  1.00 56.22           N  
ATOM   3308  H   ILE A 229     -16.162  31.897 -11.283  1.00 56.22           H  
ATOM   3309  CA  ILE A 229     -17.796  31.511 -12.626  1.00 56.22           C  
ATOM   3310  HA  ILE A 229     -17.717  30.792 -13.441  1.00 56.22           H  
ATOM   3311  C   ILE A 229     -18.635  32.682 -13.132  1.00 56.22           C  
ATOM   3312  CB  ILE A 229     -18.403  30.832 -11.401  1.00 56.22           C  
ATOM   3313  HB  ILE A 229     -18.233  31.462 -10.528  1.00 56.22           H  
ATOM   3314  O   ILE A 229     -19.450  32.532 -14.040  1.00 56.22           O  
ATOM   3315  CG1 ILE A 229     -17.640  29.503 -11.219  1.00 56.22           C  
ATOM   3316 HG12 ILE A 229     -17.992  28.783 -11.957  1.00 56.22           H  
ATOM   3317 HG13 ILE A 229     -16.567  29.620 -11.369  1.00 56.22           H  
ATOM   3318  CG2 ILE A 229     -19.924  30.641 -11.555  1.00 56.22           C  
ATOM   3319 HG21 ILE A 229     -20.430  31.600 -11.443  1.00 56.22           H  
ATOM   3320 HG22 ILE A 229     -20.158  30.255 -12.547  1.00 56.22           H  
ATOM   3321 HG23 ILE A 229     -20.329  29.962 -10.805  1.00 56.22           H  
ATOM   3322  CD1 ILE A 229     -17.840  28.954  -9.823  1.00 56.22           C  
ATOM   3323 HD11 ILE A 229     -17.093  29.380  -9.153  1.00 56.22           H  
ATOM   3324 HD12 ILE A 229     -18.832  29.241  -9.474  1.00 56.22           H  
ATOM   3325 HD13 ILE A 229     -17.773  27.866  -9.848  1.00 56.22           H  
ATOM   3326  N   LEU A 230     -18.380  33.856 -12.567  1.00 61.56           N  
ATOM   3327  H   LEU A 230     -17.638  33.907 -11.884  1.00 61.56           H  
ATOM   3328  CA  LEU A 230     -18.978  35.106 -12.959  1.00 61.56           C  
ATOM   3329  HA  LEU A 230     -19.568  34.955 -13.863  1.00 61.56           H  
ATOM   3330  C   LEU A 230     -17.862  36.106 -13.226  1.00 61.56           C  
ATOM   3331  CB  LEU A 230     -19.888  35.557 -11.817  1.00 61.56           C  
ATOM   3332  HB2 LEU A 230     -19.270  35.921 -10.996  1.00 61.56           H  
ATOM   3333  HB3 LEU A 230     -20.439  34.700 -11.429  1.00 61.56           H  
ATOM   3334  O   LEU A 230     -17.047  36.337 -12.344  1.00 61.56           O  
ATOM   3335  CG  LEU A 230     -20.881  36.646 -12.248  1.00 61.56           C  
ATOM   3336  HG  LEU A 230     -20.418  37.371 -12.916  1.00 61.56           H  
ATOM   3337  CD1 LEU A 230     -22.077  35.999 -12.923  1.00 61.56           C  
ATOM   3338 HD11 LEU A 230     -22.892  36.711 -13.053  1.00 61.56           H  
ATOM   3339 HD12 LEU A 230     -22.407  35.147 -12.328  1.00 61.56           H  
ATOM   3340 HD13 LEU A 230     -21.765  35.637 -13.902  1.00 61.56           H  
ATOM   3341  CD2 LEU A 230     -21.392  37.357 -11.015  1.00 61.56           C  
ATOM   3342 HD21 LEU A 230     -21.554  36.610 -10.237  1.00 61.56           H  
ATOM   3343 HD22 LEU A 230     -20.635  38.071 -10.691  1.00 61.56           H  
ATOM   3344 HD23 LEU A 230     -22.319  37.895 -11.212  1.00 61.56           H  
ATOM   3345  N   GLU A 231     -17.833  36.724 -14.395  1.00 63.65           N  
ATOM   3346  H   GLU A 231     -18.552  36.512 -15.072  1.00 63.65           H  
ATOM   3347  CA  GLU A 231     -17.003  37.914 -14.587  1.00 63.65           C  
ATOM   3348  HA  GLU A 231     -16.115  37.866 -13.957  1.00 63.65           H  
ATOM   3349  C   GLU A 231     -17.833  39.130 -14.204  1.00 63.65           C  
ATOM   3350  CB  GLU A 231     -16.540  37.997 -16.037  1.00 63.65           C  
ATOM   3351  HB2 GLU A 231     -17.420  38.010 -16.680  1.00 63.65           H  
ATOM   3352  HB3 GLU A 231     -15.987  37.082 -16.251  1.00 63.65           H  
ATOM   3353  O   GLU A 231     -18.923  39.329 -14.744  1.00 63.65           O  
ATOM   3354  CG  GLU A 231     -15.646  39.200 -16.381  1.00 63.65           C  
ATOM   3355  HG2 GLU A 231     -15.798  39.421 -17.438  1.00 63.65           H  
ATOM   3356  HG3 GLU A 231     -15.960  40.081 -15.822  1.00 63.65           H  
ATOM   3357  CD  GLU A 231     -14.139  38.982 -16.222  1.00 63.65           C  
ATOM   3358  OE1 GLU A 231     -13.426  39.997 -16.413  1.00 63.65           O  
ATOM   3359  OE2 GLU A 231     -13.682  37.823 -16.108  1.00 63.65           O  
ATOM   3360  N   THR A 232     -17.318  39.972 -13.311  1.00 70.96           N  
ATOM   3361  H   THR A 232     -16.439  39.732 -12.876  1.00 70.96           H  
ATOM   3362  CA  THR A 232     -17.946  41.256 -12.981  1.00 70.96           C  
ATOM   3363  HA  THR A 232     -18.743  41.450 -13.698  1.00 70.96           H  
ATOM   3364  C   THR A 232     -16.926  42.376 -13.089  1.00 70.96           C  
ATOM   3365  CB  THR A 232     -18.577  41.257 -11.583  1.00 70.96           C  
ATOM   3366  HB  THR A 232     -17.788  41.246 -10.830  1.00 70.96           H  
ATOM   3367  O   THR A 232     -15.888  42.342 -12.435  1.00 70.96           O  
ATOM   3368  CG2 THR A 232     -19.456  42.489 -11.371  1.00 70.96           C  
ATOM   3369 HG21 THR A 232     -20.010  42.379 -10.439  1.00 70.96           H  
ATOM   3370 HG22 THR A 232     -20.147  42.586 -12.208  1.00 70.96           H  
ATOM   3371 HG23 THR A 232     -18.833  43.381 -11.306  1.00 70.96           H  
ATOM   3372  OG1 THR A 232     -19.386  40.125 -11.378  1.00 70.96           O  
ATOM   3373  HG1 THR A 232     -20.127  40.136 -11.988  1.00 70.96           H  
ATOM   3374  N   LYS A 233     -17.223  43.408 -13.885  1.00 72.20           N  
ATOM   3375  H   LYS A 233     -18.098  43.377 -14.389  1.00 72.20           H  
ATOM   3376  CA  LYS A 233     -16.369  44.603 -14.007  1.00 72.20           C  
ATOM   3377  HA  LYS A 233     -15.681  44.629 -13.162  1.00 72.20           H  
ATOM   3378  C   LYS A 233     -17.206  45.867 -13.914  1.00 72.20           C  
ATOM   3379  CB  LYS A 233     -15.538  44.558 -15.306  1.00 72.20           C  
ATOM   3380  HB2 LYS A 233     -16.220  44.528 -16.156  1.00 72.20           H  
ATOM   3381  HB3 LYS A 233     -14.942  45.467 -15.387  1.00 72.20           H  
ATOM   3382  O   LYS A 233     -18.333  45.896 -14.410  1.00 72.20           O  
ATOM   3383  CG  LYS A 233     -14.600  43.344 -15.409  1.00 72.20           C  
ATOM   3384  HG2 LYS A 233     -15.182  42.431 -15.277  1.00 72.20           H  
ATOM   3385  HG3 LYS A 233     -14.195  43.304 -16.420  1.00 72.20           H  
ATOM   3386  CD  LYS A 233     -13.425  43.351 -14.410  1.00 72.20           C  
ATOM   3387  HD2 LYS A 233     -13.803  43.487 -13.397  1.00 72.20           H  
ATOM   3388  HD3 LYS A 233     -12.729  44.155 -14.650  1.00 72.20           H  
ATOM   3389  CE  LYS A 233     -12.720  41.992 -14.501  1.00 72.20           C  
ATOM   3390  HE2 LYS A 233     -12.082  41.952 -15.384  1.00 72.20           H  
ATOM   3391  HE3 LYS A 233     -13.497  41.244 -14.658  1.00 72.20           H  
ATOM   3392  NZ  LYS A 233     -11.989  41.587 -13.272  1.00 72.20           N  
ATOM   3393  HZ1 LYS A 233     -11.186  42.162 -13.063  1.00 72.20           H  
ATOM   3394  HZ2 LYS A 233     -12.602  41.559 -12.469  1.00 72.20           H  
ATOM   3395  HZ3 LYS A 233     -11.703  40.623 -13.360  1.00 72.20           H  
ATOM   3396  N   THR A 234     -16.643  46.915 -13.318  1.00 76.47           N  
ATOM   3397  H   THR A 234     -15.712  46.825 -12.938  1.00 76.47           H  
ATOM   3398  CA  THR A 234     -17.278  48.232 -13.178  1.00 76.47           C  
ATOM   3399  HA  THR A 234     -18.146  48.268 -13.836  1.00 76.47           H  
ATOM   3400  C   THR A 234     -16.333  49.349 -13.614  1.00 76.47           C  
ATOM   3401  CB  THR A 234     -17.774  48.493 -11.745  1.00 76.47           C  
ATOM   3402  HB  THR A 234     -18.211  49.491 -11.699  1.00 76.47           H  
ATOM   3403  O   THR A 234     -15.116  49.237 -13.483  1.00 76.47           O  
ATOM   3404  CG2 THR A 234     -18.825  47.484 -11.293  1.00 76.47           C  
ATOM   3405 HG21 THR A 234     -19.636  47.482 -12.021  1.00 76.47           H  
ATOM   3406 HG22 THR A 234     -18.397  46.485 -11.224  1.00 76.47           H  
ATOM   3407 HG23 THR A 234     -19.227  47.776 -10.323  1.00 76.47           H  
ATOM   3408  OG1 THR A 234     -16.720  48.411 -10.819  1.00 76.47           O  
ATOM   3409  HG1 THR A 234     -17.092  48.496  -9.937  1.00 76.47           H  
ATOM   3410  N   ALA A 235     -16.897  50.432 -14.143  1.00 79.54           N  
ATOM   3411  H   ALA A 235     -17.897  50.437 -14.283  1.00 79.54           H  
ATOM   3412  CA  ALA A 235     -16.189  51.685 -14.390  1.00 79.54           C  
ATOM   3413  HA  ALA A 235     -15.383  51.784 -13.662  1.00 79.54           H  
ATOM   3414  C   ALA A 235     -17.141  52.869 -14.193  1.00 79.54           C  
ATOM   3415  CB  ALA A 235     -15.567  51.675 -15.792  1.00 79.54           C  
ATOM   3416  HB1 ALA A 235     -16.327  51.486 -16.550  1.00 79.54           H  
ATOM   3417  HB2 ALA A 235     -15.089  52.634 -15.991  1.00 79.54           H  
ATOM   3418  HB3 ALA A 235     -14.798  50.904 -15.839  1.00 79.54           H  
ATOM   3419  O   ALA A 235     -18.346  52.748 -14.429  1.00 79.54           O  
ATOM   3420  N   THR A 236     -16.610  54.011 -13.759  1.00 80.21           N  
ATOM   3421  H   THR A 236     -15.615  54.073 -13.596  1.00 80.21           H  
ATOM   3422  CA  THR A 236     -17.382  55.233 -13.504  1.00 80.21           C  
ATOM   3423  HA  THR A 236     -18.303  55.187 -14.085  1.00 80.21           H  
ATOM   3424  C   THR A 236     -16.618  56.474 -13.968  1.00 80.21           C  
ATOM   3425  CB  THR A 236     -17.768  55.379 -12.018  1.00 80.21           C  
ATOM   3426  HB  THR A 236     -18.414  56.251 -11.911  1.00 80.21           H  
ATOM   3427  O   THR A 236     -15.393  56.447 -14.081  1.00 80.21           O  
ATOM   3428  CG2 THR A 236     -18.491  54.158 -11.444  1.00 80.21           C  
ATOM   3429 HG21 THR A 236     -18.917  54.410 -10.473  1.00 80.21           H  
ATOM   3430 HG22 THR A 236     -17.797  53.325 -11.329  1.00 80.21           H  
ATOM   3431 HG23 THR A 236     -19.293  53.857 -12.117  1.00 80.21           H  
ATOM   3432  OG1 THR A 236     -16.625  55.550 -11.215  1.00 80.21           O  
ATOM   3433  HG1 THR A 236     -16.920  55.788 -10.333  1.00 80.21           H  
ATOM   3434  N   PHE A 237     -17.337  57.563 -14.239  1.00 81.18           N  
ATOM   3435  H   PHE A 237     -18.343  57.497 -14.192  1.00 81.18           H  
ATOM   3436  CA  PHE A 237     -16.778  58.901 -14.435  1.00 81.18           C  
ATOM   3437  HA  PHE A 237     -15.810  58.947 -13.936  1.00 81.18           H  
ATOM   3438  C   PHE A 237     -17.692  59.950 -13.779  1.00 81.18           C  
ATOM   3439  CB  PHE A 237     -16.542  59.186 -15.930  1.00 81.18           C  
ATOM   3440  HB2 PHE A 237     -15.834  60.010 -16.013  1.00 81.18           H  
ATOM   3441  HB3 PHE A 237     -16.076  58.319 -16.398  1.00 81.18           H  
ATOM   3442  O   PHE A 237     -18.890  59.721 -13.593  1.00 81.18           O  
ATOM   3443  CG  PHE A 237     -17.795  59.561 -16.693  1.00 81.18           C  
ATOM   3444  CD1 PHE A 237     -18.622  58.564 -17.240  1.00 81.18           C  
ATOM   3445  HD1 PHE A 237     -18.347  57.523 -17.153  1.00 81.18           H  
ATOM   3446  CD2 PHE A 237     -18.167  60.915 -16.790  1.00 81.18           C  
ATOM   3447  HD2 PHE A 237     -17.527  61.690 -16.396  1.00 81.18           H  
ATOM   3448  CE1 PHE A 237     -19.832  58.911 -17.857  1.00 81.18           C  
ATOM   3449  HE1 PHE A 237     -20.480  58.144 -18.254  1.00 81.18           H  
ATOM   3450  CE2 PHE A 237     -19.397  61.258 -17.364  1.00 81.18           C  
ATOM   3451  HE2 PHE A 237     -19.707  62.293 -17.390  1.00 81.18           H  
ATOM   3452  CZ  PHE A 237     -20.230  60.256 -17.877  1.00 81.18           C  
ATOM   3453  HZ  PHE A 237     -21.214  60.525 -18.232  1.00 81.18           H  
ATOM   3454  N   SER A 238     -17.128  61.099 -13.414  1.00 81.01           N  
ATOM   3455  H   SER A 238     -16.154  61.249 -13.634  1.00 81.01           H  
ATOM   3456  CA  SER A 238     -17.860  62.251 -12.884  1.00 81.01           C  
ATOM   3457  HA  SER A 238     -18.826  62.341 -13.380  1.00 81.01           H  
ATOM   3458  C   SER A 238     -17.040  63.506 -13.156  1.00 81.01           C  
ATOM   3459  CB  SER A 238     -18.095  62.089 -11.377  1.00 81.01           C  
ATOM   3460  HB2 SER A 238     -17.149  61.870 -10.883  1.00 81.01           H  
ATOM   3461  HB3 SER A 238     -18.778  61.256 -11.208  1.00 81.01           H  
ATOM   3462  O   SER A 238     -16.013  63.711 -12.514  1.00 81.01           O  
ATOM   3463  OG  SER A 238     -18.647  63.267 -10.818  1.00 81.01           O  
ATOM   3464  HG  SER A 238     -18.003  63.967 -10.952  1.00 81.01           H  
ATOM   3465  N   ASP A 239     -17.523  64.356 -14.052  1.00 78.84           N  
ATOM   3466  H   ASP A 239     -18.415  64.151 -14.479  1.00 78.84           H  
ATOM   3467  CA  ASP A 239     -16.837  65.558 -14.513  1.00 78.84           C  
ATOM   3468  HA  ASP A 239     -15.881  65.649 -13.997  1.00 78.84           H  
ATOM   3469  C   ASP A 239     -17.668  66.807 -14.196  1.00 78.84           C  
ATOM   3470  CB  ASP A 239     -16.532  65.449 -16.015  1.00 78.84           C  
ATOM   3471  HB2 ASP A 239     -17.469  65.350 -16.564  1.00 78.84           H  
ATOM   3472  HB3 ASP A 239     -16.046  66.369 -16.341  1.00 78.84           H  
ATOM   3473  O   ASP A 239     -18.896  66.822 -14.312  1.00 78.84           O  
ATOM   3474  CG  ASP A 239     -15.613  64.270 -16.355  1.00 78.84           C  
ATOM   3475  OD1 ASP A 239     -15.893  63.587 -17.365  1.00 78.84           O  
ATOM   3476  OD2 ASP A 239     -14.642  64.050 -15.597  1.00 78.84           O  
ATOM   3477  N   THR A 240     -17.000  67.888 -13.803  1.00 80.69           N  
ATOM   3478  H   THR A 240     -15.992  67.848 -13.754  1.00 80.69           H  
ATOM   3479  CA  THR A 240     -17.619  69.206 -13.616  1.00 80.69           C  
ATOM   3480  HA  THR A 240     -18.698  69.088 -13.510  1.00 80.69           H  
ATOM   3481  C   THR A 240     -17.379  70.075 -14.844  1.00 80.69           C  
ATOM   3482  CB  THR A 240     -17.120  69.895 -12.339  1.00 80.69           C  
ATOM   3483  HB  THR A 240     -17.498  70.917 -12.313  1.00 80.69           H  
ATOM   3484  O   THR A 240     -16.347  69.958 -15.505  1.00 80.69           O  
ATOM   3485  CG2 THR A 240     -17.600  69.166 -11.084  1.00 80.69           C  
ATOM   3486 HG21 THR A 240     -17.202  68.152 -11.063  1.00 80.69           H  
ATOM   3487 HG22 THR A 240     -18.689  69.122 -11.087  1.00 80.69           H  
ATOM   3488 HG23 THR A 240     -17.272  69.704 -10.195  1.00 80.69           H  
ATOM   3489  OG1 THR A 240     -15.713  69.917 -12.288  1.00 80.69           O  
ATOM   3490  HG1 THR A 240     -15.451  70.265 -11.433  1.00 80.69           H  
ATOM   3491  N   ALA A 241     -18.340  70.943 -15.177  1.00 79.18           N  
ATOM   3492  H   ALA A 241     -19.182  70.981 -14.620  1.00 79.18           H  
ATOM   3493  CA  ALA A 241     -18.231  71.876 -16.306  1.00 79.18           C  
ATOM   3494  HA  ALA A 241     -19.210  72.338 -16.434  1.00 79.18           H  
ATOM   3495  C   ALA A 241     -17.923  71.228 -17.678  1.00 79.18           C  
ATOM   3496  CB  ALA A 241     -17.272  73.013 -15.922  1.00 79.18           C  
ATOM   3497  HB1 ALA A 241     -17.295  73.787 -16.689  1.00 79.18           H  
ATOM   3498  HB2 ALA A 241     -17.573  73.450 -14.970  1.00 79.18           H  
ATOM   3499  HB3 ALA A 241     -16.254  72.632 -15.841  1.00 79.18           H  
ATOM   3500  O   ALA A 241     -17.437  71.906 -18.582  1.00 79.18           O  
ATOM   3501  N   SER A 242     -18.226  69.938 -17.854  1.00 79.97           N  
ATOM   3502  H   SER A 242     -18.629  69.435 -17.076  1.00 79.97           H  
ATOM   3503  CA  SER A 242     -18.084  69.216 -19.124  1.00 79.97           C  
ATOM   3504  HA  SER A 242     -17.590  69.858 -19.854  1.00 79.97           H  
ATOM   3505  C   SER A 242     -19.443  68.841 -19.696  1.00 79.97           C  
ATOM   3506  CB  SER A 242     -17.213  67.968 -18.964  1.00 79.97           C  
ATOM   3507  HB2 SER A 242     -17.499  67.412 -18.072  1.00 79.97           H  
ATOM   3508  HB3 SER A 242     -17.333  67.325 -19.836  1.00 79.97           H  
ATOM   3509  O   SER A 242     -20.348  68.448 -18.967  1.00 79.97           O  
ATOM   3510  OG  SER A 242     -15.864  68.374 -18.891  1.00 79.97           O  
ATOM   3511  HG  SER A 242     -15.708  68.736 -18.016  1.00 79.97           H  
ATOM   3512  N   SER A 243     -19.585  68.945 -21.016  1.00 84.50           N  
ATOM   3513  H   SER A 243     -18.818  69.300 -21.569  1.00 84.50           H  
ATOM   3514  CA  SER A 243     -20.803  68.568 -21.744  1.00 84.50           C  
ATOM   3515  HA  SER A 243     -21.662  68.688 -21.084  1.00 84.50           H  
ATOM   3516  C   SER A 243     -20.814  67.111 -22.212  1.00 84.50           C  
ATOM   3517  CB  SER A 243     -20.998  69.499 -22.942  1.00 84.50           C  
ATOM   3518  HB2 SER A 243     -21.217  70.504 -22.582  1.00 84.50           H  
ATOM   3519  HB3 SER A 243     -21.837  69.151 -23.543  1.00 84.50           H  
ATOM   3520  O   SER A 243     -21.833  66.657 -22.719  1.00 84.50           O  
ATOM   3521  OG  SER A 243     -19.821  69.534 -23.729  1.00 84.50           O  
ATOM   3522  HG  SER A 243     -20.069  69.534 -24.656  1.00 84.50           H  
ATOM   3523  N   SER A 244     -19.715  66.373 -22.068  1.00 86.64           N  
ATOM   3524  H   SER A 244     -18.885  66.802 -21.684  1.00 86.64           H  
ATOM   3525  CA  SER A 244     -19.620  64.955 -22.425  1.00 86.64           C  
ATOM   3526  HA  SER A 244     -20.599  64.489 -22.310  1.00 86.64           H  
ATOM   3527  C   SER A 244     -18.626  64.242 -21.518  1.00 86.64           C  
ATOM   3528  CB  SER A 244     -19.167  64.788 -23.878  1.00 86.64           C  
ATOM   3529  HB2 SER A 244     -19.896  65.249 -24.545  1.00 86.64           H  
ATOM   3530  HB3 SER A 244     -19.100  63.726 -24.113  1.00 86.64           H  
ATOM   3531  O   SER A 244     -17.587  64.821 -21.206  1.00 86.64           O  
ATOM   3532  OG  SER A 244     -17.896  65.395 -24.062  1.00 86.64           O  
ATOM   3533  HG  SER A 244     -17.385  65.235 -23.265  1.00 86.64           H  
ATOM   3534  N   GLY A 245     -18.896  62.988 -21.172  1.00 83.27           N  
ATOM   3535  H   GLY A 245     -19.761  62.576 -21.492  1.00 83.27           H  
ATOM   3536  CA  GLY A 245     -17.979  62.128 -20.427  1.00 83.27           C  
ATOM   3537  HA2 GLY A 245     -18.142  62.255 -19.357  1.00 83.27           H  
ATOM   3538  HA3 GLY A 245     -16.949  62.417 -20.633  1.00 83.27           H  
ATOM   3539  C   GLY A 245     -18.160  60.660 -20.810  1.00 83.27           C  
ATOM   3540  O   GLY A 245     -19.154  60.283 -21.440  1.00 83.27           O  
ATOM   3541  N   SER A 246     -17.178  59.818 -20.486  1.00 87.93           N  
ATOM   3542  H   SER A 246     -16.431  60.143 -19.889  1.00 87.93           H  
ATOM   3543  CA  SER A 246     -17.246  58.387 -20.800  1.00 87.93           C  
ATOM   3544  HA  SER A 246     -18.298  58.105 -20.761  1.00 87.93           H  
ATOM   3545  C   SER A 246     -16.518  57.521 -19.776  1.00 87.93           C  
ATOM   3546  CB  SER A 246     -16.728  58.105 -22.219  1.00 87.93           C  
ATOM   3547  HB2 SER A 246     -16.959  57.075 -22.491  1.00 87.93           H  
ATOM   3548  HB3 SER A 246     -17.233  58.765 -22.924  1.00 87.93           H  
ATOM   3549  O   SER A 246     -15.515  57.941 -19.205  1.00 87.93           O  
ATOM   3550  OG  SER A 246     -15.330  58.300 -22.310  1.00 87.93           O  
ATOM   3551  HG  SER A 246     -15.097  59.036 -21.739  1.00 87.93           H  
ATOM   3552  N   ALA A 247     -17.000  56.293 -19.580  1.00 84.70           N  
ATOM   3553  H   ALA A 247     -17.819  56.026 -20.107  1.00 84.70           H  
ATOM   3554  CA  ALA A 247     -16.342  55.260 -18.783  1.00 84.70           C  
ATOM   3555  HA  ALA A 247     -15.334  55.586 -18.528  1.00 84.70           H  
ATOM   3556  C   ALA A 247     -16.231  53.971 -19.600  1.00 84.70           C  
ATOM   3557  CB  ALA A 247     -17.106  55.035 -17.473  1.00 84.70           C  
ATOM   3558  HB1 ALA A 247     -16.962  55.894 -16.817  1.00 84.70           H  
ATOM   3559  HB2 ALA A 247     -16.714  54.153 -16.965  1.00 84.70           H  
ATOM   3560  HB3 ALA A 247     -18.167  54.889 -17.670  1.00 84.70           H  
ATOM   3561  O   ALA A 247     -17.219  53.503 -20.163  1.00 84.70           O  
ATOM   3562  N   SER A 248     -15.029  53.395 -19.652  1.00 86.60           N  
ATOM   3563  H   SER A 248     -14.281  53.784 -19.097  1.00 86.60           H  
ATOM   3564  CA  SER A 248     -14.764  52.130 -20.343  1.00 86.60           C  
ATOM   3565  HA  SER A 248     -15.695  51.748 -20.761  1.00 86.60           H  
ATOM   3566  C   SER A 248     -14.230  51.085 -19.375  1.00 86.60           C  
ATOM   3567  CB  SER A 248     -13.780  52.307 -21.501  1.00 86.60           C  
ATOM   3568  HB2 SER A 248     -12.826  52.674 -21.122  1.00 86.60           H  
ATOM   3569  HB3 SER A 248     -13.619  51.342 -21.982  1.00 86.60           H  
ATOM   3570  O   SER A 248     -13.460  51.406 -18.474  1.00 86.60           O  
ATOM   3571  OG  SER A 248     -14.291  53.213 -22.458  1.00 86.60           O  
ATOM   3572  HG  SER A 248     -14.274  54.095 -22.077  1.00 86.60           H  
ATOM   3573  N   LEU A 249     -14.609  49.831 -19.594  1.00 82.89           N  
ATOM   3574  H   LEU A 249     -15.245  49.656 -20.359  1.00 82.89           H  
ATOM   3575  CA  LEU A 249     -14.093  48.667 -18.882  1.00 82.89           C  
ATOM   3576  HA  LEU A 249     -13.156  48.942 -18.398  1.00 82.89           H  
ATOM   3577  C   LEU A 249     -13.761  47.548 -19.871  1.00 82.89           C  
ATOM   3578  CB  LEU A 249     -15.079  48.257 -17.770  1.00 82.89           C  
ATOM   3579  HB2 LEU A 249     -14.667  47.407 -17.226  1.00 82.89           H  
ATOM   3580  HB3 LEU A 249     -15.121  49.088 -17.066  1.00 82.89           H  
ATOM   3581  O   LEU A 249     -14.311  47.510 -20.970  1.00 82.89           O  
ATOM   3582  CG  LEU A 249     -16.521  47.930 -18.206  1.00 82.89           C  
ATOM   3583  HG  LEU A 249     -16.898  48.679 -18.902  1.00 82.89           H  
ATOM   3584  CD1 LEU A 249     -16.624  46.542 -18.833  1.00 82.89           C  
ATOM   3585 HD11 LEU A 249     -17.675  46.293 -18.981  1.00 82.89           H  
ATOM   3586 HD12 LEU A 249     -16.163  46.517 -19.821  1.00 82.89           H  
ATOM   3587 HD13 LEU A 249     -16.157  45.790 -18.197  1.00 82.89           H  
ATOM   3588  CD2 LEU A 249     -17.427  47.922 -16.977  1.00 82.89           C  
ATOM   3589 HD21 LEU A 249     -17.360  48.879 -16.460  1.00 82.89           H  
ATOM   3590 HD22 LEU A 249     -17.098  47.135 -16.297  1.00 82.89           H  
ATOM   3591 HD23 LEU A 249     -18.462  47.747 -17.269  1.00 82.89           H  
ATOM   3592  N   THR A 250     -12.882  46.630 -19.478  1.00 79.98           N  
ATOM   3593  H   THR A 250     -12.477  46.709 -18.556  1.00 79.98           H  
ATOM   3594  CA  THR A 250     -12.592  45.400 -20.229  1.00 79.98           C  
ATOM   3595  HA  THR A 250     -13.081  45.436 -21.202  1.00 79.98           H  
ATOM   3596  C   THR A 250     -13.149  44.219 -19.453  1.00 79.98           C  
ATOM   3597  CB  THR A 250     -11.090  45.219 -20.480  1.00 79.98           C  
ATOM   3598  HB  THR A 250     -10.559  45.175 -19.530  1.00 79.98           H  
ATOM   3599  O   THR A 250     -12.838  44.069 -18.277  1.00 79.98           O  
ATOM   3600  CG2 THR A 250     -10.783  43.964 -21.295  1.00 79.98           C  
ATOM   3601 HG21 THR A 250     -11.350  43.975 -22.226  1.00 79.98           H  
ATOM   3602 HG22 THR A 250      -9.718  43.916 -21.519  1.00 79.98           H  
ATOM   3603 HG23 THR A 250     -11.043  43.071 -20.726  1.00 79.98           H  
ATOM   3604  OG1 THR A 250     -10.605  46.308 -21.236  1.00 79.98           O  
ATOM   3605  HG1 THR A 250      -9.665  46.156 -21.357  1.00 79.98           H  
ATOM   3606  N   HIS A 251     -13.968  43.407 -20.108  1.00 76.16           N  
ATOM   3607  H   HIS A 251     -14.165  43.612 -21.077  1.00 76.16           H  
ATOM   3608  CA  HIS A 251     -14.636  42.240 -19.548  1.00 76.16           C  
ATOM   3609  HA  HIS A 251     -14.424  42.137 -18.484  1.00 76.16           H  
ATOM   3610  C   HIS A 251     -14.150  40.986 -20.277  1.00 76.16           C  
ATOM   3611  CB  HIS A 251     -16.136  42.464 -19.744  1.00 76.16           C  
ATOM   3612  HB2 HIS A 251     -16.415  43.410 -19.280  1.00 76.16           H  
ATOM   3613  HB3 HIS A 251     -16.325  42.544 -20.815  1.00 76.16           H  
ATOM   3614  O   HIS A 251     -14.275  40.914 -21.504  1.00 76.16           O  
ATOM   3615  CG  HIS A 251     -17.007  41.383 -19.175  1.00 76.16           C  
ATOM   3616  CD2 HIS A 251     -17.285  40.163 -19.727  1.00 76.16           C  
ATOM   3617  HD2 HIS A 251     -16.896  39.767 -20.654  1.00 76.16           H  
ATOM   3618  ND1 HIS A 251     -17.711  41.472 -17.999  1.00 76.16           N  
ATOM   3619  HD1 HIS A 251     -17.758  42.282 -17.398  1.00 76.16           H  
ATOM   3620  CE1 HIS A 251     -18.404  40.337 -17.843  1.00 76.16           C  
ATOM   3621  HE1 HIS A 251     -19.064  40.112 -17.017  1.00 76.16           H  
ATOM   3622  NE2 HIS A 251     -18.182  39.524 -18.880  1.00 76.16           N  
ATOM   3623  N   ASN A 252     -13.598  40.012 -19.553  1.00 70.62           N  
ATOM   3624  H   ASN A 252     -13.530  40.101 -18.549  1.00 70.62           H  
ATOM   3625  CA  ASN A 252     -13.155  38.757 -20.152  1.00 70.62           C  
ATOM   3626  HA  ASN A 252     -12.768  38.954 -21.151  1.00 70.62           H  
ATOM   3627  C   ASN A 252     -14.334  37.786 -20.276  1.00 70.62           C  
ATOM   3628  CB  ASN A 252     -12.007  38.170 -19.327  1.00 70.62           C  
ATOM   3629  HB2 ASN A 252     -12.356  37.904 -18.329  1.00 70.62           H  
ATOM   3630  HB3 ASN A 252     -11.212  38.909 -19.227  1.00 70.62           H  
ATOM   3631  O   ASN A 252     -14.825  37.263 -19.282  1.00 70.62           O  
ATOM   3632  CG  ASN A 252     -11.450  36.934 -19.998  1.00 70.62           C  
ATOM   3633  ND2 ASN A 252     -10.523  37.109 -20.908  1.00 70.62           N  
ATOM   3634 HD21 ASN A 252     -10.195  38.047 -21.090  1.00 70.62           H  
ATOM   3635 HD22 ASN A 252     -10.083  36.285 -21.292  1.00 70.62           H  
ATOM   3636  OD1 ASN A 252     -11.859  35.809 -19.752  1.00 70.62           O  
ATOM   3637  N   SER A 253     -14.791  37.547 -21.501  1.00 75.60           N  
ATOM   3638  H   SER A 253     -14.328  37.988 -22.284  1.00 75.60           H  
ATOM   3639  CA  SER A 253     -15.995  36.764 -21.761  1.00 75.60           C  
ATOM   3640  HA  SER A 253     -16.623  36.824 -20.872  1.00 75.60           H  
ATOM   3641  C   SER A 253     -15.709  35.286 -22.030  1.00 75.60           C  
ATOM   3642  CB  SER A 253     -16.749  37.398 -22.927  1.00 75.60           C  
ATOM   3643  HB2 SER A 253     -16.973  38.438 -22.688  1.00 75.60           H  
ATOM   3644  HB3 SER A 253     -16.126  37.364 -23.821  1.00 75.60           H  
ATOM   3645  O   SER A 253     -14.790  34.951 -22.782  1.00 75.60           O  
ATOM   3646  OG  SER A 253     -17.952  36.711 -23.167  1.00 75.60           O  
ATOM   3647  HG  SER A 253     -18.436  36.773 -22.341  1.00 75.60           H  
ATOM   3648  N   ALA A 254     -16.555  34.393 -21.511  1.00 65.40           N  
ATOM   3649  H   ALA A 254     -17.359  34.743 -21.011  1.00 65.40           H  
ATOM   3650  CA  ALA A 254     -16.616  32.984 -21.914  1.00 65.40           C  
ATOM   3651  HA  ALA A 254     -15.622  32.662 -22.225  1.00 65.40           H  
ATOM   3652  C   ALA A 254     -17.547  32.748 -23.115  1.00 65.40           C  
ATOM   3653  CB  ALA A 254     -17.026  32.122 -20.720  1.00 65.40           C  
ATOM   3654  HB1 ALA A 254     -17.161  31.086 -21.030  1.00 65.40           H  
ATOM   3655  HB2 ALA A 254     -16.237  32.146 -19.969  1.00 65.40           H  
ATOM   3656  HB3 ALA A 254     -17.965  32.488 -20.305  1.00 65.40           H  
ATOM   3657  O   ALA A 254     -17.812  31.605 -23.486  1.00 65.40           O  
ATOM   3658  N   GLY A 255     -18.027  33.815 -23.756  1.00 71.80           N  
ATOM   3659  H   GLY A 255     -17.870  34.724 -23.346  1.00 71.80           H  
ATOM   3660  CA  GLY A 255     -18.960  33.716 -24.873  1.00 71.80           C  
ATOM   3661  HA2 GLY A 255     -18.690  32.873 -25.508  1.00 71.80           H  
ATOM   3662  HA3 GLY A 255     -18.895  34.628 -25.465  1.00 71.80           H  
ATOM   3663  C   GLY A 255     -20.414  33.540 -24.435  1.00 71.80           C  
ATOM   3664  O   GLY A 255     -21.239  33.146 -25.259  1.00 71.80           O  
ATOM   3665  N   LYS A 256     -20.738  33.822 -23.168  1.00 66.12           N  
ATOM   3666  H   LYS A 256     -20.015  34.150 -22.543  1.00 66.12           H  
ATOM   3667  CA  LYS A 256     -22.104  33.839 -22.635  1.00 66.12           C  
ATOM   3668  HA  LYS A 256     -22.742  33.236 -23.281  1.00 66.12           H  
ATOM   3669  C   LYS A 256     -22.671  35.261 -22.671  1.00 66.12           C  
ATOM   3670  CB  LYS A 256     -22.128  33.214 -21.226  1.00 66.12           C  
ATOM   3671  HB2 LYS A 256     -21.655  33.895 -20.519  1.00 66.12           H  
ATOM   3672  HB3 LYS A 256     -23.162  33.085 -20.906  1.00 66.12           H  
ATOM   3673  O   LYS A 256     -21.974  36.227 -22.987  1.00 66.12           O  
ATOM   3674  CG  LYS A 256     -21.410  31.859 -21.117  1.00 66.12           C  
ATOM   3675  HG2 LYS A 256     -20.350  31.975 -21.344  1.00 66.12           H  
ATOM   3676  HG3 LYS A 256     -21.489  31.510 -20.088  1.00 66.12           H  
ATOM   3677  CD  LYS A 256     -22.020  30.791 -22.025  1.00 66.12           C  
ATOM   3678  HD2 LYS A 256     -23.086  30.725 -21.809  1.00 66.12           H  
ATOM   3679  HD3 LYS A 256     -21.873  31.048 -23.074  1.00 66.12           H  
ATOM   3680  CE  LYS A 256     -21.332  29.461 -21.714  1.00 66.12           C  
ATOM   3681  HE2 LYS A 256     -21.231  29.383 -20.632  1.00 66.12           H  
ATOM   3682  HE3 LYS A 256     -20.331  29.457 -22.145  1.00 66.12           H  
ATOM   3683  NZ  LYS A 256     -22.139  28.319 -22.188  1.00 66.12           N  
ATOM   3684  HZ1 LYS A 256     -21.739  27.443 -21.885  1.00 66.12           H  
ATOM   3685  HZ2 LYS A 256     -22.330  28.354 -23.179  1.00 66.12           H  
ATOM   3686  HZ3 LYS A 256     -23.018  28.376 -21.692  1.00 66.12           H  
ATOM   3687  N   ALA A 257     -23.972  35.390 -22.416  1.00 73.43           N  
ATOM   3688  H   ALA A 257     -24.484  34.579 -22.098  1.00 73.43           H  
ATOM   3689  CA  ALA A 257     -24.646  36.683 -22.466  1.00 73.43           C  
ATOM   3690  HA  ALA A 257     -24.431  37.142 -23.430  1.00 73.43           H  
ATOM   3691  C   ALA A 257     -24.118  37.615 -21.364  1.00 73.43           C  
ATOM   3692  CB  ALA A 257     -26.162  36.474 -22.365  1.00 73.43           C  
ATOM   3693  HB1 ALA A 257     -26.410  36.006 -21.412  1.00 73.43           H  
ATOM   3694  HB2 ALA A 257     -26.666  37.438 -22.430  1.00 73.43           H  
ATOM   3695  HB3 ALA A 257     -26.504  35.836 -23.180  1.00 73.43           H  
ATOM   3696  O   ALA A 257     -24.212  37.298 -20.177  1.00 73.43           O  
ATOM   3697  N   VAL A 258     -23.622  38.788 -21.759  1.00 73.19           N  
ATOM   3698  H   VAL A 258     -23.596  38.990 -22.748  1.00 73.19           H  
ATOM   3699  CA  VAL A 258     -23.142  39.812 -20.826  1.00 73.19           C  
ATOM   3700  HA  VAL A 258     -22.859  39.323 -19.894  1.00 73.19           H  
ATOM   3701  C   VAL A 258     -24.271  40.791 -20.539  1.00 73.19           C  
ATOM   3702  CB  VAL A 258     -21.887  40.539 -21.342  1.00 73.19           C  
ATOM   3703  HB  VAL A 258     -22.153  41.152 -22.203  1.00 73.19           H  
ATOM   3704  O   VAL A 258     -24.837  41.400 -21.448  1.00 73.19           O  
ATOM   3705  CG1 VAL A 258     -21.306  41.462 -20.263  1.00 73.19           C  
ATOM   3706 HG11 VAL A 258     -22.033  42.224 -19.979  1.00 73.19           H  
ATOM   3707 HG12 VAL A 258     -21.031  40.874 -19.388  1.00 73.19           H  
ATOM   3708 HG13 VAL A 258     -20.415  41.962 -20.644  1.00 73.19           H  
ATOM   3709  CG2 VAL A 258     -20.810  39.540 -21.776  1.00 73.19           C  
ATOM   3710 HG21 VAL A 258     -21.088  39.081 -22.725  1.00 73.19           H  
ATOM   3711 HG22 VAL A 258     -20.730  38.741 -21.039  1.00 73.19           H  
ATOM   3712 HG23 VAL A 258     -19.832  40.013 -21.864  1.00 73.19           H  
ATOM   3713  N   THR A 259     -24.603  40.963 -19.264  1.00 74.05           N  
ATOM   3714  H   THR A 259     -24.053  40.470 -18.575  1.00 74.05           H  
ATOM   3715  CA  THR A 259     -25.526  42.006 -18.805  1.00 74.05           C  
ATOM   3716  HA  THR A 259     -26.295  42.177 -19.559  1.00 74.05           H  
ATOM   3717  C   THR A 259     -24.758  43.292 -18.584  1.00 74.05           C  
ATOM   3718  CB  THR A 259     -26.210  41.600 -17.504  1.00 74.05           C  
ATOM   3719  HB  THR A 259     -25.465  41.489 -16.715  1.00 74.05           H  
ATOM   3720  O   THR A 259     -23.767  43.290 -17.860  1.00 74.05           O  
ATOM   3721  CG2 THR A 259     -27.278  42.601 -17.056  1.00 74.05           C  
ATOM   3722 HG21 THR A 259     -27.961  42.821 -17.876  1.00 74.05           H  
ATOM   3723 HG22 THR A 259     -27.837  42.195 -16.213  1.00 74.05           H  
ATOM   3724 HG23 THR A 259     -26.803  43.530 -16.743  1.00 74.05           H  
ATOM   3725  OG1 THR A 259     -26.829  40.357 -17.714  1.00 74.05           O  
ATOM   3726  HG1 THR A 259     -26.177  39.813 -18.163  1.00 74.05           H  
ATOM   3727  N   ILE A 260     -25.226  44.387 -19.174  1.00 79.43           N  
ATOM   3728  H   ILE A 260     -26.041  44.304 -19.765  1.00 79.43           H  
ATOM   3729  CA  ILE A 260     -24.596  45.702 -19.075  1.00 79.43           C  
ATOM   3730  HA  ILE A 260     -23.693  45.620 -18.470  1.00 79.43           H  
ATOM   3731  C   ILE A 260     -25.578  46.643 -18.393  1.00 79.43           C  
ATOM   3732  CB  ILE A 260     -24.175  46.243 -20.456  1.00 79.43           C  
ATOM   3733  HB  ILE A 260     -25.074  46.545 -20.993  1.00 79.43           H  
ATOM   3734  O   ILE A 260     -26.596  46.990 -18.977  1.00 79.43           O  
ATOM   3735  CG1 ILE A 260     -23.459  45.178 -21.317  1.00 79.43           C  
ATOM   3736 HG12 ILE A 260     -24.049  44.263 -21.359  1.00 79.43           H  
ATOM   3737 HG13 ILE A 260     -22.483  44.930 -20.899  1.00 79.43           H  
ATOM   3738  CG2 ILE A 260     -23.298  47.492 -20.242  1.00 79.43           C  
ATOM   3739 HG21 ILE A 260     -23.022  47.934 -21.200  1.00 79.43           H  
ATOM   3740 HG22 ILE A 260     -22.391  47.222 -19.700  1.00 79.43           H  
ATOM   3741 HG23 ILE A 260     -23.842  48.246 -19.673  1.00 79.43           H  
ATOM   3742  CD1 ILE A 260     -23.285  45.621 -22.764  1.00 79.43           C  
ATOM   3743 HD11 ILE A 260     -22.880  44.786 -23.335  1.00 79.43           H  
ATOM   3744 HD12 ILE A 260     -22.595  46.463 -22.829  1.00 79.43           H  
ATOM   3745 HD13 ILE A 260     -24.251  45.902 -23.181  1.00 79.43           H  
ATOM   3746  N   ASN A 261     -25.283  47.065 -17.170  1.00 77.71           N  
ATOM   3747  H   ASN A 261     -24.393  46.787 -16.782  1.00 77.71           H  
ATOM   3748  CA  ASN A 261     -26.076  48.059 -16.449  1.00 77.71           C  
ATOM   3749  HA  ASN A 261     -27.072  48.139 -16.885  1.00 77.71           H  
ATOM   3750  C   ASN A 261     -25.391  49.421 -16.577  1.00 77.71           C  
ATOM   3751  CB  ASN A 261     -26.237  47.614 -14.989  1.00 77.71           C  
ATOM   3752  HB2 ASN A 261     -25.258  47.486 -14.527  1.00 77.71           H  
ATOM   3753  HB3 ASN A 261     -26.772  48.384 -14.433  1.00 77.71           H  
ATOM   3754  O   ASN A 261     -24.205  49.526 -16.261  1.00 77.71           O  
ATOM   3755  CG  ASN A 261     -27.044  46.339 -14.861  1.00 77.71           C  
ATOM   3756  ND2 ASN A 261     -26.419  45.227 -14.548  1.00 77.71           N  
ATOM   3757 HD21 ASN A 261     -27.004  44.410 -14.449  1.00 77.71           H  
ATOM   3758 HD22 ASN A 261     -25.412  45.201 -14.470  1.00 77.71           H  
ATOM   3759  OD1 ASN A 261     -28.242  46.318 -15.057  1.00 77.71           O  
ATOM   3760  N   THR A 262     -26.109  50.457 -17.022  1.00 79.60           N  
ATOM   3761  H   THR A 262     -27.072  50.304 -17.287  1.00 79.60           H  
ATOM   3762  CA  THR A 262     -25.578  51.825 -17.156  1.00 79.60           C  
ATOM   3763  HA  THR A 262     -24.592  51.850 -16.692  1.00 79.60           H  
ATOM   3764  C   THR A 262     -26.443  52.874 -16.467  1.00 79.60           C  
ATOM   3765  CB  THR A 262     -25.369  52.254 -18.604  1.00 79.60           C  
ATOM   3766  HB  THR A 262     -24.878  53.227 -18.595  1.00 79.60           H  
ATOM   3767  O   THR A 262     -27.664  52.848 -16.589  1.00 79.60           O  
ATOM   3768  CG2 THR A 262     -24.489  51.264 -19.364  1.00 79.60           C  
ATOM   3769 HG21 THR A 262     -23.622  51.008 -18.755  1.00 79.60           H  
ATOM   3770 HG22 THR A 262     -24.134  51.724 -20.286  1.00 79.60           H  
ATOM   3771 HG23 THR A 262     -25.055  50.363 -19.600  1.00 79.60           H  
ATOM   3772  OG1 THR A 262     -26.600  52.382 -19.264  1.00 79.60           O  
ATOM   3773  HG1 THR A 262     -27.254  52.685 -18.629  1.00 79.60           H  
ATOM   3774  N   LEU A 263     -25.807  53.817 -15.778  1.00 76.27           N  
ATOM   3775  H   LEU A 263     -24.801  53.759 -15.725  1.00 76.27           H  
ATOM   3776  CA  LEU A 263     -26.430  54.976 -15.147  1.00 76.27           C  
ATOM   3777  HA  LEU A 263     -27.489  55.021 -15.399  1.00 76.27           H  
ATOM   3778  C   LEU A 263     -25.733  56.214 -15.701  1.00 76.27           C  
ATOM   3779  CB  LEU A 263     -26.283  54.850 -13.614  1.00 76.27           C  
ATOM   3780  HB2 LEU A 263     -26.891  54.015 -13.266  1.00 76.27           H  
ATOM   3781  HB3 LEU A 263     -25.241  54.618 -13.393  1.00 76.27           H  
ATOM   3782  O   LEU A 263     -24.530  56.335 -15.519  1.00 76.27           O  
ATOM   3783  CG  LEU A 263     -26.665  56.116 -12.823  1.00 76.27           C  
ATOM   3784  HG  LEU A 263     -26.095  56.967 -13.197  1.00 76.27           H  
ATOM   3785  CD1 LEU A 263     -28.155  56.441 -12.927  1.00 76.27           C  
ATOM   3786 HD11 LEU A 263     -28.747  55.618 -12.526  1.00 76.27           H  
ATOM   3787 HD12 LEU A 263     -28.367  57.347 -12.359  1.00 76.27           H  
ATOM   3788 HD13 LEU A 263     -28.432  56.615 -13.967  1.00 76.27           H  
ATOM   3789  CD2 LEU A 263     -26.311  55.938 -11.347  1.00 76.27           C  
ATOM   3790 HD21 LEU A 263     -25.255  55.683 -11.254  1.00 76.27           H  
ATOM   3791 HD22 LEU A 263     -26.479  56.877 -10.819  1.00 76.27           H  
ATOM   3792 HD23 LEU A 263     -26.909  55.141 -10.907  1.00 76.27           H  
ATOM   3793  N   GLY A 264     -26.460  57.113 -16.361  1.00 79.44           N  
ATOM   3794  H   GLY A 264     -27.432  56.898 -16.530  1.00 79.44           H  
ATOM   3795  CA  GLY A 264     -25.989  58.450 -16.729  1.00 79.44           C  
ATOM   3796  HA2 GLY A 264     -24.907  58.518 -16.620  1.00 79.44           H  
ATOM   3797  HA3 GLY A 264     -26.236  58.653 -17.771  1.00 79.44           H  
ATOM   3798  C   GLY A 264     -26.649  59.520 -15.860  1.00 79.44           C  
ATOM   3799  O   GLY A 264     -27.855  59.456 -15.610  1.00 79.44           O  
ATOM   3800  N   THR A 265     -25.881  60.504 -15.398  1.00 81.40           N  
ATOM   3801  H   THR A 265     -24.894  60.496 -15.614  1.00 81.40           H  
ATOM   3802  CA  THR A 265     -26.369  61.649 -14.620  1.00 81.40           C  
ATOM   3803  HA  THR A 265     -27.458  61.643 -14.637  1.00 81.40           H  
ATOM   3804  C   THR A 265     -25.922  62.963 -15.253  1.00 81.40           C  
ATOM   3805  CB  THR A 265     -25.939  61.590 -13.143  1.00 81.40           C  
ATOM   3806  HB  THR A 265     -26.308  62.484 -12.639  1.00 81.40           H  
ATOM   3807  O   THR A 265     -24.804  63.087 -15.749  1.00 81.40           O  
ATOM   3808  CG2 THR A 265     -26.502  60.364 -12.428  1.00 81.40           C  
ATOM   3809 HG21 THR A 265     -27.583  60.333 -12.570  1.00 81.40           H  
ATOM   3810 HG22 THR A 265     -26.061  59.455 -12.839  1.00 81.40           H  
ATOM   3811 HG23 THR A 265     -26.282  60.421 -11.362  1.00 81.40           H  
ATOM   3812  OG1 THR A 265     -24.540  61.536 -13.009  1.00 81.40           O  
ATOM   3813  HG1 THR A 265     -24.317  61.552 -12.075  1.00 81.40           H  
ATOM   3814  N   LEU A 266     -26.806  63.959 -15.249  1.00 81.03           N  
ATOM   3815  H   LEU A 266     -27.722  63.791 -14.858  1.00 81.03           H  
ATOM   3816  CA  LEU A 266     -26.509  65.311 -15.723  1.00 81.03           C  
ATOM   3817  HA  LEU A 266     -25.442  65.503 -15.609  1.00 81.03           H  
ATOM   3818  C   LEU A 266     -27.264  66.310 -14.844  1.00 81.03           C  
ATOM   3819  CB  LEU A 266     -26.862  65.408 -17.225  1.00 81.03           C  
ATOM   3820  HB2 LEU A 266     -26.258  64.682 -17.770  1.00 81.03           H  
ATOM   3821  HB3 LEU A 266     -27.906  65.128 -17.367  1.00 81.03           H  
ATOM   3822  O   LEU A 266     -28.462  66.157 -14.607  1.00 81.03           O  
ATOM   3823  CG  LEU A 266     -26.693  66.780 -17.889  1.00 81.03           C  
ATOM   3824  HG  LEU A 266     -27.201  67.540 -17.296  1.00 81.03           H  
ATOM   3825  CD1 LEU A 266     -25.220  67.146 -18.025  1.00 81.03           C  
ATOM   3826 HD11 LEU A 266     -24.769  67.265 -17.040  1.00 81.03           H  
ATOM   3827 HD12 LEU A 266     -24.689  66.365 -18.570  1.00 81.03           H  
ATOM   3828 HD13 LEU A 266     -25.119  68.084 -18.571  1.00 81.03           H  
ATOM   3829  CD2 LEU A 266     -27.318  66.747 -19.286  1.00 81.03           C  
ATOM   3830 HD21 LEU A 266     -28.383  66.526 -19.213  1.00 81.03           H  
ATOM   3831 HD22 LEU A 266     -26.834  65.985 -19.896  1.00 81.03           H  
ATOM   3832 HD23 LEU A 266     -27.200  67.719 -19.766  1.00 81.03           H  
ATOM   3833  N   ASN A 267     -26.569  67.325 -14.343  1.00 83.65           N  
ATOM   3834  H   ASN A 267     -25.584  67.384 -14.558  1.00 83.65           H  
ATOM   3835  CA  ASN A 267     -27.180  68.460 -13.658  1.00 83.65           C  
ATOM   3836  HA  ASN A 267     -28.259  68.326 -13.586  1.00 83.65           H  
ATOM   3837  C   ASN A 267     -26.917  69.709 -14.499  1.00 83.65           C  
ATOM   3838  CB  ASN A 267     -26.620  68.590 -12.232  1.00 83.65           C  
ATOM   3839  HB2 ASN A 267     -25.533  68.648 -12.285  1.00 83.65           H  
ATOM   3840  HB3 ASN A 267     -26.988  69.519 -11.795  1.00 83.65           H  
ATOM   3841  O   ASN A 267     -25.758  70.004 -14.789  1.00 83.65           O  
ATOM   3842  CG  ASN A 267     -27.032  67.454 -11.309  1.00 83.65           C  
ATOM   3843  ND2 ASN A 267     -26.199  66.485 -11.050  1.00 83.65           N  
ATOM   3844 HD21 ASN A 267     -25.333  66.417 -11.565  1.00 83.65           H  
ATOM   3845 HD22 ASN A 267     -26.550  65.685 -10.544  1.00 83.65           H  
ATOM   3846  OD1 ASN A 267     -28.102  67.417 -10.736  1.00 83.65           O  
ATOM   3847  N   LEU A 268     -27.982  70.418 -14.877  1.00 85.17           N  
ATOM   3848  H   LEU A 268     -28.892  70.090 -14.588  1.00 85.17           H  
ATOM   3849  CA  LEU A 268     -27.945  71.677 -15.623  1.00 85.17           C  
ATOM   3850  HA  LEU A 268     -26.913  71.919 -15.876  1.00 85.17           H  
ATOM   3851  C   LEU A 268     -28.513  72.818 -14.779  1.00 85.17           C  
ATOM   3852  CB  LEU A 268     -28.699  71.571 -16.957  1.00 85.17           C  
ATOM   3853  HB2 LEU A 268     -29.763  71.473 -16.741  1.00 85.17           H  
ATOM   3854  HB3 LEU A 268     -28.568  72.509 -17.497  1.00 85.17           H  
ATOM   3855  O   LEU A 268     -29.425  72.615 -13.978  1.00 85.17           O  
ATOM   3856  CG  LEU A 268     -28.270  70.416 -17.874  1.00 85.17           C  
ATOM   3857  HG  LEU A 268     -28.430  69.465 -17.366  1.00 85.17           H  
ATOM   3858  CD1 LEU A 268     -29.114  70.424 -19.146  1.00 85.17           C  
ATOM   3859 HD11 LEU A 268     -30.173  70.470 -18.892  1.00 85.17           H  
ATOM   3860 HD12 LEU A 268     -28.861  71.291 -19.757  1.00 85.17           H  
ATOM   3861 HD13 LEU A 268     -28.924  69.514 -19.716  1.00 85.17           H  
ATOM   3862  CD2 LEU A 268     -26.805  70.547 -18.275  1.00 85.17           C  
ATOM   3863 HD21 LEU A 268     -26.609  71.565 -18.611  1.00 85.17           H  
ATOM   3864 HD22 LEU A 268     -26.170  70.319 -17.419  1.00 85.17           H  
ATOM   3865 HD23 LEU A 268     -26.572  69.854 -19.083  1.00 85.17           H  
ATOM   3866  N   GLU A 269     -28.015  74.026 -15.015  1.00 84.04           N  
ATOM   3867  H   GLU A 269     -27.282  74.110 -15.704  1.00 84.04           H  
ATOM   3868  CA  GLU A 269     -28.523  75.265 -14.424  1.00 84.04           C  
ATOM   3869  HA  GLU A 269     -29.473  75.074 -13.924  1.00 84.04           H  
ATOM   3870  C   GLU A 269     -28.767  76.312 -15.511  1.00 84.04           C  
ATOM   3871  CB  GLU A 269     -27.536  75.821 -13.387  1.00 84.04           C  
ATOM   3872  HB2 GLU A 269     -26.518  75.739 -13.769  1.00 84.04           H  
ATOM   3873  HB3 GLU A 269     -27.758  76.876 -13.225  1.00 84.04           H  
ATOM   3874  O   GLU A 269     -27.951  76.483 -16.419  1.00 84.04           O  
ATOM   3875  CG  GLU A 269     -27.628  75.105 -12.040  1.00 84.04           C  
ATOM   3876  HG2 GLU A 269     -28.626  75.292 -11.644  1.00 84.04           H  
ATOM   3877  HG3 GLU A 269     -27.515  74.032 -12.190  1.00 84.04           H  
ATOM   3878  CD  GLU A 269     -26.579  75.610 -11.031  1.00 84.04           C  
ATOM   3879  OE1 GLU A 269     -26.076  74.767 -10.258  1.00 84.04           O  
ATOM   3880  OE2 GLU A 269     -26.292  76.841 -10.997  1.00 84.04           O  
ATOM   3881  N   MET A 270     -29.862  77.058 -15.392  1.00 84.44           N  
ATOM   3882  H   MET A 270     -30.518  76.836 -14.658  1.00 84.44           H  
ATOM   3883  CA  MET A 270     -30.128  78.242 -16.209  1.00 84.44           C  
ATOM   3884  HA  MET A 270     -29.212  78.551 -16.712  1.00 84.44           H  
ATOM   3885  C   MET A 270     -30.588  79.392 -15.320  1.00 84.44           C  
ATOM   3886  CB  MET A 270     -31.178  77.948 -17.284  1.00 84.44           C  
ATOM   3887  HB2 MET A 270     -32.122  77.684 -16.808  1.00 84.44           H  
ATOM   3888  HB3 MET A 270     -31.312  78.857 -17.871  1.00 84.44           H  
ATOM   3889  O   MET A 270     -31.340  79.186 -14.371  1.00 84.44           O  
ATOM   3890  CG  MET A 270     -30.768  76.830 -18.245  1.00 84.44           C  
ATOM   3891  HG2 MET A 270     -30.581  75.919 -17.677  1.00 84.44           H  
ATOM   3892  HG3 MET A 270     -29.840  77.116 -18.741  1.00 84.44           H  
ATOM   3893  SD  MET A 270     -32.010  76.450 -19.506  1.00 84.44           S  
ATOM   3894  CE  MET A 270     -31.836  77.894 -20.578  1.00 84.44           C  
ATOM   3895  HE1 MET A 270     -30.786  78.064 -20.815  1.00 84.44           H  
ATOM   3896  HE2 MET A 270     -32.382  77.699 -21.502  1.00 84.44           H  
ATOM   3897  HE3 MET A 270     -32.256  78.776 -20.094  1.00 84.44           H  
ATOM   3898  N   SER A 271     -30.147  80.612 -15.618  1.00 81.60           N  
ATOM   3899  H   SER A 271     -29.508  80.729 -16.391  1.00 81.60           H  
ATOM   3900  CA  SER A 271     -30.587  81.802 -14.883  1.00 81.60           C  
ATOM   3901  HA  SER A 271     -30.506  81.601 -13.814  1.00 81.60           H  
ATOM   3902  C   SER A 271     -32.048  82.146 -15.195  1.00 81.60           C  
ATOM   3903  CB  SER A 271     -29.693  83.001 -15.200  1.00 81.60           C  
ATOM   3904  HB2 SER A 271     -30.049  83.867 -14.641  1.00 81.60           H  
ATOM   3905  HB3 SER A 271     -29.744  83.221 -16.266  1.00 81.60           H  
ATOM   3906  O   SER A 271     -32.467  82.114 -16.354  1.00 81.60           O  
ATOM   3907  OG  SER A 271     -28.352  82.729 -14.833  1.00 81.60           O  
ATOM   3908  HG  SER A 271     -27.829  83.521 -14.977  1.00 81.60           H  
ATOM   3909  N   GLY A 272     -32.798  82.545 -14.168  1.00 79.57           N  
ATOM   3910  H   GLY A 272     -32.389  82.538 -13.244  1.00 79.57           H  
ATOM   3911  CA  GLY A 272     -34.223  82.857 -14.264  1.00 79.57           C  
ATOM   3912  HA2 GLY A 272     -34.418  83.369 -15.207  1.00 79.57           H  
ATOM   3913  HA3 GLY A 272     -34.502  83.535 -13.457  1.00 79.57           H  
ATOM   3914  C   GLY A 272     -35.131  81.628 -14.199  1.00 79.57           C  
ATOM   3915  O   GLY A 272     -34.675  80.495 -14.018  1.00 79.57           O  
ATOM   3916  N   ASP A 273     -36.432  81.870 -14.350  1.00 83.13           N  
ATOM   3917  H   ASP A 273     -36.746  82.819 -14.492  1.00 83.13           H  
ATOM   3918  CA  ASP A 273     -37.424  80.818 -14.558  1.00 83.13           C  
ATOM   3919  HA  ASP A 273     -37.205  79.979 -13.898  1.00 83.13           H  
ATOM   3920  C   ASP A 273     -37.353  80.343 -16.013  1.00 83.13           C  
ATOM   3921  CB  ASP A 273     -38.821  81.336 -14.203  1.00 83.13           C  
ATOM   3922  HB2 ASP A 273     -39.121  82.104 -14.916  1.00 83.13           H  
ATOM   3923  HB3 ASP A 273     -38.789  81.796 -13.215  1.00 83.13           H  
ATOM   3924  O   ASP A 273     -37.722  81.066 -16.933  1.00 83.13           O  
ATOM   3925  CG  ASP A 273     -39.870  80.224 -14.180  1.00 83.13           C  
ATOM   3926  OD1 ASP A 273     -41.011  80.518 -13.767  1.00 83.13           O  
ATOM   3927  OD2 ASP A 273     -39.564  79.048 -14.493  1.00 83.13           O  
ATOM   3928  N   GLN A 274     -36.807  79.149 -16.212  1.00 80.61           N  
ATOM   3929  H   GLN A 274     -36.523  78.637 -15.389  1.00 80.61           H  
ATOM   3930  CA  GLN A 274     -36.565  78.516 -17.511  1.00 80.61           C  
ATOM   3931  HA  GLN A 274     -37.031  79.106 -18.300  1.00 80.61           H  
ATOM   3932  C   GLN A 274     -37.224  77.136 -17.559  1.00 80.61           C  
ATOM   3933  CB  GLN A 274     -35.049  78.438 -17.776  1.00 80.61           C  
ATOM   3934  HB2 GLN A 274     -34.581  77.882 -16.964  1.00 80.61           H  
ATOM   3935  HB3 GLN A 274     -34.860  77.895 -18.702  1.00 80.61           H  
ATOM   3936  O   GLN A 274     -36.822  76.267 -18.330  1.00 80.61           O  
ATOM   3937  CG  GLN A 274     -34.386  79.817 -17.874  1.00 80.61           C  
ATOM   3938  HG2 GLN A 274     -33.303  79.692 -17.880  1.00 80.61           H  
ATOM   3939  HG3 GLN A 274     -34.630  80.411 -16.993  1.00 80.61           H  
ATOM   3940  CD  GLN A 274     -34.753  80.606 -19.125  1.00 80.61           C  
ATOM   3941  NE2 GLN A 274     -34.422  81.876 -19.147  1.00 80.61           N  
ATOM   3942 HE21 GLN A 274     -34.760  82.398 -19.943  1.00 80.61           H  
ATOM   3943 HE22 GLN A 274     -33.995  82.285 -18.328  1.00 80.61           H  
ATOM   3944  OE1 GLN A 274     -35.273  80.112 -20.111  1.00 80.61           O  
ATOM   3945  N   ARG A 275     -38.216  76.879 -16.693  1.00 80.84           N  
ATOM   3946  H   ARG A 275     -38.527  77.635 -16.099  1.00 80.84           H  
ATOM   3947  CA  ARG A 275     -38.870  75.563 -16.584  1.00 80.84           C  
ATOM   3948  HA  ARG A 275     -38.124  74.815 -16.317  1.00 80.84           H  
ATOM   3949  C   ARG A 275     -39.474  75.095 -17.912  1.00 80.84           C  
ATOM   3950  CB  ARG A 275     -39.951  75.624 -15.497  1.00 80.84           C  
ATOM   3951  HB2 ARG A 275     -40.614  76.465 -15.701  1.00 80.84           H  
ATOM   3952  HB3 ARG A 275     -40.539  74.707 -15.531  1.00 80.84           H  
ATOM   3953  O   ARG A 275     -39.521  73.897 -18.174  1.00 80.84           O  
ATOM   3954  CG  ARG A 275     -39.348  75.763 -14.091  1.00 80.84           C  
ATOM   3955  HG2 ARG A 275     -38.684  76.626 -14.045  1.00 80.84           H  
ATOM   3956  HG3 ARG A 275     -38.760  74.872 -13.871  1.00 80.84           H  
ATOM   3957  CD  ARG A 275     -40.437  75.899 -13.024  1.00 80.84           C  
ATOM   3958  HD2 ARG A 275     -41.174  75.109 -13.171  1.00 80.84           H  
ATOM   3959  HD3 ARG A 275     -39.978  75.766 -12.045  1.00 80.84           H  
ATOM   3960  NE  ARG A 275     -41.082  77.220 -13.079  1.00 80.84           N  
ATOM   3961  HE  ARG A 275     -40.629  77.925 -13.642  1.00 80.84           H  
ATOM   3962  NH1 ARG A 275     -42.815  76.797 -11.647  1.00 80.84           N  
ATOM   3963 HH11 ARG A 275     -43.655  77.112 -11.185  1.00 80.84           H  
ATOM   3964 HH12 ARG A 275     -42.447  75.866 -11.517  1.00 80.84           H  
ATOM   3965  NH2 ARG A 275     -42.655  78.794 -12.595  1.00 80.84           N  
ATOM   3966 HH21 ARG A 275     -42.112  79.447 -13.141  1.00 80.84           H  
ATOM   3967 HH22 ARG A 275     -43.489  79.119 -12.128  1.00 80.84           H  
ATOM   3968  CZ  ARG A 275     -42.173  77.601 -12.448  1.00 80.84           C  
ATOM   3969  N   ASP A 276     -39.877  76.029 -18.766  1.00 76.73           N  
ATOM   3970  H   ASP A 276     -39.664  76.990 -18.539  1.00 76.73           H  
ATOM   3971  CA  ASP A 276     -40.385  75.792 -20.119  1.00 76.73           C  
ATOM   3972  HA  ASP A 276     -41.178  75.046 -20.064  1.00 76.73           H  
ATOM   3973  C   ASP A 276     -39.321  75.257 -21.101  1.00 76.73           C  
ATOM   3974  CB  ASP A 276     -41.000  77.106 -20.632  1.00 76.73           C  
ATOM   3975  HB2 ASP A 276     -41.548  76.888 -21.549  1.00 76.73           H  
ATOM   3976  HB3 ASP A 276     -41.716  77.479 -19.900  1.00 76.73           H  
ATOM   3977  O   ASP A 276     -39.661  74.610 -22.093  1.00 76.73           O  
ATOM   3978  CG  ASP A 276     -39.962  78.201 -20.923  1.00 76.73           C  
ATOM   3979  OD1 ASP A 276     -40.198  78.989 -21.861  1.00 76.73           O  
ATOM   3980  OD2 ASP A 276     -38.901  78.217 -20.258  1.00 76.73           O  
ATOM   3981  N   GLN A 277     -38.030  75.454 -20.816  1.00 80.46           N  
ATOM   3982  H   GLN A 277     -37.805  76.051 -20.033  1.00 80.46           H  
ATOM   3983  CA  GLN A 277     -36.931  74.911 -21.618  1.00 80.46           C  
ATOM   3984  HA  GLN A 277     -37.202  75.011 -22.669  1.00 80.46           H  
ATOM   3985  C   GLN A 277     -36.689  73.416 -21.373  1.00 80.46           C  
ATOM   3986  CB  GLN A 277     -35.627  75.700 -21.396  1.00 80.46           C  
ATOM   3987  HB2 GLN A 277     -34.870  75.310 -22.076  1.00 80.46           H  
ATOM   3988  HB3 GLN A 277     -35.273  75.530 -20.379  1.00 80.46           H  
ATOM   3989  O   GLN A 277     -35.929  72.802 -22.122  1.00 80.46           O  
ATOM   3990  CG  GLN A 277     -35.740  77.212 -21.627  1.00 80.46           C  
ATOM   3991  HG2 GLN A 277     -34.750  77.659 -21.543  1.00 80.46           H  
ATOM   3992  HG3 GLN A 277     -36.350  77.642 -20.833  1.00 80.46           H  
ATOM   3993  CD  GLN A 277     -36.327  77.604 -22.982  1.00 80.46           C  
ATOM   3994  NE2 GLN A 277     -37.350  78.424 -22.972  1.00 80.46           N  
ATOM   3995 HE21 GLN A 277     -37.745  78.807 -23.819  1.00 80.46           H  
ATOM   3996 HE22 GLN A 277     -37.781  78.663 -22.090  1.00 80.46           H  
ATOM   3997  OE1 GLN A 277     -35.896  77.186 -24.061  1.00 80.46           O  
ATOM   3998  N   ALA A 278     -37.337  72.798 -20.376  1.00 80.77           N  
ATOM   3999  H   ALA A 278     -37.965  73.346 -19.807  1.00 80.77           H  
ATOM   4000  CA  ALA A 278     -37.111  71.398 -20.003  1.00 80.77           C  
ATOM   4001  HA  ALA A 278     -36.097  71.301 -19.614  1.00 80.77           H  
ATOM   4002  C   ALA A 278     -37.247  70.426 -21.188  1.00 80.77           C  
ATOM   4003  CB  ALA A 278     -38.100  71.035 -18.894  1.00 80.77           C  
ATOM   4004  HB1 ALA A 278     -37.931  70.007 -18.574  1.00 80.77           H  
ATOM   4005  HB2 ALA A 278     -39.125  71.132 -19.253  1.00 80.77           H  
ATOM   4006  HB3 ALA A 278     -37.962  71.705 -18.045  1.00 80.77           H  
ATOM   4007  O   ALA A 278     -36.403  69.553 -21.367  1.00 80.77           O  
ATOM   4008  N   GLY A 279     -38.247  70.635 -22.053  1.00 75.37           N  
ATOM   4009  H   GLY A 279     -38.881  71.396 -21.856  1.00 75.37           H  
ATOM   4010  CA  GLY A 279     -38.484  69.825 -23.257  1.00 75.37           C  
ATOM   4011  HA2 GLY A 279     -39.472  70.059 -23.653  1.00 75.37           H  
ATOM   4012  HA3 GLY A 279     -38.471  68.771 -22.979  1.00 75.37           H  
ATOM   4013  C   GLY A 279     -37.463  70.020 -24.388  1.00 75.37           C  
ATOM   4014  O   GLY A 279     -37.609  69.428 -25.458  1.00 75.37           O  
ATOM   4015  N   LYS A 280     -36.431  70.846 -24.182  1.00 80.46           N  
ATOM   4016  H   LYS A 280     -36.394  71.332 -23.297  1.00 80.46           H  
ATOM   4017  CA  LYS A 280     -35.349  71.112 -25.142  1.00 80.46           C  
ATOM   4018  HA  LYS A 280     -35.514  70.539 -26.054  1.00 80.46           H  
ATOM   4019  C   LYS A 280     -33.967  70.709 -24.623  1.00 80.46           C  
ATOM   4020  CB  LYS A 280     -35.340  72.597 -25.504  1.00 80.46           C  
ATOM   4021  HB2 LYS A 280     -35.064  73.163 -24.615  1.00 80.46           H  
ATOM   4022  HB3 LYS A 280     -34.569  72.757 -26.258  1.00 80.46           H  
ATOM   4023  O   LYS A 280     -32.992  70.824 -25.360  1.00 80.46           O  
ATOM   4024  CG  LYS A 280     -36.676  73.132 -26.046  1.00 80.46           C  
ATOM   4025  HG2 LYS A 280     -36.968  72.590 -26.946  1.00 80.46           H  
ATOM   4026  HG3 LYS A 280     -37.456  73.055 -25.289  1.00 80.46           H  
ATOM   4027  CD  LYS A 280     -36.422  74.597 -26.370  1.00 80.46           C  
ATOM   4028  HD2 LYS A 280     -35.998  75.053 -25.475  1.00 80.46           H  
ATOM   4029  HD3 LYS A 280     -35.694  74.627 -27.181  1.00 80.46           H  
ATOM   4030  CE  LYS A 280     -37.627  75.429 -26.779  1.00 80.46           C  
ATOM   4031  HE2 LYS A 280     -37.978  75.102 -27.758  1.00 80.46           H  
ATOM   4032  HE3 LYS A 280     -38.420  75.288 -26.045  1.00 80.46           H  
ATOM   4033  NZ  LYS A 280     -37.199  76.849 -26.804  1.00 80.46           N  
ATOM   4034  HZ1 LYS A 280     -37.949  77.470 -27.071  1.00 80.46           H  
ATOM   4035  HZ2 LYS A 280     -36.407  76.963 -27.420  1.00 80.46           H  
ATOM   4036  HZ3 LYS A 280     -36.877  77.111 -25.883  1.00 80.46           H  
ATOM   4037  N   LEU A 281     -33.858  70.251 -23.380  1.00 82.47           N  
ATOM   4038  H   LEU A 281     -34.698  70.131 -22.831  1.00 82.47           H  
ATOM   4039  CA  LEU A 281     -32.596  69.823 -22.780  1.00 82.47           C  
ATOM   4040  HA  LEU A 281     -31.754  70.124 -23.404  1.00 82.47           H  
ATOM   4041  C   LEU A 281     -32.589  68.298 -22.695  1.00 82.47           C  
ATOM   4042  CB  LEU A 281     -32.443  70.486 -21.400  1.00 82.47           C  
ATOM   4043  HB2 LEU A 281     -31.502  70.155 -20.960  1.00 82.47           H  
ATOM   4044  HB3 LEU A 281     -33.259  70.142 -20.765  1.00 82.47           H  
ATOM   4045  O   LEU A 281     -33.517  67.724 -22.140  1.00 82.47           O  
ATOM   4046  CG  LEU A 281     -32.456  72.025 -21.412  1.00 82.47           C  
ATOM   4047  HG  LEU A 281     -33.360  72.387 -21.901  1.00 82.47           H  
ATOM   4048  CD1 LEU A 281     -32.453  72.546 -19.978  1.00 82.47           C  
ATOM   4049 HD11 LEU A 281     -32.549  73.631 -19.983  1.00 82.47           H  
ATOM   4050 HD12 LEU A 281     -31.532  72.271 -19.465  1.00 82.47           H  
ATOM   4051 HD13 LEU A 281     -33.308  72.136 -19.440  1.00 82.47           H  
ATOM   4052  CD2 LEU A 281     -31.244  72.604 -22.140  1.00 82.47           C  
ATOM   4053 HD21 LEU A 281     -30.326  72.245 -21.675  1.00 82.47           H  
ATOM   4054 HD22 LEU A 281     -31.277  73.691 -22.067  1.00 82.47           H  
ATOM   4055 HD23 LEU A 281     -31.267  72.324 -23.194  1.00 82.47           H  
ATOM   4056  N   GLN A 282     -31.572  67.640 -23.249  1.00 81.94           N  
ATOM   4057  H   GLN A 282     -30.841  68.153 -23.722  1.00 81.94           H  
ATOM   4058  CA  GLN A 282     -31.511  66.179 -23.314  1.00 81.94           C  
ATOM   4059  HA  GLN A 282     -32.304  65.748 -22.703  1.00 81.94           H  
ATOM   4060  C   GLN A 282     -30.176  65.650 -22.778  1.00 81.94           C  
ATOM   4061  CB  GLN A 282     -31.736  65.712 -24.760  1.00 81.94           C  
ATOM   4062  HB2 GLN A 282     -31.547  64.640 -24.818  1.00 81.94           H  
ATOM   4063  HB3 GLN A 282     -31.018  66.229 -25.396  1.00 81.94           H  
ATOM   4064  O   GLN A 282     -29.120  66.236 -23.025  1.00 81.94           O  
ATOM   4065  CG  GLN A 282     -33.139  65.998 -25.320  1.00 81.94           C  
ATOM   4066  HG2 GLN A 282     -33.371  67.057 -25.206  1.00 81.94           H  
ATOM   4067  HG3 GLN A 282     -33.873  65.420 -24.758  1.00 81.94           H  
ATOM   4068  CD  GLN A 282     -33.255  65.647 -26.804  1.00 81.94           C  
ATOM   4069  NE2 GLN A 282     -34.372  65.916 -27.440  1.00 81.94           N  
ATOM   4070 HE21 GLN A 282     -35.183  66.272 -26.954  1.00 81.94           H  
ATOM   4071 HE22 GLN A 282     -34.397  65.722 -28.431  1.00 81.94           H  
ATOM   4072  OE1 GLN A 282     -32.367  65.094 -27.436  1.00 81.94           O  
ATOM   4073  N   ILE A 283     -30.220  64.500 -22.108  1.00 82.91           N  
ATOM   4074  H   ILE A 283     -31.128  64.090 -21.940  1.00 82.91           H  
ATOM   4075  CA  ILE A 283     -29.052  63.645 -21.875  1.00 82.91           C  
ATOM   4076  HA  ILE A 283     -28.146  64.238 -22.002  1.00 82.91           H  
ATOM   4077  C   ILE A 283     -29.060  62.552 -22.942  1.00 82.91           C  
ATOM   4078  CB  ILE A 283     -29.050  63.096 -20.428  1.00 82.91           C  
ATOM   4079  HB  ILE A 283     -29.186  63.950 -19.763  1.00 82.91           H  
ATOM   4080  O   ILE A 283     -30.072  61.878 -23.115  1.00 82.91           O  
ATOM   4081  CG1 ILE A 283     -27.690  62.459 -20.077  1.00 82.91           C  
ATOM   4082 HG12 ILE A 283     -27.487  61.620 -20.742  1.00 82.91           H  
ATOM   4083 HG13 ILE A 283     -26.910  63.208 -20.220  1.00 82.91           H  
ATOM   4084  CG2 ILE A 283     -30.197  62.106 -20.153  1.00 82.91           C  
ATOM   4085 HG21 ILE A 283     -31.143  62.520 -20.503  1.00 82.91           H  
ATOM   4086 HG22 ILE A 283     -30.294  61.906 -19.086  1.00 82.91           H  
ATOM   4087 HG23 ILE A 283     -30.019  61.157 -20.660  1.00 82.91           H  
ATOM   4088  CD1 ILE A 283     -27.625  61.968 -18.620  1.00 82.91           C  
ATOM   4089 HD11 ILE A 283     -28.024  62.729 -17.949  1.00 82.91           H  
ATOM   4090 HD12 ILE A 283     -26.594  61.768 -18.330  1.00 82.91           H  
ATOM   4091 HD13 ILE A 283     -28.199  61.048 -18.506  1.00 82.91           H  
ATOM   4092  N   ARG A 284     -27.964  62.370 -23.678  1.00 84.33           N  
ATOM   4093  H   ARG A 284     -27.176  62.977 -23.507  1.00 84.33           H  
ATOM   4094  CA  ARG A 284     -27.769  61.221 -24.567  1.00 84.33           C  
ATOM   4095  HA  ARG A 284     -28.732  60.752 -24.773  1.00 84.33           H  
ATOM   4096  C   ARG A 284     -26.898  60.200 -23.863  1.00 84.33           C  
ATOM   4097  CB  ARG A 284     -27.176  61.660 -25.909  1.00 84.33           C  
ATOM   4098  HB2 ARG A 284     -27.889  62.318 -26.406  1.00 84.33           H  
ATOM   4099  HB3 ARG A 284     -26.254  62.213 -25.728  1.00 84.33           H  
ATOM   4100  O   ARG A 284     -25.778  60.517 -23.479  1.00 84.33           O  
ATOM   4101  CG  ARG A 284     -26.883  60.448 -26.811  1.00 84.33           C  
ATOM   4102  HG2 ARG A 284     -26.128  59.815 -26.345  1.00 84.33           H  
ATOM   4103  HG3 ARG A 284     -27.791  59.858 -26.935  1.00 84.33           H  
ATOM   4104  CD  ARG A 284     -26.375  60.874 -28.187  1.00 84.33           C  
ATOM   4105  HD2 ARG A 284     -27.076  61.600 -28.601  1.00 84.33           H  
ATOM   4106  HD3 ARG A 284     -26.361  59.995 -28.831  1.00 84.33           H  
ATOM   4107  NE  ARG A 284     -25.015  61.444 -28.112  1.00 84.33           N  
ATOM   4108  HE  ARG A 284     -24.490  61.311 -27.260  1.00 84.33           H  
ATOM   4109  NH1 ARG A 284     -25.000  62.517 -30.142  1.00 84.33           N  
ATOM   4110 HH11 ARG A 284     -24.544  63.149 -30.784  1.00 84.33           H  
ATOM   4111 HH12 ARG A 284     -25.952  62.215 -30.289  1.00 84.33           H  
ATOM   4112  NH2 ARG A 284     -23.222  62.635 -28.795  1.00 84.33           N  
ATOM   4113 HH21 ARG A 284     -22.771  63.319 -29.386  1.00 84.33           H  
ATOM   4114 HH22 ARG A 284     -22.802  62.381 -27.913  1.00 84.33           H  
ATOM   4115  CZ  ARG A 284     -24.422  62.194 -29.018  1.00 84.33           C  
ATOM   4116  N   VAL A 285     -27.385  58.973 -23.771  1.00 83.97           N  
ATOM   4117  H   VAL A 285     -28.312  58.803 -24.136  1.00 83.97           H  
ATOM   4118  CA  VAL A 285     -26.653  57.827 -23.238  1.00 83.97           C  
ATOM   4119  HA  VAL A 285     -25.700  58.157 -22.825  1.00 83.97           H  
ATOM   4120  C   VAL A 285     -26.367  56.858 -24.381  1.00 83.97           C  
ATOM   4121  CB  VAL A 285     -27.449  57.169 -22.101  1.00 83.97           C  
ATOM   4122  HB  VAL A 285     -28.433  56.891 -22.478  1.00 83.97           H  
ATOM   4123  O   VAL A 285     -27.277  56.455 -25.107  1.00 83.97           O  
ATOM   4124  CG1 VAL A 285     -26.730  55.919 -21.586  1.00 83.97           C  
ATOM   4125 HG11 VAL A 285     -26.724  55.140 -22.349  1.00 83.97           H  
ATOM   4126 HG12 VAL A 285     -25.705  56.183 -21.328  1.00 83.97           H  
ATOM   4127 HG13 VAL A 285     -27.237  55.527 -20.705  1.00 83.97           H  
ATOM   4128  CG2 VAL A 285     -27.634  58.137 -20.924  1.00 83.97           C  
ATOM   4129 HG21 VAL A 285     -26.666  58.490 -20.569  1.00 83.97           H  
ATOM   4130 HG22 VAL A 285     -28.152  57.627 -20.112  1.00 83.97           H  
ATOM   4131 HG23 VAL A 285     -28.244  58.988 -21.230  1.00 83.97           H  
ATOM   4132  N   ARG A 286     -25.094  56.491 -24.558  1.00 85.78           N  
ATOM   4133  H   ARG A 286     -24.402  56.892 -23.942  1.00 85.78           H  
ATOM   4134  CA  ARG A 286     -24.640  55.510 -25.552  1.00 85.78           C  
ATOM   4135  HA  ARG A 286     -25.508  55.050 -26.026  1.00 85.78           H  
ATOM   4136  C   ARG A 286     -23.866  54.394 -24.878  1.00 85.78           C  
ATOM   4137  CB  ARG A 286     -23.785  56.177 -26.638  1.00 85.78           C  
ATOM   4138  HB2 ARG A 286     -22.983  56.747 -26.169  1.00 85.78           H  
ATOM   4139  HB3 ARG A 286     -23.343  55.404 -27.267  1.00 85.78           H  
ATOM   4140  O   ARG A 286     -22.929  54.655 -24.130  1.00 85.78           O  
ATOM   4141  CG  ARG A 286     -24.628  57.102 -27.512  1.00 85.78           C  
ATOM   4142  HG2 ARG A 286     -25.088  57.881 -26.905  1.00 85.78           H  
ATOM   4143  HG3 ARG A 286     -25.414  56.483 -27.944  1.00 85.78           H  
ATOM   4144  CD  ARG A 286     -23.835  57.743 -28.654  1.00 85.78           C  
ATOM   4145  HD2 ARG A 286     -24.546  58.183 -29.353  1.00 85.78           H  
ATOM   4146  HD3 ARG A 286     -23.273  56.963 -29.167  1.00 85.78           H  
ATOM   4147  NE  ARG A 286     -22.925  58.796 -28.167  1.00 85.78           N  
ATOM   4148  HE  ARG A 286     -22.978  59.049 -27.190  1.00 85.78           H  
ATOM   4149  NH1 ARG A 286     -21.680  59.068 -30.076  1.00 85.78           N  
ATOM   4150 HH11 ARG A 286     -22.264  58.380 -30.531  1.00 85.78           H  
ATOM   4151 HH12 ARG A 286     -20.930  59.555 -30.545  1.00 85.78           H  
ATOM   4152  NH2 ARG A 286     -21.206  60.272 -28.252  1.00 85.78           N  
ATOM   4153 HH21 ARG A 286     -21.465  60.584 -27.326  1.00 85.78           H  
ATOM   4154 HH22 ARG A 286     -20.267  60.477 -28.561  1.00 85.78           H  
ATOM   4155  CZ  ARG A 286     -21.934  59.361 -28.827  1.00 85.78           C  
ATOM   4156  N   VAL A 287     -24.226  53.158 -25.198  1.00 83.86           N  
ATOM   4157  H   VAL A 287     -24.989  53.037 -25.849  1.00 83.86           H  
ATOM   4158  CA  VAL A 287     -23.549  51.954 -24.708  1.00 83.86           C  
ATOM   4159  HA  VAL A 287     -22.757  52.245 -24.017  1.00 83.86           H  
ATOM   4160  C   VAL A 287     -22.910  51.244 -25.887  1.00 83.86           C  
ATOM   4161  CB  VAL A 287     -24.508  51.035 -23.935  1.00 83.86           C  
ATOM   4162  HB  VAL A 287     -25.257  50.626 -24.613  1.00 83.86           H  
ATOM   4163  O   VAL A 287     -23.564  51.004 -26.904  1.00 83.86           O  
ATOM   4164  CG1 VAL A 287     -23.745  49.873 -23.287  1.00 83.86           C  
ATOM   4165 HG11 VAL A 287     -23.280  49.248 -24.050  1.00 83.86           H  
ATOM   4166 HG12 VAL A 287     -24.442  49.254 -22.723  1.00 83.86           H  
ATOM   4167 HG13 VAL A 287     -22.978  50.255 -22.613  1.00 83.86           H  
ATOM   4168  CG2 VAL A 287     -25.218  51.838 -22.841  1.00 83.86           C  
ATOM   4169 HG21 VAL A 287     -25.664  51.164 -22.110  1.00 83.86           H  
ATOM   4170 HG22 VAL A 287     -24.512  52.498 -22.337  1.00 83.86           H  
ATOM   4171 HG23 VAL A 287     -26.014  52.439 -23.280  1.00 83.86           H  
ATOM   4172  N   LYS A 288     -21.621  50.924 -25.775  1.00 84.65           N  
ATOM   4173  H   LYS A 288     -21.143  51.185 -24.925  1.00 84.65           H  
ATOM   4174  CA  LYS A 288     -20.832  50.317 -26.852  1.00 84.65           C  
ATOM   4175  HA  LYS A 288     -21.510  50.010 -27.648  1.00 84.65           H  
ATOM   4176  C   LYS A 288     -20.096  49.069 -26.384  1.00 84.65           C  
ATOM   4177  CB  LYS A 288     -19.832  51.335 -27.427  1.00 84.65           C  
ATOM   4178  HB2 LYS A 288     -19.133  51.625 -26.642  1.00 84.65           H  
ATOM   4179  HB3 LYS A 288     -19.265  50.852 -28.222  1.00 84.65           H  
ATOM   4180  O   LYS A 288     -19.654  49.012 -25.241  1.00 84.65           O  
ATOM   4181  CG  LYS A 288     -20.496  52.596 -27.998  1.00 84.65           C  
ATOM   4182  HG2 LYS A 288     -21.203  52.309 -28.776  1.00 84.65           H  
ATOM   4183  HG3 LYS A 288     -21.029  53.124 -27.207  1.00 84.65           H  
ATOM   4184  CD  LYS A 288     -19.445  53.533 -28.597  1.00 84.65           C  
ATOM   4185  HD2 LYS A 288     -18.728  53.795 -27.819  1.00 84.65           H  
ATOM   4186  HD3 LYS A 288     -18.921  53.030 -29.410  1.00 84.65           H  
ATOM   4187  CE  LYS A 288     -20.123  54.802 -29.110  1.00 84.65           C  
ATOM   4188  HE2 LYS A 288     -20.752  55.188 -28.308  1.00 84.65           H  
ATOM   4189  HE3 LYS A 288     -20.751  54.570 -29.970  1.00 84.65           H  
ATOM   4190  NZ  LYS A 288     -19.125  55.836 -29.447  1.00 84.65           N  
ATOM   4191  HZ1 LYS A 288     -18.458  55.905 -28.692  1.00 84.65           H  
ATOM   4192  HZ2 LYS A 288     -18.635  55.695 -30.319  1.00 84.65           H  
ATOM   4193  HZ3 LYS A 288     -19.535  56.752 -29.335  1.00 84.65           H  
ATOM   4194  N   ARG A 289     -19.897  48.121 -27.303  1.00 78.23           N  
ATOM   4195  H   ARG A 289     -20.330  48.287 -28.201  1.00 78.23           H  
ATOM   4196  CA  ARG A 289     -18.853  47.087 -27.252  1.00 78.23           C  
ATOM   4197  HA  ARG A 289     -18.359  47.112 -26.281  1.00 78.23           H  
ATOM   4198  C   ARG A 289     -17.821  47.398 -28.337  1.00 78.23           C  
ATOM   4199  CB  ARG A 289     -19.458  45.686 -27.442  1.00 78.23           C  
ATOM   4200  HB2 ARG A 289     -20.022  45.678 -28.375  1.00 78.23           H  
ATOM   4201  HB3 ARG A 289     -20.141  45.466 -26.621  1.00 78.23           H  
ATOM   4202  O   ARG A 289     -18.110  47.256 -29.527  1.00 78.23           O  
ATOM   4203  CG  ARG A 289     -18.363  44.597 -27.445  1.00 78.23           C  
ATOM   4204  HG2 ARG A 289     -18.084  44.383 -26.414  1.00 78.23           H  
ATOM   4205  HG3 ARG A 289     -17.467  44.956 -27.952  1.00 78.23           H  
ATOM   4206  CD  ARG A 289     -18.738  43.284 -28.142  1.00 78.23           C  
ATOM   4207  HD2 ARG A 289     -19.403  42.705 -27.501  1.00 78.23           H  
ATOM   4208  HD3 ARG A 289     -17.829  42.689 -28.234  1.00 78.23           H  
ATOM   4209  NE  ARG A 289     -19.304  43.487 -29.495  1.00 78.23           N  
ATOM   4210  HE  ARG A 289     -18.714  43.964 -30.163  1.00 78.23           H  
ATOM   4211  NH1 ARG A 289     -21.386  42.587 -29.151  1.00 78.23           N  
ATOM   4212 HH11 ARG A 289     -21.201  42.452 -28.167  1.00 78.23           H  
ATOM   4213 HH12 ARG A 289     -22.316  42.302 -29.424  1.00 78.23           H  
ATOM   4214  NH2 ARG A 289     -20.860  43.349 -31.154  1.00 78.23           N  
ATOM   4215 HH21 ARG A 289     -20.259  43.867 -31.779  1.00 78.23           H  
ATOM   4216 HH22 ARG A 289     -21.791  43.080 -31.439  1.00 78.23           H  
ATOM   4217  CZ  ARG A 289     -20.507  43.138 -29.919  1.00 78.23           C  
ATOM   4218  N   GLY A 290     -16.611  47.789 -27.949  1.00 81.99           N  
ATOM   4219  H   GLY A 290     -16.426  47.833 -26.957  1.00 81.99           H  
ATOM   4220  CA  GLY A 290     -15.603  48.307 -28.872  1.00 81.99           C  
ATOM   4221  HA2 GLY A 290     -14.736  48.656 -28.312  1.00 81.99           H  
ATOM   4222  HA3 GLY A 290     -15.290  47.515 -29.553  1.00 81.99           H  
ATOM   4223  C   GLY A 290     -16.176  49.483 -29.668  1.00 81.99           C  
ATOM   4224  O   GLY A 290     -16.689  50.440 -29.097  1.00 81.99           O  
ATOM   4225  N   SER A 291     -16.157  49.389 -30.997  1.00 85.39           N  
ATOM   4226  H   SER A 291     -15.733  48.584 -31.434  1.00 85.39           H  
ATOM   4227  CA  SER A 291     -16.801  50.372 -31.880  1.00 85.39           C  
ATOM   4228  HA  SER A 291     -16.715  51.361 -31.430  1.00 85.39           H  
ATOM   4229  C   SER A 291     -18.298  50.123 -32.120  1.00 85.39           C  
ATOM   4230  CB  SER A 291     -16.058  50.405 -33.216  1.00 85.39           C  
ATOM   4231  HB2 SER A 291     -16.564  51.086 -33.900  1.00 85.39           H  
ATOM   4232  HB3 SER A 291     -15.041  50.762 -33.052  1.00 85.39           H  
ATOM   4233  O   SER A 291     -18.972  50.986 -32.680  1.00 85.39           O  
ATOM   4234  OG  SER A 291     -16.013  49.104 -33.776  1.00 85.39           O  
ATOM   4235  HG  SER A 291     -15.608  49.158 -34.645  1.00 85.39           H  
ATOM   4236  N   THR A 292     -18.839  48.966 -31.718  1.00 82.54           N  
ATOM   4237  H   THR A 292     -18.293  48.364 -31.119  1.00 82.54           H  
ATOM   4238  CA  THR A 292     -20.250  48.614 -31.944  1.00 82.54           C  
ATOM   4239  HA  THR A 292     -20.543  48.939 -32.942  1.00 82.54           H  
ATOM   4240  C   THR A 292     -21.135  49.315 -30.921  1.00 82.54           C  
ATOM   4241  CB  THR A 292     -20.481  47.096 -31.852  1.00 82.54           C  
ATOM   4242  HB  THR A 292     -20.291  46.756 -30.834  1.00 82.54           H  
ATOM   4243  O   THR A 292     -21.000  49.063 -29.727  1.00 82.54           O  
ATOM   4244  CG2 THR A 292     -21.906  46.709 -32.246  1.00 82.54           C  
ATOM   4245 HG21 THR A 292     -22.620  47.100 -31.521  1.00 82.54           H  
ATOM   4246 HG22 THR A 292     -22.004  45.623 -32.269  1.00 82.54           H  
ATOM   4247 HG23 THR A 292     -22.143  47.105 -33.234  1.00 82.54           H  
ATOM   4248  OG1 THR A 292     -19.612  46.407 -32.724  1.00 82.54           O  
ATOM   4249  HG1 THR A 292     -18.795  46.910 -32.754  1.00 82.54           H  
ATOM   4250  N   VAL A 293     -22.066  50.156 -31.373  1.00 83.57           N  
ATOM   4251  H   VAL A 293     -22.140  50.311 -32.368  1.00 83.57           H  
ATOM   4252  CA  VAL A 293     -23.119  50.717 -30.514  1.00 83.57           C  
ATOM   4253  HA  VAL A 293     -22.688  51.020 -29.559  1.00 83.57           H  
ATOM   4254  C   VAL A 293     -24.141  49.623 -30.231  1.00 83.57           C  
ATOM   4255  CB  VAL A 293     -23.781  51.953 -31.153  1.00 83.57           C  
ATOM   4256  HB  VAL A 293     -24.220  51.676 -32.111  1.00 83.57           H  
ATOM   4257  O   VAL A 293     -24.786  49.131 -31.151  1.00 83.57           O  
ATOM   4258  CG1 VAL A 293     -24.875  52.539 -30.254  1.00 83.57           C  
ATOM   4259 HG11 VAL A 293     -25.276  53.451 -30.696  1.00 83.57           H  
ATOM   4260 HG12 VAL A 293     -25.696  51.828 -30.160  1.00 83.57           H  
ATOM   4261 HG13 VAL A 293     -24.478  52.758 -29.262  1.00 83.57           H  
ATOM   4262  CG2 VAL A 293     -22.755  53.069 -31.399  1.00 83.57           C  
ATOM   4263 HG21 VAL A 293     -23.241  53.902 -31.907  1.00 83.57           H  
ATOM   4264 HG22 VAL A 293     -22.358  53.412 -30.444  1.00 83.57           H  
ATOM   4265 HG23 VAL A 293     -21.942  52.709 -32.030  1.00 83.57           H  
ATOM   4266  N   ILE A 294     -24.257  49.237 -28.965  1.00 79.35           N  
ATOM   4267  H   ILE A 294     -23.726  49.735 -28.265  1.00 79.35           H  
ATOM   4268  CA  ILE A 294     -25.300  48.325 -28.490  1.00 79.35           C  
ATOM   4269  HA  ILE A 294     -25.423  47.506 -29.198  1.00 79.35           H  
ATOM   4270  C   ILE A 294     -26.623  49.084 -28.441  1.00 79.35           C  
ATOM   4271  CB  ILE A 294     -24.913  47.741 -27.114  1.00 79.35           C  
ATOM   4272  HB  ILE A 294     -24.701  48.563 -26.430  1.00 79.35           H  
ATOM   4273  O   ILE A 294     -27.637  48.581 -28.912  1.00 79.35           O  
ATOM   4274  CG1 ILE A 294     -23.635  46.885 -27.270  1.00 79.35           C  
ATOM   4275 HG12 ILE A 294     -23.836  46.051 -27.942  1.00 79.35           H  
ATOM   4276 HG13 ILE A 294     -22.838  47.488 -27.707  1.00 79.35           H  
ATOM   4277  CG2 ILE A 294     -26.068  46.916 -26.512  1.00 79.35           C  
ATOM   4278 HG21 ILE A 294     -26.962  47.528 -26.395  1.00 79.35           H  
ATOM   4279 HG22 ILE A 294     -25.807  46.549 -25.519  1.00 79.35           H  
ATOM   4280 HG23 ILE A 294     -26.304  46.069 -27.157  1.00 79.35           H  
ATOM   4281  CD1 ILE A 294     -23.108  46.333 -25.948  1.00 79.35           C  
ATOM   4282 HD11 ILE A 294     -22.175  45.799 -26.126  1.00 79.35           H  
ATOM   4283 HD12 ILE A 294     -23.820  45.621 -25.530  1.00 79.35           H  
ATOM   4284 HD13 ILE A 294     -22.929  47.149 -25.247  1.00 79.35           H  
ATOM   4285  N   ASP A 295     -26.599  50.313 -27.916  1.00 81.02           N  
ATOM   4286  H   ASP A 295     -25.733  50.676 -27.544  1.00 81.02           H  
ATOM   4287  CA  ASP A 295     -27.762  51.195 -27.915  1.00 81.02           C  
ATOM   4288  HA  ASP A 295     -28.276  51.085 -28.870  1.00 81.02           H  
ATOM   4289  C   ASP A 295     -27.368  52.673 -27.741  1.00 81.02           C  
ATOM   4290  CB  ASP A 295     -28.713  50.763 -26.799  1.00 81.02           C  
ATOM   4291  HB2 ASP A 295     -28.614  49.693 -26.614  1.00 81.02           H  
ATOM   4292  HB3 ASP A 295     -28.414  51.295 -25.896  1.00 81.02           H  
ATOM   4293  O   ASP A 295     -26.288  53.002 -27.240  1.00 81.02           O  
ATOM   4294  CG  ASP A 295     -30.184  51.050 -27.108  1.00 81.02           C  
ATOM   4295  OD1 ASP A 295     -31.051  50.400 -26.489  1.00 81.02           O  
ATOM   4296  OD2 ASP A 295     -30.490  51.988 -27.870  1.00 81.02           O  
ATOM   4297  N   SER A 296     -28.259  53.568 -28.158  1.00 83.46           N  
ATOM   4298  H   SER A 296     -29.161  53.201 -28.427  1.00 83.46           H  
ATOM   4299  CA  SER A 296     -28.139  55.019 -28.042  1.00 83.46           C  
ATOM   4300  HA  SER A 296     -27.507  55.267 -27.188  1.00 83.46           H  
ATOM   4301  C   SER A 296     -29.522  55.632 -27.849  1.00 83.46           C  
ATOM   4302  CB  SER A 296     -27.503  55.592 -29.312  1.00 83.46           C  
ATOM   4303  HB2 SER A 296     -28.099  55.299 -30.177  1.00 83.46           H  
ATOM   4304  HB3 SER A 296     -26.502  55.177 -29.429  1.00 83.46           H  
ATOM   4305  O   SER A 296     -30.360  55.559 -28.748  1.00 83.46           O  
ATOM   4306  OG  SER A 296     -27.428  57.010 -29.256  1.00 83.46           O  
ATOM   4307  HG  SER A 296     -28.323  57.342 -29.157  1.00 83.46           H  
ATOM   4308  N   TYR A 297     -29.752  56.311 -26.728  1.00 81.45           N  
ATOM   4309  H   TYR A 297     -29.021  56.392 -26.036  1.00 81.45           H  
ATOM   4310  CA  TYR A 297     -31.046  56.925 -26.426  1.00 81.45           C  
ATOM   4311  HA  TYR A 297     -31.565  57.122 -27.364  1.00 81.45           H  
ATOM   4312  C   TYR A 297     -30.892  58.282 -25.729  1.00 81.45           C  
ATOM   4313  CB  TYR A 297     -31.905  55.928 -25.636  1.00 81.45           C  
ATOM   4314  HB2 TYR A 297     -31.941  54.986 -26.182  1.00 81.45           H  
ATOM   4315  HB3 TYR A 297     -32.924  56.310 -25.589  1.00 81.45           H  
ATOM   4316  O   TYR A 297     -29.847  58.572 -25.146  1.00 81.45           O  
ATOM   4317  CG  TYR A 297     -31.415  55.662 -24.232  1.00 81.45           C  
ATOM   4318  CD1 TYR A 297     -30.350  54.769 -23.983  1.00 81.45           C  
ATOM   4319  HD1 TYR A 297     -29.872  54.252 -24.802  1.00 81.45           H  
ATOM   4320  CD2 TYR A 297     -32.022  56.342 -23.168  1.00 81.45           C  
ATOM   4321  HD2 TYR A 297     -32.852  57.015 -23.324  1.00 81.45           H  
ATOM   4322  CE1 TYR A 297     -29.853  54.612 -22.673  1.00 81.45           C  
ATOM   4323  HE1 TYR A 297     -28.968  54.024 -22.481  1.00 81.45           H  
ATOM   4324  CE2 TYR A 297     -31.556  56.141 -21.867  1.00 81.45           C  
ATOM   4325  HE2 TYR A 297     -32.092  56.624 -21.063  1.00 81.45           H  
ATOM   4326  OH  TYR A 297     -29.939  55.243 -20.349  1.00 81.45           O  
ATOM   4327  HH  TYR A 297     -30.250  55.999 -19.846  1.00 81.45           H  
ATOM   4328  CZ  TYR A 297     -30.446  55.318 -21.608  1.00 81.45           C  
ATOM   4329  N   ASN A 298     -31.930  59.120 -25.833  1.00 82.35           N  
ATOM   4330  H   ASN A 298     -32.801  58.775 -26.210  1.00 82.35           H  
ATOM   4331  CA  ASN A 298     -31.964  60.452 -25.233  1.00 82.35           C  
ATOM   4332  HA  ASN A 298     -31.030  60.608 -24.693  1.00 82.35           H  
ATOM   4333  C   ASN A 298     -33.125  60.541 -24.238  1.00 82.35           C  
ATOM   4334  CB  ASN A 298     -32.108  61.560 -26.297  1.00 82.35           C  
ATOM   4335  HB2 ASN A 298     -32.175  62.515 -25.776  1.00 82.35           H  
ATOM   4336  HB3 ASN A 298     -33.042  61.417 -26.840  1.00 82.35           H  
ATOM   4337  O   ASN A 298     -34.247  60.205 -24.618  1.00 82.35           O  
ATOM   4338  CG  ASN A 298     -30.987  61.682 -27.315  1.00 82.35           C  
ATOM   4339  ND2 ASN A 298     -31.035  62.700 -28.139  1.00 82.35           N  
ATOM   4340 HD21 ASN A 298     -30.266  62.803 -28.787  1.00 82.35           H  
ATOM   4341 HD22 ASN A 298     -31.670  63.464 -27.959  1.00 82.35           H  
ATOM   4342  OD1 ASN A 298     -30.077  60.880 -27.438  1.00 82.35           O  
ATOM   4343  N   ASP A 299     -32.873  61.076 -23.044  1.00 79.78           N  
ATOM   4344  H   ASP A 299     -31.926  61.359 -22.837  1.00 79.78           H  
ATOM   4345  CA  ASP A 299     -33.895  61.352 -22.026  1.00 79.78           C  
ATOM   4346  HA  ASP A 299     -34.874  61.053 -22.401  1.00 79.78           H  
ATOM   4347  C   ASP A 299     -33.975  62.855 -21.703  1.00 79.78           C  
ATOM   4348  CB  ASP A 299     -33.635  60.544 -20.743  1.00 79.78           C  
ATOM   4349  HB2 ASP A 299     -32.611  60.718 -20.413  1.00 79.78           H  
ATOM   4350  HB3 ASP A 299     -34.298  60.914 -19.961  1.00 79.78           H  
ATOM   4351  O   ASP A 299     -32.997  63.595 -21.842  1.00 79.78           O  
ATOM   4352  CG  ASP A 299     -33.871  59.036 -20.862  1.00 79.78           C  
ATOM   4353  OD1 ASP A 299     -33.292  58.326 -20.007  1.00 79.78           O  
ATOM   4354  OD2 ASP A 299     -34.603  58.585 -21.773  1.00 79.78           O  
ATOM   4355  N   TYR A 300     -35.152  63.299 -21.259  1.00 77.54           N  
ATOM   4356  H   TYR A 300     -35.896  62.623 -21.164  1.00 77.54           H  
ATOM   4357  CA  TYR A 300     -35.418  64.648 -20.743  1.00 77.54           C  
ATOM   4358  HA  TYR A 300     -34.728  65.348 -21.214  1.00 77.54           H  
ATOM   4359  C   TYR A 300     -35.178  64.735 -19.221  1.00 77.54           C  
ATOM   4360  CB  TYR A 300     -36.845  65.038 -21.160  1.00 77.54           C  
ATOM   4361  HB2 TYR A 300     -37.209  65.887 -20.582  1.00 77.54           H  
ATOM   4362  HB3 TYR A 300     -37.521  64.210 -20.949  1.00 77.54           H  
ATOM   4363  O   TYR A 300     -34.952  63.703 -18.583  1.00 77.54           O  
ATOM   4364  CG  TYR A 300     -36.922  65.413 -22.623  1.00 77.54           C  
ATOM   4365  CD1 TYR A 300     -36.336  66.605 -23.077  1.00 77.54           C  
ATOM   4366  HD1 TYR A 300     -35.864  67.268 -22.367  1.00 77.54           H  
ATOM   4367  CD2 TYR A 300     -37.550  64.559 -23.537  1.00 77.54           C  
ATOM   4368  HD2 TYR A 300     -38.036  63.670 -23.164  1.00 77.54           H  
ATOM   4369  CE1 TYR A 300     -36.358  66.933 -24.441  1.00 77.54           C  
ATOM   4370  HE1 TYR A 300     -35.870  67.835 -24.783  1.00 77.54           H  
ATOM   4371  CE2 TYR A 300     -37.581  64.894 -24.903  1.00 77.54           C  
ATOM   4372  HE2 TYR A 300     -38.072  64.283 -25.646  1.00 77.54           H  
ATOM   4373  OH  TYR A 300     -37.117  66.435 -26.657  1.00 77.54           O  
ATOM   4374  HH  TYR A 300     -37.181  67.389 -26.734  1.00 77.54           H  
ATOM   4375  CZ  TYR A 300     -37.008  66.087 -25.352  1.00 77.54           C  
ATOM   4376  N   PRO A 301     -35.183  65.939 -18.611  1.00 74.59           N  
ATOM   4377  CA  PRO A 301     -34.950  66.074 -17.178  1.00 74.59           C  
ATOM   4378  HA  PRO A 301     -33.940  65.729 -16.956  1.00 74.59           H  
ATOM   4379  C   PRO A 301     -35.970  65.265 -16.370  1.00 74.59           C  
ATOM   4380  CB  PRO A 301     -35.055  67.568 -16.859  1.00 74.59           C  
ATOM   4381  HB2 PRO A 301     -34.285  67.869 -16.149  1.00 74.59           H  
ATOM   4382  HB3 PRO A 301     -36.041  67.796 -16.455  1.00 74.59           H  
ATOM   4383  O   PRO A 301     -37.176  65.438 -16.540  1.00 74.59           O  
ATOM   4384  CG  PRO A 301     -34.902  68.276 -18.203  1.00 74.59           C  
ATOM   4385  HG2 PRO A 301     -35.518  69.174 -18.251  1.00 74.59           H  
ATOM   4386  HG3 PRO A 301     -33.858  68.538 -18.372  1.00 74.59           H  
ATOM   4387  CD  PRO A 301     -35.375  67.246 -19.222  1.00 74.59           C  
ATOM   4388  HD2 PRO A 301     -36.436  67.417 -19.402  1.00 74.59           H  
ATOM   4389  HD3 PRO A 301     -34.811  67.349 -20.149  1.00 74.59           H  
ATOM   4390  N   SER A 302     -35.484  64.430 -15.450  1.00 69.23           N  
ATOM   4391  H   SER A 302     -34.486  64.413 -15.300  1.00 69.23           H  
ATOM   4392  CA  SER A 302     -36.319  63.718 -14.478  1.00 69.23           C  
ATOM   4393  HA  SER A 302     -37.202  63.336 -14.990  1.00 69.23           H  
ATOM   4394  C   SER A 302     -36.799  64.636 -13.359  1.00 69.23           C  
ATOM   4395  CB  SER A 302     -35.569  62.523 -13.880  1.00 69.23           C  
ATOM   4396  HB2 SER A 302     -36.266  61.945 -13.273  1.00 69.23           H  
ATOM   4397  HB3 SER A 302     -35.210  61.883 -14.685  1.00 69.23           H  
ATOM   4398  O   SER A 302     -37.820  64.361 -12.734  1.00 69.23           O  
ATOM   4399  OG  SER A 302     -34.477  62.917 -13.065  1.00 69.23           O  
ATOM   4400  HG  SER A 302     -34.587  62.416 -12.253  1.00 69.23           H  
ATOM   4401  N   ASN A 303     -36.084  65.739 -13.110  1.00 73.86           N  
ATOM   4402  H   ASN A 303     -35.226  65.870 -13.627  1.00 73.86           H  
ATOM   4403  CA  ASN A 303     -36.517  66.774 -12.190  1.00 73.86           C  
ATOM   4404  HA  ASN A 303     -37.601  66.679 -12.129  1.00 73.86           H  
ATOM   4405  C   ASN A 303     -36.209  68.178 -12.726  1.00 73.86           C  
ATOM   4406  CB  ASN A 303     -35.925  66.495 -10.795  1.00 73.86           C  
ATOM   4407  HB2 ASN A 303     -34.847  66.654 -10.812  1.00 73.86           H  
ATOM   4408  HB3 ASN A 303     -36.103  65.449 -10.547  1.00 73.86           H  
ATOM   4409  O   ASN A 303     -35.103  68.446 -13.188  1.00 73.86           O  
ATOM   4410  CG  ASN A 303     -36.518  67.363  -9.700  1.00 73.86           C  
ATOM   4411  ND2 ASN A 303     -37.209  66.768  -8.758  1.00 73.86           N  
ATOM   4412 HD21 ASN A 303     -37.697  67.360  -8.100  1.00 73.86           H  
ATOM   4413 HD22 ASN A 303     -37.363  65.772  -8.818  1.00 73.86           H  
ATOM   4414  OD1 ASN A 303     -36.392  68.575  -9.688  1.00 73.86           O  
ATOM   4415  N   VAL A 304     -37.187  69.077 -12.644  1.00 75.91           N  
ATOM   4416  H   VAL A 304     -38.092  68.781 -12.306  1.00 75.91           H  
ATOM   4417  CA  VAL A 304     -37.032  70.506 -12.901  1.00 75.91           C  
ATOM   4418  HA  VAL A 304     -35.982  70.723 -13.095  1.00 75.91           H  
ATOM   4419  C   VAL A 304     -37.470  71.266 -11.653  1.00 75.91           C  
ATOM   4420  CB  VAL A 304     -37.840  70.944 -14.134  1.00 75.91           C  
ATOM   4421  HB  VAL A 304     -38.904  70.917 -13.900  1.00 75.91           H  
ATOM   4422  O   VAL A 304     -38.575  71.045 -11.152  1.00 75.91           O  
ATOM   4423  CG1 VAL A 304     -37.457  72.371 -14.533  1.00 75.91           C  
ATOM   4424 HG11 VAL A 304     -38.068  72.692 -15.377  1.00 75.91           H  
ATOM   4425 HG12 VAL A 304     -37.619  73.045 -13.693  1.00 75.91           H  
ATOM   4426 HG13 VAL A 304     -36.404  72.412 -14.810  1.00 75.91           H  
ATOM   4427  CG2 VAL A 304     -37.589  70.029 -15.336  1.00 75.91           C  
ATOM   4428 HG21 VAL A 304     -37.961  69.024 -15.136  1.00 75.91           H  
ATOM   4429 HG22 VAL A 304     -38.132  70.412 -16.200  1.00 75.91           H  
ATOM   4430 HG23 VAL A 304     -36.521  69.980 -15.549  1.00 75.91           H  
ATOM   4431  N   ALA A 305     -36.622  72.163 -11.155  1.00 79.40           N  
ATOM   4432  H   ALA A 305     -35.716  72.259 -11.592  1.00 79.40           H  
ATOM   4433  CA  ALA A 305     -36.921  73.003 -10.001  1.00 79.40           C  
ATOM   4434  HA  ALA A 305     -37.997  73.015  -9.829  1.00 79.40           H  
ATOM   4435  C   ALA A 305     -36.469  74.441 -10.260  1.00 79.40           C  
ATOM   4436  CB  ALA A 305     -36.252  72.409  -8.755  1.00 79.40           C  
ATOM   4437  HB1 ALA A 305     -35.171  72.383  -8.890  1.00 79.40           H  
ATOM   4438  HB2 ALA A 305     -36.616  71.395  -8.592  1.00 79.40           H  
ATOM   4439  HB3 ALA A 305     -36.489  73.019  -7.883  1.00 79.40           H  
ATOM   4440  O   ALA A 305     -35.330  74.676 -10.652  1.00 79.40           O  
ATOM   4441  N   TYR A 306     -37.353  75.407 -10.025  1.00 76.41           N  
ATOM   4442  H   TYR A 306     -38.247  75.160  -9.625  1.00 76.41           H  
ATOM   4443  CA  TYR A 306     -37.012  76.827 -10.061  1.00 76.41           C  
ATOM   4444  HA  TYR A 306     -36.055  76.969 -10.561  1.00 76.41           H  
ATOM   4445  C   TYR A 306     -36.872  77.341  -8.632  1.00 76.41           C  
ATOM   4446  CB  TYR A 306     -38.067  77.599 -10.859  1.00 76.41           C  
ATOM   4447  HB2 TYR A 306     -38.013  77.281 -11.900  1.00 76.41           H  
ATOM   4448  HB3 TYR A 306     -39.055  77.348 -10.473  1.00 76.41           H  
ATOM   4449  O   TYR A 306     -37.810  77.218  -7.844  1.00 76.41           O  
ATOM   4450  CG  TYR A 306     -37.889  79.101 -10.820  1.00 76.41           C  
ATOM   4451  CD1 TYR A 306     -38.949  79.933 -10.411  1.00 76.41           C  
ATOM   4452  HD1 TYR A 306     -39.901  79.505 -10.136  1.00 76.41           H  
ATOM   4453  CD2 TYR A 306     -36.655  79.666 -11.185  1.00 76.41           C  
ATOM   4454  HD2 TYR A 306     -35.849  79.033 -11.526  1.00 76.41           H  
ATOM   4455  CE1 TYR A 306     -38.775  81.329 -10.383  1.00 76.41           C  
ATOM   4456  HE1 TYR A 306     -39.588  81.980 -10.096  1.00 76.41           H  
ATOM   4457  CE2 TYR A 306     -36.465  81.054 -11.120  1.00 76.41           C  
ATOM   4458  HE2 TYR A 306     -35.506  81.473 -11.386  1.00 76.41           H  
ATOM   4459  OH  TYR A 306     -37.369  83.237 -10.687  1.00 76.41           O  
ATOM   4460  HH  TYR A 306     -36.450  83.462 -10.850  1.00 76.41           H  
ATOM   4461  CZ  TYR A 306     -37.533  81.892 -10.738  1.00 76.41           C  
ATOM   4462  N   LEU A 307     -35.706  77.899  -8.308  1.00 78.24           N  
ATOM   4463  H   LEU A 307     -34.997  77.994  -9.021  1.00 78.24           H  
ATOM   4464  CA  LEU A 307     -35.441  78.519  -7.018  1.00 78.24           C  
ATOM   4465  HA  LEU A 307     -36.302  78.351  -6.371  1.00 78.24           H  
ATOM   4466  C   LEU A 307     -35.294  80.028  -7.216  1.00 78.24           C  
ATOM   4467  CB  LEU A 307     -34.211  77.865  -6.359  1.00 78.24           C  
ATOM   4468  HB2 LEU A 307     -34.227  76.791  -6.545  1.00 78.24           H  
ATOM   4469  HB3 LEU A 307     -33.312  78.274  -6.821  1.00 78.24           H  
ATOM   4470  O   LEU A 307     -34.401  80.487  -7.936  1.00 78.24           O  
ATOM   4471  CG  LEU A 307     -34.143  78.093  -4.835  1.00 78.24           C  
ATOM   4472  HG  LEU A 307     -34.271  79.155  -4.624  1.00 78.24           H  
ATOM   4473  CD1 LEU A 307     -35.215  77.287  -4.098  1.00 78.24           C  
ATOM   4474 HD11 LEU A 307     -36.213  77.634  -4.363  1.00 78.24           H  
ATOM   4475 HD12 LEU A 307     -35.119  76.225  -4.325  1.00 78.24           H  
ATOM   4476 HD13 LEU A 307     -35.096  77.432  -3.024  1.00 78.24           H  
ATOM   4477  CD2 LEU A 307     -32.791  77.644  -4.285  1.00 78.24           C  
ATOM   4478 HD21 LEU A 307     -32.776  77.795  -3.206  1.00 78.24           H  
ATOM   4479 HD22 LEU A 307     -31.993  78.254  -4.711  1.00 78.24           H  
ATOM   4480 HD23 LEU A 307     -32.617  76.591  -4.506  1.00 78.24           H  
ATOM   4481  N   ASN A 308     -36.191  80.777  -6.576  1.00 74.92           N  
ATOM   4482  H   ASN A 308     -36.879  80.312  -6.001  1.00 74.92           H  
ATOM   4483  CA  ASN A 308     -36.154  82.231  -6.516  1.00 74.92           C  
ATOM   4484  HA  ASN A 308     -35.264  82.593  -7.032  1.00 74.92           H  
ATOM   4485  C   ASN A 308     -36.057  82.666  -5.055  1.00 74.92           C  
ATOM   4486  CB  ASN A 308     -37.380  82.818  -7.223  1.00 74.92           C  
ATOM   4487  HB2 ASN A 308     -38.279  82.603  -6.646  1.00 74.92           H  
ATOM   4488  HB3 ASN A 308     -37.481  82.347  -8.201  1.00 74.92           H  
ATOM   4489  O   ASN A 308     -37.065  82.794  -4.363  1.00 74.92           O  
ATOM   4490  CG  ASN A 308     -37.259  84.320  -7.427  1.00 74.92           C  
ATOM   4491  ND2 ASN A 308     -38.345  84.980  -7.752  1.00 74.92           N  
ATOM   4492 HD21 ASN A 308     -39.216  84.485  -7.880  1.00 74.92           H  
ATOM   4493 HD22 ASN A 308     -38.232  85.973  -7.900  1.00 74.92           H  
ATOM   4494  OD1 ASN A 308     -36.205  84.927  -7.324  1.00 74.92           O  
ATOM   4495  N   GLU A 309     -34.828  82.870  -4.603  1.00 73.90           N  
ATOM   4496  H   GLU A 309     -34.067  82.771  -5.260  1.00 73.90           H  
ATOM   4497  CA  GLU A 309     -34.480  83.358  -3.275  1.00 73.90           C  
ATOM   4498  HA  GLU A 309     -35.381  83.570  -2.699  1.00 73.90           H  
ATOM   4499  C   GLU A 309     -33.677  84.651  -3.437  1.00 73.90           C  
ATOM   4500  CB  GLU A 309     -33.701  82.298  -2.497  1.00 73.90           C  
ATOM   4501  HB2 GLU A 309     -33.309  82.759  -1.591  1.00 73.90           H  
ATOM   4502  HB3 GLU A 309     -32.868  81.938  -3.102  1.00 73.90           H  
ATOM   4503  O   GLU A 309     -32.442  84.624  -3.510  1.00 73.90           O  
ATOM   4504  CG  GLU A 309     -34.599  81.121  -2.098  1.00 73.90           C  
ATOM   4505  HG2 GLU A 309     -35.019  80.667  -2.996  1.00 73.90           H  
ATOM   4506  HG3 GLU A 309     -35.424  81.501  -1.496  1.00 73.90           H  
ATOM   4507  CD  GLU A 309     -33.845  80.050  -1.300  1.00 73.90           C  
ATOM   4508  OE1 GLU A 309     -34.484  79.017  -1.000  1.00 73.90           O  
ATOM   4509  OE2 GLU A 309     -32.642  80.246  -1.015  1.00 73.90           O  
ATOM   4510  N   PRO A 310     -34.366  85.803  -3.512  1.00 73.98           N  
ATOM   4511  CA  PRO A 310     -33.719  87.093  -3.722  1.00 73.98           C  
ATOM   4512  HA  PRO A 310     -33.231  87.088  -4.696  1.00 73.98           H  
ATOM   4513  C   PRO A 310     -32.680  87.411  -2.643  1.00 73.98           C  
ATOM   4514  CB  PRO A 310     -34.855  88.122  -3.719  1.00 73.98           C  
ATOM   4515  HB2 PRO A 310     -34.661  88.932  -4.422  1.00 73.98           H  
ATOM   4516  HB3 PRO A 310     -35.002  88.521  -2.716  1.00 73.98           H  
ATOM   4517  O   PRO A 310     -31.616  87.938  -2.950  1.00 73.98           O  
ATOM   4518  CG  PRO A 310     -36.088  87.314  -4.118  1.00 73.98           C  
ATOM   4519  HG2 PRO A 310     -37.006  87.752  -3.726  1.00 73.98           H  
ATOM   4520  HG3 PRO A 310     -36.134  87.229  -5.203  1.00 73.98           H  
ATOM   4521  CD  PRO A 310     -35.814  85.944  -3.515  1.00 73.98           C  
ATOM   4522  HD2 PRO A 310     -36.188  85.904  -2.492  1.00 73.98           H  
ATOM   4523  HD3 PRO A 310     -36.300  85.185  -4.128  1.00 73.98           H  
ATOM   4524  N   GLU A 311     -32.955  87.042  -1.390  1.00 67.39           N  
ATOM   4525  H   GLU A 311     -33.849  86.612  -1.197  1.00 67.39           H  
ATOM   4526  CA  GLU A 311     -32.060  87.288  -0.252  1.00 67.39           C  
ATOM   4527  HA  GLU A 311     -31.803  88.347  -0.219  1.00 67.39           H  
ATOM   4528  C   GLU A 311     -30.741  86.510  -0.352  1.00 67.39           C  
ATOM   4529  CB  GLU A 311     -32.776  86.921   1.056  1.00 67.39           C  
ATOM   4530  HB2 GLU A 311     -33.018  85.859   1.052  1.00 67.39           H  
ATOM   4531  HB3 GLU A 311     -32.088  87.122   1.878  1.00 67.39           H  
ATOM   4532  O   GLU A 311     -29.700  86.992   0.090  1.00 67.39           O  
ATOM   4533  CG  GLU A 311     -34.063  87.736   1.267  1.00 67.39           C  
ATOM   4534  HG2 GLU A 311     -34.793  87.447   0.511  1.00 67.39           H  
ATOM   4535  HG3 GLU A 311     -33.831  88.791   1.123  1.00 67.39           H  
ATOM   4536  CD  GLU A 311     -34.686  87.553   2.661  1.00 67.39           C  
ATOM   4537  OE1 GLU A 311     -35.755  88.165   2.879  1.00 67.39           O  
ATOM   4538  OE2 GLU A 311     -34.100  86.829   3.496  1.00 67.39           O  
ATOM   4539  N   ALA A 312     -30.772  85.334  -0.983  1.00 65.63           N  
ATOM   4540  H   ALA A 312     -31.654  85.013  -1.355  1.00 65.63           H  
ATOM   4541  CA  ALA A 312     -29.597  84.509  -1.245  1.00 65.63           C  
ATOM   4542  HA  ALA A 312     -28.827  84.749  -0.512  1.00 65.63           H  
ATOM   4543  C   ALA A 312     -28.987  84.767  -2.634  1.00 65.63           C  
ATOM   4544  CB  ALA A 312     -29.989  83.042  -1.049  1.00 65.63           C  
ATOM   4545  HB1 ALA A 312     -30.403  82.893  -0.052  1.00 65.63           H  
ATOM   4546  HB2 ALA A 312     -29.112  82.405  -1.162  1.00 65.63           H  
ATOM   4547  HB3 ALA A 312     -30.734  82.748  -1.788  1.00 65.63           H  
ATOM   4548  O   ALA A 312     -27.996  84.135  -3.002  1.00 65.63           O  
ATOM   4549  N   ASN A 313     -29.560  85.690  -3.416  1.00 74.17           N  
ATOM   4550  H   ASN A 313     -30.345  86.206  -3.044  1.00 74.17           H  
ATOM   4551  CA  ASN A 313     -29.163  85.962  -4.797  1.00 74.17           C  
ATOM   4552  HA  ASN A 313     -29.898  86.672  -5.177  1.00 74.17           H  
ATOM   4553  C   ASN A 313     -29.288  84.738  -5.729  1.00 74.17           C  
ATOM   4554  CB  ASN A 313     -27.769  86.632  -4.794  1.00 74.17           C  
ATOM   4555  HB2 ASN A 313     -27.361  86.645  -3.783  1.00 74.17           H  
ATOM   4556  HB3 ASN A 313     -27.070  86.056  -5.401  1.00 74.17           H  
ATOM   4557  O   ASN A 313     -28.556  84.604  -6.714  1.00 74.17           O  
ATOM   4558  CG  ASN A 313     -27.755  88.060  -5.290  1.00 74.17           C  
ATOM   4559  ND2 ASN A 313     -26.604  88.688  -5.238  1.00 74.17           N  
ATOM   4560 HD21 ASN A 313     -25.801  88.228  -4.832  1.00 74.17           H  
ATOM   4561 HD22 ASN A 313     -26.624  89.657  -5.520  1.00 74.17           H  
ATOM   4562  OD1 ASN A 313     -28.729  88.643  -5.730  1.00 74.17           O  
ATOM   4563  N   ILE A 314     -30.228  83.836  -5.436  1.00 72.07           N  
ATOM   4564  H   ILE A 314     -30.833  84.010  -4.647  1.00 72.07           H  
ATOM   4565  CA  ILE A 314     -30.508  82.679  -6.284  1.00 72.07           C  
ATOM   4566  HA  ILE A 314     -29.683  82.552  -6.984  1.00 72.07           H  
ATOM   4567  C   ILE A 314     -31.765  82.966  -7.095  1.00 72.07           C  
ATOM   4568  CB  ILE A 314     -30.600  81.361  -5.488  1.00 72.07           C  
ATOM   4569  HB  ILE A 314     -31.463  81.400  -4.823  1.00 72.07           H  
ATOM   4570  O   ILE A 314     -32.855  83.103  -6.558  1.00 72.07           O  
ATOM   4571  CG1 ILE A 314     -29.328  81.132  -4.638  1.00 72.07           C  
ATOM   4572 HG12 ILE A 314     -28.463  81.019  -5.291  1.00 72.07           H  
ATOM   4573 HG13 ILE A 314     -29.161  82.003  -4.004  1.00 72.07           H  
ATOM   4574  CG2 ILE A 314     -30.802  80.221  -6.509  1.00 72.07           C  
ATOM   4575 HG21 ILE A 314     -30.688  79.246  -6.037  1.00 72.07           H  
ATOM   4576 HG22 ILE A 314     -31.804  80.274  -6.935  1.00 72.07           H  
ATOM   4577 HG23 ILE A 314     -30.062  80.290  -7.307  1.00 72.07           H  
ATOM   4578  CD1 ILE A 314     -29.413  79.926  -3.695  1.00 72.07           C  
ATOM   4579 HD11 ILE A 314     -29.393  78.992  -4.256  1.00 72.07           H  
ATOM   4580 HD12 ILE A 314     -28.559  79.941  -3.018  1.00 72.07           H  
ATOM   4581 HD13 ILE A 314     -30.328  79.980  -3.105  1.00 72.07           H  
ATOM   4582  N   ASN A 315     -31.610  83.036  -8.410  1.00 78.49           N  
ATOM   4583  H   ASN A 315     -30.670  82.991  -8.776  1.00 78.49           H  
ATOM   4584  CA  ASN A 315     -32.712  83.091  -9.361  1.00 78.49           C  
ATOM   4585  HA  ASN A 315     -33.624  82.709  -8.902  1.00 78.49           H  
ATOM   4586  C   ASN A 315     -32.346  82.176 -10.528  1.00 78.49           C  
ATOM   4587  CB  ASN A 315     -32.947  84.555  -9.765  1.00 78.49           C  
ATOM   4588  HB2 ASN A 315     -33.201  85.131  -8.875  1.00 78.49           H  
ATOM   4589  HB3 ASN A 315     -32.039  84.967 -10.203  1.00 78.49           H  
ATOM   4590  O   ASN A 315     -31.750  82.615 -11.517  1.00 78.49           O  
ATOM   4591  CG  ASN A 315     -34.083  84.705 -10.757  1.00 78.49           C  
ATOM   4592  ND2 ASN A 315     -34.256  85.872 -11.327  1.00 78.49           N  
ATOM   4593 HD21 ASN A 315     -35.061  85.967 -11.929  1.00 78.49           H  
ATOM   4594 HD22 ASN A 315     -33.683  86.654 -11.046  1.00 78.49           H  
ATOM   4595  OD1 ASN A 315     -34.832  83.791 -11.051  1.00 78.49           O  
ATOM   4596  N   LYS A 316     -32.581  80.875 -10.348  1.00 81.87           N  
ATOM   4597  H   LYS A 316     -33.112  80.596  -9.535  1.00 81.87           H  
ATOM   4598  CA  LYS A 316     -32.081  79.828 -11.243  1.00 81.87           C  
ATOM   4599  HA  LYS A 316     -31.947  80.240 -12.243  1.00 81.87           H  
ATOM   4600  C   LYS A 316     -33.067  78.672 -11.359  1.00 81.87           C  
ATOM   4601  CB  LYS A 316     -30.736  79.285 -10.737  1.00 81.87           C  
ATOM   4602  HB2 LYS A 316     -30.460  78.440 -11.368  1.00 81.87           H  
ATOM   4603  HB3 LYS A 316     -30.873  78.909  -9.723  1.00 81.87           H  
ATOM   4604  O   LYS A 316     -33.713  78.294 -10.384  1.00 81.87           O  
ATOM   4605  CG  LYS A 316     -29.572  80.292 -10.747  1.00 81.87           C  
ATOM   4606  HG2 LYS A 316     -29.778  81.125 -10.075  1.00 81.87           H  
ATOM   4607  HG3 LYS A 316     -29.415  80.662 -11.760  1.00 81.87           H  
ATOM   4608  CD  LYS A 316     -28.324  79.549 -10.265  1.00 81.87           C  
ATOM   4609  HD2 LYS A 316     -28.206  78.658 -10.881  1.00 81.87           H  
ATOM   4610  HD3 LYS A 316     -28.479  79.225  -9.235  1.00 81.87           H  
ATOM   4611  CE  LYS A 316     -27.033  80.359 -10.349  1.00 81.87           C  
ATOM   4612  HE2 LYS A 316     -27.076  81.199  -9.656  1.00 81.87           H  
ATOM   4613  HE3 LYS A 316     -26.935  80.742 -11.365  1.00 81.87           H  
ATOM   4614  NZ  LYS A 316     -25.900  79.452 -10.035  1.00 81.87           N  
ATOM   4615  HZ1 LYS A 316     -25.917  79.165  -9.067  1.00 81.87           H  
ATOM   4616  HZ2 LYS A 316     -25.998  78.583 -10.540  1.00 81.87           H  
ATOM   4617  HZ3 LYS A 316     -25.001  79.850 -10.265  1.00 81.87           H  
ATOM   4618  N   THR A 317     -33.123  78.072 -12.540  1.00 82.35           N  
ATOM   4619  H   THR A 317     -32.552  78.454 -13.280  1.00 82.35           H  
ATOM   4620  CA  THR A 317     -33.788  76.794 -12.796  1.00 82.35           C  
ATOM   4621  HA  THR A 317     -34.462  76.569 -11.969  1.00 82.35           H  
ATOM   4622  C   THR A 317     -32.750  75.685 -12.883  1.00 82.35           C  
ATOM   4623  CB  THR A 317     -34.634  76.848 -14.069  1.00 82.35           C  
ATOM   4624  HB  THR A 317     -33.992  76.994 -14.937  1.00 82.35           H  
ATOM   4625  O   THR A 317     -31.773  75.797 -13.623  1.00 82.35           O  
ATOM   4626  CG2 THR A 317     -35.483  75.591 -14.255  1.00 82.35           C  
ATOM   4627 HG21 THR A 317     -34.845  74.715 -14.376  1.00 82.35           H  
ATOM   4628 HG22 THR A 317     -36.093  75.696 -15.152  1.00 82.35           H  
ATOM   4629 HG23 THR A 317     -36.133  75.447 -13.391  1.00 82.35           H  
ATOM   4630  OG1 THR A 317     -35.542  77.916 -13.965  1.00 82.35           O  
ATOM   4631  HG1 THR A 317     -35.046  78.737 -13.917  1.00 82.35           H  
ATOM   4632  N   PHE A 318     -32.974  74.615 -12.130  1.00 80.79           N  
ATOM   4633  H   PHE A 318     -33.810  74.607 -11.565  1.00 80.79           H  
ATOM   4634  CA  PHE A 318     -32.153  73.415 -12.084  1.00 80.79           C  
ATOM   4635  HA  PHE A 318     -31.188  73.613 -12.551  1.00 80.79           H  
ATOM   4636  C   PHE A 318     -32.860  72.297 -12.846  1.00 80.79           C  
ATOM   4637  CB  PHE A 318     -31.906  73.016 -10.622  1.00 80.79           C  
ATOM   4638  HB2 PHE A 318     -32.861  72.783 -10.151  1.00 80.79           H  
ATOM   4639  HB3 PHE A 318     -31.306  72.107 -10.608  1.00 80.79           H  
ATOM   4640  O   PHE A 318     -34.044  72.043 -12.614  1.00 80.79           O  
ATOM   4641  CG  PHE A 318     -31.205  74.077  -9.794  1.00 80.79           C  
ATOM   4642  CD1 PHE A 318     -29.808  74.043  -9.635  1.00 80.79           C  
ATOM   4643  HD1 PHE A 318     -29.225  73.262 -10.101  1.00 80.79           H  
ATOM   4644  CD2 PHE A 318     -31.948  75.107  -9.183  1.00 80.79           C  
ATOM   4645  HD2 PHE A 318     -33.022  75.143  -9.296  1.00 80.79           H  
ATOM   4646  CE1 PHE A 318     -29.159  75.034  -8.879  1.00 80.79           C  
ATOM   4647  HE1 PHE A 318     -28.087  74.996  -8.750  1.00 80.79           H  
ATOM   4648  CE2 PHE A 318     -31.296  76.105  -8.439  1.00 80.79           C  
ATOM   4649  HE2 PHE A 318     -31.870  76.898  -7.984  1.00 80.79           H  
ATOM   4650  CZ  PHE A 318     -29.900  76.070  -8.287  1.00 80.79           C  
ATOM   4651  HZ  PHE A 318     -29.399  76.828  -7.703  1.00 80.79           H  
ATOM   4652  N   PHE A 319     -32.128  71.613 -13.723  1.00 82.83           N  
ATOM   4653  H   PHE A 319     -31.162  71.882 -13.848  1.00 82.83           H  
ATOM   4654  CA  PHE A 319     -32.608  70.441 -14.452  1.00 82.83           C  
ATOM   4655  HA  PHE A 319     -33.633  70.225 -14.151  1.00 82.83           H  
ATOM   4656  C   PHE A 319     -31.733  69.249 -14.090  1.00 82.83           C  
ATOM   4657  CB  PHE A 319     -32.622  70.665 -15.969  1.00 82.83           C  
ATOM   4658  HB2 PHE A 319     -31.600  70.630 -16.346  1.00 82.83           H  
ATOM   4659  HB3 PHE A 319     -33.144  69.829 -16.434  1.00 82.83           H  
ATOM   4660  O   PHE A 319     -30.517  69.266 -14.287  1.00 82.83           O  
ATOM   4661  CG  PHE A 319     -33.261  71.956 -16.426  1.00 82.83           C  
ATOM   4662  CD1 PHE A 319     -34.579  71.964 -16.919  1.00 82.83           C  
ATOM   4663  HD1 PHE A 319     -35.147  71.047 -16.970  1.00 82.83           H  
ATOM   4664  CD2 PHE A 319     -32.526  73.154 -16.362  1.00 82.83           C  
ATOM   4665  HD2 PHE A 319     -31.517  73.159 -15.978  1.00 82.83           H  
ATOM   4666  CE1 PHE A 319     -35.157  73.169 -17.356  1.00 82.83           C  
ATOM   4667  HE1 PHE A 319     -36.166  73.192 -17.741  1.00 82.83           H  
ATOM   4668  CE2 PHE A 319     -33.110  74.355 -16.782  1.00 82.83           C  
ATOM   4669  HE2 PHE A 319     -32.555  75.279 -16.716  1.00 82.83           H  
ATOM   4670  CZ  PHE A 319     -34.413  74.357 -17.295  1.00 82.83           C  
ATOM   4671  HZ  PHE A 319     -34.828  75.290 -17.646  1.00 82.83           H  
ATOM   4672  N   ARG A 320     -32.357  68.211 -13.551  1.00 76.98           N  
ATOM   4673  H   ARG A 320     -33.360  68.273 -13.450  1.00 76.98           H  
ATOM   4674  CA  ARG A 320     -31.717  66.972 -13.129  1.00 76.98           C  
ATOM   4675  HA  ARG A 320     -30.634  67.090 -13.181  1.00 76.98           H  
ATOM   4676  C   ARG A 320     -32.095  65.866 -14.089  1.00 76.98           C  
ATOM   4677  CB  ARG A 320     -32.141  66.646 -11.689  1.00 76.98           C  
ATOM   4678  HB2 ARG A 320     -32.872  67.376 -11.339  1.00 76.98           H  
ATOM   4679  HB3 ARG A 320     -32.580  65.650 -11.635  1.00 76.98           H  
ATOM   4680  O   ARG A 320     -33.275  65.648 -14.332  1.00 76.98           O  
ATOM   4681  CG  ARG A 320     -30.926  66.712 -10.778  1.00 76.98           C  
ATOM   4682  HG2 ARG A 320     -30.188  65.990 -11.129  1.00 76.98           H  
ATOM   4683  HG3 ARG A 320     -30.525  67.723 -10.836  1.00 76.98           H  
ATOM   4684  CD  ARG A 320     -31.271  66.409  -9.323  1.00 76.98           C  
ATOM   4685  HD2 ARG A 320     -31.739  65.426  -9.270  1.00 76.98           H  
ATOM   4686  HD3 ARG A 320     -31.973  67.162  -8.964  1.00 76.98           H  
ATOM   4687  NE  ARG A 320     -30.048  66.428  -8.505  1.00 76.98           N  
ATOM   4688  HE  ARG A 320     -29.205  66.690  -8.996  1.00 76.98           H  
ATOM   4689  NH1 ARG A 320     -31.028  65.884  -6.504  1.00 76.98           N  
ATOM   4690 HH11 ARG A 320     -30.942  65.594  -5.540  1.00 76.98           H  
ATOM   4691 HH12 ARG A 320     -31.932  65.973  -6.944  1.00 76.98           H  
ATOM   4692  NH2 ARG A 320     -28.807  66.061  -6.630  1.00 76.98           N  
ATOM   4693 HH21 ARG A 320     -28.741  65.757  -5.669  1.00 76.98           H  
ATOM   4694 HH22 ARG A 320     -27.970  66.254  -7.162  1.00 76.98           H  
ATOM   4695  CZ  ARG A 320     -29.965  66.129  -7.221  1.00 76.98           C  
ATOM   4696  N   PHE A 321     -31.096  65.163 -14.598  1.00 79.21           N  
ATOM   4697  H   PHE A 321     -30.151  65.449 -14.389  1.00 79.21           H  
ATOM   4698  CA  PHE A 321     -31.262  63.983 -15.429  1.00 79.21           C  
ATOM   4699  HA  PHE A 321     -32.319  63.793 -15.614  1.00 79.21           H  
ATOM   4700  C   PHE A 321     -30.656  62.794 -14.712  1.00 79.21           C  
ATOM   4701  CB  PHE A 321     -30.559  64.137 -16.770  1.00 79.21           C  
ATOM   4702  HB2 PHE A 321     -29.491  64.204 -16.564  1.00 79.21           H  
ATOM   4703  HB3 PHE A 321     -30.716  63.218 -17.334  1.00 79.21           H  
ATOM   4704  O   PHE A 321     -29.532  62.857 -14.199  1.00 79.21           O  
ATOM   4705  CG  PHE A 321     -30.992  65.309 -17.619  1.00 79.21           C  
ATOM   4706  CD1 PHE A 321     -31.746  65.078 -18.781  1.00 79.21           C  
ATOM   4707  HD1 PHE A 321     -32.053  64.078 -19.050  1.00 79.21           H  
ATOM   4708  CD2 PHE A 321     -30.637  66.624 -17.263  1.00 79.21           C  
ATOM   4709  HD2 PHE A 321     -30.056  66.821 -16.374  1.00 79.21           H  
ATOM   4710  CE1 PHE A 321     -32.109  66.152 -19.602  1.00 79.21           C  
ATOM   4711  HE1 PHE A 321     -32.680  65.969 -20.500  1.00 79.21           H  
ATOM   4712  CE2 PHE A 321     -31.048  67.701 -18.057  1.00 79.21           C  
ATOM   4713  HE2 PHE A 321     -30.807  68.709 -17.753  1.00 79.21           H  
ATOM   4714  CZ  PHE A 321     -31.756  67.460 -19.244  1.00 79.21           C  
ATOM   4715  HZ  PHE A 321     -32.064  68.285 -19.870  1.00 79.21           H  
ATOM   4716  N   ARG A 322     -31.395  61.694 -14.730  1.00 73.59           N  
ATOM   4717  H   ARG A 322     -32.318  61.731 -15.139  1.00 73.59           H  
ATOM   4718  CA  ARG A 322     -30.954  60.420 -14.198  1.00 73.59           C  
ATOM   4719  HA  ARG A 322     -29.865  60.383 -14.205  1.00 73.59           H  
ATOM   4720  C   ARG A 322     -31.483  59.325 -15.111  1.00 73.59           C  
ATOM   4721  CB  ARG A 322     -31.467  60.322 -12.757  1.00 73.59           C  
ATOM   4722  HB2 ARG A 322     -31.333  61.282 -12.259  1.00 73.59           H  
ATOM   4723  HB3 ARG A 322     -32.527  60.069 -12.740  1.00 73.59           H  
ATOM   4724  O   ARG A 322     -32.687  59.148 -15.221  1.00 73.59           O  
ATOM   4725  CG  ARG A 322     -30.662  59.282 -11.997  1.00 73.59           C  
ATOM   4726  HG2 ARG A 322     -30.821  58.303 -12.448  1.00 73.59           H  
ATOM   4727  HG3 ARG A 322     -29.603  59.533 -12.056  1.00 73.59           H  
ATOM   4728  CD  ARG A 322     -31.076  59.237 -10.530  1.00 73.59           C  
ATOM   4729  HD2 ARG A 322     -30.951  60.220 -10.077  1.00 73.59           H  
ATOM   4730  HD3 ARG A 322     -32.125  58.947 -10.459  1.00 73.59           H  
ATOM   4731  NE  ARG A 322     -30.242  58.233  -9.874  1.00 73.59           N  
ATOM   4732  HE  ARG A 322     -30.383  57.287 -10.200  1.00 73.59           H  
ATOM   4733  NH1 ARG A 322     -28.910  59.585  -8.543  1.00 73.59           N  
ATOM   4734 HH11 ARG A 322     -29.600  60.323  -8.527  1.00 73.59           H  
ATOM   4735 HH12 ARG A 322     -28.143  59.579  -7.885  1.00 73.59           H  
ATOM   4736  NH2 ARG A 322     -28.320  57.506  -8.995  1.00 73.59           N  
ATOM   4737 HH21 ARG A 322     -28.443  56.597  -9.417  1.00 73.59           H  
ATOM   4738 HH22 ARG A 322     -27.558  57.687  -8.358  1.00 73.59           H  
ATOM   4739  CZ  ARG A 322     -29.178  58.457  -9.137  1.00 73.59           C  
ATOM   4740  N   SER A 323     -30.579  58.647 -15.803  1.00 75.84           N  
ATOM   4741  H   SER A 323     -29.604  58.881 -15.675  1.00 75.84           H  
ATOM   4742  CA  SER A 323     -30.919  57.714 -16.872  1.00 75.84           C  
ATOM   4743  HA  SER A 323     -31.999  57.578 -16.924  1.00 75.84           H  
ATOM   4744  C   SER A 323     -30.279  56.355 -16.592  1.00 75.84           C  
ATOM   4745  CB  SER A 323     -30.477  58.331 -18.195  1.00 75.84           C  
ATOM   4746  HB2 SER A 323     -29.389  58.370 -18.245  1.00 75.84           H  
ATOM   4747  HB3 SER A 323     -30.876  59.341 -18.287  1.00 75.84           H  
ATOM   4748  O   SER A 323     -29.093  56.155 -16.854  1.00 75.84           O  
ATOM   4749  OG  SER A 323     -30.983  57.548 -19.233  1.00 75.84           O  
ATOM   4750  HG  SER A 323     -31.857  57.872 -19.464  1.00 75.84           H  
ATOM   4751  N   SER A 324     -31.048  55.442 -15.988  1.00 72.93           N  
ATOM   4752  H   SER A 324     -32.019  55.671 -15.828  1.00 72.93           H  
ATOM   4753  CA  SER A 324     -30.613  54.089 -15.618  1.00 72.93           C  
ATOM   4754  HA  SER A 324     -29.533  54.023 -15.745  1.00 72.93           H  
ATOM   4755  C   SER A 324     -31.275  53.055 -16.529  1.00 72.93           C  
ATOM   4756  CB  SER A 324     -30.914  53.809 -14.140  1.00 72.93           C  
ATOM   4757  HB2 SER A 324     -31.990  53.723 -13.990  1.00 72.93           H  
ATOM   4758  HB3 SER A 324     -30.545  54.643 -13.544  1.00 72.93           H  
ATOM   4759  O   SER A 324     -32.498  52.969 -16.591  1.00 72.93           O  
ATOM   4760  OG  SER A 324     -30.275  52.621 -13.705  1.00 72.93           O  
ATOM   4761  HG  SER A 324     -29.333  52.690 -13.876  1.00 72.93           H  
ATOM   4762  N   ASN A 325     -30.473  52.284 -17.262  1.00 73.52           N  
ATOM   4763  H   ASN A 325     -29.476  52.378 -17.135  1.00 73.52           H  
ATOM   4764  CA  ASN A 325     -30.940  51.235 -18.169  1.00 73.52           C  
ATOM   4765  HA  ASN A 325     -31.927  50.894 -17.857  1.00 73.52           H  
ATOM   4766  C   ASN A 325     -30.012  50.020 -18.107  1.00 73.52           C  
ATOM   4767  CB  ASN A 325     -31.039  51.778 -19.609  1.00 73.52           C  
ATOM   4768  HB2 ASN A 325     -30.202  52.444 -19.818  1.00 73.52           H  
ATOM   4769  HB3 ASN A 325     -30.986  50.947 -20.314  1.00 73.52           H  
ATOM   4770  O   ASN A 325     -28.845  50.135 -17.722  1.00 73.52           O  
ATOM   4771  CG  ASN A 325     -32.352  52.489 -19.871  1.00 73.52           C  
ATOM   4772  ND2 ASN A 325     -32.395  53.791 -19.783  1.00 73.52           N  
ATOM   4773 HD21 ASN A 325     -31.554  54.307 -19.567  1.00 73.52           H  
ATOM   4774 HD22 ASN A 325     -33.292  54.246 -19.867  1.00 73.52           H  
ATOM   4775  OD1 ASN A 325     -33.345  51.878 -20.225  1.00 73.52           O  
ATOM   4776  N   PHE A 326     -30.521  48.868 -18.538  1.00 69.53           N  
ATOM   4777  H   PHE A 326     -31.485  48.832 -18.836  1.00 69.53           H  
ATOM   4778  CA  PHE A 326     -29.703  47.689 -18.787  1.00 69.53           C  
ATOM   4779  HA  PHE A 326     -28.662  47.958 -18.605  1.00 69.53           H  
ATOM   4780  C   PHE A 326     -29.794  47.241 -20.249  1.00 69.53           C  
ATOM   4781  CB  PHE A 326     -30.051  46.568 -17.803  1.00 69.53           C  
ATOM   4782  HB2 PHE A 326     -29.255  45.824 -17.821  1.00 69.53           H  
ATOM   4783  HB3 PHE A 326     -30.094  46.978 -16.794  1.00 69.53           H  
ATOM   4784  O   PHE A 326     -30.761  47.532 -20.955  1.00 69.53           O  
ATOM   4785  CG  PHE A 326     -31.356  45.887 -18.129  1.00 69.53           C  
ATOM   4786  CD1 PHE A 326     -32.540  46.293 -17.493  1.00 69.53           C  
ATOM   4787  HD1 PHE A 326     -32.513  47.055 -16.728  1.00 69.53           H  
ATOM   4788  CD2 PHE A 326     -31.395  44.908 -19.136  1.00 69.53           C  
ATOM   4789  HD2 PHE A 326     -30.493  44.607 -19.649  1.00 69.53           H  
ATOM   4790  CE1 PHE A 326     -33.758  45.696 -17.841  1.00 69.53           C  
ATOM   4791  HE1 PHE A 326     -34.652  45.999 -17.317  1.00 69.53           H  
ATOM   4792  CE2 PHE A 326     -32.622  44.372 -19.530  1.00 69.53           C  
ATOM   4793  HE2 PHE A 326     -32.682  43.707 -20.379  1.00 69.53           H  
ATOM   4794  CZ  PHE A 326     -33.788  44.720 -18.854  1.00 69.53           C  
ATOM   4795  HZ  PHE A 326     -34.697  44.217 -19.150  1.00 69.53           H  
ATOM   4796  N   PHE A 327     -28.781  46.497 -20.681  1.00 73.19           N  
ATOM   4797  H   PHE A 327     -28.017  46.338 -20.039  1.00 73.19           H  
ATOM   4798  CA  PHE A 327     -28.638  45.953 -22.026  1.00 73.19           C  
ATOM   4799  HA  PHE A 327     -29.616  45.924 -22.506  1.00 73.19           H  
ATOM   4800  C   PHE A 327     -28.091  44.531 -21.947  1.00 73.19           C  
ATOM   4801  CB  PHE A 327     -27.703  46.838 -22.869  1.00 73.19           C  
ATOM   4802  HB2 PHE A 327     -27.745  46.504 -23.906  1.00 73.19           H  
ATOM   4803  HB3 PHE A 327     -26.676  46.708 -22.527  1.00 73.19           H  
ATOM   4804  O   PHE A 327     -27.421  44.167 -20.977  1.00 73.19           O  
ATOM   4805  CG  PHE A 327     -28.045  48.308 -22.807  1.00 73.19           C  
ATOM   4806  CD1 PHE A 327     -28.869  48.887 -23.785  1.00 73.19           C  
ATOM   4807  HD1 PHE A 327     -29.200  48.314 -24.638  1.00 73.19           H  
ATOM   4808  CD2 PHE A 327     -27.616  49.077 -21.709  1.00 73.19           C  
ATOM   4809  HD2 PHE A 327     -26.990  48.638 -20.947  1.00 73.19           H  
ATOM   4810  CE1 PHE A 327     -29.261  50.225 -23.642  1.00 73.19           C  
ATOM   4811  HE1 PHE A 327     -29.849  50.705 -24.410  1.00 73.19           H  
ATOM   4812  CE2 PHE A 327     -28.089  50.384 -21.541  1.00 73.19           C  
ATOM   4813  HE2 PHE A 327     -27.832  50.937 -20.650  1.00 73.19           H  
ATOM   4814  CZ  PHE A 327     -28.907  50.964 -22.513  1.00 73.19           C  
ATOM   4815  HZ  PHE A 327     -29.276  51.971 -22.383  1.00 73.19           H  
ATOM   4816  N   PHE A 328     -28.332  43.748 -22.994  1.00 68.40           N  
ATOM   4817  H   PHE A 328     -28.858  44.116 -23.774  1.00 68.40           H  
ATOM   4818  CA  PHE A 328     -27.669  42.464 -23.187  1.00 68.40           C  
ATOM   4819  HA  PHE A 328     -27.052  42.236 -22.318  1.00 68.40           H  
ATOM   4820  C   PHE A 328     -26.746  42.545 -24.379  1.00 68.40           C  
ATOM   4821  CB  PHE A 328     -28.684  41.326 -23.353  1.00 68.40           C  
ATOM   4822  HB2 PHE A 328     -28.147  40.390 -23.507  1.00 68.40           H  
ATOM   4823  HB3 PHE A 328     -29.303  41.514 -24.230  1.00 68.40           H  
ATOM   4824  O   PHE A 328     -27.161  42.942 -25.466  1.00 68.40           O  
ATOM   4825  CG  PHE A 328     -29.546  41.190 -22.129  1.00 68.40           C  
ATOM   4826  CD1 PHE A 328     -28.926  40.947 -20.895  1.00 68.40           C  
ATOM   4827  HD1 PHE A 328     -27.869  40.734 -20.841  1.00 68.40           H  
ATOM   4828  CD2 PHE A 328     -30.925  41.453 -22.195  1.00 68.40           C  
ATOM   4829  HD2 PHE A 328     -31.406  41.601 -23.150  1.00 68.40           H  
ATOM   4830  CE1 PHE A 328     -29.650  41.153 -19.721  1.00 68.40           C  
ATOM   4831  HE1 PHE A 328     -29.125  41.113 -18.778  1.00 68.40           H  
ATOM   4832  CE2 PHE A 328     -31.667  41.550 -21.011  1.00 68.40           C  
ATOM   4833  HE2 PHE A 328     -32.734  41.716 -21.051  1.00 68.40           H  
ATOM   4834  CZ  PHE A 328     -31.002  41.524 -19.779  1.00 68.40           C  
ATOM   4835  HZ  PHE A 328     -31.544  41.754 -18.874  1.00 68.40           H  
ATOM   4836  N   ASP A 329     -25.512  42.108 -24.177  1.00 76.56           N  
ATOM   4837  H   ASP A 329     -25.234  41.827 -23.248  1.00 76.56           H  
ATOM   4838  CA  ASP A 329     -24.667  41.702 -25.278  1.00 76.56           C  
ATOM   4839  HA  ASP A 329     -25.063  42.109 -26.209  1.00 76.56           H  
ATOM   4840  C   ASP A 329     -24.673  40.180 -25.390  1.00 76.56           C  
ATOM   4841  CB  ASP A 329     -23.264  42.267 -25.125  1.00 76.56           C  
ATOM   4842  HB2 ASP A 329     -23.328  43.352 -25.031  1.00 76.56           H  
ATOM   4843  HB3 ASP A 329     -22.787  41.858 -24.234  1.00 76.56           H  
ATOM   4844  O   ASP A 329     -24.123  39.464 -24.553  1.00 76.56           O  
ATOM   4845  CG  ASP A 329     -22.435  41.938 -26.357  1.00 76.56           C  
ATOM   4846  OD1 ASP A 329     -21.256  42.333 -26.400  1.00 76.56           O  
ATOM   4847  OD2 ASP A 329     -22.955  41.357 -27.339  1.00 76.56           O  
ATOM   4848  N   THR A 330     -25.318  39.693 -26.441  1.00 77.78           N  
ATOM   4849  H   THR A 330     -25.747  40.340 -27.087  1.00 77.78           H  
ATOM   4850  CA  THR A 330     -25.480  38.269 -26.730  1.00 77.78           C  
ATOM   4851  HA  THR A 330     -25.327  37.702 -25.812  1.00 77.78           H  
ATOM   4852  C   THR A 330     -24.445  37.740 -27.723  1.00 77.78           C  
ATOM   4853  CB  THR A 330     -26.907  37.989 -27.215  1.00 77.78           C  
ATOM   4854  HB  THR A 330     -27.004  36.937 -27.486  1.00 77.78           H  
ATOM   4855  O   THR A 330     -24.583  36.611 -28.193  1.00 77.78           O  
ATOM   4856  CG2 THR A 330     -27.945  38.313 -26.138  1.00 77.78           C  
ATOM   4857 HG21 THR A 330     -27.964  39.385 -25.939  1.00 77.78           H  
ATOM   4858 HG22 THR A 330     -28.932  37.995 -26.475  1.00 77.78           H  
ATOM   4859 HG23 THR A 330     -27.698  37.780 -25.220  1.00 77.78           H  
ATOM   4860  OG1 THR A 330     -27.200  38.797 -28.334  1.00 77.78           O  
ATOM   4861  HG1 THR A 330     -28.055  38.521 -28.671  1.00 77.78           H  
ATOM   4862  N   THR A 331     -23.402  38.513 -28.064  1.00 78.15           N  
ATOM   4863  H   THR A 331     -23.316  39.435 -27.661  1.00 78.15           H  
ATOM   4864  CA  THR A 331     -22.317  37.975 -28.895  1.00 78.15           C  
ATOM   4865  HA  THR A 331     -22.779  37.571 -29.795  1.00 78.15           H  
ATOM   4866  C   THR A 331     -21.621  36.812 -28.185  1.00 78.15           C  
ATOM   4867  CB  THR A 331     -21.317  39.044 -29.362  1.00 78.15           C  
ATOM   4868  HB  THR A 331     -21.868  39.893 -29.766  1.00 78.15           H  
ATOM   4869  O   THR A 331     -21.403  36.839 -26.973  1.00 78.15           O  
ATOM   4870  CG2 THR A 331     -20.336  39.536 -28.311  1.00 78.15           C  
ATOM   4871 HG21 THR A 331     -20.891  39.846 -27.426  1.00 78.15           H  
ATOM   4872 HG22 THR A 331     -19.637  38.738 -28.060  1.00 78.15           H  
ATOM   4873 HG23 THR A 331     -19.774  40.388 -28.695  1.00 78.15           H  
ATOM   4874  OG1 THR A 331     -20.520  38.488 -30.381  1.00 78.15           O  
ATOM   4875  HG1 THR A 331     -19.684  38.960 -30.406  1.00 78.15           H  
ATOM   4876  N   THR A 332     -21.239  35.789 -28.945  1.00 77.29           N  
ATOM   4877  H   THR A 332     -21.462  35.808 -29.930  1.00 77.29           H  
ATOM   4878  CA  THR A 332     -20.615  34.555 -28.435  1.00 77.29           C  
ATOM   4879  HA  THR A 332     -20.894  34.424 -27.389  1.00 77.29           H  
ATOM   4880  C   THR A 332     -19.084  34.591 -28.475  1.00 77.29           C  
ATOM   4881  CB  THR A 332     -21.146  33.338 -29.201  1.00 77.29           C  
ATOM   4882  HB  THR A 332     -20.622  32.441 -28.873  1.00 77.29           H  
ATOM   4883  O   THR A 332     -18.421  33.610 -28.155  1.00 77.29           O  
ATOM   4884  CG2 THR A 332     -22.646  33.134 -28.984  1.00 77.29           C  
ATOM   4885 HG21 THR A 332     -22.964  32.205 -29.458  1.00 77.29           H  
ATOM   4886 HG22 THR A 332     -23.213  33.967 -29.401  1.00 77.29           H  
ATOM   4887 HG23 THR A 332     -22.852  33.068 -27.916  1.00 77.29           H  
ATOM   4888  OG1 THR A 332     -20.950  33.525 -30.588  1.00 77.29           O  
ATOM   4889  HG1 THR A 332     -21.317  32.753 -31.024  1.00 77.29           H  
ATOM   4890  N   SER A 333     -18.490  35.721 -28.870  1.00 76.32           N  
ATOM   4891  H   SER A 333     -19.081  36.491 -29.149  1.00 76.32           H  
ATOM   4892  CA  SER A 333     -17.036  35.879 -29.003  1.00 76.32           C  
ATOM   4893  HA  SER A 333     -16.653  35.075 -29.631  1.00 76.32           H  
ATOM   4894  C   SER A 333     -16.313  35.818 -27.652  1.00 76.32           C  
ATOM   4895  CB  SER A 333     -16.714  37.217 -29.676  1.00 76.32           C  
ATOM   4896  HB2 SER A 333     -15.650  37.256 -29.908  1.00 76.32           H  
ATOM   4897  HB3 SER A 333     -16.952  38.035 -28.996  1.00 76.32           H  
ATOM   4898  O   SER A 333     -16.496  36.688 -26.809  1.00 76.32           O  
ATOM   4899  OG  SER A 333     -17.467  37.385 -30.865  1.00 76.32           O  
ATOM   4900  HG  SER A 333     -17.413  36.578 -31.381  1.00 76.32           H  
ATOM   4901  N   THR A 334     -15.455  34.832 -27.429  1.00 73.09           N  
ATOM   4902  H   THR A 334     -15.332  34.106 -28.119  1.00 73.09           H  
ATOM   4903  CA  THR A 334     -14.717  34.689 -26.162  1.00 73.09           C  
ATOM   4904  HA  THR A 334     -15.393  34.886 -25.330  1.00 73.09           H  
ATOM   4905  C   THR A 334     -13.538  35.657 -26.045  1.00 73.09           C  
ATOM   4906  CB  THR A 334     -14.199  33.255 -26.014  1.00 73.09           C  
ATOM   4907  HB  THR A 334     -13.651  33.161 -25.077  1.00 73.09           H  
ATOM   4908  O   THR A 334     -13.017  36.133 -27.054  1.00 73.09           O  
ATOM   4909  CG2 THR A 334     -15.331  32.231 -26.035  1.00 73.09           C  
ATOM   4910 HG21 THR A 334     -16.077  32.496 -25.285  1.00 73.09           H  
ATOM   4911 HG22 THR A 334     -14.930  31.245 -25.799  1.00 73.09           H  
ATOM   4912 HG23 THR A 334     -15.809  32.196 -27.014  1.00 73.09           H  
ATOM   4913  OG1 THR A 334     -13.347  32.951 -27.098  1.00 73.09           O  
ATOM   4914  HG1 THR A 334     -12.703  33.659 -27.173  1.00 73.09           H  
ATOM   4915  N   GLY A 335     -13.049  35.857 -24.823  1.00 75.27           N  
ATOM   4916  H   GLY A 335     -13.559  35.479 -24.037  1.00 75.27           H  
ATOM   4917  CA  GLY A 335     -11.897  36.702 -24.516  1.00 75.27           C  
ATOM   4918  HA2 GLY A 335     -11.215  36.725 -25.366  1.00 75.27           H  
ATOM   4919  HA3 GLY A 335     -11.364  36.283 -23.663  1.00 75.27           H  
ATOM   4920  C   GLY A 335     -12.288  38.136 -24.165  1.00 75.27           C  
ATOM   4921  O   GLY A 335     -13.444  38.426 -23.859  1.00 75.27           O  
ATOM   4922  N   ASP A 336     -11.306  39.032 -24.181  1.00 81.19           N  
ATOM   4923  H   ASP A 336     -10.369  38.734 -24.411  1.00 81.19           H  
ATOM   4924  CA  ASP A 336     -11.472  40.406 -23.708  1.00 81.19           C  
ATOM   4925  HA  ASP A 336     -11.950  40.376 -22.728  1.00 81.19           H  
ATOM   4926  C   ASP A 336     -12.367  41.243 -24.632  1.00 81.19           C  
ATOM   4927  CB  ASP A 336     -10.094  41.064 -23.528  1.00 81.19           C  
ATOM   4928  HB2 ASP A 336      -9.529  40.964 -24.455  1.00 81.19           H  
ATOM   4929  HB3 ASP A 336     -10.237  42.128 -23.342  1.00 81.19           H  
ATOM   4930  O   ASP A 336     -12.131  41.359 -25.837  1.00 81.19           O  
ATOM   4931  CG  ASP A 336      -9.278  40.478 -22.370  1.00 81.19           C  
ATOM   4932  OD1 ASP A 336      -8.068  40.781 -22.323  1.00 81.19           O  
ATOM   4933  OD2 ASP A 336      -9.851  39.715 -21.559  1.00 81.19           O  
ATOM   4934  N   ARG A 337     -13.385  41.880 -24.044  1.00 81.19           N  
ATOM   4935  H   ARG A 337     -13.571  41.652 -23.078  1.00 81.19           H  
ATOM   4936  CA  ARG A 337     -14.291  42.826 -24.707  1.00 81.19           C  
ATOM   4937  HA  ARG A 337     -13.958  42.988 -25.732  1.00 81.19           H  
ATOM   4938  C   ARG A 337     -14.277  44.157 -23.967  1.00 81.19           C
[truncated: 922,682 more chars]
