# Supplementary material for: Distantly related Alteromonas bacteriophages share tail fibers exhibiting properties of transient chaperone caps
Source: Nat Commun. 2023 Oct 16;14:6517. doi: 10.1038/s41467-023-42114-8 (PMC10579305; doi:10.1038/s41467-023-42114-8)
Supplement: Supplementary file 4 — Source Data [file 41467_2023_42114_MOESM4_ESM.zip › Source_data/Supplementary_Information/FigS2b_P24_gp41_hexamer.pdb]

ATOM      1  N   MET A   1     -11.691  23.402 -22.535  1.00 71.25           N  
ATOM      2  H   MET A   1     -12.096  23.968 -21.803  1.00 71.25           H  
ATOM      3  H2  MET A   1     -12.111  23.696 -23.405  1.00 71.25           H  
ATOM      4  H3  MET A   1     -11.970  22.448 -22.354  1.00 71.25           H  
ATOM      5  CA  MET A   1     -10.211  23.545 -22.505  1.00 71.25           C  
ATOM      6  HA  MET A   1      -9.749  22.842 -23.198  1.00 71.25           H  
ATOM      7  C   MET A   1      -9.763  23.213 -21.091  1.00 71.25           C  
ATOM      8  CB  MET A   1      -9.810  24.983 -22.889  1.00 71.25           C  
ATOM      9  HB2 MET A   1     -10.273  25.681 -22.192  1.00 71.25           H  
ATOM     10  HB3 MET A   1     -10.205  25.192 -23.884  1.00 71.25           H  
ATOM     11  O   MET A   1     -10.459  23.647 -20.181  1.00 71.25           O  
ATOM     12  CG  MET A   1      -8.303  25.253 -22.916  1.00 71.25           C  
ATOM     13  HG2 MET A   1      -7.846  24.539 -23.601  1.00 71.25           H  
ATOM     14  HG3 MET A   1      -7.913  25.110 -21.908  1.00 71.25           H  
ATOM     15  SD  MET A   1      -7.895  26.939 -23.465  1.00 71.25           S  
ATOM     16  CE  MET A   1      -6.076  26.988 -23.503  1.00 71.25           C  
ATOM     17  HE1 MET A   1      -5.695  26.233 -24.191  1.00 71.25           H  
ATOM     18  HE2 MET A   1      -5.678  26.832 -22.500  1.00 71.25           H  
ATOM     19  HE3 MET A   1      -5.751  27.968 -23.853  1.00 71.25           H  
ATOM     20  N   PHE A   2      -8.686  22.451 -20.881  1.00 74.66           N  
ATOM     21  H   PHE A   2      -8.151  22.062 -21.644  1.00 74.66           H  
ATOM     22  CA  PHE A   2      -8.261  22.103 -19.518  1.00 74.66           C  
ATOM     23  HA  PHE A   2      -9.090  21.584 -19.036  1.00 74.66           H  
ATOM     24  C   PHE A   2      -7.913  23.352 -18.698  1.00 74.66           C  
ATOM     25  CB  PHE A   2      -7.081  21.134 -19.586  1.00 74.66           C  
ATOM     26  HB2 PHE A   2      -7.234  20.479 -20.443  1.00 74.66           H  
ATOM     27  HB3 PHE A   2      -6.169  21.716 -19.722  1.00 74.66           H  
ATOM     28  O   PHE A   2      -7.053  24.110 -19.150  1.00 74.66           O  
ATOM     29  CG  PHE A   2      -6.750  20.292 -18.393  1.00 74.66           C  
ATOM     30  CD1 PHE A   2      -5.987  20.777 -17.327  1.00 74.66           C  
ATOM     31  HD1 PHE A   2      -5.616  21.791 -17.337  1.00 74.66           H  
ATOM     32  CD2 PHE A   2      -7.025  18.935 -18.464  1.00 74.66           C  
ATOM     33  HD2 PHE A   2      -7.534  18.587 -19.351  1.00 74.66           H  
ATOM     34  CE1 PHE A   2      -5.625  19.912 -16.290  1.00 74.66           C  
ATOM     35  HE1 PHE A   2      -4.981  20.259 -15.496  1.00 74.66           H  
ATOM     36  CE2 PHE A   2      -6.736  18.074 -17.407  1.00 74.66           C  
ATOM     37  HE2 PHE A   2      -6.993  17.027 -17.462  1.00 74.66           H  
ATOM     38  CZ  PHE A   2      -6.097  18.590 -16.280  1.00 74.66           C  
ATOM     39  HZ  PHE A   2      -5.927  17.949 -15.427  1.00 74.66           H  
ATOM     40  N   PRO A   3      -8.539  23.621 -17.533  1.00 76.53           N  
ATOM     41  CA  PRO A   3      -8.056  24.592 -16.565  1.00 76.53           C  
ATOM     42  HA  PRO A   3      -7.849  25.541 -17.060  1.00 76.53           H  
ATOM     43  C   PRO A   3      -6.774  24.111 -15.904  1.00 76.53           C  
ATOM     44  CB  PRO A   3      -9.186  24.791 -15.567  1.00 76.53           C  
ATOM     45  HB2 PRO A   3      -8.820  25.059 -14.576  1.00 76.53           H  
ATOM     46  HB3 PRO A   3      -9.836  25.575 -15.954  1.00 76.53           H  
ATOM     47  O   PRO A   3      -6.719  23.787 -14.726  1.00 76.53           O  
ATOM     48  CG  PRO A   3      -9.908  23.454 -15.581  1.00 76.53           C  
ATOM     49  HG2 PRO A   3      -9.349  22.717 -15.004  1.00 76.53           H  
ATOM     50  HG3 PRO A   3     -10.937  23.536 -15.232  1.00 76.53           H  
ATOM     51  CD  PRO A   3      -9.823  23.131 -17.065  1.00 76.53           C  
ATOM     52  HD2 PRO A   3      -9.906  22.052 -17.194  1.00 76.53           H  
ATOM     53  HD3 PRO A   3     -10.628  23.636 -17.598  1.00 76.53           H  
ATOM     54  N   THR A   4      -5.715  24.159 -16.695  1.00 74.39           N  
ATOM     55  H   THR A   4      -5.865  24.431 -17.656  1.00 74.39           H  
ATOM     56  CA  THR A   4      -4.328  24.040 -16.272  1.00 74.39           C  
ATOM     57  HA  THR A   4      -4.061  23.000 -16.085  1.00 74.39           H  
ATOM     58  C   THR A   4      -4.106  24.832 -15.004  1.00 74.39           C  
ATOM     59  CB  THR A   4      -3.449  24.626 -17.376  1.00 74.39           C  
ATOM     60  HB  THR A   4      -2.422  24.718 -17.022  1.00 74.39           H  
ATOM     61  O   THR A   4      -3.681  24.268 -14.010  1.00 74.39           O  
ATOM     62  CG2 THR A   4      -3.566  23.775 -18.629  1.00 74.39           C  
ATOM     63 HG21 THR A   4      -4.540  23.922 -19.097  1.00 74.39           H  
ATOM     64 HG22 THR A   4      -2.795  24.102 -19.327  1.00 74.39           H  
ATOM     65 HG23 THR A   4      -3.438  22.716 -18.402  1.00 74.39           H  
ATOM     66  OG1 THR A   4      -3.875  25.906 -17.785  1.00 74.39           O  
ATOM     67  HG1 THR A   4      -3.107  26.327 -18.177  1.00 74.39           H  
ATOM     68  N   ASN A   5      -4.500  26.106 -15.035  1.00 73.45           N  
ATOM     69  H   ASN A   5      -4.759  26.430 -15.956  1.00 73.45           H  
ATOM     70  CA  ASN A   5      -4.409  27.127 -13.993  1.00 73.45           C  
ATOM     71  HA  ASN A   5      -3.361  27.292 -13.746  1.00 73.45           H  
ATOM     72  C   ASN A   5      -5.137  26.803 -12.681  1.00 73.45           C  
ATOM     73  CB  ASN A   5      -4.988  28.428 -14.567  1.00 73.45           C  
ATOM     74  HB2 ASN A   5      -6.029  28.261 -14.843  1.00 73.45           H  
ATOM     75  HB3 ASN A   5      -4.968  29.195 -13.793  1.00 73.45           H  
ATOM     76  O   ASN A   5      -4.982  27.557 -11.725  1.00 73.45           O  
ATOM     77  CG  ASN A   5      -4.228  28.970 -15.759  1.00 73.45           C  
ATOM     78  ND2 ASN A   5      -4.847  29.842 -16.517  1.00 73.45           N  
ATOM     79 HD21 ASN A   5      -4.324  30.174 -17.315  1.00 73.45           H  
ATOM     80 HD22 ASN A   5      -5.787  30.134 -16.291  1.00 73.45           H  
ATOM     81  OD1 ASN A   5      -3.092  28.639 -16.044  1.00 73.45           O  
ATOM     82  N   ASP A   6      -5.900  25.713 -12.619  1.00 73.06           N  
ATOM     83  H   ASP A   6      -6.024  25.128 -13.433  1.00 73.06           H  
ATOM     84  CA  ASP A   6      -6.514  25.275 -11.373  1.00 73.06           C  
ATOM     85  HA  ASP A   6      -6.487  26.097 -10.657  1.00 73.06           H  
ATOM     86  C   ASP A   6      -5.779  24.107 -10.712  1.00 73.06           C  
ATOM     87  CB  ASP A   6      -7.966  24.887 -11.608  1.00 73.06           C  
ATOM     88  HB2 ASP A   6      -8.339  24.588 -10.629  1.00 73.06           H  
ATOM     89  HB3 ASP A   6      -7.977  24.046 -12.301  1.00 73.06           H  
ATOM     90  O   ASP A   6      -5.950  23.865  -9.517  1.00 73.06           O  
ATOM     91  CG  ASP A   6      -8.916  25.969 -12.110  1.00 73.06           C  
ATOM     92  OD1 ASP A   6     -10.048  25.630 -12.516  1.00 73.06           O  
ATOM     93  OD2 ASP A   6      -8.553  27.164 -12.089  1.00 73.06           O  
ATOM     94  N   PHE A   7      -4.940  23.399 -11.464  1.00 71.39           N  
ATOM     95  H   PHE A   7      -4.857  23.590 -12.453  1.00 71.39           H  
ATOM     96  CA  PHE A   7      -4.169  22.303 -10.913  1.00 71.39           C  
ATOM     97  HA  PHE A   7      -4.859  21.719 -10.304  1.00 71.39           H  
ATOM     98  C   PHE A   7      -3.011  22.797 -10.060  1.00 71.39           C  
ATOM     99  CB  PHE A   7      -3.714  21.338 -11.990  1.00 71.39           C  
ATOM    100  HB2 PHE A   7      -2.914  20.719 -11.585  1.00 71.39           H  
ATOM    101  HB3 PHE A   7      -3.366  21.867 -12.877  1.00 71.39           H  
ATOM    102  O   PHE A   7      -1.990  23.142 -10.633  1.00 71.39           O  
ATOM    103  CG  PHE A   7      -4.841  20.446 -12.365  1.00 71.39           C  
ATOM    104  CD1 PHE A   7      -4.994  19.202 -11.750  1.00 71.39           C  
ATOM    105  HD1 PHE A   7      -4.263  18.828 -11.048  1.00 71.39           H  
ATOM    106  CD2 PHE A   7      -5.796  20.917 -13.260  1.00 71.39           C  
ATOM    107  HD2 PHE A   7      -5.680  21.892 -13.710  1.00 71.39           H  
ATOM    108  CE1 PHE A   7      -6.077  18.395 -12.066  1.00 71.39           C  
ATOM    109  HE1 PHE A   7      -6.162  17.441 -11.567  1.00 71.39           H  
ATOM    110  CE2 PHE A   7      -6.870  20.102 -13.600  1.00 71.39           C  
ATOM    111  HE2 PHE A   7      -7.580  20.461 -14.331  1.00 71.39           H  
ATOM    112  CZ  PHE A   7      -7.007  18.837 -13.008  1.00 71.39           C  
ATOM    113  HZ  PHE A   7      -7.868  18.226 -13.233  1.00 71.39           H  
ATOM    114  N   GLU A   8      -3.205  22.969  -8.744  1.00 70.61           N  
ATOM    115  H   GLU A   8      -4.175  23.068  -8.484  1.00 70.61           H  
ATOM    116  CA  GLU A   8      -2.430  22.203  -7.747  1.00 70.61           C  
ATOM    117  HA  GLU A   8      -3.006  21.291  -7.591  1.00 70.61           H  
ATOM    118  C   GLU A   8      -1.070  21.749  -8.225  1.00 70.61           C  
ATOM    119  CB  GLU A   8      -2.377  22.775  -6.323  1.00 70.61           C  
ATOM    120  HB2 GLU A   8      -1.465  23.350  -6.155  1.00 70.61           H  
ATOM    121  HB3 GLU A   8      -3.162  23.520  -6.195  1.00 70.61           H  
ATOM    122  O   GLU A   8      -0.245  22.504  -8.735  1.00 70.61           O  
ATOM    123  CG  GLU A   8      -2.377  21.724  -5.199  1.00 70.61           C  
ATOM    124  HG2 GLU A   8      -1.391  21.259  -5.176  1.00 70.61           H  
ATOM    125  HG3 GLU A   8      -3.067  20.917  -5.446  1.00 70.61           H  
ATOM    126  CD  GLU A   8      -2.728  22.327  -3.824  1.00 70.61           C  
ATOM    127  OE1 GLU A   8      -3.502  21.687  -3.083  1.00 70.61           O  
ATOM    128  OE2 GLU A   8      -2.476  23.539  -3.631  1.00 70.61           O  
ATOM    129  N   SER A   9      -0.872  20.478  -8.014  1.00 68.69           N  
ATOM    130  H   SER A   9      -1.643  19.932  -7.656  1.00 68.69           H  
ATOM    131  CA  SER A   9       0.228  19.725  -8.504  1.00 68.69           C  
ATOM    132  HA  SER A   9       1.080  20.404  -8.488  1.00 68.69           H  
ATOM    133  C   SER A   9       0.024  19.315  -9.966  1.00 68.69           C  
ATOM    134  CB  SER A   9       0.476  18.651  -7.473  1.00 68.69           C  
ATOM    135  HB2 SER A   9      -0.192  18.743  -6.616  1.00 68.69           H  
ATOM    136  HB3 SER A   9       1.412  18.833  -6.945  1.00 68.69           H  
ATOM    137  O   SER A   9      -1.069  19.418 -10.496  1.00 68.69           O  
ATOM    138  OG  SER A   9       0.410  17.373  -8.032  1.00 68.69           O  
ATOM    139  HG  SER A   9       0.474  16.780  -7.279  1.00 68.69           H  
ATOM    140  N   ILE A  10       1.097  19.028 -10.693  1.00 69.56           N  
ATOM    141  H   ILE A  10       1.921  18.756 -10.176  1.00 69.56           H  
ATOM    142  CA  ILE A  10       1.204  19.022 -12.162  1.00 69.56           C  
ATOM    143  HA  ILE A  10       0.436  18.350 -12.547  1.00 69.56           H  
ATOM    144  C   ILE A  10       2.562  18.433 -12.546  1.00 69.56           C  
ATOM    145  CB  ILE A  10       1.046  20.418 -12.839  1.00 69.56           C  
ATOM    146  HB  ILE A  10       1.871  21.049 -12.508  1.00 69.56           H  
ATOM    147  O   ILE A  10       3.425  19.106 -13.100  1.00 69.56           O  
ATOM    148  CG1 ILE A  10      -0.262  21.152 -12.521  1.00 69.56           C  
ATOM    149 HG12 ILE A  10      -1.077  20.440 -12.656  1.00 69.56           H  
ATOM    150 HG13 ILE A  10      -0.217  21.493 -11.487  1.00 69.56           H  
ATOM    151  CG2 ILE A  10       1.106  20.308 -14.372  1.00 69.56           C  
ATOM    152 HG21 ILE A  10       1.438  21.251 -14.805  1.00 69.56           H  
ATOM    153 HG22 ILE A  10       1.716  19.475 -14.723  1.00 69.56           H  
ATOM    154 HG23 ILE A  10       0.117  20.142 -14.798  1.00 69.56           H  
ATOM    155  CD1 ILE A  10      -0.621  22.362 -13.366  1.00 69.56           C  
ATOM    156 HD11 ILE A  10      -1.504  22.847 -12.950  1.00 69.56           H  
ATOM    157 HD12 ILE A  10      -0.877  22.078 -14.387  1.00 69.56           H  
ATOM    158 HD13 ILE A  10       0.204  23.075 -13.356  1.00 69.56           H  
ATOM    159  N   GLN A  11       2.784  17.165 -12.291  1.00 76.03           N  
ATOM    160  H   GLN A  11       2.126  16.650 -11.723  1.00 76.03           H  
ATOM    161  CA  GLN A  11       3.677  16.393 -13.136  1.00 76.03           C  
ATOM    162  HA  GLN A  11       4.704  16.745 -13.039  1.00 76.03           H  
ATOM    163  C   GLN A  11       3.280  16.539 -14.592  1.00 76.03           C  
ATOM    164  CB  GLN A  11       3.552  14.948 -12.673  1.00 76.03           C  
ATOM    165  HB2 GLN A  11       3.783  14.903 -11.609  1.00 76.03           H  
ATOM    166  HB3 GLN A  11       2.495  14.688 -12.716  1.00 76.03           H  
ATOM    167  O   GLN A  11       2.115  16.744 -14.929  1.00 76.03           O  
ATOM    168  CG  GLN A  11       4.288  13.836 -13.422  1.00 76.03           C  
ATOM    169  HG2 GLN A  11       5.348  14.064 -13.536  1.00 76.03           H  
ATOM    170  HG3 GLN A  11       3.819  13.736 -14.401  1.00 76.03           H  
ATOM    171  CD  GLN A  11       4.115  12.517 -12.685  1.00 76.03           C  
ATOM    172  NE2 GLN A  11       4.500  11.382 -13.199  1.00 76.03           N  
ATOM    173 HE21 GLN A  11       4.891  11.252 -14.121  1.00 76.03           H  
ATOM    174 HE22 GLN A  11       4.468  10.589 -12.574  1.00 76.03           H  
ATOM    175  OE1 GLN A  11       3.596  12.479 -11.607  1.00 76.03           O  
ATOM    176  N   ALA A  12       4.257  16.351 -15.461  1.00 75.55           N  
ATOM    177  H   ALA A  12       5.202  16.463 -15.123  1.00 75.55           H  
ATOM    178  CA  ALA A  12       4.068  16.005 -16.852  1.00 75.55           C  
ATOM    179  HA  ALA A  12       3.033  15.732 -17.056  1.00 75.55           H  
ATOM    180  C   ALA A  12       4.936  14.818 -17.237  1.00 75.55           C  
ATOM    181  CB  ALA A  12       4.389  17.205 -17.734  1.00 75.55           C  
ATOM    182  HB1 ALA A  12       3.905  18.106 -17.356  1.00 75.55           H  
ATOM    183  HB2 ALA A  12       5.470  17.341 -17.758  1.00 75.55           H  
ATOM    184  HB3 ALA A  12       4.082  16.973 -18.754  1.00 75.55           H  
ATOM    185  O   ALA A  12       5.748  14.985 -18.111  1.00 75.55           O  
ATOM    186  N   GLU A  13       4.869  13.619 -16.673  1.00 76.10           N  
ATOM    187  H   GLU A  13       4.133  13.378 -16.025  1.00 76.10           H  
ATOM    188  CA  GLU A  13       5.889  12.621 -16.994  1.00 76.10           C  
ATOM    189  HA  GLU A  13       6.839  13.154 -16.942  1.00 76.10           H  
ATOM    190  C   GLU A  13       5.862  12.108 -18.411  1.00 76.10           C  
ATOM    191  CB  GLU A  13       5.981  11.454 -16.014  1.00 76.10           C  
ATOM    192  HB2 GLU A  13       5.037  10.911 -15.980  1.00 76.10           H  
ATOM    193  HB3 GLU A  13       6.217  11.861 -15.030  1.00 76.10           H  
ATOM    194  O   GLU A  13       5.046  11.264 -18.725  1.00 76.10           O  
ATOM    195  CG  GLU A  13       7.125  10.525 -16.468  1.00 76.10           C  
ATOM    196  HG2 GLU A  13       7.004  10.228 -17.510  1.00 76.10           H  
ATOM    197  HG3 GLU A  13       8.064  11.078 -16.459  1.00 76.10           H  
ATOM    198  CD  GLU A  13       7.275   9.206 -15.748  1.00 76.10           C  
ATOM    199  OE1 GLU A  13       8.140   8.443 -16.247  1.00 76.10           O  
ATOM    200  OE2 GLU A  13       6.490   8.967 -14.820  1.00 76.10           O  
ATOM    201  N   LEU A  14       6.858  12.430 -19.238  1.00 76.66           N  
ATOM    202  H   LEU A  14       7.434  13.219 -18.981  1.00 76.66           H  
ATOM    203  CA  LEU A  14       7.031  11.783 -20.529  1.00 76.66           C  
ATOM    204  HA  LEU A  14       6.054  11.833 -21.010  1.00 76.66           H  
ATOM    205  C   LEU A  14       7.417  10.310 -20.419  1.00 76.66           C  
ATOM    206  CB  LEU A  14       7.943  12.550 -21.479  1.00 76.66           C  
ATOM    207  HB2 LEU A  14       7.672  13.605 -21.434  1.00 76.66           H  
ATOM    208  HB3 LEU A  14       8.971  12.394 -21.154  1.00 76.66           H  
ATOM    209  O   LEU A  14       8.449   9.943 -20.966  1.00 76.66           O  
ATOM    210  CG  LEU A  14       7.792  12.054 -22.930  1.00 76.66           C  
ATOM    211  HG  LEU A  14       7.635  10.977 -22.986  1.00 76.66           H  
ATOM    212  CD1 LEU A  14       6.663  12.726 -23.674  1.00 76.66           C  
ATOM    213 HD11 LEU A  14       5.889  12.994 -22.956  1.00 76.66           H  
ATOM    214 HD12 LEU A  14       6.272  12.073 -24.454  1.00 76.66           H  
ATOM    215 HD13 LEU A  14       7.020  13.637 -24.154  1.00 76.66           H  
ATOM    216  CD2 LEU A  14       9.003  12.399 -23.755  1.00 76.66           C  
ATOM    217 HD21 LEU A  14       8.868  12.037 -24.775  1.00 76.66           H  
ATOM    218 HD22 LEU A  14       9.870  11.906 -23.314  1.00 76.66           H  
ATOM    219 HD23 LEU A  14       9.157  13.478 -23.767  1.00 76.66           H  
ATOM    220  N   ILE A  15       6.622   9.436 -19.807  1.00 74.92           N  
ATOM    221  H   ILE A  15       5.801   9.794 -19.340  1.00 74.92           H  
ATOM    222  CA  ILE A  15       6.849   8.010 -19.830  1.00 74.92           C  
ATOM    223  HA  ILE A  15       7.758   7.819 -19.258  1.00 74.92           H  
ATOM    224  C   ILE A  15       6.987   7.653 -21.304  1.00 74.92           C  
ATOM    225  CB  ILE A  15       5.725   7.161 -19.225  1.00 74.92           C  
ATOM    226  HB  ILE A  15       4.929   7.226 -19.967  1.00 74.92           H  
ATOM    227  O   ILE A  15       6.111   7.872 -22.140  1.00 74.92           O  
ATOM    228  CG1 ILE A  15       5.049   7.655 -17.934  1.00 74.92           C  
ATOM    229 HG12 ILE A  15       5.350   8.677 -17.705  1.00 74.92           H  
ATOM    230 HG13 ILE A  15       3.977   7.680 -18.129  1.00 74.92           H  
ATOM    231  CG2 ILE A  15       6.203   5.691 -19.166  1.00 74.92           C  
ATOM    232 HG21 ILE A  15       6.481   5.318 -20.152  1.00 74.92           H  
ATOM    233 HG22 ILE A  15       7.064   5.630 -18.500  1.00 74.92           H  
ATOM    234 HG23 ILE A  15       5.423   5.055 -18.747  1.00 74.92           H  
ATOM    235  CD1 ILE A  15       5.234   6.808 -16.673  1.00 74.92           C  
ATOM    236 HD11 ILE A  15       4.780   7.322 -15.826  1.00 74.92           H  
ATOM    237 HD12 ILE A  15       6.290   6.642 -16.462  1.00 74.92           H  
ATOM    238 HD13 ILE A  15       4.728   5.848 -16.776  1.00 74.92           H  
ATOM    239  N   SER A  16       8.114   7.088 -21.685  1.00 71.03           N  
ATOM    240  H   SER A  16       8.866   6.977 -21.021  1.00 71.03           H  
ATOM    241  CA  SER A  16       8.186   6.404 -22.954  1.00 71.03           C  
ATOM    242  HA  SER A  16       7.206   6.422 -23.431  1.00 71.03           H  
ATOM    243  C   SER A  16       8.505   5.000 -22.652  1.00 71.03           C  
ATOM    244  CB  SER A  16       9.097   6.997 -23.992  1.00 71.03           C  
ATOM    245  HB2 SER A  16       8.790   6.671 -24.985  1.00 71.03           H  
ATOM    246  HB3 SER A  16      10.132   6.680 -23.856  1.00 71.03           H  
ATOM    247  O   SER A  16       9.458   4.619 -21.977  1.00 71.03           O  
ATOM    248  OG  SER A  16       8.908   8.375 -23.846  1.00 71.03           O  
ATOM    249  HG  SER A  16       8.746   8.545 -22.915  1.00 71.03           H  
ATOM    250  N   HIS A  17       7.617   4.210 -23.201  1.00 67.44           N  
ATOM    251  H   HIS A  17       6.852   4.615 -23.722  1.00 67.44           H  
ATOM    252  CA  HIS A  17       7.810   2.816 -23.153  1.00 67.44           C  
ATOM    253  HA  HIS A  17       7.932   2.511 -22.113  1.00 67.44           H  
ATOM    254  C   HIS A  17       9.058   2.482 -23.911  1.00 67.44           C  
ATOM    255  CB  HIS A  17       6.612   2.141 -23.730  1.00 67.44           C  
ATOM    256  HB2 HIS A  17       6.136   2.768 -24.484  1.00 67.44           H  
ATOM    257  HB3 HIS A  17       6.932   1.198 -24.173  1.00 67.44           H  
ATOM    258  O   HIS A  17       9.182   2.645 -25.132  1.00 67.44           O  
ATOM    259  CG  HIS A  17       5.668   1.821 -22.635  1.00 67.44           C  
ATOM    260  CD2 HIS A  17       5.359   0.555 -22.253  1.00 67.44           C  
ATOM    261  HD2 HIS A  17       5.753  -0.347 -22.696  1.00 67.44           H  
ATOM    262  ND1 HIS A  17       5.106   2.671 -21.713  1.00 67.44           N  
ATOM    263  HD1 HIS A  17       5.238   3.665 -21.590  1.00 67.44           H  
ATOM    264  CE1 HIS A  17       4.360   1.927 -20.883  1.00 67.44           C  
ATOM    265  HE1 HIS A  17       3.806   2.324 -20.045  1.00 67.44           H  
ATOM    266  NE2 HIS A  17       4.405   0.624 -21.244  1.00 67.44           N  
ATOM    267  N   THR A  18       9.920   1.858 -23.162  1.00 63.95           N  
ATOM    268  H   THR A  18       9.831   1.903 -22.156  1.00 63.95           H  
ATOM    269  CA  THR A  18      11.025   1.163 -23.731  1.00 63.95           C  
ATOM    270  HA  THR A  18      11.151   1.447 -24.776  1.00 63.95           H  
ATOM    271  C   THR A  18      10.667  -0.296 -23.683  1.00 63.95           C  
ATOM    272  CB  THR A  18      12.279   1.602 -23.025  1.00 63.95           C  
ATOM    273  HB  THR A  18      12.281   1.341 -21.967  1.00 63.95           H  
ATOM    274  O   THR A  18      10.102  -0.795 -22.710  1.00 63.95           O  
ATOM    275  CG2 THR A  18      13.492   1.149 -23.799  1.00 63.95           C  
ATOM    276 HG21 THR A  18      13.389   1.438 -24.845  1.00 63.95           H  
ATOM    277 HG22 THR A  18      13.608   0.068 -23.730  1.00 63.95           H  
ATOM    278 HG23 THR A  18      14.355   1.694 -23.418  1.00 63.95           H  
ATOM    279  OG1 THR A  18      12.292   2.968 -23.156  1.00 63.95           O  
ATOM    280  HG1 THR A  18      12.748   3.338 -22.397  1.00 63.95           H  
ATOM    281  N   ILE A  19      10.942  -1.015 -24.774  1.00 68.49           N  
ATOM    282  H   ILE A  19      11.461  -0.561 -25.511  1.00 68.49           H  
ATOM    283  CA  ILE A  19      11.049  -2.464 -24.661  1.00 68.49           C  
ATOM    284  HA  ILE A  19      10.283  -2.840 -23.982  1.00 68.49           H  
ATOM    285  C   ILE A  19      12.379  -2.622 -23.984  1.00 68.49           C  
ATOM    286  CB  ILE A  19      10.878  -3.220 -25.980  1.00 68.49           C  
ATOM    287  HB  ILE A  19      11.371  -2.667 -26.780  1.00 68.49           H  
ATOM    288  O   ILE A  19      13.446  -2.647 -24.591  1.00 68.49           O  
ATOM    289  CG1 ILE A  19       9.369  -3.321 -26.271  1.00 68.49           C  
ATOM    290 HG12 ILE A  19       8.931  -4.126 -25.680  1.00 68.49           H  
ATOM    291 HG13 ILE A  19       8.868  -2.402 -25.968  1.00 68.49           H  
ATOM    292  CG2 ILE A  19      11.451  -4.650 -25.888  1.00 68.49           C  
ATOM    293 HG21 ILE A  19      11.217  -5.211 -26.792  1.00 68.49           H  
ATOM    294 HG22 ILE A  19      11.040  -5.171 -25.023  1.00 68.49           H  
ATOM    295 HG23 ILE A  19      12.538  -4.623 -25.808  1.00 68.49           H  
ATOM    296  CD1 ILE A  19       9.070  -3.568 -27.752  1.00 68.49           C  
ATOM    297 HD11 ILE A  19       7.992  -3.556 -27.908  1.00 68.49           H  
ATOM    298 HD12 ILE A  19       9.457  -4.538 -28.064  1.00 68.49           H  
ATOM    299 HD13 ILE A  19       9.525  -2.788 -28.363  1.00 68.49           H  
ATOM    300  N   ILE A  20      12.235  -2.564 -22.679  1.00 64.49           N  
ATOM    301  H   ILE A  20      11.310  -2.377 -22.320  1.00 64.49           H  
ATOM    302  CA  ILE A  20      13.275  -2.512 -21.724  1.00 64.49           C  
ATOM    303  HA  ILE A  20      14.219  -2.515 -22.270  1.00 64.49           H  
ATOM    304  C   ILE A  20      13.092  -3.812 -20.985  1.00 64.49           C  
ATOM    305  CB  ILE A  20      13.149  -1.208 -20.924  1.00 64.49           C  
ATOM    306  HB  ILE A  20      12.444  -0.556 -21.440  1.00 64.49           H  
ATOM    307  O   ILE A  20      12.046  -4.087 -20.389  1.00 64.49           O  
ATOM    308  CG1 ILE A  20      14.536  -0.583 -21.044  1.00 64.49           C  
ATOM    309 HG12 ILE A  20      14.860  -0.550 -22.084  1.00 64.49           H  
ATOM    310 HG13 ILE A  20      15.224  -1.267 -20.547  1.00 64.49           H  
ATOM    311  CG2 ILE A  20      12.592  -1.361 -19.507  1.00 64.49           C  
ATOM    312 HG21 ILE A  20      12.537  -0.387 -19.021  1.00 64.49           H  
ATOM    313 HG22 ILE A  20      13.179  -2.049 -18.898  1.00 64.49           H  
ATOM    314 HG23 ILE A  20      11.560  -1.710 -19.551  1.00 64.49           H  
ATOM    315  CD1 ILE A  20      14.688   0.806 -20.496  1.00 64.49           C  
ATOM    316 HD11 ILE A  20      15.734   1.044 -20.299  1.00 64.49           H  
ATOM    317 HD12 ILE A  20      14.318   1.452 -21.291  1.00 64.49           H  
ATOM    318 HD13 ILE A  20      14.062   0.959 -19.617  1.00 64.49           H  
ATOM    319  N   PRO A  21      14.050  -4.729 -21.118  1.00 67.15           N  
ATOM    320  CA  PRO A  21      14.008  -5.886 -20.261  1.00 67.15           C  
ATOM    321  HA  PRO A  21      13.109  -6.473 -20.446  1.00 67.15           H  
ATOM    322  C   PRO A  21      14.066  -5.354 -18.825  1.00 67.15           C  
ATOM    323  CB  PRO A  21      15.266  -6.645 -20.645  1.00 67.15           C  
ATOM    324  HB2 PRO A  21      16.027  -6.345 -19.925  1.00 67.15           H  
ATOM    325  HB3 PRO A  21      15.107  -7.724 -20.659  1.00 67.15           H  
ATOM    326  O   PRO A  21      14.954  -4.528 -18.605  1.00 67.15           O  
ATOM    327  CG  PRO A  21      15.728  -6.112 -21.998  1.00 67.15           C  
ATOM    328  HG2 PRO A  21      15.210  -6.638 -22.800  1.00 67.15           H  
ATOM    329  HG3 PRO A  21      16.809  -6.177 -22.121  1.00 67.15           H  
ATOM    330  CD  PRO A  21      15.251  -4.674 -21.939  1.00 67.15           C  
ATOM    331  HD2 PRO A  21      15.998  -4.043 -21.457  1.00 67.15           H  
ATOM    332  HD3 PRO A  21      15.041  -4.318 -22.948  1.00 67.15           H  
ATOM    333  N   LYS A  22      13.189  -5.834 -17.910  1.00 66.65           N  
ATOM    334  H   LYS A  22      12.408  -6.360 -18.275  1.00 66.65           H  
ATOM    335  CA  LYS A  22      13.141  -5.479 -16.465  1.00 66.65           C  
ATOM    336  HA  LYS A  22      12.324  -4.784 -16.269  1.00 66.65           H  
ATOM    337  C   LYS A  22      14.441  -4.811 -16.049  1.00 66.65           C  
ATOM    338  CB  LYS A  22      13.018  -6.727 -15.554  1.00 66.65           C  
ATOM    339  HB2 LYS A  22      13.531  -7.573 -16.013  1.00 66.65           H  
ATOM    340  HB3 LYS A  22      13.545  -6.497 -14.628  1.00 66.65           H  
ATOM    341  O   LYS A  22      15.437  -5.545 -16.154  1.00 66.65           O  
ATOM    342  CG  LYS A  22      11.606  -7.155 -15.139  1.00 66.65           C  
ATOM    343  HG2 LYS A  22      11.013  -6.265 -14.926  1.00 66.65           H  
ATOM    344  HG3 LYS A  22      11.132  -7.720 -15.942  1.00 66.65           H  
ATOM    345  CD  LYS A  22      11.698  -8.007 -13.854  1.00 66.65           C  
ATOM    346  HD2 LYS A  22      12.235  -8.935 -14.052  1.00 66.65           H  
ATOM    347  HD3 LYS A  22      12.256  -7.436 -13.111  1.00 66.65           H  
ATOM    348  CE  LYS A  22      10.315  -8.323 -13.267  1.00 66.65           C  
ATOM    349  HE2 LYS A  22       9.626  -7.542 -13.586  1.00 66.65           H  
ATOM    350  HE3 LYS A  22       9.954  -9.273 -13.663  1.00 66.65           H  
ATOM    351  NZ  LYS A  22      10.337  -8.337 -11.774  1.00 66.65           N  
ATOM    352  HZ1 LYS A  22       9.416  -8.476 -11.383  1.00 66.65           H  
ATOM    353  HZ2 LYS A  22      10.624  -7.437 -11.417  1.00 66.65           H  
ATOM    354  HZ3 LYS A  22      10.971  -9.019 -11.382  1.00 66.65           H  
ATOM    355  N   ALA A  23      14.360  -3.526 -15.691  1.00 64.48           N  
ATOM    356  H   ALA A  23      13.433  -3.126 -15.715  1.00 64.48           H  
ATOM    357  CA  ALA A  23      15.312  -2.663 -14.987  1.00 64.48           C  
ATOM    358  HA  ALA A  23      15.346  -1.711 -15.517  1.00 64.48           H  
ATOM    359  C   ALA A  23      16.783  -3.183 -14.980  1.00 64.48           C  
ATOM    360  CB  ALA A  23      14.606  -2.334 -13.662  1.00 64.48           C  
ATOM    361  HB1 ALA A  23      14.772  -3.110 -12.915  1.00 64.48           H  
ATOM    362  HB2 ALA A  23      14.915  -1.358 -13.288  1.00 64.48           H  
ATOM    363  HB3 ALA A  23      13.531  -2.232 -13.809  1.00 64.48           H  
ATOM    364  O   ALA A  23      17.067  -4.331 -14.647  1.00 64.48           O  
ATOM    365  N   ARG A  24      17.715  -2.450 -15.608  1.00 70.04           N  
ATOM    366  H   ARG A  24      17.515  -1.473 -15.764  1.00 70.04           H  
ATOM    367  CA  ARG A  24      19.030  -2.957 -16.080  1.00 70.04           C  
ATOM    368  HA  ARG A  24      19.584  -3.357 -15.231  1.00 70.04           H  
ATOM    369  C   ARG A  24      19.877  -1.799 -16.634  1.00 70.04           C  
ATOM    370  CB  ARG A  24      18.772  -4.119 -17.069  1.00 70.04           C  
ATOM    371  HB2 ARG A  24      18.663  -5.004 -16.442  1.00 70.04           H  
ATOM    372  HB3 ARG A  24      17.803  -3.999 -17.555  1.00 70.04           H  
ATOM    373  O   ARG A  24      19.327  -0.850 -17.180  1.00 70.04           O  
ATOM    374  CG  ARG A  24      19.841  -4.435 -18.117  1.00 70.04           C  
ATOM    375  HG2 ARG A  24      20.763  -4.672 -17.586  1.00 70.04           H  
ATOM    376  HG3 ARG A  24      20.067  -3.510 -18.648  1.00 70.04           H  
ATOM    377  CD  ARG A  24      19.540  -5.524 -19.183  1.00 70.04           C  
ATOM    378  HD2 ARG A  24      20.418  -6.167 -19.254  1.00 70.04           H  
ATOM    379  HD3 ARG A  24      19.427  -5.039 -20.153  1.00 70.04           H  
ATOM    380  NE  ARG A  24      18.320  -6.330 -18.971  1.00 70.04           N  
ATOM    381  HE  ARG A  24      17.601  -5.885 -18.419  1.00 70.04           H  
ATOM    382  NH1 ARG A  24      18.951  -8.199 -20.159  1.00 70.04           N  
ATOM    383 HH11 ARG A  24      18.810  -9.158 -20.444  1.00 70.04           H  
ATOM    384 HH12 ARG A  24      19.732  -7.669 -20.519  1.00 70.04           H  
ATOM    385  NH2 ARG A  24      17.130  -8.291 -18.884  1.00 70.04           N  
ATOM    386 HH21 ARG A  24      16.450  -7.819 -18.305  1.00 70.04           H  
ATOM    387 HH22 ARG A  24      16.984  -9.241 -19.194  1.00 70.04           H  
ATOM    388  CZ  ARG A  24      18.132  -7.591 -19.349  1.00 70.04           C  
ATOM    389  N   LEU A  25      21.205  -1.915 -16.580  1.00 68.77           N  
ATOM    390  H   LEU A  25      21.605  -2.618 -15.976  1.00 68.77           H  
ATOM    391  CA  LEU A  25      22.097  -0.840 -17.025  1.00 68.77           C  
ATOM    392  HA  LEU A  25      21.698   0.119 -16.692  1.00 68.77           H  
ATOM    393  C   LEU A  25      22.246  -0.761 -18.524  1.00 68.77           C  
ATOM    394  CB  LEU A  25      23.458  -1.073 -16.420  1.00 68.77           C  
ATOM    395  HB2 LEU A  25      23.749  -2.086 -16.696  1.00 68.77           H  
ATOM    396  HB3 LEU A  25      23.350  -1.034 -15.336  1.00 68.77           H  
ATOM    397  O   LEU A  25      21.807   0.193 -19.136  1.00 68.77           O  
ATOM    398  CG  LEU A  25      24.571  -0.129 -16.878  1.00 68.77           C  
ATOM    399  HG  LEU A  25      24.620  -0.142 -17.967  1.00 68.77           H  
ATOM    400  CD1 LEU A  25      24.332   1.317 -16.469  1.00 68.77           C  
ATOM    401 HD11 LEU A  25      24.315   1.432 -15.385  1.00 68.77           H  
ATOM    402 HD12 LEU A  25      25.097   1.973 -16.884  1.00 68.77           H  
ATOM    403 HD13 LEU A  25      23.378   1.665 -16.864  1.00 68.77           H  
ATOM    404  CD2 LEU A  25      25.869  -0.775 -16.422  1.00 68.77           C  
ATOM    405 HD21 LEU A  25      26.627  -0.037 -16.158  1.00 68.77           H  
ATOM    406 HD22 LEU A  25      26.259  -1.382 -17.239  1.00 68.77           H  
ATOM    407 HD23 LEU A  25      25.715  -1.392 -15.536  1.00 68.77           H  
ATOM    408  N   ARG A  26      22.828  -1.793 -19.143  1.00 67.29           N  
ATOM    409  H   ARG A  26      23.293  -2.482 -18.570  1.00 67.29           H  
ATOM    410  CA  ARG A  26      22.671  -2.031 -20.576  1.00 67.29           C  
ATOM    411  HA  ARG A  26      22.643  -1.079 -21.106  1.00 67.29           H  
ATOM    412  C   ARG A  26      21.329  -2.686 -20.785  1.00 67.29           C  
ATOM    413  CB  ARG A  26      23.810  -2.865 -21.162  1.00 67.29           C  
ATOM    414  HB2 ARG A  26      23.499  -3.253 -22.132  1.00 67.29           H  
ATOM    415  HB3 ARG A  26      24.038  -3.703 -20.503  1.00 67.29           H  
ATOM    416  O   ARG A  26      21.244  -3.876 -21.112  1.00 67.29           O  
ATOM    417  CG  ARG A  26      25.056  -2.019 -21.387  1.00 67.29           C  
ATOM    418  HG2 ARG A  26      25.433  -1.691 -20.419  1.00 67.29           H  
ATOM    419  HG3 ARG A  26      24.819  -1.139 -21.985  1.00 67.29           H  
ATOM    420  CD  ARG A  26      26.086  -2.877 -22.135  1.00 67.29           C  
ATOM    421  HD2 ARG A  26      25.897  -3.930 -21.927  1.00 67.29           H  
ATOM    422  HD3 ARG A  26      25.987  -2.721 -23.209  1.00 67.29           H  
ATOM    423  NE  ARG A  26      27.444  -2.592 -21.678  1.00 67.29           N  
ATOM    424  HE  ARG A  26      27.664  -3.014 -20.788  1.00 67.29           H  
ATOM    425  NH1 ARG A  26      27.968  -0.833 -23.069  1.00 67.29           N  
ATOM    426 HH11 ARG A  26      27.009  -0.790 -23.384  1.00 67.29           H  
ATOM    427 HH12 ARG A  26      28.576  -0.048 -23.252  1.00 67.29           H  
ATOM    428  NH2 ARG A  26      29.384  -1.477 -21.487  1.00 67.29           N  
ATOM    429 HH21 ARG A  26      29.561  -2.045 -20.671  1.00 67.29           H  
ATOM    430 HH22 ARG A  26      29.936  -0.654 -21.681  1.00 67.29           H  
ATOM    431  CZ  ARG A  26      28.254  -1.646 -22.092  1.00 67.29           C  
ATOM    432  N   ARG A  27      20.246  -1.941 -20.555  1.00 64.41           N  
ATOM    433  H   ARG A  27      20.382  -0.988 -20.251  1.00 64.41           H  
ATOM    434  CA  ARG A  27      19.007  -2.311 -21.222  1.00 64.41           C  
ATOM    435  HA  ARG A  27      18.829  -3.381 -21.111  1.00 64.41           H  
ATOM    436  C   ARG A  27      19.271  -2.064 -22.684  1.00 64.41           C  
ATOM    437  CB  ARG A  27      17.760  -1.587 -20.699  1.00 64.41           C  
ATOM    438  HB2 ARG A  27      17.935  -0.513 -20.644  1.00 64.41           H  
ATOM    439  HB3 ARG A  27      16.975  -1.781 -21.430  1.00 64.41           H  
ATOM    440  O   ARG A  27      19.672  -0.978 -23.082  1.00 64.41           O  
ATOM    441  CG  ARG A  27      17.391  -2.195 -19.335  1.00 64.41           C  
ATOM    442  HG2 ARG A  27      17.159  -3.243 -19.525  1.00 64.41           H  
ATOM    443  HG3 ARG A  27      18.320  -2.175 -18.765  1.00 64.41           H  
ATOM    444  CD  ARG A  27      16.291  -1.686 -18.379  1.00 64.41           C  
ATOM    445  HD2 ARG A  27      15.303  -1.941 -18.761  1.00 64.41           H  
ATOM    446  HD3 ARG A  27      16.330  -2.294 -17.475  1.00 64.41           H  
ATOM    447  NE  ARG A  27      16.346  -0.258 -18.004  1.00 64.41           N  
ATOM    448  HE  ARG A  27      17.155   0.291 -18.256  1.00 64.41           H  
ATOM    449  NH1 ARG A  27      14.269  -0.180 -17.064  1.00 64.41           N  
ATOM    450 HH11 ARG A  27      13.472   0.379 -16.796  1.00 64.41           H  
ATOM    451 HH12 ARG A  27      14.112  -1.169 -17.195  1.00 64.41           H  
ATOM    452  NH2 ARG A  27      15.268   1.720 -17.463  1.00 64.41           N  
ATOM    453 HH21 ARG A  27      16.022   2.327 -17.752  1.00 64.41           H  
ATOM    454 HH22 ARG A  27      14.447   2.158 -17.070  1.00 64.41           H  
ATOM    455  CZ  ARG A  27      15.325   0.427 -17.498  1.00 64.41           C  
ATOM    456  N   TYR A  28      19.029  -3.090 -23.489  1.00 63.46           N  
ATOM    457  H   TYR A  28      18.766  -3.980 -23.089  1.00 63.46           H  
ATOM    458  CA  TYR A  28      18.705  -2.834 -24.874  1.00 63.46           C  
ATOM    459  HA  TYR A  28      19.493  -2.239 -25.335  1.00 63.46           H  
ATOM    460  C   TYR A  28      17.429  -2.017 -24.861  1.00 63.46           C  
ATOM    461  CB  TYR A  28      18.551  -4.136 -25.657  1.00 63.46           C  
ATOM    462  HB2 TYR A  28      18.034  -3.926 -26.593  1.00 63.46           H  
ATOM    463  HB3 TYR A  28      17.944  -4.845 -25.094  1.00 63.46           H  
ATOM    464  O   TYR A  28      16.334  -2.564 -24.781  1.00 63.46           O  
ATOM    465  CG  TYR A  28      19.894  -4.736 -25.990  1.00 63.46           C  
ATOM    466  CD1 TYR A  28      20.675  -4.147 -27.003  1.00 63.46           C  
ATOM    467  HD1 TYR A  28      20.302  -3.294 -27.549  1.00 63.46           H  
ATOM    468  CD2 TYR A  28      20.383  -5.835 -25.260  1.00 63.46           C  
ATOM    469  HD2 TYR A  28      19.786  -6.276 -24.475  1.00 63.46           H  
ATOM    470  CE1 TYR A  28      21.951  -4.661 -27.295  1.00 63.46           C  
ATOM    471  HE1 TYR A  28      22.552  -4.205 -28.068  1.00 63.46           H  
ATOM    472  CE2 TYR A  28      21.657  -6.354 -25.554  1.00 63.46           C  
ATOM    473  HE2 TYR A  28      22.055  -7.196 -25.007  1.00 63.46           H  
ATOM    474  OH  TYR A  28      23.668  -6.277 -26.847  1.00 63.46           O  
ATOM    475  HH  TYR A  28      24.111  -5.783 -27.540  1.00 63.46           H  
ATOM    476  CZ  TYR A  28      22.441  -5.768 -26.570  1.00 63.46           C  
ATOM    477  N   ARG A  29      17.602  -0.701 -24.889  1.00 63.59           N  
ATOM    478  H   ARG A  29      18.538  -0.344 -24.759  1.00 63.59           H  
ATOM    479  CA  ARG A  29      16.539   0.254 -25.116  1.00 63.59           C  
ATOM    480  HA  ARG A  29      15.628  -0.087 -24.624  1.00 63.59           H  
ATOM    481  C   ARG A  29      16.295   0.272 -26.596  1.00 63.59           C  
ATOM    482  CB  ARG A  29      16.909   1.633 -24.585  1.00 63.59           C  
ATOM    483  HB2 ARG A  29      16.123   2.353 -24.815  1.00 63.59           H  
ATOM    484  HB3 ARG A  29      17.837   1.958 -25.057  1.00 63.59           H  
ATOM    485  O   ARG A  29      16.660   1.191 -27.319  1.00 63.59           O  
ATOM    486  CG  ARG A  29      17.088   1.570 -23.083  1.00 63.59           C  
ATOM    487  HG2 ARG A  29      17.744   0.735 -22.835  1.00 63.59           H  
ATOM    488  HG3 ARG A  29      16.149   1.394 -22.558  1.00 63.59           H  
ATOM    489  CD  ARG A  29      17.684   2.872 -22.610  1.00 63.59           C  
ATOM    490  HD2 ARG A  29      16.926   3.478 -22.114  1.00 63.59           H  
ATOM    491  HD3 ARG A  29      18.085   3.423 -23.460  1.00 63.59           H  
ATOM    492  NE  ARG A  29      18.723   2.479 -21.684  1.00 63.59           N  
ATOM    493  HE  ARG A  29      18.369   2.153 -20.796  1.00 63.59           H  
ATOM    494  NH1 ARG A  29      20.715   2.626 -22.850  1.00 63.59           N  
ATOM    495 HH11 ARG A  29      21.672   2.306 -22.881  1.00 63.59           H  
ATOM    496 HH12 ARG A  29      20.397   3.445 -23.350  1.00 63.59           H  
ATOM    497  NH2 ARG A  29      20.544   1.320 -21.132  1.00 63.59           N  
ATOM    498 HH21 ARG A  29      21.524   1.137 -21.298  1.00 63.59           H  
ATOM    499 HH22 ARG A  29      20.114   1.088 -20.248  1.00 63.59           H  
ATOM    500  CZ  ARG A  29      19.970   2.158 -21.908  1.00 63.59           C  
ATOM    501  N   SER A  30      15.629  -0.771 -27.060  1.00 66.55           N  
ATOM    502  H   SER A  30      15.441  -1.529 -26.420  1.00 66.55           H  
ATOM    503  CA  SER A  30      14.658  -0.501 -28.097  1.00 66.55           C  
ATOM    504  HA  SER A  30      15.134  -0.016 -28.949  1.00 66.55           H  
ATOM    505  C   SER A  30      13.652   0.455 -27.477  1.00 66.55           C  
ATOM    506  CB  SER A  30      13.981  -1.785 -28.586  1.00 66.55           C  
ATOM    507  HB2 SER A  30      14.613  -2.239 -29.350  1.00 66.55           H  
ATOM    508  HB3 SER A  30      13.023  -1.537 -29.043  1.00 66.55           H  
ATOM    509  O   SER A  30      12.843  -0.005 -26.665  1.00 66.55           O  
ATOM    510  OG  SER A  30      13.788  -2.739 -27.557  1.00 66.55           O  
ATOM    511  HG  SER A  30      13.559  -2.300 -26.735  1.00 66.55           H  
ATOM    512  N   LYS A  31      13.687   1.741 -27.883  1.00 59.18           N  
ATOM    513  H   LYS A  31      14.489   2.046 -28.417  1.00 59.18           H  
ATOM    514  CA  LYS A  31      12.499   2.614 -27.878  1.00 59.18           C  
ATOM    515  HA  LYS A  31      12.269   2.950 -26.866  1.00 59.18           H  
ATOM    516  C   LYS A  31      11.421   1.680 -28.345  1.00 59.18           C  
ATOM    517  CB  LYS A  31      12.650   3.831 -28.834  1.00 59.18           C  
ATOM    518  HB2 LYS A  31      13.682   4.179 -28.805  1.00 59.18           H  
ATOM    519  HB3 LYS A  31      12.452   3.525 -29.862  1.00 59.18           H  
ATOM    520  O   LYS A  31      11.563   1.098 -29.432  1.00 59.18           O  
ATOM    521  CG  LYS A  31      11.718   5.013 -28.472  1.00 59.18           C  
ATOM    522  HG2 LYS A  31      10.686   4.678 -28.573  1.00 59.18           H  
ATOM    523  HG3 LYS A  31      11.866   5.274 -27.424  1.00 59.18           H  
ATOM    524  CD  LYS A  31      11.891   6.302 -29.316  1.00 59.18           C  
ATOM    525  HD2 LYS A  31      11.208   7.053 -28.918  1.00 59.18           H  
ATOM    526  HD3 LYS A  31      11.587   6.087 -30.340  1.00 59.18           H  
ATOM    527  CE  LYS A  31      13.324   6.873 -29.344  1.00 59.18           C  
ATOM    528  HE2 LYS A  31      13.718   6.828 -30.359  1.00 59.18           H  
ATOM    529  HE3 LYS A  31      13.941   6.222 -28.725  1.00 59.18           H  
ATOM    530  NZ  LYS A  31      13.426   8.265 -28.831  1.00 59.18           N  
ATOM    531  HZ1 LYS A  31      13.108   8.974 -29.475  1.00 59.18           H  
ATOM    532  HZ2 LYS A  31      14.357   8.533 -28.545  1.00 59.18           H  
ATOM    533  HZ3 LYS A  31      12.902   8.370 -27.974  1.00 59.18           H  
ATOM    534  N   SER A  32      10.480   1.345 -27.465  1.00 62.37           N  
ATOM    535  H   SER A  32      10.345   1.895 -26.629  1.00 62.37           H  
ATOM    536  CA  SER A  32       9.488   0.383 -27.905  1.00 62.37           C  
ATOM    537  HA  SER A  32       9.997  -0.539 -28.184  1.00 62.37           H  
ATOM    538  C   SER A  32       8.859   1.004 -29.152  1.00 62.37           C  
ATOM    539  CB  SER A  32       8.480   0.068 -26.812  1.00 62.37           C  
ATOM    540  HB2 SER A  32       8.980  -0.172 -25.873  1.00 62.37           H  
ATOM    541  HB3 SER A  32       7.868  -0.777 -27.125  1.00 62.37           H  
ATOM    542  O   SER A  32       8.826   2.226 -29.280  1.00 62.37           O  
ATOM    543  OG  SER A  32       7.657   1.161 -26.601  1.00 62.37           O  
ATOM    544  HG  SER A  32       8.180   1.889 -26.258  1.00 62.37           H  
ATOM    545  N   GLY A  33       8.372   0.219 -30.114  1.00 63.75           N  
ATOM    546  H   GLY A  33       8.525  -0.779 -30.081  1.00 63.75           H  
ATOM    547  CA  GLY A  33       7.723   0.838 -31.286  1.00 63.75           C  
ATOM    548  HA2 GLY A  33       7.334   0.060 -31.943  1.00 63.75           H  
ATOM    549  HA3 GLY A  33       8.459   1.427 -31.832  1.00 63.75           H  
ATOM    550  C   GLY A  33       6.561   1.775 -30.893  1.00 63.75           C  
ATOM    551  O   GLY A  33       6.086   2.568 -31.699  1.00 63.75           O  
ATOM    552  N   LYS A  34       6.125   1.668 -29.630  1.00 69.86           N  
ATOM    553  H   LYS A  34       6.692   1.071 -29.044  1.00 69.86           H  
ATOM    554  CA  LYS A  34       5.351   2.636 -28.882  1.00 69.86           C  
ATOM    555  HA  LYS A  34       4.444   2.879 -29.436  1.00 69.86           H  
ATOM    556  C   LYS A  34       6.144   3.934 -28.652  1.00 69.86           C  
ATOM    557  CB  LYS A  34       5.001   2.048 -27.513  1.00 69.86           C  
ATOM    558  HB2 LYS A  34       5.670   2.467 -26.761  1.00 69.86           H  
ATOM    559  HB3 LYS A  34       4.038   2.497 -27.267  1.00 69.86           H  
ATOM    560  O   LYS A  34       7.120   3.983 -27.913  1.00 69.86           O  
ATOM    561  CG  LYS A  34       4.877   0.524 -27.277  1.00 69.86           C  
ATOM    562  HG2 LYS A  34       5.736  -0.016 -27.677  1.00 69.86           H  
ATOM    563  HG3 LYS A  34       4.003   0.129 -27.796  1.00 69.86           H  
ATOM    564  CD  LYS A  34       4.778   0.262 -25.760  1.00 69.86           C  
ATOM    565  HD2 LYS A  34       4.734   1.230 -25.262  1.00 69.86           H  
ATOM    566  HD3 LYS A  34       5.689  -0.236 -25.425  1.00 69.86           H  
ATOM    567  CE  LYS A  34       3.579  -0.532 -25.245  1.00 69.86           C  
ATOM    568  HE2 LYS A  34       2.762  -0.458 -25.962  1.00 69.86           H  
ATOM    569  HE3 LYS A  34       3.851  -1.582 -25.132  1.00 69.86           H  
ATOM    570  NZ  LYS A  34       3.136   0.041 -23.947  1.00 69.86           N  
ATOM    571  HZ1 LYS A  34       3.155   1.050 -23.927  1.00 69.86           H  
ATOM    572  HZ2 LYS A  34       2.167  -0.138 -23.724  1.00 69.86           H  
ATOM    573  HZ3 LYS A  34       3.705  -0.195 -23.146  1.00 69.86           H  
ATOM    574  N   GLU A  35       5.664   5.001 -29.256  1.00 78.63           N  
ATOM    575  H   GLU A  35       4.881   4.911 -29.888  1.00 78.63           H  
ATOM    576  CA  GLU A  35       6.303   6.300 -29.131  1.00 78.63           C  
ATOM    577  HA  GLU A  35       7.369   6.140 -29.295  1.00 78.63           H  
ATOM    578  C   GLU A  35       6.105   6.912 -27.703  1.00 78.63           C  
ATOM    579  CB  GLU A  35       5.776   7.168 -30.282  1.00 78.63           C  
ATOM    580  HB2 GLU A  35       6.251   8.148 -30.239  1.00 78.63           H  
ATOM    581  HB3 GLU A  35       4.700   7.264 -30.131  1.00 78.63           H  
ATOM    582  O   GLU A  35       5.215   6.457 -26.970  1.00 78.63           O  
ATOM    583  CG  GLU A  35       6.010   6.609 -31.698  1.00 78.63           C  
ATOM    584  HG2 GLU A  35       5.852   5.531 -31.715  1.00 78.63           H  
ATOM    585  HG3 GLU A  35       7.047   6.792 -31.983  1.00 78.63           H  
ATOM    586  CD  GLU A  35       5.071   7.220 -32.749  1.00 78.63           C  
ATOM    587  OE1 GLU A  35       5.288   6.949 -33.949  1.00 78.63           O  
ATOM    588  OE2 GLU A  35       4.110   7.930 -32.403  1.00 78.63           O  
ATOM    589  N   PRO A  36       6.929   7.909 -27.323  1.00 77.15           N  
ATOM    590  CA  PRO A  36       6.906   8.680 -26.059  1.00 77.15           C  
ATOM    591  HA  PRO A  36       7.089   7.994 -25.232  1.00 77.15           H  
ATOM    592  C   PRO A  36       5.732   9.586 -25.669  1.00 77.15           C  
ATOM    593  CB  PRO A  36       8.031   9.673 -26.290  1.00 77.15           C  
ATOM    594  HB2 PRO A  36       8.399  10.122 -25.367  1.00 77.15           H  
ATOM    595  HB3 PRO A  36       7.646  10.447 -26.953  1.00 77.15           H  
ATOM    596  O   PRO A  36       5.251  10.300 -26.542  1.00 77.15           O  
ATOM    597  CG  PRO A  36       9.075   8.952 -27.090  1.00 77.15           C  
ATOM    598  HG2 PRO A  36       9.705   9.650 -27.641  1.00 77.15           H  
ATOM    599  HG3 PRO A  36       9.643   8.275 -26.452  1.00 77.15           H  
ATOM    600  CD  PRO A  36       8.186   8.170 -28.027  1.00 77.15           C  
ATOM    601  HD2 PRO A  36       7.988   8.767 -28.918  1.00 77.15           H  
ATOM    602  HD3 PRO A  36       8.711   7.252 -28.291  1.00 77.15           H  
ATOM    603  N   TYR A  37       5.340   9.664 -24.389  1.00 76.00           N  
ATOM    604  H   TYR A  37       5.796   9.128 -23.665  1.00 76.00           H  
ATOM    605  CA  TYR A  37       4.161  10.440 -23.961  1.00 76.00           C  
ATOM    606  HA  TYR A  37       4.004  11.277 -24.642  1.00 76.00           H  
ATOM    607  C   TYR A  37       4.188  10.998 -22.528  1.00 76.00           C  
ATOM    608  CB  TYR A  37       2.970   9.506 -24.038  1.00 76.00           C  
ATOM    609  HB2 TYR A  37       2.116  10.055 -23.642  1.00 76.00           H  
ATOM    610  HB3 TYR A  37       2.788   9.255 -25.083  1.00 76.00           H  
ATOM    611  O   TYR A  37       4.611  10.296 -21.631  1.00 76.00           O  
ATOM    612  CG  TYR A  37       3.087   8.249 -23.215  1.00 76.00           C  
ATOM    613  CD1 TYR A  37       3.743   7.108 -23.697  1.00 76.00           C  
ATOM    614  HD1 TYR A  37       4.204   7.135 -24.674  1.00 76.00           H  
ATOM    615  CD2 TYR A  37       2.670   8.296 -21.883  1.00 76.00           C  
ATOM    616  HD2 TYR A  37       2.377   9.246 -21.460  1.00 76.00           H  
ATOM    617  CE1 TYR A  37       3.934   6.007 -22.840  1.00 76.00           C  
ATOM    618  HE1 TYR A  37       4.527   5.159 -23.149  1.00 76.00           H  
ATOM    619  CE2 TYR A  37       2.772   7.183 -21.045  1.00 76.00           C  
ATOM    620  HE2 TYR A  37       2.481   7.261 -20.008  1.00 76.00           H  
ATOM    621  OH  TYR A  37       3.696   5.010 -20.700  1.00 76.00           O  
ATOM    622  HH  TYR A  37       3.534   5.289 -19.796  1.00 76.00           H  
ATOM    623  CZ  TYR A  37       3.429   6.041 -21.529  1.00 76.00           C  
ATOM    624  N   TYR A  38       3.646  12.199 -22.294  1.00 75.75           N  
ATOM    625  H   TYR A  38       3.329  12.733 -23.090  1.00 75.75           H  
ATOM    626  CA  TYR A  38       3.544  12.870 -20.981  1.00 75.75           C  
ATOM    627  HA  TYR A  38       4.451  12.723 -20.395  1.00 75.75           H  
ATOM    628  C   TYR A  38       2.349  12.372 -20.156  1.00 75.75           C  
ATOM    629  CB  TYR A  38       3.435  14.393 -21.166  1.00 75.75           C  
ATOM    630  HB2 TYR A  38       3.367  14.853 -20.180  1.00 75.75           H  
ATOM    631  HB3 TYR A  38       2.511  14.608 -21.704  1.00 75.75           H  
ATOM    632  O   TYR A  38       1.265  12.829 -20.459  1.00 75.75           O  
ATOM    633  CG  TYR A  38       4.544  15.058 -21.936  1.00 75.75           C  
ATOM    634  CD1 TYR A  38       5.599  15.691 -21.273  1.00 75.75           C  
ATOM    635  HD1 TYR A  38       5.578  15.810 -20.200  1.00 75.75           H  
ATOM    636  CD2 TYR A  38       4.487  15.118 -23.335  1.00 75.75           C  
ATOM    637  HD2 TYR A  38       3.615  14.730 -23.840  1.00 75.75           H  
ATOM    638  CE1 TYR A  38       6.654  16.241 -22.013  1.00 75.75           C  
ATOM    639  HE1 TYR A  38       7.403  16.860 -21.542  1.00 75.75           H  
ATOM    640  CE2 TYR A  38       5.574  15.626 -24.062  1.00 75.75           C  
ATOM    641  HE2 TYR A  38       5.567  15.621 -25.142  1.00 75.75           H  
ATOM    642  OH  TYR A  38       7.846  16.425 -24.040  1.00 75.75           O  
ATOM    643  HH  TYR A  38       8.447  16.751 -23.366  1.00 75.75           H  
ATOM    644  CZ  TYR A  38       6.708  16.093 -23.391  1.00 75.75           C  
ATOM    645  N   GLN A  39       2.521  11.433 -19.219  1.00 76.40           N  
ATOM    646  H   GLN A  39       3.458  11.057 -19.181  1.00 76.40           H  
ATOM    647  CA  GLN A  39       1.780  11.151 -17.971  1.00 76.40           C  
ATOM    648  HA  GLN A  39       0.720  10.986 -18.164  1.00 76.40           H  
ATOM    649  C   GLN A  39       1.847  12.313 -16.989  1.00 76.40           C  
ATOM    650  CB  GLN A  39       2.346   9.860 -17.344  1.00 76.40           C  
ATOM    651  HB2 GLN A  39       3.392  10.001 -17.070  1.00 76.40           H  
ATOM    652  HB3 GLN A  39       2.326   9.099 -18.125  1.00 76.40           H  
ATOM    653  O   GLN A  39       2.601  12.309 -16.027  1.00 76.40           O  
ATOM    654  CG  GLN A  39       1.578   9.351 -16.101  1.00 76.40           C  
ATOM    655  HG2 GLN A  39       1.887   9.922 -15.225  1.00 76.40           H  
ATOM    656  HG3 GLN A  39       0.508   9.504 -16.235  1.00 76.40           H  
ATOM    657  CD  GLN A  39       1.812   7.861 -15.827  1.00 76.40           C  
ATOM    658  NE2 GLN A  39       1.875   7.449 -14.585  1.00 76.40           N  
ATOM    659 HE21 GLN A  39       2.056   6.481 -14.359  1.00 76.40           H  
ATOM    660 HE22 GLN A  39       1.585   8.016 -13.801  1.00 76.40           H  
ATOM    661  OE1 GLN A  39       1.928   7.051 -16.756  1.00 76.40           O  
ATOM    662  N   PHE A  40       1.063  13.345 -17.253  1.00 76.72           N  
ATOM    663  H   PHE A  40       0.441  13.298 -18.048  1.00 76.72           H  
ATOM    664  CA  PHE A  40       0.892  14.428 -16.310  1.00 76.72           C  
ATOM    665  HA  PHE A  40       1.871  14.725 -15.934  1.00 76.72           H  
ATOM    666  C   PHE A  40       0.100  13.994 -15.098  1.00 76.72           C  
ATOM    667  CB  PHE A  40       0.124  15.587 -16.969  1.00 76.72           C  
ATOM    668  HB2 PHE A  40       0.006  16.357 -16.207  1.00 76.72           H  
ATOM    669  HB3 PHE A  40      -0.884  15.268 -17.233  1.00 76.72           H  
ATOM    670  O   PHE A  40      -1.095  13.917 -15.268  1.00 76.72           O  
ATOM    671  CG  PHE A  40       0.696  16.228 -18.194  1.00 76.72           C  
ATOM    672  CD1 PHE A  40       1.373  17.444 -18.072  1.00 76.72           C  
ATOM    673  HD1 PHE A  40       1.533  17.873 -17.094  1.00 76.72           H  
ATOM    674  CD2 PHE A  40       0.456  15.684 -19.462  1.00 76.72           C  
ATOM    675  HD2 PHE A  40      -0.130  14.782 -19.560  1.00 76.72           H  
ATOM    676  CE1 PHE A  40       1.874  18.083 -19.212  1.00 76.72           C  
ATOM    677  HE1 PHE A  40       2.440  18.996 -19.107  1.00 76.72           H  
ATOM    678  CE2 PHE A  40       0.962  16.317 -20.603  1.00 76.72           C  
ATOM    679  HE2 PHE A  40       0.778  15.888 -21.577  1.00 76.72           H  
ATOM    680  CZ  PHE A  40       1.718  17.489 -20.466  1.00 76.72           C  
ATOM    681  HZ  PHE A  40       2.187  17.954 -21.321  1.00 76.72           H  
ATOM    682  N   SER A  41       0.690  13.746 -13.937  1.00 77.48           N  
ATOM    683  H   SER A  41       1.692  13.632 -13.895  1.00 77.48           H  
ATOM    684  CA  SER A  41      -0.020  13.607 -12.654  1.00 77.48           C  
ATOM    685  HA  SER A  41      -1.013  13.197 -12.835  1.00 77.48           H  
ATOM    686  C   SER A  41      -0.220  14.939 -11.957  1.00 77.48           C  
ATOM    687  CB  SER A  41       0.631  12.610 -11.718  1.00 77.48           C  
ATOM    688  HB2 SER A  41       1.408  13.090 -11.125  1.00 77.48           H  
ATOM    689  HB3 SER A  41      -0.149  12.255 -11.044  1.00 77.48           H  
ATOM    690  O   SER A  41       0.698  15.578 -11.459  1.00 77.48           O  
ATOM    691  OG  SER A  41       1.140  11.521 -12.462  1.00 77.48           O  
ATOM    692  HG  SER A  41       1.675  11.032 -11.832  1.00 77.48           H  
ATOM    693  N   LEU A  42      -1.446  15.422 -11.998  1.00 75.30           N  
ATOM    694  H   LEU A  42      -2.156  14.884 -12.474  1.00 75.30           H  
ATOM    695  CA  LEU A  42      -1.760  16.767 -11.583  1.00 75.30           C  
ATOM    696  HA  LEU A  42      -0.837  17.313 -11.389  1.00 75.30           H  
ATOM    697  C   LEU A  42      -2.595  16.732 -10.301  1.00 75.30           C  
ATOM    698  CB  LEU A  42      -2.559  17.435 -12.722  1.00 75.30           C  
ATOM    699  HB2 LEU A  42      -3.595  17.111 -12.614  1.00 75.30           H  
ATOM    700  HB3 LEU A  42      -2.543  18.509 -12.535  1.00 75.30           H  
ATOM    701  O   LEU A  42      -3.713  16.306 -10.478  1.00 75.30           O  
ATOM    702  CG  LEU A  42      -2.256  17.181 -14.206  1.00 75.30           C  
ATOM    703  HG  LEU A  42      -1.988  16.150 -14.434  1.00 75.30           H  
ATOM    704  CD1 LEU A  42      -3.519  17.565 -14.952  1.00 75.30           C  
ATOM    705 HD11 LEU A  42      -3.334  17.741 -16.011  1.00 75.30           H  
ATOM    706 HD12 LEU A  42      -3.928  18.475 -14.512  1.00 75.30           H  
ATOM    707 HD13 LEU A  42      -4.225  16.745 -14.817  1.00 75.30           H  
ATOM    708  CD2 LEU A  42      -1.239  18.135 -14.761  1.00 75.30           C  
ATOM    709 HD21 LEU A  42      -1.555  19.128 -14.441  1.00 75.30           H  
ATOM    710 HD22 LEU A  42      -0.259  17.854 -14.376  1.00 75.30           H  
ATOM    711 HD23 LEU A  42      -1.204  18.091 -15.849  1.00 75.30           H  
ATOM    712  N   GLN A  43      -2.178  17.168  -9.099  1.00 76.36           N  
ATOM    713  H   GLN A  43      -1.194  17.354  -8.972  1.00 76.36           H  
ATOM    714  CA  GLN A  43      -3.105  17.573  -8.009  1.00 76.36           C  
ATOM    715  HA  GLN A  43      -3.788  16.740  -7.841  1.00 76.36           H  
ATOM    716  C   GLN A  43      -3.857  18.859  -8.412  1.00 76.36           C  
ATOM    717  CB  GLN A  43      -2.445  17.788  -6.634  1.00 76.36           C  
ATOM    718  HB2 GLN A  43      -2.129  18.829  -6.573  1.00 76.36           H  
ATOM    719  HB3 GLN A  43      -1.606  17.103  -6.512  1.00 76.36           H  
ATOM    720  O   GLN A  43      -3.324  19.687  -9.138  1.00 76.36           O  
ATOM    721  CG  GLN A  43      -3.348  17.632  -5.407  1.00 76.36           C  
ATOM    722  HG2 GLN A  43      -2.814  17.989  -4.526  1.00 76.36           H  
ATOM    723  HG3 GLN A  43      -4.237  18.248  -5.539  1.00 76.36           H  
ATOM    724  CD  GLN A  43      -3.760  16.195  -5.156  1.00 76.36           C  
ATOM    725  NE2 GLN A  43      -4.742  15.922  -4.329  1.00 76.36           N  
ATOM    726 HE21 GLN A  43      -5.208  16.619  -3.767  1.00 76.36           H  
ATOM    727 HE22 GLN A  43      -4.873  14.937  -4.144  1.00 76.36           H  
ATOM    728  OE1 GLN A  43      -3.243  15.284  -5.760  1.00 76.36           O  
ATOM    729  N   SER A  44      -5.046  19.162  -7.892  1.00 73.28           N  
ATOM    730  H   SER A  44      -5.457  18.488  -7.261  1.00 73.28           H  
ATOM    731  CA  SER A  44      -5.610  20.515  -7.986  1.00 73.28           C  
ATOM    732  HA  SER A  44      -4.942  21.104  -8.615  1.00 73.28           H  
ATOM    733  C   SER A  44      -5.478  21.246  -6.697  1.00 73.28           C  
ATOM    734  CB  SER A  44      -6.980  20.626  -8.646  1.00 73.28           C  
ATOM    735  HB2 SER A  44      -7.043  21.599  -9.133  1.00 73.28           H  
ATOM    736  HB3 SER A  44      -7.065  19.861  -9.419  1.00 73.28           H  
ATOM    737  O   SER A  44      -5.412  20.593  -5.669  1.00 73.28           O  
ATOM    738  OG  SER A  44      -8.063  20.528  -7.743  1.00 73.28           O  
ATOM    739  HG  SER A  44      -7.990  21.152  -7.017  1.00 73.28           H  
ATOM    740  N   GLN A  45      -5.451  22.586  -6.742  1.00 72.81           N  
ATOM    741  H   GLN A  45      -5.677  23.077  -7.596  1.00 72.81           H  
ATOM    742  CA  GLN A  45      -5.491  23.297  -5.465  1.00 72.81           C  
ATOM    743  HA  GLN A  45      -4.679  22.935  -4.835  1.00 72.81           H  
ATOM    744  C   GLN A  45      -6.718  22.818  -4.781  1.00 72.81           C  
ATOM    745  CB  GLN A  45      -5.386  24.835  -5.489  1.00 72.81           C  
ATOM    746  HB2 GLN A  45      -6.286  25.272  -5.058  1.00 72.81           H  
ATOM    747  HB3 GLN A  45      -4.558  25.113  -4.838  1.00 72.81           H  
ATOM    748  O   GLN A  45      -7.703  22.635  -5.484  1.00 72.81           O  
ATOM    749  CG  GLN A  45      -5.162  25.447  -6.871  1.00 72.81           C  
ATOM    750  HG2 GLN A  45      -6.038  25.215  -7.477  1.00 72.81           H  
ATOM    751  HG3 GLN A  45      -4.301  24.988  -7.357  1.00 72.81           H  
ATOM    752  CD  GLN A  45      -4.953  26.952  -6.845  1.00 72.81           C  
ATOM    753  NE2 GLN A  45      -4.022  27.449  -6.090  1.00 72.81           N  
ATOM    754 HE21 GLN A  45      -3.808  28.422  -6.259  1.00 72.81           H  
ATOM    755 HE22 GLN A  45      -3.433  26.828  -5.554  1.00 72.81           H  
ATOM    756  OE1 GLN A  45      -5.594  27.719  -7.548  1.00 72.81           O  
ATOM    757  N   VAL A  46      -6.629  22.619  -3.477  1.00 72.00           N  
ATOM    758  H   VAL A  46      -5.700  22.562  -3.085  1.00 72.00           H  
ATOM    759  CA  VAL A  46      -7.752  22.677  -2.555  1.00 72.00           C  
ATOM    760  HA  VAL A  46      -8.373  21.789  -2.669  1.00 72.00           H  
ATOM    761  C   VAL A  46      -8.557  23.929  -2.975  1.00 72.00           C  
ATOM    762  CB  VAL A  46      -7.118  22.666  -1.138  1.00 72.00           C  
ATOM    763  HB  VAL A  46      -6.366  23.453  -1.080  1.00 72.00           H  
ATOM    764  O   VAL A  46      -8.238  25.057  -2.605  1.00 72.00           O  
ATOM    765  CG1 VAL A  46      -8.069  22.853   0.038  1.00 72.00           C  
ATOM    766 HG11 VAL A  46      -8.454  23.872   0.035  1.00 72.00           H  
ATOM    767 HG12 VAL A  46      -7.525  22.720   0.973  1.00 72.00           H  
ATOM    768 HG13 VAL A  46      -8.857  22.101  -0.006  1.00 72.00           H  
ATOM    769  CG2 VAL A  46      -6.431  21.313  -0.886  1.00 72.00           C  
ATOM    770 HG21 VAL A  46      -5.952  21.307   0.094  1.00 72.00           H  
ATOM    771 HG22 VAL A  46      -7.156  20.500  -0.928  1.00 72.00           H  
ATOM    772 HG23 VAL A  46      -5.647  21.125  -1.619  1.00 72.00           H  
ATOM    773  N   LYS A  47      -9.502  23.743  -3.919  1.00 74.80           N  
ATOM    774  H   LYS A  47      -9.547  22.795  -4.263  1.00 74.80           H  
ATOM    775  CA  LYS A  47     -10.075  24.764  -4.830  1.00 74.80           C  
ATOM    776  HA  LYS A  47      -9.477  25.673  -4.755  1.00 74.80           H  
ATOM    777  C   LYS A  47     -11.504  25.052  -4.429  1.00 74.80           C  
ATOM    778  CB  LYS A  47     -10.107  24.269  -6.304  1.00 74.80           C  
ATOM    779  HB2 LYS A  47     -11.017  24.617  -6.791  1.00 74.80           H  
ATOM    780  HB3 LYS A  47     -10.157  23.180  -6.323  1.00 74.80           H  
ATOM    781  O   LYS A  47     -12.247  24.084  -4.256  1.00 74.80           O  
ATOM    782  CG  LYS A  47      -8.910  24.711  -7.149  1.00 74.80           C  
ATOM    783  HG2 LYS A  47      -8.538  23.864  -7.725  1.00 74.80           H  
ATOM    784  HG3 LYS A  47      -8.121  25.043  -6.474  1.00 74.80           H  
ATOM    785  CD  LYS A  47      -9.262  25.840  -8.121  1.00 74.80           C  
ATOM    786  HD2 LYS A  47      -9.894  26.577  -7.626  1.00 74.80           H  
ATOM    787  HD3 LYS A  47      -9.759  25.423  -8.997  1.00 74.80           H  
ATOM    788  CE  LYS A  47      -7.957  26.504  -8.507  1.00 74.80           C  
ATOM    789  HE2 LYS A  47      -7.292  25.759  -8.944  1.00 74.80           H  
ATOM    790  HE3 LYS A  47      -7.516  26.831  -7.566  1.00 74.80           H  
ATOM    791  NZ  LYS A  47      -8.087  27.683  -9.387  1.00 74.80           N  
ATOM    792  HZ1 LYS A  47      -7.239  28.230  -9.336  1.00 74.80           H  
ATOM    793  HZ2 LYS A  47      -8.273  27.443 -10.351  1.00 74.80           H  
ATOM    794  HZ3 LYS A  47      -8.873  28.250  -9.104  1.00 74.80           H  
ATOM    795  N   PRO A  48     -11.955  26.325  -4.391  1.00 75.88           N  
ATOM    796  CA  PRO A  48     -13.351  26.623  -4.101  1.00 75.88           C  
ATOM    797  HA  PRO A  48     -13.576  26.352  -3.070  1.00 75.88           H  
ATOM    798  C   PRO A  48     -14.204  25.828  -5.074  1.00 75.88           C  
ATOM    799  CB  PRO A  48     -13.554  28.126  -4.324  1.00 75.88           C  
ATOM    800  HB2 PRO A  48     -14.113  28.312  -5.241  1.00 75.88           H  
ATOM    801  HB3 PRO A  48     -14.070  28.580  -3.477  1.00 75.88           H  
ATOM    802  O   PRO A  48     -13.921  25.845  -6.273  1.00 75.88           O  
ATOM    803  CG  PRO A  48     -12.149  28.702  -4.477  1.00 75.88           C  
ATOM    804  HG2 PRO A  48     -11.819  29.106  -3.519  1.00 75.88           H  
ATOM    805  HG3 PRO A  48     -12.119  29.483  -5.236  1.00 75.88           H  
ATOM    806  CD  PRO A  48     -11.273  27.515  -4.876  1.00 75.88           C  
ATOM    807  HD2 PRO A  48     -11.204  27.470  -5.962  1.00 75.88           H  
ATOM    808  HD3 PRO A  48     -10.279  27.620  -4.442  1.00 75.88           H  
ATOM    809  N   TYR A  49     -15.218  25.120  -4.580  1.00 74.76           N  
ATOM    810  H   TYR A  49     -15.253  25.020  -3.576  1.00 74.76           H  
ATOM    811  CA  TYR A  49     -15.749  23.996  -5.342  1.00 74.76           C  
ATOM    812  HA  TYR A  49     -14.960  23.244  -5.363  1.00 74.76           H  
ATOM    813  C   TYR A  49     -16.170  24.287  -6.776  1.00 74.76           C  
ATOM    814  CB  TYR A  49     -16.968  23.425  -4.657  1.00 74.76           C  
ATOM    815  HB2 TYR A  49     -16.866  23.496  -3.574  1.00 74.76           H  
ATOM    816  HB3 TYR A  49     -17.864  23.979  -4.934  1.00 74.76           H  
ATOM    817  O   TYR A  49     -16.069  23.413  -7.634  1.00 74.76           O  
ATOM    818  CG  TYR A  49     -17.104  21.982  -5.039  1.00 74.76           C  
ATOM    819  CD1 TYR A  49     -18.124  21.538  -5.887  1.00 74.76           C  
ATOM    820  HD1 TYR A  49     -18.772  22.237  -6.395  1.00 74.76           H  
ATOM    821  CD2 TYR A  49     -16.176  21.072  -4.522  1.00 74.76           C  
ATOM    822  HD2 TYR A  49     -15.298  21.421  -3.998  1.00 74.76           H  
ATOM    823  CE1 TYR A  49     -18.371  20.161  -5.968  1.00 74.76           C  
ATOM    824  HE1 TYR A  49     -19.139  19.796  -6.633  1.00 74.76           H  
ATOM    825  CE2 TYR A  49     -16.513  19.719  -4.476  1.00 74.76           C  
ATOM    826  HE2 TYR A  49     -15.941  19.039  -3.863  1.00 74.76           H  
ATOM    827  OH  TYR A  49     -18.114  18.051  -4.811  1.00 74.76           O  
ATOM    828  HH  TYR A  49     -17.445  17.525  -4.366  1.00 74.76           H  
ATOM    829  CZ  TYR A  49     -17.669  19.284  -5.114  1.00 74.76           C  
ATOM    830  N   ARG A  50     -16.628  25.521  -7.031  1.00 77.78           N  
ATOM    831  H   ARG A  50     -16.623  26.167  -6.254  1.00 77.78           H  
ATOM    832  CA  ARG A  50     -16.935  26.037  -8.369  1.00 77.78           C  
ATOM    833  HA  ARG A  50     -17.840  25.550  -8.733  1.00 77.78           H  
ATOM    834  C   ARG A  50     -15.847  25.710  -9.385  1.00 77.78           C  
ATOM    835  CB  ARG A  50     -17.230  27.541  -8.303  1.00 77.78           C  
ATOM    836  HB2 ARG A  50     -18.056  27.707  -7.613  1.00 77.78           H  
ATOM    837  HB3 ARG A  50     -16.354  28.065  -7.920  1.00 77.78           H  
ATOM    838  O   ARG A  50     -16.147  25.336 -10.512  1.00 77.78           O  
ATOM    839  CG  ARG A  50     -17.604  28.142  -9.672  1.00 77.78           C  
ATOM    840  HG2 ARG A  50     -16.732  28.113 -10.326  1.00 77.78           H  
ATOM    841  HG3 ARG A  50     -17.867  29.190  -9.523  1.00 77.78           H  
ATOM    842  CD  ARG A  50     -18.776  27.436 -10.374  1.00 77.78           C  
ATOM    843  HD2 ARG A  50     -18.513  26.394 -10.554  1.00 77.78           H  
ATOM    844  HD3 ARG A  50     -19.643  27.463  -9.713  1.00 77.78           H  
ATOM    845  NE  ARG A  50     -19.071  28.051 -11.685  1.00 77.78           N  
ATOM    846  HE  ARG A  50     -18.370  27.928 -12.402  1.00 77.78           H  
ATOM    847  NH1 ARG A  50     -21.196  28.864 -11.314  1.00 77.78           N  
ATOM    848 HH11 ARG A  50     -21.222  28.407 -10.414  1.00 77.78           H  
ATOM    849 HH12 ARG A  50     -22.011  29.328 -11.689  1.00 77.78           H  
ATOM    850  NH2 ARG A  50     -20.186  29.258 -13.260  1.00 77.78           N  
ATOM    851 HH21 ARG A  50     -20.944  29.851 -13.569  1.00 77.78           H  
ATOM    852 HH22 ARG A  50     -19.567  28.972 -14.004  1.00 77.78           H  
ATOM    853  CZ  ARG A  50     -20.145  28.717 -12.075  1.00 77.78           C  
ATOM    854  N   GLU A  51     -14.600  25.858  -8.975  1.00 75.32           N  
ATOM    855  H   GLU A  51     -14.442  26.102  -8.008  1.00 75.32           H  
ATOM    856  CA  GLU A  51     -13.430  25.607  -9.796  1.00 75.32           C  
ATOM    857  HA  GLU A  51     -13.667  25.819 -10.838  1.00 75.32           H  
ATOM    858  C   GLU A  51     -13.034  24.129  -9.736  1.00 75.32           C  
ATOM    859  CB  GLU A  51     -12.314  26.569  -9.381  1.00 75.32           C  
ATOM    860  HB2 GLU A  51     -11.438  26.358  -9.993  1.00 75.32           H  
ATOM    861  HB3 GLU A  51     -12.084  26.409  -8.328  1.00 75.32           H  
ATOM    862  O   GLU A  51     -12.909  23.540 -10.802  1.00 75.32           O  
ATOM    863  CG  GLU A  51     -12.710  28.040  -9.602  1.00 75.32           C  
ATOM    864  HG2 GLU A  51     -13.690  28.231  -9.166  1.00 75.32           H  
ATOM    865  HG3 GLU A  51     -12.786  28.225 -10.673  1.00 75.32           H  
ATOM    866  CD  GLU A  51     -11.704  29.016  -8.981  1.00 75.32           C  
ATOM    867  OE1 GLU A  51     -12.161  29.988  -8.343  1.00 75.32           O  
ATOM    868  OE2 GLU A  51     -10.484  28.810  -9.166  1.00 75.32           O  
ATOM    869  N   PHE A  52     -12.979  23.501  -8.551  1.00 72.79           N  
ATOM    870  H   PHE A  52     -13.122  24.039  -7.708  1.00 72.79           H  
ATOM    871  CA  PHE A  52     -12.744  22.051  -8.413  1.00 72.79           C  
ATOM    872  HA  PHE A  52     -11.723  21.813  -8.712  1.00 72.79           H  
ATOM    873  C   PHE A  52     -13.679  21.236  -9.308  1.00 72.79           C  
ATOM    874  CB  PHE A  52     -12.917  21.605  -6.958  1.00 72.79           C  
ATOM    875  HB2 PHE A  52     -13.885  21.948  -6.594  1.00 72.79           H  
ATOM    876  HB3 PHE A  52     -12.147  22.067  -6.340  1.00 72.79           H  
ATOM    877  O   PHE A  52     -13.280  20.653 -10.296  1.00 72.79           O  
ATOM    878  CG  PHE A  52     -12.852  20.101  -6.779  1.00 72.79           C  
ATOM    879  CD1 PHE A  52     -14.024  19.342  -6.628  1.00 72.79           C  
ATOM    880  HD1 PHE A  52     -14.991  19.822  -6.652  1.00 72.79           H  
ATOM    881  CD2 PHE A  52     -11.612  19.447  -6.776  1.00 72.79           C  
ATOM    882  HD2 PHE A  52     -10.708  19.994  -7.003  1.00 72.79           H  
ATOM    883  CE1 PHE A  52     -13.936  17.953  -6.449  1.00 72.79           C  
ATOM    884  HE1 PHE A  52     -14.820  17.357  -6.275  1.00 72.79           H  
ATOM    885  CE2 PHE A  52     -11.528  18.072  -6.512  1.00 72.79           C  
ATOM    886  HE2 PHE A  52     -10.569  17.576  -6.503  1.00 72.79           H  
ATOM    887  CZ  PHE A  52     -12.693  17.314  -6.377  1.00 72.79           C  
ATOM    888  HZ  PHE A  52     -12.629  16.248  -6.218  1.00 72.79           H  
ATOM    889  N   SER A  53     -14.984  21.270  -9.081  1.00 76.35           N  
ATOM    890  H   SER A  53     -15.328  21.835  -8.318  1.00 76.35           H  
ATOM    891  CA  SER A  53     -15.895  20.450  -9.876  1.00 76.35           C  
ATOM    892  HA  SER A  53     -15.573  19.412  -9.795  1.00 76.35           H  
ATOM    893  C   SER A  53     -15.853  20.817 -11.372  1.00 76.35           C  
ATOM    894  CB  SER A  53     -17.266  20.549  -9.234  1.00 76.35           C  
ATOM    895  HB2 SER A  53     -17.295  19.933  -8.335  1.00 76.35           H  
ATOM    896  HB3 SER A  53     -17.383  21.580  -8.900  1.00 76.35           H  
ATOM    897  O   SER A  53     -15.998  19.936 -12.215  1.00 76.35           O  
ATOM    898  OG  SER A  53     -18.317  20.205 -10.107  1.00 76.35           O  
ATOM    899  HG  SER A  53     -19.152  20.427  -9.688  1.00 76.35           H  
ATOM    900  N   ARG A  54     -15.570  22.077 -11.744  1.00 77.10           N  
ATOM    901  H   ARG A  54     -15.335  22.742 -11.021  1.00 77.10           H  
ATOM    902  CA  ARG A  54     -15.331  22.460 -13.150  1.00 77.10           C  
ATOM    903  HA  ARG A  54     -16.177  22.132 -13.755  1.00 77.10           H  
ATOM    904  C   ARG A  54     -14.115  21.769 -13.757  1.00 77.10           C  
ATOM    905  CB  ARG A  54     -15.208  23.986 -13.248  1.00 77.10           C  
ATOM    906  HB2 ARG A  54     -14.513  24.354 -12.494  1.00 77.10           H  
ATOM    907  HB3 ARG A  54     -16.185  24.428 -13.053  1.00 77.10           H  
ATOM    908  O   ARG A  54     -14.174  21.345 -14.913  1.00 77.10           O  
ATOM    909  CG  ARG A  54     -14.703  24.442 -14.621  1.00 77.10           C  
ATOM    910  HG2 ARG A  54     -13.678  24.105 -14.776  1.00 77.10           H  
ATOM    911  HG3 ARG A  54     -15.310  23.981 -15.400  1.00 77.10           H  
ATOM    912  CD  ARG A  54     -14.753  25.964 -14.740  1.00 77.10           C  
ATOM    913  HD2 ARG A  54     -14.891  26.241 -15.785  1.00 77.10           H  
ATOM    914  HD3 ARG A  54     -15.610  26.349 -14.188  1.00 77.10           H  
ATOM    915  NE  ARG A  54     -13.502  26.543 -14.213  1.00 77.10           N  
ATOM    916  HE  ARG A  54     -13.477  26.801 -13.237  1.00 77.10           H  
ATOM    917  NH1 ARG A  54     -12.276  26.308 -16.126  1.00 77.10           N  
ATOM    918 HH11 ARG A  54     -13.095  25.903 -16.556  1.00 77.10           H  
ATOM    919 HH12 ARG A  54     -11.386  26.367 -16.599  1.00 77.10           H  
ATOM    920  NH2 ARG A  54     -11.304  27.107 -14.285  1.00 77.10           N  
ATOM    921 HH21 ARG A  54     -11.169  26.867 -13.314  1.00 77.10           H  
ATOM    922 HH22 ARG A  54     -10.409  27.140 -14.752  1.00 77.10           H  
ATOM    923  CZ  ARG A  54     -12.366  26.649 -14.869  1.00 77.10           C  
ATOM    924  N   ILE A  55     -13.026  21.692 -13.003  1.00 74.80           N  
ATOM    925  H   ILE A  55     -13.066  22.063 -12.064  1.00 74.80           H  
ATOM    926  CA  ILE A  55     -11.852  20.910 -13.359  1.00 74.80           C  
ATOM    927  HA  ILE A  55     -11.426  21.296 -14.285  1.00 74.80           H  
ATOM    928  C   ILE A  55     -12.253  19.458 -13.540  1.00 74.80           C  
ATOM    929  CB  ILE A  55     -10.807  20.968 -12.244  1.00 74.80           C  
ATOM    930  HB  ILE A  55     -11.281  20.664 -11.311  1.00 74.80           H  
ATOM    931  O   ILE A  55     -12.058  18.906 -14.611  1.00 74.80           O  
ATOM    932  CG1 ILE A  55     -10.192  22.342 -12.014  1.00 74.80           C  
ATOM    933 HG12 ILE A  55     -10.933  23.126 -12.169  1.00 74.80           H  
ATOM    934 HG13 ILE A  55      -9.385  22.496 -12.730  1.00 74.80           H  
ATOM    935  CG2 ILE A  55      -9.721  19.943 -12.485  1.00 74.80           C  
ATOM    936 HG21 ILE A  55     -10.075  18.942 -12.240  1.00 74.80           H  
ATOM    937 HG22 ILE A  55      -9.445  19.964 -13.539  1.00 74.80           H  
ATOM    938 HG23 ILE A  55      -8.868  20.156 -11.840  1.00 74.80           H  
ATOM    939  CD1 ILE A  55      -9.655  22.424 -10.574  1.00 74.80           C  
ATOM    940 HD11 ILE A  55      -9.994  23.352 -10.112  1.00 74.80           H  
ATOM    941 HD12 ILE A  55      -8.567  22.366 -10.587  1.00 74.80           H  
ATOM    942 HD13 ILE A  55     -10.010  21.610  -9.942  1.00 74.80           H  
ATOM    943  N   ASP A  56     -12.847  18.878 -12.509  1.00 75.11           N  
ATOM    944  H   ASP A  56     -12.871  19.398 -11.643  1.00 75.11           H  
ATOM    945  CA  ASP A  56     -13.290  17.499 -12.432  1.00 75.11           C  
ATOM    946  HA  ASP A  56     -12.433  16.834 -12.331  1.00 75.11           H  
ATOM    947  C   ASP A  56     -14.112  17.106 -13.663  1.00 75.11           C  
ATOM    948  CB  ASP A  56     -14.127  17.425 -11.169  1.00 75.11           C  
ATOM    949  HB2 ASP A  56     -15.117  17.783 -11.454  1.00 75.11           H  
ATOM    950  HB3 ASP A  56     -13.823  18.171 -10.435  1.00 75.11           H  
ATOM    951  O   ASP A  56     -13.886  16.062 -14.259  1.00 75.11           O  
ATOM    952  CG  ASP A  56     -14.235  16.061 -10.499  1.00 75.11           C  
ATOM    953  OD1 ASP A  56     -15.367  15.796 -10.078  1.00 75.11           O  
ATOM    954  OD2 ASP A  56     -13.262  15.288 -10.405  1.00 75.11           O  
ATOM    955  N   ALA A  57     -14.990  17.991 -14.145  1.00 75.40           N  
ATOM    956  H   ALA A  57     -15.165  18.829 -13.609  1.00 75.40           H  
ATOM    957  CA  ALA A  57     -15.660  17.782 -15.420  1.00 75.40           C  
ATOM    958  HA  ALA A  57     -16.077  16.775 -15.441  1.00 75.40           H  
ATOM    959  C   ALA A  57     -14.759  17.738 -16.604  1.00 75.40           C  
ATOM    960  CB  ALA A  57     -16.682  18.873 -15.699  1.00 75.40           C  
ATOM    961  HB1 ALA A  57     -17.042  18.753 -16.721  1.00 75.40           H  
ATOM    962  HB2 ALA A  57     -16.233  19.861 -15.589  1.00 75.40           H  
ATOM    963  HB3 ALA A  57     -17.526  18.779 -15.016  1.00 75.40           H  
ATOM    964  O   ALA A  57     -14.839  16.871 -17.473  1.00 75.40           O  
ATOM    965  N   MET A  58     -13.945  18.752 -16.689  1.00 73.83           N  
ATOM    966  H   MET A  58     -13.865  19.391 -15.911  1.00 73.83           H  
ATOM    967  CA  MET A  58     -13.037  18.837 -17.772  1.00 73.83           C  
ATOM    968  HA  MET A  58     -13.607  18.800 -18.700  1.00 73.83           H  
ATOM    969  C   MET A  58     -12.149  17.565 -17.788  1.00 73.83           C  
ATOM    970  CB  MET A  58     -12.482  20.249 -17.653  1.00 73.83           C  
ATOM    971  HB2 MET A  58     -12.206  20.490 -16.626  1.00 73.83           H  
ATOM    972  HB3 MET A  58     -13.258  20.952 -17.955  1.00 73.83           H  
ATOM    973  O   MET A  58     -12.098  16.935 -18.843  1.00 73.83           O  
ATOM    974  CG  MET A  58     -11.302  20.429 -18.544  1.00 73.83           C  
ATOM    975  HG2 MET A  58     -11.547  20.040 -19.532  1.00 73.83           H  
ATOM    976  HG3 MET A  58     -11.104  21.495 -18.656  1.00 73.83           H  
ATOM    977  SD  MET A  58      -9.883  19.525 -17.895  1.00 73.83           S  
ATOM    978  CE  MET A  58      -9.476  19.933 -16.190  1.00 73.83           C  
ATOM    979  HE1 MET A  58     -10.358  20.284 -15.653  1.00 73.83           H  
ATOM    980  HE2 MET A  58      -8.699  20.696 -16.173  1.00 73.83           H  
ATOM    981  HE3 MET A  58      -9.083  19.046 -15.693  1.00 73.83           H  
ATOM    982  N   LEU A  59     -11.666  17.073 -16.638  1.00 75.54           N  
ATOM    983  H   LEU A  59     -11.819  17.619 -15.801  1.00 75.54           H  
ATOM    984  CA  LEU A  59     -10.989  15.782 -16.471  1.00 75.54           C  
ATOM    985  HA  LEU A  59     -10.045  15.795 -17.017  1.00 75.54           H  
ATOM    986  C   LEU A  59     -11.802  14.609 -16.989  1.00 75.54           C  
ATOM    987  CB  LEU A  59     -10.711  15.509 -14.992  1.00 75.54           C  
ATOM    988  HB2 LEU A  59     -11.645  15.525 -14.431  1.00 75.54           H  
ATOM    989  HB3 LEU A  59     -10.300  14.502 -14.919  1.00 75.54           H  
ATOM    990  O   LEU A  59     -11.326  13.776 -17.751  1.00 75.54           O  
ATOM    991  CG  LEU A  59      -9.733  16.437 -14.299  1.00 75.54           C  
ATOM    992  HG  LEU A  59     -10.072  17.472 -14.349  1.00 75.54           H  
ATOM    993  CD1 LEU A  59      -9.670  16.016 -12.839  1.00 75.54           C  
ATOM    994 HD11 LEU A  59      -9.092  16.728 -12.251  1.00 75.54           H  
ATOM    995 HD12 LEU A  59      -9.232  15.020 -12.767  1.00 75.54           H  
ATOM    996 HD13 LEU A  59     -10.661  15.960 -12.388  1.00 75.54           H  
ATOM    997  CD2 LEU A  59      -8.426  16.299 -15.069  1.00 75.54           C  
ATOM    998 HD21 LEU A  59      -8.513  16.906 -15.971  1.00 75.54           H  
ATOM    999 HD22 LEU A  59      -7.566  16.639 -14.493  1.00 75.54           H  
ATOM   1000 HD23 LEU A  59      -8.256  15.260 -15.351  1.00 75.54           H  
ATOM   1001  N   ASP A  60     -13.070  14.550 -16.625  1.00 74.64           N  
ATOM   1002  H   ASP A  60     -13.403  15.200 -15.927  1.00 74.64           H  
ATOM   1003  CA  ASP A  60     -13.940  13.492 -17.104  1.00 74.64           C  
ATOM   1004  HA  ASP A  60     -13.569  12.530 -16.749  1.00 74.64           H  
ATOM   1005  C   ASP A  60     -14.102  13.470 -18.587  1.00 74.64           C  
ATOM   1006  CB  ASP A  60     -15.354  13.747 -16.674  1.00 74.64           C  
ATOM   1007  HB2 ASP A  60     -16.012  12.959 -17.040  1.00 74.64           H  
ATOM   1008  HB3 ASP A  60     -15.724  14.675 -17.110  1.00 74.64           H  
ATOM   1009  O   ASP A  60     -14.371  12.422 -19.169  1.00 74.64           O  
ATOM   1010  CG  ASP A  60     -15.423  13.856 -15.205  1.00 74.64           C  
ATOM   1011  OD1 ASP A  60     -16.299  14.653 -14.819  1.00 74.64           O  
ATOM   1012  OD2 ASP A  60     -14.674  13.122 -14.534  1.00 74.64           O  
ATOM   1013  N   SER A  61     -14.006  14.636 -19.222  1.00 74.28           N  
ATOM   1014  H   SER A  61     -13.789  15.469 -18.694  1.00 74.28           H  
ATOM   1015  CA  SER A  61     -14.241  14.683 -20.650  1.00 74.28           C  
ATOM   1016  HA  SER A  61     -15.197  14.174 -20.774  1.00 74.28           H  
ATOM   1017  C   SER A  61     -13.269  13.819 -21.424  1.00 74.28           C  
ATOM   1018  CB  SER A  61     -14.355  16.112 -21.154  1.00 74.28           C  
ATOM   1019  HB2 SER A  61     -14.810  16.102 -22.144  1.00 74.28           H  
ATOM   1020  HB3 SER A  61     -14.996  16.656 -20.460  1.00 74.28           H  
ATOM   1021  O   SER A  61     -13.547  13.355 -22.530  1.00 74.28           O  
ATOM   1022  OG  SER A  61     -13.139  16.792 -21.252  1.00 74.28           O  
ATOM   1023  HG  SER A  61     -12.693  16.758 -20.402  1.00 74.28           H  
ATOM   1024  N   TYR A  62     -12.186  13.494 -20.741  1.00 71.39           N  
ATOM   1025  H   TYR A  62     -12.080  13.915 -19.829  1.00 71.39           H  
ATOM   1026  CA  TYR A  62     -11.059  12.732 -21.190  1.00 71.39           C  
ATOM   1027  HA  TYR A  62     -10.895  12.920 -22.251  1.00 71.39           H  
ATOM   1028  C   TYR A  62     -11.221  11.257 -21.011  1.00 71.39           C  
ATOM   1029  CB  TYR A  62      -9.871  13.264 -20.457  1.00 71.39           C  
ATOM   1030  HB2 TYR A  62      -8.988  12.803 -20.900  1.00 71.39           H  
ATOM   1031  HB3 TYR A  62      -9.886  12.920 -19.423  1.00 71.39           H  
ATOM   1032  O   TYR A  62     -10.540  10.495 -21.692  1.00 71.39           O  
ATOM   1033  CG  TYR A  62      -9.850  14.781 -20.523  1.00 71.39           C  
ATOM   1034  CD1 TYR A  62     -10.404  15.507 -21.608  1.00 71.39           C  
ATOM   1035  HD1 TYR A  62     -10.863  14.998 -22.443  1.00 71.39           H  
ATOM   1036  CD2 TYR A  62      -9.343  15.470 -19.431  1.00 71.39           C  
ATOM   1037  HD2 TYR A  62      -8.955  14.924 -18.584  1.00 71.39           H  
ATOM   1038  CE1 TYR A  62     -10.341  16.902 -21.653  1.00 71.39           C  
ATOM   1039  HE1 TYR A  62     -10.753  17.436 -22.497  1.00 71.39           H  
ATOM   1040  CE2 TYR A  62      -9.308  16.862 -19.461  1.00 71.39           C  
ATOM   1041  HE2 TYR A  62      -8.926  17.332 -18.567  1.00 71.39           H  
ATOM   1042  OH  TYR A  62      -9.545  18.924 -20.788  1.00 71.39           O  
ATOM   1043  HH  TYR A  62      -9.835  19.169 -21.670  1.00 71.39           H  
ATOM   1044  CZ  TYR A  62      -9.743  17.592 -20.597  1.00 71.39           C  
ATOM   1045  N   GLN A  63     -12.243  10.870 -20.249  1.00 73.57           N  
ATOM   1046  H   GLN A  63     -12.761  11.572 -19.739  1.00 73.57           H  
ATOM   1047  CA  GLN A  63     -12.784   9.540 -20.321  1.00 73.57           C  
ATOM   1048  HA  GLN A  63     -13.558   9.444 -19.559  1.00 73.57           H  
ATOM   1049  C   GLN A  63     -11.684   8.541 -19.951  1.00 73.57           C  
ATOM   1050  CB  GLN A  63     -13.433   9.401 -21.723  1.00 73.57           C  
ATOM   1051  HB2 GLN A  63     -13.541   8.358 -22.021  1.00 73.57           H  
ATOM   1052  HB3 GLN A  63     -12.801   9.852 -22.487  1.00 73.57           H  
ATOM   1053  O   GLN A  63     -11.338   7.674 -20.745  1.00 73.57           O  
ATOM   1054  CG  GLN A  63     -14.814  10.044 -21.791  1.00 73.57           C  
ATOM   1055  HG2 GLN A  63     -14.775  11.065 -21.412  1.00 73.57           H  
ATOM   1056  HG3 GLN A  63     -15.507   9.452 -21.194  1.00 73.57           H  
ATOM   1057  CD  GLN A  63     -15.329  10.049 -23.207  1.00 73.57           C  
ATOM   1058  NE2 GLN A  63     -15.346  11.175 -23.873  1.00 73.57           N  
ATOM   1059 HE21 GLN A  63     -14.936  11.975 -23.413  1.00 73.57           H  
ATOM   1060 HE22 GLN A  63     -15.221  11.129 -24.874  1.00 73.57           H  
ATOM   1061  OE1 GLN A  63     -15.737   9.037 -23.754  1.00 73.57           O  
ATOM   1062  N   GLY A  64     -11.110   8.665 -18.753  1.00 69.64           N  
ATOM   1063  H   GLY A  64     -11.497   9.334 -18.102  1.00 69.64           H  
ATOM   1064  CA  GLY A  64      -9.927   7.921 -18.328  1.00 69.64           C  
ATOM   1065  HA2 GLY A  64      -9.532   8.342 -17.403  1.00 69.64           H  
ATOM   1066  HA3 GLY A  64     -10.196   6.886 -18.113  1.00 69.64           H  
ATOM   1067  C   GLY A  64      -8.860   7.945 -19.425  1.00 69.64           C  
ATOM   1068  O   GLY A  64      -8.584   8.968 -20.049  1.00 69.64           O  
ATOM   1069  N   GLU A  65      -8.393   6.757 -19.789  1.00 75.42           N  
ATOM   1070  H   GLU A  65      -8.607   5.983 -19.176  1.00 75.42           H  
ATOM   1071  CA  GLU A  65      -7.432   6.523 -20.867  1.00 75.42           C  
ATOM   1072  HA  GLU A  65      -6.606   7.225 -20.756  1.00 75.42           H  
ATOM   1073  C   GLU A  65      -7.957   6.780 -22.302  1.00 75.42           C  
ATOM   1074  CB  GLU A  65      -6.874   5.097 -20.677  1.00 75.42           C  
ATOM   1075  HB2 GLU A  65      -7.708   4.396 -20.671  1.00 75.42           H  
ATOM   1076  HB3 GLU A  65      -6.235   4.835 -21.521  1.00 75.42           H  
ATOM   1077  O   GLU A  65      -7.273   6.413 -23.265  1.00 75.42           O  
ATOM   1078  CG  GLU A  65      -6.053   4.934 -19.382  1.00 75.42           C  
ATOM   1079  HG2 GLU A  65      -6.662   5.185 -18.514  1.00 75.42           H  
ATOM   1080  HG3 GLU A  65      -5.196   5.604 -19.443  1.00 75.42           H  
ATOM   1081  CD  GLU A  65      -5.519   3.511 -19.232  1.00 75.42           C  
ATOM   1082  OE1 GLU A  65      -4.287   3.341 -19.415  1.00 75.42           O  
ATOM   1083  OE2 GLU A  65      -6.338   2.561 -19.198  1.00 75.42           O  
ATOM   1084  N   PHE A  66      -9.157   7.356 -22.495  1.00 72.68           N  
ATOM   1085  H   PHE A  66      -9.647   7.724 -21.692  1.00 72.68           H  
ATOM   1086  CA  PHE A  66      -9.834   7.383 -23.799  1.00 72.68           C  
ATOM   1087  HA  PHE A  66      -9.355   6.604 -24.392  1.00 72.68           H  
ATOM   1088  C   PHE A  66      -9.653   8.605 -24.684  1.00 72.68           C  
ATOM   1089  CB  PHE A  66     -11.334   7.037 -23.757  1.00 72.68           C  
ATOM   1090  HB2 PHE A  66     -11.855   7.833 -23.225  1.00 72.68           H  
ATOM   1091  HB3 PHE A  66     -11.528   6.099 -23.236  1.00 72.68           H  
ATOM   1092  O   PHE A  66      -9.069   8.458 -25.766  1.00 72.68           O  
ATOM   1093  CG  PHE A  66     -11.857   6.970 -25.180  1.00 72.68           C  
ATOM   1094  CD1 PHE A  66     -12.656   8.004 -25.700  1.00 72.68           C  
ATOM   1095  HD1 PHE A  66     -13.046   8.763 -25.038  1.00 72.68           H  
ATOM   1096  CD2 PHE A  66     -11.259   6.060 -26.064  1.00 72.68           C  
ATOM   1097  HD2 PHE A  66     -10.576   5.319 -25.675  1.00 72.68           H  
ATOM   1098  CE1 PHE A  66     -12.825   8.123 -27.093  1.00 72.68           C  
ATOM   1099  HE1 PHE A  66     -13.352   8.960 -27.527  1.00 72.68           H  
ATOM   1100  CE2 PHE A  66     -11.411   6.204 -27.449  1.00 72.68           C  
ATOM   1101  HE2 PHE A  66     -10.855   5.572 -28.126  1.00 72.68           H  
ATOM   1102  CZ  PHE A  66     -12.206   7.228 -27.968  1.00 72.68           C  
ATOM   1103  HZ  PHE A  66     -12.280   7.377 -29.035  1.00 72.68           H  
ATOM   1104  N   GLU A  67     -10.323   9.723 -24.379  1.00 73.59           N  
ATOM   1105  H   GLU A  67     -10.600   9.890 -23.422  1.00 73.59           H  
ATOM   1106  CA  GLU A  67     -10.321  10.813 -25.346  1.00 73.59           C  
ATOM   1107  HA  GLU A  67     -10.606  10.404 -26.315  1.00 73.59           H  
ATOM   1108  C   GLU A  67      -8.910  11.324 -25.449  1.00 73.59           C  
ATOM   1109  CB  GLU A  67     -11.223  12.018 -25.076  1.00 73.59           C  
ATOM   1110  HB2 GLU A  67     -11.014  12.786 -25.821  1.00 73.59           H  
ATOM   1111  HB3 GLU A  67     -10.953  12.447 -24.111  1.00 73.59           H  
ATOM   1112  O   GLU A  67      -8.171  11.395 -24.477  1.00 73.59           O  
ATOM   1113  CG  GLU A  67     -12.716  11.743 -25.110  1.00 73.59           C  
ATOM   1114  HG2 GLU A  67     -12.907  10.975 -24.360  1.00 73.59           H  
ATOM   1115  HG3 GLU A  67     -13.231  12.665 -24.839  1.00 73.59           H  
ATOM   1116  CD  GLU A  67     -13.298  11.299 -26.456  1.00 73.59           C  
ATOM   1117  OE1 GLU A  67     -14.443  10.764 -26.447  1.00 73.59           O  
ATOM   1118  OE2 GLU A  67     -12.619  11.417 -27.500  1.00 73.59           O  
ATOM   1119  N   VAL A  68      -8.579  11.687 -26.674  1.00 76.50           N  
ATOM   1120  H   VAL A  68      -9.301  11.634 -27.378  1.00 76.50           H  
ATOM   1121  CA  VAL A  68      -7.352  12.375 -27.002  1.00 76.50           C  
ATOM   1122  HA  VAL A  68      -6.571  12.107 -26.291  1.00 76.50           H  
ATOM   1123  C   VAL A  68      -7.653  13.854 -26.901  1.00 76.50           C  
ATOM   1124  CB  VAL A  68      -6.913  11.982 -28.410  1.00 76.50           C  
ATOM   1125  HB  VAL A  68      -7.665  12.269 -29.145  1.00 76.50           H  
ATOM   1126  O   VAL A  68      -8.238  14.423 -27.830  1.00 76.50           O  
ATOM   1127  CG1 VAL A  68      -5.616  12.698 -28.734  1.00 76.50           C  
ATOM   1128 HG11 VAL A  68      -4.988  12.695 -27.843  1.00 76.50           H  
ATOM   1129 HG12 VAL A  68      -5.092  12.226 -29.565  1.00 76.50           H  
ATOM   1130 HG13 VAL A  68      -5.849  13.729 -29.001  1.00 76.50           H  
ATOM   1131  CG2 VAL A  68      -6.707  10.478 -28.528  1.00 76.50           C  
ATOM   1132 HG21 VAL A  68      -6.057  10.162 -27.713  1.00 76.50           H  
ATOM   1133 HG22 VAL A  68      -6.277  10.247 -29.503  1.00 76.50           H  
ATOM   1134 HG23 VAL A  68      -7.670   9.975 -28.439  1.00 76.50           H  
ATOM   1135  N   PHE A  69      -7.328  14.451 -25.763  1.00 81.46           N  
ATOM   1136  H   PHE A  69      -6.898  13.899 -25.035  1.00 81.46           H  
ATOM   1137  CA  PHE A  69      -7.919  15.725 -25.392  1.00 81.46           C  
ATOM   1138  HA  PHE A  69      -8.643  16.025 -26.149  1.00 81.46           H  
ATOM   1139  C   PHE A  69      -6.930  16.859 -25.225  1.00 81.46           C  
ATOM   1140  CB  PHE A  69      -8.684  15.541 -24.106  1.00 81.46           C  
ATOM   1141  HB2 PHE A  69      -9.339  16.406 -24.000  1.00 81.46           H  
ATOM   1142  HB3 PHE A  69      -9.316  14.656 -24.184  1.00 81.46           H  
ATOM   1143  O   PHE A  69      -5.801  16.655 -24.807  1.00 81.46           O  
ATOM   1144  CG  PHE A  69      -7.797  15.432 -22.882  1.00 81.46           C  
ATOM   1145  CD1 PHE A  69      -7.495  14.174 -22.343  1.00 81.46           C  
ATOM   1146  HD1 PHE A  69      -7.843  13.278 -22.834  1.00 81.46           H  
ATOM   1147  CD2 PHE A  69      -7.372  16.592 -22.214  1.00 81.46           C  
ATOM   1148  HD2 PHE A  69      -7.619  17.573 -22.592  1.00 81.46           H  
ATOM   1149  CE1 PHE A  69      -6.848  14.078 -21.098  1.00 81.46           C  
ATOM   1150  HE1 PHE A  69      -6.687  13.126 -20.614  1.00 81.46           H  
ATOM   1151  CE2 PHE A  69      -6.730  16.484 -20.980  1.00 81.46           C  
ATOM   1152  HE2 PHE A  69      -6.444  17.368 -20.429  1.00 81.46           H  
ATOM   1153  CZ  PHE A  69      -6.514  15.238 -20.405  1.00 81.46           C  
ATOM   1154  HZ  PHE A  69      -6.125  15.181 -19.399  1.00 81.46           H  
ATOM   1155  N   ALA A  70      -7.431  18.066 -25.474  1.00 76.49           N  
ATOM   1156  H   ALA A  70      -8.409  18.114 -25.722  1.00 76.49           H  
ATOM   1157  CA  ALA A  70      -6.746  19.332 -25.283  1.00 76.49           C  
ATOM   1158  HA  ALA A  70      -5.765  19.277 -25.754  1.00 76.49           H  
ATOM   1159  C   ALA A  70      -6.520  19.679 -23.800  1.00 76.49           C  
ATOM   1160  CB  ALA A  70      -7.593  20.391 -26.002  1.00 76.49           C  
ATOM   1161  HB1 ALA A  70      -7.567  20.236 -27.081  1.00 76.49           H  
ATOM   1162  HB2 ALA A  70      -8.625  20.346 -25.654  1.00 76.49           H  
ATOM   1163  HB3 ALA A  70      -7.214  21.387 -25.774  1.00 76.49           H  
ATOM   1164  O   ALA A  70      -7.306  20.424 -23.204  1.00 76.49           O  
ATOM   1165  N   LEU A  71      -5.429  19.162 -23.242  1.00 77.87           N  
ATOM   1166  H   LEU A  71      -4.904  18.498 -23.792  1.00 77.87           H  
ATOM   1167  CA  LEU A  71      -4.730  19.737 -22.098  1.00 77.87           C  
ATOM   1168  HA  LEU A  71      -5.421  20.138 -21.356  1.00 77.87           H  
ATOM   1169  C   LEU A  71      -3.845  20.846 -22.667  1.00 77.87           C  
ATOM   1170  CB  LEU A  71      -3.923  18.605 -21.456  1.00 77.87           C  
ATOM   1171  HB2 LEU A  71      -4.620  17.838 -21.119  1.00 77.87           H  
ATOM   1172  HB3 LEU A  71      -3.359  18.159 -22.275  1.00 77.87           H  
ATOM   1173  O   LEU A  71      -2.796  20.529 -23.221  1.00 77.87           O  
ATOM   1174  CG  LEU A  71      -2.960  18.868 -20.296  1.00 77.87           C  
ATOM   1175  HG  LEU A  71      -2.301  19.696 -20.558  1.00 77.87           H  
ATOM   1176  CD1 LEU A  71      -3.717  19.169 -19.023  1.00 77.87           C  
ATOM   1177 HD11 LEU A  71      -4.109  20.185 -19.078  1.00 77.87           H  
ATOM   1178 HD12 LEU A  71      -3.064  19.071 -18.157  1.00 77.87           H  
ATOM   1179 HD13 LEU A  71      -4.515  18.438 -18.890  1.00 77.87           H  
ATOM   1180  CD2 LEU A  71      -2.110  17.632 -20.042  1.00 77.87           C  
ATOM   1181 HD21 LEU A  71      -1.515  17.409 -20.928  1.00 77.87           H  
ATOM   1182 HD22 LEU A  71      -1.417  17.799 -19.217  1.00 77.87           H  
ATOM   1183 HD23 LEU A  71      -2.727  16.777 -19.766  1.00 77.87           H  
ATOM   1184  N   PRO A  72      -4.214  22.140 -22.586  1.00 76.44           N  
ATOM   1185  CA  PRO A  72      -3.232  23.205 -22.700  1.00 76.44           C  
ATOM   1186  HA  PRO A  72      -2.887  23.282 -23.731  1.00 76.44           H  
ATOM   1187  C   PRO A  72      -2.103  22.892 -21.742  1.00 76.44           C  
ATOM   1188  CB  PRO A  72      -3.884  24.530 -22.311  1.00 76.44           C  
ATOM   1189  HB2 PRO A  72      -3.542  24.878 -21.337  1.00 76.44           H  
ATOM   1190  HB3 PRO A  72      -3.703  25.294 -23.067  1.00 76.44           H  
ATOM   1191  O   PRO A  72      -2.299  22.141 -20.790  1.00 76.44           O  
ATOM   1192  CG  PRO A  72      -5.348  24.150 -22.239  1.00 76.44           C  
ATOM   1193  HG2 PRO A  72      -5.870  24.753 -21.496  1.00 76.44           H  
ATOM   1194  HG3 PRO A  72      -5.784  24.217 -23.236  1.00 76.44           H  
ATOM   1195  CD  PRO A  72      -5.292  22.700 -21.836  1.00 76.44           C  
ATOM   1196  HD2 PRO A  72      -6.246  22.200 -22.006  1.00 76.44           H  
ATOM   1197  HD3 PRO A  72      -4.964  22.684 -20.797  1.00 76.44           H  
ATOM   1198  N   ASN A  73      -0.945  23.474 -21.974  1.00 74.98           N  
ATOM   1199  H   ASN A  73      -0.842  24.051 -22.797  1.00 74.98           H  
ATOM   1200  CA  ASN A  73       0.208  23.178 -21.169  1.00 74.98           C  
ATOM   1201  HA  ASN A  73       0.442  22.123 -21.309  1.00 74.98           H  
ATOM   1202  C   ASN A  73      -0.098  23.372 -19.679  1.00 74.98           C  
ATOM   1203  CB  ASN A  73       1.349  24.053 -21.683  1.00 74.98           C  
ATOM   1204  HB2 ASN A  73       1.437  23.951 -22.765  1.00 74.98           H  
ATOM   1205  HB3 ASN A  73       1.162  25.098 -21.435  1.00 74.98           H  
ATOM   1206  O   ASN A  73      -0.281  24.518 -19.256  1.00 74.98           O  
ATOM   1207  CG  ASN A  73       2.643  23.620 -21.067  1.00 74.98           C  
ATOM   1208  ND2 ASN A  73       3.676  24.420 -21.156  1.00 74.98           N  
ATOM   1209 HD21 ASN A  73       3.493  25.374 -21.433  1.00 74.98           H  
ATOM   1210 HD22 ASN A  73       4.426  24.212 -20.513  1.00 74.98           H  
ATOM   1211  OD1 ASN A  73       2.726  22.542 -20.516  1.00 74.98           O  
ATOM   1212  N   PRO A  74      -0.245  22.281 -18.898  1.00 76.08           N  
ATOM   1213  CA  PRO A  74      -0.674  22.413 -17.519  1.00 76.08           C  
ATOM   1214  HA  PRO A  74      -1.513  23.104 -17.440  1.00 76.08           H  
ATOM   1215  C   PRO A  74       0.462  23.016 -16.714  1.00 76.08           C  
ATOM   1216  CB  PRO A  74      -1.175  21.038 -17.146  1.00 76.08           C  
ATOM   1217  HB2 PRO A  74      -2.153  20.906 -17.610  1.00 76.08           H  
ATOM   1218  HB3 PRO A  74      -1.281  20.876 -16.073  1.00 76.08           H  
ATOM   1219  O   PRO A  74       0.244  23.858 -15.843  1.00 76.08           O  
ATOM   1220  CG  PRO A  74      -0.149  20.155 -17.828  1.00 76.08           C  
ATOM   1221  HG2 PRO A  74      -0.551  19.150 -17.958  1.00 76.08           H  
ATOM   1222  HG3 PRO A  74       0.767  20.125 -17.238  1.00 76.08           H  
ATOM   1223  CD  PRO A  74       0.100  20.884 -19.156  1.00 76.08           C  
ATOM   1224  HD2 PRO A  74       1.147  20.791 -19.447  1.00 76.08           H  
ATOM   1225  HD3 PRO A  74      -0.531  20.473 -19.943  1.00 76.08           H  
ATOM   1226  N   MET A  75       1.660  22.753 -17.223  1.00 74.73           N  
ATOM   1227  H   MET A  75       1.696  22.035 -17.933  1.00 74.73           H  
ATOM   1228  CA  MET A  75       2.863  23.501 -17.030  1.00 74.73           C  
ATOM   1229  HA  MET A  75       3.091  23.415 -15.968  1.00 74.73           H  
ATOM   1230  C   MET A  75       2.640  24.980 -17.351  1.00 74.73           C  
ATOM   1231  CB  MET A  75       4.063  22.800 -17.679  1.00 74.73           C  
ATOM   1232  HB2 MET A  75       4.975  23.174 -17.213  1.00 74.73           H  
ATOM   1233  HB3 MET A  75       4.147  23.037 -18.739  1.00 74.73           H  
ATOM   1234  O   MET A  75       2.746  25.388 -18.512  1.00 74.73           O  
ATOM   1235  CG  MET A  75       3.951  21.278 -17.457  1.00 74.73           C  
ATOM   1236  HG2 MET A  75       3.093  20.891 -18.007  1.00 74.73           H  
ATOM   1237  HG3 MET A  75       4.811  20.739 -17.854  1.00 74.73           H  
ATOM   1238  SD  MET A  75       3.789  20.775 -15.757  1.00 74.73           S  
ATOM   1239  CE  MET A  75       5.284  21.402 -15.002  1.00 74.73           C  
ATOM   1240  HE1 MET A  75       5.071  22.278 -14.389  1.00 74.73           H  
ATOM   1241  HE2 MET A  75       5.725  20.616 -14.389  1.00 74.73           H  
ATOM   1242  HE3 MET A  75       5.993  21.661 -15.789  1.00 74.73           H  
ATOM   1243  N   ILE A  76       2.353  25.787 -16.305  1.00 76.76           N  
ATOM   1244  H   ILE A  76       2.199  25.334 -15.416  1.00 76.76           H  
ATOM   1245  CA  ILE A  76       2.471  27.253 -16.339  1.00 76.76           C  
ATOM   1246  HA  ILE A  76       1.592  27.637 -16.857  1.00 76.76           H  
ATOM   1247  C   ILE A  76       3.721  27.566 -17.130  1.00 76.76           C  
ATOM   1248  CB  ILE A  76       2.602  28.008 -14.992  1.00 76.76           C  
ATOM   1249  HB  ILE A  76       3.585  27.811 -14.564  1.00 76.76           H  
ATOM   1250  O   ILE A  76       4.850  27.195 -16.794  1.00 76.76           O  
ATOM   1251  CG1 ILE A  76       1.549  27.612 -13.949  1.00 76.76           C  
ATOM   1252 HG12 ILE A  76       0.557  27.887 -14.305  1.00 76.76           H  
ATOM   1253 HG13 ILE A  76       1.579  26.528 -13.836  1.00 76.76           H  
ATOM   1254  CG2 ILE A  76       2.550  29.530 -15.258  1.00 76.76           C  
ATOM   1255 HG21 ILE A  76       1.559  29.814 -15.611  1.00 76.76           H  
ATOM   1256 HG22 ILE A  76       3.296  29.833 -15.994  1.00 76.76           H  
ATOM   1257 HG23 ILE A  76       2.780  30.085 -14.349  1.00 76.76           H  
ATOM   1258  CD1 ILE A  76       1.799  28.276 -12.580  1.00 76.76           C  
ATOM   1259 HD11 ILE A  76       2.808  28.055 -12.233  1.00 76.76           H  
ATOM   1260 HD12 ILE A  76       1.661  29.355 -12.640  1.00 76.76           H  
ATOM   1261 HD13 ILE A  76       1.083  27.910 -11.845  1.00 76.76           H  
ATOM   1262  N   SER A  77       3.460  28.213 -18.245  1.00 74.62           N  
ATOM   1263  H   SER A  77       2.507  28.476 -18.453  1.00 74.62           H  
ATOM   1264  CA  SER A  77       4.474  28.392 -19.239  1.00 74.62           C  
ATOM   1265  HA  SER A  77       5.121  27.515 -19.231  1.00 74.62           H  
ATOM   1266  C   SER A  77       5.309  29.598 -18.873  1.00 74.62           C  
ATOM   1267  CB  SER A  77       3.828  28.440 -20.598  1.00 74.62           C  
ATOM   1268  HB2 SER A  77       3.096  29.247 -20.633  1.00 74.62           H  
ATOM   1269  HB3 SER A  77       4.583  28.597 -21.368  1.00 74.62           H  
ATOM   1270  O   SER A  77       4.814  30.686 -18.580  1.00 74.62           O  
ATOM   1271  OG  SER A  77       3.189  27.182 -20.758  1.00 74.62           O  
ATOM   1272  HG  SER A  77       3.067  26.780 -19.895  1.00 74.62           H  
ATOM   1273  N   HIS A  78       6.601  29.353 -18.866  1.00 80.11           N  
ATOM   1274  H   HIS A  78       6.867  28.482 -19.304  1.00 80.11           H  
ATOM   1275  CA  HIS A  78       7.669  30.255 -18.528  1.00 80.11           C  
ATOM   1276  HA  HIS A  78       7.619  30.526 -17.474  1.00 80.11           H  
ATOM   1277  C   HIS A  78       7.634  31.505 -19.393  1.00 80.11           C  
ATOM   1278  CB  HIS A  78       8.960  29.521 -18.851  1.00 80.11           C  
ATOM   1279  HB2 HIS A  78       8.982  29.257 -19.908  1.00 80.11           H  
ATOM   1280  HB3 HIS A  78       9.797  30.200 -18.688  1.00 80.11           H  
ATOM   1281  O   HIS A  78       7.927  32.599 -18.903  1.00 80.11           O  
ATOM   1282  CG  HIS A  78       9.219  28.277 -18.086  1.00 80.11           C  
ATOM   1283  CD2 HIS A  78       8.480  27.130 -18.134  1.00 80.11           C  
ATOM   1284  HD2 HIS A  78       7.545  26.968 -18.650  1.00 80.11           H  
ATOM   1285  ND1 HIS A  78      10.399  27.993 -17.458  1.00 80.11           N  
ATOM   1286  CE1 HIS A  78      11.246  28.544 -17.473  1.00 80.11           C  
ATOM   1287  HE1 HIS A  78      10.384  26.694 -17.187  1.00 80.11           H  
ATOM   1288  NE2 HIS A  78      11.232  26.125 -16.835  1.00 80.11           N  
ATOM   1289  HE2 HIS A  78       9.228  26.142 -17.539  1.00 80.11           H  
ATOM   1290  N   LYS A  79       7.326  31.327 -20.680  1.00 78.64           N  
ATOM   1291  H   LYS A  79       7.215  30.377 -21.005  1.00 78.64           H  
ATOM   1292  CA  LYS A  79       7.223  32.385 -21.672  1.00 78.64           C  
ATOM   1293  HA  LYS A  79       7.127  33.338 -21.152  1.00 78.64           H  
ATOM   1294  C   LYS A  79       5.969  32.184 -22.519  1.00 78.64           C  
ATOM   1295  CB  LYS A  79       8.532  32.393 -22.476  1.00 78.64           C  
ATOM   1296  HB2 LYS A  79       8.642  31.451 -23.012  1.00 78.64           H  
ATOM   1297  HB3 LYS A  79       9.350  32.470 -21.759  1.00 78.64           H  
ATOM   1298  O   LYS A  79       5.636  31.081 -22.942  1.00 78.64           O  
ATOM   1299  CG  LYS A  79       8.661  33.552 -23.470  1.00 78.64           C  
ATOM   1300  HG2 LYS A  79       8.002  33.386 -24.323  1.00 78.64           H  
ATOM   1301  HG3 LYS A  79       8.386  34.485 -22.978  1.00 78.64           H  
ATOM   1302  CD  LYS A  79      10.117  33.643 -23.939  1.00 78.64           C  
ATOM   1303  HD2 LYS A  79      10.760  33.782 -23.070  1.00 78.64           H  
ATOM   1304  HD3 LYS A  79      10.399  32.717 -24.441  1.00 78.64           H  
ATOM   1305  CE  LYS A  79      10.322  34.818 -24.892  1.00 78.64           C  
ATOM   1306  HE2 LYS A  79       9.868  34.572 -25.852  1.00 78.64           H  
ATOM   1307  HE3 LYS A  79       9.815  35.704 -24.509  1.00 78.64           H  
ATOM   1308  NZ  LYS A  79      11.760  35.104 -25.087  1.00 78.64           N  
ATOM   1309  HZ1 LYS A  79      12.278  34.245 -25.203  1.00 78.64           H  
ATOM   1310  HZ2 LYS A  79      12.190  35.579 -24.306  1.00 78.64           H  
ATOM   1311  HZ3 LYS A  79      11.865  35.668 -25.918  1.00 78.64           H  
ATOM   1312  N   ALA A  80       5.285  33.285 -22.806  1.00 79.35           N  
ATOM   1313  H   ALA A  80       5.597  34.162 -22.416  1.00 79.35           H  
ATOM   1314  CA  ALA A  80       4.271  33.333 -23.847  1.00 79.35           C  
ATOM   1315  HA  ALA A  80       3.850  32.341 -24.015  1.00 79.35           H  
ATOM   1316  C   ALA A  80       4.953  33.802 -25.137  1.00 79.35           C  
ATOM   1317  CB  ALA A  80       3.131  34.248 -23.387  1.00 79.35           C  
ATOM   1318  HB1 ALA A  80       2.367  34.295 -24.164  1.00 79.35           H  
ATOM   1319  HB2 ALA A  80       3.505  35.254 -23.194  1.00 79.35           H  
ATOM   1320  HB3 ALA A  80       2.681  33.847 -22.479  1.00 79.35           H  
ATOM   1321  O   ALA A  80       5.242  34.989 -25.282  1.00 79.35           O  
ATOM   1322  N   GLN A  81       5.244  32.871 -26.048  1.00 79.02           N  
ATOM   1323  H   GLN A  81       4.971  31.916 -25.869  1.00 79.02           H  
ATOM   1324  CA  GLN A  81       5.875  33.173 -27.333  1.00 79.02           C  
ATOM   1325  HA  GLN A  81       6.135  34.232 -27.344  1.00 79.02           H  
ATOM   1326  C   GLN A  81       4.882  32.942 -28.470  1.00 79.02           C  
ATOM   1327  CB  GLN A  81       7.166  32.355 -27.506  1.00 79.02           C  
ATOM   1328  HB2 GLN A  81       6.891  31.345 -27.810  1.00 79.02           H  
ATOM   1329  HB3 GLN A  81       7.701  32.300 -26.557  1.00 79.02           H  
ATOM   1330  O   GLN A  81       4.258  31.889 -28.561  1.00 79.02           O  
ATOM   1331  CG  GLN A  81       8.125  32.892 -28.572  1.00 79.02           C  
ATOM   1332  HG2 GLN A  81       8.883  32.128 -28.747  1.00 79.02           H  
ATOM   1333  HG3 GLN A  81       7.592  33.066 -29.506  1.00 79.02           H  
ATOM   1334  CD  GLN A  81       8.847  34.170 -28.177  1.00 79.02           C  
ATOM   1335  NE2 GLN A  81      10.080  34.323 -28.585  1.00 79.02           N  
ATOM   1336 HE21 GLN A  81      10.512  35.212 -28.376  1.00 79.02           H  
ATOM   1337 HE22 GLN A  81      10.574  33.577 -29.052  1.00 79.02           H  
ATOM   1338  OE1 GLN A  81       8.318  35.045 -27.515  1.00 79.02           O  
ATOM   1339  N   THR A  82       4.738  33.927 -29.353  1.00 84.80           N  
ATOM   1340  H   THR A  82       5.350  34.728 -29.287  1.00 84.80           H  
ATOM   1341  CA  THR A  82       3.804  33.871 -30.487  1.00 84.80           C  
ATOM   1342  HA  THR A  82       3.356  32.878 -30.529  1.00 84.80           H  
ATOM   1343  C   THR A  82       4.549  34.070 -31.804  1.00 84.80           C  
ATOM   1344  CB  THR A  82       2.641  34.867 -30.336  1.00 84.80           C  
ATOM   1345  HB  THR A  82       1.982  34.758 -31.197  1.00 84.80           H  
ATOM   1346  O   THR A  82       5.632  34.646 -31.834  1.00 84.80           O  
ATOM   1347  CG2 THR A  82       1.817  34.633 -29.070  1.00 84.80           C  
ATOM   1348 HG21 THR A  82       1.445  33.609 -29.057  1.00 84.80           H  
ATOM   1349 HG22 THR A  82       2.420  34.800 -28.178  1.00 84.80           H  
ATOM   1350 HG23 THR A  82       0.965  35.313 -29.058  1.00 84.80           H  
ATOM   1351  OG1 THR A  82       3.103  36.195 -30.297  1.00 84.80           O  
ATOM   1352  HG1 THR A  82       3.524  36.325 -29.444  1.00 84.80           H  
ATOM   1353  N   GLY A  83       3.995  33.555 -32.904  1.00 85.26           N  
ATOM   1354  H   GLY A  83       3.116  33.065 -32.819  1.00 85.26           H  
ATOM   1355  CA  GLY A  83       4.591  33.694 -34.240  1.00 85.26           C  
ATOM   1356  HA2 GLY A  83       3.806  33.581 -34.988  1.00 85.26           H  
ATOM   1357  HA3 GLY A  83       5.007  34.697 -34.338  1.00 85.26           H  
ATOM   1358  C   GLY A  83       5.708  32.700 -34.584  1.00 85.26           C  
ATOM   1359  O   GLY A  83       6.178  32.716 -35.720  1.00 85.26           O  
ATOM   1360  N   LEU A  84       6.096  31.805 -33.667  1.00 87.48           N  
ATOM   1361  H   LEU A  84       5.684  31.847 -32.746  1.00 87.48           H  
ATOM   1362  CA  LEU A  84       7.055  30.738 -33.961  1.00 87.48           C  
ATOM   1363  HA  LEU A  84       7.950  31.211 -34.365  1.00 87.48           H  
ATOM   1364  C   LEU A  84       6.521  29.767 -35.038  1.00 87.48           C  
ATOM   1365  CB  LEU A  84       7.444  29.977 -32.677  1.00 87.48           C  
ATOM   1366  HB2 LEU A  84       6.528  29.646 -32.187  1.00 87.48           H  
ATOM   1367  HB3 LEU A  84       8.007  29.093 -32.975  1.00 87.48           H  
ATOM   1368  O   LEU A  84       5.359  29.357 -35.018  1.00 87.48           O  
ATOM   1369  CG  LEU A  84       8.286  30.736 -31.636  1.00 87.48           C  
ATOM   1370  HG  LEU A  84       7.709  31.578 -31.254  1.00 87.48           H  
ATOM   1371  CD1 LEU A  84       8.606  29.781 -30.484  1.00 87.48           C  
ATOM   1372 HD11 LEU A  84       7.685  29.514 -29.966  1.00 87.48           H  
ATOM   1373 HD12 LEU A  84       9.279  30.249 -29.766  1.00 87.48           H  
ATOM   1374 HD13 LEU A  84       9.088  28.876 -30.855  1.00 87.48           H  
ATOM   1375  CD2 LEU A  84       9.608  31.254 -32.198  1.00 87.48           C  
ATOM   1376 HD21 LEU A  84      10.191  31.694 -31.389  1.00 87.48           H  
ATOM   1377 HD22 LEU A  84       9.414  32.029 -32.940  1.00 87.48           H  
ATOM   1378 HD23 LEU A  84      10.174  30.440 -32.651  1.00 87.48           H  
ATOM   1379  N   TYR A  85       7.386  29.344 -35.959  1.00 90.98           N  
ATOM   1380  H   TYR A  85       8.293  29.789 -35.982  1.00 90.98           H  
ATOM   1381  CA  TYR A  85       7.130  28.292 -36.949  1.00 90.98           C  
ATOM   1382  HA  TYR A  85       6.362  27.625 -36.555  1.00 90.98           H  
ATOM   1383  C   TYR A  85       8.396  27.461 -37.208  1.00 90.98           C  
ATOM   1384  CB  TYR A  85       6.553  28.882 -38.244  1.00 90.98           C  
ATOM   1385  HB2 TYR A  85       5.623  29.397 -38.003  1.00 90.98           H  
ATOM   1386  HB3 TYR A  85       6.294  28.059 -38.910  1.00 90.98           H  
ATOM   1387  O   TYR A  85       9.503  27.982 -37.182  1.00 90.98           O  
ATOM   1388  CG  TYR A  85       7.455  29.845 -38.993  1.00 90.98           C  
ATOM   1389  CD1 TYR A  85       7.449  31.214 -38.661  1.00 90.98           C  
ATOM   1390  HD1 TYR A  85       6.830  31.568 -37.850  1.00 90.98           H  
ATOM   1391  CD2 TYR A  85       8.285  29.379 -40.032  1.00 90.98           C  
ATOM   1392  HD2 TYR A  85       8.316  28.325 -40.268  1.00 90.98           H  
ATOM   1393  CE1 TYR A  85       8.269  32.118 -39.361  1.00 90.98           C  
ATOM   1394  HE1 TYR A  85       8.272  33.161 -39.082  1.00 90.98           H  
ATOM   1395  CE2 TYR A  85       9.090  30.283 -40.750  1.00 90.98           C  
ATOM   1396  HE2 TYR A  85       9.736  29.936 -41.543  1.00 90.98           H  
ATOM   1397  OH  TYR A  85       9.888  32.515 -41.089  1.00 90.98           O  
ATOM   1398  HH  TYR A  85       9.846  33.401 -40.722  1.00 90.98           H  
ATOM   1399  CZ  TYR A  85       9.087  31.653 -40.412  1.00 90.98           C  
ATOM   1400  N   LEU A  86       8.263  26.162 -37.476  1.00 89.76           N  
ATOM   1401  H   LEU A  86       7.333  25.771 -37.434  1.00 89.76           H  
ATOM   1402  CA  LEU A  86       9.363  25.281 -37.876  1.00 89.76           C  
ATOM   1403  HA  LEU A  86      10.108  25.267 -37.080  1.00 89.76           H  
ATOM   1404  C   LEU A  86      10.023  25.816 -39.159  1.00 89.76           C  
ATOM   1405  CB  LEU A  86       8.783  23.864 -38.067  1.00 89.76           C  
ATOM   1406  HB2 LEU A  86       8.258  23.566 -37.160  1.00 89.76           H  
ATOM   1407  HB3 LEU A  86       8.057  23.898 -38.880  1.00 89.76           H  
ATOM   1408  O   LEU A  86       9.351  25.936 -40.177  1.00 89.76           O  
ATOM   1409  CG  LEU A  86       9.837  22.797 -38.404  1.00 89.76           C  
ATOM   1410  HG  LEU A  86      10.448  23.157 -39.232  1.00 89.76           H  
ATOM   1411  CD1 LEU A  86      10.729  22.489 -37.211  1.00 89.76           C  
ATOM   1412 HD11 LEU A  86      10.126  22.140 -36.372  1.00 89.76           H  
ATOM   1413 HD12 LEU A  86      11.278  23.382 -36.912  1.00 89.76           H  
ATOM   1414 HD13 LEU A  86      11.454  21.724 -37.487  1.00 89.76           H  
ATOM   1415  CD2 LEU A  86       9.176  21.484 -38.817  1.00 89.76           C  
ATOM   1416 HD21 LEU A  86       8.559  21.101 -38.004  1.00 89.76           H  
ATOM   1417 HD22 LEU A  86       8.555  21.659 -39.695  1.00 89.76           H  
ATOM   1418 HD23 LEU A  86       9.944  20.753 -39.071  1.00 89.76           H  
ATOM   1419  N   TYR A  87      11.320  26.124 -39.130  1.00 90.65           N  
ATOM   1420  H   TYR A  87      11.817  25.988 -38.261  1.00 90.65           H  
ATOM   1421  CA  TYR A  87      12.064  26.720 -40.246  1.00 90.65           C  
ATOM   1422  HA  TYR A  87      11.430  27.461 -40.733  1.00 90.65           H  
ATOM   1423  C   TYR A  87      12.474  25.691 -41.313  1.00 90.65           C  
ATOM   1424  CB  TYR A  87      13.301  27.439 -39.677  1.00 90.65           C  
ATOM   1425  HB2 TYR A  87      13.896  26.713 -39.122  1.00 90.65           H  
ATOM   1426  HB3 TYR A  87      12.970  28.193 -38.963  1.00 90.65           H  
ATOM   1427  O   TYR A  87      12.458  25.988 -42.506  1.00 90.65           O  
ATOM   1428  CG  TYR A  87      14.194  28.103 -40.713  1.00 90.65           C  
ATOM   1429  CD1 TYR A  87      15.556  27.748 -40.806  1.00 90.65           C  
ATOM   1430  HD1 TYR A  87      15.970  27.041 -40.103  1.00 90.65           H  
ATOM   1431  CD2 TYR A  87      13.662  29.065 -41.593  1.00 90.65           C  
ATOM   1432  HD2 TYR A  87      12.630  29.371 -41.503  1.00 90.65           H  
ATOM   1433  CE1 TYR A  87      16.374  28.319 -41.801  1.00 90.65           C  
ATOM   1434  HE1 TYR A  87      17.425  28.074 -41.848  1.00 90.65           H  
ATOM   1435  CE2 TYR A  87      14.472  29.630 -42.596  1.00 90.65           C  
ATOM   1436  HE2 TYR A  87      14.069  30.373 -43.269  1.00 90.65           H  
ATOM   1437  OH  TYR A  87      16.607  29.802 -43.675  1.00 90.65           O  
ATOM   1438  HH  TYR A  87      17.510  29.477 -43.648  1.00 90.65           H  
ATOM   1439  CZ  TYR A  87      15.824  29.248 -42.712  1.00 90.65           C  
ATOM   1440  N   GLN A  88      12.820  24.466 -40.900  1.00 87.84           N  
ATOM   1441  H   GLN A  88      12.770  24.271 -39.911  1.00 87.84           H  
ATOM   1442  CA  GLN A  88      13.239  23.372 -41.788  1.00 87.84           C  
ATOM   1443  HA  GLN A  88      12.982  23.624 -42.817  1.00 87.84           H  
ATOM   1444  C   GLN A  88      12.513  22.073 -41.435  1.00 87.84           C  
ATOM   1445  CB  GLN A  88      14.758  23.156 -41.711  1.00 87.84           C  
ATOM   1446  HB2 GLN A  88      15.015  22.270 -42.293  1.00 87.84           H  
ATOM   1447  HB3 GLN A  88      15.045  22.981 -40.674  1.00 87.84           H  
ATOM   1448  O   GLN A  88      12.287  21.784 -40.262  1.00 87.84           O  
ATOM   1449  CG  GLN A  88      15.546  24.350 -42.264  1.00 87.84           C  
ATOM   1450  HG2 GLN A  88      15.280  25.242 -41.696  1.00 87.84           H  
ATOM   1451  HG3 GLN A  88      15.274  24.518 -43.306  1.00 87.84           H  
ATOM   1452  CD  GLN A  88      17.056  24.163 -42.177  1.00 87.84           C  
ATOM   1453  NE2 GLN A  88      17.811  25.233 -42.265  1.00 87.84           N  
ATOM   1454 HE21 GLN A  88      18.802  25.081 -42.146  1.00 87.84           H  
ATOM   1455 HE22 GLN A  88      17.375  26.140 -42.346  1.00 87.84           H  
ATOM   1456  OE1 GLN A  88      17.591  23.076 -42.048  1.00 87.84           O  
ATOM   1457  N   ALA A  89      12.141  21.285 -42.449  1.00 86.77           N  
ATOM   1458  H   ALA A  89      12.398  21.547 -43.390  1.00 86.77           H  
ATOM   1459  CA  ALA A  89      11.394  20.046 -42.252  1.00 86.77           C  
ATOM   1460  HA  ALA A  89      10.480  20.281 -41.706  1.00 86.77           H  
ATOM   1461  C   ALA A  89      12.211  19.051 -41.412  1.00 86.77           C  
ATOM   1462  CB  ALA A  89      11.005  19.470 -43.619  1.00 86.77           C  
ATOM   1463  HB1 ALA A  89      11.904  19.234 -44.189  1.00 86.77           H  
ATOM   1464  HB2 ALA A  89      10.426  18.557 -43.479  1.00 86.77           H  
ATOM   1465  HB3 ALA A  89      10.404  20.194 -44.169  1.00 86.77           H  
ATOM   1466  O   ALA A  89      13.382  18.800 -41.700  1.00 86.77           O  
ATOM   1467  N   ALA A  90      11.591  18.476 -40.383  1.00 85.28           N  
ATOM   1468  H   ALA A  90      10.601  18.642 -40.268  1.00 85.28           H  
ATOM   1469  CA  ALA A  90      12.285  17.704 -39.360  1.00 85.28           C  
ATOM   1470  HA  ALA A  90      13.346  17.660 -39.603  1.00 85.28           H  
ATOM   1471  C   ALA A  90      11.764  16.260 -39.312  1.00 85.28           C  
ATOM   1472  CB  ALA A  90      12.175  18.463 -38.038  1.00 85.28           C  
ATOM   1473  HB1 ALA A  90      12.556  19.476 -38.165  1.00 85.28           H  
ATOM   1474  HB2 ALA A  90      11.134  18.514 -37.720  1.00 85.28           H  
ATOM   1475  HB3 ALA A  90      12.782  17.961 -37.284  1.00 85.28           H  
ATOM   1476  O   ALA A  90      10.562  16.011 -39.226  1.00 85.28           O  
ATOM   1477  N   ASN A  91      12.671  15.289 -39.414  1.00 85.20           N  
ATOM   1478  H   ASN A  91      13.647  15.551 -39.430  1.00 85.20           H  
ATOM   1479  CA  ASN A  91      12.321  13.873 -39.542  1.00 85.20           C  
ATOM   1480  HA  ASN A  91      11.403  13.796 -40.125  1.00 85.20           H  
ATOM   1481  C   ASN A  91      12.045  13.206 -38.187  1.00 85.20           C  
ATOM   1482  CB  ASN A  91      13.429  13.142 -40.319  1.00 85.20           C  
ATOM   1483  HB2 ASN A  91      13.237  12.069 -40.301  1.00 85.20           H  
ATOM   1484  HB3 ASN A  91      14.391  13.319 -39.839  1.00 85.20           H  
ATOM   1485  O   ASN A  91      12.589  13.610 -37.158  1.00 85.20           O  
ATOM   1486  CG  ASN A  91      13.476  13.564 -41.776  1.00 85.20           C  
ATOM   1487  ND2 ASN A  91      14.620  13.973 -42.271  1.00 85.20           N  
ATOM   1488 HD21 ASN A  91      14.598  14.309 -43.224  1.00 85.20           H  
ATOM   1489 HD22 ASN A  91      15.445  14.041 -41.692  1.00 85.20           H  
ATOM   1490  OD1 ASN A  91      12.486  13.528 -42.486  1.00 85.20           O  
ATOM   1491  N   LYS A  92      11.276  12.111 -38.207  1.00 80.21           N  
ATOM   1492  H   LYS A  92      10.881  11.834 -39.094  1.00 80.21           H  
ATOM   1493  CA  LYS A  92      11.135  11.189 -37.075  1.00 80.21           C  
ATOM   1494  HA  LYS A  92      10.609  11.710 -36.276  1.00 80.21           H  
ATOM   1495  C   LYS A  92      12.523  10.783 -36.574  1.00 80.21           C  
ATOM   1496  CB  LYS A  92      10.329   9.954 -37.509  1.00 80.21           C  
ATOM   1497  HB2 LYS A  92       9.364  10.282 -37.899  1.00 80.21           H  
ATOM   1498  HB3 LYS A  92      10.856   9.434 -38.308  1.00 80.21           H  
ATOM   1499  O   LYS A  92      13.343  10.304 -37.353  1.00 80.21           O  
ATOM   1500  CG  LYS A  92      10.110   8.990 -36.334  1.00 80.21           C  
ATOM   1501  HG2 LYS A  92       9.722   9.555 -35.486  1.00 80.21           H  
ATOM   1502  HG3 LYS A  92      11.058   8.539 -36.044  1.00 80.21           H  
ATOM   1503  CD  LYS A  92       9.116   7.879 -36.681  1.00 80.21           C  
ATOM   1504  HD2 LYS A  92       8.201   8.338 -37.055  1.00 80.21           H  
ATOM   1505  HD3 LYS A  92       9.529   7.236 -37.457  1.00 80.21           H  
ATOM   1506  CE  LYS A  92       8.817   7.057 -35.419  1.00 80.21           C  
ATOM   1507  HE2 LYS A  92       9.502   6.211 -35.363  1.00 80.21           H  
ATOM   1508  HE3 LYS A  92       8.987   7.690 -34.548  1.00 80.21           H  
ATOM   1509  NZ  LYS A  92       7.407   6.612 -35.403  1.00 80.21           N  
ATOM   1510  HZ1 LYS A  92       6.792   7.410 -35.331  1.00 80.21           H  
ATOM   1511  HZ2 LYS A  92       7.135   6.070 -36.210  1.00 80.21           H  
ATOM   1512  HZ3 LYS A  92       7.140   6.128 -34.557  1.00 80.21           H  
ATOM   1513  N   GLY A  93      12.765  10.957 -35.280  1.00 80.05           N  
ATOM   1514  H   GLY A  93      12.012  11.312 -34.709  1.00 80.05           H  
ATOM   1515  CA  GLY A  93      14.062  10.759 -34.639  1.00 80.05           C  
ATOM   1516  HA2 GLY A  93      14.689  10.122 -35.264  1.00 80.05           H  
ATOM   1517  HA3 GLY A  93      13.912  10.244 -33.690  1.00 80.05           H  
ATOM   1518  C   GLY A  93      14.847  12.048 -34.367  1.00 80.05           C  
ATOM   1519  O   GLY A  93      15.817  11.987 -33.621  1.00 80.05           O  
ATOM   1520  N   ALA A  94      14.454  13.211 -34.901  1.00 80.64           N  
ATOM   1521  H   ALA A  94      13.669  13.241 -35.536  1.00 80.64           H  
ATOM   1522  CA  ALA A  94      15.160  14.466 -34.624  1.00 80.64           C  
ATOM   1523  HA  ALA A  94      16.228  14.297 -34.760  1.00 80.64           H  
ATOM   1524  C   ALA A  94      14.933  14.936 -33.174  1.00 80.64           C  
ATOM   1525  CB  ALA A  94      14.725  15.530 -35.639  1.00 80.64           C  
ATOM   1526  HB1 ALA A  94      13.667  15.753 -35.508  1.00 80.64           H  
ATOM   1527  HB2 ALA A  94      14.899  15.173 -36.655  1.00 80.64           H  
ATOM   1528  HB3 ALA A  94      15.296  16.445 -35.480  1.00 80.64           H  
ATOM   1529  O   ALA A  94      13.795  15.159 -32.776  1.00 80.64           O  
ATOM   1530  N   GLY A  95      16.005  15.093 -32.392  1.00 82.81           N  
ATOM   1531  H   GLY A  95      16.906  14.817 -32.754  1.00 82.81           H  
ATOM   1532  CA  GLY A  95      15.972  15.673 -31.036  1.00 82.81           C  
ATOM   1533  HA2 GLY A  95      16.790  15.256 -30.449  1.00 82.81           H  
ATOM   1534  HA3 GLY A  95      15.038  15.412 -30.539  1.00 82.81           H  
ATOM   1535  C   GLY A  95      16.103  17.202 -30.996  1.00 82.81           C  
ATOM   1536  O   GLY A  95      16.110  17.789 -29.924  1.00 82.81           O  
ATOM   1537  N   THR A  96      16.209  17.859 -32.151  1.00 87.91           N  
ATOM   1538  H   THR A  96      16.163  17.336 -33.014  1.00 87.91           H  
ATOM   1539  CA  THR A  96      16.307  19.319 -32.268  1.00 87.91           C  
ATOM   1540  HA  THR A  96      15.896  19.781 -31.370  1.00 87.91           H  
ATOM   1541  C   THR A  96      15.487  19.770 -33.466  1.00 87.91           C  
ATOM   1542  CB  THR A  96      17.763  19.792 -32.438  1.00 87.91           C  
ATOM   1543  HB  THR A  96      18.134  19.458 -33.407  1.00 87.91           H  
ATOM   1544  O   THR A  96      15.493  19.103 -34.505  1.00 87.91           O  
ATOM   1545  CG2 THR A  96      17.942  21.307 -32.336  1.00 87.91           C  
ATOM   1546 HG21 THR A  96      17.383  21.813 -33.123  1.00 87.91           H  
ATOM   1547 HG22 THR A  96      18.993  21.567 -32.460  1.00 87.91           H  
ATOM   1548 HG23 THR A  96      17.596  21.668 -31.367  1.00 87.91           H  
ATOM   1549  OG1 THR A  96      18.592  19.252 -31.437  1.00 87.91           O  
ATOM   1550  HG1 THR A  96      19.025  19.998 -31.015  1.00 87.91           H  
ATOM   1551  N   VAL A  97      14.803  20.904 -33.335  1.00 88.84           N  
ATOM   1552  H   VAL A  97      14.829  21.383 -32.447  1.00 88.84           H  
ATOM   1553  CA  VAL A  97      14.080  21.561 -34.424  1.00 88.84           C  
ATOM   1554  HA  VAL A  97      14.363  21.090 -35.366  1.00 88.84           H  
ATOM   1555  C   VAL A  97      14.481  23.023 -34.529  1.00 88.84           C  
ATOM   1556  CB  VAL A  97      12.558  21.414 -34.283  1.00 88.84           C  
ATOM   1557  HB  VAL A  97      12.105  21.997 -35.085  1.00 88.84           H  
ATOM   1558  O   VAL A  97      14.456  23.756 -33.546  1.00 88.84           O  
ATOM   1559  CG1 VAL A  97      12.165  19.953 -34.496  1.00 88.84           C  
ATOM   1560 HG11 VAL A  97      11.080  19.864 -34.542  1.00 88.84           H  
ATOM   1561 HG12 VAL A  97      12.548  19.336 -33.683  1.00 88.84           H  
ATOM   1562 HG13 VAL A  97      12.590  19.601 -35.436  1.00 88.84           H  
ATOM   1563  CG2 VAL A  97      11.955  21.915 -32.969  1.00 88.84           C  
ATOM   1564 HG21 VAL A  97      12.434  21.436 -32.115  1.00 88.84           H  
ATOM   1565 HG22 VAL A  97      12.086  22.994 -32.889  1.00 88.84           H  
ATOM   1566 HG23 VAL A  97      10.886  21.700 -32.958  1.00 88.84           H  
ATOM   1567  N   VAL A  98      14.825  23.458 -35.740  1.00 90.55           N  
ATOM   1568  H   VAL A  98      14.849  22.810 -36.514  1.00 90.55           H  
ATOM   1569  CA  VAL A  98      15.070  24.876 -36.009  1.00 90.55           C  
ATOM   1570  HA  VAL A  98      15.586  25.310 -35.153  1.00 90.55           H  
ATOM   1571  C   VAL A  98      13.717  25.552 -36.171  1.00 90.55           C  
ATOM   1572  CB  VAL A  98      15.947  25.116 -37.255  1.00 90.55           C  
ATOM   1573  HB  VAL A  98      15.349  24.997 -38.158  1.00 90.55           H  
ATOM   1574  O   VAL A  98      12.991  25.246 -37.118  1.00 90.55           O  
ATOM   1575  CG1 VAL A  98      16.496  26.547 -37.218  1.00 90.55           C  
ATOM   1576 HG11 VAL A  98      15.677  27.266 -37.216  1.00 90.55           H  
ATOM   1577 HG12 VAL A  98      17.095  26.686 -36.318  1.00 90.55           H  
ATOM   1578 HG13 VAL A  98      17.132  26.729 -38.084  1.00 90.55           H  
ATOM   1579  CG2 VAL A  98      17.117  24.134 -37.365  1.00 90.55           C  
ATOM   1580 HG21 VAL A  98      17.677  24.121 -36.430  1.00 90.55           H  
ATOM   1581 HG22 VAL A  98      16.753  23.128 -37.574  1.00 90.55           H  
ATOM   1582 HG23 VAL A  98      17.787  24.433 -38.171  1.00 90.55           H  
ATOM   1583  N   LEU A  99      13.361  26.447 -35.261  1.00 90.94           N  
ATOM   1584  H   LEU A  99      14.002  26.623 -34.501  1.00 90.94           H  
ATOM   1585  CA  LEU A  99      12.208  27.333 -35.392  1.00 90.94           C  
ATOM   1586  HA  LEU A  99      11.488  26.891 -36.081  1.00 90.94           H  
ATOM   1587  C   LEU A  99      12.646  28.675 -35.989  1.00 90.94           C  
ATOM   1588  CB  LEU A  99      11.514  27.512 -34.032  1.00 90.94           C  
ATOM   1589  HB2 LEU A  99      12.163  28.101 -33.384  1.00 90.94           H  
ATOM   1590  HB3 LEU A  99      10.601  28.085 -34.197  1.00 90.94           H  
ATOM   1591  O   LEU A  99      13.825  29.003 -35.981  1.00 90.94           O  
ATOM   1592  CG  LEU A  99      11.154  26.208 -33.295  1.00 90.94           C  
ATOM   1593  HG  LEU A  99      12.066  25.734 -32.932  1.00 90.94           H  
ATOM   1594  CD1 LEU A  99      10.286  26.574 -32.091  1.00 90.94           C  
ATOM   1595 HD11 LEU A  99      10.833  27.265 -31.450  1.00 90.94           H  
ATOM   1596 HD12 LEU A  99      10.035  25.680 -31.521  1.00 90.94           H  
ATOM   1597 HD13 LEU A  99       9.377  27.087 -32.408  1.00 90.94           H  
ATOM   1598  CD2 LEU A  99      10.444  25.186 -34.185  1.00 90.94           C  
ATOM   1599 HD21 LEU A  99       9.971  24.421 -33.569  1.00 90.94           H  
ATOM   1600 HD22 LEU A  99       9.705  25.684 -34.812  1.00 90.94           H  
ATOM   1601 HD23 LEU A  99      11.180  24.701 -34.827  1.00 90.94           H  
ATOM   1602  N   ALA A 100      11.698  29.454 -36.487  1.00 91.10           N  
ATOM   1603  H   ALA A 100      10.758  29.085 -36.502  1.00 91.10           H  
ATOM   1604  CA  ALA A 100      11.830  30.838 -36.925  1.00 91.10           C  
ATOM   1605  HA  ALA A 100      12.736  31.276 -36.506  1.00 91.10           H  
ATOM   1606  C   ALA A 100      10.633  31.648 -36.406  1.00 91.10           C  
ATOM   1607  CB  ALA A 100      11.925  30.864 -38.454  1.00 91.10           C  
ATOM   1608  HB1 ALA A 100      11.904  31.892 -38.817  1.00 91.10           H  
ATOM   1609  HB2 ALA A 100      12.861  30.406 -38.772  1.00 91.10           H  
ATOM   1610  HB3 ALA A 100      11.090  30.310 -38.882  1.00 91.10           H  
ATOM   1611  O   ALA A 100       9.637  31.066 -35.983  1.00 91.10           O  
ATOM   1612  N   GLY A 101      10.717  32.979 -36.446  1.00 86.58           N  
ATOM   1613  H   GLY A 101      11.596  33.393 -36.722  1.00 86.58           H  
ATOM   1614  CA  GLY A 101       9.628  33.880 -36.037  1.00 86.58           C  
ATOM   1615  HA2 GLY A 101       9.560  34.694 -36.759  1.00 86.58           H  
ATOM   1616  HA3 GLY A 101       8.678  33.345 -36.047  1.00 86.58           H  
ATOM   1617  C   GLY A 101       9.789  34.513 -34.651  1.00 86.58           C  
ATOM   1618  O   GLY A 101       8.964  35.341 -34.278  1.00 86.58           O  
ATOM   1619  N   ALA A 102      10.858  34.185 -33.921  1.00 89.14           N  
ATOM   1620  H   ALA A 102      11.528  33.539 -34.315  1.00 89.14           H  
ATOM   1621  CA  ALA A 102      11.297  34.965 -32.765  1.00 89.14           C  
ATOM   1622  HA  ALA A 102      10.449  35.161 -32.109  1.00 89.14           H  
ATOM   1623  C   ALA A 102      11.878  36.321 -33.214  1.00 89.14           C  
ATOM   1624  CB  ALA A 102      12.328  34.137 -31.996  1.00 89.14           C  
ATOM   1625  HB1 ALA A 102      12.683  34.704 -31.135  1.00 89.14           H  
ATOM   1626  HB2 ALA A 102      11.877  33.209 -31.644  1.00 89.14           H  
ATOM   1627  HB3 ALA A 102      13.170  33.904 -32.648  1.00 89.14           H  
ATOM   1628  O   ALA A 102      12.232  36.497 -34.387  1.00 89.14           O  
ATOM   1629  N   GLN A 103      12.024  37.279 -32.295  1.00 90.65           N  
ATOM   1630  H   GLN A 103      11.817  37.066 -31.330  1.00 90.65           H  
ATOM   1631  CA  GLN A 103      12.717  38.531 -32.608  1.00 90.65           C  
ATOM   1632  HA  GLN A 103      12.241  38.941 -33.500  1.00 90.65           H  
ATOM   1633  C   GLN A 103      14.205  38.264 -32.933  1.00 90.65           C  
ATOM   1634  CB  GLN A 103      12.552  39.564 -31.476  1.00 90.65           C  
ATOM   1635  HB2 GLN A 103      13.220  40.406 -31.662  1.00 90.65           H  
ATOM   1636  HB3 GLN A 103      12.837  39.120 -30.523  1.00 90.65           H  
ATOM   1637  O   GLN A 103      14.822  37.363 -32.358  1.00 90.65           O  
ATOM   1638  CG  GLN A 103      11.118  40.095 -31.340  1.00 90.65           C  
ATOM   1639  HG2 GLN A 103      11.063  40.740 -30.463  1.00 90.65           H  
ATOM   1640  HG3 GLN A 103      10.441  39.257 -31.177  1.00 90.65           H  
ATOM   1641  CD  GLN A 103      10.664  40.903 -32.552  1.00 90.65           C  
ATOM   1642  NE2 GLN A 103       9.452  40.705 -33.019  1.00 90.65           N  
ATOM   1643 HE21 GLN A 103       9.192  41.235 -33.839  1.00 90.65           H  
ATOM   1644 HE22 GLN A 103       8.863  39.997 -32.605  1.00 90.65           H  
ATOM   1645  OE1 GLN A 103      11.379  41.720 -33.111  1.00 90.65           O  
ATOM   1646  N   PRO A 104      14.832  39.027 -33.847  1.00 89.94           N  
ATOM   1647  CA  PRO A 104      16.260  38.888 -34.126  1.00 89.94           C  
ATOM   1648  HA  PRO A 104      16.436  37.892 -34.531  1.00 89.94           H  
ATOM   1649  C   PRO A 104      17.122  39.092 -32.870  1.00 89.94           C  
ATOM   1650  CB  PRO A 104      16.562  39.930 -35.208  1.00 89.94           C  
ATOM   1651  HB2 PRO A 104      16.825  40.888 -34.759  1.00 89.94           H  
ATOM   1652  HB3 PRO A 104      17.355  39.598 -35.878  1.00 89.94           H  
ATOM   1653  O   PRO A 104      17.111  40.169 -32.276  1.00 89.94           O  
ATOM   1654  CG  PRO A 104      15.226  40.073 -35.934  1.00 89.94           C  
ATOM   1655  HG2 PRO A 104      15.141  41.031 -36.446  1.00 89.94           H  
ATOM   1656  HG3 PRO A 104      15.098  39.246 -36.633  1.00 89.94           H  
ATOM   1657  CD  PRO A 104      14.218  39.946 -34.795  1.00 89.94           C  
ATOM   1658  HD2 PRO A 104      13.278  39.559 -35.187  1.00 89.94           H  
ATOM   1659  HD3 PRO A 104      14.063  40.913 -34.317  1.00 89.94           H  
ATOM   1660  N   ASN A 105      17.937  38.091 -32.523  1.00 89.35           N  
ATOM   1661  H   ASN A 105      17.892  37.244 -33.071  1.00 89.35           H  
ATOM   1662  CA  ASN A 105      18.780  38.052 -31.315  1.00 89.35           C  
ATOM   1663  HA  ASN A 105      19.308  37.099 -31.350  1.00 89.35           H  
ATOM   1664  C   ASN A 105      18.004  38.017 -29.979  1.00 89.35           C  
ATOM   1665  CB  ASN A 105      19.891  39.120 -31.345  1.00 89.35           C  
ATOM   1666  HB2 ASN A 105      20.671  38.837 -30.639  1.00 89.35           H  
ATOM   1667  HB3 ASN A 105      19.475  40.070 -31.009  1.00 89.35           H  
ATOM   1668  O   ASN A 105      18.520  38.458 -28.953  1.00 89.35           O  
ATOM   1669  CG  ASN A 105      20.523  39.312 -32.706  1.00 89.35           C  
ATOM   1670  ND2 ASN A 105      20.064  40.298 -33.442  1.00 89.35           N  
ATOM   1671 HD21 ASN A 105      19.265  40.808 -33.093  1.00 89.35           H  
ATOM   1672 HD22 ASN A 105      20.476  40.448 -34.352  1.00 89.35           H  
ATOM   1673  OD1 ASN A 105      21.405  38.588 -33.141  1.00 89.35           O  
ATOM   1674  N   GLU A 106      16.765  37.524 -29.979  1.00 87.72           N  
ATOM   1675  H   GLU A 106      16.350  37.226 -30.850  1.00 87.72           H  
ATOM   1676  CA  GLU A 106      15.958  37.394 -28.765  1.00 87.72           C  
ATOM   1677  HA  GLU A 106      15.908  38.375 -28.293  1.00 87.72           H  
ATOM   1678  C   GLU A 106      16.552  36.400 -27.755  1.00 87.72           C  
ATOM   1679  CB  GLU A 106      14.540  36.978 -29.152  1.00 87.72           C  
ATOM   1680  HB2 GLU A 106      14.219  37.602 -29.986  1.00 87.72           H  
ATOM   1681  HB3 GLU A 106      14.527  35.935 -29.469  1.00 87.72           H  
ATOM   1682  O   GLU A 106      16.848  35.253 -28.094  1.00 87.72           O  
ATOM   1683  CG  GLU A 106      13.564  37.193 -28.000  1.00 87.72           C  
ATOM   1684  HG2 GLU A 106      13.557  38.249 -27.731  1.00 87.72           H  
ATOM   1685  HG3 GLU A 106      13.902  36.622 -27.135  1.00 87.72           H  
ATOM   1686  CD  GLU A 106      12.147  36.753 -28.354  1.00 87.72           C  
ATOM   1687  OE1 GLU A 106      11.423  36.433 -27.392  1.00 87.72           O  
ATOM   1688  OE2 GLU A 106      11.780  36.677 -29.548  1.00 87.72           O  
ATOM   1689  N   VAL A 107      16.677  36.836 -26.499  1.00 84.34           N  
ATOM   1690  H   VAL A 107      16.379  37.776 -26.282  1.00 84.34           H  
ATOM   1691  CA  VAL A 107      17.155  36.005 -25.387  1.00 84.34           C  
ATOM   1692  HA  VAL A 107      17.936  35.353 -25.778  1.00 84.34           H  
ATOM   1693  C   VAL A 107      16.028  35.107 -24.867  1.00 84.34           C  
ATOM   1694  CB  VAL A 107      17.802  36.861 -24.281  1.00 84.34           C  
ATOM   1695  HB  VAL A 107      17.068  37.572 -23.901  1.00 84.34           H  
ATOM   1696  O   VAL A 107      14.871  35.534 -24.773  1.00 84.34           O  
ATOM   1697  CG1 VAL A 107      18.327  36.026 -23.110  1.00 84.34           C  
ATOM   1698 HG11 VAL A 107      17.492  35.576 -22.574  1.00 84.34           H  
ATOM   1699 HG12 VAL A 107      18.982  35.230 -23.465  1.00 84.34           H  
ATOM   1700 HG13 VAL A 107      18.869  36.654 -22.402  1.00 84.34           H  
ATOM   1701  CG2 VAL A 107      18.998  37.649 -24.841  1.00 84.34           C  
ATOM   1702 HG21 VAL A 107      19.741  36.957 -25.237  1.00 84.34           H  
ATOM   1703 HG22 VAL A 107      18.676  38.319 -25.638  1.00 84.34           H  
ATOM   1704 HG23 VAL A 107      19.449  38.247 -24.050  1.00 84.34           H  
ATOM   1705  N   ASP A 108      16.379  33.853 -24.584  1.00 85.35           N  
ATOM   1706  H   ASP A 108      17.364  33.629 -24.596  1.00 85.35           H  
ATOM   1707  CA  ASP A 108      15.506  32.762 -24.151  1.00 85.35           C  
ATOM   1708  HA  ASP A 108      16.041  31.837 -24.365  1.00 85.35           H  
ATOM   1709  C   ASP A 108      14.213  32.715 -24.988  1.00 85.35           C  
ATOM   1710  CB  ASP A 108      15.307  32.782 -22.625  1.00 85.35           C  
ATOM   1711  HB2 ASP A 108      14.542  33.515 -22.369  1.00 85.35           H  
ATOM   1712  HB3 ASP A 108      14.975  31.789 -22.323  1.00 85.35           H  
ATOM   1713  O   ASP A 108      13.089  32.791 -24.491  1.00 85.35           O  
ATOM   1714  CG  ASP A 108      16.577  33.077 -21.821  1.00 85.35           C  
ATOM   1715  OD1 ASP A 108      16.454  33.858 -20.848  1.00 85.35           O  
ATOM   1716  OD2 ASP A 108      17.655  32.573 -22.212  1.00 85.35           O  
ATOM   1717  N   ALA A 109      14.360  32.715 -26.318  1.00 84.87           N  
ATOM   1718  H   ALA A 109      15.301  32.628 -26.675  1.00 84.87           H  
ATOM   1719  CA  ALA A 109      13.253  32.702 -27.278  1.00 84.87           C  
ATOM   1720  HA  ALA A 109      12.617  33.570 -27.106  1.00 84.87           H  
ATOM   1721  C   ALA A 109      12.375  31.446 -27.138  1.00 84.87           C  
ATOM   1722  CB  ALA A 109      13.845  32.821 -28.682  1.00 84.87           C  
ATOM   1723  HB1 ALA A 109      14.476  31.958 -28.894  1.00 84.87           H  
ATOM   1724  HB2 ALA A 109      14.444  33.729 -28.749  1.00 84.87           H  
ATOM   1725  HB3 ALA A 109      13.037  32.870 -29.412  1.00 84.87           H  
ATOM   1726  O   ALA A 109      11.176  31.500 -27.412  1.00 84.87           O  
ATOM   1727  N   VAL A 110      12.977  30.356 -26.659  1.00 83.90           N  
ATOM   1728  H   VAL A 110      13.974  30.419 -26.508  1.00 83.90           H  
ATOM   1729  CA  VAL A 110      12.297  29.269 -25.954  1.00 83.90           C  
ATOM   1730  HA  VAL A 110      11.267  29.575 -25.772  1.00 83.90           H  
ATOM   1731  C   VAL A 110      12.958  29.033 -24.594  1.00 83.90           C  
ATOM   1732  CB  VAL A 110      12.273  27.968 -26.765  1.00 83.90           C  
ATOM   1733  HB  VAL A 110      11.708  27.231 -26.195  1.00 83.90           H  
ATOM   1734  O   VAL A 110      14.137  29.342 -24.428  1.00 83.90           O  
ATOM   1735  CG1 VAL A 110      11.584  28.158 -28.125  1.00 83.90           C  
ATOM   1736 HG11 VAL A 110      11.276  27.186 -28.511  1.00 83.90           H  
ATOM   1737 HG12 VAL A 110      10.703  28.788 -28.011  1.00 83.90           H  
ATOM   1738 HG13 VAL A 110      12.256  28.645 -28.831  1.00 83.90           H  
ATOM   1739  CG2 VAL A 110      13.675  27.400 -26.983  1.00 83.90           C  
ATOM   1740 HG21 VAL A 110      13.609  26.430 -27.477  1.00 83.90           H  
ATOM   1741 HG22 VAL A 110      14.187  27.237 -26.035  1.00 83.90           H  
ATOM   1742 HG23 VAL A 110      14.255  28.099 -27.586  1.00 83.90           H  
ATOM   1743  N   ILE A 111      12.215  28.455 -23.653  1.00 81.69           N  
ATOM   1744  H   ILE A 111      11.265  28.210 -23.895  1.00 81.69           H  
ATOM   1745  CA  ILE A 111      12.617  28.149 -22.280  1.00 81.69           C  
ATOM   1746  HA  ILE A 111      13.651  28.452 -22.120  1.00 81.69           H  
ATOM   1747  C   ILE A 111      12.480  26.650 -22.060  1.00 81.69           C  
ATOM   1748  CB  ILE A 111      11.712  28.857 -21.246  1.00 81.69           C  
ATOM   1749  HB  ILE A 111      10.780  28.297 -21.161  1.00 81.69           H  
ATOM   1750  O   ILE A 111      11.420  26.098 -22.349  1.00 81.69           O  
ATOM   1751  CG1 ILE A 111      11.303  30.306 -21.573  1.00 81.69           C  
ATOM   1752 HG12 ILE A 111      10.675  30.306 -22.464  1.00 81.69           H  
ATOM   1753 HG13 ILE A 111      10.699  30.699 -20.755  1.00 81.69           H  
ATOM   1754  CG2 ILE A 111      12.410  28.801 -19.883  1.00 81.69           C  
ATOM   1755 HG21 ILE A 111      12.536  27.769 -19.556  1.00 81.69           H  
ATOM   1756 HG22 ILE A 111      11.813  29.332 -19.143  1.00 81.69           H  
ATOM   1757 HG23 ILE A 111      13.400  29.254 -19.942  1.00 81.69           H  
ATOM   1758  CD1 ILE A 111      12.462  31.265 -21.806  1.00 81.69           C  
ATOM   1759 HD11 ILE A 111      13.183  31.223 -20.990  1.00 81.69           H  
ATOM   1760 HD12 ILE A 111      12.084  32.284 -21.895  1.00 81.69           H  
ATOM   1761 HD13 ILE A 111      12.965  30.989 -22.733  1.00 81.69           H  
ATOM   1762  N   ALA A 112      13.493  25.999 -21.495  1.00 75.31           N  
ATOM   1763  H   ALA A 112      14.292  26.525 -21.171  1.00 75.31           H  
ATOM   1764  CA  ALA A 112      13.334  24.652 -20.978  1.00 75.31           C  
ATOM   1765  HA  ALA A 112      13.090  23.988 -21.808  1.00 75.31           H  
ATOM   1766  C   ALA A 112      12.193  24.628 -19.966  1.00 75.31           C  
ATOM   1767  CB  ALA A 112      14.644  24.198 -20.346  1.00 75.31           C  
ATOM   1768  HB1 ALA A 112      15.406  24.152 -21.125  1.00 75.31           H  
ATOM   1769  HB2 ALA A 112      14.975  24.922 -19.601  1.00 75.31           H  
ATOM   1770  HB3 ALA A 112      14.523  23.214 -19.895  1.00 75.31           H  
ATOM   1771  O   ALA A 112      12.179  25.432 -19.040  1.00 75.31           O  
ATOM   1772  N   GLY A 113      11.235  23.729 -20.150  1.00 77.43           N  
ATOM   1773  H   GLY A 113      11.317  23.093 -20.931  1.00 77.43           H  
ATOM   1774  CA  GLY A 113      10.039  23.673 -19.309  1.00 77.43           C  
ATOM   1775  HA2 GLY A 113       9.826  22.651 -18.994  1.00 77.43           H  
ATOM   1776  HA3 GLY A 113      10.215  24.230 -18.389  1.00 77.43           H  
ATOM   1777  C   GLY A 113       8.769  24.171 -19.947  1.00 77.43           C  
ATOM   1778  O   GLY A 113       7.709  23.585 -19.712  1.00 77.43           O  
ATOM   1779  N   ASP A 114       8.880  25.113 -20.873  1.00 78.20           N  
ATOM   1780  H   ASP A 114       9.792  25.499 -21.072  1.00 78.20           H  
ATOM   1781  CA  ASP A 114       7.826  25.288 -21.851  1.00 78.20           C  
ATOM   1782  HA  ASP A 114       6.863  25.327 -21.342  1.00 78.20           H  
ATOM   1783  C   ASP A 114       7.809  24.108 -22.796  1.00 78.20           C  
ATOM   1784  CB  ASP A 114       8.017  26.567 -22.659  1.00 78.20           C  
ATOM   1785  HB2 ASP A 114       9.046  26.599 -23.017  1.00 78.20           H  
ATOM   1786  HB3 ASP A 114       7.353  26.551 -23.523  1.00 78.20           H  
ATOM   1787  O   ASP A 114       8.833  23.495 -23.104  1.00 78.20           O  
ATOM   1788  CG  ASP A 114       7.688  27.806 -21.845  1.00 78.20           C  
ATOM   1789  OD1 ASP A 114       8.222  28.898 -22.145  1.00 78.20           O  
ATOM   1790  OD2 ASP A 114       6.848  27.688 -20.937  1.00 78.20           O  
ATOM   1791  N   PHE A 115       6.630  23.820 -23.316  1.00 80.87           N  
ATOM   1792  H   PHE A 115       5.820  24.353 -23.034  1.00 80.87           H  
ATOM   1793  CA  PHE A 115       6.525  22.944 -24.454  1.00 80.87           C  
ATOM   1794  HA  PHE A 115       7.448  22.373 -24.556  1.00 80.87           H  
ATOM   1795  C   PHE A 115       6.412  23.734 -25.743  1.00 80.87           C  
ATOM   1796  CB  PHE A 115       5.381  21.965 -24.263  1.00 80.87           C  
ATOM   1797  HB2 PHE A 115       4.466  22.545 -24.141  1.00 80.87           H  
ATOM   1798  HB3 PHE A 115       5.279  21.378 -25.176  1.00 80.87           H  
ATOM   1799  O   PHE A 115       6.025  24.901 -25.770  1.00 80.87           O  
ATOM   1800  CG  PHE A 115       5.478  21.010 -23.092  1.00 80.87           C  
ATOM   1801  CD1 PHE A 115       5.489  19.625 -23.330  1.00 80.87           C  
ATOM   1802  HD1 PHE A 115       5.641  19.239 -24.327  1.00 80.87           H  
ATOM   1803  CD2 PHE A 115       5.199  21.477 -21.801  1.00 80.87           C  
ATOM   1804  HD2 PHE A 115       5.203  22.536 -21.587  1.00 80.87           H  
ATOM   1805  CE1 PHE A 115       5.059  18.753 -22.313  1.00 80.87           C  
ATOM   1806  HE1 PHE A 115       4.844  17.720 -22.543  1.00 80.87           H  
ATOM   1807  CE2 PHE A 115       4.813  20.588 -20.793  1.00 80.87           C  
ATOM   1808  HE2 PHE A 115       4.536  20.979 -19.825  1.00 80.87           H  
ATOM   1809  CZ  PHE A 115       4.717  19.220 -21.043  1.00 80.87           C  
ATOM   1810  HZ  PHE A 115       4.388  18.537 -20.274  1.00 80.87           H  
ATOM   1811  N   ILE A 116       6.679  23.040 -26.837  1.00 84.89           N  
ATOM   1812  H   ILE A 116       7.012  22.093 -26.722  1.00 84.89           H  
ATOM   1813  CA  ILE A 116       6.255  23.410 -28.175  1.00 84.89           C  
ATOM   1814  HA  ILE A 116       5.692  24.341 -28.108  1.00 84.89           H  
ATOM   1815  C   ILE A 116       5.307  22.336 -28.714  1.00 84.89           C  
ATOM   1816  CB  ILE A 116       7.461  23.683 -29.094  1.00 84.89           C  
ATOM   1817  HB  ILE A 116       7.065  24.292 -29.906  1.00 84.89           H  
ATOM   1818  O   ILE A 116       5.397  21.174 -28.351  1.00 84.89           O  
ATOM   1819  CG1 ILE A 116       8.093  22.434 -29.740  1.00 84.89           C  
ATOM   1820 HG12 ILE A 116       8.613  21.844 -28.985  1.00 84.89           H  
ATOM   1821 HG13 ILE A 116       7.318  21.816 -30.193  1.00 84.89           H  
ATOM   1822  CG2 ILE A 116       8.540  24.521 -28.396  1.00 84.89           C  
ATOM   1823 HG21 ILE A 116       9.186  23.859 -27.818  1.00 84.89           H  
ATOM   1824 HG22 ILE A 116       8.080  25.232 -27.709  1.00 84.89           H  
ATOM   1825 HG23 ILE A 116       9.143  25.063 -29.125  1.00 84.89           H  
ATOM   1826  CD1 ILE A 116       9.061  22.819 -30.862  1.00 84.89           C  
ATOM   1827 HD11 ILE A 116       9.228  21.949 -31.498  1.00 84.89           H  
ATOM   1828 HD12 ILE A 116      10.011  23.161 -30.450  1.00 84.89           H  
ATOM   1829 HD13 ILE A 116       8.629  23.604 -31.483  1.00 84.89           H  
ATOM   1830  N   GLN A 117       4.420  22.663 -29.637  1.00 84.71           N  
ATOM   1831  H   GLN A 117       4.301  23.643 -29.853  1.00 84.71           H  
ATOM   1832  CA  GLN A 117       3.656  21.679 -30.395  1.00 84.71           C  
ATOM   1833  HA  GLN A 117       4.126  20.700 -30.305  1.00 84.71           H  
ATOM   1834  C   GLN A 117       3.729  22.076 -31.858  1.00 84.71           C  
ATOM   1835  CB  GLN A 117       2.240  21.545 -29.832  1.00 84.71           C  
ATOM   1836  HB2 GLN A 117       2.316  21.110 -28.836  1.00 84.71           H  
ATOM   1837  HB3 GLN A 117       1.788  22.531 -29.726  1.00 84.71           H  
ATOM   1838  O   GLN A 117       3.288  23.153 -32.262  1.00 84.71           O  
ATOM   1839  CG  GLN A 117       1.327  20.655 -30.684  1.00 84.71           C  
ATOM   1840  HG2 GLN A 117       1.224  21.067 -31.687  1.00 84.71           H  
ATOM   1841  HG3 GLN A 117       1.753  19.654 -30.760  1.00 84.71           H  
ATOM   1842  CD  GLN A 117      -0.056  20.578 -30.063  1.00 84.71           C  
ATOM   1843  NE2 GLN A 117      -0.482  19.436 -29.588  1.00 84.71           N  
ATOM   1844 HE21 GLN A 117       0.108  18.621 -29.506  1.00 84.71           H  
ATOM   1845 HE22 GLN A 117      -1.269  19.514 -28.961  1.00 84.71           H  
ATOM   1846  OE1 GLN A 117      -0.772  21.561 -29.974  1.00 84.71           O  
ATOM   1847  N   ILE A 118       4.354  21.201 -32.643  1.00 86.05           N  
ATOM   1848  H   ILE A 118       4.626  20.312 -32.248  1.00 86.05           H  
ATOM   1849  CA  ILE A 118       4.641  21.461 -34.047  1.00 86.05           C  
ATOM   1850  HA  ILE A 118       4.844  22.526 -34.161  1.00 86.05           H  
ATOM   1851  C   ILE A 118       3.392  21.127 -34.856  1.00 86.05           C  
ATOM   1852  CB  ILE A 118       5.879  20.674 -34.534  1.00 86.05           C  
ATOM   1853  HB  ILE A 118       5.608  19.619 -34.576  1.00 86.05           H  
ATOM   1854  O   ILE A 118       2.963  19.971 -34.893  1.00 86.05           O  
ATOM   1855  CG1 ILE A 118       7.080  20.791 -33.568  1.00 86.05           C  
ATOM   1856 HG12 ILE A 118       7.360  21.836 -33.438  1.00 86.05           H  
ATOM   1857 HG13 ILE A 118       6.800  20.393 -32.593  1.00 86.05           H  
ATOM   1858  CG2 ILE A 118       6.257  21.135 -35.955  1.00 86.05           C  
ATOM   1859 HG21 ILE A 118       7.025  20.478 -36.365  1.00 86.05           H  
ATOM   1860 HG22 ILE A 118       5.395  21.087 -36.620  1.00 86.05           H  
ATOM   1861 HG23 ILE A 118       6.633  22.158 -35.934  1.00 86.05           H  
ATOM   1862  CD1 ILE A 118       8.316  20.019 -34.027  1.00 86.05           C  
ATOM   1863 HD11 ILE A 118       8.035  19.002 -34.298  1.00 86.05           H  
ATOM   1864 HD12 ILE A 118       8.778  20.514 -34.882  1.00 86.05           H  
ATOM   1865 HD13 ILE A 118       9.036  19.992 -33.209  1.00 86.05           H  
ATOM   1866  N   ASN A 119       2.819  22.119 -35.538  1.00 83.29           N  
ATOM   1867  H   ASN A 119       3.162  23.063 -35.429  1.00 83.29           H  
ATOM   1868  CA  ASN A 119       1.655  21.892 -36.385  1.00 83.29           C  
ATOM   1869  HA  ASN A 119       0.853  21.539 -35.736  1.00 83.29           H  
ATOM   1870  C   ASN A 119       1.940  20.789 -37.426  1.00 83.29           C  
ATOM   1871  CB  ASN A 119       1.198  23.214 -37.021  1.00 83.29           C  
ATOM   1872  HB2 ASN A 119       1.068  23.962 -36.239  1.00 83.29           H  
ATOM   1873  HB3 ASN A 119       1.957  23.559 -37.722  1.00 83.29           H  
ATOM   1874  O   ASN A 119       3.051  20.651 -37.945  1.00 83.29           O  
ATOM   1875  CG  ASN A 119      -0.136  23.090 -37.730  1.00 83.29           C  
ATOM   1876  ND2 ASN A 119      -0.464  24.019 -38.594  1.00 83.29           N  
ATOM   1877 HD21 ASN A 119       0.137  24.817 -38.745  1.00 83.29           H  
ATOM   1878 HD22 ASN A 119      -1.382  23.936 -39.008  1.00 83.29           H  
ATOM   1879  OD1 ASN A 119      -0.904  22.165 -37.524  1.00 83.29           O  
ATOM   1880  N   GLY A 120       0.926  19.976 -37.714  1.00 75.88           N  
ATOM   1881  H   GLY A 120       0.014  20.244 -37.372  1.00 75.88           H  
ATOM   1882  CA  GLY A 120       1.066  18.697 -38.412  1.00 75.88           C  
ATOM   1883  HA2 GLY A 120       1.982  18.694 -39.003  1.00 75.88           H  
ATOM   1884  HA3 GLY A 120       0.223  18.574 -39.091  1.00 75.88           H  
ATOM   1885  C   GLY A 120       1.103  17.485 -37.475  1.00 75.88           C  
ATOM   1886  O   GLY A 120       0.926  16.358 -37.942  1.00 75.88           O  
ATOM   1887  N   SER A 121       1.246  17.674 -36.158  1.00 77.54           N  
ATOM   1888  H   SER A 121       1.492  18.584 -35.797  1.00 77.54           H  
ATOM   1889  CA  SER A 121       0.797  16.663 -35.201  1.00 77.54           C  
ATOM   1890  HA  SER A 121      -0.132  16.254 -35.598  1.00 77.54           H  
ATOM   1891  C   SER A 121       0.441  17.225 -33.832  1.00 77.54           C  
ATOM   1892  CB  SER A 121       1.781  15.491 -35.142  1.00 77.54           C  
ATOM   1893  HB2 SER A 121       2.749  15.809 -35.530  1.00 77.54           H  
ATOM   1894  HB3 SER A 121       1.384  14.732 -35.816  1.00 77.54           H  
ATOM   1895  O   SER A 121       0.968  18.224 -33.362  1.00 77.54           O  
ATOM   1896  OG  SER A 121       1.957  14.898 -33.873  1.00 77.54           O  
ATOM   1897  HG  SER A 121       2.443  14.080 -34.000  1.00 77.54           H  
ATOM   1898  N   LYS A 122      -0.473  16.494 -33.200  1.00 81.70           N  
ATOM   1899  H   LYS A 122      -0.808  15.677 -33.691  1.00 81.70           H  
ATOM   1900  CA  LYS A 122      -0.944  16.655 -31.831  1.00 81.70           C  
ATOM   1901  HA  LYS A 122      -1.262  17.684 -31.663  1.00 81.70           H  
ATOM   1902  C   LYS A 122       0.137  16.394 -30.774  1.00 81.70           C  
ATOM   1903  CB  LYS A 122      -2.143  15.704 -31.698  1.00 81.70           C  
ATOM   1904  HB2 LYS A 122      -2.302  15.479 -30.643  1.00 81.70           H  
ATOM   1905  HB3 LYS A 122      -1.935  14.751 -32.185  1.00 81.70           H  
ATOM   1906  O   LYS A 122      -0.090  16.644 -29.598  1.00 81.70           O  
ATOM   1907  CG  LYS A 122      -3.406  16.343 -32.312  1.00 81.70           C  
ATOM   1908  HG2 LYS A 122      -3.322  16.358 -33.399  1.00 81.70           H  
ATOM   1909  HG3 LYS A 122      -3.476  17.376 -31.972  1.00 81.70           H  
ATOM   1910  CD  LYS A 122      -4.691  15.598 -31.911  1.00 81.70           C  
ATOM   1911  HD2 LYS A 122      -4.595  15.229 -30.890  1.00 81.70           H  
ATOM   1912  HD3 LYS A 122      -4.836  14.736 -32.562  1.00 81.70           H  
ATOM   1913  CE  LYS A 122      -5.907  16.538 -31.986  1.00 81.70           C  
ATOM   1914  HE2 LYS A 122      -6.161  16.717 -33.031  1.00 81.70           H  
ATOM   1915  HE3 LYS A 122      -5.627  17.491 -31.538  1.00 81.70           H  
ATOM   1916  NZ  LYS A 122      -7.072  15.994 -31.239  1.00 81.70           N  
ATOM   1917  HZ1 LYS A 122      -7.861  16.624 -31.259  1.00 81.70           H  
ATOM   1918  HZ2 LYS A 122      -7.347  15.071 -31.545  1.00 81.70           H  
ATOM   1919  HZ3 LYS A 122      -6.835  15.914 -30.260  1.00 81.70           H  
ATOM   1920  N   LYS A 123       1.319  15.935 -31.191  1.00 81.74           N  
ATOM   1921  H   LYS A 123       1.448  15.792 -32.182  1.00 81.74           H  
ATOM   1922  CA  LYS A 123       2.459  15.746 -30.309  1.00 81.74           C  
ATOM   1923  HA  LYS A 123       2.097  15.232 -29.419  1.00 81.74           H  
ATOM   1924  C   LYS A 123       3.009  17.086 -29.870  1.00 81.74           C  
ATOM   1925  CB  LYS A 123       3.555  14.939 -31.009  1.00 81.74           C  
ATOM   1926  HB2 LYS A 123       3.993  15.551 -31.798  1.00 81.74           H  
ATOM   1927  HB3 LYS A 123       3.133  14.046 -31.468  1.00 81.74           H  
ATOM   1928  O   LYS A 123       3.575  17.827 -30.679  1.00 81.74           O  
ATOM   1929  CG  LYS A 123       4.659  14.548 -30.030  1.00 81.74           C  
ATOM   1930  HG2 LYS A 123       5.039  15.420 -29.496  1.00 81.74           H  
ATOM   1931  HG3 LYS A 123       5.477  14.083 -30.581  1.00 81.74           H  
ATOM   1932  CD  LYS A 123       4.130  13.504 -29.072  1.00 81.74           C  
ATOM   1933  HD2 LYS A 123       3.844  12.647 -29.682  1.00 81.74           H  
ATOM   1934  HD3 LYS A 123       3.239  13.829 -28.535  1.00 81.74           H  
ATOM   1935  CE  LYS A 123       5.190  13.109 -28.072  1.00 81.74           C  
ATOM   1936  HE2 LYS A 123       6.125  12.887 -28.588  1.00 81.74           H  
ATOM   1937  HE3 LYS A 123       4.854  12.219 -27.540  1.00 81.74           H  
ATOM   1938  NZ  LYS A 123       5.392  14.154 -27.067  1.00 81.74           N  
ATOM   1939  HZ1 LYS A 123       4.546  14.216 -26.518  1.00 81.74           H  
ATOM   1940  HZ2 LYS A 123       6.105  13.869 -26.411  1.00 81.74           H  
ATOM   1941  HZ3 LYS A 123       5.541  15.088 -27.421  1.00 81.74           H  
ATOM   1942  N   ALA A 124       2.888  17.351 -28.589  1.00 81.79           N  
ATOM   1943  H   ALA A 124       2.500  16.651 -27.974  1.00 81.79           H  
ATOM   1944  CA  ALA A 124       3.617  18.421 -27.969  1.00 81.79           C  
ATOM   1945  HA  ALA A 124       3.765  19.241 -28.671  1.00 81.79           H  
ATOM   1946  C   ALA A 124       4.992  17.883 -27.565  1.00 81.79           C  
ATOM   1947  CB  ALA A 124       2.741  18.928 -26.848  1.00 81.79           C  
ATOM   1948  HB1 ALA A 124       1.899  19.489 -27.253  1.00 81.79           H  
ATOM   1949  HB2 ALA A 124       3.338  19.559 -26.189  1.00 81.79           H  
ATOM   1950  HB3 ALA A 124       2.327  18.068 -26.322  1.00 81.79           H  
ATOM   1951  O   ALA A 124       5.133  16.782 -27.063  1.00 81.79           O  
ATOM   1952  N   TYR A 125       6.044  18.602 -27.895  1.00 78.72           N  
ATOM   1953  H   TYR A 125       5.876  19.537 -28.237  1.00 78.72           H  
ATOM   1954  CA  TYR A 125       7.417  18.290 -27.554  1.00 78.72           C  
ATOM   1955  HA  TYR A 125       7.513  17.291 -27.129  1.00 78.72           H  
ATOM   1956  C   TYR A 125       7.861  19.311 -26.566  1.00 78.72           C  
ATOM   1957  CB  TYR A 125       8.319  18.433 -28.764  1.00 78.72           C  
ATOM   1958  HB2 TYR A 125       9.344  18.249 -28.442  1.00 78.72           H  
ATOM   1959  HB3 TYR A 125       8.252  19.442 -29.171  1.00 78.72           H  
ATOM   1960  O   TYR A 125       7.729  20.506 -26.814  1.00 78.72           O  
ATOM   1961  CG  TYR A 125       7.967  17.453 -29.821  1.00 78.72           C  
ATOM   1962  CD1 TYR A 125       8.572  16.198 -29.782  1.00 78.72           C  
ATOM   1963  HD1 TYR A 125       9.373  16.046 -29.073  1.00 78.72           H  
ATOM   1964  CD2 TYR A 125       7.011  17.777 -30.789  1.00 78.72           C  
ATOM   1965  HD2 TYR A 125       6.541  18.749 -30.784  1.00 78.72           H  
ATOM   1966  CE1 TYR A 125       8.181  15.205 -30.683  1.00 78.72           C  
ATOM   1967  HE1 TYR A 125       8.626  14.222 -30.633  1.00 78.72           H  
ATOM   1968  CE2 TYR A 125       6.674  16.822 -31.751  1.00 78.72           C  
ATOM   1969  HE2 TYR A 125       5.957  17.091 -32.513  1.00 78.72           H  
ATOM   1970  OH  TYR A 125       6.961  14.643 -32.663  1.00 78.72           O  
ATOM   1971  HH  TYR A 125       6.273  15.017 -33.218  1.00 78.72           H  
ATOM   1972  CZ  TYR A 125       7.264  15.542 -31.700  1.00 78.72           C  
ATOM   1973  N   ARG A 126       8.435  18.870 -25.473  1.00 81.74           N  
ATOM   1974  H   ARG A 126       8.551  17.884 -25.291  1.00 81.74           H  
ATOM   1975  CA  ARG A 126       8.907  19.833 -24.522  1.00 81.74           C  
ATOM   1976  HA  ARG A 126       8.185  20.649 -24.533  1.00 81.74           H  
ATOM   1977  C   ARG A 126      10.223  20.466 -24.970  1.00 81.74           C  
ATOM   1978  CB  ARG A 126       8.759  19.229 -23.152  1.00 81.74           C  
ATOM   1979  HB2 ARG A 126       7.780  18.752 -23.113  1.00 81.74           H  
ATOM   1980  HB3 ARG A 126       9.476  18.443 -22.914  1.00 81.74           H  
ATOM   1981  O   ARG A 126      10.930  19.895 -25.801  1.00 81.74           O  
ATOM   1982  CG  ARG A 126       8.817  20.341 -22.149  1.00 81.74           C  
ATOM   1983  HG2 ARG A 126       9.870  20.537 -21.947  1.00 81.74           H  
ATOM   1984  HG3 ARG A 126       8.317  21.239 -22.511  1.00 81.74           H  
ATOM   1985  CD  ARG A 126       8.004  19.828 -20.999  1.00 81.74           C  
ATOM   1986  HD2 ARG A 126       8.247  18.804 -20.716  1.00 81.74           H  
ATOM   1987  HD3 ARG A 126       6.988  19.732 -21.381  1.00 81.74           H  
ATOM   1988  NE  ARG A 126       7.926  20.752 -19.892  1.00 81.74           N  
ATOM   1989  HE  ARG A 126       8.067  21.740 -20.044  1.00 81.74           H  
ATOM   1990  NH1 ARG A 126       6.897  19.245 -18.541  1.00 81.74           N  
ATOM   1991 HH11 ARG A 126       6.381  19.056 -17.694  1.00 81.74           H  
ATOM   1992 HH12 ARG A 126       7.220  18.420 -19.027  1.00 81.74           H  
ATOM   1993  NH2 ARG A 126       7.052  21.361 -17.948  1.00 81.74           N  
ATOM   1994 HH21 ARG A 126       6.659  21.028 -17.079  1.00 81.74           H  
ATOM   1995 HH22 ARG A 126       7.440  22.284 -18.086  1.00 81.74           H  
ATOM   1996  CZ  ARG A 126       7.308  20.436 -18.796  1.00 81.74           C  
ATOM   1997  N   VAL A 127      10.511  21.678 -24.513  1.00 81.05           N  
ATOM   1998  H   VAL A 127       9.874  22.127 -23.872  1.00 81.05           H  
ATOM   1999  CA  VAL A 127      11.801  22.344 -24.723  1.00 81.05           C  
ATOM   2000  HA  VAL A 127      12.194  22.108 -25.712  1.00 81.05           H  
ATOM   2001  C   VAL A 127      12.760  21.835 -23.655  1.00 81.05           C  
ATOM   2002  CB  VAL A 127      11.656  23.865 -24.594  1.00 81.05           C  
ATOM   2003  HB  VAL A 127      11.293  24.067 -23.586  1.00 81.05           H  
ATOM   2004  O   VAL A 127      12.417  21.841 -22.478  1.00 81.05           O  
ATOM   2005  CG1 VAL A 127      12.998  24.575 -24.797  1.00 81.05           C  
ATOM   2006 HG11 VAL A 127      12.854  25.654 -24.746  1.00 81.05           H  
ATOM   2007 HG12 VAL A 127      13.695  24.308 -24.003  1.00 81.05           H  
ATOM   2008 HG13 VAL A 127      13.438  24.310 -25.759  1.00 81.05           H  
ATOM   2009  CG2 VAL A 127      10.662  24.462 -25.593  1.00 81.05           C  
ATOM   2010 HG21 VAL A 127      11.064  24.403 -26.605  1.00 81.05           H  
ATOM   2011 HG22 VAL A 127      10.483  25.502 -25.319  1.00 81.05           H  
ATOM   2012 HG23 VAL A 127       9.705  23.943 -25.537  1.00 81.05           H  
ATOM   2013  N   LEU A 128      13.943  21.372 -24.056  1.00 80.19           N  
ATOM   2014  H   LEU A 128      14.139  21.374 -25.047  1.00 80.19           H  
ATOM   2015  CA  LEU A 128      14.933  20.768 -23.154  1.00 80.19           C  
ATOM   2016  HA  LEU A 128      14.422  20.298 -22.314  1.00 80.19           H  
ATOM   2017  C   LEU A 128      15.902  21.794 -22.566  1.00 80.19           C  
ATOM   2018  CB  LEU A 128      15.680  19.691 -23.960  1.00 80.19           C  
ATOM   2019  HB2 LEU A 128      16.082  20.152 -24.863  1.00 80.19           H  
ATOM   2020  HB3 LEU A 128      14.950  18.945 -24.274  1.00 80.19           H  
ATOM   2021  O   LEU A 128      16.364  21.653 -21.437  1.00 80.19           O  
ATOM   2022  CG  LEU A 128      16.846  18.978 -23.248  1.00 80.19           C  
ATOM   2023  HG  LEU A 128      17.691  19.662 -23.169  1.00 80.19           H  
ATOM   2024  CD1 LEU A 128      16.503  18.475 -21.848  1.00 80.19           C  
ATOM   2025 HD11 LEU A 128      16.585  19.277 -21.115  1.00 80.19           H  
ATOM   2026 HD12 LEU A 128      15.475  18.114 -21.832  1.00 80.19           H  
ATOM   2027 HD13 LEU A 128      17.173  17.670 -21.547  1.00 80.19           H  
ATOM   2028  CD2 LEU A 128      17.297  17.800 -24.112  1.00 80.19           C  
ATOM   2029 HD21 LEU A 128      16.493  17.069 -24.196  1.00 80.19           H  
ATOM   2030 HD22 LEU A 128      17.562  18.149 -25.110  1.00 80.19           H  
ATOM   2031 HD23 LEU A 128      18.165  17.320 -23.658  1.00 80.19           H  
ATOM   2032  N   GLU A 129      16.251  22.807 -23.350  1.00 84.49           N  
ATOM   2033  H   GLU A 129      15.769  22.926 -24.230  1.00 84.49           H  
ATOM   2034  CA  GLU A 129      17.201  23.856 -22.983  1.00 84.49           C  
ATOM   2035  HA  GLU A 129      17.306  23.917 -21.900  1.00 84.49           H  
ATOM   2036  C   GLU A 129      16.662  25.202 -23.468  1.00 84.49           C  
ATOM   2037  CB  GLU A 129      18.594  23.540 -23.557  1.00 84.49           C  
ATOM   2038  HB2 GLU A 129      18.495  23.200 -24.588  1.00 84.49           H  
ATOM   2039  HB3 GLU A 129      19.205  24.442 -23.539  1.00 84.49           H  
ATOM   2040  O   GLU A 129      16.171  25.290 -24.597  1.00 84.49           O  
ATOM   2041  CG  GLU A 129      19.287  22.462 -22.701  1.00 84.49           C  
ATOM   2042  HG2 GLU A 129      18.621  21.606 -22.591  1.00 84.49           H  
ATOM   2043  HG3 GLU A 129      19.472  22.865 -21.705  1.00 84.49           H  
ATOM   2044  CD  GLU A 129      20.601  21.920 -23.265  1.00 84.49           C  
ATOM   2045  OE1 GLU A 129      21.060  20.878 -22.738  1.00 84.49           O  
ATOM   2046  OE2 GLU A 129      21.158  22.481 -24.233  1.00 84.49           O  
ATOM   2047  N   ASP A 130      16.764  26.231 -22.622  1.00 84.59           N  
ATOM   2048  H   ASP A 130      17.017  26.076 -21.656  1.00 84.59           H  
ATOM   2049  CA  ASP A 130      16.547  27.624 -23.009  1.00 84.59           C  
ATOM   2050  HA  ASP A 130      15.496  27.747 -23.271  1.00 84.59           H  
ATOM   2051  C   ASP A 130      17.416  27.920 -24.243  1.00 84.59           C  
ATOM   2052  CB  ASP A 130      16.897  28.604 -21.860  1.00 84.59           C  
ATOM   2053  HB2 ASP A 130      16.773  29.619 -22.237  1.00 84.59           H  
ATOM   2054  HB3 ASP A 130      17.947  28.475 -21.597  1.00 84.59           H  
ATOM   2055  O   ASP A 130      18.609  27.597 -24.266  1.00 84.59           O  
ATOM   2056  CG  ASP A 130      16.059  28.462 -20.576  1.00 84.59           C  
ATOM   2057  OD1 ASP A 130      15.858  29.465 -19.857  1.00 84.59           O  
ATOM   2058  OD2 ASP A 130      15.615  27.330 -20.286  1.00 84.59           O  
ATOM   2059  N   ALA A 131      16.825  28.493 -25.293  1.00 88.52           N  
ATOM   2060  H   ALA A 131      15.858  28.771 -25.206  1.00 88.52           H  
ATOM   2061  CA  ALA A 131      17.546  28.769 -26.531  1.00 88.52           C  
ATOM   2062  HA  ALA A 131      18.611  28.781 -26.301  1.00 88.52           H  
ATOM   2063  C   ALA A 131      17.214  30.154 -27.087  1.00 88.52           C  
ATOM   2064  CB  ALA A 131      17.343  27.634 -27.546  1.00 88.52           C  
ATOM   2065  HB1 ALA A 131      17.975  27.802 -28.417  1.00 88.52           H  
ATOM   2066  HB2 ALA A 131      16.304  27.585 -27.870  1.00 88.52           H  
ATOM   2067  HB3 ALA A 131      17.616  26.683 -27.088  1.00 88.52           H  
ATOM   2068  O   ALA A 131      16.054  30.534 -27.262  1.00 88.52           O  
ATOM   2069  N   ASN A 132      18.275  30.898 -27.395  1.00 88.00           N  
ATOM   2070  H   ASN A 132      19.186  30.508 -27.197  1.00 88.00           H  
ATOM   2071  CA  ASN A 132      18.215  32.230 -27.982  1.00 88.00           C  
ATOM   2072  HA  ASN A 132      17.426  32.797 -27.489  1.00 88.00           H  
ATOM   2073  C   ASN A 132      17.886  32.155 -29.477  1.00 88.00           C  
ATOM   2074  CB  ASN A 132      19.557  32.949 -27.750  1.00 88.00           C  
ATOM   2075  HB2 ASN A 132      20.360  32.371 -28.209  1.00 88.00           H  
ATOM   2076  HB3 ASN A 132      19.523  33.929 -28.225  1.00 88.00           H  
ATOM   2077  O   ASN A 132      18.328  31.245 -30.183  1.00 88.00           O  
ATOM   2078  CG  ASN A 132      19.864  33.162 -26.281  1.00 88.00           C  
ATOM   2079  ND2 ASN A 132      21.112  33.271 -25.897  1.00 88.00           N  
ATOM   2080 HD21 ASN A 132      21.229  33.353 -24.897  1.00 88.00           H  
ATOM   2081 HD22 ASN A 132      21.875  33.200 -26.555  1.00 88.00           H  
ATOM   2082  OD1 ASN A 132      18.993  33.239 -25.445  1.00 88.00           O  
ATOM   2083  N   ALA A 133      17.184  33.165 -29.981  1.00 88.71           N  
ATOM   2084  H   ALA A 133      16.921  33.918 -29.362  1.00 88.71           H  
ATOM   2085  CA  ALA A 133      17.076  33.386 -31.412  1.00 88.71           C  
ATOM   2086  HA  ALA A 133      16.889  32.427 -31.896  1.00 88.71           H  
ATOM   2087  C   ALA A 133      18.386  33.962 -31.963  1.00 88.71           C  
ATOM   2088  CB  ALA A 133      15.889  34.305 -31.688  1.00 88.71           C  
ATOM   2089  HB1 ALA A 133      15.709  34.361 -32.762  1.00 88.71           H  
ATOM   2090  HB2 ALA A 133      16.103  35.303 -31.306  1.00 88.71           H  
ATOM   2091  HB3 ALA A 133      15.000  33.921 -31.188  1.00 88.71           H  
ATOM   2092  O   ALA A 133      19.022  34.810 -31.341  1.00 88.71           O  
ATOM   2093  N   ASN A 134      18.783  33.544 -33.161  1.00 91.22           N  
ATOM   2094  H   ASN A 134      18.253  32.804 -33.599  1.00 91.22           H  
ATOM   2095  CA  ASN A 134      19.905  34.145 -33.877  1.00 91.22           C  
ATOM   2096  HA  ASN A 134      20.672  34.390 -33.142  1.00 91.22           H  
ATOM   2097  C   ASN A 134      19.506  35.480 -34.545  1.00 91.22           C  
ATOM   2098  CB  ASN A 134      20.508  33.085 -34.821  1.00 91.22           C  
ATOM   2099  HB2 ASN A 134      21.482  33.428 -35.170  1.00 91.22           H  
ATOM   2100  HB3 ASN A 134      20.671  32.171 -34.250  1.00 91.22           H  
ATOM   2101  O   ASN A 134      18.363  35.936 -34.461  1.00 91.22           O  
ATOM   2102  CG  ASN A 134      19.673  32.745 -36.043  1.00 91.22           C  
ATOM   2103  ND2 ASN A 134      19.986  31.650 -36.691  1.00 91.22           N  
ATOM   2104 HD21 ASN A 134      19.377  31.405 -37.459  1.00 91.22           H  
ATOM   2105 HD22 ASN A 134      20.613  30.981 -36.268  1.00 91.22           H  
ATOM   2106  OD1 ASN A 134      18.786  33.465 -36.476  1.00 91.22           O  
ATOM   2107  N   SER A 135      20.437  36.107 -35.268  1.00 92.68           N  
ATOM   2108  H   SER A 135      21.364  35.711 -35.321  1.00 92.68           H  
ATOM   2109  CA  SER A 135      20.214  37.390 -35.955  1.00 92.68           C  
ATOM   2110  HA  SER A 135      19.842  38.102 -35.219  1.00 92.68           H  
ATOM   2111  C   SER A 135      19.176  37.361 -37.089  1.00 92.68           C  
ATOM   2112  CB  SER A 135      21.547  37.919 -36.486  1.00 92.68           C  
ATOM   2113  HB2 SER A 135      21.389  38.881 -36.975  1.00 92.68           H  
ATOM   2114  HB3 SER A 135      22.235  38.060 -35.652  1.00 92.68           H  
ATOM   2115  O   SER A 135      18.827  38.417 -37.610  1.00 92.68           O  
ATOM   2116  OG  SER A 135      22.109  36.999 -37.408  1.00 92.68           O  
ATOM   2117  HG  SER A 135      22.932  37.368 -37.735  1.00 92.68           H  
ATOM   2118  N   SER A 136      18.670  36.182 -37.467  1.00 89.80           N  
ATOM   2119  H   SER A 136      18.982  35.359 -36.972  1.00 89.80           H  
ATOM   2120  CA  SER A 136      17.554  35.993 -38.410  1.00 89.80           C  
ATOM   2121  HA  SER A 136      17.373  36.924 -38.947  1.00 89.80           H  
ATOM   2122  C   SER A 136      16.232  35.625 -37.716  1.00 89.80           C  
ATOM   2123  CB  SER A 136      17.918  34.925 -39.449  1.00 89.80           C  
ATOM   2124  HB2 SER A 136      18.021  33.958 -38.957  1.00 89.80           H  
ATOM   2125  HB3 SER A 136      17.131  34.852 -40.199  1.00 89.80           H  
ATOM   2126  O   SER A 136      15.245  35.360 -38.393  1.00 89.80           O  
ATOM   2127  OG  SER A 136      19.141  35.267 -40.078  1.00 89.80           O  
ATOM   2128  HG  SER A 136      19.693  35.674 -39.406  1.00 89.80           H  
ATOM   2129  N   GLY A 137      16.196  35.584 -36.378  1.00 88.81           N  
ATOM   2130  H   GLY A 137      17.032  35.806 -35.857  1.00 88.81           H  
ATOM   2131  CA  GLY A 137      15.019  35.155 -35.615  1.00 88.81           C  
ATOM   2132  HA2 GLY A 137      14.125  35.612 -36.039  1.00 88.81           H  
ATOM   2133  HA3 GLY A 137      15.116  35.507 -34.588  1.00 88.81           H  
ATOM   2134  C   GLY A 137      14.814  33.635 -35.591  1.00 88.81           C  
ATOM   2135  O   GLY A 137      13.704  33.181 -35.306  1.00 88.81           O  
ATOM   2136  N   HIS A 138      15.843  32.840 -35.926  1.00 89.54           N  
ATOM   2137  H   HIS A 138      16.736  33.261 -36.138  1.00 89.54           H  
ATOM   2138  CA  HIS A 138      15.772  31.376 -35.868  1.00 89.54           C  
ATOM   2139  HA  HIS A 138      14.719  31.104 -35.954  1.00 89.54           H  
ATOM   2140  C   HIS A 138      16.279  30.844 -34.523  1.00 89.54           C  
ATOM   2141  CB  HIS A 138      16.515  30.690 -37.026  1.00 89.54           C  
ATOM   2142  HB2 HIS A 138      16.280  29.626 -36.993  1.00 89.54           H  
ATOM   2143  HB3 HIS A 138      17.586  30.780 -36.845  1.00 89.54           H  
ATOM   2144  O   HIS A 138      17.310  31.310 -34.040  1.00 89.54           O  
ATOM   2145  CG  HIS A 138      16.230  31.179 -38.425  1.00 89.54           C  
ATOM   2146  CD2 HIS A 138      15.181  31.948 -38.854  1.00 89.54           C  
ATOM   2147  HD2 HIS A 138      14.385  32.342 -38.239  1.00 89.54           H  
ATOM   2148  ND1 HIS A 138      17.013  30.923 -39.527  1.00 89.54           N  
ATOM   2149  HD1 HIS A 138      17.834  30.334 -39.546  1.00 89.54           H  
ATOM   2150  CE1 HIS A 138      16.459  31.537 -40.585  1.00 89.54           C  
ATOM   2151  HE1 HIS A 138      16.849  31.527 -41.592  1.00 89.54           H  
ATOM   2152  NE2 HIS A 138      15.334  32.166 -40.226  1.00 89.54           N  
ATOM   2153  N   VAL A 139      15.587  29.858 -33.952  1.00 86.91           N  
ATOM   2154  H   VAL A 139      14.814  29.474 -34.477  1.00 86.91           H  
ATOM   2155  CA  VAL A 139      15.866  29.262 -32.636  1.00 86.91           C  
ATOM   2156  HA  VAL A 139      16.756  29.724 -32.209  1.00 86.91           H  
ATOM   2157  C   VAL A 139      16.119  27.764 -32.802  1.00 86.91           C  
ATOM   2158  CB  VAL A 139      14.692  29.472 -31.652  1.00 86.91           C  
ATOM   2159  HB  VAL A 139      13.874  28.801 -31.913  1.00 86.91           H  
ATOM   2160  O   VAL A 139      15.236  27.041 -33.260  1.00 86.91           O  
ATOM   2161  CG1 VAL A 139      15.147  29.151 -30.227  1.00 86.91           C  
ATOM   2162 HG11 VAL A 139      15.444  28.105 -30.148  1.00 86.91           H  
ATOM   2163 HG12 VAL A 139      15.993  29.781 -29.951  1.00 86.91           H  
ATOM   2164 HG13 VAL A 139      14.335  29.341 -29.525  1.00 86.91           H  
ATOM   2165  CG2 VAL A 139      14.118  30.893 -31.651  1.00 86.91           C  
ATOM   2166 HG21 VAL A 139      13.281  30.944 -30.954  1.00 86.91           H  
ATOM   2167 HG22 VAL A 139      14.888  31.598 -31.337  1.00 86.91           H  
ATOM   2168 HG23 VAL A 139      13.749  31.165 -32.640  1.00 86.91           H  
ATOM   2169  N   ASP A 140      17.297  27.279 -32.418  1.00 87.83           N  
ATOM   2170  H   ASP A 140      18.002  27.917 -32.075  1.00 87.83           H  
ATOM   2171  CA  ASP A 140      17.609  25.845 -32.388  1.00 87.83           C  
ATOM   2172  HA  ASP A 140      17.144  25.356 -33.245  1.00 87.83           H  
ATOM   2173  C   ASP A 140      17.023  25.201 -31.123  1.00 87.83           C  
ATOM   2174  CB  ASP A 140      19.125  25.629 -32.508  1.00 87.83           C  
ATOM   2175  HB2 ASP A 140      19.359  24.604 -32.222  1.00 87.83           H  
ATOM   2176  HB3 ASP A 140      19.651  26.299 -31.828  1.00 87.83           H  
ATOM   2177  O   ASP A 140      17.682  25.081 -30.090  1.00 87.83           O  
ATOM   2178  CG  ASP A 140      19.607  25.838 -33.943  1.00 87.83           C  
ATOM   2179  OD1 ASP A 140      20.301  26.848 -34.200  1.00 87.83           O  
ATOM   2180  OD2 ASP A 140      19.278  24.970 -34.782  1.00 87.83           O  
ATOM   2181  N   VAL A 141      15.757  24.789 -31.192  1.00 85.12           N  
ATOM   2182  H   VAL A 141      15.264  24.882 -32.068  1.00 85.12           H  
ATOM   2183  CA  VAL A 141      15.041  24.217 -30.048  1.00 85.12           C  
ATOM   2184  HA  VAL A 141      15.357  24.743 -29.146  1.00 85.12           H  
ATOM   2185  C   VAL A 141      15.405  22.753 -29.896  1.00 85.12           C  
ATOM   2186  CB  VAL A 141      13.522  24.398 -30.168  1.00 85.12           C  
ATOM   2187  HB  VAL A 141      13.147  23.854 -31.035  1.00 85.12           H  
ATOM   2188  O   VAL A 141      14.946  21.896 -30.658  1.00 85.12           O  
ATOM   2189  CG1 VAL A 141      12.802  23.880 -28.917  1.00 85.12           C  
ATOM   2190 HG11 VAL A 141      13.150  24.412 -28.031  1.00 85.12           H  
ATOM   2191 HG12 VAL A 141      13.009  22.820 -28.768  1.00 85.12           H  
ATOM   2192 HG13 VAL A 141      11.725  24.018 -29.018  1.00 85.12           H  
ATOM   2193  CG2 VAL A 141      13.198  25.879 -30.347  1.00 85.12           C  
ATOM   2194 HG21 VAL A 141      12.126  26.027 -30.215  1.00 85.12           H  
ATOM   2195 HG22 VAL A 141      13.500  26.214 -31.339  1.00 85.12           H  
ATOM   2196 HG23 VAL A 141      13.740  26.481 -29.617  1.00 85.12           H  
ATOM   2197  N   LYS A 142      16.212  22.447 -28.880  1.00 84.40           N  
ATOM   2198  H   LYS A 142      16.575  23.205 -28.320  1.00 84.40           H  
ATOM   2199  CA  LYS A 142      16.379  21.070 -28.413  1.00 84.40           C  
ATOM   2200  HA  LYS A 142      16.624  20.423 -29.255  1.00 84.40           H  
ATOM   2201  C   LYS A 142      15.052  20.610 -27.840  1.00 84.40           C  
ATOM   2202  CB  LYS A 142      17.497  20.962 -27.379  1.00 84.40           C  
ATOM   2203  HB2 LYS A 142      17.325  21.683 -26.580  1.00 84.40           H  
ATOM   2204  HB3 LYS A 142      17.487  19.958 -26.954  1.00 84.40           H  
ATOM   2205  O   LYS A 142      14.543  21.183 -26.876  1.00 84.40           O  
ATOM   2206  CG  LYS A 142      18.860  21.211 -28.032  1.00 84.40           C  
ATOM   2207  HG2 LYS A 142      19.045  20.466 -28.806  1.00 84.40           H  
ATOM   2208  HG3 LYS A 142      18.881  22.207 -28.476  1.00 84.40           H  
ATOM   2209  CD  LYS A 142      19.940  21.119 -26.959  1.00 84.40           C  
ATOM   2210  HD2 LYS A 142      19.671  21.802 -26.153  1.00 84.40           H  
ATOM   2211  HD3 LYS A 142      19.981  20.105 -26.560  1.00 84.40           H  
ATOM   2212  CE  LYS A 142      21.304  21.525 -27.517  1.00 84.40           C  
ATOM   2213  HE2 LYS A 142      21.616  20.805 -28.274  1.00 84.40           H  
ATOM   2214  HE3 LYS A 142      21.200  22.505 -27.983  1.00 84.40           H  
ATOM   2215  NZ  LYS A 142      22.291  21.602 -26.417  1.00 84.40           N  
ATOM   2216  HZ1 LYS A 142      23.186  21.975 -26.700  1.00 84.40           H  
ATOM   2217  HZ2 LYS A 142      21.926  22.207 -25.696  1.00 84.40           H  
ATOM   2218  HZ3 LYS A 142      22.388  20.726 -25.925  1.00 84.40           H  
ATOM   2219  N   LEU A 143      14.497  19.593 -28.474  1.00 80.69           N  
ATOM   2220  H   LEU A 143      15.052  19.102 -29.160  1.00 80.69           H  
ATOM   2221  CA  LEU A 143      13.310  18.938 -27.987  1.00 80.69           C  
ATOM   2222  HA  LEU A 143      12.661  19.680 -27.523  1.00 80.69           H  
ATOM   2223  C   LEU A 143      13.714  17.946 -26.934  1.00 80.69           C  
ATOM   2224  CB  LEU A 143      12.557  18.239 -29.114  1.00 80.69           C  
ATOM   2225  HB2 LEU A 143      13.218  17.519 -29.597  1.00 80.69           H  
ATOM   2226  HB3 LEU A 143      11.714  17.697 -28.685  1.00 80.69           H  
ATOM   2227  O   LEU A 143      14.750  17.289 -27.017  1.00 80.69           O  
ATOM   2228  CG  LEU A 143      12.036  19.231 -30.150  1.00 80.69           C  
ATOM   2229  HG  LEU A 143      12.876  19.726 -30.638  1.00 80.69           H  
ATOM   2230  CD1 LEU A 143      11.282  18.454 -31.215  1.00 80.69           C  
ATOM   2231 HD11 LEU A 143      10.897  19.149 -31.961  1.00 80.69           H  
ATOM   2232 HD12 LEU A 143      10.454  17.913 -30.756  1.00 80.69           H  
ATOM   2233 HD13 LEU A 143      11.958  17.744 -31.692  1.00 80.69           H  
ATOM   2234  CD2 LEU A 143      11.122  20.290 -29.534  1.00 80.69           C  
ATOM   2235 HD21 LEU A 143      10.666  19.941 -28.608  1.00 80.69           H  
ATOM   2236 HD22 LEU A 143      10.338  20.565 -30.240  1.00 80.69           H  
ATOM   2237 HD23 LEU A 143      11.712  21.175 -29.295  1.00 80.69           H  
ATOM   2238  N   THR A 144      12.837  17.825 -25.965  1.00 80.91           N  
ATOM   2239  H   THR A 144      12.033  18.435 -25.940  1.00 80.91           H  
ATOM   2240  CA  THR A 144      13.007  16.889 -24.886  1.00 80.91           C  
ATOM   2241  HA  THR A 144      13.987  17.073 -24.445  1.00 80.91           H  
ATOM   2242  C   THR A 144      13.038  15.493 -25.478  1.00 80.91           C  
ATOM   2243  CB  THR A 144      11.905  17.147 -23.855  1.00 80.91           C  
ATOM   2244  HB  THR A 144      11.907  16.411 -23.051  1.00 80.91           H  
ATOM   2245  O   THR A 144      14.022  14.769 -25.367  1.00 80.91           O  
ATOM   2246  CG2 THR A 144      12.199  18.503 -23.209  1.00 80.91           C  
ATOM   2247 HG21 THR A 144      11.417  18.825 -22.522  1.00 80.91           H  
ATOM   2248 HG22 THR A 144      12.360  19.275 -23.961  1.00 80.91           H  
ATOM   2249 HG23 THR A 144      13.112  18.435 -22.617  1.00 80.91           H  
ATOM   2250  OG1 THR A 144      10.647  17.018 -24.476  1.00 80.91           O  
ATOM   2251  HG1 THR A 144      10.211  16.309 -23.998  1.00 80.91           H  
ATOM   2252  N   GLN A 145      12.017  15.150 -26.241  1.00 81.48           N  
ATOM   2253  H   GLN A 145      11.253  15.806 -26.331  1.00 81.48           H  
ATOM   2254  CA  GLN A 145      12.017  13.907 -26.967  1.00 81.48           C  
ATOM   2255  HA  GLN A 145      12.845  13.302 -26.598  1.00 81.48           H  
ATOM   2256  C   GLN A 145      12.261  14.069 -28.457  1.00 81.48           C  
ATOM   2257  CB  GLN A 145      10.751  13.149 -26.646  1.00 81.48           C  
ATOM   2258  HB2 GLN A 145      10.763  12.201 -27.185  1.00 81.48           H  
ATOM   2259  HB3 GLN A 145      10.738  12.958 -25.573  1.00 81.48           H  
ATOM   2260  O   GLN A 145      11.864  15.050 -29.085  1.00 81.48           O  
ATOM   2261  CG  GLN A 145       9.517  13.932 -27.045  1.00 81.48           C  
ATOM   2262  HG2 GLN A 145       9.215  14.622 -26.257  1.00 81.48           H  
ATOM   2263  HG3 GLN A 145       9.719  14.475 -27.968  1.00 81.48           H  
ATOM   2264  CD  GLN A 145       8.429  12.965 -27.351  1.00 81.48           C  
ATOM   2265  NE2 GLN A 145       8.461  12.299 -28.480  1.00 81.48           N  
ATOM   2266 HE21 GLN A 145       7.780  11.555 -28.548  1.00 81.48           H  
ATOM   2267 HE22 GLN A 145       9.242  12.405 -29.112  1.00 81.48           H  
ATOM   2268  OE1 GLN A 145       7.541  12.754 -26.571  1.00 81.48           O  
ATOM   2269  N   THR A 146      12.817  13.020 -29.055  1.00 83.81           N  
ATOM   2270  H   THR A 146      13.116  12.244 -28.482  1.00 83.81           H  
ATOM   2271  CA  THR A 146      12.910  12.923 -30.508  1.00 83.81           C  
ATOM   2272  HA  THR A 146      13.520  13.754 -30.863  1.00 83.81           H  
ATOM   2273  C   THR A 146      11.526  13.011 -31.147  1.00 83.81           C  
ATOM   2274  CB  THR A 146      13.555  11.610 -30.954  1.00 83.81           C  
ATOM   2275  HB  THR A 146      13.555  11.596 -32.044  1.00 83.81           H  
ATOM   2276  O   THR A 146      10.584  12.370 -30.658  1.00 83.81           O  
ATOM   2277  CG2 THR A 146      14.994  11.462 -30.470  1.00 83.81           C  
ATOM   2278 HG21 THR A 146      15.037  11.467 -29.380  1.00 83.81           H  
ATOM   2279 HG22 THR A 146      15.594  12.289 -30.848  1.00 83.81           H  
ATOM   2280 HG23 THR A 146      15.413  10.526 -30.840  1.00 83.81           H  
ATOM   2281  OG1 THR A 146      12.786  10.510 -30.497  1.00 83.81           O  
ATOM   2282  HG1 THR A 146      11.899  10.860 -30.386  1.00 83.81           H  
ATOM   2283  N   LEU A 147      11.426  13.697 -32.287  1.00 82.28           N  
ATOM   2284  H   LEU A 147      12.211  14.272 -32.560  1.00 82.28           H  
ATOM   2285  CA  LEU A 147      10.229  13.721 -33.124  1.00 82.28           C  
ATOM   2286  HA  LEU A 147       9.447  14.253 -32.583  1.00 82.28           H  
ATOM   2287  C   LEU A 147       9.719  12.307 -33.408  1.00 82.28           C  
ATOM   2288  CB  LEU A 147      10.485  14.478 -34.432  1.00 82.28           C  
ATOM   2289  HB2 LEU A 147      11.318  14.002 -34.950  1.00 82.28           H  
ATOM   2290  HB3 LEU A 147       9.600  14.386 -35.062  1.00 82.28           H  
ATOM   2291  O   LEU A 147      10.480  11.417 -33.784  1.00 82.28           O  
ATOM   2292  CG  LEU A 147      10.796  15.973 -34.268  1.00 82.28           C  
ATOM   2293  HG  LEU A 147      11.740  16.099 -33.737  1.00 82.28           H  
ATOM   2294  CD1 LEU A 147      10.932  16.611 -35.639  1.00 82.28           C  
ATOM   2295 HD11 LEU A 147       9.956  16.730 -36.109  1.00 82.28           H  
ATOM   2296 HD12 LEU A 147      11.571  16.005 -36.281  1.00 82.28           H  
ATOM   2297 HD13 LEU A 147      11.378  17.597 -35.508  1.00 82.28           H  
ATOM   2298  CD2 LEU A 147       9.716  16.745 -33.529  1.00 82.28           C  
ATOM   2299 HD21 LEU A 147       9.722  16.460 -32.477  1.00 82.28           H  
ATOM   2300 HD22 LEU A 147       8.736  16.564 -33.970  1.00 82.28           H  
ATOM   2301 HD23 LEU A 147       9.942  17.810 -33.582  1.00 82.28           H  
ATOM   2302  N   ILE A 148       8.416  12.092 -33.259  1.00 82.57           N  
ATOM   2303  H   ILE A 148       7.857  12.855 -32.905  1.00 82.57           H  
ATOM   2304  CA  ILE A 148       7.793  10.760 -33.391  1.00 82.57           C  
ATOM   2305  HA  ILE A 148       8.572  10.010 -33.256  1.00 82.57           H  
ATOM   2306  C   ILE A 148       7.236  10.501 -34.794  1.00 82.57           C  
ATOM   2307  CB  ILE A 148       6.778  10.523 -32.257  1.00 82.57           C  
ATOM   2308  HB  ILE A 148       6.365   9.520 -32.357  1.00 82.57           H  
ATOM   2309  O   ILE A 148       6.817   9.392 -35.121  1.00 82.57           O  
ATOM   2310  CG1 ILE A 148       5.622  11.535 -32.202  1.00 82.57           C  
ATOM   2311 HG12 ILE A 148       6.013  12.552 -32.249  1.00 82.57           H  
ATOM   2312 HG13 ILE A 148       5.109  11.457 -31.243  1.00 82.57           H  
ATOM   2313  CG2 ILE A 148       7.542  10.587 -30.931  1.00 82.57           C  
ATOM   2314 HG21 ILE A 148       8.360   9.866 -30.928  1.00 82.57           H  
ATOM   2315 HG22 ILE A 148       7.951  11.589 -30.805  1.00 82.57           H  
ATOM   2316 HG23 ILE A 148       6.872  10.378 -30.098  1.00 82.57           H  
ATOM   2317  CD1 ILE A 148       4.573  11.366 -33.286  1.00 82.57           C  
ATOM   2318 HD11 ILE A 148       4.995  11.518 -34.280  1.00 82.57           H  
ATOM   2319 HD12 ILE A 148       4.151  10.363 -33.218  1.00 82.57           H  
ATOM   2320 HD13 ILE A 148       3.802  12.125 -33.156  1.00 82.57           H  
ATOM   2321  N   GLN A 149       7.272  11.520 -35.649  1.00 86.78           N  
ATOM   2322  H   GLN A 149       7.688  12.379 -35.319  1.00 86.78           H  
ATOM   2323  CA  GLN A 149       6.909  11.496 -37.062  1.00 86.78           C  
ATOM   2324  HA  GLN A 149       7.135  10.514 -37.477  1.00 86.78           H  
ATOM   2325  C   GLN A 149       7.749  12.539 -37.810  1.00 86.78           C  
ATOM   2326  CB  GLN A 149       5.403  11.754 -37.229  1.00 86.78           C  
ATOM   2327  HB2 GLN A 149       5.141  11.650 -38.282  1.00 86.78           H  
ATOM   2328  HB3 GLN A 149       4.852  10.993 -36.675  1.00 86.78           H  
ATOM   2329  O   GLN A 149       8.428  13.347 -37.181  1.00 86.78           O  
ATOM   2330  CG  GLN A 149       4.966  13.146 -36.751  1.00 86.78           C  
ATOM   2331  HG2 GLN A 149       5.199  13.276 -35.694  1.00 86.78           H  
ATOM   2332  HG3 GLN A 149       5.503  13.909 -37.314  1.00 86.78           H  
ATOM   2333  CD  GLN A 149       3.476  13.355 -36.942  1.00 86.78           C  
ATOM   2334  NE2 GLN A 149       3.095  14.243 -37.835  1.00 86.78           N  
ATOM   2335 HE21 GLN A 149       2.119  14.491 -37.914  1.00 86.78           H  
ATOM   2336 HE22 GLN A 149       3.791  14.753 -38.360  1.00 86.78           H  
ATOM   2337  OE1 GLN A 149       2.656  12.713 -36.293  1.00 86.78           O  
ATOM   2338  N   ASN A 150       7.685  12.537 -39.140  1.00 87.32           N  
ATOM   2339  H   ASN A 150       7.080  11.873 -39.603  1.00 87.32           H  
ATOM   2340  CA  ASN A 150       8.229  13.634 -39.936  1.00 87.32           C  
ATOM   2341  HA  ASN A 150       9.186  13.937 -39.511  1.00 87.32           H  
ATOM   2342  C   ASN A 150       7.278  14.844 -39.869  1.00 87.32           C  
ATOM   2343  CB  ASN A 150       8.460  13.178 -41.391  1.00 87.32           C  
ATOM   2344  HB2 ASN A 150       7.502  12.908 -41.835  1.00 87.32           H  
ATOM   2345  HB3 ASN A 150       8.863  14.019 -41.955  1.00 87.32           H  
ATOM   2346  O   ASN A 150       6.055  14.672 -39.873  1.00 87.32           O  
ATOM   2347  CG  ASN A 150       9.420  12.010 -41.569  1.00 87.32           C  
ATOM   2348  ND2 ASN A 150       9.559  11.515 -42.773  1.00 87.32           N  
ATOM   2349 HD21 ASN A 150       9.139  11.986 -43.562  1.00 87.32           H  
ATOM   2350 HD22 ASN A 150      10.293  10.830 -42.884  1.00 87.32           H  
ATOM   2351  OD1 ASN A 150      10.041  11.505 -40.650  1.00 87.32           O  
ATOM   2352  N   TYR A 151       7.839  16.050 -39.862  1.00 87.05           N  
ATOM   2353  H   TYR A 151       8.847  16.104 -39.811  1.00 87.05           H  
ATOM   2354  CA  TYR A 151       7.132  17.330 -39.899  1.00 87.05           C  
ATOM   2355  HA  TYR A 151       6.060  17.155 -39.999  1.00 87.05           H  
ATOM   2356  C   TYR A 151       7.601  18.138 -41.108  1.00 87.05           C  
ATOM   2357  CB  TYR A 151       7.363  18.112 -38.599  1.00 87.05           C  
ATOM   2358  HB2 TYR A 151       8.434  18.208 -38.419  1.00 87.05           H  
ATOM   2359  HB3 TYR A 151       6.962  19.118 -38.723  1.00 87.05           H  
ATOM   2360  O   TYR A 151       8.801  18.257 -41.357  1.00 87.05           O  
ATOM   2361  CG  TYR A 151       6.710  17.477 -37.391  1.00 87.05           C  
ATOM   2362  CD1 TYR A 151       5.479  17.962 -36.911  1.00 87.05           C  
ATOM   2363  HD1 TYR A 151       5.006  18.812 -37.381  1.00 87.05           H  
ATOM   2364  CD2 TYR A 151       7.322  16.376 -36.767  1.00 87.05           C  
ATOM   2365  HD2 TYR A 151       8.250  15.984 -37.155  1.00 87.05           H  
ATOM   2366  CE1 TYR A 151       4.871  17.355 -35.798  1.00 87.05           C  
ATOM   2367  HE1 TYR A 151       3.943  17.751 -35.411  1.00 87.05           H  
ATOM   2368  CE2 TYR A 151       6.711  15.758 -35.666  1.00 87.05           C  
ATOM   2369  HE2 TYR A 151       7.182  14.900 -35.209  1.00 87.05           H  
ATOM   2370  OH  TYR A 151       4.867  15.608 -34.157  1.00 87.05           O  
ATOM   2371  HH  TYR A 151       4.075  16.077 -33.881  1.00 87.05           H  
ATOM   2372  CZ  TYR A 151       5.481  16.245 -35.184  1.00 87.05           C  
ATOM   2373  N   LEU A 152       6.651  18.687 -41.862  1.00 88.36           N  
ATOM   2374  H   LEU A 152       5.695  18.632 -41.538  1.00 88.36           H  
ATOM   2375  CA  LEU A 152       6.932  19.614 -42.958  1.00 88.36           C  
ATOM   2376  HA  LEU A 152       7.816  19.278 -43.499  1.00 88.36           H  
ATOM   2377  C   LEU A 152       7.239  21.006 -42.395  1.00 88.36           C  
ATOM   2378  CB  LEU A 152       5.733  19.659 -43.924  1.00 88.36           C  
ATOM   2379  HB2 LEU A 152       4.861  20.006 -43.370  1.00 88.36           H  
ATOM   2380  HB3 LEU A 152       5.940  20.394 -44.701  1.00 88.36           H  
ATOM   2381  O   LEU A 152       6.754  21.352 -41.324  1.00 88.36           O  
ATOM   2382  CG  LEU A 152       5.387  18.318 -44.599  1.00 88.36           C  
ATOM   2383  HG  LEU A 152       5.175  17.567 -43.838  1.00 88.36           H  
ATOM   2384  CD1 LEU A 152       4.135  18.487 -45.459  1.00 88.36           C  
ATOM   2385 HD11 LEU A 152       3.863  17.534 -45.914  1.00 88.36           H  
ATOM   2386 HD12 LEU A 152       4.315  19.224 -46.242  1.00 88.36           H  
ATOM   2387 HD13 LEU A 152       3.307  18.826 -44.836  1.00 88.36           H  
ATOM   2388  CD2 LEU A 152       6.518  17.806 -45.495  1.00 88.36           C  
ATOM   2389 HD21 LEU A 152       7.394  17.569 -44.892  1.00 88.36           H  
ATOM   2390 HD22 LEU A 152       6.779  18.562 -46.235  1.00 88.36           H  
ATOM   2391 HD23 LEU A 152       6.199  16.898 -46.008  1.00 88.36           H  
ATOM   2392  N   ALA A 153       8.006  21.808 -43.131  1.00 87.17           N  
ATOM   2393  H   ALA A 153       8.319  21.491 -44.038  1.00 87.17           H  
ATOM   2394  CA  ALA A 153       8.218  23.221 -42.830  1.00 87.17           C  
ATOM   2395  HA  ALA A 153       7.636  23.477 -41.946  1.00 87.17           H  
ATOM   2396  C   ALA A 153       7.761  24.100 -44.013  1.00 87.17           C  
ATOM   2397  CB  ALA A 153       9.687  23.454 -42.487  1.00 87.17           C  
ATOM   2398  HB1 ALA A 153       9.937  22.890 -41.589  1.00 87.17           H  
ATOM   2399  HB2 ALA A 153       9.861  24.514 -42.297  1.00 87.17           H  
ATOM   2400  HB3 ALA A 153      10.315  23.147 -43.323  1.00 87.17           H  
ATOM   2401  O   ALA A 153       7.930  23.677 -45.161  1.00 87.17           O  
ATOM   2402  N   PRO A 154       7.227  25.310 -43.761  1.00 87.09           N  
ATOM   2403  CA  PRO A 154       6.966  25.873 -42.440  1.00 87.09           C  
ATOM   2404  HA  PRO A 154       7.839  25.704 -41.809  1.00 87.09           H  
ATOM   2405  C   PRO A 154       5.738  25.256 -41.750  1.00 87.09           C  
ATOM   2406  CB  PRO A 154       6.819  27.379 -42.659  1.00 87.09           C  
ATOM   2407  HB2 PRO A 154       6.167  27.845 -41.921  1.00 87.09           H  
ATOM   2408  HB3 PRO A 154       7.804  27.845 -42.649  1.00 87.09           H  
ATOM   2409  O   PRO A 154       4.698  25.068 -42.375  1.00 87.09           O  
ATOM   2410  CG  PRO A 154       6.237  27.458 -44.070  1.00 87.09           C  
ATOM   2411  HG2 PRO A 154       5.159  27.303 -44.031  1.00 87.09           H  
ATOM   2412  HG3 PRO A 154       6.469  28.408 -44.550  1.00 87.09           H  
ATOM   2413  CD  PRO A 154       6.899  26.282 -44.791  1.00 87.09           C  
ATOM   2414  HD2 PRO A 154       6.218  25.856 -45.529  1.00 87.09           H  
ATOM   2415  HD3 PRO A 154       7.817  26.615 -45.275  1.00 87.09           H  
ATOM   2416  N   SER A 155       5.854  24.988 -40.447  1.00 87.22           N  
ATOM   2417  H   SER A 155       6.744  25.170 -40.005  1.00 87.22           H  
ATOM   2418  CA  SER A 155       4.752  24.518 -39.592  1.00 87.22           C  
ATOM   2419  HA  SER A 155       3.808  24.588 -40.133  1.00 87.22           H  
ATOM   2420  C   SER A 155       4.655  25.384 -38.345  1.00 87.22           C  
ATOM   2421  CB  SER A 155       4.946  23.055 -39.168  1.00 87.22           C  
ATOM   2422  HB2 SER A 155       5.994  22.766 -39.251  1.00 87.22           H  
ATOM   2423  HB3 SER A 155       4.639  22.936 -38.129  1.00 87.22           H  
ATOM   2424  O   SER A 155       5.608  25.437 -37.576  1.00 87.22           O  
ATOM   2425  OG  SER A 155       4.134  22.217 -39.959  1.00 87.22           O  
ATOM   2426  HG  SER A 155       3.833  21.504 -39.391  1.00 87.22           H  
ATOM   2427  N   VAL A 156       3.515  26.048 -38.133  1.00 86.93           N  
ATOM   2428  H   VAL A 156       2.790  25.982 -38.833  1.00 86.93           H  
ATOM   2429  CA  VAL A 156       3.261  26.889 -36.945  1.00 86.93           C  
ATOM   2430  HA  VAL A 156       3.919  27.758 -36.984  1.00 86.93           H  
ATOM   2431  C   VAL A 156       3.577  26.125 -35.659  1.00 86.93           C  
ATOM   2432  CB  VAL A 156       1.803  27.397 -36.913  1.00 86.93           C  
ATOM   2433  HB  VAL A 156       1.129  26.541 -36.916  1.00 86.93           H  
ATOM   2434  O   VAL A 156       3.251  24.945 -35.534  1.00 86.93           O  
ATOM   2435  CG1 VAL A 156       1.492  28.256 -35.680  1.00 86.93           C  
ATOM   2436 HG11 VAL A 156       2.207  29.074 -35.595  1.00 86.93           H  
ATOM   2437 HG12 VAL A 156       1.532  27.655 -34.771  1.00 86.93           H  
ATOM   2438 HG13 VAL A 156       0.487  28.672 -35.752  1.00 86.93           H  
ATOM   2439  CG2 VAL A 156       1.506  28.245 -38.157  1.00 86.93           C  
ATOM   2440 HG21 VAL A 156       1.628  27.658 -39.067  1.00 86.93           H  
ATOM   2441 HG22 VAL A 156       2.180  29.101 -38.190  1.00 86.93           H  
ATOM   2442 HG23 VAL A 156       0.479  28.608 -38.120  1.00 86.93           H  
ATOM   2443  N   ILE A 157       4.204  26.801 -34.708  1.00 85.47           N  
ATOM   2444  H   ILE A 157       4.433  27.773 -34.863  1.00 85.47           H  
ATOM   2445  CA  ILE A 157       4.494  26.276 -33.385  1.00 85.47           C  
ATOM   2446  HA  ILE A 157       4.350  25.196 -33.366  1.00 85.47           H  
ATOM   2447  C   ILE A 157       3.520  26.906 -32.400  1.00 85.47           C  
ATOM   2448  CB  ILE A 157       5.956  26.571 -33.017  1.00 85.47           C  
ATOM   2449  HB  ILE A 157       6.100  27.651 -33.050  1.00 85.47           H  
ATOM   2450  O   ILE A 157       3.555  28.111 -32.160  1.00 85.47           O  
ATOM   2451  CG1 ILE A 157       6.957  25.951 -34.003  1.00 85.47           C  
ATOM   2452 HG12 ILE A 157       6.822  26.399 -34.988  1.00 85.47           H  
ATOM   2453 HG13 ILE A 157       7.960  26.220 -33.669  1.00 85.47           H  
ATOM   2454  CG2 ILE A 157       6.265  26.109 -31.594  1.00 85.47           C  
ATOM   2455 HG21 ILE A 157       5.785  26.778 -30.880  1.00 85.47           H  
ATOM   2456 HG22 ILE A 157       7.338  26.133 -31.402  1.00 85.47           H  
ATOM   2457 HG23 ILE A 157       5.873  25.102 -31.453  1.00 85.47           H  
ATOM   2458  CD1 ILE A 157       6.886  24.438 -34.170  1.00 85.47           C  
ATOM   2459 HD11 ILE A 157       5.984  24.192 -34.729  1.00 85.47           H  
ATOM   2460 HD12 ILE A 157       6.871  23.953 -33.194  1.00 85.47           H  
ATOM   2461 HD13 ILE A 157       7.749  24.091 -34.737  1.00 85.47           H  
ATOM   2462  N   LYS A 158       2.674  26.072 -31.800  1.00 84.87           N  
ATOM   2463  H   LYS A 158       2.732  25.096 -32.052  1.00 84.87           H  
ATOM   2464  CA  LYS A 158       2.089  26.388 -30.497  1.00 84.87           C  
ATOM   2465  HA  LYS A 158       1.668  27.394 -30.492  1.00 84.87           H  
ATOM   2466  C   LYS A 158       3.226  26.334 -29.474  1.00 84.87           C  
ATOM   2467  CB  LYS A 158       0.999  25.361 -30.188  1.00 84.87           C  
ATOM   2468  HB2 LYS A 158       1.313  24.390 -30.571  1.00 84.87           H  
ATOM   2469  HB3 LYS A 158       0.903  25.291 -29.105  1.00 84.87           H  
ATOM   2470  O   LYS A 158       4.016  25.395 -29.518  1.00 84.87           O  
ATOM   2471  CG  LYS A 158      -0.379  25.695 -30.777  1.00 84.87           C  
ATOM   2472  HG2 LYS A 158      -0.741  26.614 -30.315  1.00 84.87           H  
ATOM   2473  HG3 LYS A 158      -0.306  25.843 -31.855  1.00 84.87           H  
ATOM   2474  CD  LYS A 158      -1.352  24.540 -30.478  1.00 84.87           C  
ATOM   2475  HD2 LYS A 158      -1.125  24.143 -29.489  1.00 84.87           H  
ATOM   2476  HD3 LYS A 158      -1.199  23.743 -31.206  1.00 84.87           H  
ATOM   2477  CE  LYS A 158      -2.824  24.975 -30.494  1.00 84.87           C  
ATOM   2478  HE2 LYS A 158      -3.192  24.991 -31.520  1.00 84.87           H  
ATOM   2479  HE3 LYS A 158      -2.874  25.987 -30.092  1.00 84.87           H  
ATOM   2480  NZ  LYS A 158      -3.658  24.091 -29.635  1.00 84.87           N  
ATOM   2481  HZ1 LYS A 158      -3.311  24.123 -28.687  1.00 84.87           H  
ATOM   2482  HZ2 LYS A 158      -3.659  23.119 -29.907  1.00 84.87           H  
ATOM   2483  HZ3 LYS A 158      -4.628  24.370 -29.580  1.00 84.87           H  
ATOM   2484  N   TYR A 159       3.346  27.327 -28.604  1.00 82.11           N  
ATOM   2485  H   TYR A 159       2.659  28.067 -28.601  1.00 82.11           H  
ATOM   2486  CA  TYR A 159       4.458  27.462 -27.666  1.00 82.11           C  
ATOM   2487  HA  TYR A 159       5.010  26.524 -27.594  1.00 82.11           H  
ATOM   2488  C   TYR A 159       3.962  27.819 -26.263  1.00 82.11           C  
ATOM   2489  CB  TYR A 159       5.414  28.540 -28.182  1.00 82.11           C  
ATOM   2490  HB2 TYR A 159       5.766  28.272 -29.179  1.00 82.11           H  
ATOM   2491  HB3 TYR A 159       4.880  29.487 -28.256  1.00 82.11           H  
ATOM   2492  O   TYR A 159       3.058  28.644 -26.125  1.00 82.11           O  
ATOM   2493  CG  TYR A 159       6.589  28.702 -27.258  1.00 82.11           C  
ATOM   2494  CD1 TYR A 159       6.458  29.491 -26.101  1.00 82.11           C  
ATOM   2495  HD1 TYR A 159       5.554  30.052 -25.921  1.00 82.11           H  
ATOM   2496  CD2 TYR A 159       7.737  27.924 -27.464  1.00 82.11           C  
ATOM   2497  HD2 TYR A 159       7.823  27.311 -28.350  1.00 82.11           H  
ATOM   2498  CE1 TYR A 159       7.469  29.483 -25.136  1.00 82.11           C  
ATOM   2499  HE1 TYR A 159       7.365  30.049 -24.222  1.00 82.11           H  
ATOM   2500  CE2 TYR A 159       8.732  27.889 -26.477  1.00 82.11           C  
ATOM   2501  HE2 TYR A 159       9.573  27.218 -26.573  1.00 82.11           H  
ATOM   2502  OH  TYR A 159       9.532  28.631 -24.353  1.00 82.11           O  
ATOM   2503  HH  TYR A 159       9.135  28.893 -23.519  1.00 82.11           H  
ATOM   2504  CZ  TYR A 159       8.601  28.679 -25.322  1.00 82.11           C  
ATOM   2505  N   GLY A 160       4.578  27.247 -25.228  1.00 85.20           N  
ATOM   2506  H   GLY A 160       5.303  26.566 -25.402  1.00 85.20           H  
ATOM   2507  CA  GLY A 160       4.250  27.557 -23.844  1.00 85.20           C  
ATOM   2508  HA2 GLY A 160       4.487  28.602 -23.642  1.00 85.20           H  
ATOM   2509  HA3 GLY A 160       4.835  26.932 -23.169  1.00 85.20           H  
ATOM   2510  C   GLY A 160       2.768  27.302 -23.588  1.00 85.20           C  
ATOM   2511  O   GLY A 160       2.285  26.199 -23.831  1.00 85.20           O  
ATOM   2512  N   SER A 161       2.032  28.327 -23.158  1.00 79.64           N  
ATOM   2513  H   SER A 161       2.471  29.228 -23.029  1.00 79.64           H  
ATOM   2514  CA  SER A 161       0.612  28.215 -22.800  1.00 79.64           C  
ATOM   2515  HA  SER A 161       0.491  27.384 -22.104  1.00 79.64           H  
ATOM   2516  C   SER A 161      -0.289  27.932 -24.003  1.00 79.64           C  
ATOM   2517  CB  SER A 161       0.163  29.497 -22.094  1.00 79.64           C  
ATOM   2518  HB2 SER A 161       0.682  29.569 -21.138  1.00 79.64           H  
ATOM   2519  HB3 SER A 161      -0.909  29.458 -21.904  1.00 79.64           H  
ATOM   2520  O   SER A 161      -1.408  27.456 -23.835  1.00 79.64           O  
ATOM   2521  OG  SER A 161       0.478  30.643 -22.871  1.00 79.64           O  
ATOM   2522  HG  SER A 161      -0.150  30.712 -23.594  1.00 79.64           H  
ATOM   2523  N   GLU A 162       0.202  28.200 -25.217  1.00 82.70           N  
ATOM   2524  H   GLU A 162       1.127  28.601 -25.279  1.00 82.70           H  
ATOM   2525  CA  GLU A 162      -0.480  27.861 -26.468  1.00 82.70           C  
ATOM   2526  HA  GLU A 162      -1.541  28.093 -26.377  1.00 82.70           H  
ATOM   2527  C   GLU A 162      -0.351  26.371 -26.812  1.00 82.70           C  
ATOM   2528  CB  GLU A 162       0.110  28.678 -27.629  1.00 82.70           C  
ATOM   2529  HB2 GLU A 162       1.148  28.379 -27.776  1.00 82.70           H  
ATOM   2530  HB3 GLU A 162      -0.421  28.422 -28.546  1.00 82.70           H  
ATOM   2531  O   GLU A 162      -1.123  25.859 -27.631  1.00 82.70           O  
ATOM   2532  CG  GLU A 162       0.073  30.199 -27.444  1.00 82.70           C  
ATOM   2533  HG2 GLU A 162       0.634  30.478 -26.552  1.00 82.70           H  
ATOM   2534  HG3 GLU A 162       0.568  30.660 -28.299  1.00 82.70           H  
ATOM   2535  CD  GLU A 162      -1.367  30.710 -27.362  1.00 82.70           C  
ATOM   2536  OE1 GLU A 162      -1.702  31.332 -26.331  1.00 82.70           O  
ATOM   2537  OE2 GLU A 162      -2.113  30.467 -28.340  1.00 82.70           O  
ATOM   2538  N   VAL A 163       0.633  25.664 -26.235  1.00 79.02           N  
ATOM   2539  H   VAL A 163       1.165  26.097 -25.493  1.00 79.02           H  
ATOM   2540  CA  VAL A 163       0.728  24.212 -26.393  1.00 79.02           C  
ATOM   2541  HA  VAL A 163       0.684  23.981 -27.457  1.00 79.02           H  
ATOM   2542  C   VAL A 163      -0.468  23.556 -25.765  1.00 79.02           C  
ATOM   2543  CB  VAL A 163       2.015  23.597 -25.838  1.00 79.02           C  
ATOM   2544  HB  VAL A 163       2.222  23.932 -24.821  1.00 79.02           H  
ATOM   2545  O   VAL A 163      -0.916  23.930 -24.694  1.00 79.02           O  
ATOM   2546  CG1 VAL A 163       1.979  22.068 -25.850  1.00 79.02           C  
ATOM   2547 HG11 VAL A 163       1.304  21.706 -25.074  1.00 79.02           H  
ATOM   2548 HG12 VAL A 163       1.640  21.709 -26.821  1.00 79.02           H  
ATOM   2549 HG13 VAL A 163       2.974  21.673 -25.646  1.00 79.02           H  
ATOM   2550  CG2 VAL A 163       3.140  24.016 -26.759  1.00 79.02           C  
ATOM   2551 HG21 VAL A 163       4.028  23.437 -26.504  1.00 79.02           H  
ATOM   2552 HG22 VAL A 163       2.870  23.824 -27.798  1.00 79.02           H  
ATOM   2553 HG23 VAL A 163       3.347  25.077 -26.614  1.00 79.02           H  
ATOM   2554  N   GLU A 164      -0.954  22.546 -26.462  1.00 78.46           N  
ATOM   2555  H   GLU A 164      -0.509  22.307 -27.337  1.00 78.46           H  
ATOM   2556  CA  GLU A 164      -2.115  21.781 -26.094  1.00 78.46           C  
ATOM   2557  HA  GLU A 164      -2.384  21.946 -25.051  1.00 78.46           H  
ATOM   2558  C   GLU A 164      -1.771  20.314 -26.276  1.00 78.46           C  
ATOM   2559  CB  GLU A 164      -3.229  22.291 -27.000  1.00 78.46           C  
ATOM   2560  HB2 GLU A 164      -2.913  22.138 -28.032  1.00 78.46           H  
ATOM   2561  HB3 GLU A 164      -3.345  23.363 -26.840  1.00 78.46           H  
ATOM   2562  O   GLU A 164      -1.955  19.776 -27.370  1.00 78.46           O  
ATOM   2563  CG  GLU A 164      -4.588  21.639 -26.808  1.00 78.46           C  
ATOM   2564  HG2 GLU A 164      -4.960  21.863 -25.809  1.00 78.46           H  
ATOM   2565  HG3 GLU A 164      -4.495  20.560 -26.931  1.00 78.46           H  
ATOM   2566  CD  GLU A 164      -5.513  22.196 -27.892  1.00 78.46           C  
ATOM   2567  OE1 GLU A 164      -6.325  23.093 -27.595  1.00 78.46           O  
ATOM   2568  OE2 GLU A 164      -5.312  21.825 -29.075  1.00 78.46           O  
ATOM   2569  N   PHE A 165      -1.244  19.669 -25.232  1.00 77.31           N  
ATOM   2570  H   PHE A 165      -1.227  20.140 -24.339  1.00 77.31           H  
ATOM   2571  CA  PHE A 165      -1.174  18.216 -25.210  1.00 77.31           C  
ATOM   2572  HA  PHE A 165      -0.403  17.910 -25.917  1.00 77.31           H  
ATOM   2573  C   PHE A 165      -2.495  17.658 -25.630  1.00 77.31           C  
ATOM   2574  CB  PHE A 165      -0.875  17.561 -23.860  1.00 77.31           C  
ATOM   2575  HB2 PHE A 165      -0.798  16.484 -24.007  1.00 77.31           H  
ATOM   2576  HB3 PHE A 165      -1.668  17.768 -23.141  1.00 77.31           H  
ATOM   2577  O   PHE A 165      -3.581  18.176 -25.374  1.00 77.31           O  
ATOM   2578  CG  PHE A 165       0.391  18.059 -23.320  1.00 77.31           C  
ATOM   2579  CD1 PHE A 165       1.559  17.458 -23.802  1.00 77.31           C  
ATOM   2580  HD1 PHE A 165       1.553  16.468 -24.233  1.00 77.31           H  
ATOM   2581  CD2 PHE A 165       0.375  19.325 -22.717  1.00 77.31           C  
ATOM   2582  HD2 PHE A 165      -0.534  19.744 -22.312  1.00 77.31           H  
ATOM   2583  CE1 PHE A 165       2.686  18.256 -23.917  1.00 77.31           C  
ATOM   2584  HE1 PHE A 165       3.569  17.863 -24.398  1.00 77.31           H  
ATOM   2585  CE2 PHE A 165       1.500  20.123 -22.879  1.00 77.31           C  
ATOM   2586  HE2 PHE A 165       1.520  21.164 -22.592  1.00 77.31           H  
ATOM   2587  CZ  PHE A 165       2.577  19.614 -23.584  1.00 77.31           C  
ATOM   2588  HZ  PHE A 165       3.322  20.334 -23.889  1.00 77.31           H  
ATOM   2589  N   GLN A 166      -2.331  16.558 -26.309  1.00 76.75           N  
ATOM   2590  H   GLN A 166      -1.392  16.200 -26.410  1.00 76.75           H  
ATOM   2591  CA  GLN A 166      -3.386  15.661 -26.625  1.00 76.75           C  
ATOM   2592  HA  GLN A 166      -4.364  16.060 -26.356  1.00 76.75           H  
ATOM   2593  C   GLN A 166      -3.041  14.510 -25.706  1.00 76.75           C  
ATOM   2594  CB  GLN A 166      -3.334  15.524 -28.138  1.00 76.75           C  
ATOM   2595  HB2 GLN A 166      -2.316  15.281 -28.443  1.00 76.75           H  
ATOM   2596  HB3 GLN A 166      -4.004  14.735 -28.480  1.00 76.75           H  
ATOM   2597  O   GLN A 166      -1.936  14.006 -25.788  1.00 76.75           O  
ATOM   2598  CG  GLN A 166      -3.765  16.893 -28.725  1.00 76.75           C  
ATOM   2599  HG2 GLN A 166      -3.180  17.712 -28.306  1.00 76.75           H  
ATOM   2600  HG3 GLN A 166      -3.554  16.947 -29.792  1.00 76.75           H  
ATOM   2601  CD  GLN A 166      -5.240  17.199 -28.552  1.00 76.75           C  
ATOM   2602  NE2 GLN A 166      -5.602  18.437 -28.338  1.00 76.75           N  
ATOM   2603 HE21 GLN A 166      -4.896  19.130 -28.134  1.00 76.75           H  
ATOM   2604 HE22 GLN A 166      -6.566  18.624 -28.103  1.00 76.75           H  
ATOM   2605  OE1 GLN A 166      -6.103  16.360 -28.760  1.00 76.75           O  
ATOM   2606  N   VAL A 167      -3.869  14.251 -24.706  1.00 75.57           N  
ATOM   2607  H   VAL A 167      -4.695  14.827 -24.631  1.00 75.57           H  
ATOM   2608  CA  VAL A 167      -3.613  13.350 -23.559  1.00 75.57           C  
ATOM   2609  HA  VAL A 167      -2.809  12.658 -23.809  1.00 75.57           H  
ATOM   2610  C   VAL A 167      -4.846  12.489 -23.312  1.00 75.57           C  
ATOM   2611  CB  VAL A 167      -3.237  14.117 -22.266  1.00 75.57           C  
ATOM   2612  HB  VAL A 167      -3.540  13.543 -21.390  1.00 75.57           H  
ATOM   2613  O   VAL A 167      -5.803  12.616 -24.063  1.00 75.57           O  
ATOM   2614  CG1 VAL A 167      -1.758  14.441 -22.088  1.00 75.57           C  
ATOM   2615 HG11 VAL A 167      -1.308  14.727 -23.038  1.00 75.57           H  
ATOM   2616 HG12 VAL A 167      -1.236  13.583 -21.663  1.00 75.57           H  
ATOM   2617 HG13 VAL A 167      -1.636  15.242 -21.359  1.00 75.57           H  
ATOM   2618  CG2 VAL A 167      -3.969  15.437 -22.231  1.00 75.57           C  
ATOM   2619 HG21 VAL A 167      -3.979  15.787 -21.198  1.00 75.57           H  
ATOM   2620 HG22 VAL A 167      -4.994  15.307 -22.578  1.00 75.57           H  
ATOM   2621 HG23 VAL A 167      -3.476  16.151 -22.891  1.00 75.57           H  
ATOM   2622  N   SER A 168      -4.796  11.588 -22.334  1.00 77.07           N  
ATOM   2623  H   SER A 168      -3.910  11.496 -21.858  1.00 77.07           H  
ATOM   2624  CA  SER A 168      -5.898  10.824 -21.737  1.00 77.07           C  
ATOM   2625  HA  SER A 168      -6.827  11.396 -21.743  1.00 77.07           H  
ATOM   2626  C   SER A 168      -5.485  10.477 -20.309  1.00 77.07           C  
ATOM   2627  CB  SER A 168      -6.155   9.513 -22.474  1.00 77.07           C  
ATOM   2628  HB2 SER A 168      -7.046   9.074 -22.026  1.00 77.07           H  
ATOM   2629  HB3 SER A 168      -6.375   9.708 -23.524  1.00 77.07           H  
ATOM   2630  O   SER A 168      -4.339  10.052 -20.165  1.00 77.07           O  
ATOM   2631  OG  SER A 168      -5.050   8.617 -22.329  1.00 77.07           O  
ATOM   2632  HG  SER A 168      -4.638   8.893 -21.508  1.00 77.07           H  
ATOM   2633  N   MET A 169      -6.369  10.551 -19.315  1.00 73.98           N  
ATOM   2634  H   MET A 169      -7.335  10.750 -19.534  1.00 73.98           H  
ATOM   2635  CA  MET A 169      -6.098  10.072 -17.945  1.00 73.98           C  
ATOM   2636  HA  MET A 169      -5.484  10.828 -17.455  1.00 73.98           H  
ATOM   2637  C   MET A 169      -5.375   8.706 -17.952  1.00 73.98           C  
ATOM   2638  CB  MET A 169      -7.413   9.942 -17.155  1.00 73.98           C  
ATOM   2639  HB2 MET A 169      -7.516   8.906 -16.834  1.00 73.98           H  
ATOM   2640  HB3 MET A 169      -8.239  10.154 -17.834  1.00 73.98           H  
ATOM   2641  O   MET A 169      -5.750   7.870 -18.769  1.00 73.98           O  
ATOM   2642  CG  MET A 169      -7.609  10.794 -15.895  1.00 73.98           C  
ATOM   2643  HG2 MET A 169      -7.906  10.124 -15.088  1.00 73.98           H  
ATOM   2644  HG3 MET A 169      -6.664  11.237 -15.580  1.00 73.98           H  
ATOM   2645  SD  MET A 169      -8.896  12.079 -16.036  1.00 73.98           S  
ATOM   2646  CE  MET A 169     -10.337  11.072 -16.491  1.00 73.98           C  
ATOM   2647  HE1 MET A 169     -10.398  10.189 -15.855  1.00 73.98           H  
ATOM   2648  HE2 MET A 169     -11.252  11.656 -16.392  1.00 73.98           H  
ATOM   2649  HE3 MET A 169     -10.247  10.777 -17.536  1.00 73.98           H  
ATOM   2650  N   THR A 170      -4.367   8.427 -17.123  1.00 76.10           N  
ATOM   2651  H   THR A 170      -4.074   9.141 -16.472  1.00 76.10           H  
ATOM   2652  CA  THR A 170      -4.016   7.022 -16.789  1.00 76.10           C  
ATOM   2653  HA  THR A 170      -4.331   6.357 -17.593  1.00 76.10           H  
ATOM   2654  C   THR A 170      -4.774   6.558 -15.574  1.00 76.10           C  
ATOM   2655  CB  THR A 170      -2.533   6.731 -16.487  1.00 76.10           C  
ATOM   2656  HB  THR A 170      -2.454   6.152 -15.566  1.00 76.10           H  
ATOM   2657  O   THR A 170      -5.342   5.467 -15.599  1.00 76.10           O  
ATOM   2658  CG2 THR A 170      -1.947   5.850 -17.593  1.00 76.10           C  
ATOM   2659 HG21 THR A 170      -2.350   4.844 -17.478  1.00 76.10           H  
ATOM   2660 HG22 THR A 170      -2.222   6.229 -18.577  1.00 76.10           H  
ATOM   2661 HG23 THR A 170      -0.864   5.810 -17.473  1.00 76.10           H  
ATOM   2662  OG1 THR A 170      -1.749   7.874 -16.317  1.00 76.10           O  
ATOM   2663  HG1 THR A 170      -1.432   7.804 -15.413  1.00 76.10           H  
ATOM   2664  N   ASP A 171      -4.749   7.413 -14.570  1.00 75.29           N  
ATOM   2665  H   ASP A 171      -4.260   8.290 -14.682  1.00 75.29           H  
ATOM   2666  CA  ASP A 171      -5.265   7.238 -13.234  1.00 75.29           C  
ATOM   2667  HA  ASP A 171      -6.180   6.647 -13.263  1.00 75.29           H  
ATOM   2668  C   ASP A 171      -5.573   8.631 -12.692  1.00 75.29           C  
ATOM   2669  CB  ASP A 171      -4.190   6.541 -12.382  1.00 75.29           C  
ATOM   2670  HB2 ASP A 171      -3.419   7.257 -12.099  1.00 75.29           H  
ATOM   2671  HB3 ASP A 171      -3.720   5.757 -12.975  1.00 75.29           H  
ATOM   2672  O   ASP A 171      -5.129   9.637 -13.263  1.00 75.29           O  
ATOM   2673  CG  ASP A 171      -4.757   5.884 -11.129  1.00 75.29           C  
ATOM   2674  OD1 ASP A 171      -3.936   5.448 -10.299  1.00 75.29           O  
ATOM   2675  OD2 ASP A 171      -5.993   5.699 -11.095  1.00 75.29           O  
ATOM   2676  N   ARG A 172      -6.363   8.723 -11.635  1.00 77.75           N  
ATOM   2677  H   ARG A 172      -6.732   7.880 -11.218  1.00 77.75           H  
ATOM   2678  CA  ARG A 172      -6.727  10.011 -11.059  1.00 77.75           C  
ATOM   2679  HA  ARG A 172      -5.818  10.590 -10.897  1.00 77.75           H  
ATOM   2680  C   ARG A 172      -7.352   9.764  -9.692  1.00 77.75           C  
ATOM   2681  CB  ARG A 172      -7.627  10.738 -12.091  1.00 77.75           C  
ATOM   2682  HB2 ARG A 172      -7.024  11.429 -12.680  1.00 77.75           H  
ATOM   2683  HB3 ARG A 172      -8.004  10.005 -12.804  1.00 77.75           H  
ATOM   2684  O   ARG A 172      -8.300   9.005  -9.582  1.00 77.75           O  
ATOM   2685  CG  ARG A 172      -8.836  11.473 -11.548  1.00 77.75           C  
ATOM   2686  HG2 ARG A 172      -9.506  10.696 -11.179  1.00 77.75           H  
ATOM   2687  HG3 ARG A 172      -8.549  12.170 -10.761  1.00 77.75           H  
ATOM   2688  CD  ARG A 172      -9.548  12.198 -12.676  1.00 77.75           C  
ATOM   2689  HD2 ARG A 172      -8.859  12.922 -13.111  1.00 77.75           H  
ATOM   2690  HD3 ARG A 172      -9.781  11.460 -13.444  1.00 77.75           H  
ATOM   2691  NE  ARG A 172     -10.761  12.898 -12.220  1.00 77.75           N  
ATOM   2692  HE  ARG A 172     -10.775  13.220 -11.263  1.00 77.75           H  
ATOM   2693  NH1 ARG A 172     -11.961  12.710 -14.169  1.00 77.75           N  
ATOM   2694 HH11 ARG A 172     -11.216  12.156 -14.567  1.00 77.75           H  
ATOM   2695 HH12 ARG A 172     -12.863  12.882 -14.590  1.00 77.75           H  
ATOM   2696  NH2 ARG A 172     -12.838  13.787 -12.517  1.00 77.75           N  
ATOM   2697 HH21 ARG A 172     -13.702  13.755 -13.040  1.00 77.75           H  
ATOM   2698 HH22 ARG A 172     -12.844  14.186 -11.589  1.00 77.75           H  
ATOM   2699  CZ  ARG A 172     -11.818  13.146 -12.958  1.00 77.75           C  
ATOM   2700  N   ASP A 173      -6.904  10.487  -8.677  1.00 73.69           N  
ATOM   2701  H   ASP A 173      -6.227  11.205  -8.893  1.00 73.69           H  
ATOM   2702  CA  ASP A 173      -7.600  10.624  -7.391  1.00 73.69           C  
ATOM   2703  HA  ASP A 173      -8.438   9.927  -7.361  1.00 73.69           H  
ATOM   2704  C   ASP A 173      -8.171  12.051  -7.288  1.00 73.69           C  
ATOM   2705  CB  ASP A 173      -6.700  10.209  -6.222  1.00 73.69           C  
ATOM   2706  HB2 ASP A 173      -5.870  10.908  -6.120  1.00 73.69           H  
ATOM   2707  HB3 ASP A 173      -6.293   9.219  -6.426  1.00 73.69           H  
ATOM   2708  O   ASP A 173      -7.809  12.931  -8.058  1.00 73.69           O  
ATOM   2709  CG  ASP A 173      -7.467  10.154  -4.897  1.00 73.69           C  
ATOM   2710  OD1 ASP A 173      -6.803  10.290  -3.857  1.00 73.69           O  
ATOM   2711  OD2 ASP A 173      -8.722  10.065  -4.920  1.00 73.69           O  
ATOM   2712  N   SER A 174      -9.157  12.353  -6.454  1.00 74.05           N  
ATOM   2713  H   SER A 174      -9.395  11.661  -5.758  1.00 74.05           H  
ATOM   2714  CA  SER A 174      -9.532  13.764  -6.296  1.00 74.05           C  
ATOM   2715  HA  SER A 174      -8.580  14.287  -6.199  1.00 74.05           H  
ATOM   2716  C   SER A 174     -10.224  14.085  -4.993  1.00 74.05           C  
ATOM   2717  CB  SER A 174     -10.230  14.400  -7.521  1.00 74.05           C  
ATOM   2718  HB2 SER A 174      -9.478  14.605  -8.284  1.00 74.05           H  
ATOM   2719  HB3 SER A 174     -10.673  15.345  -7.205  1.00 74.05           H  
ATOM   2720  O   SER A 174     -11.445  14.239  -4.935  1.00 74.05           O  
ATOM   2721  OG  SER A 174     -11.167  13.663  -8.249  1.00 74.05           O  
ATOM   2722  HG  SER A 174     -11.527  13.062  -7.593  1.00 74.05           H  
ATOM   2723  N   ASP A 175      -9.402  14.270  -3.967  1.00 67.84           N  
ATOM   2724  H   ASP A 175      -8.416  14.090  -4.089  1.00 67.84           H  
ATOM   2725  CA  ASP A 175      -9.840  14.660  -2.648  1.00 67.84           C  
ATOM   2726  HA  ASP A 175     -10.593  13.913  -2.393  1.00 67.84           H  
ATOM   2727  C   ASP A 175     -10.510  16.054  -2.615  1.00 67.84           C  
ATOM   2728  CB  ASP A 175      -8.702  14.493  -1.629  1.00 67.84           C  
ATOM   2729  HB2 ASP A 175      -8.101  13.621  -1.886  1.00 67.84           H  
ATOM   2730  HB3 ASP A 175      -8.055  15.371  -1.622  1.00 67.84           H  
ATOM   2731  O   ASP A 175      -9.879  17.097  -2.463  1.00 67.84           O  
ATOM   2732  CG  ASP A 175      -9.331  14.270  -0.257  1.00 67.84           C  
ATOM   2733  OD1 ASP A 175      -9.644  15.281   0.419  1.00 67.84           O  
ATOM   2734  OD2 ASP A 175      -9.773  13.125  -0.018  1.00 67.84           O  
ATOM   2735  N   ALA A 176     -11.838  16.081  -2.772  1.00 64.76           N  
ATOM   2736  H   ALA A 176     -12.229  15.194  -3.054  1.00 64.76           H  
ATOM   2737  CA  ALA A 176     -12.671  17.289  -2.792  1.00 64.76           C  
ATOM   2738  HA  ALA A 176     -12.118  17.924  -3.485  1.00 64.76           H  
ATOM   2739  C   ALA A 176     -12.989  18.066  -1.476  1.00 64.76           C  
ATOM   2740  CB  ALA A 176     -13.971  17.043  -3.513  1.00 64.76           C  
ATOM   2741  HB1 ALA A 176     -13.821  16.276  -4.273  1.00 64.76           H  
ATOM   2742  HB2 ALA A 176     -14.236  17.988  -3.989  1.00 64.76           H  
ATOM   2743  HB3 ALA A 176     -14.757  16.780  -2.805  1.00 64.76           H  
ATOM   2744  O   ALA A 176     -13.943  18.853  -1.469  1.00 64.76           O  
ATOM   2745  N   THR A 177     -12.309  17.780  -0.368  1.00 60.21           N  
ATOM   2746  H   THR A 177     -11.436  17.285  -0.485  1.00 60.21           H  
ATOM   2747  CA  THR A 177     -12.647  18.105   1.040  1.00 60.21           C  
ATOM   2748  HA  THR A 177     -13.053  17.194   1.480  1.00 60.21           H  
ATOM   2749  C   THR A 177     -13.678  19.254   1.317  1.00 60.21           C  
ATOM   2750  CB  THR A 177     -11.327  18.384   1.805  1.00 60.21           C  
ATOM   2751  HB  THR A 177     -11.164  19.462   1.821  1.00 60.21           H  
ATOM   2752  O   THR A 177     -13.326  20.434   1.338  1.00 60.21           O  
ATOM   2753  CG2 THR A 177     -11.356  17.906   3.252  1.00 60.21           C  
ATOM   2754 HG21 THR A 177     -11.324  16.817   3.288  1.00 60.21           H  
ATOM   2755 HG22 THR A 177     -12.248  18.279   3.756  1.00 60.21           H  
ATOM   2756 HG23 THR A 177     -10.476  18.286   3.771  1.00 60.21           H  
ATOM   2757  OG1 THR A 177     -10.170  17.836   1.200  1.00 60.21           O  
ATOM   2758  HG1 THR A 177     -10.136  16.876   1.197  1.00 60.21           H  
ATOM   2759  N   THR A 178     -14.968  18.976   1.640  1.00 52.68           N  
ATOM   2760  H   THR A 178     -15.260  18.021   1.484  1.00 52.68           H  
ATOM   2761  CA  THR A 178     -15.808  19.857   2.519  1.00 52.68           C  
ATOM   2762  HA  THR A 178     -15.853  20.839   2.048  1.00 52.68           H  
ATOM   2763  C   THR A 178     -15.131  20.080   3.870  1.00 52.68           C  
ATOM   2764  CB  THR A 178     -17.293  19.515   2.903  1.00 52.68           C  
ATOM   2765  HB  THR A 178     -17.535  20.218   3.699  1.00 52.68           H  
ATOM   2766  O   THR A 178     -15.537  19.536   4.893  1.00 52.68           O  
ATOM   2767  CG2 THR A 178     -18.460  19.670   1.977  1.00 52.68           C  
ATOM   2768 HG21 THR A 178     -19.387  19.493   2.522  1.00 52.68           H  
ATOM   2769 HG22 THR A 178     -18.485  20.702   1.626  1.00 52.68           H  
ATOM   2770 HG23 THR A 178     -18.330  18.898   1.219  1.00 52.68           H  
ATOM   2771  OG1 THR A 178     -17.576  18.250   3.394  1.00 52.68           O  
ATOM   2772  HG1 THR A 178     -17.707  17.631   2.671  1.00 52.68           H  
ATOM   2773  N   ALA A 179     -14.288  21.099   3.939  1.00 49.25           N  
ATOM   2774  H   ALA A 179     -13.935  21.495   3.080  1.00 49.25           H  
ATOM   2775  CA  ALA A 179     -14.244  21.887   5.156  1.00 49.25           C  
ATOM   2776  HA  ALA A 179     -14.085  21.219   6.003  1.00 49.25           H  
ATOM   2777  C   ALA A 179     -15.613  22.595   5.329  1.00 49.25           C  
ATOM   2778  CB  ALA A 179     -13.043  22.831   5.084  1.00 49.25           C  
ATOM   2779  HB1 ALA A 179     -13.161  23.519   4.247  1.00 49.25           H  
ATOM   2780  HB2 ALA A 179     -12.969  23.399   6.012  1.00 49.25           H  
ATOM   2781  HB3 ALA A 179     -12.130  22.251   4.949  1.00 49.25           H  
ATOM   2782  O   ALA A 179     -15.897  23.631   4.718  1.00 49.25           O  
ATOM   2783  N   ASP A 180     -16.494  22.012   6.148  1.00 47.68           N  
ATOM   2784  H   ASP A 180     -16.227  21.113   6.523  1.00 47.68           H  
ATOM   2785  CA  ASP A 180     -17.849  22.501   6.460  1.00 47.68           C  
ATOM   2786  HA  ASP A 180     -18.314  21.757   7.106  1.00 47.68           H  
ATOM   2787  C   ASP A 180     -18.775  22.605   5.220  1.00 47.68           C  
ATOM   2788  CB  ASP A 180     -17.725  23.769   7.332  1.00 47.68           C  
ATOM   2789  HB2 ASP A 180     -17.031  23.558   8.146  1.00 47.68           H  
ATOM   2790  HB3 ASP A 180     -17.298  24.578   6.739  1.00 47.68           H  
ATOM   2791  O   ASP A 180     -19.333  21.605   4.766  1.00 47.68           O  
ATOM   2792  CG  ASP A 180     -19.031  24.271   7.956  1.00 47.68           C  
ATOM   2793  OD1 ASP A 180     -18.964  25.313   8.645  1.00 47.68           O  
ATOM   2794  OD2 ASP A 180     -20.109  23.698   7.679  1.00 47.68           O  
ATOM   2795  N   LYS A 181     -18.934  23.799   4.637  1.00 48.51           N  
ATOM   2796  H   LYS A 181     -18.441  24.565   5.073  1.00 48.51           H  
ATOM   2797  CA  LYS A 181     -19.672  24.028   3.373  1.00 48.51           C  
ATOM   2798  HA  LYS A 181     -20.201  23.118   3.092  1.00 48.51           H  
ATOM   2799  C   LYS A 181     -18.767  24.358   2.200  1.00 48.51           C  
ATOM   2800  CB  LYS A 181     -20.682  25.161   3.550  1.00 48.51           C  
ATOM   2801  HB2 LYS A 181     -21.103  25.427   2.580  1.00 48.51           H  
ATOM   2802  HB3 LYS A 181     -20.179  26.033   3.967  1.00 48.51           H  
ATOM   2803  O   LYS A 181     -19.215  24.339   1.052  1.00 48.51           O  
ATOM   2804  CG  LYS A 181     -21.818  24.720   4.465  1.00 48.51           C  
ATOM   2805  HG2 LYS A 181     -21.416  24.429   5.436  1.00 48.51           H  
ATOM   2806  HG3 LYS A 181     -22.335  23.868   4.023  1.00 48.51           H  
ATOM   2807  CD  LYS A 181     -22.794  25.874   4.656  1.00 48.51           C  
ATOM   2808  HD2 LYS A 181     -22.258  26.729   5.068  1.00 48.51           H  
ATOM   2809  HD3 LYS A 181     -23.251  26.139   3.702  1.00 48.51           H  
ATOM   2810  CE  LYS A 181     -23.848  25.392   5.645  1.00 48.51           C  
ATOM   2811  HE2 LYS A 181     -24.403  24.569   5.195  1.00 48.51           H  
ATOM   2812  HE3 LYS A 181     -23.330  24.998   6.519  1.00 48.51           H  
ATOM   2813  NZ  LYS A 181     -24.747  26.496   6.038  1.00 48.51           N  
ATOM   2814  HZ1 LYS A 181     -25.423  26.153   6.705  1.00 48.51           H  
ATOM   2815  HZ2 LYS A 181     -25.215  26.872   5.225  1.00 48.51           H  
ATOM   2816  HZ3 LYS A 181     -24.196  27.216   6.482  1.00 48.51           H  
ATOM   2817  N   ALA A 182     -17.519  24.701   2.481  1.00 48.24           N  
ATOM   2818  H   ALA A 182     -17.171  24.544   3.416  1.00 48.24           H  
ATOM   2819  CA  ALA A 182     -16.533  24.911   1.454  1.00 48.24           C  
ATOM   2820  HA  ALA A 182     -17.004  25.290   0.547  1.00 48.24           H  
ATOM   2821  C   ALA A 182     -15.925  23.547   1.149  1.00 48.24           C  
ATOM   2822  CB  ALA A 182     -15.539  25.969   1.934  1.00 48.24           C  
ATOM   2823  HB1 ALA A 182     -14.852  26.191   1.118  1.00 48.24           H  
ATOM   2824  HB2 ALA A 182     -14.984  25.597   2.795  1.00 48.24           H  
ATOM   2825  HB3 ALA A 182     -16.067  26.882   2.209  1.00 48.24           H  
ATOM   2826  O   ALA A 182     -14.978  23.125   1.803  1.00 48.24           O  
ATOM   2827  N   ARG A 183     -16.489  22.856   0.151  1.00 56.40           N  
ATOM   2828  H   ARG A 183     -17.310  23.237  -0.296  1.00 56.40           H  
ATOM   2829  CA  ARG A 183     -15.688  21.868  -0.570  1.00 56.40           C  
ATOM   2830  HA  ARG A 183     -15.217  21.171   0.123  1.00 56.40           H  
ATOM   2831  C   ARG A 183     -14.571  22.625  -1.236  1.00 56.40           C  
ATOM   2832  CB  ARG A 183     -16.464  21.038  -1.579  1.00 56.40           C  
ATOM   2833  HB2 ARG A 183     -15.735  20.426  -2.110  1.00 56.40           H  
ATOM   2834  HB3 ARG A 183     -17.027  21.700  -2.237  1.00 56.40           H  
ATOM   2835  O   ARG A 183     -14.796  23.348  -2.211  1.00 56.40           O  
ATOM   2836  CG  ARG A 183     -17.414  20.108  -0.892  1.00 56.40           C  
ATOM   2837  HG2 ARG A 183     -18.067  20.794  -0.352  1.00 56.40           H  
ATOM   2838  HG3 ARG A 183     -16.835  19.483  -0.212  1.00 56.40           H  
ATOM   2839  CD  ARG A 183     -18.318  19.198  -1.722  1.00 56.40           C  
ATOM   2840  HD2 ARG A 183     -18.593  19.701  -2.649  1.00 56.40           H  
ATOM   2841  HD3 ARG A 183     -17.790  18.268  -1.936  1.00 56.40           H  
ATOM   2842  NE  ARG A 183     -19.490  18.965  -0.869  1.00 56.40           N  
ATOM   2843  HE  ARG A 183     -19.392  19.379   0.046  1.00 56.40           H  
ATOM   2844  NH1 ARG A 183     -20.996  17.537  -1.904  1.00 56.40           N  
ATOM   2845 HH11 ARG A 183     -21.521  16.690  -1.739  1.00 56.40           H  
ATOM   2846 HH12 ARG A 183     -20.572  17.624  -2.817  1.00 56.40           H  
ATOM   2847  NH2 ARG A 183     -20.833  17.679   0.292  1.00 56.40           N  
ATOM   2848 HH21 ARG A 183     -20.159  17.741   1.042  1.00 56.40           H  
ATOM   2849 HH22 ARG A 183     -21.325  16.797   0.298  1.00 56.40           H  
ATOM   2850  CZ  ARG A 183     -20.432  18.067  -0.867  1.00 56.40           C  
ATOM   2851  N   TRP A 184     -13.411  22.522  -0.629  1.00 66.09           N  
ATOM   2852  H   TRP A 184     -13.342  21.909   0.171  1.00 66.09           H  
ATOM   2853  CA  TRP A 184     -12.180  22.835  -1.283  1.00 66.09           C  
ATOM   2854  HA  TRP A 184     -12.351  23.534  -2.102  1.00 66.09           H  
ATOM   2855  C   TRP A 184     -11.648  21.523  -1.785  1.00 66.09           C  
ATOM   2856  CB  TRP A 184     -11.210  23.471  -0.329  1.00 66.09           C  
ATOM   2857  HB2 TRP A 184     -10.970  22.777   0.476  1.00 66.09           H  
ATOM   2858  HB3 TRP A 184     -10.319  23.672  -0.925  1.00 66.09           H  
ATOM   2859  O   TRP A 184     -11.326  20.658  -0.984  1.00 66.09           O  
ATOM   2860  CG  TRP A 184     -11.622  24.760   0.267  1.00 66.09           C  
ATOM   2861  CD1 TRP A 184     -12.235  24.901   1.457  1.00 66.09           C  
ATOM   2862  HD1 TRP A 184     -12.527  24.075   2.088  1.00 66.09           H  
ATOM   2863  CD2 TRP A 184     -11.349  26.100  -0.220  1.00 66.09           C  
ATOM   2864  CE2 TRP A 184     -11.805  27.030   0.754  1.00 66.09           C  
ATOM   2865  CE3 TRP A 184     -10.707  26.622  -1.356  1.00 66.09           C  
ATOM   2866  HE3 TRP A 184     -10.324  25.932  -2.094  1.00 66.09           H  
ATOM   2867  NE1 TRP A 184     -12.331  26.243   1.758  1.00 66.09           N  
ATOM   2868  HE1 TRP A 184     -12.666  26.574   2.652  1.00 66.09           H  
ATOM   2869  CH2 TRP A 184     -10.958  28.899  -0.532  1.00 66.09           C  
ATOM   2870  HH2 TRP A 184     -10.763  29.956  -0.641  1.00 66.09           H  
ATOM   2871  CZ2 TRP A 184     -11.639  28.414   0.599  1.00 66.09           C  
ATOM   2872  HZ2 TRP A 184     -11.977  29.091   1.370  1.00 66.09           H  
ATOM   2873  CZ3 TRP A 184     -10.478  28.000  -1.498  1.00 66.09           C  
ATOM   2874  HZ3 TRP A 184      -9.897  28.363  -2.333  1.00 66.09           H  
ATOM   2875  N   GLY A 185     -11.620  21.360  -3.096  1.00 71.21           N  
ATOM   2876  H   GLY A 185     -11.858  22.123  -3.713  1.00 71.21           H  
ATOM   2877  CA  GLY A 185     -11.228  20.085  -3.644  1.00 71.21           C  
ATOM   2878  HA2 GLY A 185     -12.025  19.725  -4.295  1.00 71.21           H  
ATOM   2879  HA3 GLY A 185     -11.059  19.379  -2.832  1.00 71.21           H  
ATOM   2880  C   GLY A 185      -9.939  20.127  -4.400  1.00 71.21           C  
ATOM   2881  O   GLY A 185      -9.726  21.078  -5.133  1.00 71.21           O  
ATOM   2882  N   SER A 186      -9.141  19.085  -4.243  1.00 73.42           N  
ATOM   2883  H   SER A 186      -9.443  18.354  -3.615  1.00 73.42           H  
ATOM   2884  CA  SER A 186      -7.881  18.837  -4.916  1.00 73.42           C  
ATOM   2885  HA  SER A 186      -7.618  19.715  -5.505  1.00 73.42           H  
ATOM   2886  C   SER A 186      -8.039  17.629  -5.847  1.00 73.42           C  
ATOM   2887  CB  SER A 186      -6.800  18.652  -3.842  1.00 73.42           C  
ATOM   2888  HB2 SER A 186      -6.830  19.497  -3.153  1.00 73.42           H  
ATOM   2889  HB3 SER A 186      -5.816  18.644  -4.310  1.00 73.42           H  
ATOM   2890  O   SER A 186      -8.593  16.619  -5.438  1.00 73.42           O  
ATOM   2891  OG  SER A 186      -6.939  17.450  -3.115  1.00 73.42           O  
ATOM   2892  HG  SER A 186      -7.809  17.384  -2.714  1.00 73.42           H  
ATOM   2893  N   HIS A 187      -7.657  17.716  -7.124  1.00 72.61           N  
ATOM   2894  H   HIS A 187      -7.353  18.610  -7.482  1.00 72.61           H  
ATOM   2895  CA  HIS A 187      -7.666  16.555  -8.024  1.00 72.61           C  
ATOM   2896  HA  HIS A 187      -8.194  15.734  -7.540  1.00 72.61           H  
ATOM   2897  C   HIS A 187      -6.286  16.035  -8.295  1.00 72.61           C  
ATOM   2898  CB  HIS A 187      -8.249  16.866  -9.419  1.00 72.61           C  
ATOM   2899  HB2 HIS A 187      -8.232  15.945 -10.002  1.00 72.61           H  
ATOM   2900  HB3 HIS A 187      -7.638  17.612  -9.927  1.00 72.61           H  
ATOM   2901  O   HIS A 187      -5.655  16.770  -9.011  1.00 72.61           O  
ATOM   2902  CG  HIS A 187      -9.616  17.388  -9.474  1.00 72.61           C  
ATOM   2903  CD2 HIS A 187      -9.957  18.696  -9.609  1.00 72.61           C  
ATOM   2904  HD2 HIS A 187      -9.272  19.526  -9.696  1.00 72.61           H  
ATOM   2905  ND1 HIS A 187     -10.752  16.647  -9.397  1.00 72.61           N  
ATOM   2906  CE1 HIS A 187     -10.837  15.660  -9.201  1.00 72.61           C  
ATOM   2907  HE1 HIS A 187     -11.750  17.513  -9.334  1.00 72.61           H  
ATOM   2908  NE2 HIS A 187     -12.736  17.252  -8.980  1.00 72.61           N  
ATOM   2909  HE2 HIS A 187     -11.338  18.764  -9.569  1.00 72.61           H  
ATOM   2910  N   TYR A 188      -5.870  14.838  -7.879  1.00 76.73           N  
ATOM   2911  H   TYR A 188      -6.519  14.251  -7.374  1.00 76.73           H  
ATOM   2912  CA  TYR A 188      -4.722  14.127  -8.464  1.00 76.73           C  
ATOM   2913  HA  TYR A 188      -3.878  14.806  -8.578  1.00 76.73           H  
ATOM   2914  C   TYR A 188      -5.086  13.518  -9.820  1.00 76.73           C  
ATOM   2915  CB  TYR A 188      -4.261  12.974  -7.577  1.00 76.73           C  
ATOM   2916  HB2 TYR A 188      -5.040  12.211  -7.587  1.00 76.73           H  
ATOM   2917  HB3 TYR A 188      -4.151  13.274  -6.535  1.00 76.73           H  
ATOM   2918  O   TYR A 188      -6.089  12.835  -9.971  1.00 76.73           O  
ATOM   2919  CG  TYR A 188      -2.967  12.355  -8.064  1.00 76.73           C  
ATOM   2920  CD1 TYR A 188      -2.997  11.078  -8.658  1.00 76.73           C  
ATOM   2921  HD1 TYR A 188      -3.927  10.536  -8.743  1.00 76.73           H  
ATOM   2922  CD2 TYR A 188      -1.741  13.039  -7.921  1.00 76.73           C  
ATOM   2923  HD2 TYR A 188      -1.707  13.999  -7.428  1.00 76.73           H  
ATOM   2924  CE1 TYR A 188      -1.803  10.466  -9.076  1.00 76.73           C  
ATOM   2925  HE1 TYR A 188      -1.820   9.471  -9.495  1.00 76.73           H  
ATOM   2926  CE2 TYR A 188      -0.543  12.427  -8.344  1.00 76.73           C  
ATOM   2927  HE2 TYR A 188       0.415  12.903  -8.194  1.00 76.73           H  
ATOM   2928  OH  TYR A 188       0.568  10.530  -9.331  1.00 76.73           O  
ATOM   2929  HH  TYR A 188       0.443   9.620  -9.611  1.00 76.73           H  
ATOM   2930  CZ  TYR A 188      -0.572  11.129  -8.901  1.00 76.73           C  
ATOM   2931  N   VAL A 189      -4.313  13.729 -10.869  1.00 76.61           N  
ATOM   2932  H   VAL A 189      -3.545  14.376 -10.761  1.00 76.61           H  
ATOM   2933  CA  VAL A 189      -4.769  13.338 -12.199  1.00 76.61           C  
ATOM   2934  HA  VAL A 189      -5.373  12.433 -12.137  1.00 76.61           H  
ATOM   2935  C   VAL A 189      -3.605  13.011 -13.057  1.00 76.61           C  
ATOM   2936  CB  VAL A 189      -5.578  14.449 -12.878  1.00 76.61           C  
ATOM   2937  HB  VAL A 189      -4.939  15.314 -13.056  1.00 76.61           H  
ATOM   2938  O   VAL A 189      -3.101  13.911 -13.706  1.00 76.61           O  
ATOM   2939  CG1 VAL A 189      -6.146  13.981 -14.221  1.00 76.61           C  
ATOM   2940 HG11 VAL A 189      -6.116  14.825 -14.911  1.00 76.61           H  
ATOM   2941 HG12 VAL A 189      -5.545  13.171 -14.633  1.00 76.61           H  
ATOM   2942 HG13 VAL A 189      -7.162  13.603 -14.109  1.00 76.61           H  
ATOM   2943  CG2 VAL A 189      -6.722  14.953 -12.033  1.00 76.61           C  
ATOM   2944 HG21 VAL A 189      -6.332  15.349 -11.095  1.00 76.61           H  
ATOM   2945 HG22 VAL A 189      -7.424  14.150 -11.808  1.00 76.61           H  
ATOM   2946 HG23 VAL A 189      -7.179  15.787 -12.566  1.00 76.61           H  
ATOM   2947  N   GLU A 190      -3.245  11.742 -13.137  1.00 78.23           N  
ATOM   2948  H   GLU A 190      -3.768  11.045 -12.627  1.00 78.23           H  
ATOM   2949  CA  GLU A 190      -2.365  11.274 -14.186  1.00 78.23           C  
ATOM   2950  HA  GLU A 190      -1.442  11.853 -14.198  1.00 78.23           H  
ATOM   2951  C   GLU A 190      -3.052  11.364 -15.548  1.00 78.23           C  
ATOM   2952  CB  GLU A 190      -1.949   9.841 -13.971  1.00 78.23           C  
ATOM   2953  HB2 GLU A 190      -1.105   9.703 -14.647  1.00 78.23           H  
ATOM   2954  HB3 GLU A 190      -2.759   9.186 -14.293  1.00 78.23           H  
ATOM   2955  O   GLU A 190      -4.131  10.824 -15.750  1.00 78.23           O  
ATOM   2956  CG  GLU A 190      -1.520   9.385 -12.581  1.00 78.23           C  
ATOM   2957  HG2 GLU A 190      -0.919  10.156 -12.099  1.00 78.23           H  
ATOM   2958  HG3 GLU A 190      -2.398   9.200 -11.962  1.00 78.23           H  
ATOM   2959  CD  GLU A 190      -0.703   8.107 -12.797  1.00 78.23           C  
ATOM   2960  OE1 GLU A 190       0.399   8.014 -12.223  1.00 78.23           O  
ATOM   2961  OE2 GLU A 190      -1.062   7.328 -13.726  1.00 78.23           O  
ATOM   2962  N   LEU A 191      -2.420  11.981 -16.537  1.00 77.77           N  
ATOM   2963  H   LEU A 191      -1.622  12.532 -16.253  1.00 77.77           H  
ATOM   2964  CA  LEU A 191      -2.911  12.137 -17.898  1.00 77.77           C  
ATOM   2965  HA  LEU A 191      -3.740  11.458 -18.094  1.00 77.77           H  
ATOM   2966  C   LEU A 191      -1.787  11.817 -18.842  1.00 77.77           C  
ATOM   2967  CB  LEU A 191      -3.331  13.583 -18.176  1.00 77.77           C  
ATOM   2968  HB2 LEU A 191      -3.723  13.642 -19.192  1.00 77.77           H  
ATOM   2969  HB3 LEU A 191      -2.438  14.207 -18.145  1.00 77.77           H  
ATOM   2970  O   LEU A 191      -0.925  12.647 -19.053  1.00 77.77           O  
ATOM   2971  CG  LEU A 191      -4.331  14.216 -17.228  1.00 77.77           C  
ATOM   2972  HG  LEU A 191      -4.025  14.080 -16.190  1.00 77.77           H  
ATOM   2973  CD1 LEU A 191      -4.277  15.704 -17.532  1.00 77.77           C  
ATOM   2974 HD11 LEU A 191      -5.000  16.205 -16.889  1.00 77.77           H  
ATOM   2975 HD12 LEU A 191      -4.447  15.933 -18.584  1.00 77.77           H  
ATOM   2976 HD13 LEU A 191      -3.277  16.056 -17.276  1.00 77.77           H  
ATOM   2977  CD2 LEU A 191      -5.726  13.631 -17.440  1.00 77.77           C  
ATOM   2978 HD21 LEU A 191      -5.821  12.773 -16.775  1.00 77.77           H  
ATOM   2979 HD22 LEU A 191      -6.497  14.351 -17.163  1.00 77.77           H  
ATOM   2980 HD23 LEU A 191      -5.870  13.277 -18.461  1.00 77.77           H  
ATOM   2981  N   ILE A 192      -1.782  10.664 -19.480  1.00 80.63           N  
ATOM   2982  H   ILE A 192      -2.536  10.014 -19.309  1.00 80.63           H  
ATOM   2983  CA  ILE A 192      -0.721  10.347 -20.423  1.00 80.63           C  
ATOM   2984  HA  ILE A 192       0.205  10.771 -20.035  1.00 80.63           H  
ATOM   2985  C   ILE A 192      -0.910  10.996 -21.786  1.00 80.63           C  
ATOM   2986  CB  ILE A 192      -0.449   8.863 -20.477  1.00 80.63           C  
ATOM   2987  HB  ILE A 192       0.543   8.813 -20.927  1.00 80.63           H  
ATOM   2988  O   ILE A 192      -2.032  11.094 -22.252  1.00 80.63           O  
ATOM   2989  CG1 ILE A 192      -1.389   8.037 -21.337  1.00 80.63           C  
ATOM   2990 HG12 ILE A 192      -2.274   7.768 -20.761  1.00 80.63           H  
ATOM   2991 HG13 ILE A 192      -1.708   8.611 -22.207  1.00 80.63           H  
ATOM   2992  CG2 ILE A 192      -0.340   8.239 -19.103  1.00 80.63           C  
ATOM   2993 HG21 ILE A 192       0.120   7.251 -19.124  1.00 80.63           H  
ATOM   2994 HG22 ILE A 192       0.230   8.878 -18.428  1.00 80.63           H  
ATOM   2995 HG23 ILE A 192      -1.343   8.192 -18.679  1.00 80.63           H  
ATOM   2996  CD1 ILE A 192      -0.623   6.802 -21.815  1.00 80.63           C  
ATOM   2997 HD11 ILE A 192      -1.006   6.484 -22.784  1.00 80.63           H  
ATOM   2998 HD12 ILE A 192       0.426   7.018 -22.021  1.00 80.63           H  
ATOM   2999 HD13 ILE A 192      -0.697   6.014 -21.066  1.00 80.63           H  
ATOM   3000  N   GLU A 193       0.149  11.398 -22.489  1.00 78.78           N  
ATOM   3001  H   GLU A 193       0.994  11.543 -21.956  1.00 78.78           H  
ATOM   3002  CA  GLU A 193       0.011  12.078 -23.782  1.00 78.78           C  
ATOM   3003  HA  GLU A 193      -0.830  12.768 -23.713  1.00 78.78           H  
ATOM   3004  C   GLU A 193      -0.296  11.110 -24.914  1.00 78.78           C  
ATOM   3005  CB  GLU A 193       1.205  12.942 -24.117  1.00 78.78           C  
ATOM   3006  HB2 GLU A 193       2.027  12.239 -24.248  1.00 78.78           H  
ATOM   3007  HB3 GLU A 193       1.417  13.610 -23.282  1.00 78.78           H  
ATOM   3008  O   GLU A 193       0.324  10.077 -25.121  1.00 78.78           O  
ATOM   3009  CG  GLU A 193       1.017  13.795 -25.388  1.00 78.78           C  
ATOM   3010  HG2 GLU A 193       0.449  14.693 -25.143  1.00 78.78           H  
ATOM   3011  HG3 GLU A 193       0.484  13.237 -26.158  1.00 78.78           H  
ATOM   3012  CD  GLU A 193       2.346  14.166 -26.006  1.00 78.78           C  
ATOM   3013  OE1 GLU A 193       2.455  15.172 -26.744  1.00 78.78           O  
ATOM   3014  OE2 GLU A 193       3.290  13.375 -25.817  1.00 78.78           O  
ATOM   3015  N   GLN A 194      -1.298  11.452 -25.684  1.00 79.33           N  
ATOM   3016  H   GLN A 194      -1.673  12.377 -25.525  1.00 79.33           H  
ATOM   3017  CA  GLN A 194      -2.033  10.650 -26.612  1.00 79.33           C  
ATOM   3018  HA  GLN A 194      -1.543   9.685 -26.741  1.00 79.33           H  
ATOM   3019  C   GLN A 194      -2.143  11.336 -27.971  1.00 79.33           C  
ATOM   3020  CB  GLN A 194      -3.420  10.500 -25.994  1.00 79.33           C  
ATOM   3021  HB2 GLN A 194      -3.792  11.492 -25.738  1.00 79.33           H  
ATOM   3022  HB3 GLN A 194      -4.114  10.173 -26.768  1.00 79.33           H  
ATOM   3023  O   GLN A 194      -2.655  12.442 -28.082  1.00 79.33           O  
ATOM   3024  CG  GLN A 194      -3.553   9.623 -24.739  1.00 79.33           C  
ATOM   3025  HG2 GLN A 194      -3.275  10.226 -23.875  1.00 79.33           H  
ATOM   3026  HG3 GLN A 194      -4.620   9.417 -24.653  1.00 79.33           H  
ATOM   3027  CD  GLN A 194      -2.810   8.293 -24.641  1.00 79.33           C  
ATOM   3028  NE2 GLN A 194      -1.515   8.210 -24.697  1.00 79.33           N  
ATOM   3029 HE21 GLN A 194      -0.959   9.049 -24.611  1.00 79.33           H  
ATOM   3030 HE22 GLN A 194      -1.041   7.321 -24.627  1.00 79.33           H  
ATOM   3031  OE1 GLN A 194      -3.381   7.220 -24.705  1.00 79.33           O  
ATOM   3032  N   ILE A 195      -1.740  10.651 -29.042  1.00 81.61           N  
ATOM   3033  H   ILE A 195      -1.277   9.766 -28.898  1.00 81.61           H  
ATOM   3034  CA  ILE A 195      -1.915  11.114 -30.436  1.00 81.61           C  
ATOM   3035  HA  ILE A 195      -2.751  11.813 -30.471  1.00 81.61           H  
ATOM   3036  C   ILE A 195      -2.297   9.967 -31.381  1.00 81.61           C  
ATOM   3037  CB  ILE A 195      -0.655  11.866 -30.917  1.00 81.61           C  
ATOM   3038  HB  ILE A 195      -0.882  12.319 -31.882  1.00 81.61           H  
ATOM   3039  O   ILE A 195      -2.473   8.830 -30.875  1.00 81.61           O  
ATOM   3040  CG1 ILE A 195       0.465  10.840 -31.118  1.00 81.61           C  
ATOM   3041 HG12 ILE A 195       0.159  10.090 -31.848  1.00 81.61           H  
ATOM   3042 HG13 ILE A 195       0.634  10.336 -30.166  1.00 81.61           H  
ATOM   3043  CG2 ILE A 195      -0.233  12.987 -29.949  1.00 81.61           C  
ATOM   3044 HG21 ILE A 195       0.102  12.583 -28.994  1.00 81.61           H  
ATOM   3045 HG22 ILE A 195       0.580  13.575 -30.375  1.00 81.61           H  
ATOM   3046 HG23 ILE A 195      -1.077  13.648 -29.752  1.00 81.61           H  
ATOM   3047  CD1 ILE A 195       1.763  11.417 -31.642  1.00 81.61           C  
ATOM   3048 HD11 ILE A 195       1.581  11.927 -32.588  1.00 81.61           H  
ATOM   3049 HD12 ILE A 195       2.457  10.589 -31.784  1.00 81.61           H  
ATOM   3050 HD13 ILE A 195       2.183  12.110 -30.914  1.00 81.61           H  
ATOM   3051  OXT ILE A 195      -2.329  10.210 -32.609  1.00 81.61           O  
TER    3052      ILE A 195                                                       
ATOM   3052  N   MET B   1     -31.395   8.089  -0.823  1.00 70.63           N  
ATOM   3053  H   MET B   1     -30.875   7.223  -0.803  1.00 70.63           H  
ATOM   3054  H2  MET B   1     -32.360   7.878  -1.033  1.00 70.63           H  
ATOM   3055  H3  MET B   1     -31.368   8.468   0.113  1.00 70.63           H  
ATOM   3056  CA  MET B   1     -30.778   9.060  -1.760  1.00 70.63           C  
ATOM   3057  HA  MET B   1     -30.661   8.611  -2.747  1.00 70.63           H  
ATOM   3058  C   MET B   1     -29.403   9.387  -1.209  1.00 70.63           C  
ATOM   3059  CB  MET B   1     -31.653  10.323  -1.877  1.00 70.63           C  
ATOM   3060  HB2 MET B   1     -31.874  10.695  -0.877  1.00 70.63           H  
ATOM   3061  HB3 MET B   1     -32.595  10.044  -2.349  1.00 70.63           H  
ATOM   3062  O   MET B   1     -29.304   9.509   0.007  1.00 70.63           O  
ATOM   3063  CG  MET B   1     -31.031  11.469  -2.681  1.00 70.63           C  
ATOM   3064  HG2 MET B   1     -30.759  11.103  -3.671  1.00 70.63           H  
ATOM   3065  HG3 MET B   1     -30.142  11.805  -2.147  1.00 70.63           H  
ATOM   3066  SD  MET B   1     -32.130  12.900  -2.866  1.00 70.63           S  
ATOM   3067  CE  MET B   1     -31.240  13.932  -4.064  1.00 70.63           C  
ATOM   3068  HE1 MET B   1     -30.225  14.121  -3.714  1.00 70.63           H  
ATOM   3069  HE2 MET B   1     -31.230  13.430  -5.031  1.00 70.63           H  
ATOM   3070  HE3 MET B   1     -31.758  14.885  -4.174  1.00 70.63           H  
ATOM   3071  N   PHE B   2     -28.365   9.488  -2.039  1.00 72.73           N  
ATOM   3072  H   PHE B   2     -28.459   9.314  -3.030  1.00 72.73           H  
ATOM   3073  CA  PHE B   2     -27.013   9.715  -1.523  1.00 72.73           C  
ATOM   3074  HA  PHE B   2     -26.851   8.906  -0.810  1.00 72.73           H  
ATOM   3075  C   PHE B   2     -26.888  11.051  -0.771  1.00 72.73           C  
ATOM   3076  CB  PHE B   2     -25.984   9.556  -2.640  1.00 72.73           C  
ATOM   3077  HB2 PHE B   2     -26.333   8.726  -3.254  1.00 72.73           H  
ATOM   3078  HB3 PHE B   2     -25.960  10.459  -3.251  1.00 72.73           H  
ATOM   3079  O   PHE B   2     -27.280  12.084  -1.313  1.00 72.73           O  
ATOM   3080  CG  PHE B   2     -24.561   9.241  -2.251  1.00 72.73           C  
ATOM   3081  CD1 PHE B   2     -23.657  10.235  -1.864  1.00 72.73           C  
ATOM   3082  HD1 PHE B   2     -23.973  11.265  -1.801  1.00 72.73           H  
ATOM   3083  CD2 PHE B   2     -24.084   7.951  -2.474  1.00 72.73           C  
ATOM   3084  HD2 PHE B   2     -24.787   7.219  -2.845  1.00 72.73           H  
ATOM   3085  CE1 PHE B   2     -22.316   9.905  -1.642  1.00 72.73           C  
ATOM   3086  HE1 PHE B   2     -21.600  10.683  -1.424  1.00 72.73           H  
ATOM   3087  CE2 PHE B   2     -22.762   7.595  -2.189  1.00 72.73           C  
ATOM   3088  HE2 PHE B   2     -22.411   6.587  -2.353  1.00 72.73           H  
ATOM   3089  CZ  PHE B   2     -21.888   8.573  -1.710  1.00 72.73           C  
ATOM   3090  HZ  PHE B   2     -20.876   8.310  -1.439  1.00 72.73           H  
ATOM   3091  N   PRO B   3     -26.369  11.067   0.469  1.00 75.19           N  
ATOM   3092  CA  PRO B   3     -26.066  12.245   1.253  1.00 75.19           C  
ATOM   3093  HA  PRO B   3     -26.849  12.997   1.148  1.00 75.19           H  
ATOM   3094  C   PRO B   3     -24.744  12.823   0.765  1.00 75.19           C  
ATOM   3095  CB  PRO B   3     -26.011  11.742   2.686  1.00 75.19           C  
ATOM   3096  HB2 PRO B   3     -25.451  12.408   3.343  1.00 75.19           H  
ATOM   3097  HB3 PRO B   3     -27.028  11.593   3.046  1.00 75.19           H  
ATOM   3098  O   PRO B   3     -23.748  12.890   1.468  1.00 75.19           O  
ATOM   3099  CG  PRO B   3     -25.341  10.393   2.530  1.00 75.19           C  
ATOM   3100  HG2 PRO B   3     -25.622   9.722   3.342  1.00 75.19           H  
ATOM   3101  HG3 PRO B   3     -24.260  10.505   2.445  1.00 75.19           H  
ATOM   3102  CD  PRO B   3     -25.879   9.926   1.191  1.00 75.19           C  
ATOM   3103  HD2 PRO B   3     -26.695   9.226   1.370  1.00 75.19           H  
ATOM   3104  HD3 PRO B   3     -25.062   9.513   0.599  1.00 75.19           H  
ATOM   3105  N   THR B   4     -24.758  13.254  -0.482  1.00 72.44           N  
ATOM   3106  H   THR B   4     -25.628  13.189  -0.991  1.00 72.44           H  
ATOM   3107  CA  THR B   4     -23.660  13.934  -1.164  1.00 72.44           C  
ATOM   3108  HA  THR B   4     -22.845  13.247  -1.395  1.00 72.44           H  
ATOM   3109  C   THR B   4     -23.117  15.078  -0.349  1.00 72.44           C  
ATOM   3110  CB  THR B   4     -24.220  14.549  -2.436  1.00 72.44           C  
ATOM   3111  HB  THR B   4     -23.501  15.249  -2.862  1.00 72.44           H  
ATOM   3112  O   THR B   4     -21.915  15.282  -0.309  1.00 72.44           O  
ATOM   3113  CG2 THR B   4     -24.619  13.447  -3.391  1.00 72.44           C  
ATOM   3114 HG21 THR B   4     -23.759  12.853  -3.703  1.00 72.44           H  
ATOM   3115 HG22 THR B   4     -25.321  12.770  -2.904  1.00 72.44           H  
ATOM   3116 HG23 THR B   4     -25.101  13.915  -4.248  1.00 72.44           H  
ATOM   3117  OG1 THR B   4     -25.412  15.261  -2.200  1.00 72.44           O  
ATOM   3118  HG1 THR B   4     -25.559  15.795  -2.984  1.00 72.44           H  
ATOM   3119  N   ASN B   5     -24.017  15.803   0.313  1.00 71.77           N  
ATOM   3120  H   ASN B   5     -24.979  15.594   0.088  1.00 71.77           H  
ATOM   3121  CA  ASN B   5     -23.773  16.916   1.223  1.00 71.77           C  
ATOM   3122  HA  ASN B   5     -23.262  17.721   0.694  1.00 71.77           H  
ATOM   3123  C   ASN B   5     -22.929  16.537   2.444  1.00 71.77           C  
ATOM   3124  CB  ASN B   5     -25.134  17.447   1.676  1.00 71.77           C  
ATOM   3125  HB2 ASN B   5     -24.978  18.230   2.418  1.00 71.77           H  
ATOM   3126  HB3 ASN B   5     -25.698  16.643   2.148  1.00 71.77           H  
ATOM   3127  O   ASN B   5     -22.334  17.416   3.057  1.00 71.77           O  
ATOM   3128  CG  ASN B   5     -25.938  18.044   0.537  1.00 71.77           C  
ATOM   3129  ND2 ASN B   5     -27.228  18.183   0.719  1.00 71.77           N  
ATOM   3130 HD21 ASN B   5     -27.649  17.915   1.597  1.00 71.77           H  
ATOM   3131 HD22 ASN B   5     -27.739  18.567  -0.064  1.00 71.77           H  
ATOM   3132  OD1 ASN B   5     -25.448  18.393  -0.521  1.00 71.77           O  
ATOM   3133  N   ASP B   6     -22.863  15.252   2.777  1.00 70.23           N  
ATOM   3134  H   ASP B   6     -23.380  14.561   2.253  1.00 70.23           H  
ATOM   3135  CA  ASP B   6     -22.055  14.768   3.881  1.00 70.23           C  
ATOM   3136  HA  ASP B   6     -21.961  15.575   4.607  1.00 70.23           H  
ATOM   3137  C   ASP B   6     -20.644  14.392   3.431  1.00 70.23           C  
ATOM   3138  CB  ASP B   6     -22.719  13.568   4.556  1.00 70.23           C  
ATOM   3139  HB2 ASP B   6     -22.063  13.285   5.380  1.00 70.23           H  
ATOM   3140  HB3 ASP B   6     -22.758  12.751   3.836  1.00 70.23           H  
ATOM   3141  O   ASP B   6     -19.742  14.297   4.265  1.00 70.23           O  
ATOM   3142  CG  ASP B   6     -24.115  13.765   5.150  1.00 70.23           C  
ATOM   3143  OD1 ASP B   6     -24.616  12.820   5.803  1.00 70.23           O  
ATOM   3144  OD2 ASP B   6     -24.777  14.797   4.904  1.00 70.23           O  
ATOM   3145  N   PHE B   7     -20.446  14.215   2.122  1.00 69.37           N  
ATOM   3146  H   PHE B   7     -21.212  14.327   1.473  1.00 69.37           H  
ATOM   3147  CA  PHE B   7     -19.125  13.953   1.603  1.00 69.37           C  
ATOM   3148  HA  PHE B   7     -18.713  13.253   2.329  1.00 69.37           H  
ATOM   3149  C   PHE B   7     -18.254  15.197   1.617  1.00 69.37           C  
ATOM   3150  CB  PHE B   7     -19.123  13.174   0.305  1.00 69.37           C  
ATOM   3151  HB2 PHE B   7     -19.838  13.588  -0.407  1.00 69.37           H  
ATOM   3152  HB3 PHE B   7     -18.117  13.220  -0.110  1.00 69.37           H  
ATOM   3153  O   PHE B   7     -18.699  16.291   1.255  1.00 69.37           O  
ATOM   3154  CG  PHE B   7     -19.439  11.737   0.586  1.00 69.37           C  
ATOM   3155  CD1 PHE B   7     -18.398  10.819   0.756  1.00 69.37           C  
ATOM   3156  HD1 PHE B   7     -17.369  11.130   0.652  1.00 69.37           H  
ATOM   3157  CD2 PHE B   7     -20.765  11.342   0.787  1.00 69.37           C  
ATOM   3158  HD2 PHE B   7     -21.562  12.066   0.707  1.00 69.37           H  
ATOM   3159  CE1 PHE B   7     -18.685   9.480   1.009  1.00 69.37           C  
ATOM   3160  HE1 PHE B   7     -17.861   8.787   1.097  1.00 69.37           H  
ATOM   3161  CE2 PHE B   7     -21.055  10.001   1.048  1.00 69.37           C  
ATOM   3162  HE2 PHE B   7     -22.087   9.700   1.150  1.00 69.37           H  
ATOM   3163  CZ  PHE B   7     -20.012   9.063   1.135  1.00 69.37           C  
ATOM   3164  HZ  PHE B   7     -20.218   8.027   1.358  1.00 69.37           H  
ATOM   3165  N   GLU B   8     -17.029  15.046   2.097  1.00 69.20           N  
ATOM   3166  H   GLU B   8     -16.673  14.108   2.219  1.00 69.20           H  
ATOM   3167  CA  GLU B   8     -16.024  16.079   2.025  1.00 69.20           C  
ATOM   3168  HA  GLU B   8     -16.557  17.016   1.865  1.00 69.20           H  
ATOM   3169  C   GLU B   8     -15.282  15.999   0.739  1.00 69.20           C  
ATOM   3170  CB  GLU B   8     -15.208  16.268   3.315  1.00 69.20           C  
ATOM   3171  HB2 GLU B   8     -15.923  16.165   4.131  1.00 69.20           H  
ATOM   3172  HB3 GLU B   8     -14.892  17.311   3.350  1.00 69.20           H  
ATOM   3173  O   GLU B   8     -15.586  16.781  -0.165  1.00 69.20           O  
ATOM   3174  CG  GLU B   8     -13.955  15.459   3.674  1.00 69.20           C  
ATOM   3175  HG2 GLU B   8     -14.187  14.395   3.624  1.00 69.20           H  
ATOM   3176  HG3 GLU B   8     -13.171  15.649   2.942  1.00 69.20           H  
ATOM   3177  CD  GLU B   8     -13.467  15.876   5.084  1.00 69.20           C  
ATOM   3178  OE1 GLU B   8     -12.982  15.013   5.840  1.00 69.20           O  
ATOM   3179  OE2 GLU B   8     -13.734  17.036   5.481  1.00 69.20           O  
ATOM   3180  N   SER B   9     -14.377  15.053   0.659  1.00 67.47           N  
ATOM   3181  H   SER B   9     -14.298  14.373   1.401  1.00 67.47           H  
ATOM   3182  CA  SER B   9     -13.773  14.734  -0.587  1.00 67.47           C  
ATOM   3183  HA  SER B   9     -13.626  15.689  -1.091  1.00 67.47           H  
ATOM   3184  C   SER B   9     -14.712  13.949  -1.475  1.00 67.47           C  
ATOM   3185  CB  SER B   9     -12.395  14.177  -0.380  1.00 67.47           C  
ATOM   3186  HB2 SER B   9     -12.112  14.135   0.672  1.00 67.47           H  
ATOM   3187  HB3 SER B   9     -11.687  14.914  -0.761  1.00 67.47           H  
ATOM   3188  O   SER B   9     -15.617  13.244  -1.043  1.00 67.47           O  
ATOM   3189  OG  SER B   9     -12.220  12.953  -1.041  1.00 67.47           O  
ATOM   3190  HG  SER B   9     -11.346  12.667  -0.764  1.00 67.47           H  
ATOM   3191  N   ILE B  10     -14.625  14.274  -2.749  1.00 69.30           N  
ATOM   3192  H   ILE B  10     -13.809  14.800  -3.029  1.00 69.30           H  
ATOM   3193  CA  ILE B  10     -15.604  13.982  -3.773  1.00 69.30           C  
ATOM   3194  HA  ILE B  10     -15.907  12.946  -3.622  1.00 69.30           H  
ATOM   3195  C   ILE B  10     -14.885  14.061  -5.097  1.00 69.30           C  
ATOM   3196  CB  ILE B  10     -16.840  14.913  -3.730  1.00 69.30           C  
ATOM   3197  HB  ILE B  10     -16.509  15.941  -3.875  1.00 69.30           H  
ATOM   3198  O   ILE B  10     -15.079  14.987  -5.885  1.00 69.30           O  
ATOM   3199  CG1 ILE B  10     -17.565  14.825  -2.380  1.00 69.30           C  
ATOM   3200 HG12 ILE B  10     -17.719  13.774  -2.131  1.00 69.30           H  
ATOM   3201 HG13 ILE B  10     -16.943  15.295  -1.619  1.00 69.30           H  
ATOM   3202  CG2 ILE B  10     -17.838  14.596  -4.850  1.00 69.30           C  
ATOM   3203 HG21 ILE B  10     -18.629  13.943  -4.480  1.00 69.30           H  
ATOM   3204 HG22 ILE B  10     -18.298  15.523  -5.192  1.00 69.30           H  
ATOM   3205 HG23 ILE B  10     -17.372  14.070  -5.683  1.00 69.30           H  
ATOM   3206  CD1 ILE B  10     -18.912  15.493  -2.286  1.00 69.30           C  
ATOM   3207 HD11 ILE B  10     -18.854  16.451  -2.804  1.00 69.30           H  
ATOM   3208 HD12 ILE B  10     -19.144  15.657  -1.233  1.00 69.30           H  
ATOM   3209 HD13 ILE B  10     -19.685  14.853  -2.711  1.00 69.30           H  
ATOM   3210  N   GLN B  11     -14.050  13.076  -5.350  1.00 75.57           N  
ATOM   3211  H   GLN B  11     -13.829  12.391  -4.642  1.00 75.57           H  
ATOM   3212  CA  GLN B  11     -13.679  12.809  -6.712  1.00 75.57           C  
ATOM   3213  HA  GLN B  11     -13.249  13.719  -7.130  1.00 75.57           H  
ATOM   3214  C   GLN B  11     -14.936  12.476  -7.508  1.00 75.57           C  
ATOM   3215  CB  GLN B  11     -12.653  11.677  -6.712  1.00 75.57           C  
ATOM   3216  HB2 GLN B  11     -11.698  12.051  -6.344  1.00 75.57           H  
ATOM   3217  HB3 GLN B  11     -12.950  10.907  -6.001  1.00 75.57           H  
ATOM   3218  O   GLN B  11     -15.866  11.860  -6.993  1.00 75.57           O  
ATOM   3219  CG  GLN B  11     -12.487  10.987  -8.058  1.00 75.57           C  
ATOM   3220  HG2 GLN B  11     -12.581  11.700  -8.877  1.00 75.57           H  
ATOM   3221  HG3 GLN B  11     -13.262  10.231  -8.184  1.00 75.57           H  
ATOM   3222  CD  GLN B  11     -11.145  10.321  -8.165  1.00 75.57           C  
ATOM   3223  NE2 GLN B  11     -10.265  10.891  -8.919  1.00 75.57           N  
ATOM   3224 HE21 GLN B  11      -9.454  10.303  -9.047  1.00 75.57           H  
ATOM   3225 HE22 GLN B  11     -10.260  11.888  -9.077  1.00 75.57           H  
ATOM   3226  OE1 GLN B  11     -10.871   9.299  -7.593  1.00 75.57           O  
ATOM   3227  N   ALA B  12     -14.953  12.827  -8.786  1.00 75.22           N  
ATOM   3228  H   ALA B  12     -14.268  13.488  -9.124  1.00 75.22           H  
ATOM   3229  CA  ALA B  12     -15.836  12.192  -9.747  1.00 75.22           C  
ATOM   3230  HA  ALA B  12     -16.260  11.275  -9.338  1.00 75.22           H  
ATOM   3231  C   ALA B  12     -15.064  11.793 -10.991  1.00 75.22           C  
ATOM   3232  CB  ALA B  12     -17.007  13.111 -10.059  1.00 75.22           C  
ATOM   3233  HB1 ALA B  12     -17.483  13.439  -9.135  1.00 75.22           H  
ATOM   3234  HB2 ALA B  12     -17.705  12.582 -10.708  1.00 75.22           H  
ATOM   3235  HB3 ALA B  12     -16.662  13.982 -10.615  1.00 75.22           H  
ATOM   3236  O   ALA B  12     -15.272  12.399 -12.032  1.00 75.22           O  
ATOM   3237  N   GLU B  13     -14.195  10.785 -10.932  1.00 76.17           N  
ATOM   3238  H   GLU B  13     -14.092  10.234 -10.092  1.00 76.17           H  
ATOM   3239  CA  GLU B  13     -13.450  10.351 -12.106  1.00 76.17           C  
ATOM   3240  HA  GLU B  13     -13.125  11.265 -12.602  1.00 76.17           H  
ATOM   3241  C   GLU B  13     -14.303   9.651 -13.139  1.00 76.17           C  
ATOM   3242  CB  GLU B  13     -12.169   9.547 -11.812  1.00 76.17           C  
ATOM   3243  HB2 GLU B  13     -11.524  10.153 -11.175  1.00 76.17           H  
ATOM   3244  HB3 GLU B  13     -12.402   8.608 -11.311  1.00 76.17           H  
ATOM   3245  O   GLU B  13     -14.580   8.467 -13.021  1.00 76.17           O  
ATOM   3246  CG  GLU B  13     -11.507   9.280 -13.184  1.00 76.17           C  
ATOM   3247  HG2 GLU B  13     -12.166   8.638 -13.769  1.00 76.17           H  
ATOM   3248  HG3 GLU B  13     -11.439  10.215 -13.740  1.00 76.17           H  
ATOM   3249  CD  GLU B  13     -10.172   8.565 -13.260  1.00 76.17           C  
ATOM   3250  OE1 GLU B  13      -9.709   8.462 -14.425  1.00 76.17           O  
ATOM   3251  OE2 GLU B  13      -9.699   8.071 -12.233  1.00 76.17           O  
ATOM   3252  N   LEU B  14     -14.571  10.294 -14.274  1.00 76.70           N  
ATOM   3253  H   LEU B  14     -14.464  11.298 -14.307  1.00 76.70           H  
ATOM   3254  CA  LEU B  14     -14.986   9.546 -15.450  1.00 76.70           C  
ATOM   3255  HA  LEU B  14     -15.772   8.873 -15.107  1.00 76.70           H  
ATOM   3256  C   LEU B  14     -13.863   8.685 -16.044  1.00 76.70           C  
ATOM   3257  CB  LEU B  14     -15.641  10.427 -16.489  1.00 76.70           C  
ATOM   3258  HB2 LEU B  14     -16.326  11.114 -15.992  1.00 76.70           H  
ATOM   3259  HB3 LEU B  14     -14.856  10.976 -17.008  1.00 76.70           H  
ATOM   3260  O   LEU B  14     -13.330   8.987 -17.116  1.00 76.70           O  
ATOM   3261  CG  LEU B  14     -16.406   9.573 -17.500  1.00 76.70           C  
ATOM   3262  HG  LEU B  14     -15.921   8.611 -17.667  1.00 76.70           H  
ATOM   3263  CD1 LEU B  14     -17.838   9.334 -17.076  1.00 76.70           C  
ATOM   3264 HD11 LEU B  14     -18.234   8.445 -17.568  1.00 76.70           H  
ATOM   3265 HD12 LEU B  14     -18.447  10.197 -17.347  1.00 76.70           H  
ATOM   3266 HD13 LEU B  14     -17.865   9.217 -15.993  1.00 76.70           H  
ATOM   3267  CD2 LEU B  14     -16.490  10.299 -18.816  1.00 76.70           C  
ATOM   3268 HD21 LEU B  14     -16.876  11.309 -18.675  1.00 76.70           H  
ATOM   3269 HD22 LEU B  14     -17.134   9.726 -19.483  1.00 76.70           H  
ATOM   3270 HD23 LEU B  14     -15.478  10.346 -19.217  1.00 76.70           H  
ATOM   3271  N   ILE B  15     -13.591   7.542 -15.426  1.00 75.60           N  
ATOM   3272  H   ILE B  15     -14.011   7.392 -14.520  1.00 75.60           H  
ATOM   3273  CA  ILE B  15     -12.792   6.494 -16.019  1.00 75.60           C  
ATOM   3274  HA  ILE B  15     -11.807   6.900 -16.249  1.00 75.60           H  
ATOM   3275  C   ILE B  15     -13.531   6.058 -17.279  1.00 75.60           C  
ATOM   3276  CB  ILE B  15     -12.627   5.264 -15.118  1.00 75.60           C  
ATOM   3277  HB  ILE B  15     -13.629   4.834 -15.107  1.00 75.60           H  
ATOM   3278  O   ILE B  15     -14.667   5.572 -17.278  1.00 75.60           O  
ATOM   3279  CG1 ILE B  15     -12.305   5.479 -13.627  1.00 75.60           C  
ATOM   3280 HG12 ILE B  15     -12.672   6.451 -13.296  1.00 75.60           H  
ATOM   3281 HG13 ILE B  15     -12.847   4.722 -13.061  1.00 75.60           H  
ATOM   3282  CG2 ILE B  15     -11.656   4.284 -15.821  1.00 75.60           C  
ATOM   3283 HG21 ILE B  15     -11.384   3.466 -15.154  1.00 75.60           H  
ATOM   3284 HG22 ILE B  15     -10.732   4.807 -16.068  1.00 75.60           H  
ATOM   3285 HG23 ILE B  15     -12.105   3.865 -16.721  1.00 75.60           H  
ATOM   3286  CD1 ILE B  15     -10.841   5.348 -13.215  1.00 75.60           C  
ATOM   3287 HD11 ILE B  15     -10.526   4.305 -13.244  1.00 75.60           H  
ATOM   3288 HD12 ILE B  15     -10.725   5.696 -12.188  1.00 75.60           H  
ATOM   3289 HD13 ILE B  15     -10.201   5.933 -13.876  1.00 75.60           H  
ATOM   3290  N   SER B  16     -12.860   6.138 -18.413  1.00 71.41           N  
ATOM   3291  H   SER B  16     -11.949   6.574 -18.404  1.00 71.41           H  
ATOM   3292  CA  SER B  16     -13.232   5.270 -19.519  1.00 71.41           C  
ATOM   3293  HA  SER B  16     -14.070   4.641 -19.221  1.00 71.41           H  
ATOM   3294  C   SER B  16     -12.096   4.362 -19.799  1.00 71.41           C  
ATOM   3295  CB  SER B  16     -13.737   5.955 -20.764  1.00 71.41           C  
ATOM   3296  HB2 SER B  16     -12.931   6.254 -21.434  1.00 71.41           H  
ATOM   3297  HB3 SER B  16     -14.396   5.281 -21.311  1.00 71.41           H  
ATOM   3298  O   SER B  16     -11.026   4.730 -20.277  1.00 71.41           O  
ATOM   3299  OG  SER B  16     -14.457   7.040 -20.279  1.00 71.41           O  
ATOM   3300  HG  SER B  16     -14.049   7.299 -19.450  1.00 71.41           H  
ATOM   3301  N   HIS B  17     -12.415   3.102 -19.577  1.00 68.11           N  
ATOM   3302  H   HIS B  17     -13.262   2.891 -19.069  1.00 68.11           H  
ATOM   3303  CA  HIS B  17     -11.649   2.066 -20.179  1.00 68.11           C  
ATOM   3304  HA  HIS B  17     -10.694   1.963 -19.664  1.00 68.11           H  
ATOM   3305  C   HIS B  17     -11.452   2.339 -21.644  1.00 68.11           C  
ATOM   3306  CB  HIS B  17     -12.404   0.786 -20.165  1.00 68.11           C  
ATOM   3307  HB2 HIS B  17     -13.435   0.974 -20.467  1.00 68.11           H  
ATOM   3308  HB3 HIS B  17     -11.944   0.100 -20.875  1.00 68.11           H  
ATOM   3309  O   HIS B  17     -12.365   2.288 -22.486  1.00 68.11           O  
ATOM   3310  CG  HIS B  17     -12.392   0.107 -18.876  1.00 68.11           C  
ATOM   3311  CD2 HIS B  17     -11.353  -0.706 -18.522  1.00 68.11           C  
ATOM   3312  HD2 HIS B  17     -10.341  -0.607 -18.886  1.00 68.11           H  
ATOM   3313  ND1 HIS B  17     -13.546  -0.446 -18.457  1.00 68.11           N  
ATOM   3314  HD1 HIS B  17     -14.179   0.105 -17.895  1.00 68.11           H  
ATOM   3315  CE1 HIS B  17     -13.219  -1.626 -17.955  1.00 68.11           C  
ATOM   3316  HE1 HIS B  17     -13.973  -2.335 -17.648  1.00 68.11           H  
ATOM   3317  NE2 HIS B  17     -11.910  -1.879 -18.010  1.00 68.11           N  
ATOM   3318  N   THR B  18     -10.186   2.380 -21.940  1.00 65.36           N  
ATOM   3319  H   THR B  18      -9.502   2.491 -21.204  1.00 65.36           H  
ATOM   3320  CA  THR B  18      -9.748   2.229 -23.288  1.00 65.36           C  
ATOM   3321  HA  THR B  18     -10.589   2.313 -23.976  1.00 65.36           H  
ATOM   3322  C   THR B  18      -9.223   0.814 -23.394  1.00 65.36           C  
ATOM   3323  CB  THR B  18      -8.861   3.412 -23.598  1.00 65.36           C  
ATOM   3324  HB  THR B  18      -7.995   3.476 -22.940  1.00 65.36           H  
ATOM   3325  O   THR B  18      -8.583   0.287 -22.484  1.00 65.36           O  
ATOM   3326  CG2 THR B  18      -8.525   3.474 -25.072  1.00 65.36           C  
ATOM   3327 HG21 THR B  18      -9.442   3.480 -25.661  1.00 65.36           H  
ATOM   3328 HG22 THR B  18      -8.002   4.410 -25.266  1.00 65.36           H  
ATOM   3329 HG23 THR B  18      -7.920   2.613 -25.355  1.00 65.36           H  
ATOM   3330  OG1 THR B  18      -9.704   4.493 -23.405  1.00 65.36           O  
ATOM   3331  HG1 THR B  18      -9.569   4.861 -22.528  1.00 65.36           H  
ATOM   3332  N   ILE B  19      -9.572   0.113 -24.478  1.00 69.72           N  
ATOM   3333  H   ILE B  19     -10.063   0.612 -25.206  1.00 69.72           H  
ATOM   3334  CA  ILE B  19      -8.776  -1.045 -24.874  1.00 69.72           C  
ATOM   3335  HA  ILE B  19      -8.509  -1.622 -23.989  1.00 69.72           H  
ATOM   3336  C   ILE B  19      -7.530  -0.397 -25.404  1.00 69.72           C  
ATOM   3337  CB  ILE B  19      -9.452  -2.016 -25.847  1.00 69.72           C  
ATOM   3338  HB  ILE B  19     -10.026  -1.454 -26.584  1.00 69.72           H  
ATOM   3339  O   ILE B  19      -7.434   0.066 -26.539  1.00 69.72           O  
ATOM   3340  CG1 ILE B  19     -10.388  -2.926 -25.030  1.00 69.72           C  
ATOM   3341 HG12 ILE B  19      -9.807  -3.695 -24.521  1.00 69.72           H  
ATOM   3342 HG13 ILE B  19     -10.880  -2.340 -24.252  1.00 69.72           H  
ATOM   3343  CG2 ILE B  19      -8.413  -2.918 -26.549  1.00 69.72           C  
ATOM   3344 HG21 ILE B  19      -7.782  -3.419 -25.814  1.00 69.72           H  
ATOM   3345 HG22 ILE B  19      -7.782  -2.335 -27.219  1.00 69.72           H  
ATOM   3346 HG23 ILE B  19      -8.913  -3.665 -27.165  1.00 69.72           H  
ATOM   3347  CD1 ILE B  19     -11.464  -3.595 -25.889  1.00 69.72           C  
ATOM   3348 HD11 ILE B  19     -12.147  -4.147 -25.244  1.00 69.72           H  
ATOM   3349 HD12 ILE B  19     -11.012  -4.292 -26.594  1.00 69.72           H  
ATOM   3350 HD13 ILE B  19     -12.028  -2.842 -26.440  1.00 69.72           H  
ATOM   3351  N   ILE B  20      -6.652  -0.277 -24.440  1.00 66.28           N  
ATOM   3352  H   ILE B  20      -6.928  -0.580 -23.517  1.00 66.28           H  
ATOM   3353  CA  ILE B  20      -5.498   0.533 -24.474  1.00 66.28           C  
ATOM   3354  HA  ILE B  20      -5.454   1.039 -25.438  1.00 66.28           H  
ATOM   3355  C   ILE B  20      -4.364  -0.458 -24.279  1.00 66.28           C  
ATOM   3356  CB  ILE B  20      -5.637   1.598 -23.387  1.00 66.28           C  
ATOM   3357  HB  ILE B  20      -6.673   1.938 -23.364  1.00 66.28           H  
ATOM   3358  O   ILE B  20      -4.383  -1.312 -23.386  1.00 66.28           O  
ATOM   3359  CG1 ILE B  20      -4.768   2.781 -23.737  1.00 66.28           C  
ATOM   3360 HG12 ILE B  20      -3.911   2.418 -24.304  1.00 66.28           H  
ATOM   3361 HG13 ILE B  20      -4.459   3.206 -22.782  1.00 66.28           H  
ATOM   3362  CG2 ILE B  20      -5.309   1.108 -21.980  1.00 66.28           C  
ATOM   3363 HG21 ILE B  20      -5.534   1.918 -21.286  1.00 66.28           H  
ATOM   3364 HG22 ILE B  20      -4.254   0.861 -21.863  1.00 66.28           H  
ATOM   3365 HG23 ILE B  20      -5.931   0.258 -21.699  1.00 66.28           H  
ATOM   3366  CD1 ILE B  20      -5.470   3.878 -24.520  1.00 66.28           C  
ATOM   3367 HD11 ILE B  20      -6.269   4.281 -23.897  1.00 66.28           H  
ATOM   3368 HD12 ILE B  20      -4.808   4.713 -24.752  1.00 66.28           H  
ATOM   3369 HD13 ILE B  20      -5.849   3.462 -25.453  1.00 66.28           H  
ATOM   3370  N   PRO B  21      -3.378  -0.447 -25.169  1.00 68.76           N  
ATOM   3371  CA  PRO B  21      -2.095  -1.038 -24.843  1.00 68.76           C  
ATOM   3372  HA  PRO B  21      -2.192  -2.122 -24.784  1.00 68.76           H  
ATOM   3373  C   PRO B  21      -1.621  -0.461 -23.500  1.00 68.76           C  
ATOM   3374  CB  PRO B  21      -1.203  -0.625 -26.015  1.00 68.76           C  
ATOM   3375  HB2 PRO B  21      -0.489  -1.408 -26.268  1.00 68.76           H  
ATOM   3376  HB3 PRO B  21      -0.685   0.302 -25.767  1.00 68.76           H  
ATOM   3377  O   PRO B  21      -1.972   0.681 -23.209  1.00 68.76           O  
ATOM   3378  CG  PRO B  21      -2.203  -0.363 -27.155  1.00 68.76           C  
ATOM   3379  HG2 PRO B  21      -1.852   0.360 -27.892  1.00 68.76           H  
ATOM   3380  HG3 PRO B  21      -2.480  -1.306 -27.628  1.00 68.76           H  
ATOM   3381  CD  PRO B  21      -3.403   0.210 -26.451  1.00 68.76           C  
ATOM   3382  HD2 PRO B  21      -4.313  -0.022 -27.004  1.00 68.76           H  
ATOM   3383  HD3 PRO B  21      -3.299   1.287 -26.322  1.00 68.76           H  
ATOM   3384  N   LYS B  22      -0.752  -1.163 -22.746  1.00 68.19           N  
ATOM   3385  H   LYS B  22      -0.595  -2.138 -22.955  1.00 68.19           H  
ATOM   3386  CA  LYS B  22       0.047  -0.506 -21.683  1.00 68.19           C  
ATOM   3387  HA  LYS B  22      -0.574  -0.345 -20.802  1.00 68.19           H  
ATOM   3388  C   LYS B  22       0.493   0.871 -22.180  1.00 68.19           C  
ATOM   3389  CB  LYS B  22       1.308  -1.304 -21.311  1.00 68.19           C  
ATOM   3390  HB2 LYS B  22       1.975  -0.614 -20.794  1.00 68.19           H  
ATOM   3391  HB3 LYS B  22       1.813  -1.647 -22.213  1.00 68.19           H  
ATOM   3392  O   LYS B  22       0.762   0.964 -23.386  1.00 68.19           O  
ATOM   3393  CG  LYS B  22       1.072  -2.500 -20.380  1.00 68.19           C  
ATOM   3394  HG2 LYS B  22       0.600  -3.317 -20.925  1.00 68.19           H  
ATOM   3395  HG3 LYS B  22       0.422  -2.188 -19.564  1.00 68.19           H  
ATOM   3396  CD  LYS B  22       2.425  -2.950 -19.798  1.00 68.19           C  
ATOM   3397  HD2 LYS B  22       3.047  -3.389 -20.579  1.00 68.19           H  
ATOM   3398  HD3 LYS B  22       2.936  -2.067 -19.415  1.00 68.19           H  
ATOM   3399  CE  LYS B  22       2.253  -3.946 -18.642  1.00 68.19           C  
ATOM   3400  HE2 LYS B  22       2.278  -4.966 -19.027  1.00 68.19           H  
ATOM   3401  HE3 LYS B  22       1.277  -3.776 -18.189  1.00 68.19           H  
ATOM   3402  NZ  LYS B  22       3.295  -3.738 -17.596  1.00 68.19           N  
ATOM   3403  HZ1 LYS B  22       4.237  -3.834 -17.948  1.00 68.19           H  
ATOM   3404  HZ2 LYS B  22       3.230  -2.803 -17.221  1.00 68.19           H  
ATOM   3405  HZ3 LYS B  22       3.165  -4.346 -16.800  1.00 68.19           H  
ATOM   3406  N   ALA B  23       0.564   1.860 -21.299  1.00 67.19           N  
ATOM   3407  H   ALA B  23       0.345   1.668 -20.332  1.00 67.19           H  
ATOM   3408  CA  ALA B  23       0.761   3.268 -21.617  1.00 67.19           C  
ATOM   3409  HA  ALA B  23      -0.214   3.657 -21.910  1.00 67.19           H  
ATOM   3410  C   ALA B  23       1.738   3.520 -22.819  1.00 67.19           C  
ATOM   3411  CB  ALA B  23       1.027   3.954 -20.274  1.00 67.19           C  
ATOM   3412  HB1 ALA B  23       1.895   3.522 -19.774  1.00 67.19           H  
ATOM   3413  HB2 ALA B  23       0.170   3.829 -19.612  1.00 67.19           H  
ATOM   3414  HB3 ALA B  23       1.167   5.027 -20.402  1.00 67.19           H  
ATOM   3415  O   ALA B  23       2.675   2.760 -23.085  1.00 67.19           O  
ATOM   3416  N   ARG B  24       1.374   4.427 -23.732  1.00 72.62           N  
ATOM   3417  H   ARG B  24       0.671   5.087 -23.432  1.00 72.62           H  
ATOM   3418  CA  ARG B  24       2.039   4.737 -25.016  1.00 72.62           C  
ATOM   3419  HA  ARG B  24       3.065   5.030 -24.794  1.00 72.62           H  
ATOM   3420  C   ARG B  24       1.415   5.952 -25.685  1.00 72.62           C  
ATOM   3421  CB  ARG B  24       2.229   3.567 -25.995  1.00 72.62           C  
ATOM   3422  HB2 ARG B  24       2.918   2.874 -25.513  1.00 72.62           H  
ATOM   3423  HB3 ARG B  24       2.744   4.020 -26.843  1.00 72.62           H  
ATOM   3424  O   ARG B  24       0.216   6.178 -25.580  1.00 72.62           O  
ATOM   3425  CG  ARG B  24       1.089   2.733 -26.593  1.00 72.62           C  
ATOM   3426  HG2 ARG B  24       0.443   3.395 -27.169  1.00 72.62           H  
ATOM   3427  HG3 ARG B  24       0.548   2.239 -25.786  1.00 72.62           H  
ATOM   3428  CD  ARG B  24       1.646   1.684 -27.568  1.00 72.62           C  
ATOM   3429  HD2 ARG B  24       2.184   2.203 -28.362  1.00 72.62           H  
ATOM   3430  HD3 ARG B  24       2.332   1.070 -26.985  1.00 72.62           H  
ATOM   3431  NE  ARG B  24       0.643   0.800 -28.188  1.00 72.62           N  
ATOM   3432  HE  ARG B  24      -0.303   1.154 -28.179  1.00 72.62           H  
ATOM   3433  NH1 ARG B  24       2.065  -0.796 -29.042  1.00 72.62           N  
ATOM   3434 HH11 ARG B  24       2.209  -1.645 -29.571  1.00 72.62           H  
ATOM   3435 HH12 ARG B  24       2.831  -0.153 -28.902  1.00 72.62           H  
ATOM   3436  NH2 ARG B  24      -0.102  -1.110 -29.240  1.00 72.62           N  
ATOM   3437 HH21 ARG B  24       0.097  -1.970 -29.729  1.00 72.62           H  
ATOM   3438 HH22 ARG B  24      -1.062  -0.815 -29.129  1.00 72.62           H  
ATOM   3439  CZ  ARG B  24       0.866  -0.352 -28.809  1.00 72.62           C  
ATOM   3440  N   LEU B  25       2.213   6.648 -26.476  1.00 70.81           N  
ATOM   3441  H   LEU B  25       3.206   6.465 -26.437  1.00 70.81           H  
ATOM   3442  CA  LEU B  25       1.805   7.854 -27.178  1.00 70.81           C  
ATOM   3443  HA  LEU B  25       1.393   8.573 -26.470  1.00 70.81           H  
ATOM   3444  C   LEU B  25       0.770   7.619 -28.257  1.00 70.81           C  
ATOM   3445  CB  LEU B  25       3.078   8.378 -27.788  1.00 70.81           C  
ATOM   3446  HB2 LEU B  25       3.768   8.567 -26.966  1.00 70.81           H  
ATOM   3447  HB3 LEU B  25       3.496   7.585 -28.409  1.00 70.81           H  
ATOM   3448  O   LEU B  25      -0.326   8.162 -28.236  1.00 70.81           O  
ATOM   3449  CG  LEU B  25       2.939   9.614 -28.656  1.00 70.81           C  
ATOM   3450  HG  LEU B  25       2.285   9.343 -29.485  1.00 70.81           H  
ATOM   3451  CD1 LEU B  25       2.326  10.794 -27.906  1.00 70.81           C  
ATOM   3452 HD11 LEU B  25       1.330  10.543 -27.540  1.00 70.81           H  
ATOM   3453 HD12 LEU B  25       2.211  11.653 -28.566  1.00 70.81           H  
ATOM   3454 HD13 LEU B  25       2.939  11.075 -27.049  1.00 70.81           H  
ATOM   3455  CD2 LEU B  25       4.299   9.865 -29.286  1.00 70.81           C  
ATOM   3456 HD21 LEU B  25       4.628  10.889 -29.110  1.00 70.81           H  
ATOM   3457 HD22 LEU B  25       5.068   9.264 -28.800  1.00 70.81           H  
ATOM   3458 HD23 LEU B  25       4.255   9.637 -30.351  1.00 70.81           H  
ATOM   3459  N   ARG B  26       1.092   6.724 -29.186  1.00 69.20           N  
ATOM   3460  H   ARG B  26       2.047   6.394 -29.195  1.00 69.20           H  
ATOM   3461  CA  ARG B  26       0.102   6.109 -30.061  1.00 69.20           C  
ATOM   3462  HA  ARG B  26      -0.758   6.771 -30.157  1.00 69.20           H  
ATOM   3463  C   ARG B  26      -0.410   4.856 -29.379  1.00 69.20           C  
ATOM   3464  CB  ARG B  26       0.654   5.910 -31.474  1.00 69.20           C  
ATOM   3465  HB2 ARG B  26       1.596   5.363 -31.439  1.00 69.20           H  
ATOM   3466  HB3 ARG B  26      -0.071   5.341 -32.056  1.00 69.20           H  
ATOM   3467  O   ARG B  26      -0.110   3.722 -29.775  1.00 69.20           O  
ATOM   3468  CG  ARG B  26       0.859   7.276 -32.138  1.00 69.20           C  
ATOM   3469  HG2 ARG B  26      -0.061   7.857 -32.075  1.00 69.20           H  
ATOM   3470  HG3 ARG B  26       1.652   7.813 -31.617  1.00 69.20           H  
ATOM   3471  CD  ARG B  26       1.224   7.098 -33.611  1.00 69.20           C  
ATOM   3472  HD2 ARG B  26       0.316   6.970 -34.201  1.00 69.20           H  
ATOM   3473  HD3 ARG B  26       1.835   6.202 -33.716  1.00 69.20           H  
ATOM   3474  NE  ARG B  26       2.016   8.226 -34.104  1.00 69.20           N  
ATOM   3475  HE  ARG B  26       2.988   8.190 -33.829  1.00 69.20           H  
ATOM   3476  NH1 ARG B  26       0.348   9.698 -34.710  1.00 69.20           N  
ATOM   3477 HH11 ARG B  26      -0.321   9.243 -34.105  1.00 69.20           H  
ATOM   3478 HH12 ARG B  26       0.089  10.603 -35.077  1.00 69.20           H  
ATOM   3479  NH2 ARG B  26       2.488  10.120 -35.212  1.00 69.20           N  
ATOM   3480 HH21 ARG B  26       3.459   9.870 -35.093  1.00 69.20           H  
ATOM   3481 HH22 ARG B  26       2.242  11.019 -35.600  1.00 69.20           H  
ATOM   3482  CZ  ARG B  26       1.602   9.339 -34.669  1.00 69.20           C  
ATOM   3483  N   ARG B  27      -1.180   5.045 -28.303  1.00 66.51           N  
ATOM   3484  H   ARG B  27      -1.331   5.994 -27.993  1.00 66.51           H  
ATOM   3485  CA  ARG B  27      -2.171   4.034 -27.939  1.00 66.51           C  
ATOM   3486  HA  ARG B  27      -1.705   3.048 -27.950  1.00 66.51           H  
ATOM   3487  C   ARG B  27      -3.194   4.059 -29.058  1.00 66.51           C  
ATOM   3488  CB  ARG B  27      -2.782   4.256 -26.534  1.00 66.51           C  
ATOM   3489  HB2 ARG B  27      -3.708   3.685 -26.475  1.00 66.51           H  
ATOM   3490  HB3 ARG B  27      -2.995   5.312 -26.369  1.00 66.51           H  
ATOM   3491  O   ARG B  27      -3.780   5.088 -29.354  1.00 66.51           O  
ATOM   3492  CG  ARG B  27      -1.801   3.727 -25.477  1.00 66.51           C  
ATOM   3493  HG2 ARG B  27      -1.696   2.653 -25.634  1.00 66.51           H  
ATOM   3494  HG3 ARG B  27      -0.838   4.167 -25.736  1.00 66.51           H  
ATOM   3495  CD  ARG B  27      -1.888   3.930 -23.958  1.00 66.51           C  
ATOM   3496  HD2 ARG B  27      -2.093   2.979 -23.466  1.00 66.51           H  
ATOM   3497  HD3 ARG B  27      -0.891   4.233 -23.637  1.00 66.51           H  
ATOM   3498  NE  ARG B  27      -2.759   4.964 -23.408  1.00 66.51           N  
ATOM   3499  HE  ARG B  27      -3.112   5.699 -24.004  1.00 66.51           H  
ATOM   3500  NH1 ARG B  27      -2.676   4.261 -21.237  1.00 66.51           N  
ATOM   3501 HH11 ARG B  27      -3.148   4.259 -20.344  1.00 66.51           H  
ATOM   3502 HH12 ARG B  27      -2.317   3.354 -21.501  1.00 66.51           H  
ATOM   3503  NH2 ARG B  27      -3.873   6.059 -21.735  1.00 66.51           N  
ATOM   3504 HH21 ARG B  27      -4.080   6.152 -20.750  1.00 66.51           H  
ATOM   3505 HH22 ARG B  27      -4.249   6.768 -22.348  1.00 66.51           H  
ATOM   3506  CZ  ARG B  27      -3.095   5.103 -22.131  1.00 66.51           C  
ATOM   3507  N   TYR B  28      -3.401   2.909 -29.692  1.00 64.55           N  
ATOM   3508  H   TYR B  28      -2.848   2.102 -29.441  1.00 64.55           H  
ATOM   3509  CA  TYR B  28      -4.667   2.690 -30.366  1.00 64.55           C  
ATOM   3510  HA  TYR B  28      -4.858   3.499 -31.072  1.00 64.55           H  
ATOM   3511  C   TYR B  28      -5.725   2.730 -29.278  1.00 64.55           C  
ATOM   3512  CB  TYR B  28      -4.679   1.362 -31.125  1.00 64.55           C  
ATOM   3513  HB2 TYR B  28      -5.714   1.084 -31.324  1.00 64.55           H  
ATOM   3514  HB3 TYR B  28      -4.242   0.575 -30.511  1.00 64.55           H  
ATOM   3515  O   TYR B  28      -5.883   1.767 -28.531  1.00 64.55           O  
ATOM   3516  CG  TYR B  28      -3.963   1.456 -32.452  1.00 64.55           C  
ATOM   3517  CD1 TYR B  28      -4.608   2.079 -33.538  1.00 64.55           C  
ATOM   3518  HD1 TYR B  28      -5.609   2.470 -33.428  1.00 64.55           H  
ATOM   3519  CD2 TYR B  28      -2.652   0.965 -32.593  1.00 64.55           C  
ATOM   3520  HD2 TYR B  28      -2.153   0.502 -31.754  1.00 64.55           H  
ATOM   3521  CE1 TYR B  28      -3.944   2.205 -34.771  1.00 64.55           C  
ATOM   3522  HE1 TYR B  28      -4.425   2.687 -35.609  1.00 64.55           H  
ATOM   3523  CE2 TYR B  28      -1.984   1.090 -33.827  1.00 64.55           C  
ATOM   3524  HE2 TYR B  28      -0.975   0.722 -33.942  1.00 64.55           H  
ATOM   3525  OH  TYR B  28      -1.997   1.836 -36.111  1.00 64.55           O  
ATOM   3526  HH  TYR B  28      -1.098   1.501 -36.091  1.00 64.55           H  
ATOM   3527  CZ  TYR B  28      -2.633   1.711 -34.918  1.00 64.55           C  
ATOM   3528  N   ARG B  29      -6.390   3.877 -29.175  1.00 64.95           N  
ATOM   3529  H   ARG B  29      -6.073   4.660 -29.729  1.00 64.95           H  
ATOM   3530  CA  ARG B  29      -7.541   4.086 -28.309  1.00 64.95           C  
ATOM   3531  HA  ARG B  29      -7.415   3.495 -27.403  1.00 64.95           H  
ATOM   3532  C   ARG B  29      -8.721   3.545 -29.055  1.00 64.95           C  
ATOM   3533  CB  ARG B  29      -7.731   5.557 -27.900  1.00 64.95           C  
ATOM   3534  HB2 ARG B  29      -8.013   6.167 -28.758  1.00 64.95           H  
ATOM   3535  HB3 ARG B  29      -8.499   5.646 -27.131  1.00 64.95           H  
ATOM   3536  O   ARG B  29      -9.536   4.270 -29.614  1.00 64.95           O  
ATOM   3537  CG  ARG B  29      -6.406   6.041 -27.369  1.00 64.95           C  
ATOM   3538  HG2 ARG B  29      -6.040   5.371 -26.591  1.00 64.95           H  
ATOM   3539  HG3 ARG B  29      -5.713   6.014 -28.210  1.00 64.95           H  
ATOM   3540  CD  ARG B  29      -6.393   7.449 -26.839  1.00 64.95           C  
ATOM   3541  HD2 ARG B  29      -6.837   7.473 -25.844  1.00 64.95           H  
ATOM   3542  HD3 ARG B  29      -6.946   8.112 -27.505  1.00 64.95           H  
ATOM   3543  NE  ARG B  29      -4.985   7.793 -26.759  1.00 64.95           N  
ATOM   3544  HE  ARG B  29      -4.605   7.665 -25.832  1.00 64.95           H  
ATOM   3545  NH1 ARG B  29      -4.421   8.333 -28.928  1.00 64.95           N  
ATOM   3546 HH11 ARG B  29      -5.355   8.691 -29.069  1.00 64.95           H  
ATOM   3547 HH12 ARG B  29      -3.709   8.466 -29.632  1.00 64.95           H  
ATOM   3548  NH2 ARG B  29      -2.859   7.674 -27.525  1.00 64.95           N  
ATOM   3549 HH21 ARG B  29      -2.567   7.499 -26.574  1.00 64.95           H  
ATOM   3550 HH22 ARG B  29      -2.177   7.987 -28.200  1.00 64.95           H  
ATOM   3551  CZ  ARG B  29      -4.107   7.927 -27.738  1.00 64.95           C  
ATOM   3552  N   SER B  30      -8.814   2.226 -29.085  1.00 67.14           N  
ATOM   3553  H   SER B  30      -8.069   1.687 -28.666  1.00 67.14           H  
ATOM   3554  CA  SER B  30     -10.153   1.677 -29.085  1.00 67.14           C  
ATOM   3555  HA  SER B  30     -10.744   2.116 -29.888  1.00 67.14           H  
ATOM   3556  C   SER B  30     -10.747   2.095 -27.755  1.00 67.14           C  
ATOM   3557  CB  SER B  30     -10.175   0.155 -29.266  1.00 67.14           C  
ATOM   3558  HB2 SER B  30     -11.057  -0.255 -28.775  1.00 67.14           H  
ATOM   3559  HB3 SER B  30     -10.257  -0.060 -30.332  1.00 67.14           H  
ATOM   3560  O   SER B  30     -10.395   1.491 -26.742  1.00 67.14           O  
ATOM   3561  OG  SER B  30      -9.014  -0.495 -28.785  1.00 67.14           O  
ATOM   3562  HG  SER B  30      -8.726  -0.107 -27.956  1.00 67.14           H  
ATOM   3563  N   LYS B  31     -11.649   3.092 -27.774  1.00 59.56           N  
ATOM   3564  H   LYS B  31     -11.732   3.634 -28.622  1.00 59.56           H  
ATOM   3565  CA  LYS B  31     -12.714   3.235 -26.772  1.00 59.56           C  
ATOM   3566  HA  LYS B  31     -12.323   3.679 -25.857  1.00 59.56           H  
ATOM   3567  C   LYS B  31     -13.131   1.813 -26.524  1.00 59.56           C  
ATOM   3568  CB  LYS B  31     -13.889   4.068 -27.342  1.00 59.56           C  
ATOM   3569  HB2 LYS B  31     -14.598   3.430 -27.870  1.00 59.56           H  
ATOM   3570  HB3 LYS B  31     -13.490   4.758 -28.085  1.00 59.56           H  
ATOM   3571  O   LYS B  31     -13.523   1.129 -27.482  1.00 59.56           O  
ATOM   3572  CG  LYS B  31     -14.645   4.884 -26.278  1.00 59.56           C  
ATOM   3573  HG2 LYS B  31     -15.317   4.233 -25.720  1.00 59.56           H  
ATOM   3574  HG3 LYS B  31     -13.920   5.294 -25.575  1.00 59.56           H  
ATOM   3575  CD  LYS B  31     -15.441   6.047 -26.910  1.00 59.56           C  
ATOM   3576  HD2 LYS B  31     -14.853   6.503 -27.707  1.00 59.56           H  
ATOM   3577  HD3 LYS B  31     -16.374   5.679 -27.338  1.00 59.56           H  
ATOM   3578  CE  LYS B  31     -15.728   7.108 -25.843  1.00 59.56           C  
ATOM   3579  HE2 LYS B  31     -14.884   7.137 -25.154  1.00 59.56           H  
ATOM   3580  HE3 LYS B  31     -16.595   6.815 -25.251  1.00 59.56           H  
ATOM   3581  NZ  LYS B  31     -15.913   8.489 -26.366  1.00 59.56           N  
ATOM   3582  HZ1 LYS B  31     -15.950   9.098 -25.561  1.00 59.56           H  
ATOM   3583  HZ2 LYS B  31     -15.110   8.884 -26.835  1.00 59.56           H  
ATOM   3584  HZ3 LYS B  31     -16.773   8.653 -26.870  1.00 59.56           H  
ATOM   3585  N   SER B  32     -12.847   1.284 -25.336  1.00 62.42           N  
ATOM   3586  H   SER B  32     -12.592   1.874 -24.557  1.00 62.42           H  
ATOM   3587  CA  SER B  32     -13.202  -0.110 -25.151  1.00 62.42           C  
ATOM   3588  HA  SER B  32     -12.687  -0.701 -25.908  1.00 62.42           H  
ATOM   3589  C   SER B  32     -14.710  -0.166 -25.411  1.00 62.42           C  
ATOM   3590  CB  SER B  32     -12.783  -0.612 -23.781  1.00 62.42           C  
ATOM   3591  HB2 SER B  32     -12.875  -1.698 -23.759  1.00 62.42           H  
ATOM   3592  HB3 SER B  32     -11.756  -0.329 -23.553  1.00 62.42           H  
ATOM   3593  O   SER B  32     -15.413   0.799 -25.127  1.00 62.42           O  
ATOM   3594  OG  SER B  32     -13.610  -0.077 -22.810  1.00 62.42           O  
ATOM   3595  HG  SER B  32     -13.473   0.872 -22.754  1.00 62.42           H  
ATOM   3596  N   GLY B  33     -15.256  -1.240 -25.991  1.00 63.62           N  
ATOM   3597  H   GLY B  33     -14.660  -1.959 -26.378  1.00 63.62           H  
ATOM   3598  CA  GLY B  33     -16.717  -1.278 -26.228  1.00 63.62           C  
ATOM   3599  HA2 GLY B  33     -16.991  -2.233 -26.675  1.00 63.62           H  
ATOM   3600  HA3 GLY B  33     -16.986  -0.477 -26.917  1.00 63.62           H  
ATOM   3601  C   GLY B  33     -17.537  -1.087 -24.934  1.00 63.62           C  
ATOM   3602  O   GLY B  33     -18.746  -0.884 -24.961  1.00 63.62           O  
ATOM   3603  N   LYS B  34     -16.832  -1.166 -23.802  1.00 69.67           N  
ATOM   3604  H   LYS B  34     -15.835  -1.212 -23.959  1.00 69.67           H  
ATOM   3605  CA  LYS B  34     -17.160  -0.689 -22.476  1.00 69.67           C  
ATOM   3606  HA  LYS B  34     -18.127  -1.091 -22.175  1.00 69.67           H  
ATOM   3607  C   LYS B  34     -17.229   0.845 -22.438  1.00 69.67           C  
ATOM   3608  CB  LYS B  34     -16.060  -1.161 -21.518  1.00 69.67           C  
ATOM   3609  HB2 LYS B  34     -16.582  -1.343 -20.579  1.00 69.67           H  
ATOM   3610  HB3 LYS B  34     -15.387  -0.342 -21.265  1.00 69.67           H  
ATOM   3611  O   LYS B  34     -16.232   1.548 -22.538  1.00 69.67           O  
ATOM   3612  CG  LYS B  34     -15.238  -2.423 -21.860  1.00 69.67           C  
ATOM   3613  HG2 LYS B  34     -14.759  -2.343 -22.836  1.00 69.67           H  
ATOM   3614  HG3 LYS B  34     -15.895  -3.292 -21.893  1.00 69.67           H  
ATOM   3615  CD  LYS B  34     -14.163  -2.605 -20.786  1.00 69.67           C  
ATOM   3616  HD2 LYS B  34     -14.647  -2.623 -19.810  1.00 69.67           H  
ATOM   3617  HD3 LYS B  34     -13.501  -1.740 -20.824  1.00 69.67           H  
ATOM   3618  CE  LYS B  34     -13.300  -3.858 -20.911  1.00 69.67           C  
ATOM   3619  HE2 LYS B  34     -13.938  -4.742 -20.930  1.00 69.67           H  
ATOM   3620  HE3 LYS B  34     -12.751  -3.797 -21.851  1.00 69.67           H  
ATOM   3621  NZ  LYS B  34     -12.347  -3.926 -19.775  1.00 69.67           N  
ATOM   3622  HZ1 LYS B  34     -12.812  -4.041 -18.886  1.00 69.67           H  
ATOM   3623  HZ2 LYS B  34     -11.889  -3.035 -19.647  1.00 69.67           H  
ATOM   3624  HZ3 LYS B  34     -11.629  -4.627 -19.894  1.00 69.67           H  
ATOM   3625  N   GLU B  35     -18.435   1.342 -22.257  1.00 78.17           N  
ATOM   3626  H   GLU B  35     -19.227   0.715 -22.223  1.00 78.17           H  
ATOM   3627  CA  GLU B  35     -18.697   2.772 -22.247  1.00 78.17           C  
ATOM   3628  HA  GLU B  35     -18.247   3.183 -23.150  1.00 78.17           H  
ATOM   3629  C   GLU B  35     -18.050   3.482 -21.009  1.00 78.17           C  
ATOM   3630  CB  GLU B  35     -20.221   2.930 -22.363  1.00 78.17           C  
ATOM   3631  HB2 GLU B  35     -20.668   2.437 -21.500  1.00 78.17           H  
ATOM   3632  HB3 GLU B  35     -20.465   3.992 -22.362  1.00 78.17           H  
ATOM   3633  O   GLU B  35     -17.758   2.800 -20.017  1.00 78.17           O  
ATOM   3634  CG  GLU B  35     -20.852   2.310 -23.624  1.00 78.17           C  
ATOM   3635  HG2 GLU B  35     -20.420   1.329 -23.818  1.00 78.17           H  
ATOM   3636  HG3 GLU B  35     -20.621   2.945 -24.479  1.00 78.17           H  
ATOM   3637  CD  GLU B  35     -22.374   2.120 -23.522  1.00 78.17           C  
ATOM   3638  OE1 GLU B  35     -22.964   1.669 -24.528  1.00 78.17           O  
ATOM   3639  OE2 GLU B  35     -22.988   2.391 -22.474  1.00 78.17           O  
ATOM   3640  N   PRO B  36     -17.814   4.812 -21.075  1.00 76.67           N  
ATOM   3641  CA  PRO B  36     -17.280   5.673 -19.997  1.00 76.67           C  
ATOM   3642  HA  PRO B  36     -16.265   5.371 -19.739  1.00 76.67           H  
ATOM   3643  C   PRO B  36     -18.118   5.821 -18.727  1.00 76.67           C  
ATOM   3644  CB  PRO B  36     -17.299   7.061 -20.617  1.00 76.67           C  
ATOM   3645  HB2 PRO B  36     -16.624   7.774 -20.144  1.00 76.67           H  
ATOM   3646  HB3 PRO B  36     -18.305   7.463 -20.492  1.00 76.67           H  
ATOM   3647  O   PRO B  36     -19.332   5.977 -18.846  1.00 76.67           O  
ATOM   3648  CG  PRO B  36     -17.093   6.857 -22.100  1.00 76.67           C  
ATOM   3649  HG2 PRO B  36     -16.042   6.694 -22.337  1.00 76.67           H  
ATOM   3650  HG3 PRO B  36     -17.517   7.680 -22.675  1.00 76.67           H  
ATOM   3651  CD  PRO B  36     -17.891   5.583 -22.313  1.00 76.67           C  
ATOM   3652  HD2 PRO B  36     -18.932   5.840 -22.513  1.00 76.67           H  
ATOM   3653  HD3 PRO B  36     -17.457   5.049 -23.158  1.00 76.67           H  
ATOM   3654  N   TYR B  37     -17.504   5.877 -17.548  1.00 75.20           N  
ATOM   3655  H   TYR B  37     -16.496   5.844 -17.484  1.00 75.20           H  
ATOM   3656  CA  TYR B  37     -18.215   5.984 -16.274  1.00 75.20           C  
ATOM   3657  HA  TYR B  37     -19.180   6.469 -16.423  1.00 75.20           H  
ATOM   3658  C   TYR B  37     -17.463   6.750 -15.192  1.00 75.20           C  
ATOM   3659  CB  TYR B  37     -18.437   4.592 -15.723  1.00 75.20           C  
ATOM   3660  HB2 TYR B  37     -18.966   4.713 -14.778  1.00 75.20           H  
ATOM   3661  HB3 TYR B  37     -19.073   4.027 -16.404  1.00 75.20           H  
ATOM   3662  O   TYR B  37     -16.251   6.679 -15.118  1.00 75.20           O  
ATOM   3663  CG  TYR B  37     -17.171   3.835 -15.430  1.00 75.20           C  
ATOM   3664  CD1 TYR B  37     -16.448   3.177 -16.436  1.00 75.20           C  
ATOM   3665  HD1 TYR B  37     -16.795   3.215 -17.458  1.00 75.20           H  
ATOM   3666  CD2 TYR B  37     -16.610   3.992 -14.161  1.00 75.20           C  
ATOM   3667  HD2 TYR B  37     -17.080   4.653 -13.448  1.00 75.20           H  
ATOM   3668  CE1 TYR B  37     -15.187   2.635 -16.126  1.00 75.20           C  
ATOM   3669  HE1 TYR B  37     -14.542   2.241 -16.897  1.00 75.20           H  
ATOM   3670  CE2 TYR B  37     -15.385   3.405 -13.829  1.00 75.20           C  
ATOM   3671  HE2 TYR B  37     -14.938   3.570 -12.860  1.00 75.20           H  
ATOM   3672  OH  TYR B  37     -13.442   2.249 -14.527  1.00 75.20           O  
ATOM   3673  HH  TYR B  37     -13.124   2.586 -13.687  1.00 75.20           H  
ATOM   3674  CZ  TYR B  37     -14.681   2.706 -14.811  1.00 75.20           C  
ATOM   3675  N   TYR B  38     -18.211   7.382 -14.300  1.00 74.55           N  
ATOM   3676  H   TYR B  38     -19.205   7.427 -14.473  1.00 74.55           H  
ATOM   3677  CA  TYR B  38     -17.731   8.107 -13.133  1.00 74.55           C  
ATOM   3678  HA  TYR B  38     -16.850   8.699 -13.382  1.00 74.55           H  
ATOM   3679  C   TYR B  38     -17.403   7.233 -11.920  1.00 74.55           C  
ATOM   3680  CB  TYR B  38     -18.834   9.080 -12.744  1.00 74.55           C  
ATOM   3681  HB2 TYR B  38     -19.823   8.623 -12.729  1.00 74.55           H  
ATOM   3682  HB3 TYR B  38     -18.585   9.423 -11.740  1.00 74.55           H  
ATOM   3683  O   TYR B  38     -18.343   6.911 -11.218  1.00 74.55           O  
ATOM   3684  CG  TYR B  38     -18.882  10.279 -13.605  1.00 74.55           C  
ATOM   3685  CD1 TYR B  38     -17.970  11.249 -13.249  1.00 74.55           C  
ATOM   3686  HD1 TYR B  38     -17.352  11.132 -12.370  1.00 74.55           H  
ATOM   3687  CD2 TYR B  38     -19.741  10.442 -14.708  1.00 74.55           C  
ATOM   3688  HD2 TYR B  38     -20.497   9.701 -14.919  1.00 74.55           H  
ATOM   3689  CE1 TYR B  38     -17.843  12.370 -14.029  1.00 74.55           C  
ATOM   3690  HE1 TYR B  38     -17.179  13.107 -13.603  1.00 74.55           H  
ATOM   3691  CE2 TYR B  38     -19.552  11.550 -15.560  1.00 74.55           C  
ATOM   3692  HE2 TYR B  38     -20.156  11.685 -16.445  1.00 74.55           H  
ATOM   3693  OH  TYR B  38     -18.287  13.513 -16.089  1.00 74.55           O  
ATOM   3694  HH  TYR B  38     -17.600  14.028 -15.660  1.00 74.55           H  
ATOM   3695  CZ  TYR B  38     -18.542  12.486 -15.250  1.00 74.55           C  
ATOM   3696  N   GLN B  39     -16.147   6.852 -11.686  1.00 75.61           N  
ATOM   3697  H   GLN B  39     -15.471   7.162 -12.370  1.00 75.61           H  
ATOM   3698  CA  GLN B  39     -15.517   6.517 -10.397  1.00 75.61           C  
ATOM   3699  HA  GLN B  39     -16.090   5.775  -9.840  1.00 75.61           H  
ATOM   3700  C   GLN B  39     -15.426   7.743  -9.497  1.00 75.61           C  
ATOM   3701  CB  GLN B  39     -14.132   5.919 -10.680  1.00 75.61           C  
ATOM   3702  HB2 GLN B  39     -13.494   6.661 -11.159  1.00 75.61           H  
ATOM   3703  HB3 GLN B  39     -14.289   5.112 -11.396  1.00 75.61           H  
ATOM   3704  O   GLN B  39     -14.463   8.493  -9.521  1.00 75.61           O  
ATOM   3705  CG  GLN B  39     -13.401   5.367  -9.439  1.00 75.61           C  
ATOM   3706  HG2 GLN B  39     -14.119   4.934  -8.744  1.00 75.61           H  
ATOM   3707  HG3 GLN B  39     -12.894   6.186  -8.928  1.00 75.61           H  
ATOM   3708  CD  GLN B  39     -12.381   4.280  -9.796  1.00 75.61           C  
ATOM   3709  NE2 GLN B  39     -11.292   4.181  -9.075  1.00 75.61           N  
ATOM   3710 HE21 GLN B  39     -11.135   4.706  -8.227  1.00 75.61           H  
ATOM   3711 HE22 GLN B  39     -10.642   3.418  -9.203  1.00 75.61           H  
ATOM   3712  OE1 GLN B  39     -12.581   3.488 -10.727  1.00 75.61           O  
ATOM   3713  N   PHE B  40     -16.468   7.980  -8.718  1.00 75.06           N  
ATOM   3714  H   PHE B  40     -17.257   7.351  -8.742  1.00 75.06           H  
ATOM   3715  CA  PHE B  40     -16.432   8.996  -7.688  1.00 75.06           C  
ATOM   3716  HA  PHE B  40     -15.909   9.874  -8.067  1.00 75.06           H  
ATOM   3717  C   PHE B  40     -15.686   8.507  -6.471  1.00 75.06           C  
ATOM   3718  CB  PHE B  40     -17.856   9.329  -7.234  1.00 75.06           C  
ATOM   3719  HB2 PHE B  40     -18.336   8.456  -6.791  1.00 75.06           H  
ATOM   3720  HB3 PHE B  40     -17.763  10.066  -6.437  1.00 75.06           H  
ATOM   3721  O   PHE B  40     -16.271   7.675  -5.825  1.00 75.06           O  
ATOM   3722  CG  PHE B  40     -18.779   9.875  -8.264  1.00 75.06           C  
ATOM   3723  CD1 PHE B  40     -18.880  11.258  -8.411  1.00 75.06           C  
ATOM   3724  HD1 PHE B  40     -18.304  11.907  -7.768  1.00 75.06           H  
ATOM   3725  CD2 PHE B  40     -19.567   9.017  -9.038  1.00 75.06           C  
ATOM   3726  HD2 PHE B  40     -19.551   7.952  -8.860  1.00 75.06           H  
ATOM   3727  CE1 PHE B  40     -19.690  11.785  -9.421  1.00 75.06           C  
ATOM   3728  HE1 PHE B  40     -19.742  12.852  -9.580  1.00 75.06           H  
ATOM   3729  CE2 PHE B  40     -20.356   9.535 -10.063  1.00 75.06           C  
ATOM   3730  HE2 PHE B  40     -20.907   8.870 -10.711  1.00 75.06           H  
ATOM   3731  CZ  PHE B  40     -20.322  10.912 -10.305  1.00 75.06           C  
ATOM   3732  HZ  PHE B  40     -20.769  11.318 -11.201  1.00 75.06           H  
ATOM   3733  N   SER B  41     -14.509   8.997  -6.116  1.00 76.49           N  
ATOM   3734  H   SER B  41     -13.995   9.585  -6.757  1.00 76.49           H  
ATOM   3735  CA  SER B  41     -13.831   8.643  -4.856  1.00 76.49           C  
ATOM   3736  HA  SER B  41     -14.240   7.706  -4.479  1.00 76.49           H  
ATOM   3737  C   SER B  41     -14.103   9.691  -3.789  1.00 76.49           C  
ATOM   3738  CB  SER B  41     -12.357   8.340  -5.060  1.00 76.49           C  
ATOM   3739  HB2 SER B  41     -12.005   7.798  -4.182  1.00 76.49           H  
ATOM   3740  HB3 SER B  41     -11.773   9.252  -5.187  1.00 76.49           H  
ATOM   3741  O   SER B  41     -13.537  10.780  -3.746  1.00 76.49           O  
ATOM   3742  OG  SER B  41     -12.249   7.514  -6.200  1.00 76.49           O  
ATOM   3743  HG  SER B  41     -11.366   7.667  -6.544  1.00 76.49           H  
ATOM   3744  N   LEU B  42     -15.127   9.419  -3.000  1.00 73.77           N  
ATOM   3745  H   LEU B  42     -15.578   8.521  -3.096  1.00 73.77           H  
ATOM   3746  CA  LEU B  42     -15.701  10.397  -2.105  1.00 73.77           C  
ATOM   3747  HA  LEU B  42     -15.414  11.397  -2.429  1.00 73.77           H  
ATOM   3748  C   LEU B  42     -15.164  10.165  -0.692  1.00 73.77           C  
ATOM   3749  CB  LEU B  42     -17.242  10.248  -2.165  1.00 73.77           C  
ATOM   3750  HB2 LEU B  42     -17.656  11.117  -1.653  1.00 73.77           H  
ATOM   3751  HB3 LEU B  42     -17.540   9.355  -1.616  1.00 73.77           H  
ATOM   3752  O   LEU B  42     -15.666   9.206  -0.150  1.00 73.77           O  
ATOM   3753  CG  LEU B  42     -17.919  10.143  -3.536  1.00 73.77           C  
ATOM   3754  HG  LEU B  42     -17.575   9.276  -4.100  1.00 73.77           H  
ATOM   3755  CD1 LEU B  42     -19.420  10.055  -3.342  1.00 73.77           C  
ATOM   3756 HD11 LEU B  42     -19.587   9.132  -2.787  1.00 73.77           H  
ATOM   3757 HD12 LEU B  42     -19.775  10.911  -2.768  1.00 73.77           H  
ATOM   3758 HD13 LEU B  42     -19.920  10.001  -4.309  1.00 73.77           H  
ATOM   3759  CD2 LEU B  42     -17.712  11.411  -4.314  1.00 73.77           C  
ATOM   3760 HD21 LEU B  42     -18.426  11.527  -5.129  1.00 73.77           H  
ATOM   3761 HD22 LEU B  42     -16.698  11.394  -4.714  1.00 73.77           H  
ATOM   3762 HD23 LEU B  42     -17.845  12.230  -3.607  1.00 73.77           H  
ATOM   3763  N   GLN B  43     -14.250  10.958  -0.097  1.00 75.06           N  
ATOM   3764  H   GLN B  43     -13.785  11.659  -0.655  1.00 75.06           H  
ATOM   3765  CA  GLN B  43     -14.021  11.021   1.373  1.00 75.06           C  
ATOM   3766  HA  GLN B  43     -13.855  10.012   1.750  1.00 75.06           H  
ATOM   3767  C   GLN B  43     -15.206  11.715   2.064  1.00 75.06           C  
ATOM   3768  CB  GLN B  43     -12.755  11.802   1.760  1.00 75.06           C  
ATOM   3769  HB2 GLN B  43     -11.952  11.593   1.053  1.00 75.06           H  
ATOM   3770  HB3 GLN B  43     -13.034  12.856   1.746  1.00 75.06           H  
ATOM   3771  O   GLN B  43     -15.595  12.795   1.638  1.00 75.06           O  
ATOM   3772  CG  GLN B  43     -12.209  11.592   3.180  1.00 75.06           C  
ATOM   3773  HG2 GLN B  43     -13.001  11.781   3.906  1.00 75.06           H  
ATOM   3774  HG3 GLN B  43     -11.415  12.317   3.358  1.00 75.06           H  
ATOM   3775  CD  GLN B  43     -11.628  10.205   3.391  1.00 75.06           C  
ATOM   3776  NE2 GLN B  43     -11.251   9.812   4.585  1.00 75.06           N  
ATOM   3777 HE21 GLN B  43     -11.253  10.425   5.387  1.00 75.06           H  
ATOM   3778 HE22 GLN B  43     -10.807   8.905   4.617  1.00 75.06           H  
ATOM   3779  OE1 GLN B  43     -11.542   9.422   2.475  1.00 75.06           O  
ATOM   3780  N   SER B  44     -15.795  11.229   3.157  1.00 71.72           N  
ATOM   3781  H   SER B  44     -15.513  10.310   3.468  1.00 71.72           H  
ATOM   3782  CA  SER B  44     -16.788  12.018   3.891  1.00 71.72           C  
ATOM   3783  HA  SER B  44     -17.244  12.667   3.143  1.00 71.72           H  
ATOM   3784  C   SER B  44     -16.138  12.999   4.821  1.00 71.72           C  
ATOM   3785  CB  SER B  44     -17.967  11.245   4.478  1.00 71.72           C  
ATOM   3786  HB2 SER B  44     -18.829  11.911   4.482  1.00 71.72           H  
ATOM   3787  HB3 SER B  44     -18.201  10.406   3.823  1.00 71.72           H  
ATOM   3788  O   SER B  44     -15.029  12.727   5.254  1.00 71.72           O  
ATOM   3789  OG  SER B  44     -17.783  10.784   5.802  1.00 71.72           O  
ATOM   3790  HG  SER B  44     -17.499  11.492   6.385  1.00 71.72           H  
ATOM   3791  N   GLN B  45     -16.840  14.086   5.185  1.00 71.65           N  
ATOM   3792  H   GLN B  45     -17.768  14.241   4.819  1.00 71.65           H  
ATOM   3793  CA  GLN B  45     -16.408  14.827   6.377  1.00 71.65           C  
ATOM   3794  HA  GLN B  45     -15.461  15.339   6.205  1.00 71.65           H  
ATOM   3795  C   GLN B  45     -16.193  13.800   7.440  1.00 71.65           C  
ATOM   3796  CB  GLN B  45     -17.420  15.840   6.929  1.00 71.65           C  
ATOM   3797  HB2 GLN B  45     -17.073  16.217   7.891  1.00 71.65           H  
ATOM   3798  HB3 GLN B  45     -18.395  15.369   7.051  1.00 71.65           H  
ATOM   3799  O   GLN B  45     -17.052  12.930   7.553  1.00 71.65           O  
ATOM   3800  CG  GLN B  45     -17.572  16.994   5.977  1.00 71.65           C  
ATOM   3801  HG2 GLN B  45     -16.578  17.398   5.789  1.00 71.65           H  
ATOM   3802  HG3 GLN B  45     -17.996  16.583   5.061  1.00 71.65           H  
ATOM   3803  CD  GLN B  45     -18.471  18.129   6.433  1.00 71.65           C  
ATOM   3804  NE2 GLN B  45     -18.098  19.331   6.093  1.00 71.65           N  
ATOM   3805 HE21 GLN B  45     -17.241  19.367   5.559  1.00 71.65           H  
ATOM   3806 HE22 GLN B  45     -18.792  20.062   6.032  1.00 71.65           H  
ATOM   3807  OE1 GLN B  45     -19.542  17.972   7.008  1.00 71.65           O  
ATOM   3808  N   VAL B  46     -15.122  13.950   8.202  1.00 70.30           N  
ATOM   3809  H   VAL B  46     -14.376  14.519   7.830  1.00 70.30           H  
ATOM   3810  CA  VAL B  46     -15.040  13.544   9.600  1.00 70.30           C  
ATOM   3811  HA  VAL B  46     -14.989  12.458   9.667  1.00 70.30           H  
ATOM   3812  C   VAL B  46     -16.350  14.039  10.258  1.00 70.30           C  
ATOM   3813  CB  VAL B  46     -13.706  14.129  10.133  1.00 70.30           C  
ATOM   3814  HB  VAL B  46     -13.673  15.195   9.911  1.00 70.30           H  
ATOM   3815  O   VAL B  46     -16.469  15.185  10.686  1.00 70.30           O  
ATOM   3816  CG1 VAL B  46     -13.443  13.963  11.626  1.00 70.30           C  
ATOM   3817 HG11 VAL B  46     -13.562  12.917  11.907  1.00 70.30           H  
ATOM   3818 HG12 VAL B  46     -14.101  14.632  12.181  1.00 70.30           H  
ATOM   3819 HG13 VAL B  46     -12.420  14.262  11.856  1.00 70.30           H  
ATOM   3820  CG2 VAL B  46     -12.523  13.451   9.424  1.00 70.30           C  
ATOM   3821 HG21 VAL B  46     -11.576  13.852   9.785  1.00 70.30           H  
ATOM   3822 HG22 VAL B  46     -12.537  12.375   9.597  1.00 70.30           H  
ATOM   3823 HG23 VAL B  46     -12.553  13.633   8.349  1.00 70.30           H  
ATOM   3824  N   LYS B  47     -17.413  13.215  10.171  1.00 73.56           N  
ATOM   3825  H   LYS B  47     -17.224  12.364   9.660  1.00 73.56           H  
ATOM   3826  CA  LYS B  47     -18.845  13.564  10.318  1.00 73.56           C  
ATOM   3827  HA  LYS B  47     -18.947  14.646  10.241  1.00 73.56           H  
ATOM   3828  C   LYS B  47     -19.352  13.097  11.669  1.00 73.56           C  
ATOM   3829  CB  LYS B  47     -19.723  12.833   9.265  1.00 73.56           C  
ATOM   3830  HB2 LYS B  47     -20.632  12.492   9.760  1.00 73.56           H  
ATOM   3831  HB3 LYS B  47     -19.210  11.932   8.929  1.00 73.56           H  
ATOM   3832  O   LYS B  47     -19.108  11.932  11.988  1.00 73.56           O  
ATOM   3833  CG  LYS B  47     -20.210  13.570   8.020  1.00 73.56           C  
ATOM   3834  HG2 LYS B  47     -21.021  12.974   7.603  1.00 73.56           H  
ATOM   3835  HG3 LYS B  47     -19.426  13.589   7.263  1.00 73.56           H  
ATOM   3836  CD  LYS B  47     -20.758  14.973   8.287  1.00 73.56           C  
ATOM   3837  HD2 LYS B  47     -21.544  14.921   9.041  1.00 73.56           H  
ATOM   3838  HD3 LYS B  47     -19.969  15.646   8.623  1.00 73.56           H  
ATOM   3839  CE  LYS B  47     -21.349  15.478   6.983  1.00 73.56           C  
ATOM   3840  HE2 LYS B  47     -22.110  14.763   6.671  1.00 73.56           H  
ATOM   3841  HE3 LYS B  47     -20.559  15.520   6.233  1.00 73.56           H  
ATOM   3842  NZ  LYS B  47     -21.982  16.797   7.143  1.00 73.56           N  
ATOM   3843  HZ1 LYS B  47     -21.265  17.464   7.394  1.00 73.56           H  
ATOM   3844  HZ2 LYS B  47     -22.415  17.091   6.279  1.00 73.56           H  
ATOM   3845  HZ3 LYS B  47     -22.692  16.729   7.858  1.00 73.56           H  
ATOM   3846  N   PRO B  48     -20.171  13.883  12.403  1.00 73.58           N  
ATOM   3847  CA  PRO B  48     -20.751  13.405  13.651  1.00 73.58           C  
ATOM   3848  HA  PRO B  48     -19.961  13.231  14.382  1.00 73.58           H  
ATOM   3849  C   PRO B  48     -21.496  12.118  13.348  1.00 73.58           C  
ATOM   3850  CB  PRO B  48     -21.728  14.473  14.154  1.00 73.58           C  
ATOM   3851  HB2 PRO B  48     -22.751  14.096  14.166  1.00 73.58           H  
ATOM   3852  HB3 PRO B  48     -21.446  14.806  15.153  1.00 73.58           H  
ATOM   3853  O   PRO B  48     -22.229  12.067  12.359  1.00 73.58           O  
ATOM   3854  CG  PRO B  48     -21.623  15.629  13.161  1.00 73.58           C  
ATOM   3855  HG2 PRO B  48     -22.610  15.990  12.872  1.00 73.58           H  
ATOM   3856  HG3 PRO B  48     -21.058  16.445  13.611  1.00 73.58           H  
ATOM   3857  CD  PRO B  48     -20.872  15.074  11.952  1.00 73.58           C  
ATOM   3858  HD2 PRO B  48     -21.601  14.787  11.194  1.00 73.58           H  
ATOM   3859  HD3 PRO B  48     -20.188  15.823  11.553  1.00 73.58           H  
ATOM   3860  N   TYR B  49     -21.305  11.086  14.168  1.00 72.95           N  
ATOM   3861  H   TYR B  49     -20.549  11.172  14.832  1.00 72.95           H  
ATOM   3862  CA  TYR B  49     -21.531   9.741  13.661  1.00 72.95           C  
ATOM   3863  HA  TYR B  49     -20.772   9.579  12.896  1.00 72.95           H  
ATOM   3864  C   TYR B  49     -22.892   9.481  13.047  1.00 72.95           C  
ATOM   3865  CB  TYR B  49     -21.364   8.707  14.748  1.00 72.95           C  
ATOM   3866  HB2 TYR B  49     -22.279   8.612  15.332  1.00 72.95           H  
ATOM   3867  HB3 TYR B  49     -20.572   8.995  15.438  1.00 72.95           H  
ATOM   3868  O   TYR B  49     -22.992   8.679  12.127  1.00 72.95           O  
ATOM   3869  CG  TYR B  49     -21.011   7.395  14.110  1.00 72.95           C  
ATOM   3870  CD1 TYR B  49     -21.919   6.331  14.085  1.00 72.95           C  
ATOM   3871  HD1 TYR B  49     -22.951   6.468  14.370  1.00 72.95           H  
ATOM   3872  CD2 TYR B  49     -19.747   7.244  13.524  1.00 72.95           C  
ATOM   3873  HD2 TYR B  49     -19.104   8.098  13.371  1.00 72.95           H  
ATOM   3874  CE1 TYR B  49     -21.423   5.052  13.808  1.00 72.95           C  
ATOM   3875  HE1 TYR B  49     -22.108   4.217  13.793  1.00 72.95           H  
ATOM   3876  CE2 TYR B  49     -19.221   5.960  13.377  1.00 72.95           C  
ATOM   3877  HE2 TYR B  49     -18.171   5.822  13.162  1.00 72.95           H  
ATOM   3878  OH  TYR B  49     -19.416   3.705  13.950  1.00 72.95           O  
ATOM   3879  HH  TYR B  49     -18.498   3.712  13.667  1.00 72.95           H  
ATOM   3880  CZ  TYR B  49     -20.031   4.869  13.667  1.00 72.95           C  
ATOM   3881  N   ARG B  50     -23.927  10.177  13.534  1.00 75.37           N  
ATOM   3882  H   ARG B  50     -23.712  10.853  14.253  1.00 75.37           H  
ATOM   3883  CA  ARG B  50     -25.270  10.167  12.956  1.00 75.37           C  
ATOM   3884  HA  ARG B  50     -25.717   9.197  13.177  1.00 75.37           H  
ATOM   3885  C   ARG B  50     -25.258  10.304  11.435  1.00 75.37           C  
ATOM   3886  CB  ARG B  50     -26.153  11.223  13.628  1.00 75.37           C  
ATOM   3887  HB2 ARG B  50     -25.718  12.211  13.474  1.00 75.37           H  
ATOM   3888  HB3 ARG B  50     -26.187  11.026  14.699  1.00 75.37           H  
ATOM   3889  O   ARG B  50     -25.920   9.536  10.747  1.00 75.37           O  
ATOM   3890  CG  ARG B  50     -27.592  11.225  13.079  1.00 75.37           C  
ATOM   3891  HG2 ARG B  50     -27.580  11.574  12.046  1.00 75.37           H  
ATOM   3892  HG3 ARG B  50     -28.174  11.940  13.660  1.00 75.37           H  
ATOM   3893  CD  ARG B  50     -28.295   9.859  13.134  1.00 75.37           C  
ATOM   3894  HD2 ARG B  50     -28.282   9.506  14.165  1.00 75.37           H  
ATOM   3895  HD3 ARG B  50     -27.754   9.140  12.518  1.00 75.37           H  
ATOM   3896  NE  ARG B  50     -29.673   9.955  12.609  1.00 75.37           N  
ATOM   3897  HE  ARG B  50     -29.766  10.127  11.618  1.00 75.37           H  
ATOM   3898  NH1 ARG B  50     -30.882   9.477  14.512  1.00 75.37           N  
ATOM   3899 HH11 ARG B  50     -30.033   9.231  14.999  1.00 75.37           H  
ATOM   3900 HH12 ARG B  50     -31.789   9.342  14.935  1.00 75.37           H  
ATOM   3901  NH2 ARG B  50     -31.944  10.079  12.653  1.00 75.37           N  
ATOM   3902 HH21 ARG B  50     -32.021  10.066  11.646  1.00 75.37           H  
ATOM   3903 HH22 ARG B  50     -32.837  10.085  13.125  1.00 75.37           H  
ATOM   3904  CZ  ARG B  50     -30.818   9.838  13.259  1.00 75.37           C  
ATOM   3905  N   GLU B  51     -24.504  11.268  10.931  1.00 73.55           N  
ATOM   3906  H   GLU B  51     -23.916  11.789  11.566  1.00 73.55           H  
ATOM   3907  CA  GLU B  51     -24.317  11.513   9.506  1.00 73.55           C  
ATOM   3908  HA  GLU B  51     -25.268  11.407   8.984  1.00 73.55           H  
ATOM   3909  C   GLU B  51     -23.373  10.475   8.905  1.00 73.55           C  
ATOM   3910  CB  GLU B  51     -23.827  12.953   9.303  1.00 73.55           C  
ATOM   3911  HB2 GLU B  51     -22.992  13.146   9.977  1.00 73.55           H  
ATOM   3912  HB3 GLU B  51     -23.482  13.084   8.277  1.00 73.55           H  
ATOM   3913  O   GLU B  51     -23.766   9.817   7.948  1.00 73.55           O  
ATOM   3914  CG  GLU B  51     -24.962  13.951   9.582  1.00 73.55           C  
ATOM   3915  HG2 GLU B  51     -25.505  13.652  10.479  1.00 73.55           H  
ATOM   3916  HG3 GLU B  51     -25.669  13.926   8.753  1.00 73.55           H  
ATOM   3917  CD  GLU B  51     -24.429  15.373   9.778  1.00 73.55           C  
ATOM   3918  OE1 GLU B  51     -24.486  15.855  10.930  1.00 73.55           O  
ATOM   3919  OE2 GLU B  51     -23.968  15.984   8.785  1.00 73.55           O  
ATOM   3920  N   PHE B  52     -22.209  10.224   9.518  1.00 70.71           N  
ATOM   3921  H   PHE B  52     -21.954  10.771  10.329  1.00 70.71           H  
ATOM   3922  CA  PHE B  52     -21.266   9.214   9.032  1.00 70.71           C  
ATOM   3923  HA  PHE B  52     -20.883   9.532   8.062  1.00 70.71           H  
ATOM   3924  C   PHE B  52     -21.930   7.851   8.839  1.00 70.71           C  
ATOM   3925  CB  PHE B  52     -20.067   9.071   9.963  1.00 70.71           C  
ATOM   3926  HB2 PHE B  52     -20.423   8.897  10.979  1.00 70.71           H  
ATOM   3927  HB3 PHE B  52     -19.479   9.988   9.965  1.00 70.71           H  
ATOM   3928  O   PHE B  52     -22.006   7.356   7.729  1.00 70.71           O  
ATOM   3929  CG  PHE B  52     -19.182   7.913   9.568  1.00 70.71           C  
ATOM   3930  CD1 PHE B  52     -19.330   6.675  10.205  1.00 70.71           C  
ATOM   3931  HD1 PHE B  52     -20.061   6.545  10.989  1.00 70.71           H  
ATOM   3932  CD2 PHE B  52     -18.240   8.048   8.537  1.00 70.71           C  
ATOM   3933  HD2 PHE B  52     -18.194   8.953   7.950  1.00 70.71           H  
ATOM   3934  CE1 PHE B  52     -18.516   5.606   9.829  1.00 70.71           C  
ATOM   3935  HE1 PHE B  52     -18.531   4.690  10.401  1.00 70.71           H  
ATOM   3936  CE2 PHE B  52     -17.366   6.997   8.226  1.00 70.71           C  
ATOM   3937  HE2 PHE B  52     -16.611   7.114   7.462  1.00 70.71           H  
ATOM   3938  CZ  PHE B  52     -17.535   5.756   8.842  1.00 70.71           C  
ATOM   3939  HZ  PHE B  52     -16.894   4.927   8.578  1.00 70.71           H  
ATOM   3940  N   SER B  53     -22.474   7.218   9.870  1.00 74.23           N  
ATOM   3941  H   SER B  53     -22.440   7.656  10.780  1.00 74.23           H  
ATOM   3942  CA  SER B  53     -23.046   5.886   9.705  1.00 74.23           C  
ATOM   3943  HA  SER B  53     -22.306   5.280   9.184  1.00 74.23           H  
ATOM   3944  C   SER B  53     -24.287   5.917   8.792  1.00 74.23           C  
ATOM   3945  CB  SER B  53     -23.211   5.225  11.072  1.00 74.23           C  
ATOM   3946  HB2 SER B  53     -23.317   5.988  11.843  1.00 74.23           H  
ATOM   3947  HB3 SER B  53     -22.298   4.676  11.299  1.00 74.23           H  
ATOM   3948  O   SER B  53     -24.522   4.959   8.063  1.00 74.23           O  
ATOM   3949  OG  SER B  53     -24.308   4.343  11.123  1.00 74.23           O  
ATOM   3950  HG  SER B  53     -24.558   4.217  12.041  1.00 74.23           H  
ATOM   3951  N   ARG B  54     -25.040   7.026   8.709  1.00 74.82           N  
ATOM   3952  H   ARG B  54     -24.763   7.835   9.247  1.00 74.82           H  
ATOM   3953  CA  ARG B  54     -26.103   7.195   7.695  1.00 74.82           C  
ATOM   3954  HA  ARG B  54     -26.793   6.353   7.755  1.00 74.82           H  
ATOM   3955  C   ARG B  54     -25.578   7.153   6.269  1.00 74.82           C  
ATOM   3956  CB  ARG B  54     -26.870   8.498   7.955  1.00 74.82           C  
ATOM   3957  HB2 ARG B  54     -26.165   9.308   8.143  1.00 74.82           H  
ATOM   3958  HB3 ARG B  54     -27.484   8.373   8.847  1.00 74.82           H  
ATOM   3959  O   ARG B  54     -26.193   6.511   5.415  1.00 74.82           O  
ATOM   3960  CG  ARG B  54     -27.754   8.921   6.775  1.00 74.82           C  
ATOM   3961  HG2 ARG B  54     -28.418   8.103   6.497  1.00 74.82           H  
ATOM   3962  HG3 ARG B  54     -27.144   9.146   5.900  1.00 74.82           H  
ATOM   3963  CD  ARG B  54     -28.565  10.161   7.135  1.00 74.82           C  
ATOM   3964  HD2 ARG B  54     -28.761  10.178   8.207  1.00 74.82           H  
ATOM   3965  HD3 ARG B  54     -29.531  10.110   6.633  1.00 74.82           H  
ATOM   3966  NE  ARG B  54     -27.818  11.368   6.735  1.00 74.82           N  
ATOM   3967  HE  ARG B  54     -27.005  11.620   7.279  1.00 74.82           H  
ATOM   3968  NH1 ARG B  54     -28.958  11.819   4.799  1.00 74.82           N  
ATOM   3969 HH11 ARG B  54     -29.058  12.388   3.970  1.00 74.82           H  
ATOM   3970 HH12 ARG B  54     -29.552  11.026   4.995  1.00 74.82           H  
ATOM   3971  NH2 ARG B  54     -27.231  13.094   5.393  1.00 74.82           N  
ATOM   3972 HH21 ARG B  54     -27.301  13.679   4.573  1.00 74.82           H  
ATOM   3973 HH22 ARG B  54     -26.326  13.148   5.837  1.00 74.82           H  
ATOM   3974  CZ  ARG B  54     -28.003  12.086   5.648  1.00 74.82           C  
ATOM   3975  N   ILE B  55     -24.482   7.857   6.015  1.00 73.40           N  
ATOM   3976  H   ILE B  55     -24.062   8.383   6.767  1.00 73.40           H  
ATOM   3977  CA  ILE B  55     -23.758   7.774   4.756  1.00 73.40           C  
ATOM   3978  HA  ILE B  55     -24.398   8.110   3.940  1.00 73.40           H  
ATOM   3979  C   ILE B  55     -23.373   6.332   4.512  1.00 73.40           C  
ATOM   3980  CB  ILE B  55     -22.484   8.616   4.803  1.00 73.40           C  
ATOM   3981  HB  ILE B  55     -21.910   8.305   5.675  1.00 73.40           H  
ATOM   3982  O   ILE B  55     -23.792   5.755   3.527  1.00 73.40           O  
ATOM   3983  CG1 ILE B  55     -22.706  10.121   4.925  1.00 73.40           C  
ATOM   3984 HG12 ILE B  55     -23.615  10.335   5.487  1.00 73.40           H  
ATOM   3985 HG13 ILE B  55     -22.804  10.556   3.930  1.00 73.40           H  
ATOM   3986  CG2 ILE B  55     -21.608   8.313   3.604  1.00 73.40           C  
ATOM   3987 HG21 ILE B  55     -20.815   9.058   3.547  1.00 73.40           H  
ATOM   3988 HG22 ILE B  55     -21.127   7.341   3.714  1.00 73.40           H  
ATOM   3989 HG23 ILE B  55     -22.215   8.299   2.700  1.00 73.40           H  
ATOM   3990  CD1 ILE B  55     -21.511  10.781   5.621  1.00 73.40           C  
ATOM   3991 HD11 ILE B  55     -21.883  11.376   6.455  1.00 73.40           H  
ATOM   3992 HD12 ILE B  55     -20.797  10.059   6.018  1.00 73.40           H  
ATOM   3993 HD13 ILE B  55     -20.971  11.406   4.909  1.00 73.40           H  
ATOM   3994  N   ASP B  56     -22.647   5.749   5.447  1.00 73.08           N  
ATOM   3995  H   ASP B  56     -22.334   6.325   6.215  1.00 73.08           H  
ATOM   3996  CA  ASP B  56     -22.126   4.399   5.398  1.00 73.08           C  
ATOM   3997  HA  ASP B  56     -21.299   4.341   4.691  1.00 73.08           H  
ATOM   3998  C   ASP B  56     -23.214   3.390   5.016  1.00 73.08           C  
ATOM   3999  CB  ASP B  56     -21.618   4.141   6.800  1.00 73.08           C  
ATOM   4000  HB2 ASP B  56     -22.491   3.863   7.392  1.00 73.08           H  
ATOM   4001  HB3 ASP B  56     -21.266   5.051   7.286  1.00 73.08           H  
ATOM   4002  O   ASP B  56     -23.020   2.548   4.153  1.00 73.08           O  
ATOM   4003  CG  ASP B  56     -20.550   3.081   6.922  1.00 73.08           C  
ATOM   4004  OD1 ASP B  56     -20.686   2.333   7.896  1.00 73.08           O  
ATOM   4005  OD2 ASP B  56     -19.646   2.996   6.081  1.00 73.08           O  
ATOM   4006  N   ALA B  57     -24.430   3.541   5.545  1.00 73.51           N  
ATOM   4007  H   ALA B  57     -24.558   4.238   6.265  1.00 73.51           H  
ATOM   4008  CA  ALA B  57     -25.564   2.772   5.061  1.00 73.51           C  
ATOM   4009  HA  ALA B  57     -25.302   1.714   5.037  1.00 73.51           H  
ATOM   4010  C   ALA B  57     -25.912   2.982   3.633  1.00 73.51           C  
ATOM   4011  CB  ALA B  57     -26.821   3.074   5.853  1.00 73.51           C  
ATOM   4012  HB1 ALA B  57     -26.979   4.149   5.943  1.00 73.51           H  
ATOM   4013  HB2 ALA B  57     -26.753   2.630   6.847  1.00 73.51           H  
ATOM   4014  HB3 ALA B  57     -27.666   2.634   5.322  1.00 73.51           H  
ATOM   4015  O   ALA B  57     -26.094   2.055   2.847  1.00 73.51           O  
ATOM   4016  N   MET B  58     -26.106   4.229   3.318  1.00 71.66           N  
ATOM   4017  H   MET B  58     -25.869   4.952   3.982  1.00 71.66           H  
ATOM   4018  CA  MET B  58     -26.462   4.573   1.994  1.00 71.66           C  
ATOM   4019  HA  MET B  58     -27.376   4.037   1.739  1.00 71.66           H  
ATOM   4020  C   MET B  58     -25.384   4.033   1.020  1.00 71.66           C  
ATOM   4021  CB  MET B  58     -26.836   6.039   2.123  1.00 71.66           C  
ATOM   4022  HB2 MET B  58     -27.765   6.105   2.689  1.00 71.66           H  
ATOM   4023  HB3 MET B  58     -26.086   6.606   2.673  1.00 71.66           H  
ATOM   4024  O   MET B  58     -25.777   3.354   0.075  1.00 71.66           O  
ATOM   4025  CG  MET B  58     -27.066   6.653   0.785  1.00 71.66           C  
ATOM   4026  HG2 MET B  58     -27.637   7.572   0.914  1.00 71.66           H  
ATOM   4027  HG3 MET B  58     -27.671   5.980   0.177  1.00 71.66           H  
ATOM   4028  SD  MET B  58     -25.529   6.988  -0.072  1.00 71.66           S  
ATOM   4029  CE  MET B  58     -24.154   7.336   1.035  1.00 71.66           C  
ATOM   4030  HE1 MET B  58     -24.489   7.839   1.942  1.00 71.66           H  
ATOM   4031  HE2 MET B  58     -23.428   7.965   0.519  1.00 71.66           H  
ATOM   4032  HE3 MET B  58     -23.648   6.404   1.286  1.00 71.66           H  
ATOM   4033  N   LEU B  59     -24.091   4.070   1.371  1.00 73.77           N  
ATOM   4034  H   LEU B  59     -23.863   4.555   2.227  1.00 73.77           H  
ATOM   4035  CA  LEU B  59     -22.974   3.452   0.653  1.00 73.77           C  
ATOM   4036  HA  LEU B  59     -22.911   3.867  -0.353  1.00 73.77           H  
ATOM   4037  C   LEU B  59     -23.117   1.950   0.534  1.00 73.77           C  
ATOM   4038  CB  LEU B  59     -21.654   3.713   1.376  1.00 73.77           C  
ATOM   4039  HB2 LEU B  59     -21.720   3.336   2.397  1.00 73.77           H  
ATOM   4040  HB3 LEU B  59     -20.882   3.150   0.852  1.00 73.77           H  
ATOM   4041  O   LEU B  59     -22.986   1.365  -0.532  1.00 73.77           O  
ATOM   4042  CG  LEU B  59     -21.173   5.146   1.455  1.00 73.77           C  
ATOM   4043  HG  LEU B  59     -21.866   5.763   2.027  1.00 73.77           H  
ATOM   4044  CD1 LEU B  59     -19.864   5.134   2.212  1.00 73.77           C  
ATOM   4045 HD11 LEU B  59     -19.535   6.154   2.412  1.00 73.77           H  
ATOM   4046 HD12 LEU B  59     -19.110   4.594   1.641  1.00 73.77           H  
ATOM   4047 HD13 LEU B  59     -19.960   4.634   3.176  1.00 73.77           H  
ATOM   4048  CD2 LEU B  59     -21.096   5.654   0.023  1.00 73.77           C  
ATOM   4049 HD21 LEU B  59     -22.104   5.910  -0.304  1.00 73.77           H  
ATOM   4050 HD22 LEU B  59     -20.697   4.873  -0.624  1.00 73.77           H  
ATOM   4051 HD23 LEU B  59     -20.463   6.538  -0.060  1.00 73.77           H  
ATOM   4052  N   ASP B  60     -23.452   1.293   1.627  1.00 72.56           N  
ATOM   4053  H   ASP B  60     -23.495   1.797   2.501  1.00 72.56           H  
ATOM   4054  CA  ASP B  60     -23.701  -0.132   1.587  1.00 72.56           C  
ATOM   4055  HA  ASP B  60     -22.787  -0.644   1.287  1.00 72.56           H  
ATOM   4056  C   ASP B  60     -24.839  -0.511   0.695  1.00 72.56           C  
ATOM   4057  CB  ASP B  60     -24.216  -0.607   2.906  1.00 72.56           C  
ATOM   4058  HB2 ASP B  60     -25.177  -0.143   3.126  1.00 72.56           H  
ATOM   4059  HB3 ASP B  60     -24.410  -1.679   2.875  1.00 72.56           H  
ATOM   4060  O   ASP B  60     -24.886  -1.628   0.193  1.00 72.56           O  
ATOM   4061  CG  ASP B  60     -23.274  -0.265   3.989  1.00 72.56           C  
ATOM   4062  OD1 ASP B  60     -23.857   0.042   5.043  1.00 72.56           O  
ATOM   4063  OD2 ASP B  60     -22.050  -0.419   3.811  1.00 72.56           O  
ATOM   4064  N   SER B  61     -25.813   0.380   0.522  1.00 71.44           N  
ATOM   4065  H   SER B  61     -25.745   1.285   0.965  1.00 71.44           H  
ATOM   4066  CA  SER B  61     -26.951   0.018  -0.297  1.00 71.44           C  
ATOM   4067  HA  SER B  61     -27.258  -0.951   0.097  1.00 71.44           H  
ATOM   4068  C   SER B  61     -26.562  -0.286  -1.726  1.00 71.44           C  
ATOM   4069  CB  SER B  61     -28.100   0.998  -0.147  1.00 71.44           C  
ATOM   4070  HB2 SER B  61     -28.197   1.240   0.911  1.00 71.44           H  
ATOM   4071  HB3 SER B  61     -29.013   0.521  -0.502  1.00 71.44           H  
ATOM   4072  O   SER B  61     -27.266  -0.978  -2.457  1.00 71.44           O  
ATOM   4073  OG  SER B  61     -27.943   2.189  -0.852  1.00 71.44           O  
ATOM   4074  HG  SER B  61     -27.099   2.582  -0.616  1.00 71.44           H  
ATOM   4075  N   TYR B  62     -25.351   0.131  -2.052  1.00 69.54           N  
ATOM   4076  H   TYR B  62     -24.861   0.686  -1.366  1.00 69.54           H  
ATOM   4077  CA  TYR B  62     -24.700   0.040  -3.325  1.00 69.54           C  
ATOM   4078  HA  TYR B  62     -25.440   0.080  -4.124  1.00 69.54           H  
ATOM   4079  C   TYR B  62     -23.942  -1.247  -3.488  1.00 69.54           C  
ATOM   4080  CB  TYR B  62     -23.874   1.287  -3.457  1.00 69.54           C  
ATOM   4081  HB2 TYR B  62     -22.970   1.214  -2.853  1.00 69.54           H  
ATOM   4082  HB3 TYR B  62     -23.514   1.317  -4.485  1.00 69.54           H  
ATOM   4083  O   TYR B  62     -23.686  -1.656  -4.617  1.00 69.54           O  
ATOM   4084  CG  TYR B  62     -24.700   2.517  -3.075  1.00 69.54           C  
ATOM   4085  CD1 TYR B  62     -26.111   2.556  -3.216  1.00 69.54           C  
ATOM   4086  HD1 TYR B  62     -26.657   1.709  -3.605  1.00 69.54           H  
ATOM   4087  CD2 TYR B  62     -24.053   3.617  -2.522  1.00 69.54           C  
ATOM   4088  HD2 TYR B  62     -22.981   3.592  -2.391  1.00 69.54           H  
ATOM   4089  CE1 TYR B  62     -26.846   3.706  -2.918  1.00 69.54           C  
ATOM   4090  HE1 TYR B  62     -27.917   3.716  -3.055  1.00 69.54           H  
ATOM   4091  CE2 TYR B  62     -24.792   4.759  -2.190  1.00 69.54           C  
ATOM   4092  HE2 TYR B  62     -24.244   5.570  -1.735  1.00 69.54           H  
ATOM   4093  OH  TYR B  62     -26.921   5.986  -2.426  1.00 69.54           O  
ATOM   4094  HH  TYR B  62     -27.789   5.827  -2.804  1.00 69.54           H  
ATOM   4095  CZ  TYR B  62     -26.182   4.842  -2.461  1.00 69.54           C  
ATOM   4096  N   GLN B  63     -23.781  -1.984  -2.387  1.00 72.17           N  
ATOM   4097  H   GLN B  63     -24.041  -1.581  -1.498  1.00 72.17           H  
ATOM   4098  CA  GLN B  63     -23.445  -3.388  -2.425  1.00 72.17           C  
ATOM   4099  HA  GLN B  63     -23.251  -3.734  -1.410  1.00 72.17           H  
ATOM   4100  C   GLN B  63     -22.131  -3.565  -3.178  1.00 72.17           C  
ATOM   4101  CB  GLN B  63     -24.664  -4.144  -2.984  1.00 72.17           C  
ATOM   4102  HB2 GLN B  63     -25.024  -3.661  -3.892  1.00 72.17           H  
ATOM   4103  HB3 GLN B  63     -24.387  -5.166  -3.242  1.00 72.17           H  
ATOM   4104  O   GLN B  63     -22.047  -4.349  -4.122  1.00 72.17           O  
ATOM   4105  CG  GLN B  63     -25.825  -4.265  -2.009  1.00 72.17           C  
ATOM   4106  HG2 GLN B  63     -26.087  -3.291  -1.596  1.00 72.17           H  
ATOM   4107  HG3 GLN B  63     -25.531  -4.948  -1.213  1.00 72.17           H  
ATOM   4108  CD  GLN B  63     -27.018  -4.884  -2.693  1.00 72.17           C  
ATOM   4109  NE2 GLN B  63     -28.160  -4.251  -2.702  1.00 72.17           N  
ATOM   4110 HE21 GLN B  63     -28.133  -3.301  -2.359  1.00 72.17           H  
ATOM   4111 HE22 GLN B  63     -28.747  -4.407  -3.509  1.00 72.17           H  
ATOM   4112  OE1 GLN B  63     -26.964  -5.974  -3.232  1.00 72.17           O  
ATOM   4113  N   GLY B  64     -21.112  -2.813  -2.766  1.00 68.52           N  
ATOM   4114  H   GLY B  64     -21.238  -2.302  -1.904  1.00 68.52           H  
ATOM   4115  CA  GLY B  64     -19.824  -2.678  -3.411  1.00 68.52           C  
ATOM   4116  HA2 GLY B  64     -19.273  -3.617  -3.365  1.00 68.52           H  
ATOM   4117  HA3 GLY B  64     -19.212  -1.923  -2.917  1.00 68.52           H  
ATOM   4118  C   GLY B  64     -20.078  -2.314  -4.854  1.00 68.52           C  
ATOM   4119  O   GLY B  64     -20.899  -1.471  -5.204  1.00 68.52           O  
ATOM   4120  N   GLU B  65     -19.501  -3.127  -5.706  1.00 74.63           N  
ATOM   4121  H   GLU B  65     -18.803  -3.761  -5.343  1.00 74.63           H  
ATOM   4122  CA  GLU B  65     -19.669  -3.051  -7.134  1.00 74.63           C  
ATOM   4123  HA  GLU B  65     -19.561  -2.007  -7.427  1.00 74.63           H  
ATOM   4124  C   GLU B  65     -21.061  -3.470  -7.665  1.00 74.63           C  
ATOM   4125  CB  GLU B  65     -18.512  -3.842  -7.752  1.00 74.63           C  
ATOM   4126  HB2 GLU B  65     -18.730  -4.908  -7.694  1.00 74.63           H  
ATOM   4127  HB3 GLU B  65     -18.467  -3.578  -8.809  1.00 74.63           H  
ATOM   4128  O   GLU B  65     -21.184  -3.729  -8.859  1.00 74.63           O  
ATOM   4129  CG  GLU B  65     -17.125  -3.579  -7.135  1.00 74.63           C  
ATOM   4130  HG2 GLU B  65     -16.997  -4.203  -6.250  1.00 74.63           H  
ATOM   4131  HG3 GLU B  65     -17.042  -2.536  -6.830  1.00 74.63           H  
ATOM   4132  CD  GLU B  65     -16.050  -3.895  -8.170  1.00 74.63           C  
ATOM   4133  OE1 GLU B  65     -15.702  -2.972  -8.941  1.00 74.63           O  
ATOM   4134  OE2 GLU B  65     -15.783  -5.101  -8.403  1.00 74.63           O  
ATOM   4135  N   PHE B  66     -22.121  -3.623  -6.855  1.00 71.00           N  
ATOM   4136  H   PHE B  66     -22.029  -3.352  -5.887  1.00 71.00           H  
ATOM   4137  CA  PHE B  66     -23.390  -4.207  -7.319  1.00 71.00           C  
ATOM   4138  HA  PHE B  66     -23.174  -4.677  -8.279  1.00 71.00           H  
ATOM   4139  C   PHE B  66     -24.539  -3.266  -7.672  1.00 71.00           C  
ATOM   4140  CB  PHE B  66     -23.932  -5.351  -6.452  1.00 71.00           C  
ATOM   4141  HB2 PHE B  66     -23.187  -6.129  -6.289  1.00 71.00           H  
ATOM   4142  HB3 PHE B  66     -24.214  -4.957  -5.476  1.00 71.00           H  
ATOM   4143  O   PHE B  66     -24.925  -3.250  -8.848  1.00 71.00           O  
ATOM   4144  CG  PHE B  66     -25.161  -5.921  -7.138  1.00 71.00           C  
ATOM   4145  CD1 PHE B  66     -26.447  -5.601  -6.668  1.00 71.00           C  
ATOM   4146  HD1 PHE B  66     -26.556  -5.074  -5.731  1.00 71.00           H  
ATOM   4147  CD2 PHE B  66     -25.028  -6.486  -8.419  1.00 71.00           C  
ATOM   4148  HD2 PHE B  66     -24.045  -6.640  -8.838  1.00 71.00           H  
ATOM   4149  CE1 PHE B  66     -27.573  -5.847  -7.477  1.00 71.00           C  
ATOM   4150  HE1 PHE B  66     -28.561  -5.520  -7.185  1.00 71.00           H  
ATOM   4151  CE2 PHE B  66     -26.157  -6.728  -9.212  1.00 71.00           C  
ATOM   4152  HE2 PHE B  66     -26.044  -7.094 -10.222  1.00 71.00           H  
ATOM   4153  CZ  PHE B  66     -27.434  -6.419  -8.741  1.00 71.00           C  
ATOM   4154  HZ  PHE B  66     -28.299  -6.548  -9.374  1.00 71.00           H  
ATOM   4155  N   GLU B  67     -25.231  -2.680  -6.686  1.00 71.83           N  
ATOM   4156  H   GLU B  67     -24.781  -2.513  -5.797  1.00 71.83           H  
ATOM   4157  CA  GLU B  67     -26.464  -1.973  -7.028  1.00 71.83           C  
ATOM   4158  HA  GLU B  67     -27.080  -2.653  -7.617  1.00 71.83           H  
ATOM   4159  C   GLU B  67     -26.104  -0.808  -7.902  1.00 71.83           C  
ATOM   4160  CB  GLU B  67     -27.339  -1.440  -5.890  1.00 71.83           C  
ATOM   4161  HB2 GLU B  67     -26.744  -0.791  -5.247  1.00 71.83           H  
ATOM   4162  HB3 GLU B  67     -28.134  -0.824  -6.309  1.00 71.83           H  
ATOM   4163  O   GLU B  67     -25.092  -0.150  -7.717  1.00 71.83           O  
ATOM   4164  CG  GLU B  67     -27.987  -2.518  -5.046  1.00 71.83           C  
ATOM   4165  HG2 GLU B  67     -28.530  -2.037  -4.232  1.00 71.83           H  
ATOM   4166  HG3 GLU B  67     -27.162  -3.112  -4.652  1.00 71.83           H  
ATOM   4167  CD  GLU B  67     -28.988  -3.435  -5.755  1.00 71.83           C  
ATOM   4168  OE1 GLU B  67     -29.281  -4.522  -5.182  1.00 71.83           O  
ATOM   4169  OE2 GLU B  67     -29.433  -3.126  -6.882  1.00 71.83           O  
ATOM   4170  N   VAL B  68     -26.987  -0.597  -8.862  1.00 74.27           N  
ATOM   4171  H   VAL B  68     -27.809  -1.184  -8.861  1.00 74.27           H  
ATOM   4172  CA  VAL B  68     -26.969   0.542  -9.748  1.00 74.27           C  
ATOM   4173  HA  VAL B  68     -25.946   0.892  -9.887  1.00 74.27           H  
ATOM   4174  C   VAL B  68     -27.795   1.615  -9.075  1.00 74.27           C  
ATOM   4175  CB  VAL B  68     -27.550   0.145 -11.100  1.00 74.27           C  
ATOM   4176  HB  VAL B  68     -28.574  -0.212 -10.991  1.00 74.27           H  
ATOM   4177  O   VAL B  68     -29.029   1.579  -9.154  1.00 74.27           O  
ATOM   4178  CG1 VAL B  68     -27.551   1.359 -12.010  1.00 74.27           C  
ATOM   4179 HG11 VAL B  68     -28.410   1.983 -11.763  1.00 74.27           H  
ATOM   4180 HG12 VAL B  68     -26.640   1.926 -11.821  1.00 74.27           H  
ATOM   4181 HG13 VAL B  68     -27.609   1.074 -13.061  1.00 74.27           H  
ATOM   4182  CG2 VAL B  68     -26.739  -0.973 -11.739  1.00 74.27           C  
ATOM   4183 HG21 VAL B  68     -26.836  -1.878 -11.139  1.00 74.27           H  
ATOM   4184 HG22 VAL B  68     -27.127  -1.169 -12.739  1.00 74.27           H  
ATOM   4185 HG23 VAL B  68     -25.694  -0.664 -11.768  1.00 74.27           H  
ATOM   4186  N   PHE B  69     -27.131   2.502  -8.352  1.00 79.66           N  
ATOM   4187  H   PHE B  69     -26.125   2.427  -8.306  1.00 79.66           H  
ATOM   4188  CA  PHE B  69     -27.797   3.295  -7.340  1.00 79.66           C  
ATOM   4189  HA  PHE B  69     -28.833   2.970  -7.249  1.00 79.66           H  
ATOM   4190  C   PHE B  69     -27.797   4.783  -7.605  1.00 79.66           C  
ATOM   4191  CB  PHE B  69     -27.139   3.036  -6.012  1.00 79.66           C  
ATOM   4192  HB2 PHE B  69     -27.821   3.424  -5.254  1.00 79.66           H  
ATOM   4193  HB3 PHE B  69     -27.052   1.960  -5.861  1.00 79.66           H  
ATOM   4194  O   PHE B  69     -26.844   5.329  -8.138  1.00 79.66           O  
ATOM   4195  CG  PHE B  69     -25.779   3.691  -5.851  1.00 79.66           C  
ATOM   4196  CD1 PHE B  69     -24.615   2.936  -6.044  1.00 79.66           C  
ATOM   4197  HD1 PHE B  69     -24.689   1.907  -6.366  1.00 79.66           H  
ATOM   4198  CD2 PHE B  69     -25.671   5.013  -5.385  1.00 79.66           C  
ATOM   4199  HD2 PHE B  69     -26.555   5.605  -5.196  1.00 79.66           H  
ATOM   4200  CE1 PHE B  69     -23.358   3.475  -5.723  1.00 79.66           C  
ATOM   4201  HE1 PHE B  69     -22.455   2.888  -5.807  1.00 79.66           H  
ATOM   4202  CE2 PHE B  69     -24.420   5.536  -5.049  1.00 79.66           C  
ATOM   4203  HE2 PHE B  69     -24.325   6.536  -4.653  1.00 79.66           H  
ATOM   4204  CZ  PHE B  69     -23.273   4.759  -5.189  1.00 79.66           C  
ATOM   4205  HZ  PHE B  69     -22.319   5.165  -4.887  1.00 79.66           H  
ATOM   4206  N   ALA B  70     -28.852   5.424  -7.114  1.00 74.06           N  
ATOM   4207  H   ALA B  70     -29.536   4.873  -6.616  1.00 74.06           H  
ATOM   4208  CA  ALA B  70     -29.021   6.862  -7.086  1.00 74.06           C  
ATOM   4209  HA  ALA B  70     -28.872   7.250  -8.093  1.00 74.06           H  
ATOM   4210  C   ALA B  70     -28.004   7.559  -6.167  1.00 74.06           C  
ATOM   4211  CB  ALA B  70     -30.468   7.117  -6.644  1.00 74.06           C  
ATOM   4212  HB1 ALA B  70     -30.678   6.581  -5.718  1.00 74.06           H  
ATOM   4213  HB2 ALA B  70     -30.614   8.179  -6.448  1.00 74.06           H  
ATOM   4214  HB3 ALA B  70     -31.167   6.794  -7.416  1.00 74.06           H  
ATOM   4215  O   ALA B  70     -28.291   7.793  -4.988  1.00 74.06           O  
ATOM   4216  N   LEU B  71     -26.856   7.908  -6.740  1.00 76.87           N  
ATOM   4217  H   LEU B  71     -26.691   7.562  -7.675  1.00 76.87           H  
ATOM   4218  CA  LEU B  71     -25.976   8.981  -6.301  1.00 76.87           C  
ATOM   4219  HA  LEU B  71     -25.959   9.075  -5.215  1.00 76.87           H  
ATOM   4220  C   LEU B  71     -26.496  10.266  -6.939  1.00 76.87           C  
ATOM   4221  CB  LEU B  71     -24.560   8.642  -6.772  1.00 76.87           C  
ATOM   4222  HB2 LEU B  71     -24.627   8.507  -7.852  1.00 76.87           H  
ATOM   4223  HB3 LEU B  71     -24.292   7.678  -6.339  1.00 76.87           H  
ATOM   4224  O   LEU B  71     -26.085  10.570  -8.056  1.00 76.87           O  
ATOM   4225  CG  LEU B  71     -23.402   9.604  -6.493  1.00 76.87           C  
ATOM   4226  HG  LEU B  71     -23.655  10.594  -6.872  1.00 76.87           H  
ATOM   4227  CD1 LEU B  71     -23.081   9.696  -5.026  1.00 76.87           C  
ATOM   4228 HD11 LEU B  71     -22.990   8.688  -4.620  1.00 76.87           H  
ATOM   4229 HD12 LEU B  71     -23.860  10.279  -4.536  1.00 76.87           H  
ATOM   4230 HD13 LEU B  71     -22.118  10.184  -4.877  1.00 76.87           H  
ATOM   4231  CD2 LEU B  71     -22.147   9.105  -7.187  1.00 76.87           C  
ATOM   4232 HD21 LEU B  71     -21.833   8.139  -6.791  1.00 76.87           H  
ATOM   4233 HD22 LEU B  71     -21.321   9.799  -7.033  1.00 76.87           H  
ATOM   4234 HD23 LEU B  71     -22.332   9.045  -8.260  1.00 76.87           H  
ATOM   4235  N   PRO B  72     -27.398  11.046  -6.307  1.00 74.85           N  
ATOM   4236  CA  PRO B  72     -27.452  12.475  -6.592  1.00 74.85           C  
ATOM   4237  HA  PRO B  72     -28.016  12.644  -7.509  1.00 74.85           H  
ATOM   4238  C   PRO B  72     -26.051  13.051  -6.695  1.00 74.85           C  
ATOM   4239  CB  PRO B  72     -28.208  13.153  -5.467  1.00 74.85           C  
ATOM   4240  HB2 PRO B  72     -27.817  14.139  -5.218  1.00 74.85           H  
ATOM   4241  HB3 PRO B  72     -29.259  13.210  -5.751  1.00 74.85           H  
ATOM   4242  O   PRO B  72     -25.105  12.491  -6.143  1.00 74.85           O  
ATOM   4243  CG  PRO B  72     -28.008  12.158  -4.346  1.00 74.85           C  
ATOM   4244  HG2 PRO B  72     -27.001  12.275  -3.945  1.00 74.85           H  
ATOM   4245  HG3 PRO B  72     -28.746  12.289  -3.554  1.00 74.85           H  
ATOM   4246  CD  PRO B  72     -28.109  10.826  -5.072  1.00 74.85           C  
ATOM   4247  HD2 PRO B  72     -29.151  10.593  -5.291  1.00 74.85           H  
ATOM   4248  HD3 PRO B  72     -27.664  10.028  -4.478  1.00 74.85           H  
ATOM   4249  N   ASN B  73     -25.921  14.153  -7.412  1.00 74.69           N  
ATOM   4250  H   ASN B  73     -26.731  14.519  -7.891  1.00 74.69           H  
ATOM   4251  CA  ASN B  73     -24.614  14.608  -7.806  1.00 74.69           C  
ATOM   4252  HA  ASN B  73     -24.186  13.769  -8.355  1.00 74.69           H  
ATOM   4253  C   ASN B  73     -23.733  14.879  -6.579  1.00 74.69           C  
ATOM   4254  CB  ASN B  73     -24.795  15.809  -8.734  1.00 74.69           C  
ATOM   4255  HB2 ASN B  73     -25.210  16.643  -8.169  1.00 74.69           H  
ATOM   4256  HB3 ASN B  73     -25.485  15.549  -9.537  1.00 74.69           H  
ATOM   4257  O   ASN B  73     -24.081  15.777  -5.804  1.00 74.69           O  
ATOM   4258  CG  ASN B  73     -23.497  16.245  -9.360  1.00 74.69           C  
ATOM   4259  ND2 ASN B  73     -23.458  17.435  -9.901  1.00 74.69           N  
ATOM   4260 HD21 ASN B  73     -22.525  17.779 -10.082  1.00 74.69           H  
ATOM   4261 HD22 ASN B  73     -24.218  18.072  -9.710  1.00 74.69           H  
ATOM   4262  OD1 ASN B  73     -22.517  15.524  -9.375  1.00 74.69           O  
ATOM   4263  N   PRO B  74     -22.656  14.100  -6.330  1.00 75.84           N  
ATOM   4264  CA  PRO B  74     -21.873  14.305  -5.131  1.00 75.84           C  
ATOM   4265  HA  PRO B  74     -22.517  14.488  -4.270  1.00 75.84           H  
ATOM   4266  C   PRO B  74     -21.041  15.561  -5.307  1.00 75.84           C  
ATOM   4267  CB  PRO B  74     -21.158  12.987  -4.911  1.00 75.84           C  
ATOM   4268  HB2 PRO B  74     -21.881  12.249  -4.563  1.00 75.84           H  
ATOM   4269  HB3 PRO B  74     -20.353  13.027  -4.178  1.00 75.84           H  
ATOM   4270  O   PRO B  74     -20.857  16.325  -4.366  1.00 75.84           O  
ATOM   4271  CG  PRO B  74     -20.745  12.655  -6.330  1.00 75.84           C  
ATOM   4272  HG2 PRO B  74     -19.868  13.240  -6.607  1.00 75.84           H  
ATOM   4273  HG3 PRO B  74     -20.534  11.589  -6.423  1.00 75.84           H  
ATOM   4274  CD  PRO B  74     -21.964  13.107  -7.152  1.00 75.84           C  
ATOM   4275  HD2 PRO B  74     -21.606  13.552  -8.080  1.00 75.84           H  
ATOM   4276  HD3 PRO B  74     -22.620  12.263  -7.365  1.00 75.84           H  
ATOM   4277  N   MET B  75     -20.745  15.888  -6.559  1.00 74.66           N  
ATOM   4278  H   MET B  75     -20.979  15.229  -7.287  1.00 74.66           H  
ATOM   4279  CA  MET B  75     -20.311  17.192  -6.971  1.00 74.66           C  
ATOM   4280  HA  MET B  75     -19.389  17.411  -6.432  1.00 74.66           H  
ATOM   4281  C   MET B  75     -21.384  18.223  -6.589  1.00 74.66           C  
ATOM   4282  CB  MET B  75     -19.886  17.157  -8.442  1.00 74.66           C  
ATOM   4283  HB2 MET B  75     -19.346  18.074  -8.676  1.00 74.66           H  
ATOM   4284  HB3 MET B  75     -20.765  17.136  -9.086  1.00 74.66           H  
ATOM   4285  O   MET B  75     -22.435  18.278  -7.237  1.00 74.66           O  
ATOM   4286  CG  MET B  75     -18.995  15.922  -8.712  1.00 74.66           C  
ATOM   4287  HG2 MET B  75     -19.576  15.011  -8.567  1.00 74.66           H  
ATOM   4288  HG3 MET B  75     -18.664  15.881  -9.750  1.00 74.66           H  
ATOM   4289  SD  MET B  75     -17.497  15.787  -7.740  1.00 74.66           S  
ATOM   4290  CE  MET B  75     -16.707  17.382  -7.963  1.00 74.66           C  
ATOM   4291  HE1 MET B  75     -16.761  17.948  -7.033  1.00 74.66           H  
ATOM   4292  HE2 MET B  75     -17.202  17.944  -8.756  1.00 74.66           H  
ATOM   4293  HE3 MET B  75     -15.660  17.233  -8.228  1.00 74.66           H  
ATOM   4294  N   ILE B  76     -21.132  19.051  -5.548  1.00 75.93           N  
ATOM   4295  H   ILE B  76     -20.271  18.907  -5.041  1.00 75.93           H  
ATOM   4296  CA  ILE B  76     -21.908  20.289  -5.321  1.00 75.93           C  
ATOM   4297  HA  ILE B  76     -22.883  20.006  -4.925  1.00 75.93           H  
ATOM   4298  C   ILE B  76     -22.078  20.938  -6.675  1.00 75.93           C  
ATOM   4299  CB  ILE B  76     -21.302  21.381  -4.398  1.00 75.93           C  
ATOM   4300  HB  ILE B  76     -20.319  21.661  -4.777  1.00 75.93           H  
ATOM   4301  O   ILE B  76     -21.119  21.203  -7.404  1.00 75.93           O  
ATOM   4302  CG1 ILE B  76     -21.133  20.909  -2.955  1.00 75.93           C  
ATOM   4303 HG12 ILE B  76     -22.109  20.780  -2.488  1.00 75.93           H  
ATOM   4304 HG13 ILE B  76     -20.648  19.933  -2.996  1.00 75.93           H  
ATOM   4305  CG2 ILE B  76     -22.175  22.662  -4.403  1.00 75.93           C  
ATOM   4306 HG21 ILE B  76     -23.185  22.435  -4.062  1.00 75.93           H  
ATOM   4307 HG22 ILE B  76     -21.748  23.435  -3.764  1.00 75.93           H  
ATOM   4308 HG23 ILE B  76     -22.219  23.110  -5.396  1.00 75.93           H  
ATOM   4309  CD1 ILE B  76     -20.280  21.875  -2.110  1.00 75.93           C  
ATOM   4310 HD11 ILE B  76     -20.151  21.470  -1.106  1.00 75.93           H  
ATOM   4311 HD12 ILE B  76     -20.774  22.839  -1.986  1.00 75.93           H  
ATOM   4312 HD13 ILE B  76     -19.307  22.026  -2.577  1.00 75.93           H  
ATOM   4313  N   SER B  77     -23.338  21.162  -6.988  1.00 74.84           N  
ATOM   4314  H   SER B  77     -24.064  20.949  -6.319  1.00 74.84           H  
ATOM   4315  CA  SER B  77     -23.693  21.733  -8.255  1.00 74.84           C  
ATOM   4316  HA  SER B  77     -22.924  21.459  -8.977  1.00 74.84           H  
ATOM   4317  C   SER B  77     -23.720  23.242  -8.137  1.00 74.84           C  
ATOM   4318  CB  SER B  77     -24.975  21.118  -8.746  1.00 74.84           C  
ATOM   4319  HB2 SER B  77     -25.204  21.507  -9.738  1.00 74.84           H  
ATOM   4320  HB3 SER B  77     -25.787  21.343  -8.055  1.00 74.84           H  
ATOM   4321  O   SER B  77     -24.417  23.826  -7.307  1.00 74.84           O  
ATOM   4322  OG  SER B  77     -24.727  19.721  -8.790  1.00 74.84           O  
ATOM   4323  HG  SER B  77     -24.006  19.530  -8.186  1.00 74.84           H  
ATOM   4324  N   HIS B  78     -22.916  23.845  -8.988  1.00 81.43           N  
ATOM   4325  H   HIS B  78     -22.452  23.234  -9.645  1.00 81.43           H  
ATOM   4326  CA  HIS B  78     -22.631  25.257  -9.151  1.00 81.43           C  
ATOM   4327  HA  HIS B  78     -22.168  25.657  -8.249  1.00 81.43           H  
ATOM   4328  C   HIS B  78     -23.853  26.075  -9.499  1.00 81.43           C  
ATOM   4329  CB  HIS B  78     -21.672  25.337 -10.331  1.00 81.43           C  
ATOM   4330  HB2 HIS B  78     -21.400  26.380 -10.493  1.00 81.43           H  
ATOM   4331  HB3 HIS B  78     -22.170  24.956 -11.223  1.00 81.43           H  
ATOM   4332  O   HIS B  78     -23.900  27.274  -9.216  1.00 81.43           O  
ATOM   4333  CG  HIS B  78     -20.438  24.532 -10.114  1.00 81.43           C  
ATOM   4334  CD2 HIS B  78     -19.755  23.823 -11.053  1.00 81.43           C  
ATOM   4335  HD2 HIS B  78     -19.999  23.729 -12.101  1.00 81.43           H  
ATOM   4336  ND1 HIS B  78     -19.878  24.333  -8.864  1.00 81.43           N  
ATOM   4337  CE1 HIS B  78     -18.883  23.476  -9.074  1.00 81.43           C  
ATOM   4338  HE1 HIS B  78     -18.250  23.129  -8.270  1.00 81.43           H  
ATOM   4339  NE2 HIS B  78     -18.740  23.197 -10.381  1.00 81.43           N  
ATOM   4340  HE2 HIS B  78     -18.038  22.598 -10.791  1.00 81.43           H  
ATOM   4341  N   LYS B  79     -24.826  25.429 -10.138  1.00 78.71           N  
ATOM   4342  H   LYS B  79     -24.618  24.499 -10.474  1.00 78.71           H  
ATOM   4343  CA  LYS B  79     -26.137  25.978 -10.427  1.00 78.71           C  
ATOM   4344  HA  LYS B  79     -26.300  26.833  -9.771  1.00 78.71           H  
ATOM   4345  C   LYS B  79     -27.210  24.936 -10.127  1.00 78.71           C  
ATOM   4346  CB  LYS B  79     -26.110  26.469 -11.879  1.00 78.71           C  
ATOM   4347  HB2 LYS B  79     -25.217  27.084 -11.990  1.00 78.71           H  
ATOM   4348  HB3 LYS B  79     -26.024  25.621 -12.559  1.00 78.71           H  
ATOM   4349  O   LYS B  79     -27.100  23.763 -10.473  1.00 78.71           O  
ATOM   4350  CG  LYS B  79     -27.316  27.321 -12.275  1.00 78.71           C  
ATOM   4351  HG2 LYS B  79     -28.188  26.685 -12.427  1.00 78.71           H  
ATOM   4352  HG3 LYS B  79     -27.528  28.042 -11.486  1.00 78.71           H  
ATOM   4353  CD  LYS B  79     -26.975  28.077 -13.563  1.00 78.71           C  
ATOM   4354  HD2 LYS B  79     -26.085  28.683 -13.391  1.00 78.71           H  
ATOM   4355  HD3 LYS B  79     -26.768  27.367 -14.363  1.00 78.71           H  
ATOM   4356  CE  LYS B  79     -28.122  28.995 -13.979  1.00 78.71           C  
ATOM   4357  HE2 LYS B  79     -28.521  29.509 -13.104  1.00 78.71           H  
ATOM   4358  HE3 LYS B  79     -28.922  28.387 -14.400  1.00 78.71           H  
ATOM   4359  NZ  LYS B  79     -27.676  29.988 -14.981  1.00 78.71           N  
ATOM   4360  HZ1 LYS B  79     -27.142  30.749 -14.586  1.00 78.71           H  
ATOM   4361  HZ2 LYS B  79     -28.491  30.353 -15.452  1.00 78.71           H  
ATOM   4362  HZ3 LYS B  79     -27.066  29.555 -15.660  1.00 78.71           H  
ATOM   4363  N   ALA B  80     -28.297  25.386  -9.515  1.00 80.23           N  
ATOM   4364  H   ALA B  80     -28.320  26.354  -9.226  1.00 80.23           H  
ATOM   4365  CA  ALA B  80     -29.558  24.663  -9.547  1.00 80.23           C  
ATOM   4366  HA  ALA B  80     -29.384  23.594  -9.667  1.00 80.23           H  
ATOM   4367  C   ALA B  80     -30.332  25.181 -10.762  1.00 80.23           C  
ATOM   4368  CB  ALA B  80     -30.289  24.872  -8.216  1.00 80.23           C  
ATOM   4369  HB1 ALA B  80     -31.243  24.345  -8.240  1.00 80.23           H  
ATOM   4370  HB2 ALA B  80     -29.688  24.471  -7.401  1.00 80.23           H  
ATOM   4371  HB3 ALA B  80     -30.471  25.933  -8.045  1.00 80.23           H  
ATOM   4372  O   ALA B  80     -30.818  26.312 -10.742  1.00 80.23           O  
ATOM   4373  N   GLN B  81     -30.407  24.387 -11.832  1.00 79.90           N  
ATOM   4374  H   GLN B  81     -29.989  23.469 -11.787  1.00 79.90           H  
ATOM   4375  CA  GLN B  81     -31.187  24.727 -13.020  1.00 79.90           C  
ATOM   4376  HA  GLN B  81     -31.602  25.724 -12.878  1.00 79.90           H  
ATOM   4377  C   GLN B  81     -32.364  23.765 -13.166  1.00 79.90           C  
ATOM   4378  CB  GLN B  81     -30.296  24.772 -14.271  1.00 79.90           C  
ATOM   4379  HB2 GLN B  81     -29.431  25.408 -14.088  1.00 79.90           H  
ATOM   4380  HB3 GLN B  81     -29.950  23.762 -14.493  1.00 79.90           H  
ATOM   4381  O   GLN B  81     -32.212  22.554 -13.031  1.00 79.90           O  
ATOM   4382  CG  GLN B  81     -31.037  25.281 -15.511  1.00 79.90           C  
ATOM   4383  HG2 GLN B  81     -31.923  24.670 -15.690  1.00 79.90           H  
ATOM   4384  HG3 GLN B  81     -30.371  25.180 -16.367  1.00 79.90           H  
ATOM   4385  CD  GLN B  81     -31.466  26.732 -15.404  1.00 79.90           C  
ATOM   4386  NE2 GLN B  81     -30.773  27.602 -16.099  1.00 79.90           N  
ATOM   4387 HE21 GLN B  81     -31.011  28.582 -16.040  1.00 79.90           H  
ATOM   4388 HE22 GLN B  81     -29.979  27.294 -16.642  1.00 79.90           H  
ATOM   4389  OE1 GLN B  81     -32.400  27.069 -14.692  1.00 79.90           O  
ATOM   4390  N   THR B  82     -33.546  24.303 -13.460  1.00 85.22           N  
ATOM   4391  H   THR B  82     -33.577  25.283 -13.703  1.00 85.22           H  
ATOM   4392  CA  THR B  82     -34.784  23.517 -13.578  1.00 85.22           C  
ATOM   4393  HA  THR B  82     -34.532  22.457 -13.569  1.00 85.22           H  
ATOM   4394  C   THR B  82     -35.471  23.790 -14.913  1.00 85.22           C  
ATOM   4395  CB  THR B  82     -35.741  23.749 -12.396  1.00 85.22           C  
ATOM   4396  HB  THR B  82     -36.611  23.106 -12.528  1.00 85.22           H  
ATOM   4397  O   THR B  82     -35.277  24.837 -15.520  1.00 85.22           O  
ATOM   4398  CG2 THR B  82     -35.111  23.420 -11.042  1.00 85.22           C  
ATOM   4399 HG21 THR B  82     -34.737  22.396 -11.049  1.00 85.22           H  
ATOM   4400 HG22 THR B  82     -35.864  23.513 -10.259  1.00 85.22           H  
ATOM   4401 HG23 THR B  82     -34.286  24.097 -10.825  1.00 85.22           H  
ATOM   4402  OG1 THR B  82     -36.183  25.083 -12.347  1.00 85.22           O  
ATOM   4403  HG1 THR B  82     -35.406  25.642 -12.271  1.00 85.22           H  
ATOM   4404  N   GLY B  83     -36.254  22.829 -15.407  1.00 85.95           N  
ATOM   4405  H   GLY B  83     -36.362  21.974 -14.881  1.00 85.95           H  
ATOM   4406  CA  GLY B  83     -36.993  22.976 -16.669  1.00 85.95           C  
ATOM   4407  HA2 GLY B  83     -37.835  22.284 -16.664  1.00 85.95           H  
ATOM   4408  HA3 GLY B  83     -37.390  23.989 -16.730  1.00 85.95           H  
ATOM   4409  C   GLY B  83     -36.189  22.722 -17.950  1.00 85.95           C  
ATOM   4410  O   GLY B  83     -36.776  22.769 -19.030  1.00 85.95           O  
ATOM   4411  N   LEU B  84     -34.894  22.394 -17.860  1.00 87.94           N  
ATOM   4412  H   LEU B  84     -34.460  22.388 -16.948  1.00 87.94           H  
ATOM   4413  CA  LEU B  84     -34.099  21.990 -19.022  1.00 87.94           C  
ATOM   4414  HA  LEU B  84     -34.198  22.777 -19.770  1.00 87.94           H  
ATOM   4415  C   LEU B  84     -34.626  20.686 -19.653  1.00 87.94           C  
ATOM   4416  CB  LEU B  84     -32.610  21.850 -18.652  1.00 87.94           C  
ATOM   4417  HB2 LEU B  84     -32.106  21.335 -19.470  1.00 87.94           H  
ATOM   4418  HB3 LEU B  84     -32.537  21.224 -17.763  1.00 87.94           H  
ATOM   4419  O   LEU B  84     -34.961  19.723 -18.962  1.00 87.94           O  
ATOM   4420  CG  LEU B  84     -31.848  23.158 -18.385  1.00 87.94           C  
ATOM   4421  HG  LEU B  84     -32.343  23.696 -17.577  1.00 87.94           H  
ATOM   4422  CD1 LEU B  84     -30.416  22.811 -17.971  1.00 87.94           C  
ATOM   4423 HD11 LEU B  84     -29.806  23.711 -17.896  1.00 87.94           H  
ATOM   4424 HD12 LEU B  84     -29.952  22.147 -18.701  1.00 87.94           H  
ATOM   4425 HD13 LEU B  84     -30.430  22.322 -16.996  1.00 87.94           H  
ATOM   4426  CD2 LEU B  84     -31.779  24.074 -19.607  1.00 87.94           C  
ATOM   4427 HD21 LEU B  84     -31.160  24.939 -19.370  1.00 87.94           H  
ATOM   4428 HD22 LEU B  84     -32.776  24.429 -19.865  1.00 87.94           H  
ATOM   4429 HD23 LEU B  84     -31.344  23.543 -20.454  1.00 87.94           H  
ATOM   4430  N   TYR B  85     -34.642  20.624 -20.983  1.00 91.35           N  
ATOM   4431  H   TYR B  85     -34.453  21.477 -21.490  1.00 91.35           H  
ATOM   4432  CA  TYR B  85     -34.930  19.422 -21.770  1.00 91.35           C  
ATOM   4433  HA  TYR B  85     -34.666  18.549 -21.174  1.00 91.35           H  
ATOM   4434  C   TYR B  85     -34.084  19.388 -23.050  1.00 91.35           C  
ATOM   4435  CB  TYR B  85     -36.432  19.318 -22.075  1.00 91.35           C  
ATOM   4436  HB2 TYR B  85     -36.615  18.372 -22.583  1.00 91.35           H  
ATOM   4437  HB3 TYR B  85     -36.973  19.279 -21.129  1.00 91.35           H  
ATOM   4438  O   TYR B  85     -33.786  20.421 -23.635  1.00 91.35           O  
ATOM   4439  CG  TYR B  85     -37.015  20.441 -22.916  1.00 91.35           C  
ATOM   4440  CD1 TYR B  85     -37.472  21.620 -22.296  1.00 91.35           C  
ATOM   4441  HD1 TYR B  85     -37.376  21.737 -21.227  1.00 91.35           H  
ATOM   4442  CD2 TYR B  85     -37.112  20.303 -24.315  1.00 91.35           C  
ATOM   4443  HD2 TYR B  85     -36.733  19.414 -24.798  1.00 91.35           H  
ATOM   4444  CE1 TYR B  85     -38.022  22.661 -23.066  1.00 91.35           C  
ATOM   4445  HE1 TYR B  85     -38.346  23.570 -22.580  1.00 91.35           H  
ATOM   4446  CE2 TYR B  85     -37.683  21.332 -25.088  1.00 91.35           C  
ATOM   4447  HE2 TYR B  85     -37.755  21.240 -26.162  1.00 91.35           H  
ATOM   4448  OH  TYR B  85     -38.655  23.516 -25.219  1.00 91.35           O  
ATOM   4449  HH  TYR B  85     -38.859  24.290 -24.688  1.00 91.35           H  
ATOM   4450  CZ  TYR B  85     -38.134  22.515 -24.465  1.00 91.35           C  
ATOM   4451  N   LEU B  86     -33.696  18.202 -23.516  1.00 90.12           N  
ATOM   4452  H   LEU B  86     -33.929  17.388 -22.966  1.00 90.12           H  
ATOM   4453  CA  LEU B  86     -33.004  17.998 -24.789  1.00 90.12           C  
ATOM   4454  HA  LEU B  86     -32.063  18.549 -24.767  1.00 90.12           H  
ATOM   4455  C   LEU B  86     -33.864  18.539 -25.946  1.00 90.12           C  
ATOM   4456  CB  LEU B  86     -32.718  16.488 -24.927  1.00 90.12           C  
ATOM   4457  HB2 LEU B  86     -33.670  15.960 -24.970  1.00 90.12           H  
ATOM   4458  HB3 LEU B  86     -32.183  16.142 -24.042  1.00 90.12           H  
ATOM   4459  O   LEU B  86     -34.975  18.062 -26.144  1.00 90.12           O  
ATOM   4460  CG  LEU B  86     -31.903  16.121 -26.176  1.00 90.12           C  
ATOM   4461  HG  LEU B  86     -32.369  16.580 -27.047  1.00 90.12           H  
ATOM   4462  CD1 LEU B  86     -30.460  16.592 -26.065  1.00 90.12           C  
ATOM   4463 HD11 LEU B  86     -29.987  16.147 -25.190  1.00 90.12           H  
ATOM   4464 HD12 LEU B  86     -29.914  16.306 -26.964  1.00 90.12           H  
ATOM   4465 HD13 LEU B  86     -30.426  17.678 -25.981  1.00 90.12           H  
ATOM   4466  CD2 LEU B  86     -31.859  14.609 -26.379  1.00 90.12           C  
ATOM   4467 HD21 LEU B  86     -32.877  14.238 -26.504  1.00 90.12           H  
ATOM   4468 HD22 LEU B  86     -31.291  14.378 -27.280  1.00 90.12           H  
ATOM   4469 HD23 LEU B  86     -31.397  14.126 -25.518  1.00 90.12           H  
ATOM   4470  N   TYR B  87     -33.365  19.507 -26.713  1.00 90.58           N  
ATOM   4471  H   TYR B  87     -32.438  19.846 -26.499  1.00 90.58           H  
ATOM   4472  CA  TYR B  87     -34.094  20.180 -27.796  1.00 90.58           C  
ATOM   4473  HA  TYR B  87     -35.124  20.341 -27.477  1.00 90.58           H  
ATOM   4474  C   TYR B  87     -34.138  19.355 -29.094  1.00 90.58           C  
ATOM   4475  CB  TYR B  87     -33.440  21.552 -28.037  1.00 90.58           C  
ATOM   4476  HB2 TYR B  87     -33.485  22.128 -27.113  1.00 90.58           H  
ATOM   4477  HB3 TYR B  87     -32.386  21.396 -28.266  1.00 90.58           H  
ATOM   4478  O   TYR B  87     -35.143  19.362 -29.804  1.00 90.58           O  
ATOM   4479  CG  TYR B  87     -34.060  22.375 -29.155  1.00 90.58           C  
ATOM   4480  CD1 TYR B  87     -33.269  22.800 -30.242  1.00 90.58           C  
ATOM   4481  HD1 TYR B  87     -32.212  22.578 -30.251  1.00 90.58           H  
ATOM   4482  CD2 TYR B  87     -35.428  22.706 -29.116  1.00 90.58           C  
ATOM   4483  HD2 TYR B  87     -36.031  22.417 -28.269  1.00 90.58           H  
ATOM   4484  CE1 TYR B  87     -33.848  23.519 -31.307  1.00 90.58           C  
ATOM   4485  HE1 TYR B  87     -33.232  23.874 -32.119  1.00 90.58           H  
ATOM   4486  CE2 TYR B  87     -36.015  23.413 -30.183  1.00 90.58           C  
ATOM   4487  HE2 TYR B  87     -37.062  23.674 -30.153  1.00 90.58           H  
ATOM   4488  OH  TYR B  87     -35.796  24.500 -32.310  1.00 90.58           O  
ATOM   4489  HH  TYR B  87     -35.162  24.733 -32.991  1.00 90.58           H  
ATOM   4490  CZ  TYR B  87     -35.230  23.808 -31.285  1.00 90.58           C  
ATOM   4491  N   GLN B  88     -33.066  18.617 -29.404  1.00 88.33           N  
ATOM   4492  H   GLN B  88     -32.289  18.621 -28.759  1.00 88.33           H  
ATOM   4493  CA  GLN B  88     -32.948  17.774 -30.603  1.00 88.33           C  
ATOM   4494  HA  GLN B  88     -33.936  17.628 -31.040  1.00 88.33           H  
ATOM   4495  C   GLN B  88     -32.391  16.393 -30.249  1.00 88.33           C  
ATOM   4496  CB  GLN B  88     -32.050  18.442 -31.655  1.00 88.33           C  
ATOM   4497  HB2 GLN B  88     -31.895  17.744 -32.478  1.00 88.33           H  
ATOM   4498  HB3 GLN B  88     -31.082  18.670 -31.210  1.00 88.33           H  
ATOM   4499  O   GLN B  88     -31.520  16.274 -29.390  1.00 88.33           O  
ATOM   4500  CG  GLN B  88     -32.667  19.729 -32.217  1.00 88.33           C  
ATOM   4501  HG2 GLN B  88     -32.838  20.427 -31.398  1.00 88.33           H  
ATOM   4502  HG3 GLN B  88     -33.628  19.503 -32.678  1.00 88.33           H  
ATOM   4503  CD  GLN B  88     -31.781  20.418 -33.249  1.00 88.33           C  
ATOM   4504  NE2 GLN B  88     -32.054  21.665 -33.554  1.00 88.33           N  
ATOM   4505 HE21 GLN B  88     -31.416  22.108 -34.200  1.00 88.33           H  
ATOM   4506 HE22 GLN B  88     -32.809  22.137 -33.077  1.00 88.33           H  
ATOM   4507  OE1 GLN B  88     -30.852  19.867 -33.812  1.00 88.33           O  
ATOM   4508  N   ALA B  89     -32.893  15.343 -30.906  1.00 87.99           N  
ATOM   4509  H   ALA B  89     -33.569  15.504 -31.639  1.00 87.99           H  
ATOM   4510  CA  ALA B  89     -32.492  13.968 -30.620  1.00 87.99           C  
ATOM   4511  HA  ALA B  89     -32.668  13.774 -29.562  1.00 87.99           H  
ATOM   4512  C   ALA B  89     -30.992  13.769 -30.898  1.00 87.99           C  
ATOM   4513  CB  ALA B  89     -33.365  13.009 -31.439  1.00 87.99           C  
ATOM   4514  HB1 ALA B  89     -33.215  13.191 -32.503  1.00 87.99           H  
ATOM   4515  HB2 ALA B  89     -33.086  11.979 -31.214  1.00 87.99           H  
ATOM   4516  HB3 ALA B  89     -34.415  13.158 -31.188  1.00 87.99           H  
ATOM   4517  O   ALA B  89     -30.495  14.150 -31.958  1.00 87.99           O  
ATOM   4518  N   ALA B  90     -30.277  13.158 -29.954  1.00 86.86           N  
ATOM   4519  H   ALA B  90     -30.766  12.773 -29.159  1.00 86.86           H  
ATOM   4520  CA  ALA B  90     -28.820  13.105 -29.960  1.00 86.86           C  
ATOM   4521  HA  ALA B  90     -28.448  13.597 -30.859  1.00 86.86           H  
ATOM   4522  C   ALA B  90     -28.317  11.654 -29.986  1.00 86.86           C  
ATOM   4523  CB  ALA B  90     -28.311  13.927 -28.775  1.00 86.86           C  
ATOM   4524  HB1 ALA B  90     -28.622  13.467 -27.837  1.00 86.86           H  
ATOM   4525  HB2 ALA B  90     -27.224  13.996 -28.824  1.00 86.86           H  
ATOM   4526  HB3 ALA B  90     -28.720  14.936 -28.827  1.00 86.86           H  
ATOM   4527  O   ALA B  90     -28.725  10.816 -29.183  1.00 86.86           O  
ATOM   4528  N   ASN B  91     -27.448  11.334 -30.945  1.00 85.64           N  
ATOM   4529  H   ASN B  91     -27.108  12.073 -31.544  1.00 85.64           H  
ATOM   4530  CA  ASN B  91     -26.992   9.964 -31.193  1.00 85.64           C  
ATOM   4531  HA  ASN B  91     -27.819   9.283 -30.992  1.00 85.64           H  
ATOM   4532  C   ASN B  91     -25.837   9.547 -30.272  1.00 85.64           C  
ATOM   4533  CB  ASN B  91     -26.612   9.813 -32.676  1.00 85.64           C  
ATOM   4534  HB2 ASN B  91     -25.888  10.581 -32.949  1.00 85.64           H  
ATOM   4535  HB3 ASN B  91     -26.144   8.841 -32.834  1.00 85.64           H  
ATOM   4536  O   ASN B  91     -25.044  10.380 -29.832  1.00 85.64           O  
ATOM   4537  CG  ASN B  91     -27.824   9.879 -33.585  1.00 85.64           C  
ATOM   4538  ND2 ASN B  91     -27.811  10.731 -34.583  1.00 85.64           N  
ATOM   4539 HD21 ASN B  91     -27.028  11.352 -34.729  1.00 85.64           H  
ATOM   4540 HD22 ASN B  91     -28.660  10.791 -35.128  1.00 85.64           H  
ATOM   4541  OD1 ASN B  91     -28.795   9.163 -33.411  1.00 85.64           O  
ATOM   4542  N   LYS B  92     -25.676   8.233 -30.070  1.00 80.83           N  
ATOM   4543  H   LYS B  92     -26.358   7.612 -30.480  1.00 80.83           H  
ATOM   4544  CA  LYS B  92     -24.466   7.639 -29.491  1.00 80.83           C  
ATOM   4545  HA  LYS B  92     -24.397   7.957 -28.451  1.00 80.83           H  
ATOM   4546  C   LYS B  92     -23.239   8.154 -30.251  1.00 80.83           C  
ATOM   4547  CB  LYS B  92     -24.555   6.105 -29.559  1.00 80.83           C  
ATOM   4548  HB2 LYS B  92     -24.630   5.789 -30.599  1.00 80.83           H  
ATOM   4549  HB3 LYS B  92     -25.458   5.783 -29.040  1.00 80.83           H  
ATOM   4550  O   LYS B  92     -23.171   8.022 -31.469  1.00 80.83           O  
ATOM   4551  CG  LYS B  92     -23.328   5.440 -28.914  1.00 80.83           C  
ATOM   4552  HG2 LYS B  92     -22.441   5.640 -29.515  1.00 80.83           H  
ATOM   4553  HG3 LYS B  92     -23.178   5.872 -27.925  1.00 80.83           H  
ATOM   4554  CD  LYS B  92     -23.502   3.924 -28.772  1.00 80.83           C  
ATOM   4555  HD2 LYS B  92     -23.513   3.457 -29.756  1.00 80.83           H  
ATOM   4556  HD3 LYS B  92     -24.458   3.731 -28.285  1.00 80.83           H  
ATOM   4557  CE  LYS B  92     -22.353   3.349 -27.928  1.00 80.83           C  
ATOM   4558  HE2 LYS B  92     -21.965   4.143 -27.290  1.00 80.83           H  
ATOM   4559  HE3 LYS B  92     -21.548   3.018 -28.584  1.00 80.83           H  
ATOM   4560  NZ  LYS B  92     -22.831   2.248 -27.062  1.00 80.83           N  
ATOM   4561  HZ1 LYS B  92     -22.138   1.904 -26.413  1.00 80.83           H  
ATOM   4562  HZ2 LYS B  92     -23.511   2.598 -26.402  1.00 80.83           H  
ATOM   4563  HZ3 LYS B  92     -23.241   1.474 -27.565  1.00 80.83           H  
ATOM   4564  N   GLY B  93     -22.283   8.722 -29.527  1.00 80.37           N  
ATOM   4565  H   GLY B  93     -22.409   8.736 -28.525  1.00 80.37           H  
ATOM   4566  CA  GLY B  93     -21.109   9.406 -30.060  1.00 80.37           C  
ATOM   4567  HA2 GLY B  93     -20.228   9.079 -29.509  1.00 80.37           H  
ATOM   4568  HA3 GLY B  93     -20.967   9.133 -31.106  1.00 80.37           H  
ATOM   4569  C   GLY B  93     -21.178  10.937 -29.991  1.00 80.37           C  
ATOM   4570  O   GLY B  93     -20.141  11.570 -30.147  1.00 80.37           O  
ATOM   4571  N   ALA B  94     -22.335  11.555 -29.726  1.00 81.84           N  
ATOM   4572  H   ALA B  94     -23.184  11.019 -29.620  1.00 81.84           H  
ATOM   4573  CA  ALA B  94     -22.435  13.017 -29.651  1.00 81.84           C  
ATOM   4574  HA  ALA B  94     -21.939  13.440 -30.524  1.00 81.84           H  
ATOM   4575  C   ALA B  94     -21.742  13.576 -28.394  1.00 81.84           C  
ATOM   4576  CB  ALA B  94     -23.912  13.424 -29.715  1.00 81.84           C  
ATOM   4577  HB1 ALA B  94     -24.369  13.035 -30.625  1.00 81.84           H  
ATOM   4578  HB2 ALA B  94     -24.441  13.031 -28.847  1.00 81.84           H  
ATOM   4579  HB3 ALA B  94     -23.995  14.510 -29.710  1.00 81.84           H  
ATOM   4580  O   ALA B  94     -22.132  13.239 -27.283  1.00 81.84           O  
ATOM   4581  N   GLY B  95     -20.730  14.433 -28.556  1.00 83.66           N  
ATOM   4582  H   GLY B  95     -20.399  14.614 -29.493  1.00 83.66           H  
ATOM   4583  CA  GLY B  95     -20.068  15.157 -27.453  1.00 83.66           C  
ATOM   4584  HA2 GLY B  95     -19.044  15.392 -27.743  1.00 83.66           H  
ATOM   4585  HA3 GLY B  95     -20.027  14.529 -26.563  1.00 83.66           H  
ATOM   4586  C   GLY B  95     -20.751  16.474 -27.054  1.00 83.66           C  
ATOM   4587  O   GLY B  95     -20.279  17.164 -26.161  1.00 83.66           O  
ATOM   4588  N   THR B  96     -21.854  16.835 -27.709  1.00 87.98           N  
ATOM   4589  H   THR B  96     -22.225  16.214 -28.413  1.00 87.98           H  
ATOM   4590  CA  THR B  96     -22.629  18.051 -27.429  1.00 87.98           C  
ATOM   4591  HA  THR B  96     -22.425  18.379 -26.409  1.00 87.98           H  
ATOM   4592  C   THR B  96     -24.110  17.729 -27.552  1.00 87.98           C  
ATOM   4593  CB  THR B  96     -22.276  19.197 -28.397  1.00 87.98           C  
ATOM   4594  HB  THR B  96     -22.619  18.931 -29.397  1.00 87.98           H  
ATOM   4595  O   THR B  96     -24.508  16.979 -28.449  1.00 87.98           O  
ATOM   4596  CG2 THR B  96     -22.879  20.548 -28.009  1.00 87.98           C  
ATOM   4597 HG21 THR B  96     -22.576  21.309 -28.728  1.00 87.98           H  
ATOM   4598 HG22 THR B  96     -22.545  20.843 -27.014  1.00 87.98           H  
ATOM   4599 HG23 THR B  96     -23.968  20.499 -28.019  1.00 87.98           H  
ATOM   4600  OG1 THR B  96     -20.888  19.417 -28.451  1.00 87.98           O  
ATOM   4601  HG1 THR B  96     -20.730  20.253 -28.007  1.00 87.98           H  
ATOM   4602  N   VAL B  97     -24.927  18.309 -26.677  1.00 89.55           N  
ATOM   4603  H   VAL B  97     -24.526  18.890 -25.955  1.00 89.55           H  
ATOM   4604  CA  VAL B  97     -26.387  18.237 -26.734  1.00 89.55           C  
ATOM   4605  HA  VAL B  97     -26.681  17.819 -27.697  1.00 89.55           H  
ATOM   4606  C   VAL B  97     -26.996  19.627 -26.656  1.00 89.55           C  
ATOM   4607  CB  VAL B  97     -26.968  17.324 -25.645  1.00 89.55           C  
ATOM   4608  HB  VAL B  97     -28.053  17.393 -25.714  1.00 89.55           H  
ATOM   4609  O   VAL B  97     -26.673  20.407 -25.767  1.00 89.55           O  
ATOM   4610  CG1 VAL B  97     -26.575  15.875 -25.928  1.00 89.55           C  
ATOM   4611 HG11 VAL B  97     -27.104  15.209 -25.245  1.00 89.55           H  
ATOM   4612 HG12 VAL B  97     -25.500  15.743 -25.806  1.00 89.55           H  
ATOM   4613 HG13 VAL B  97     -26.849  15.625 -26.952  1.00 89.55           H  
ATOM   4614  CG2 VAL B  97     -26.587  17.678 -24.208  1.00 89.55           C  
ATOM   4615 HG21 VAL B  97     -26.984  16.923 -23.528  1.00 89.55           H  
ATOM   4616 HG22 VAL B  97     -25.503  17.736 -24.107  1.00 89.55           H  
ATOM   4617 HG23 VAL B  97     -27.022  18.640 -23.936  1.00 89.55           H  
ATOM   4618  N   VAL B  98     -27.909  19.931 -27.576  1.00 90.86           N  
ATOM   4619  H   VAL B  98     -28.129  19.263 -28.301  1.00 90.86           H  
ATOM   4620  CA  VAL B  98     -28.689  21.169 -27.506  1.00 90.86           C  
ATOM   4621  HA  VAL B  98     -28.039  21.970 -27.153  1.00 90.86           H  
ATOM   4622  C   VAL B  98     -29.805  20.950 -26.497  1.00 90.86           C  
ATOM   4623  CB  VAL B  98     -29.266  21.601 -28.868  1.00 90.86           C  
ATOM   4624  HB  VAL B  98     -30.150  21.007 -29.101  1.00 90.86           H  
ATOM   4625  O   VAL B  98     -30.672  20.104 -26.720  1.00 90.86           O  
ATOM   4626  CG1 VAL B  98     -29.675  23.077 -28.797  1.00 90.86           C  
ATOM   4627 HG11 VAL B  98     -28.804  23.688 -28.560  1.00 90.86           H  
ATOM   4628 HG12 VAL B  98     -30.071  23.405 -29.758  1.00 90.86           H  
ATOM   4629 HG13 VAL B  98     -30.433  23.223 -28.028  1.00 90.86           H  
ATOM   4630  CG2 VAL B  98     -28.282  21.408 -30.027  1.00 90.86           C  
ATOM   4631 HG21 VAL B  98     -27.327  21.872 -29.781  1.00 90.86           H  
ATOM   4632 HG22 VAL B  98     -28.123  20.347 -30.218  1.00 90.86           H  
ATOM   4633 HG23 VAL B  98     -28.674  21.868 -30.935  1.00 90.86           H  
ATOM   4634  N   LEU B  99     -29.793  21.683 -25.392  1.00 91.77           N  
ATOM   4635  H   LEU B  99     -29.033  22.337 -25.272  1.00 91.77           H  
ATOM   4636  CA  LEU B  99     -30.902  21.754 -24.446  1.00 91.77           C  
ATOM   4637  HA  LEU B  99     -31.522  20.864 -24.548  1.00 91.77           H  
ATOM   4638  C   LEU B  99     -31.785  22.965 -24.762  1.00 91.77           C  
ATOM   4639  CB  LEU B  99     -30.374  21.801 -23.003  1.00 91.77           C  
ATOM   4640  HB2 LEU B  99     -29.879  22.759 -22.843  1.00 91.77           H  
ATOM   4641  HB3 LEU B  99     -31.234  21.756 -22.335  1.00 91.77           H  
ATOM   4642  O   LEU B  99     -31.360  23.882 -25.454  1.00 91.77           O  
ATOM   4643  CG  LEU B  99     -29.391  20.681 -22.620  1.00 91.77           C  
ATOM   4644  HG  LEU B  99     -28.440  20.843 -23.127  1.00 91.77           H  
ATOM   4645  CD1 LEU B  99     -29.162  20.761 -21.110  1.00 91.77           C  
ATOM   4646 HD11 LEU B  99     -28.766  21.744 -20.855  1.00 91.77           H  
ATOM   4647 HD12 LEU B  99     -30.103  20.649 -20.572  1.00 91.77           H  
ATOM   4648 HD13 LEU B  99     -28.453  19.996 -20.796  1.00 91.77           H  
ATOM   4649  CD2 LEU B  99     -29.880  19.286 -23.015  1.00 91.77           C  
ATOM   4650 HD21 LEU B  99     -30.932  19.172 -22.754  1.00 91.77           H  
ATOM   4651 HD22 LEU B  99     -29.763  19.158 -24.091  1.00 91.77           H  
ATOM   4652 HD23 LEU B  99     -29.277  18.527 -22.515  1.00 91.77           H  
ATOM   4653  N   ALA B 100     -33.002  22.979 -24.240  1.00 91.76           N  
ATOM   4654  H   ALA B 100     -33.293  22.160 -23.724  1.00 91.76           H  
ATOM   4655  CA  ALA B 100     -33.938  24.094 -24.222  1.00 91.76           C  
ATOM   4656  HA  ALA B 100     -33.409  25.026 -24.422  1.00 91.76           H  
ATOM   4657  C   ALA B 100     -34.569  24.203 -22.826  1.00 91.76           C  
ATOM   4658  CB  ALA B 100     -34.988  23.873 -25.316  1.00 91.76           C  
ATOM   4659  HB1 ALA B 100     -35.768  24.631 -25.250  1.00 91.76           H  
ATOM   4660  HB2 ALA B 100     -34.517  23.944 -26.296  1.00 91.76           H  
ATOM   4661  HB3 ALA B 100     -35.431  22.883 -25.202  1.00 91.76           H  
ATOM   4662  O   ALA B 100     -34.499  23.255 -22.047  1.00 91.76           O  
ATOM   4663  N   GLY B 101     -35.190  25.342 -22.512  1.00 88.13           N  
ATOM   4664  H   GLY B 101     -35.129  26.112 -23.163  1.00 88.13           H  
ATOM   4665  CA  GLY B 101     -35.893  25.569 -21.240  1.00 88.13           C  
ATOM   4666  HA2 GLY B 101     -36.861  26.023 -21.452  1.00 88.13           H  
ATOM   4667  HA3 GLY B 101     -36.075  24.618 -20.738  1.00 88.13           H  
ATOM   4668  C   GLY B 101     -35.170  26.483 -20.246  1.00 88.13           C  
ATOM   4669  O   GLY B 101     -35.752  26.822 -19.221  1.00 88.13           O  
ATOM   4670  N   ALA B 102     -33.952  26.931 -20.565  1.00 90.58           N  
ATOM   4671  H   ALA B 102     -33.558  26.662 -21.454  1.00 90.58           H  
ATOM   4672  CA  ALA B 102     -33.306  28.042 -19.865  1.00 90.58           C  
ATOM   4673  HA  ALA B 102     -33.364  27.881 -18.788  1.00 90.58           H  
ATOM   4674  C   ALA B 102     -34.006  29.377 -20.188  1.00 90.58           C  
ATOM   4675  CB  ALA B 102     -31.831  28.064 -20.273  1.00 90.58           C  
ATOM   4676  HB1 ALA B 102     -31.331  28.901 -19.787  1.00 90.58           H  
ATOM   4677  HB2 ALA B 102     -31.751  28.171 -21.355  1.00 90.58           H  
ATOM   4678  HB3 ALA B 102     -31.345  27.139 -19.962  1.00 90.58           H  
ATOM   4679  O   ALA B 102     -34.738  29.482 -21.181  1.00 90.58           O  
ATOM   4680  N   GLN B 103     -33.768  30.420 -19.389  1.00 91.51           N  
ATOM   4681  H   GLN B 103     -33.089  30.321 -18.648  1.00 91.51           H  
ATOM   4682  CA  GLN B 103     -34.276  31.757 -19.708  1.00 91.51           C  
ATOM   4683  HA  GLN B 103     -35.349  31.655 -19.872  1.00 91.51           H  
ATOM   4684  C   GLN B 103     -33.636  32.289 -21.012  1.00 91.51           C  
ATOM   4685  CB  GLN B 103     -34.075  32.734 -18.533  1.00 91.51           C  
ATOM   4686  HB2 GLN B 103     -33.033  32.720 -18.211  1.00 91.51           H  
ATOM   4687  HB3 GLN B 103     -34.304  33.746 -18.867  1.00 91.51           H  
ATOM   4688  O   GLN B 103     -32.464  32.016 -21.291  1.00 91.51           O  
ATOM   4689  CG  GLN B 103     -34.948  32.409 -17.313  1.00 91.51           C  
ATOM   4690  HG2 GLN B 103     -34.743  31.389 -16.988  1.00 91.51           H  
ATOM   4691  HG3 GLN B 103     -34.674  33.076 -16.496  1.00 91.51           H  
ATOM   4692  CD  GLN B 103     -36.439  32.580 -17.584  1.00 91.51           C  
ATOM   4693  NE2 GLN B 103     -37.266  31.661 -17.141  1.00 91.51           N  
ATOM   4694 HE21 GLN B 103     -38.243  31.786 -17.362  1.00 91.51           H  
ATOM   4695 HE22 GLN B 103     -36.902  30.840 -16.678  1.00 91.51           H  
ATOM   4696  OE1 GLN B 103     -36.896  33.530 -18.202  1.00 91.51           O  
ATOM   4697  N   PRO B 104     -34.361  33.063 -21.841  1.00 90.72           N  
ATOM   4698  CA  PRO B 104     -33.786  33.671 -23.039  1.00 90.72           C  
ATOM   4699  HA  PRO B 104     -33.490  32.873 -23.720  1.00 90.72           H  
ATOM   4700  C   PRO B 104     -32.568  34.553 -22.721  1.00 90.72           C  
ATOM   4701  CB  PRO B 104     -34.928  34.472 -23.673  1.00 90.72           C  
ATOM   4702  HB2 PRO B 104     -34.962  35.483 -23.266  1.00 90.72           H  
ATOM   4703  HB3 PRO B 104     -34.844  34.504 -24.759  1.00 90.72           H  
ATOM   4704  O   PRO B 104     -32.690  35.553 -22.015  1.00 90.72           O  
ATOM   4705  CG  PRO B 104     -36.173  33.713 -23.221  1.00 90.72           C  
ATOM   4706  HG2 PRO B 104     -36.314  32.832 -23.847  1.00 90.72           H  
ATOM   4707  HG3 PRO B 104     -37.062  34.343 -23.231  1.00 90.72           H  
ATOM   4708  CD  PRO B 104     -35.799  33.283 -21.804  1.00 90.72           C  
ATOM   4709  HD2 PRO B 104     -36.028  34.078 -21.094  1.00 90.72           H  
ATOM   4710  HD3 PRO B 104     -36.343  32.374 -21.547  1.00 90.72           H  
ATOM   4711  N   ASN B 105     -31.416  34.234 -23.318  1.00 89.97           N  
ATOM   4712  H   ASN B 105     -31.405  33.405 -23.894  1.00 89.97           H  
ATOM   4713  CA  ASN B 105     -30.119  34.891 -23.081  1.00 89.97           C  
ATOM   4714  HA  ASN B 105     -29.406  34.385 -23.733  1.00 89.97           H  
ATOM   4715  C   ASN B 105     -29.542  34.704 -21.658  1.00 89.97           C  
ATOM   4716  CB  ASN B 105     -30.114  36.358 -23.557  1.00 89.97           C  
ATOM   4717  HB2 ASN B 105     -30.550  36.982 -22.777  1.00 89.97           H  
ATOM   4718  HB3 ASN B 105     -29.082  36.680 -23.693  1.00 89.97           H  
ATOM   4719  O   ASN B 105     -28.773  35.542 -21.189  1.00 89.97           O  
ATOM   4720  CG  ASN B 105     -30.863  36.591 -24.852  1.00 89.97           C  
ATOM   4721  ND2 ASN B 105     -32.103  37.012 -24.754  1.00 89.97           N  
ATOM   4722 HD21 ASN B 105     -32.619  37.181 -25.606  1.00 89.97           H  
ATOM   4723 HD22 ASN B 105     -32.506  37.066 -23.830  1.00 89.97           H  
ATOM   4724  OD1 ASN B 105     -30.376  36.387 -25.953  1.00 89.97           O  
ATOM   4725  N   GLU B 106     -29.913  33.630 -20.956  1.00 89.14           N  
ATOM   4726  H   GLU B 106     -30.596  32.997 -21.347  1.00 89.14           H  
ATOM   4727  CA  GLU B 106     -29.374  33.308 -19.632  1.00 89.14           C  
ATOM   4728  HA  GLU B 106     -29.556  34.164 -18.982  1.00 89.14           H  
ATOM   4729  C   GLU B 106     -27.861  33.034 -19.654  1.00 89.14           C  
ATOM   4730  CB  GLU B 106     -30.131  32.106 -19.060  1.00 89.14           C  
ATOM   4731  HB2 GLU B 106     -31.198  32.303 -19.166  1.00 89.14           H  
ATOM   4732  HB3 GLU B 106     -29.885  31.205 -19.621  1.00 89.14           H  
ATOM   4733  O   GLU B 106     -27.384  32.186 -20.411  1.00 89.14           O  
ATOM   4734  CG  GLU B 106     -29.827  31.897 -17.577  1.00 89.14           C  
ATOM   4735  HG2 GLU B 106     -28.765  31.681 -17.462  1.00 89.14           H  
ATOM   4736  HG3 GLU B 106     -30.047  32.819 -17.039  1.00 89.14           H  
ATOM   4737  CD  GLU B 106     -30.628  30.753 -16.955  1.00 89.14           C  
ATOM   4738  OE1 GLU B 106     -30.187  30.305 -15.877  1.00 89.14           O  
ATOM   4739  OE2 GLU B 106     -31.643  30.297 -17.526  1.00 89.14           O  
ATOM   4740  N   VAL B 107     -27.117  33.723 -18.785  1.00 85.32           N  
ATOM   4741  H   VAL B 107     -27.576  34.384 -18.174  1.00 85.32           H  
ATOM   4742  CA  VAL B 107     -25.673  33.520 -18.602  1.00 85.32           C  
ATOM   4743  HA  VAL B 107     -25.243  33.331 -19.586  1.00 85.32           H  
ATOM   4744  C   VAL B 107     -25.412  32.281 -17.742  1.00 85.32           C  
ATOM   4745  CB  VAL B 107     -24.985  34.783 -18.048  1.00 85.32           C  
ATOM   4746  HB  VAL B 107     -25.432  35.041 -17.087  1.00 85.32           H  
ATOM   4747  O   VAL B 107     -26.134  32.024 -16.771  1.00 85.32           O  
ATOM   4748  CG1 VAL B 107     -23.475  34.606 -17.854  1.00 85.32           C  
ATOM   4749 HG11 VAL B 107     -23.016  35.546 -17.548  1.00 85.32           H  
ATOM   4750 HG12 VAL B 107     -23.280  33.876 -17.069  1.00 85.32           H  
ATOM   4751 HG13 VAL B 107     -23.007  34.257 -18.775  1.00 85.32           H  
ATOM   4752  CG2 VAL B 107     -25.180  35.967 -19.010  1.00 85.32           C  
ATOM   4753 HG21 VAL B 107     -24.686  36.852 -18.610  1.00 85.32           H  
ATOM   4754 HG22 VAL B 107     -24.753  35.724 -19.982  1.00 85.32           H  
ATOM   4755 HG23 VAL B 107     -26.240  36.189 -19.132  1.00 85.32           H  
ATOM   4756  N   ASP B 108     -24.406  31.504 -18.142  1.00 86.40           N  
ATOM   4757  H   ASP B 108     -23.813  31.848 -18.884  1.00 86.40           H  
ATOM   4758  CA  ASP B 108     -23.998  30.219 -17.573  1.00 86.40           C  
ATOM   4759  HA  ASP B 108     -23.414  29.709 -18.338  1.00 86.40           H  
ATOM   4760  C   ASP B 108     -25.217  29.324 -17.285  1.00 86.40           C  
ATOM   4761  CB  ASP B 108     -23.050  30.411 -16.377  1.00 86.40           C  
ATOM   4762  HB2 ASP B 108     -22.560  29.454 -16.199  1.00 86.40           H  
ATOM   4763  HB3 ASP B 108     -23.630  30.689 -15.497  1.00 86.40           H  
ATOM   4764  O   ASP B 108     -25.474  28.892 -16.162  1.00 86.40           O  
ATOM   4765  CG  ASP B 108     -21.934  31.435 -16.588  1.00 86.40           C  
ATOM   4766  OD1 ASP B 108     -21.601  32.101 -15.580  1.00 86.40           O  
ATOM   4767  OD2 ASP B 108     -21.449  31.562 -17.735  1.00 86.40           O  
ATOM   4768  N   ALA B 109     -26.078  29.133 -18.289  1.00 86.18           N  
ATOM   4769  H   ALA B 109     -25.811  29.475 -19.201  1.00 86.18           H  
ATOM   4770  CA  ALA B 109     -27.306  28.342 -18.177  1.00 86.18           C  
ATOM   4771  HA  ALA B 109     -27.931  28.765 -17.390  1.00 86.18           H  
ATOM   4772  C   ALA B 109     -27.019  26.876 -17.808  1.00 86.18           C  
ATOM   4773  CB  ALA B 109     -28.067  28.458 -19.495  1.00 86.18           C  
ATOM   4774  HB1 ALA B 109     -29.011  27.918 -19.416  1.00 86.18           H  
ATOM   4775  HB2 ALA B 109     -27.473  28.038 -20.307  1.00 86.18           H  
ATOM   4776  HB3 ALA B 109     -28.272  29.507 -19.706  1.00 86.18           H  
ATOM   4777  O   ALA B 109     -27.834  26.250 -17.126  1.00 86.18           O  
ATOM   4778  N   VAL B 110     -25.842  26.387 -18.211  1.00 84.81           N  
ATOM   4779  H   VAL B 110     -25.277  26.996 -18.786  1.00 84.81           H  
ATOM   4780  CA  VAL B 110     -25.133  25.255 -17.608  1.00 84.81           C  
ATOM   4781  HA  VAL B 110     -25.659  24.965 -16.699  1.00 84.81           H  
ATOM   4782  C   VAL B 110     -23.714  25.670 -17.208  1.00 84.81           C  
ATOM   4783  CB  VAL B 110     -25.079  24.039 -18.541  1.00 84.81           C  
ATOM   4784  HB  VAL B 110     -24.583  23.233 -18.000  1.00 84.81           H  
ATOM   4785  O   VAL B 110     -23.161  26.601 -17.794  1.00 84.81           O  
ATOM   4786  CG1 VAL B 110     -26.486  23.561 -18.934  1.00 84.81           C  
ATOM   4787 HG11 VAL B 110     -26.896  24.188 -19.725  1.00 84.81           H  
ATOM   4788 HG12 VAL B 110     -27.155  23.624 -18.077  1.00 84.81           H  
ATOM   4789 HG13 VAL B 110     -26.433  22.525 -19.268  1.00 84.81           H  
ATOM   4790  CG2 VAL B 110     -24.261  24.299 -19.805  1.00 84.81           C  
ATOM   4791 HG21 VAL B 110     -23.253  24.637 -19.561  1.00 84.81           H  
ATOM   4792 HG22 VAL B 110     -24.756  25.064 -20.402  1.00 84.81           H  
ATOM   4793 HG23 VAL B 110     -24.154  23.375 -20.373  1.00 84.81           H  
ATOM   4794  N   ILE B 111     -23.124  24.954 -16.254  1.00 82.45           N  
ATOM   4795  H   ILE B 111     -23.652  24.194 -15.847  1.00 82.45           H  
ATOM   4796  CA  ILE B 111     -21.807  25.187 -15.662  1.00 82.45           C  
ATOM   4797  HA  ILE B 111     -21.332  26.046 -16.136  1.00 82.45           H  
ATOM   4798  C   ILE B 111     -20.944  23.949 -15.854  1.00 82.45           C  
ATOM   4799  CB  ILE B 111     -21.905  25.427 -14.141  1.00 82.45           C  
ATOM   4800  HB  ILE B 111     -22.080  24.470 -13.649  1.00 82.45           H  
ATOM   4801  O   ILE B 111     -21.382  22.856 -15.504  1.00 82.45           O  
ATOM   4802  CG1 ILE B 111     -23.029  26.364 -13.658  1.00 82.45           C  
ATOM   4803 HG12 ILE B 111     -23.987  25.864 -13.797  1.00 82.45           H  
ATOM   4804 HG13 ILE B 111     -22.909  26.547 -12.590  1.00 82.45           H  
ATOM   4805  CG2 ILE B 111     -20.543  25.932 -13.664  1.00 82.45           C  
ATOM   4806 HG21 ILE B 111     -19.757  25.201 -13.852  1.00 82.45           H  
ATOM   4807 HG22 ILE B 111     -20.568  26.114 -12.589  1.00 82.45           H  
ATOM   4808 HG23 ILE B 111     -20.271  26.839 -14.203  1.00 82.45           H  
ATOM   4809  CD1 ILE B 111     -23.100  27.712 -14.356  1.00 82.45           C  
ATOM   4810 HD11 ILE B 111     -22.108  28.158 -14.430  1.00 82.45           H  
ATOM   4811 HD12 ILE B 111     -23.497  27.574 -15.361  1.00 82.45           H  
ATOM   4812 HD13 ILE B 111     -23.759  28.381 -13.802  1.00 82.45           H  
ATOM   4813  N   ALA B 112     -19.707  24.102 -16.311  1.00 76.51           N  
ATOM   4814  H   ALA B 112     -19.350  25.035 -16.463  1.00 76.51           H  
ATOM   4815  CA  ALA B 112     -18.741  23.020 -16.274  1.00 76.51           C  
ATOM   4816  HA  ALA B 112     -19.110  22.210 -16.902  1.00 76.51           H  
ATOM   4817  C   ALA B 112     -18.551  22.504 -14.846  1.00 76.51           C  
ATOM   4818  CB  ALA B 112     -17.432  23.529 -16.845  1.00 76.51           C  
ATOM   4819  HB1 ALA B 112     -17.590  23.807 -17.887  1.00 76.51           H  
ATOM   4820  HB2 ALA B 112     -16.669  22.753 -16.785  1.00 76.51           H  
ATOM   4821  HB3 ALA B 112     -17.132  24.424 -16.300  1.00 76.51           H  
ATOM   4822  O   ALA B 112     -18.348  23.280 -13.918  1.00 76.51           O  
ATOM   4823  N   GLY B 113     -18.621  21.193 -14.657  1.00 78.28           N  
ATOM   4824  H   GLY B 113     -18.774  20.599 -15.460  1.00 78.28           H  
ATOM   4825  CA  GLY B 113     -18.603  20.594 -13.322  1.00 78.28           C  
ATOM   4826  HA2 GLY B 113     -18.199  21.302 -12.598  1.00 78.28           H  
ATOM   4827  HA3 GLY B 113     -17.964  19.710 -13.318  1.00 78.28           H  
ATOM   4828  C   GLY B 113     -19.961  20.169 -12.811  1.00 78.28           C  
ATOM   4829  O   GLY B 113     -20.075  19.127 -12.162  1.00 78.28           O  
ATOM   4830  N   ASP B 114     -21.008  20.884 -13.194  1.00 79.05           N  
ATOM   4831  H   ASP B 114     -20.880  21.682 -13.799  1.00 79.05           H  
ATOM   4832  CA  ASP B 114     -22.351  20.367 -13.003  1.00 79.05           C  
ATOM   4833  HA  ASP B 114     -22.448  19.982 -11.988  1.00 79.05           H  
ATOM   4834  C   ASP B 114     -22.592  19.237 -13.974  1.00 79.05           C  
ATOM   4835  CB  ASP B 114     -23.413  21.436 -13.220  1.00 79.05           C  
ATOM   4836  HB2 ASP B 114     -24.398  20.968 -13.207  1.00 79.05           H  
ATOM   4837  HB3 ASP B 114     -23.258  21.878 -14.204  1.00 79.05           H  
ATOM   4838  O   ASP B 114     -22.027  19.176 -15.068  1.00 79.05           O  
ATOM   4839  CG  ASP B 114     -23.390  22.505 -12.144  1.00 79.05           C  
ATOM   4840  OD1 ASP B 114     -24.116  23.517 -12.287  1.00 79.05           O  
ATOM   4841  OD2 ASP B 114     -22.692  22.298 -11.139  1.00 79.05           O  
ATOM   4842  N   PHE B 115     -23.488  18.344 -13.592  1.00 80.65           N  
ATOM   4843  H   PHE B 115     -23.938  18.435 -12.692  1.00 80.65           H  
ATOM   4844  CA  PHE B 115     -23.873  17.269 -14.467  1.00 80.65           C  
ATOM   4845  HA  PHE B 115     -23.193  17.246 -15.319  1.00 80.65           H  
ATOM   4846  C   PHE B 115     -25.219  17.526 -15.092  1.00 80.65           C  
ATOM   4847  CB  PHE B 115     -23.748  15.926 -13.769  1.00 80.65           C  
ATOM   4848  HB2 PHE B 115     -24.352  15.953 -12.862  1.00 80.65           H  
ATOM   4849  HB3 PHE B 115     -24.146  15.155 -14.430  1.00 80.65           H  
ATOM   4850  O   PHE B 115     -26.057  18.257 -14.572  1.00 80.65           O  
ATOM   4851  CG  PHE B 115     -22.341  15.543 -13.386  1.00 80.65           C  
ATOM   4852  CD1 PHE B 115     -21.736  14.400 -13.933  1.00 80.65           C  
ATOM   4853  HD1 PHE B 115     -22.217  13.856 -14.733  1.00 80.65           H  
ATOM   4854  CD2 PHE B 115     -21.698  16.220 -12.342  1.00 80.65           C  
ATOM   4855  HD2 PHE B 115     -22.101  17.137 -11.937  1.00 80.65           H  
ATOM   4856  CE1 PHE B 115     -20.603  13.858 -13.295  1.00 80.65           C  
ATOM   4857  HE1 PHE B 115     -20.265  12.865 -13.552  1.00 80.65           H  
ATOM   4858  CE2 PHE B 115     -20.527  15.720 -11.784  1.00 80.65           C  
ATOM   4859  HE2 PHE B 115     -20.057  16.308 -11.011  1.00 80.65           H  
ATOM   4860  CZ  PHE B 115     -20.002  14.496 -12.204  1.00 80.65           C  
ATOM   4861  HZ  PHE B 115     -19.132  14.073 -11.724  1.00 80.65           H  
ATOM   4862  N   ILE B 116     -25.436  16.845 -16.205  1.00 84.11           N  
ATOM   4863  H   ILE B 116     -24.676  16.295 -16.580  1.00 84.11           H  
ATOM   4864  CA  ILE B 116     -26.747  16.585 -16.753  1.00 84.11           C  
ATOM   4865  HA  ILE B 116     -27.484  17.019 -16.077  1.00 84.11           H  
ATOM   4866  C   ILE B 116     -27.015  15.086 -16.803  1.00 84.11           C  
ATOM   4867  CB  ILE B 116     -26.944  17.264 -18.114  1.00 84.11           C  
ATOM   4868  HB  ILE B 116     -27.997  17.116 -18.355  1.00 84.11           H  
ATOM   4869  O   ILE B 116     -26.154  14.281 -17.131  1.00 84.11           O  
ATOM   4870  CG1 ILE B 116     -26.145  16.663 -19.284  1.00 84.11           C  
ATOM   4871 HG12 ILE B 116     -25.107  16.996 -19.242  1.00 84.11           H  
ATOM   4872 HG13 ILE B 116     -26.161  15.575 -19.233  1.00 84.11           H  
ATOM   4873  CG2 ILE B 116     -26.693  18.770 -17.990  1.00 84.11           C  
ATOM   4874 HG21 ILE B 116     -27.226  19.316 -18.769  1.00 84.11           H  
ATOM   4875 HG22 ILE B 116     -27.037  19.108 -17.012  1.00 84.11           H  
ATOM   4876 HG23 ILE B 116     -25.626  18.979 -18.063  1.00 84.11           H  
ATOM   4877  CD1 ILE B 116     -26.773  17.043 -20.626  1.00 84.11           C  
ATOM   4878 HD11 ILE B 116     -26.539  18.077 -20.879  1.00 84.11           H  
ATOM   4879 HD12 ILE B 116     -27.854  16.912 -20.597  1.00 84.11           H  
ATOM   4880 HD13 ILE B 116     -26.382  16.372 -21.391  1.00 84.11           H  
ATOM   4881  N   GLN B 117     -28.246  14.683 -16.555  1.00 84.13           N  
ATOM   4882  H   GLN B 117     -28.910  15.367 -16.222  1.00 84.13           H  
ATOM   4883  CA  GLN B 117     -28.709  13.333 -16.822  1.00 84.13           C  
ATOM   4884  HA  GLN B 117     -27.940  12.767 -17.348  1.00 84.13           H  
ATOM   4885  C   GLN B 117     -29.896  13.455 -17.763  1.00 84.13           C  
ATOM   4886  CB  GLN B 117     -28.964  12.593 -15.510  1.00 84.13           C  
ATOM   4887  HB2 GLN B 117     -29.593  13.197 -14.855  1.00 84.13           H  
ATOM   4888  HB3 GLN B 117     -28.008  12.448 -15.007  1.00 84.13           H  
ATOM   4889  O   GLN B 117     -30.953  13.990 -17.417  1.00 84.13           O  
ATOM   4890  CG  GLN B 117     -29.621  11.228 -15.726  1.00 84.13           C  
ATOM   4891  HG2 GLN B 117     -29.004  10.616 -16.384  1.00 84.13           H  
ATOM   4892  HG3 GLN B 117     -30.603  11.348 -16.183  1.00 84.13           H  
ATOM   4893  CD  GLN B 117     -29.800  10.527 -14.394  1.00 84.13           C  
ATOM   4894  NE2 GLN B 117     -29.067   9.479 -14.124  1.00 84.13           N  
ATOM   4895 HE21 GLN B 117     -28.307   9.173 -14.713  1.00 84.13           H  
ATOM   4896 HE22 GLN B 117     -29.033   9.239 -13.143  1.00 84.13           H  
ATOM   4897  OE1 GLN B 117     -30.587  10.934 -13.556  1.00 84.13           O  
ATOM   4898  N   ILE B 118     -29.675  13.003 -18.996  1.00 85.65           N  
ATOM   4899  H   ILE B 118     -28.797  12.541 -19.181  1.00 85.65           H  
ATOM   4900  CA  ILE B 118     -30.659  13.093 -20.067  1.00 85.65           C  
ATOM   4901  HA  ILE B 118     -31.183  14.044 -19.974  1.00 85.65           H  
ATOM   4902  C   ILE B 118     -31.671  11.970 -19.868  1.00 85.65           C  
ATOM   4903  CB  ILE B 118     -29.997  13.028 -21.462  1.00 85.65           C  
ATOM   4904  HB  ILE B 118     -29.619  12.015 -21.602  1.00 85.65           H  
ATOM   4905  O   ILE B 118     -31.317  10.789 -19.943  1.00 85.65           O  
ATOM   4906  CG1 ILE B 118     -28.788  13.981 -21.609  1.00 85.65           C  
ATOM   4907 HG12 ILE B 118     -28.050  13.758 -20.839  1.00 85.65           H  
ATOM   4908 HG13 ILE B 118     -29.107  15.016 -21.485  1.00 85.65           H  
ATOM   4909  CG2 ILE B 118     -31.058  13.309 -22.544  1.00 85.65           C  
ATOM   4910 HG21 ILE B 118     -31.387  14.347 -22.491  1.00 85.65           H  
ATOM   4911 HG22 ILE B 118     -31.923  12.658 -22.416  1.00 85.65           H  
ATOM   4912 HG23 ILE B 118     -30.644  13.114 -23.533  1.00 85.65           H  
ATOM   4913  CD1 ILE B 118     -28.080  13.859 -22.958  1.00 85.65           C  
ATOM   4914 HD11 ILE B 118     -27.861  12.812 -23.165  1.00 85.65           H  
ATOM   4915 HD12 ILE B 118     -27.148  14.422 -22.917  1.00 85.65           H  
ATOM   4916 HD13 ILE B 118     -28.703  14.269 -23.753  1.00 85.65           H  
ATOM   4917  N   ASN B 119     -32.939  12.321 -19.649  1.00 82.57           N  
ATOM   4918  H   ASN B 119     -33.169  13.297 -19.524  1.00 82.57           H  
ATOM   4919  CA  ASN B 119     -33.993  11.328 -19.483  1.00 82.57           C  
ATOM   4920  HA  ASN B 119     -33.734  10.736 -18.605  1.00 82.57           H  
ATOM   4921  C   ASN B 119     -34.043  10.369 -20.692  1.00 82.57           C  
ATOM   4922  CB  ASN B 119     -35.333  12.026 -19.202  1.00 82.57           C  
ATOM   4923  HB2 ASN B 119     -35.202  12.728 -18.378  1.00 82.57           H  
ATOM   4924  HB3 ASN B 119     -35.649  12.573 -20.090  1.00 82.57           H  
ATOM   4925  O   ASN B 119     -33.804  10.754 -21.841  1.00 82.57           O  
ATOM   4926  CG  ASN B 119     -36.423  11.061 -18.781  1.00 82.57           C  
ATOM   4927  ND2 ASN B 119     -37.664  11.480 -18.820  1.00 82.57           N  
ATOM   4928 HD21 ASN B 119     -37.875  12.437 -19.066  1.00 82.57           H  
ATOM   4929 HD22 ASN B 119     -38.364  10.830 -18.492  1.00 82.57           H  
ATOM   4930  OD1 ASN B 119     -36.185   9.923 -18.412  1.00 82.57           O  
ATOM   4931  N   GLY B 120     -34.317   9.095 -20.422  1.00 76.10           N  
ATOM   4932  H   GLY B 120     -34.641   8.887 -19.488  1.00 76.10           H  
ATOM   4933  CA  GLY B 120     -34.066   7.983 -21.342  1.00 76.10           C  
ATOM   4934  HA2 GLY B 120     -34.878   7.261 -21.249  1.00 76.10           H  
ATOM   4935  HA3 GLY B 120     -34.051   8.346 -22.370  1.00 76.10           H  
ATOM   4936  C   GLY B 120     -32.745   7.249 -21.079  1.00 76.10           C  
ATOM   4937  O   GLY B 120     -32.543   6.156 -21.614  1.00 76.10           O
[truncated: 1,083,307 more chars]
