# Supplementary material for: Distantly related Alteromonas bacteriophages share tail fibers exhibiting properties of transient chaperone caps
Source: Nat Commun. 2023 Oct 16;14:6517. doi: 10.1038/s41467-023-42114-8 (PMC10579305; doi:10.1038/s41467-023-42114-8)
Supplement: Supplementary file 4 — Source Data [file 41467_2023_42114_MOESM4_ESM.zip › Source_data/Supplementary_Information/FigS2c_V22_gp23_trimer.pdb]

ATOM      1  N   MET A   1      17.272  -8.182  43.708  1.00 78.67           N  
ATOM      2  H   MET A   1      17.785  -7.316  43.625  1.00 78.67           H  
ATOM      3  H2  MET A   1      17.108  -8.382  44.684  1.00 78.67           H  
ATOM      4  H3  MET A   1      16.358  -8.087  43.289  1.00 78.67           H  
ATOM      5  CA  MET A   1      18.000  -9.329  43.099  1.00 78.67           C  
ATOM      6  HA  MET A   1      18.089  -9.181  42.023  1.00 78.67           H  
ATOM      7  C   MET A   1      17.156 -10.575  43.324  1.00 78.67           C  
ATOM      8  CB  MET A   1      19.404  -9.514  43.709  1.00 78.67           C  
ATOM      9  HB2 MET A   1      19.760 -10.517  43.475  1.00 78.67           H  
ATOM     10  HB3 MET A   1      19.354  -9.418  44.794  1.00 78.67           H  
ATOM     11  O   MET A   1      16.313 -10.523  44.207  1.00 78.67           O  
ATOM     12  CG  MET A   1      20.423  -8.518  43.139  1.00 78.67           C  
ATOM     13  HG2 MET A   1      20.382  -8.582  42.052  1.00 78.67           H  
ATOM     14  HG3 MET A   1      20.143  -7.505  43.428  1.00 78.67           H  
ATOM     15  SD  MET A   1      22.146  -8.815  43.634  1.00 78.67           S  
ATOM     16  CE  MET A   1      22.157  -8.095  45.299  1.00 78.67           C  
ATOM     17  HE1 MET A   1      21.889  -7.040  45.249  1.00 78.67           H  
ATOM     18  HE2 MET A   1      23.153  -8.193  45.731  1.00 78.67           H  
ATOM     19  HE3 MET A   1      21.443  -8.620  45.934  1.00 78.67           H  
ATOM     20  N   ALA A   2      17.341 -11.655  42.556  1.00 90.42           N  
ATOM     21  H   ALA A   2      18.054 -11.678  41.842  1.00 90.42           H  
ATOM     22  CA  ALA A   2      16.670 -12.918  42.878  1.00 90.42           C  
ATOM     23  HA  ALA A   2      15.592 -12.760  42.862  1.00 90.42           H  
ATOM     24  C   ALA A   2      17.074 -13.370  44.294  1.00 90.42           C  
ATOM     25  CB  ALA A   2      17.022 -13.974  41.822  1.00 90.42           C  
ATOM     26  HB1 ALA A   2      16.518 -14.909  42.067  1.00 90.42           H  
ATOM     27  HB2 ALA A   2      16.681 -13.644  40.840  1.00 90.42           H  
ATOM     28  HB3 ALA A   2      18.098 -14.147  41.805  1.00 90.42           H  
ATOM     29  O   ALA A   2      18.259 -13.305  44.634  1.00 90.42           O  
ATOM     30  N   ILE A   3      16.107 -13.788  45.112  1.00 94.90           N  
ATOM     31  H   ILE A   3      15.157 -13.822  44.772  1.00 94.90           H  
ATOM     32  CA  ILE A   3      16.370 -14.239  46.483  1.00 94.90           C  
ATOM     33  HA  ILE A   3      17.058 -13.526  46.936  1.00 94.90           H  
ATOM     34  C   ILE A   3      17.065 -15.603  46.480  1.00 94.90           C  
ATOM     35  CB  ILE A   3      15.094 -14.252  47.359  1.00 94.90           C  
ATOM     36  HB  ILE A   3      15.410 -14.477  48.377  1.00 94.90           H  
ATOM     37  O   ILE A   3      16.861 -16.414  45.575  1.00 94.90           O  
ATOM     38  CG1 ILE A   3      14.083 -15.341  46.939  1.00 94.90           C  
ATOM     39 HG12 ILE A   3      13.700 -15.115  45.944  1.00 94.90           H  
ATOM     40 HG13 ILE A   3      14.576 -16.312  46.903  1.00 94.90           H  
ATOM     41  CG2 ILE A   3      14.460 -12.851  47.377  1.00 94.90           C  
ATOM     42 HG21 ILE A   3      13.687 -12.790  48.143  1.00 94.90           H  
ATOM     43 HG22 ILE A   3      14.016 -12.613  46.410  1.00 94.90           H  
ATOM     44 HG23 ILE A   3      15.225 -12.111  47.614  1.00 94.90           H  
ATOM     45  CD1 ILE A   3      12.891 -15.484  47.885  1.00 94.90           C  
ATOM     46 HD11 ILE A   3      12.301 -14.568  47.905  1.00 94.90           H  
ATOM     47 HD12 ILE A   3      13.244 -15.709  48.891  1.00 94.90           H  
ATOM     48 HD13 ILE A   3      12.255 -16.299  47.538  1.00 94.90           H  
ATOM     49  N   ASN A   4      17.842 -15.887  47.527  1.00 94.42           N  
ATOM     50  H   ASN A   4      17.962 -15.187  48.246  1.00 94.42           H  
ATOM     51  CA  ASN A   4      18.365 -17.228  47.779  1.00 94.42           C  
ATOM     52  HA  ASN A   4      18.253 -17.835  46.881  1.00 94.42           H  
ATOM     53  C   ASN A   4      17.561 -17.910  48.890  1.00 94.42           C  
ATOM     54  CB  ASN A   4      19.866 -17.168  48.101  1.00 94.42           C  
ATOM     55  HB2 ASN A   4      20.398 -16.659  47.297  1.00 94.42           H  
ATOM     56  HB3 ASN A   4      20.026 -16.625  49.033  1.00 94.42           H  
ATOM     57  O   ASN A   4      17.913 -17.795  50.064  1.00 94.42           O  
ATOM     58  CG  ASN A   4      20.432 -18.572  48.233  1.00 94.42           C  
ATOM     59  ND2 ASN A   4      21.551 -18.747  48.886  1.00 94.42           N  
ATOM     60 HD21 ASN A   4      21.804 -18.062  49.583  1.00 94.42           H  
ATOM     61 HD22 ASN A   4      21.797 -19.718  49.016  1.00 94.42           H  
ATOM     62  OD1 ASN A   4      19.872 -19.539  47.751  1.00 94.42           O  
ATOM     63  N   ALA A   5      16.492 -18.621  48.522  1.00 94.39           N  
ATOM     64  H   ALA A   5      16.250 -18.666  47.542  1.00 94.39           H  
ATOM     65  CA  ALA A   5      15.619 -19.299  49.483  1.00 94.39           C  
ATOM     66  HA  ALA A   5      15.165 -18.546  50.128  1.00 94.39           H  
ATOM     67  C   ALA A   5      16.383 -20.279  50.401  1.00 94.39           C  
ATOM     68  CB  ALA A   5      14.493 -19.997  48.712  1.00 94.39           C  
ATOM     69  HB1 ALA A   5      14.903 -20.771  48.063  1.00 94.39           H  
ATOM     70  HB2 ALA A   5      13.802 -20.460  49.417  1.00 94.39           H  
ATOM     71  HB3 ALA A   5      13.943 -19.270  48.114  1.00 94.39           H  
ATOM     72  O   ALA A   5      16.029 -20.414  51.570  1.00 94.39           O  
ATOM     73  N   ASP A   6      17.491 -20.873  49.938  1.00 95.29           N  
ATOM     74  H   ASP A   6      17.767 -20.713  48.979  1.00 95.29           H  
ATOM     75  CA  ASP A   6      18.318 -21.779  50.749  1.00 95.29           C  
ATOM     76  HA  ASP A   6      17.695 -22.612  51.077  1.00 95.29           H  
ATOM     77  C   ASP A   6      18.884 -21.124  52.024  1.00 95.29           C  
ATOM     78  CB  ASP A   6      19.488 -22.330  49.913  1.00 95.29           C  
ATOM     79  HB2 ASP A   6      20.256 -22.695  50.594  1.00 95.29           H  
ATOM     80  HB3 ASP A   6      19.939 -21.522  49.336  1.00 95.29           H  
ATOM     81  O   ASP A   6      19.231 -21.837  52.969  1.00 95.29           O  
ATOM     82  CG  ASP A   6      19.139 -23.503  48.992  1.00 95.29           C  
ATOM     83  OD1 ASP A   6      19.904 -23.731  48.032  1.00 95.29           O  
ATOM     84  OD2 ASP A   6      18.247 -24.307  49.342  1.00 95.29           O  
ATOM     85  N   ASN A   7      18.955 -19.786  52.100  1.00 94.68           N  
ATOM     86  H   ASN A   7      18.634 -19.238  51.315  1.00 94.68           H  
ATOM     87  CA  ASN A   7      19.370 -19.090  53.321  1.00 94.68           C  
ATOM     88  HA  ASN A   7      20.375 -19.413  53.592  1.00 94.68           H  
ATOM     89  C   ASN A   7      18.453 -19.414  54.511  1.00 94.68           C  
ATOM     90  CB  ASN A   7      19.382 -17.573  53.095  1.00 94.68           C  
ATOM     91  HB2 ASN A   7      18.445 -17.256  52.638  1.00 94.68           H  
ATOM     92  HB3 ASN A   7      19.441 -17.084  54.067  1.00 94.68           H  
ATOM     93  O   ASN A   7      18.938 -19.483  55.638  1.00 94.68           O  
ATOM     94  CG  ASN A   7      20.530 -17.032  52.267  1.00 94.68           C  
ATOM     95  ND2 ASN A   7      20.593 -15.726  52.184  1.00 94.68           N  
ATOM     96 HD21 ASN A   7      21.372 -15.298  51.704  1.00 94.68           H  
ATOM     97 HD22 ASN A   7      19.971 -15.186  52.768  1.00 94.68           H  
ATOM     98  OD1 ASN A   7      21.377 -17.731  51.720  1.00 94.68           O  
ATOM     99  N   VAL A   8      17.161 -19.662  54.266  1.00 95.32           N  
ATOM    100  H   VAL A   8      16.853 -19.662  53.304  1.00 95.32           H  
ATOM    101  CA  VAL A   8      16.143 -19.936  55.299  1.00 95.32           C  
ATOM    102  HA  VAL A   8      16.591 -19.746  56.274  1.00 95.32           H  
ATOM    103  C   VAL A   8      15.726 -21.404  55.342  1.00 95.32           C  
ATOM    104  CB  VAL A   8      14.936 -18.986  55.193  1.00 95.32           C  
ATOM    105  HB  VAL A   8      14.242 -19.207  56.004  1.00 95.32           H  
ATOM    106  O   VAL A   8      14.664 -21.746  55.858  1.00 95.32           O  
ATOM    107  CG1 VAL A   8      15.414 -17.547  55.384  1.00 95.32           C  
ATOM    108 HG11 VAL A   8      16.145 -17.277  54.623  1.00 95.32           H  
ATOM    109 HG12 VAL A   8      15.869 -17.453  56.370  1.00 95.32           H  
ATOM    110 HG13 VAL A   8      14.575 -16.854  55.312  1.00 95.32           H  
ATOM    111  CG2 VAL A   8      14.171 -19.109  53.872  1.00 95.32           C  
ATOM    112 HG21 VAL A   8      13.279 -18.484  53.914  1.00 95.32           H  
ATOM    113 HG22 VAL A   8      14.789 -18.778  53.038  1.00 95.32           H  
ATOM    114 HG23 VAL A   8      13.867 -20.143  53.709  1.00 95.32           H  
ATOM    115  N   LYS A   9      16.560 -22.304  54.814  1.00 95.47           N  
ATOM    116  H   LYS A   9      17.410 -21.975  54.380  1.00 95.47           H  
ATOM    117  CA  LYS A   9      16.313 -23.743  54.902  1.00 95.47           C  
ATOM    118  HA  LYS A   9      15.366 -23.947  54.401  1.00 95.47           H  
ATOM    119  C   LYS A   9      16.193 -24.179  56.366  1.00 95.47           C  
ATOM    120  CB  LYS A   9      17.426 -24.476  54.153  1.00 95.47           C  
ATOM    121  HB2 LYS A   9      18.382 -24.299  54.647  1.00 95.47           H  
ATOM    122  HB3 LYS A   9      17.479 -24.056  53.149  1.00 95.47           H  
ATOM    123  O   LYS A   9      17.073 -23.913  57.181  1.00 95.47           O  
ATOM    124  CG  LYS A   9      17.160 -25.988  54.078  1.00 95.47           C  
ATOM    125  HG2 LYS A   9      16.134 -26.165  53.758  1.00 95.47           H  
ATOM    126  HG3 LYS A   9      17.293 -26.417  55.071  1.00 95.47           H  
ATOM    127  CD  LYS A   9      18.122 -26.680  53.105  1.00 95.47           C  
ATOM    128  HD2 LYS A   9      19.139 -26.339  53.302  1.00 95.47           H  
ATOM    129  HD3 LYS A   9      18.070 -27.760  53.245  1.00 95.47           H  
ATOM    130  CE  LYS A   9      17.693 -26.329  51.676  1.00 95.47           C  
ATOM    131  HE2 LYS A   9      16.781 -26.875  51.434  1.00 95.47           H  
ATOM    132  HE3 LYS A   9      17.443 -25.269  51.623  1.00 95.47           H  
ATOM    133  NZ  LYS A   9      18.737 -26.593  50.669  1.00 95.47           N  
ATOM    134  HZ1 LYS A   9      18.514 -26.003  49.880  1.00 95.47           H  
ATOM    135  HZ2 LYS A   9      18.741 -27.564  50.391  1.00 95.47           H  
ATOM    136  HZ3 LYS A   9      19.637 -26.268  50.991  1.00 95.47           H  
ATOM    137  N   TRP A  10      15.110 -24.874  56.699  1.00 94.85           N  
ATOM    138  H   TRP A  10      14.398 -25.009  55.995  1.00 94.85           H  
ATOM    139  CA  TRP A  10      14.843 -25.383  58.044  1.00 94.85           C  
ATOM    140  HA  TRP A  10      15.784 -25.579  58.559  1.00 94.85           H  
ATOM    141  C   TRP A  10      14.051 -26.683  57.962  1.00 94.85           C  
ATOM    142  CB  TRP A  10      14.071 -24.328  58.843  1.00 94.85           C  
ATOM    143  HB2 TRP A  10      13.091 -24.193  58.386  1.00 94.85           H  
ATOM    144  HB3 TRP A  10      14.600 -23.378  58.769  1.00 94.85           H  
ATOM    145  O   TRP A  10      13.042 -26.742  57.254  1.00 94.85           O  
ATOM    146  CG  TRP A  10      13.892 -24.646  60.296  1.00 94.85           C  
ATOM    147  CD1 TRP A  10      13.038 -25.563  60.801  1.00 94.85           C  
ATOM    148  HD1 TRP A  10      12.368 -26.165  60.204  1.00 94.85           H  
ATOM    149  CD2 TRP A  10      14.545 -24.035  61.450  1.00 94.85           C  
ATOM    150  CE2 TRP A  10      14.041 -24.650  62.633  1.00 94.85           C  
ATOM    151  CE3 TRP A  10      15.481 -22.995  61.624  1.00 94.85           C  
ATOM    152  HE3 TRP A  10      15.876 -22.500  60.749  1.00 94.85           H  
ATOM    153  NE1 TRP A  10      13.153 -25.591  62.175  1.00 94.85           N  
ATOM    154  HE1 TRP A  10      12.613 -26.199  62.774  1.00 94.85           H  
ATOM    155  CH2 TRP A  10      15.360 -23.213  64.058  1.00 94.85           C  
ATOM    156  HH2 TRP A  10      15.675 -22.890  65.039  1.00 94.85           H  
ATOM    157  CZ2 TRP A  10      14.429 -24.255  63.920  1.00 94.85           C  
ATOM    158  HZ2 TRP A  10      14.003 -24.741  64.785  1.00 94.85           H  
ATOM    159  CZ3 TRP A  10      15.882 -22.588  62.911  1.00 94.85           C  
ATOM    160  HZ3 TRP A  10      16.587 -21.776  63.011  1.00 94.85           H  
ATOM    161  N   ALA A  11      14.481 -27.710  58.702  1.00 95.63           N  
ATOM    162  H   ALA A  11      15.332 -27.594  59.233  1.00 95.63           H  
ATOM    163  CA  ALA A  11      13.835 -29.023  58.731  1.00 95.63           C  
ATOM    164  HA  ALA A  11      14.544 -29.715  59.185  1.00 95.63           H  
ATOM    165  C   ALA A  11      13.534 -29.604  57.332  1.00 95.63           C  
ATOM    166  CB  ALA A  11      12.605 -28.944  59.646  1.00 95.63           C  
ATOM    167  HB1 ALA A  11      11.853 -28.299  59.192  1.00 95.63           H  
ATOM    168  HB2 ALA A  11      12.884 -28.513  60.608  1.00 95.63           H  
ATOM    169  HB3 ALA A  11      12.194 -29.941  59.804  1.00 95.63           H  
ATOM    170  O   ALA A  11      12.476 -30.198  57.122  1.00 95.63           O  
ATOM    171  N   ASP A  12      14.443 -29.411  56.376  1.00 94.26           N  
ATOM    172  H   ASP A  12      15.289 -28.920  56.628  1.00 94.26           H  
ATOM    173  CA  ASP A  12      14.297 -29.784  54.963  1.00 94.26           C  
ATOM    174  HA  ASP A  12      13.496 -29.199  54.510  1.00 94.26           H  
ATOM    175  C   ASP A  12      13.977 -31.274  54.764  1.00 94.26           C  
ATOM    176  CB  ASP A  12      15.615 -29.416  54.273  1.00 94.26           C  
ATOM    177  HB2 ASP A  12      16.409 -30.071  54.632  1.00 94.26           H  
ATOM    178  HB3 ASP A  12      15.876 -28.394  54.549  1.00 94.26           H  
ATOM    179  O   ASP A  12      13.152 -31.654  53.935  1.00 94.26           O  
ATOM    180  CG  ASP A  12      15.531 -29.483  52.752  1.00 94.26           C  
ATOM    181  OD1 ASP A  12      16.305 -30.283  52.173  1.00 94.26           O  
ATOM    182  OD2 ASP A  12      14.757 -28.679  52.190  1.00 94.26           O  
ATOM    183  N   GLN A  13      14.567 -32.136  55.590  1.00 94.76           N  
ATOM    184  H   GLN A  13      15.152 -31.765  56.325  1.00 94.76           H  
ATOM    185  CA  GLN A  13      14.342 -33.573  55.556  1.00 94.76           C  
ATOM    186  HA  GLN A  13      14.114 -33.853  54.528  1.00 94.76           H  
ATOM    187  C   GLN A  13      13.132 -33.958  56.413  1.00 94.76           C  
ATOM    188  CB  GLN A  13      15.619 -34.324  55.963  1.00 94.76           C  
ATOM    189  HB2 GLN A  13      15.873 -34.079  56.994  1.00 94.76           H  
ATOM    190  HB3 GLN A  13      15.430 -35.396  55.909  1.00 94.76           H  
ATOM    191  O   GLN A  13      12.917 -33.477  57.532  1.00 94.76           O  
ATOM    192  CG  GLN A  13      16.821 -33.990  55.058  1.00 94.76           C  
ATOM    193  HG2 GLN A  13      17.057 -32.929  55.131  1.00 94.76           H  
ATOM    194  HG3 GLN A  13      17.692 -34.543  55.411  1.00 94.76           H  
ATOM    195  CD  GLN A  13      16.577 -34.366  53.598  1.00 94.76           C  
ATOM    196  NE2 GLN A  13      16.782 -33.469  52.657  1.00 94.76           N  
ATOM    197 HE21 GLN A  13      16.922 -32.493  52.873  1.00 94.76           H  
ATOM    198 HE22 GLN A  13      16.498 -33.717  51.720  1.00 94.76           H  
ATOM    199  OE1 GLN A  13      16.178 -35.479  53.283  1.00 94.76           O  
ATOM    200  N   SER A  14      12.313 -34.870  55.894  1.00 95.08           N  
ATOM    201  H   SER A  14      12.541 -35.241  54.982  1.00 95.08           H  
ATOM    202  CA  SER A  14      11.226 -35.492  56.655  1.00 95.08           C  
ATOM    203  HA  SER A  14      10.816 -34.778  57.370  1.00 95.08           H  
ATOM    204  C   SER A  14      11.776 -36.668  57.456  1.00 95.08           C  
ATOM    205  CB  SER A  14      10.083 -35.900  55.728  1.00 95.08           C  
ATOM    206  HB2 SER A  14       9.339 -36.453  56.300  1.00 95.08           H  
ATOM    207  HB3 SER A  14      10.453 -36.528  54.918  1.00 95.08           H  
ATOM    208  O   SER A  14      11.897 -37.778  56.942  1.00 95.08           O  
ATOM    209  OG  SER A  14       9.486 -34.725  55.211  1.00 95.08           O  
ATOM    210  HG  SER A  14       9.960 -34.440  54.426  1.00 95.08           H  
ATOM    211  N   VAL A  15      12.133 -36.407  58.714  1.00 95.42           N  
ATOM    212  H   VAL A  15      11.998 -35.469  59.064  1.00 95.42           H  
ATOM    213  CA  VAL A  15      12.725 -37.387  59.637  1.00 95.42           C  
ATOM    214  HA  VAL A  15      12.711 -38.367  59.160  1.00 95.42           H  
ATOM    215  C   VAL A  15      11.893 -37.511  60.908  1.00 95.42           C  
ATOM    216  CB  VAL A  15      14.200 -37.067  59.964  1.00 95.42           C  
ATOM    217  HB  VAL A  15      14.564 -37.827  60.655  1.00 95.42           H  
ATOM    218  O   VAL A  15      11.150 -36.601  61.276  1.00 95.42           O  
ATOM    219  CG1 VAL A  15      15.068 -37.140  58.704  1.00 95.42           C  
ATOM    220 HG11 VAL A  15      14.776 -36.360  58.002  1.00 95.42           H  
ATOM    221 HG12 VAL A  15      16.114 -36.987  58.970  1.00 95.42           H  
ATOM    222 HG13 VAL A  15      14.958 -38.114  58.227  1.00 95.42           H  
ATOM    223  CG2 VAL A  15      14.403 -35.697  60.621  1.00 95.42           C  
ATOM    224 HG21 VAL A  15      15.456 -35.566  60.872  1.00 95.42           H  
ATOM    225 HG22 VAL A  15      14.121 -34.902  59.930  1.00 95.42           H  
ATOM    226 HG23 VAL A  15      13.816 -35.618  61.536  1.00 95.42           H  
ATOM    227  N   ASN A  16      12.029 -38.639  61.600  1.00 94.85           N  
ATOM    228  H   ASN A  16      12.696 -39.326  61.280  1.00 94.85           H  
ATOM    229  CA  ASN A  16      11.491 -38.774  62.949  1.00 94.85           C  
ATOM    230  HA  ASN A  16      10.569 -38.198  63.024  1.00 94.85           H  
ATOM    231  C   ASN A  16      12.481 -38.190  63.960  1.00 94.85           C  
ATOM    232  CB  ASN A  16      11.152 -40.241  63.245  1.00 94.85           C  
ATOM    233  HB2 ASN A  16      12.022 -40.864  63.034  1.00 94.85           H  
ATOM    234  HB3 ASN A  16      10.911 -40.340  64.304  1.00 94.85           H  
ATOM    235  O   ASN A  16      13.686 -38.423  63.871  1.00 94.85           O  
ATOM    236  CG  ASN A  16       9.956 -40.749  62.459  1.00 94.85           C  
ATOM    237  ND2 ASN A  16       9.815 -42.048  62.344  1.00 94.85           N  
ATOM    238 HD21 ASN A  16       8.984 -42.350  61.855  1.00 94.85           H  
ATOM    239 HD22 ASN A  16      10.444 -42.674  62.826  1.00 94.85           H  
ATOM    240  OD1 ASN A  16       9.129 -40.014  61.949  1.00 94.85           O  
ATOM    241  N   ASP A  17      11.958 -37.471  64.946  1.00 94.43           N  
ATOM    242  H   ASP A  17      10.960 -37.320  64.942  1.00 94.43           H  
ATOM    243  CA  ASP A  17      12.709 -36.951  66.078  1.00 94.43           C  
ATOM    244  HA  ASP A  17      13.435 -36.233  65.695  1.00 94.43           H  
ATOM    245  C   ASP A  17      13.410 -38.099  66.825  1.00 94.43           C  
ATOM    246  CB  ASP A  17      11.738 -36.215  67.000  1.00 94.43           C  
ATOM    247  HB2 ASP A  17      10.987 -36.919  67.357  1.00 94.43           H  
ATOM    248  HB3 ASP A  17      11.226 -35.439  66.430  1.00 94.43           H  
ATOM    249  O   ASP A  17      12.753 -39.080  67.193  1.00 94.43           O  
ATOM    250  CG  ASP A  17      12.440 -35.580  68.194  1.00 94.43           C  
ATOM    251  OD1 ASP A  17      12.461 -34.333  68.250  1.00 94.43           O  
ATOM    252  OD2 ASP A  17      12.833 -36.309  69.129  1.00 94.43           O  
ATOM    253  N   PRO A  18      14.724 -38.001  67.080  1.00 94.17           N  
ATOM    254  CA  PRO A  18      15.494 -39.112  67.635  1.00 94.17           C  
ATOM    255  HA  PRO A  18      15.323 -40.007  67.036  1.00 94.17           H  
ATOM    256  C   PRO A  18      15.136 -39.447  69.089  1.00 94.17           C  
ATOM    257  CB  PRO A  18      16.957 -38.683  67.492  1.00 94.17           C  
ATOM    258  HB2 PRO A  18      17.584 -39.070  68.295  1.00 94.17           H  
ATOM    259  HB3 PRO A  18      17.335 -39.018  66.526  1.00 94.17           H  
ATOM    260  O   PRO A  18      15.474 -40.530  69.562  1.00 94.17           O  
ATOM    261  CG  PRO A  18      16.896 -37.156  67.508  1.00 94.17           C  
ATOM    262  HG2 PRO A  18      17.747 -36.717  66.986  1.00 94.17           H  
ATOM    263  HG3 PRO A  18      16.844 -36.798  68.536  1.00 94.17           H  
ATOM    264  CD  PRO A  18      15.582 -36.861  66.794  1.00 94.17           C  
ATOM    265  HD2 PRO A  18      15.154 -35.932  67.171  1.00 94.17           H  
ATOM    266  HD3 PRO A  18      15.750 -36.794  65.719  1.00 94.17           H  
ATOM    267  N   VAL A  19      14.470 -38.542  69.810  1.00 93.28           N  
ATOM    268  H   VAL A  19      14.163 -37.693  69.356  1.00 93.28           H  
ATOM    269  CA  VAL A  19      14.085 -38.733  71.212  1.00 93.28           C  
ATOM    270  HA  VAL A  19      14.704 -39.508  71.664  1.00 93.28           H  
ATOM    271  C   VAL A  19      12.630 -39.181  71.319  1.00 93.28           C  
ATOM    272  CB  VAL A  19      14.293 -37.433  71.998  1.00 93.28           C  
ATOM    273  HB  VAL A  19      13.604 -36.710  71.561  1.00 93.28           H  
ATOM    274  O   VAL A  19      12.330 -40.076  72.104  1.00 93.28           O  
ATOM    275  CG1 VAL A  19      13.949 -37.565  73.487  1.00 93.28           C  
ATOM    276 HG11 VAL A  19      14.579 -38.330  73.942  1.00 93.28           H  
ATOM    277 HG12 VAL A  19      12.902 -37.840  73.615  1.00 93.28           H  
ATOM    278 HG13 VAL A  19      14.120 -36.613  73.990  1.00 93.28           H  
ATOM    279  CG2 VAL A  19      15.726 -36.894  71.887  1.00 93.28           C  
ATOM    280 HG21 VAL A  19      16.438 -37.648  72.225  1.00 93.28           H  
ATOM    281 HG22 VAL A  19      15.947 -36.625  70.854  1.00 93.28           H  
ATOM    282 HG23 VAL A  19      15.837 -35.994  72.491  1.00 93.28           H  
ATOM    283  N   THR A  20      11.711 -38.575  70.557  1.00 93.05           N  
ATOM    284  H   THR A  20      12.010 -37.829  69.946  1.00 93.05           H  
ATOM    285  CA  THR A  20      10.276 -38.910  70.650  1.00 93.05           C  
ATOM    286  HA  THR A  20      10.099 -39.379  71.618  1.00 93.05           H  
ATOM    287  C   THR A  20       9.806 -39.938  69.627  1.00 93.05           C  
ATOM    288  CB  THR A  20       9.360 -37.676  70.616  1.00 93.05           C  
ATOM    289  HB  THR A  20       8.344 -37.996  70.851  1.00 93.05           H  
ATOM    290  O   THR A  20       8.718 -40.481  69.792  1.00 93.05           O  
ATOM    291  CG2 THR A  20       9.772 -36.625  71.646  1.00 93.05           C  
ATOM    292 HG21 THR A  20       9.015 -35.843  71.699  1.00 93.05           H  
ATOM    293 HG22 THR A  20       9.860 -37.094  72.626  1.00 93.05           H  
ATOM    294 HG23 THR A  20      10.734 -36.196  71.368  1.00 93.05           H  
ATOM    295  OG1 THR A  20       9.339 -37.038  69.363  1.00 93.05           O  
ATOM    296  HG1 THR A  20       8.762 -37.540  68.783  1.00 93.05           H  
ATOM    297  N   GLY A  21      10.567 -40.187  68.557  1.00 94.35           N  
ATOM    298  H   GLY A  21      11.450 -39.705  68.463  1.00 94.35           H  
ATOM    299  CA  GLY A  21      10.191 -41.086  67.458  1.00 94.35           C  
ATOM    300  HA2 GLY A  21      11.061 -41.226  66.815  1.00 94.35           H  
ATOM    301  HA3 GLY A  21       9.906 -42.053  67.870  1.00 94.35           H  
ATOM    302  C   GLY A  21       9.036 -40.584  66.581  1.00 94.35           C  
ATOM    303  O   GLY A  21       8.556 -41.322  65.725  1.00 94.35           O  
ATOM    304  N   LEU A  22       8.583 -39.345  66.793  1.00 95.37           N  
ATOM    305  H   LEU A  22       9.167 -38.760  67.373  1.00 95.37           H  
ATOM    306  CA  LEU A  22       7.492 -38.702  66.051  1.00 95.37           C  
ATOM    307  HA  LEU A  22       6.857 -39.475  65.618  1.00 95.37           H  
ATOM    308  C   LEU A  22       8.057 -37.855  64.902  1.00 95.37           C  
ATOM    309  CB  LEU A  22       6.654 -37.824  67.002  1.00 95.37           C  
ATOM    310  HB2 LEU A  22       7.307 -37.064  67.432  1.00 95.37           H  
ATOM    311  HB3 LEU A  22       5.899 -37.299  66.418  1.00 95.37           H  
ATOM    312  O   LEU A  22       9.210 -37.442  65.006  1.00 95.37           O  
ATOM    313  CG  LEU A  22       5.941 -38.578  68.138  1.00 95.37           C  
ATOM    314  HG  LEU A  22       6.678 -39.102  68.747  1.00 95.37           H  
ATOM    315  CD1 LEU A  22       5.217 -37.573  69.034  1.00 95.37           C  
ATOM    316 HD11 LEU A  22       5.931 -36.855  69.437  1.00 95.37           H  
ATOM    317 HD12 LEU A  22       4.460 -37.038  68.459  1.00 95.37           H  
ATOM    318 HD13 LEU A  22       4.739 -38.097  69.862  1.00 95.37           H  
ATOM    319  CD2 LEU A  22       4.918 -39.586  67.613  1.00 95.37           C  
ATOM    320 HD21 LEU A  22       5.427 -40.380  67.067  1.00 95.37           H  
ATOM    321 HD22 LEU A  22       4.204 -39.091  66.955  1.00 95.37           H  
ATOM    322 HD23 LEU A  22       4.387 -40.039  68.451  1.00 95.37           H  
ATOM    323  N   PRO A  23       7.279 -37.541  63.850  1.00 95.40           N  
ATOM    324  CA  PRO A  23       7.736 -36.670  62.767  1.00 95.40           C  
ATOM    325  HA  PRO A  23       8.512 -37.191  62.208  1.00 95.40           H  
ATOM    326  C   PRO A  23       8.281 -35.329  63.273  1.00 95.40           C  
ATOM    327  CB  PRO A  23       6.517 -36.464  61.862  1.00 95.40           C  
ATOM    328  HB2 PRO A  23       5.945 -35.596  62.190  1.00 95.40           H  
ATOM    329  HB3 PRO A  23       6.805 -36.356  60.816  1.00 95.40           H  
ATOM    330  O   PRO A  23       7.721 -34.729  64.191  1.00 95.40           O  
ATOM    331  CG  PRO A  23       5.694 -37.728  62.099  1.00 95.40           C  
ATOM    332  HG2 PRO A  23       4.638 -37.570  61.881  1.00 95.40           H  
ATOM    333  HG3 PRO A  23       6.095 -38.543  61.496  1.00 95.40           H  
ATOM    334  CD  PRO A  23       5.931 -38.018  63.579  1.00 95.40           C  
ATOM    335  HD2 PRO A  23       5.834 -39.088  63.764  1.00 95.40           H  
ATOM    336  HD3 PRO A  23       5.218 -37.457  64.181  1.00 95.40           H  
ATOM    337  N   ASN A  24       9.358 -34.841  62.656  1.00 95.41           N  
ATOM    338  H   ASN A  24       9.805 -35.395  61.940  1.00 95.41           H  
ATOM    339  CA  ASN A  24       9.995 -33.574  63.025  1.00 95.41           C  
ATOM    340  HA  ASN A  24      10.138 -33.575  64.106  1.00 95.41           H  
ATOM    341  C   ASN A  24       9.151 -32.334  62.701  1.00 95.41           C  
ATOM    342  CB  ASN A  24      11.383 -33.479  62.365  1.00 95.41           C  
ATOM    343  HB2 ASN A  24      11.972 -34.357  62.630  1.00 95.41           H  
ATOM    344  HB3 ASN A  24      11.897 -32.613  62.782  1.00 95.41           H  
ATOM    345  O   ASN A  24       9.412 -31.269  63.256  1.00 95.41           O  
ATOM    346  CG  ASN A  24      11.395 -33.341  60.842  1.00 95.41           C  
ATOM    347  ND2 ASN A  24      12.448 -32.777  60.307  1.00 95.41           N  
ATOM    348 HD21 ASN A  24      12.619 -32.849  59.314  1.00 95.41           H  
ATOM    349 HD22 ASN A  24      13.180 -32.428  60.910  1.00 95.41           H  
ATOM    350  OD1 ASN A  24      10.489 -33.725  60.111  1.00 95.41           O  
ATOM    351  N   LYS A  25       8.165 -32.467  61.812  1.00 95.58           N  
ATOM    352  H   LYS A  25       8.041 -33.382  61.403  1.00 95.58           H  
ATOM    353  CA  LYS A  25       7.258 -31.408  61.365  1.00 95.58           C  
ATOM    354  HA  LYS A  25       7.362 -30.531  62.004  1.00 95.58           H  
ATOM    355  C   LYS A  25       5.823 -31.904  61.448  1.00 95.58           C  
ATOM    356  CB  LYS A  25       7.584 -31.011  59.920  1.00 95.58           C  
ATOM    357  HB2 LYS A  25       6.838 -30.294  59.578  1.00 95.58           H  
ATOM    358  HB3 LYS A  25       7.517 -31.897  59.289  1.00 95.58           H  
ATOM    359  O   LYS A  25       5.513 -32.982  60.943  1.00 95.58           O  
ATOM    360  CG  LYS A  25       8.972 -30.377  59.769  1.00 95.58           C  
ATOM    361  HG2 LYS A  25       9.751 -31.072  60.083  1.00 95.58           H  
ATOM    362  HG3 LYS A  25       9.010 -29.496  60.409  1.00 95.58           H  
ATOM    363  CD  LYS A  25       9.229 -29.931  58.325  1.00 95.58           C  
ATOM    364  HD2 LYS A  25       8.443 -29.236  58.030  1.00 95.58           H  
ATOM    365  HD3 LYS A  25      10.172 -29.387  58.277  1.00 95.58           H  
ATOM    366  CE  LYS A  25       9.267 -31.066  57.296  1.00 95.58           C  
ATOM    367  HE2 LYS A  25       9.337 -30.609  56.309  1.00 95.58           H  
ATOM    368  HE3 LYS A  25       8.331 -31.623  57.332  1.00 95.58           H  
ATOM    369  NZ  LYS A  25      10.424 -31.967  57.498  1.00 95.58           N  
ATOM    370  HZ1 LYS A  25      10.457 -32.674  56.777  1.00 95.58           H  
ATOM    371  HZ2 LYS A  25      11.277 -31.434  57.404  1.00 95.58           H  
ATOM    372  HZ3 LYS A  25      10.418 -32.406  58.407  1.00 95.58           H  
ATOM    373  N   VAL A  26       4.950 -31.109  62.052  1.00 95.69           N  
ATOM    374  H   VAL A  26       5.278 -30.225  62.414  1.00 95.69           H  
ATOM    375  CA  VAL A  26       3.507 -31.364  62.093  1.00 95.69           C  
ATOM    376  HA  VAL A  26       3.234 -32.042  61.284  1.00 95.69           H  
ATOM    377  C   VAL A  26       2.804 -30.038  61.860  1.00 95.69           C  
ATOM    378  CB  VAL A  26       3.074 -32.003  63.431  1.00 95.69           C  
ATOM    379  HB  VAL A  26       3.346 -31.341  64.253  1.00 95.69           H  
ATOM    380  O   VAL A  26       3.135 -29.053  62.516  1.00 95.69           O  
ATOM    381  CG1 VAL A  26       1.559 -32.246  63.481  1.00 95.69           C  
ATOM    382 HG11 VAL A  26       1.025 -31.296  63.439  1.00 95.69           H  
ATOM    383 HG12 VAL A  26       1.249 -32.868  62.641  1.00 95.69           H  
ATOM    384 HG13 VAL A  26       1.292 -32.739  64.415  1.00 95.69           H  
ATOM    385  CG2 VAL A  26       3.747 -33.365  63.659  1.00 95.69           C  
ATOM    386 HG21 VAL A  26       4.827 -33.242  63.741  1.00 95.69           H  
ATOM    387 HG22 VAL A  26       3.529 -34.037  62.829  1.00 95.69           H  
ATOM    388 HG23 VAL A  26       3.396 -33.804  64.593  1.00 95.69           H  
ATOM    389  N   GLN A  27       1.839 -30.015  60.941  1.00 94.86           N  
ATOM    390  H   GLN A  27       1.624 -30.846  60.409  1.00 94.86           H  
ATOM    391  CA  GLN A  27       1.046 -28.816  60.695  1.00 94.86           C  
ATOM    392  HA  GLN A  27       1.727 -28.041  60.344  1.00 94.86           H  
ATOM    393  C   GLN A  27       0.355 -28.369  61.996  1.00 94.86           C  
ATOM    394  CB  GLN A  27       0.027 -29.076  59.578  1.00 94.86           C  
ATOM    395  HB2 GLN A  27       0.552 -29.449  58.699  1.00 94.86           H  
ATOM    396  HB3 GLN A  27      -0.686 -29.833  59.905  1.00 94.86           H  
ATOM    397  O   GLN A  27      -0.250 -29.210  62.675  1.00 94.86           O  
ATOM    398  CG  GLN A  27      -0.730 -27.794  59.193  1.00 94.86           C  
ATOM    399  HG2 GLN A  27      -0.015 -27.008  58.946  1.00 94.86           H  
ATOM    400  HG3 GLN A  27      -1.328 -27.450  60.036  1.00 94.86           H  
ATOM    401  CD  GLN A  27      -1.667 -27.987  58.008  1.00 94.86           C  
ATOM    402  NE2 GLN A  27      -2.042 -26.921  57.334  1.00 94.86           N  
ATOM    403 HE21 GLN A  27      -1.630 -26.018  57.523  1.00 94.86           H  
ATOM    404 HE22 GLN A  27      -2.592 -27.080  56.502  1.00 94.86           H  
ATOM    405  OE1 GLN A  27      -2.118 -29.081  57.703  1.00 94.86           O  
ATOM    406  N   PRO A  28       0.414 -27.072  62.352  1.00 95.27           N  
ATOM    407  CA  PRO A  28      -0.305 -26.547  63.502  1.00 95.27           C  
ATOM    408  HA  PRO A  28       0.147 -26.968  64.401  1.00 95.27           H  
ATOM    409  C   PRO A  28      -1.789 -26.908  63.453  1.00 95.27           C  
ATOM    410  CB  PRO A  28      -0.076 -25.035  63.489  1.00 95.27           C  
ATOM    411  HB2 PRO A  28      -0.029 -24.625  64.498  1.00 95.27           H  
ATOM    412  HB3 PRO A  28      -0.852 -24.537  62.907  1.00 95.27           H  
ATOM    413  O   PRO A  28      -2.421 -26.872  62.396  1.00 95.27           O  
ATOM    414  CG  PRO A  28       1.262 -24.895  62.770  1.00 95.27           C  
ATOM    415  HG2 PRO A  28       2.078 -25.058  63.474  1.00 95.27           H  
ATOM    416  HG3 PRO A  28       1.357 -23.924  62.283  1.00 95.27           H  
ATOM    417  CD  PRO A  28       1.241 -26.033  61.757  1.00 95.27           C  
ATOM    418  HD2 PRO A  28       0.798 -25.691  60.822  1.00 95.27           H  
ATOM    419  HD3 PRO A  28       2.260 -26.386  61.598  1.00 95.27           H  
ATOM    420  N   THR A  29      -2.359 -27.254  64.606  1.00 95.11           N  
ATOM    421  H   THR A  29      -1.805 -27.222  65.450  1.00 95.11           H  
ATOM    422  CA  THR A  29      -3.789 -27.561  64.734  1.00 95.11           C  
ATOM    423  HA  THR A  29      -4.028 -28.366  64.040  1.00 95.11           H  
ATOM    424  C   THR A  29      -4.645 -26.359  64.352  1.00 95.11           C  
ATOM    425  CB  THR A  29      -4.133 -28.012  66.167  1.00 95.11           C  
ATOM    426  HB  THR A  29      -5.192 -27.855  66.369  1.00 95.11           H  
ATOM    427  O   THR A  29      -4.220 -25.220  64.514  1.00 95.11           O  
ATOM    428  CG2 THR A  29      -3.824 -29.497  66.342  1.00 95.11           C  
ATOM    429 HG21 THR A  29      -3.831 -29.760  67.400  1.00 95.11           H  
ATOM    430 HG22 THR A  29      -4.587 -30.083  65.829  1.00 95.11           H  
ATOM    431 HG23 THR A  29      -2.857 -29.742  65.903  1.00 95.11           H  
ATOM    432  OG1 THR A  29      -3.371 -27.333  67.143  1.00 95.11           O  
ATOM    433  HG1 THR A  29      -3.918 -26.714  67.632  1.00 95.11           H  
ATOM    434  N   ALA A  30      -5.892 -26.600  63.933  1.00 95.52           N  
ATOM    435  H   ALA A  30      -6.163 -27.550  63.723  1.00 95.52           H  
ATOM    436  CA  ALA A  30      -6.848 -25.530  63.620  1.00 95.52           C  
ATOM    437  HA  ALA A  30      -6.517 -25.014  62.719  1.00 95.52           H  
ATOM    438  C   ALA A  30      -6.971 -24.483  64.746  1.00 95.52           C  
ATOM    439  CB  ALA A  30      -8.209 -26.178  63.339  1.00 95.52           C  
ATOM    440  HB1 ALA A  30      -8.568 -26.708  64.222  1.00 95.52           H  
ATOM    441  HB2 ALA A  30      -8.122 -26.871  62.502  1.00 95.52           H  
ATOM    442  HB3 ALA A  30      -8.926 -25.402  63.072  1.00 95.52           H  
ATOM    443  O   ALA A  30      -7.196 -23.308  64.489  1.00 95.52           O  
ATOM    444  N   GLU A  31      -6.784 -24.899  65.999  1.00 93.93           N  
ATOM    445  H   GLU A  31      -6.581 -25.877  66.154  1.00 93.93           H  
ATOM    446  CA  GLU A  31      -6.750 -24.000  67.150  1.00 93.93           C  
ATOM    447  HA  GLU A  31      -7.642 -23.373  67.125  1.00 93.93           H  
ATOM    448  C   GLU A  31      -5.560 -23.016  67.108  1.00 93.93           C  
ATOM    449  CB  GLU A  31      -6.852 -24.881  68.402  1.00 93.93           C  
ATOM    450  HB2 GLU A  31      -6.083 -25.652  68.386  1.00 93.93           H  
ATOM    451  HB3 GLU A  31      -7.808 -25.402  68.348  1.00 93.93           H  
ATOM    452  O   GLU A  31      -5.792 -21.822  67.249  1.00 93.93           O  
ATOM    453  CG  GLU A  31      -6.837 -24.109  69.724  1.00 93.93           C  
ATOM    454  HG2 GLU A  31      -7.474 -23.229  69.633  1.00 93.93           H  
ATOM    455  HG3 GLU A  31      -7.272 -24.748  70.493  1.00 93.93           H  
ATOM    456  CD  GLU A  31      -5.432 -23.711  70.171  1.00 93.93           C  
ATOM    457  OE1 GLU A  31      -5.392 -22.775  70.997  1.00 93.93           O  
ATOM    458  OE2 GLU A  31      -4.481 -24.377  69.714  1.00 93.93           O  
ATOM    459  N   PHE A  32      -4.339 -23.451  66.775  1.00 92.81           N  
ATOM    460  H   PHE A  32      -4.198 -24.439  66.620  1.00 92.81           H  
ATOM    461  CA  PHE A  32      -3.191 -22.557  66.558  1.00 92.81           C  
ATOM    462  HA  PHE A  32      -3.087 -21.887  67.411  1.00 92.81           H  
ATOM    463  C   PHE A  32      -3.354 -21.698  65.300  1.00 92.81           C  
ATOM    464  CB  PHE A  32      -1.905 -23.379  66.407  1.00 92.81           C  
ATOM    465  HB2 PHE A  32      -1.210 -22.828  65.773  1.00 92.81           H  
ATOM    466  HB3 PHE A  32      -2.119 -24.317  65.896  1.00 92.81           H  
ATOM    467  O   PHE A  32      -3.010 -20.515  65.301  1.00 92.81           O  
ATOM    468  CG  PHE A  32      -1.192 -23.668  67.704  1.00 92.81           C  
ATOM    469  CD1 PHE A  32      -0.097 -22.879  68.090  1.00 92.81           C  
ATOM    470  HD1 PHE A  32       0.204 -22.043  67.476  1.00 92.81           H  
ATOM    471  CD2 PHE A  32      -1.619 -24.716  68.531  1.00 92.81           C  
ATOM    472  HD2 PHE A  32      -2.524 -25.258  68.298  1.00 92.81           H  
ATOM    473  CE1 PHE A  32       0.597 -23.169  69.275  1.00 92.81           C  
ATOM    474  HE1 PHE A  32       1.426 -22.544  69.572  1.00 92.81           H  
ATOM    475  CE2 PHE A  32      -0.917 -25.020  69.705  1.00 92.81           C  
ATOM    476  HE2 PHE A  32      -1.288 -25.790  70.365  1.00 92.81           H  
ATOM    477  CZ  PHE A  32       0.197 -24.250  70.078  1.00 92.81           C  
ATOM    478  HZ  PHE A  32       0.699 -24.451  71.013  1.00 92.81           H  
ATOM    479  N   GLN A  33      -3.887 -22.284  64.225  1.00 94.96           N  
ATOM    480  H   GLN A  33      -4.117 -23.267  64.279  1.00 94.96           H  
ATOM    481  CA  GLN A  33      -4.147 -21.563  62.977  1.00 94.96           C  
ATOM    482  HA  GLN A  33      -3.209 -21.162  62.593  1.00 94.96           H  
ATOM    483  C   GLN A  33      -5.103 -20.390  63.209  1.00 94.96           C  
ATOM    484  CB  GLN A  33      -4.737 -22.507  61.923  1.00 94.96           C  
ATOM    485  HB2 GLN A  33      -4.992 -21.923  61.039  1.00 94.96           H  
ATOM    486  HB3 GLN A  33      -5.657 -22.944  62.312  1.00 94.96           H  
ATOM    487  O   GLN A  33      -4.897 -19.307  62.666  1.00 94.96           O  
ATOM    488  CG  GLN A  33      -3.780 -23.630  61.497  1.00 94.96           C  
ATOM    489  HG2 GLN A  33      -2.886 -23.204  61.042  1.00 94.96           H  
ATOM    490  HG3 GLN A  33      -3.462 -24.208  62.364  1.00 94.96           H  
ATOM    491  CD  GLN A  33      -4.405 -24.581  60.485  1.00 94.96           C  
ATOM    492  NE2 GLN A  33      -3.719 -25.642  60.132  1.00 94.96           N  
ATOM    493 HE21 GLN A  33      -4.100 -26.208  59.387  1.00 94.96           H  
ATOM    494 HE22 GLN A  33      -2.890 -25.896  60.649  1.00 94.96           H  
ATOM    495  OE1 GLN A  33      -5.529 -24.425  60.032  1.00 94.96           O  
ATOM    496  N   ASN A  34      -6.114 -20.587  64.057  1.00 94.40           N  
ATOM    497  H   ASN A  34      -6.241 -21.512  64.443  1.00 94.40           H  
ATOM    498  CA  ASN A  34      -7.097 -19.564  64.386  1.00 94.40           C  
ATOM    499  HA  ASN A  34      -7.273 -18.946  63.506  1.00 94.40           H  
ATOM    500  C   ASN A  34      -6.609 -18.614  65.490  1.00 94.40           C  
ATOM    501  CB  ASN A  34      -8.419 -20.254  64.750  1.00 94.40           C  
ATOM    502  HB2 ASN A  34      -8.244 -20.961  65.560  1.00 94.40           H  
ATOM    503  HB3 ASN A  34      -9.123 -19.504  65.112  1.00 94.40           H  
ATOM    504  O   ASN A  34      -6.649 -17.404  65.296  1.00 94.40           O  
ATOM    505  CG  ASN A  34      -9.064 -20.970  63.572  1.00 94.40           C  
ATOM    506  ND2 ASN A  34      -9.876 -21.966  63.837  1.00 94.40           N  
ATOM    507 HD21 ASN A  34     -10.232 -22.459  63.031  1.00 94.40           H  
ATOM    508 HD22 ASN A  34      -9.948 -22.291  64.791  1.00 94.40           H  
ATOM    509  OD1 ASN A  34      -8.889 -20.645  62.408  1.00 94.40           O  
ATOM    510  N   ASP A  35      -6.113 -19.122  66.619  1.00 93.44           N  
ATOM    511  H   ASP A  35      -6.085 -20.126  66.726  1.00 93.44           H  
ATOM    512  CA  ASP A  35      -5.909 -18.314  67.832  1.00 93.44           C  
ATOM    513  HA  ASP A  35      -6.413 -17.355  67.714  1.00 93.44           H  
ATOM    514  C   ASP A  35      -4.432 -18.008  68.136  1.00 93.44           C  
ATOM    515  CB  ASP A  35      -6.555 -19.011  69.041  1.00 93.44           C  
ATOM    516  HB2 ASP A  35      -6.351 -18.406  69.924  1.00 93.44           H  
ATOM    517  HB3 ASP A  35      -6.075 -19.978  69.190  1.00 93.44           H  
ATOM    518  O   ASP A  35      -4.142 -17.050  68.860  1.00 93.44           O  
ATOM    519  CG  ASP A  35      -8.075 -19.213  68.968  1.00 93.44           C  
ATOM    520  OD1 ASP A  35      -8.575 -19.944  69.862  1.00 93.44           O  
ATOM    521  OD2 ASP A  35      -8.743 -18.613  68.098  1.00 93.44           O  
ATOM    522  N   GLY A  36      -3.494 -18.766  67.565  1.00 95.19           N  
ATOM    523  H   GLY A  36      -3.798 -19.517  66.962  1.00 95.19           H  
ATOM    524  CA  GLY A  36      -2.066 -18.682  67.875  1.00 95.19           C  
ATOM    525  HA2 GLY A  36      -1.495 -19.178  67.090  1.00 95.19           H  
ATOM    526  HA3 GLY A  36      -1.768 -17.635  67.919  1.00 95.19           H  
ATOM    527  C   GLY A  36      -1.695 -19.306  69.220  1.00 95.19           C  
ATOM    528  O   GLY A  36      -2.533 -19.847  69.931  1.00 95.19           O  
ATOM    529  N   LEU A  37      -0.417 -19.193  69.586  1.00 94.62           N  
ATOM    530  H   LEU A  37       0.207 -18.671  68.989  1.00 94.62           H  
ATOM    531  CA  LEU A  37       0.107 -19.689  70.856  1.00 94.62           C  
ATOM    532  HA  LEU A  37      -0.156 -20.744  70.937  1.00 94.62           H  
ATOM    533  C   LEU A  37      -0.528 -18.940  72.038  1.00 94.62           C  
ATOM    534  CB  LEU A  37       1.641 -19.535  70.835  1.00 94.62           C  
ATOM    535  HB2 LEU A  37       2.031 -20.058  69.961  1.00 94.62           H  
ATOM    536  HB3 LEU A  37       1.880 -18.477  70.725  1.00 94.62           H  
ATOM    537  O   LEU A  37      -0.377 -17.715  72.146  1.00 94.62           O  
ATOM    538  CG  LEU A  37       2.358 -20.077  72.083  1.00 94.62           C  
ATOM    539  HG  LEU A  37       1.954 -19.605  72.979  1.00 94.62           H  
ATOM    540  CD1 LEU A  37       2.223 -21.593  72.196  1.00 94.62           C  
ATOM    541 HD11 LEU A  37       1.175 -21.879  72.285  1.00 94.62           H  
ATOM    542 HD12 LEU A  37       2.665 -22.085  71.329  1.00 94.62           H  
ATOM    543 HD13 LEU A  37       2.740 -21.938  73.091  1.00 94.62           H  
ATOM    544  CD2 LEU A  37       3.854 -19.762  71.999  1.00 94.62           C  
ATOM    545 HD21 LEU A  37       4.286 -20.264  71.133  1.00 94.62           H  
ATOM    546 HD22 LEU A  37       4.348 -20.109  72.907  1.00 94.62           H  
ATOM    547 HD23 LEU A  37       4.008 -18.688  71.892  1.00 94.62           H  
ATOM    548  N   LYS A  38      -1.187 -19.675  72.942  1.00 94.16           N  
ATOM    549  H   LYS A  38      -1.301 -20.660  72.752  1.00 94.16           H  
ATOM    550  CA  LYS A  38      -1.842 -19.125  74.142  1.00 94.16           C  
ATOM    551  HA  LYS A  38      -2.125 -18.092  73.943  1.00 94.16           H  
ATOM    552  C   LYS A  38      -0.912 -19.096  75.353  1.00 94.16           C  
ATOM    553  CB  LYS A  38      -3.125 -19.923  74.425  1.00 94.16           C  
ATOM    554  HB2 LYS A  38      -3.513 -19.672  75.412  1.00 94.16           H  
ATOM    555  HB3 LYS A  38      -2.896 -20.988  74.401  1.00 94.16           H  
ATOM    556  O   LYS A  38       0.102 -19.786  75.430  1.00 94.16           O  
ATOM    557  CG  LYS A  38      -4.199 -19.595  73.379  1.00 94.16           C  
ATOM    558  HG2 LYS A  38      -3.767 -19.657  72.380  1.00 94.16           H  
ATOM    559  HG3 LYS A  38      -4.550 -18.575  73.538  1.00 94.16           H  
ATOM    560  CD  LYS A  38      -5.383 -20.563  73.440  1.00 94.16           C  
ATOM    561  HD2 LYS A  38      -5.013 -21.566  73.229  1.00 94.16           H  
ATOM    562  HD3 LYS A  38      -5.853 -20.543  74.423  1.00 94.16           H  
ATOM    563  CE  LYS A  38      -6.366 -20.125  72.351  1.00 94.16           C  
ATOM    564  HE2 LYS A  38      -5.774 -19.871  71.471  1.00 94.16           H  
ATOM    565  HE3 LYS A  38      -6.902 -19.229  72.663  1.00 94.16           H  
ATOM    566  NZ  LYS A  38      -7.300 -21.191  71.952  1.00 94.16           N  
ATOM    567  HZ1 LYS A  38      -7.865 -20.864  71.181  1.00 94.16           H  
ATOM    568  HZ2 LYS A  38      -7.868 -21.542  72.710  1.00 94.16           H  
ATOM    569  HZ3 LYS A  38      -6.725 -21.930  71.572  1.00 94.16           H  
ATOM    570  N   SER A  39      -1.233 -18.264  76.339  1.00 93.88           N  
ATOM    571  H   SER A  39      -2.020 -17.644  76.207  1.00 93.88           H  
ATOM    572  CA  SER A  39      -0.467 -18.194  77.584  1.00 93.88           C  
ATOM    573  HA  SER A  39       0.563 -17.921  77.352  1.00 93.88           H  
ATOM    574  C   SER A  39      -0.491 -19.532  78.319  1.00 93.88           C  
ATOM    575  CB  SER A  39      -1.060 -17.158  78.517  1.00 93.88           C  
ATOM    576  HB2 SER A  39      -1.375 -16.273  77.964  1.00 93.88           H  
ATOM    577  HB3 SER A  39      -1.931 -17.626  78.975  1.00 93.88           H  
ATOM    578  O   SER A  39      -1.549 -20.133  78.497  1.00 93.88           O  
ATOM    579  OG  SER A  39      -0.133 -16.794  79.524  1.00 93.88           O  
ATOM    580  HG  SER A  39      -0.643 -16.468  80.269  1.00 93.88           H  
ATOM    581  N   GLY A  40       0.674 -19.975  78.792  1.00 90.02           N  
ATOM    582  H   GLY A  40       1.506 -19.443  78.581  1.00 90.02           H  
ATOM    583  CA  GLY A  40       0.832 -21.264  79.471  1.00 90.02           C  
ATOM    584  HA2 GLY A  40       1.745 -21.245  80.067  1.00 90.02           H  
ATOM    585  HA3 GLY A  40      -0.014 -21.425  80.139  1.00 90.02           H  
ATOM    586  C   GLY A  40       0.913 -22.467  78.527  1.00 90.02           C  
ATOM    587  O   GLY A  40       1.259 -23.557  78.976  1.00 90.02           O  
ATOM    588  N   GLU A  41       0.661 -22.277  77.233  1.00 92.02           N  
ATOM    589  H   GLU A  41       0.404 -21.360  76.895  1.00 92.02           H  
ATOM    590  CA  GLU A  41       0.881 -23.296  76.219  1.00 92.02           C  
ATOM    591  HA  GLU A  41       0.645 -24.266  76.657  1.00 92.02           H  
ATOM    592  C   GLU A  41       2.348 -23.275  75.748  1.00 92.02           C  
ATOM    593  CB  GLU A  41      -0.098 -23.063  75.073  1.00 92.02           C  
ATOM    594  HB2 GLU A  41       0.173 -22.148  74.547  1.00 92.02           H  
ATOM    595  HB3 GLU A  41      -1.100 -22.956  75.487  1.00 92.02           H  
ATOM    596  O   GLU A  41       2.914 -22.198  75.534  1.00 92.02           O  
ATOM    597  CG  GLU A  41      -0.094 -24.229  74.089  1.00 92.02           C  
ATOM    598  HG2 GLU A  41       0.866 -24.271  73.574  1.00 92.02           H  
ATOM    599  HG3 GLU A  41      -0.229 -25.156  74.646  1.00 92.02           H  
ATOM    600  CD  GLU A  41      -1.219 -24.081  73.071  1.00 92.02           C  
ATOM    601  OE1 GLU A  41      -1.713 -25.158  72.671  1.00 92.02           O  
ATOM    602  OE2 GLU A  41      -1.549 -22.913  72.753  1.00 92.02           O  
ATOM    603  N   PRO A  42       3.014 -24.435  75.610  1.00 90.79           N  
ATOM    604  CA  PRO A  42       4.367 -24.488  75.078  1.00 90.79           C  
ATOM    605  HA  PRO A  42       4.970 -23.688  75.507  1.00 90.79           H  
ATOM    606  C   PRO A  42       4.369 -24.354  73.551  1.00 90.79           C  
ATOM    607  CB  PRO A  42       4.922 -25.837  75.537  1.00 90.79           C  
ATOM    608  HB2 PRO A  42       5.668 -26.234  74.848  1.00 90.79           H  
ATOM    609  HB3 PRO A  42       5.346 -25.733  76.536  1.00 90.79           H  
ATOM    610  O   PRO A  42       3.590 -25.004  72.854  1.00 90.79           O  
ATOM    611  CG  PRO A  42       3.678 -26.724  75.603  1.00 90.79           C  
ATOM    612  HG2 PRO A  42       3.456 -27.119  74.612  1.00 90.79           H  
ATOM    613  HG3 PRO A  42       3.798 -27.538  76.318  1.00 90.79           H  
ATOM    614  CD  PRO A  42       2.572 -25.759  76.027  1.00 90.79           C  
ATOM    615  HD2 PRO A  42       1.635 -26.037  75.544  1.00 90.79           H  
ATOM    616  HD3 PRO A  42       2.459 -25.777  77.111  1.00 90.79           H  
ATOM    617  N   LEU A  43       5.330 -23.596  73.014  1.00 92.00           N  
ATOM    618  H   LEU A  43       5.935 -23.065  73.623  1.00 92.00           H  
ATOM    619  CA  LEU A  43       5.629 -23.641  71.585  1.00 92.00           C  
ATOM    620  HA  LEU A  43       4.709 -23.437  71.037  1.00 92.00           H  
ATOM    621  C   LEU A  43       6.122 -25.045  71.221  1.00 92.00           C  
ATOM    622  CB  LEU A  43       6.671 -22.566  71.226  1.00 92.00           C  
ATOM    623  HB2 LEU A  43       7.560 -22.724  71.838  1.00 92.00           H  
ATOM    624  HB3 LEU A  43       6.264 -21.585  71.470  1.00 92.00           H  
ATOM    625  O   LEU A  43       7.211 -25.457  71.632  1.00 92.00           O  
ATOM    626  CG  LEU A  43       7.093 -22.585  69.742  1.00 92.00           C  
ATOM    627  HG  LEU A  43       7.535 -23.551  69.495  1.00 92.00           H  
ATOM    628  CD1 LEU A  43       5.911 -22.339  68.801  1.00 92.00           C  
ATOM    629 HD11 LEU A  43       6.270 -22.226  67.778  1.00 92.00           H  
ATOM    630 HD12 LEU A  43       5.229 -23.190  68.820  1.00 92.00           H  
ATOM    631 HD13 LEU A  43       5.373 -21.438  69.095  1.00 92.00           H  
ATOM    632  CD2 LEU A  43       8.160 -21.516  69.514  1.00 92.00           C  
ATOM    633 HD21 LEU A  43       7.776 -20.536  69.795  1.00 92.00           H  
ATOM    634 HD22 LEU A  43       9.041 -21.743  70.114  1.00 92.00           H  
ATOM    635 HD23 LEU A  43       8.450 -21.501  68.463  1.00 92.00           H  
ATOM    636  N   ARG A  44       5.332 -25.788  70.443  1.00 94.45           N  
ATOM    637  H   ARG A  44       4.426 -25.427  70.182  1.00 94.45           H  
ATOM    638  CA  ARG A  44       5.759 -27.099  69.961  1.00 94.45           C  
ATOM    639  HA  ARG A  44       6.196 -27.641  70.800  1.00 94.45           H  
ATOM    640  C   ARG A  44       6.834 -26.947  68.885  1.00 94.45           C  
ATOM    641  CB  ARG A  44       4.593 -27.923  69.425  1.00 94.45           C  
ATOM    642  HB2 ARG A  44       5.050 -28.865  69.120  1.00 94.45           H  
ATOM    643  HB3 ARG A  44       4.152 -27.427  68.561  1.00 94.45           H  
ATOM    644  O   ARG A  44       6.660 -26.218  67.910  1.00 94.45           O  
ATOM    645  CG  ARG A  44       3.503 -28.296  70.432  1.00 94.45           C  
ATOM    646  HG2 ARG A  44       3.930 -28.923  71.215  1.00 94.45           H  
ATOM    647  HG3 ARG A  44       3.096 -27.392  70.886  1.00 94.45           H  
ATOM    648  CD  ARG A  44       2.363 -29.050  69.732  1.00 94.45           C  
ATOM    649  HD2 ARG A  44       1.644 -29.349  70.495  1.00 94.45           H  
ATOM    650  HD3 ARG A  44       1.868 -28.353  69.057  1.00 94.45           H  
ATOM    651  NE  ARG A  44       2.806 -30.235  68.957  1.00 94.45           N  
ATOM    652  HE  ARG A  44       3.708 -30.198  68.503  1.00 94.45           H  
ATOM    653  NH1 ARG A  44       0.745 -31.223  68.781  1.00 94.45           N  
ATOM    654 HH11 ARG A  44       0.159 -31.904  68.320  1.00 94.45           H  
ATOM    655 HH12 ARG A  44       0.339 -30.347  69.080  1.00 94.45           H  
ATOM    656  NH2 ARG A  44       2.500 -32.235  67.900  1.00 94.45           N  
ATOM    657 HH21 ARG A  44       1.902 -32.951  67.511  1.00 94.45           H  
ATOM    658 HH22 ARG A  44       3.465 -32.200  67.601  1.00 94.45           H  
ATOM    659  CZ  ARG A  44       2.028 -31.223  68.556  1.00 94.45           C  
ATOM    660  N   ARG A  45       7.935 -27.684  69.043  1.00 93.74           N  
ATOM    661  H   ARG A  45       8.030 -28.200  69.906  1.00 93.74           H  
ATOM    662  CA  ARG A  45       9.051 -27.690  68.082  1.00 93.74           C  
ATOM    663  HA  ARG A  45       9.405 -26.667  67.954  1.00 93.74           H  
ATOM    664  C   ARG A  45       8.636 -28.158  66.689  1.00 93.74           C  
ATOM    665  CB  ARG A  45      10.215 -28.535  68.621  1.00 93.74           C  
ATOM    666  HB2 ARG A  45      10.462 -28.201  69.628  1.00 93.74           H  
ATOM    667  HB3 ARG A  45      11.085 -28.372  67.985  1.00 93.74           H  
ATOM    668  O   ARG A  45       9.116 -27.614  65.709  1.00 93.74           O  
ATOM    669  CG  ARG A  45       9.921 -30.040  68.630  1.00 93.74           C  
ATOM    670  HG2 ARG A  45       8.978 -30.234  69.140  1.00 93.74           H  
ATOM    671  HG3 ARG A  45       9.857 -30.405  67.604  1.00 93.74           H  
ATOM    672  CD  ARG A  45      11.044 -30.798  69.328  1.00 93.74           C  
ATOM    673  HD2 ARG A  45      11.989 -30.548  68.846  1.00 93.74           H  
ATOM    674  HD3 ARG A  45      11.110 -30.493  70.373  1.00 93.74           H  
ATOM    675  NE  ARG A  45      10.828 -32.244  69.224  1.00 93.74           N  
ATOM    676  HE  ARG A  45      11.437 -32.748  68.595  1.00 93.74           H  
ATOM    677  NH1 ARG A  45       9.197 -32.525  70.824  1.00 93.74           N  
ATOM    678 HH11 ARG A  45       8.540 -33.143  71.279  1.00 93.74           H  
ATOM    679 HH12 ARG A  45       9.332 -31.567  71.113  1.00 93.74           H  
ATOM    680  NH2 ARG A  45       9.859 -34.221  69.510  1.00 93.74           N  
ATOM    681 HH21 ARG A  45       9.234 -34.905  69.912  1.00 93.74           H  
ATOM    682 HH22 ARG A  45      10.551 -34.534  68.844  1.00 93.74           H  
ATOM    683  CZ  ARG A  45       9.950 -32.983  69.862  1.00 93.74           C  
ATOM    684  N   ASP A  46       7.730 -29.127  66.599  1.00 95.90           N  
ATOM    685  H   ASP A  46       7.254 -29.441  67.433  1.00 95.90           H  
ATOM    686  CA  ASP A  46       7.271 -29.685  65.326  1.00 95.90           C  
ATOM    687  HA  ASP A  46       8.148 -29.853  64.701  1.00 95.90           H  
ATOM    688  C   ASP A  46       6.381 -28.712  64.549  1.00 95.90           C  
ATOM    689  CB  ASP A  46       6.601 -31.051  65.551  1.00 95.90           C  
ATOM    690  HB2 ASP A  46       7.369 -31.751  65.880  1.00 95.90           H  
ATOM    691  HB3 ASP A  46       6.217 -31.413  64.597  1.00 95.90           H  
ATOM    692  O   ASP A  46       6.430 -28.695  63.321  1.00 95.90           O  
ATOM    693  CG  ASP A  46       5.468 -31.071  66.584  1.00 95.90           C  
ATOM    694  OD1 ASP A  46       4.974 -32.170  66.904  1.00 95.90           O  
ATOM    695  OD2 ASP A  46       5.109 -30.023  67.159  1.00 95.90           O  
ATOM    696  N   TYR A  47       5.646 -27.849  65.251  1.00 95.30           N  
ATOM    697  H   TYR A  47       5.563 -28.001  66.246  1.00 95.30           H  
ATOM    698  CA  TYR A  47       4.922 -26.733  64.646  1.00 95.30           C  
ATOM    699  HA  TYR A  47       4.364 -27.085  63.778  1.00 95.30           H  
ATOM    700  C   TYR A  47       5.896 -25.667  64.151  1.00 95.30           C  
ATOM    701  CB  TYR A  47       3.933 -26.133  65.653  1.00 95.30           C  
ATOM    702  HB2 TYR A  47       3.571 -25.191  65.239  1.00 95.30           H  
ATOM    703  HB3 TYR A  47       4.461 -25.888  66.575  1.00 95.30           H  
ATOM    704  O   TYR A  47       5.786 -25.226  63.014  1.00 95.30           O  
ATOM    705  CG  TYR A  47       2.713 -26.966  66.006  1.00 95.30           C  
ATOM    706  CD1 TYR A  47       1.691 -26.365  66.765  1.00 95.30           C  
ATOM    707  HD1 TYR A  47       1.779 -25.336  67.079  1.00 95.30           H  
ATOM    708  CD2 TYR A  47       2.565 -28.308  65.588  1.00 95.30           C  
ATOM    709  HD2 TYR A  47       3.318 -28.793  64.985  1.00 95.30           H  
ATOM    710  CE1 TYR A  47       0.541 -27.098  67.104  1.00 95.30           C  
ATOM    711  HE1 TYR A  47      -0.238 -26.634  67.690  1.00 95.30           H  
ATOM    712  CE2 TYR A  47       1.418 -29.042  65.931  1.00 95.30           C  
ATOM    713  HE2 TYR A  47       1.300 -30.059  65.587  1.00 95.30           H  
ATOM    714  OH  TYR A  47      -0.699 -29.134  67.063  1.00 95.30           O  
ATOM    715  HH  TYR A  47      -1.376 -28.546  67.405  1.00 95.30           H  
ATOM    716  CZ  TYR A  47       0.405 -28.436  66.694  1.00 95.30           C  
ATOM    717  N   LEU A  48       6.890 -25.292  64.962  1.00 93.98           N  
ATOM    718  H   LEU A  48       6.930 -25.685  65.891  1.00 93.98           H  
ATOM    719  CA  LEU A  48       7.921 -24.338  64.544  1.00 93.98           C  
ATOM    720  HA  LEU A  48       7.430 -23.404  64.273  1.00 93.98           H  
ATOM    721  C   LEU A  48       8.685 -24.835  63.307  1.00 93.98           C  
ATOM    722  CB  LEU A  48       8.879 -24.099  65.723  1.00 93.98           C  
ATOM    723  HB2 LEU A  48       9.376 -25.038  65.967  1.00 93.98           H  
ATOM    724  HB3 LEU A  48       8.303 -23.789  66.595  1.00 93.98           H  
ATOM    725  O   LEU A  48       8.863 -24.090  62.345  1.00 93.98           O  
ATOM    726  CG  LEU A  48       9.958 -23.043  65.427  1.00 93.98           C  
ATOM    727  HG  LEU A  48      10.492 -23.290  64.510  1.00 93.98           H  
ATOM    728  CD1 LEU A  48       9.333 -21.658  65.290  1.00 93.98           C  
ATOM    729 HD11 LEU A  48      10.112 -20.897  65.230  1.00 93.98           H  
ATOM    730 HD12 LEU A  48       8.771 -21.644  64.356  1.00 93.98           H  
ATOM    731 HD13 LEU A  48       8.671 -21.440  66.128  1.00 93.98           H  
ATOM    732  CD2 LEU A  48      10.974 -23.021  66.562  1.00 93.98           C  
ATOM    733 HD21 LEU A  48      11.717 -22.249  66.360  1.00 93.98           H  
ATOM    734 HD22 LEU A  48      11.477 -23.986  66.617  1.00 93.98           H  
ATOM    735 HD23 LEU A  48      10.469 -22.814  67.505  1.00 93.98           H  
ATOM    736  N   ASN A  49       9.094 -26.106  63.326  1.00 95.37           N  
ATOM    737  H   ASN A  49       8.947 -26.642  64.169  1.00 95.37           H  
ATOM    738  CA  ASN A  49       9.787 -26.748  62.217  1.00 95.37           C  
ATOM    739  HA  ASN A  49      10.679 -26.169  61.977  1.00 95.37           H  
ATOM    740  C   ASN A  49       8.927 -26.763  60.955  1.00 95.37           C  
ATOM    741  CB  ASN A  49      10.181 -28.182  62.610  1.00 95.37           C  
ATOM    742  HB2 ASN A  49      10.576 -28.693  61.731  1.00 95.37           H  
ATOM    743  HB3 ASN A  49       9.291 -28.715  62.945  1.00 95.37           H  
ATOM    744  O   ASN A  49       9.442 -26.481  59.879  1.00 95.37           O  
ATOM    745  CG  ASN A  49      11.253 -28.291  63.674  1.00 95.37           C  
ATOM    746  ND2 ASN A  49      11.424 -29.464  64.236  1.00 95.37           N  
ATOM    747 HD21 ASN A  49      10.811 -30.220  63.967  1.00 95.37           H  
ATOM    748 HD22 ASN A  49      12.125 -29.574  64.955  1.00 95.37           H  
ATOM    749  OD1 ASN A  49      11.974 -27.352  63.969  1.00 95.37           O  
ATOM    750  N   TYR A  50       7.634 -27.069  61.085  1.00 95.61           N  
ATOM    751  H   TYR A  50       7.273 -27.307  61.997  1.00 95.61           H  
ATOM    752  CA  TYR A  50       6.696 -27.023  59.969  1.00 95.61           C  
ATOM    753  HA  TYR A  50       7.059 -27.663  59.165  1.00 95.61           H  
ATOM    754  C   TYR A  50       6.584 -25.608  59.390  1.00 95.61           C  
ATOM    755  CB  TYR A  50       5.344 -27.565  60.441  1.00 95.61           C  
ATOM    756  HB2 TYR A  50       5.015 -27.017  61.324  1.00 95.61           H  
ATOM    757  HB3 TYR A  50       5.464 -28.609  60.732  1.00 95.61           H  
ATOM    758  O   TYR A  50       6.757 -25.433  58.190  1.00 95.61           O  
ATOM    759  CG  TYR A  50       4.262 -27.472  59.394  1.00 95.61           C  
ATOM    760  CD1 TYR A  50       3.536 -26.275  59.269  1.00 95.61           C  
ATOM    761  HD1 TYR A  50       3.743 -25.434  59.915  1.00 95.61           H  
ATOM    762  CD2 TYR A  50       4.009 -28.548  58.522  1.00 95.61           C  
ATOM    763  HD2 TYR A  50       4.595 -29.453  58.585  1.00 95.61           H  
ATOM    764  CE1 TYR A  50       2.559 -26.151  58.276  1.00 95.61           C  
ATOM    765  HE1 TYR A  50       2.035 -25.212  58.176  1.00 95.61           H  
ATOM    766  CE2 TYR A  50       3.019 -28.426  57.527  1.00 95.61           C  
ATOM    767  HE2 TYR A  50       2.836 -29.220  56.817  1.00 95.61           H  
ATOM    768  OH  TYR A  50       1.332 -27.087  56.454  1.00 95.61           O  
ATOM    769  HH  TYR A  50       1.055 -26.170  56.394  1.00 95.61           H  
ATOM    770  CZ  TYR A  50       2.296 -27.222  57.398  1.00 95.61           C  
ATOM    771  N   MET A  51       6.374 -24.594  60.236  1.00 95.65           N  
ATOM    772  H   MET A  51       6.262 -24.801  61.218  1.00 95.65           H  
ATOM    773  CA  MET A  51       6.202 -23.208  59.787  1.00 95.65           C  
ATOM    774  HA  MET A  51       5.358 -23.160  59.100  1.00 95.65           H  
ATOM    775  C   MET A  51       7.424 -22.706  59.015  1.00 95.65           C  
ATOM    776  CB  MET A  51       5.924 -22.293  60.989  1.00 95.65           C  
ATOM    777  HB2 MET A  51       6.701 -22.433  61.740  1.00 95.65           H  
ATOM    778  HB3 MET A  51       5.960 -21.254  60.662  1.00 95.65           H  
ATOM    779  O   MET A  51       7.285 -22.183  57.915  1.00 95.65           O  
ATOM    780  CG  MET A  51       4.559 -22.560  61.636  1.00 95.65           C  
ATOM    781  HG2 MET A  51       4.469 -21.930  62.521  1.00 95.65           H  
ATOM    782  HG3 MET A  51       4.510 -23.599  61.962  1.00 95.65           H  
ATOM    783  SD  MET A  51       3.112 -22.280  60.589  1.00 95.65           S  
ATOM    784  CE  MET A  51       3.280 -20.493  60.366  1.00 95.65           C  
ATOM    785  HE1 MET A  51       3.563 -20.027  61.310  1.00 95.65           H  
ATOM    786  HE2 MET A  51       2.327 -20.072  60.046  1.00 95.65           H  
ATOM    787  HE3 MET A  51       4.036 -20.283  59.609  1.00 95.65           H  
ATOM    788  N   PHE A  52       8.632 -22.897  59.550  1.00 95.06           N  
ATOM    789  H   PHE A  52       8.711 -23.351  60.449  1.00 95.06           H  
ATOM    790  CA  PHE A  52       9.846 -22.470  58.852  1.00 95.06           C  
ATOM    791  HA  PHE A  52       9.698 -21.459  58.471  1.00 95.06           H  
ATOM    792  C   PHE A  52      10.140 -23.275  57.588  1.00 95.06           C  
ATOM    793  CB  PHE A  52      11.037 -22.488  59.818  1.00 95.06           C  
ATOM    794  HB2 PHE A  52      11.093 -23.471  60.285  1.00 95.06           H  
ATOM    795  HB3 PHE A  52      11.944 -22.346  59.230  1.00 95.06           H  
ATOM    796  O   PHE A  52      10.617 -22.703  56.610  1.00 95.06           O  
ATOM    797  CG  PHE A  52      11.047 -21.417  60.894  1.00 95.06           C  
ATOM    798  CD1 PHE A  52      10.442 -20.164  60.679  1.00 95.06           C  
ATOM    799  HD1 PHE A  52       9.901 -19.960  59.766  1.00 95.06           H  
ATOM    800  CD2 PHE A  52      11.753 -21.642  62.091  1.00 95.06           C  
ATOM    801  HD2 PHE A  52      12.235 -22.593  62.258  1.00 95.06           H  
ATOM    802  CE1 PHE A  52      10.556 -19.145  61.632  1.00 95.06           C  
ATOM    803  HE1 PHE A  52      10.126 -18.172  61.444  1.00 95.06           H  
ATOM    804  CE2 PHE A  52      11.852 -20.626  63.057  1.00 95.06           C  
ATOM    805  HE2 PHE A  52      12.405 -20.803  63.967  1.00 95.06           H  
ATOM    806  CZ  PHE A  52      11.245 -19.380  62.826  1.00 95.06           C  
ATOM    807  HZ  PHE A  52      11.305 -18.589  63.559  1.00 95.06           H  
ATOM    808  N   ASN A  53       9.815 -24.565  57.572  1.00 95.63           N  
ATOM    809  H   ASN A  53       9.406 -24.990  58.392  1.00 95.63           H  
ATOM    810  CA  ASN A  53       9.967 -25.379  56.374  1.00 95.63           C  
ATOM    811  HA  ASN A  53      10.981 -25.252  55.995  1.00 95.63           H  
ATOM    812  C   ASN A  53       9.008 -24.949  55.252  1.00 95.63           C  
ATOM    813  CB  ASN A  53       9.766 -26.841  56.773  1.00 95.63           C  
ATOM    814  HB2 ASN A  53       8.743 -26.988  57.117  1.00 95.63           H  
ATOM    815  HB3 ASN A  53      10.458 -27.091  57.577  1.00 95.63           H  
ATOM    816  O   ASN A  53       9.440 -24.789  54.113  1.00 95.63           O  
ATOM    817  CG  ASN A  53      10.029 -27.780  55.619  1.00 95.63           C  
ATOM    818  ND2 ASN A  53      11.263 -27.885  55.193  1.00 95.63           N  
ATOM    819 HD21 ASN A  53      11.428 -28.494  54.404  1.00 95.63           H  
ATOM    820 HD22 ASN A  53      11.999 -27.401  55.687  1.00 95.63           H  
ATOM    821  OD1 ASN A  53       9.153 -28.482  55.150  1.00 95.63           O  
ATOM    822  N   GLU A  54       7.737 -24.700  55.573  1.00 95.32           N  
ATOM    823  H   GLU A  54       7.417 -24.882  56.514  1.00 95.32           H  
ATOM    824  CA  GLU A  54       6.762 -24.207  54.596  1.00 95.32           C  
ATOM    825  HA  GLU A  54       6.757 -24.862  53.725  1.00 95.32           H  
ATOM    826  C   GLU A  54       7.124 -22.800  54.103  1.00 95.32           C  
ATOM    827  CB  GLU A  54       5.355 -24.193  55.199  1.00 95.32           C  
ATOM    828  HB2 GLU A  54       4.710 -23.606  54.546  1.00 95.32           H  
ATOM    829  HB3 GLU A  54       5.406 -23.694  56.167  1.00 95.32           H  
ATOM    830  O   GLU A  54       7.046 -22.548  52.904  1.00 95.32           O  
ATOM    831  CG  GLU A  54       4.704 -25.568  55.394  1.00 95.32           C  
ATOM    832  HG2 GLU A  54       5.363 -26.203  55.987  1.00 95.32           H  
ATOM    833  HG3 GLU A  54       3.793 -25.406  55.970  1.00 95.32           H  
ATOM    834  CD  GLU A  54       4.317 -26.272  54.082  1.00 95.32           C  
ATOM    835  OE1 GLU A  54       4.759 -27.428  53.896  1.00 95.32           O  
ATOM    836  OE2 GLU A  54       3.520 -25.693  53.300  1.00 95.32           O  
ATOM    837  N   HIS A  55       7.596 -21.897  54.976  1.00 94.91           N  
ATOM    838  H   HIS A  55       7.607 -22.124  55.960  1.00 94.91           H  
ATOM    839  CA  HIS A  55       8.073 -20.578  54.538  1.00 94.91           C  
ATOM    840  HA  HIS A  55       7.256 -20.052  54.044  1.00 94.91           H  
ATOM    841  C   HIS A  55       9.210 -20.695  53.520  1.00 94.91           C  
ATOM    842  CB  HIS A  55       8.562 -19.738  55.724  1.00 94.91           C  
ATOM    843  HB2 HIS A  55       9.360 -20.277  56.235  1.00 94.91           H  
ATOM    844  HB3 HIS A  55       8.988 -18.813  55.336  1.00 94.91           H  
ATOM    845  O   HIS A  55       9.167 -20.040  52.482  1.00 94.91           O  
ATOM    846  CG  HIS A  55       7.515 -19.362  56.733  1.00 94.91           C  
ATOM    847  CD2 HIS A  55       6.154 -19.358  56.584  1.00 94.91           C  
ATOM    848  HD2 HIS A  55       5.616 -19.609  55.682  1.00 94.91           H  
ATOM    849  ND1 HIS A  55       7.784 -18.952  58.011  1.00 94.91           N  
ATOM    850  HD1 HIS A  55       8.713 -18.876  58.402  1.00 94.91           H  
ATOM    851  CE1 HIS A  55       6.614 -18.742  58.628  1.00 94.91           C  
ATOM    852  HE1 HIS A  55       6.500 -18.488  59.671  1.00 94.91           H  
ATOM    853  NE2 HIS A  55       5.590 -18.942  57.795  1.00 94.91           N  
ATOM    854  N   HIS A  56      10.200 -21.553  53.787  1.00 94.64           N  
ATOM    855  H   HIS A  56      10.182 -22.059  54.661  1.00 94.64           H  
ATOM    856  CA  HIS A  56      11.287 -21.833  52.850  1.00 94.64           C  
ATOM    857  HA  HIS A  56      11.853 -20.917  52.679  1.00 94.64           H  
ATOM    858  C   HIS A  56      10.758 -22.292  51.481  1.00 94.64           C  
ATOM    859  CB  HIS A  56      12.222 -22.872  53.486  1.00 94.64           C  
ATOM    860  HB2 HIS A  56      12.794 -22.386  54.277  1.00 94.64           H  
ATOM    861  HB3 HIS A  56      11.630 -23.659  53.954  1.00 94.64           H  
ATOM    862  O   HIS A  56      11.154 -21.734  50.455  1.00 94.64           O  
ATOM    863  CG  HIS A  56      13.176 -23.530  52.523  1.00 94.64           C  
ATOM    864  CD2 HIS A  56      14.022 -22.906  51.649  1.00 94.64           C  
ATOM    865  HD2 HIS A  56      14.117 -21.838  51.523  1.00 94.64           H  
ATOM    866  ND1 HIS A  56      13.312 -24.884  52.321  1.00 94.64           N  
ATOM    867  HD1 HIS A  56      12.751 -25.612  52.740  1.00 94.64           H  
ATOM    868  CE1 HIS A  56      14.224 -25.073  51.354  1.00 94.64           C  
ATOM    869  HE1 HIS A  56      14.515 -26.037  50.963  1.00 94.64           H  
ATOM    870  NE2 HIS A  56      14.700 -23.894  50.925  1.00 94.64           N  
ATOM    871  N   GLY A  57       9.823 -23.249  51.461  1.00 94.34           N  
ATOM    872  H   GLY A  57       9.526 -23.652  52.338  1.00 94.34           H  
ATOM    873  CA  GLY A  57       9.192 -23.719  50.225  1.00 94.34           C  
ATOM    874  HA2 GLY A  57       9.952 -24.128  49.560  1.00 94.34           H  
ATOM    875  HA3 GLY A  57       8.478 -24.506  50.471  1.00 94.34           H  
ATOM    876  C   GLY A  57       8.440 -22.612  49.480  1.00 94.34           C  
ATOM    877  O   GLY A  57       8.609 -22.452  48.272  1.00 94.34           O  
ATOM    878  N   MET A  58       7.675 -21.786  50.198  1.00 94.67           N  
ATOM    879  H   MET A  58       7.574 -21.964  51.187  1.00 94.67           H  
ATOM    880  CA  MET A  58       6.920 -20.680  49.604  1.00 94.67           C  
ATOM    881  HA  MET A  58       6.321 -21.074  48.783  1.00 94.67           H  
ATOM    882  C   MET A  58       7.824 -19.595  49.011  1.00 94.67           C  
ATOM    883  CB  MET A  58       5.979 -20.060  50.641  1.00 94.67           C  
ATOM    884  HB2 MET A  58       5.556 -19.146  50.225  1.00 94.67           H  
ATOM    885  HB3 MET A  58       6.533 -19.810  51.546  1.00 94.67           H  
ATOM    886  O   MET A  58       7.533 -19.094  47.925  1.00 94.67           O  
ATOM    887  CG  MET A  58       4.820 -20.990  50.992  1.00 94.67           C  
ATOM    888  HG2 MET A  58       4.287 -21.241  50.075  1.00 94.67           H  
ATOM    889  HG3 MET A  58       5.209 -21.915  51.418  1.00 94.67           H  
ATOM    890  SD  MET A  58       3.643 -20.265  52.160  1.00 94.67           S  
ATOM    891  CE  MET A  58       2.528 -21.681  52.280  1.00 94.67           C  
ATOM    892  HE1 MET A  58       1.674 -21.432  52.910  1.00 94.67           H  
ATOM    893  HE2 MET A  58       3.062 -22.529  52.710  1.00 94.67           H  
ATOM    894  HE3 MET A  58       2.176 -21.951  51.285  1.00 94.67           H  
ATOM    895  N   PHE A  59       8.934 -19.247  49.671  1.00 94.21           N  
ATOM    896  H   PHE A  59       9.114 -19.660  50.575  1.00 94.21           H  
ATOM    897  CA  PHE A  59       9.917 -18.317  49.107  1.00 94.21           C  
ATOM    898  HA  PHE A  59       9.412 -17.383  48.858  1.00 94.21           H  
ATOM    899  C   PHE A  59      10.510 -18.851  47.799  1.00 94.21           C  
ATOM    900  CB  PHE A  59      11.030 -18.026  50.128  1.00 94.21           C  
ATOM    901  HB2 PHE A  59      11.882 -17.594  49.605  1.00 94.21           H  
ATOM    902  HB3 PHE A  59      11.369 -18.964  50.567  1.00 94.21           H  
ATOM    903  O   PHE A  59      10.587 -18.112  46.814  1.00 94.21           O  
ATOM    904  CG  PHE A  59      10.637 -17.055  51.225  1.00 94.21           C  
ATOM    905  CD1 PHE A  59      10.195 -15.760  50.896  1.00 94.21           C  
ATOM    906  HD1 PHE A  59      10.155 -15.454  49.862  1.00 94.21           H  
ATOM    907  CD2 PHE A  59      10.724 -17.431  52.576  1.00 94.21           C  
ATOM    908  HD2 PHE A  59      11.073 -18.418  52.841  1.00 94.21           H  
ATOM    909  CE1 PHE A  59       9.820 -14.855  51.903  1.00 94.21           C  
ATOM    910  HE1 PHE A  59       9.478 -13.863  51.649  1.00 94.21           H  
ATOM    911  CE2 PHE A  59      10.332 -16.535  53.582  1.00 94.21           C  
ATOM    912  HE2 PHE A  59      10.341 -16.853  54.614  1.00 94.21           H  
ATOM    913  CZ  PHE A  59       9.893 -15.243  53.250  1.00 94.21           C  
ATOM    914  HZ  PHE A  59       9.600 -14.549  54.024  1.00 94.21           H  
ATOM    915  N   ALA A  60      10.881 -20.135  47.763  1.00 94.61           N  
ATOM    916  H   ALA A  60      10.775 -20.699  48.594  1.00 94.61           H  
ATOM    917  CA  ALA A  60      11.402 -20.769  46.555  1.00 94.61           C  
ATOM    918  HA  ALA A  60      12.272 -20.207  46.218  1.00 94.61           H  
ATOM    919  C   ALA A  60      10.374 -20.753  45.406  1.00 94.61           C  
ATOM    920  CB  ALA A  60      11.856 -22.190  46.910  1.00 94.61           C  
ATOM    921  HB1 ALA A  60      12.308 -22.658  46.034  1.00 94.61           H  
ATOM    922  HB2 ALA A  60      12.588 -22.160  47.716  1.00 94.61           H  
ATOM    923  HB3 ALA A  60      11.004 -22.790  47.229  1.00 94.61           H  
ATOM    924  O   ALA A  60      10.705 -20.353  44.287  1.00 94.61           O  
ATOM    925  N   ASP A  61       9.118 -21.112  45.683  1.00 94.20           N  
ATOM    926  H   ASP A  61       8.915 -21.469  46.606  1.00 94.20           H  
ATOM    927  CA  ASP A  61       8.049 -21.154  44.679  1.00 94.20           C  
ATOM    928  HA  ASP A  61       8.400 -21.724  43.819  1.00 94.20           H  
ATOM    929  C   ASP A  61       7.658 -19.763  44.149  1.00 94.20           C  
ATOM    930  CB  ASP A  61       6.813 -21.853  45.269  1.00 94.20           C  
ATOM    931  HB2 ASP A  61       6.677 -21.534  46.302  1.00 94.20           H  
ATOM    932  HB3 ASP A  61       5.938 -21.529  44.705  1.00 94.20           H  
ATOM    933  O   ASP A  61       7.386 -19.613  42.954  1.00 94.20           O  
ATOM    934  CG  ASP A  61       6.842 -23.385  45.197  1.00 94.20           C  
ATOM    935  OD1 ASP A  61       5.980 -24.001  45.862  1.00 94.20           O  
ATOM    936  OD2 ASP A  61       7.592 -23.936  44.358  1.00 94.20           O  
ATOM    937  N   LEU A  62       7.639 -18.728  44.996  1.00 94.07           N  
ATOM    938  H   LEU A  62       7.827 -18.905  45.973  1.00 94.07           H  
ATOM    939  CA  LEU A  62       7.383 -17.349  44.559  1.00 94.07           C  
ATOM    940  HA  LEU A  62       6.479 -17.329  43.950  1.00 94.07           H  
ATOM    941  C   LEU A  62       8.512 -16.822  43.669  1.00 94.07           C  
ATOM    942  CB  LEU A  62       7.191 -16.431  45.778  1.00 94.07           C  
ATOM    943  HB2 LEU A  62       7.264 -15.395  45.449  1.00 94.07           H  
ATOM    944  HB3 LEU A  62       8.004 -16.613  46.481  1.00 94.07           H  
ATOM    945  O   LEU A  62       8.243 -16.243  42.615  1.00 94.07           O  
ATOM    946  CG  LEU A  62       5.846 -16.607  46.505  1.00 94.07           C  
ATOM    947  HG  LEU A  62       5.695 -17.655  46.765  1.00 94.07           H  
ATOM    948  CD1 LEU A  62       5.860 -15.769  47.780  1.00 94.07           C  
ATOM    949 HD11 LEU A  62       6.074 -14.728  47.542  1.00 94.07           H  
ATOM    950 HD12 LEU A  62       6.619 -16.154  48.461  1.00 94.07           H  
ATOM    951 HD13 LEU A  62       4.880 -15.822  48.256  1.00 94.07           H  
ATOM    952  CD2 LEU A  62       4.653 -16.133  45.672  1.00 94.07           C  
ATOM    953 HD21 LEU A  62       4.553 -16.740  44.772  1.00 94.07           H  
ATOM    954 HD22 LEU A  62       3.735 -16.243  46.250  1.00 94.07           H  
ATOM    955 HD23 LEU A  62       4.779 -15.085  45.401  1.00 94.07           H  
ATOM    956  N   GLN A  63       9.772 -17.067  44.043  1.00 93.33           N  
ATOM    957  H   GLN A  63       9.942 -17.550  44.914  1.00 93.33           H  
ATOM    958  CA  GLN A  63      10.910 -16.681  43.209  1.00 93.33           C  
ATOM    959  HA  GLN A  63      10.834 -15.612  43.009  1.00 93.33           H  
ATOM    960  C   GLN A  63      10.886 -17.408  41.860  1.00 93.33           C  
ATOM    961  CB  GLN A  63      12.220 -16.948  43.963  1.00 93.33           C  
ATOM    962  HB2 GLN A  63      12.315 -18.017  44.154  1.00 93.33           H  
ATOM    963  HB3 GLN A  63      12.175 -16.439  44.925  1.00 93.33           H  
ATOM    964  O   GLN A  63      11.176 -16.792  40.834  1.00 93.33           O  
ATOM    965  CG  GLN A  63      13.469 -16.468  43.198  1.00 93.33           C  
ATOM    966  HG2 GLN A  63      14.350 -16.685  43.802  1.00 93.33           H  
ATOM    967  HG3 GLN A  63      13.566 -17.026  42.267  1.00 93.33           H  
ATOM    968  CD  GLN A  63      13.457 -14.969  42.900  1.00 93.33           C  
ATOM    969  NE2 GLN A  63      13.382 -14.543  41.662  1.00 93.33           N  
ATOM    970 HE21 GLN A  63      13.286 -15.163  40.870  1.00 93.33           H  
ATOM    971 HE22 GLN A  63      13.333 -13.544  41.523  1.00 93.33           H  
ATOM    972  OE1 GLN A  63      13.543 -14.132  43.785  1.00 93.33           O  
ATOM    973  N   GLN A  64      10.505 -18.689  41.832  1.00 93.47           N  
ATOM    974  H   GLN A  64      10.329 -19.169  42.703  1.00 93.47           H  
ATOM    975  CA  GLN A  64      10.372 -19.430  40.579  1.00 93.47           C  
ATOM    976  HA  GLN A  64      11.317 -19.339  40.043  1.00 93.47           H  
ATOM    977  C   GLN A  64       9.281 -18.836  39.678  1.00 93.47           C  
ATOM    978  CB  GLN A  64      10.122 -20.919  40.866  1.00 93.47           C  
ATOM    979  HB2 GLN A  64       9.161 -21.038  41.367  1.00 93.47           H  
ATOM    980  HB3 GLN A  64      10.901 -21.290  41.532  1.00 93.47           H  
ATOM    981  O   GLN A  64       9.519 -18.647  38.490  1.00 93.47           O  
ATOM    982  CG  GLN A  64      10.124 -21.763  39.579  1.00 93.47           C  
ATOM    983  HG2 GLN A  64       9.958 -22.808  39.842  1.00 93.47           H  
ATOM    984  HG3 GLN A  64       9.303 -21.453  38.933  1.00 93.47           H  
ATOM    985  CD  GLN A  64      11.440 -21.669  38.810  1.00 93.47           C  
ATOM    986  NE2 GLN A  64      11.425 -21.390  37.526  1.00 93.47           N  
ATOM    987 HE21 GLN A  64      12.312 -21.305  37.051  1.00 93.47           H  
ATOM    988 HE22 GLN A  64      10.582 -21.141  37.029  1.00 93.47           H  
ATOM    989  OE1 GLN A  64      12.524 -21.825  39.354  1.00 93.47           O  
ATOM    990  N   GLN A  65       8.120 -18.475  40.230  1.00 91.62           N  
ATOM    991  H   GLN A  65       7.975 -18.647  41.215  1.00 91.62           H  
ATOM    992  CA  GLN A  65       7.049 -17.840  39.453  1.00 91.62           C  
ATOM    993  HA  GLN A  65       6.792 -18.484  38.611  1.00 91.62           H  
ATOM    994  C   GLN A  65       7.467 -16.484  38.862  1.00 91.62           C  
ATOM    995  CB  GLN A  65       5.813 -17.663  40.339  1.00 91.62           C  
ATOM    996  HB2 GLN A  65       6.106 -17.210  41.287  1.00 91.62           H  
ATOM    997  HB3 GLN A  65       5.125 -16.990  39.828  1.00 91.62           H  
ATOM    998  O   GLN A  65       7.146 -16.187  37.711  1.00 91.62           O  
ATOM    999  CG  GLN A  65       5.076 -18.979  40.605  1.00 91.62           C  
ATOM   1000  HG2 GLN A  65       5.761 -19.722  41.014  1.00 91.62           H  
ATOM   1001  HG3 GLN A  65       4.679 -19.362  39.665  1.00 91.62           H  
ATOM   1002  CD  GLN A  65       3.925 -18.761  41.573  1.00 91.62           C  
ATOM   1003  NE2 GLN A  65       4.140 -18.942  42.855  1.00 91.62           N  
ATOM   1004 HE21 GLN A  65       5.056 -19.214  43.182  1.00 91.62           H  
ATOM   1005 HE22 GLN A  65       3.382 -18.720  43.484  1.00 91.62           H  
ATOM   1006  OE1 GLN A  65       2.817 -18.426  41.183  1.00 91.62           O  
ATOM   1007  N   ILE A  66       8.219 -15.673  39.614  1.00 91.58           N  
ATOM   1008  H   ILE A  66       8.414 -15.946  40.566  1.00 91.58           H  
ATOM   1009  CA  ILE A  66       8.789 -14.415  39.107  1.00 91.58           C  
ATOM   1010  HA  ILE A  66       7.992 -13.821  38.660  1.00 91.58           H  
ATOM   1011  C   ILE A  66       9.809 -14.691  37.996  1.00 91.58           C  
ATOM   1012  CB  ILE A  66       9.400 -13.603  40.269  1.00 91.58           C  
ATOM   1013  HB  ILE A  66      10.045 -14.265  40.848  1.00 91.58           H  
ATOM   1014  O   ILE A  66       9.778 -14.025  36.962  1.00 91.58           O  
ATOM   1015  CG1 ILE A  66       8.266 -13.089  41.186  1.00 91.58           C  
ATOM   1016 HG12 ILE A  66       7.623 -12.406  40.632  1.00 91.58           H  
ATOM   1017 HG13 ILE A  66       7.656 -13.933  41.509  1.00 91.58           H  
ATOM   1018  CG2 ILE A  66      10.263 -12.428  39.775  1.00 91.58           C  
ATOM   1019 HG21 ILE A  66       9.649 -11.699  39.246  1.00 91.58           H  
ATOM   1020 HG22 ILE A  66      10.745 -11.953  40.630  1.00 91.58           H  
ATOM   1021 HG23 ILE A  66      11.067 -12.771  39.124  1.00 91.58           H  
ATOM   1022  CD1 ILE A  66       8.770 -12.382  42.448  1.00 91.58           C  
ATOM   1023 HD11 ILE A  66       9.567 -12.970  42.902  1.00 91.58           H  
ATOM   1024 HD12 ILE A  66       7.949 -12.276  43.158  1.00 91.58           H  
ATOM   1025 HD13 ILE A  66       9.143 -11.389  42.198  1.00 91.58           H  
ATOM   1026  N   ASN A  67      10.683 -15.688  38.169  1.00 90.46           N  
ATOM   1027  H   ASN A  67      10.675 -16.192  39.045  1.00 90.46           H  
ATOM   1028  CA  ASN A  67      11.645 -16.079  37.137  1.00 90.46           C  
ATOM   1029  HA  ASN A  67      12.266 -15.217  36.893  1.00 90.46           H  
ATOM   1030  C   ASN A  67      10.934 -16.502  35.841  1.00 90.46           C  
ATOM   1031  CB  ASN A  67      12.546 -17.213  37.656  1.00 90.46           C  
ATOM   1032  HB2 ASN A  67      13.150 -17.585  36.828  1.00 90.46           H  
ATOM   1033  HB3 ASN A  67      11.927 -18.038  38.007  1.00 90.46           H  
ATOM   1034  O   ASN A  67      11.344 -16.083  34.760  1.00 90.46           O  
ATOM   1035  CG  ASN A  67      13.502 -16.806  38.762  1.00 90.46           C  
ATOM   1036  ND2 ASN A  67      14.064 -17.768  39.457  1.00 90.46           N  
ATOM   1037 HD21 ASN A  67      13.777 -18.725  39.313  1.00 90.46           H  
ATOM   1038 HD22 ASN A  67      14.682 -17.490  40.206  1.00 90.46           H  
ATOM   1039  OD1 ASN A  67      13.793 -15.647  39.008  1.00 90.46           O  
ATOM   1040  N   ASP A  68       9.852 -17.277  35.939  1.00 89.39           N  
ATOM   1041  H   ASP A  68       9.602 -17.640  36.847  1.00 89.39           H  
ATOM   1042  CA  ASP A  68       9.063 -17.719  34.783  1.00 89.39           C  
ATOM   1043  HA  ASP A  68       9.729 -18.201  34.067  1.00 89.39           H  
ATOM   1044  C   ASP A  68       8.392 -16.533  34.060  1.00 89.39           C  
ATOM   1045  CB  ASP A  68       8.015 -18.756  35.233  1.00 89.39           C  
ATOM   1046  HB2 ASP A  68       7.393 -18.319  36.014  1.00 89.39           H  
ATOM   1047  HB3 ASP A  68       7.369 -18.979  34.384  1.00 89.39           H  
ATOM   1048  O   ASP A  68       8.378 -16.481  32.826  1.00 89.39           O  
ATOM   1049  CG  ASP A  68       8.595 -20.089  35.741  1.00 89.39           C  
ATOM   1050  OD1 ASP A  68       7.834 -20.850  36.382  1.00 89.39           O  
ATOM   1051  OD2 ASP A  68       9.782 -20.387  35.474  1.00 89.39           O  
ATOM   1052  N   LEU A  69       7.897 -15.538  34.807  1.00 87.54           N  
ATOM   1053  H   LEU A  69       7.913 -15.650  35.811  1.00 87.54           H  
ATOM   1054  CA  LEU A  69       7.356 -14.292  34.250  1.00 87.54           C  
ATOM   1055  HA  LEU A  69       6.596 -14.540  33.509  1.00 87.54           H  
ATOM   1056  C   LEU A  69       8.425 -13.475  33.512  1.00 87.54           C  
ATOM   1057  CB  LEU A  69       6.724 -13.450  35.375  1.00 87.54           C  
ATOM   1058  HB2 LEU A  69       7.359 -13.507  36.259  1.00 87.54           H  
ATOM   1059  HB3 LEU A  69       6.701 -12.405  35.065  1.00 87.54           H  
ATOM   1060  O   LEU A  69       8.191 -13.051  32.382  1.00 87.54           O  
ATOM   1061  CG  LEU A  69       5.294 -13.864  35.758  1.00 87.54           C  
ATOM   1062  HG  LEU A  69       5.247 -14.939  35.937  1.00 87.54           H  
ATOM   1063  CD1 LEU A  69       4.881 -13.133  37.037  1.00 87.54           C  
ATOM   1064 HD11 LEU A  69       5.535 -13.435  37.855  1.00 87.54           H  
ATOM   1065 HD12 LEU A  69       3.854 -13.392  37.295  1.00 87.54           H  
ATOM   1066 HD13 LEU A  69       4.951 -12.055  36.893  1.00 87.54           H  
ATOM   1067  CD2 LEU A  69       4.300 -13.487  34.655  1.00 87.54           C  
ATOM   1068 HD21 LEU A  69       3.278 -13.632  35.004  1.00 87.54           H  
ATOM   1069 HD22 LEU A  69       4.459 -14.111  33.775  1.00 87.54           H  
ATOM   1070 HD23 LEU A  69       4.422 -12.439  34.381  1.00 87.54           H  
ATOM   1071  N   VAL A  70       9.606 -13.293  34.113  1.00 84.99           N  
ATOM   1072  H   VAL A  70       9.721 -13.670  35.043  1.00 84.99           H  
ATOM   1073  CA  VAL A  70      10.732 -12.558  33.502  1.00 84.99           C  
ATOM   1074  HA  VAL A  70      10.389 -11.566  33.209  1.00 84.99           H  
ATOM   1075  C   VAL A  70      11.233 -13.252  32.231  1.00 84.99           C  
ATOM   1076  CB  VAL A  70      11.888 -12.401  34.514  1.00 84.99           C  
ATOM   1077  HB  VAL A  70      12.142 -13.382  34.916  1.00 84.99           H  
ATOM   1078  O   VAL A  70      11.606 -12.588  31.266  1.00 84.99           O  
ATOM   1079  CG1 VAL A  70      13.156 -11.796  33.891  1.00 84.99           C  
ATOM   1080 HG11 VAL A  70      13.586 -12.485  33.165  1.00 84.99           H  
ATOM   1081 HG12 VAL A  70      12.913 -10.856  33.395  1.00 84.99           H  
ATOM   1082 HG13 VAL A  70      13.899 -11.615  34.667  1.00 84.99           H  
ATOM   1083  CG2 VAL A  70      11.505 -11.483  35.682  1.00 84.99           C  
ATOM   1084 HG21 VAL A  70      10.563 -11.801  36.129  1.00 84.99           H  
ATOM   1085 HG22 VAL A  70      11.402 -10.455  35.334  1.00 84.99           H  
ATOM   1086 HG23 VAL A  70      12.275 -11.524  36.451  1.00 84.99           H  
ATOM   1087  N   LEU A  71      11.244 -14.588  32.216  1.00 80.91           N  
ATOM   1088  H   LEU A  71      10.961 -15.076  33.054  1.00 80.91           H  
ATOM   1089  CA  LEU A  71      11.668 -15.381  31.059  1.00 80.91           C  
ATOM   1090  HA  LEU A  71      12.571 -14.938  30.639  1.00 80.91           H  
ATOM   1091  C   LEU A  71      10.643 -15.396  29.922  1.00 80.91           C  
ATOM   1092  CB  LEU A  71      11.960 -16.818  31.520  1.00 80.91           C  
ATOM   1093  HB2 LEU A  71      11.118 -17.165  32.119  1.00 80.91           H  
ATOM   1094  HB3 LEU A  71      12.027 -17.466  30.646  1.00 80.91           H  
ATOM   1095  O   LEU A  71      10.991 -15.747  28.791  1.00 80.91           O  
ATOM   1096  CG  LEU A  71      13.257 -16.971  32.330  1.00 80.91           C  
ATOM   1097  HG  LEU A  71      13.283 -16.255  33.151  1.00 80.91           H  
ATOM   1098  CD1 LEU A  71      13.325 -18.386  32.907  1.00 80.91           C  
ATOM   1099 HD11 LEU A  71      12.464 -18.548  33.557  1.00 80.91           H  
ATOM   1100 HD12 LEU A  71      14.230 -18.500  33.503  1.00 80.91           H  
ATOM   1101 HD13 LEU A  71      13.311 -19.124  32.105  1.00 80.91           H  
ATOM   1102  CD2 LEU A  71      14.505 -16.749  31.468  1.00 80.91           C  
ATOM   1103 HD21 LEU A  71      15.396 -16.941  32.065  1.00 80.91           H  
ATOM   1104 HD22 LEU A  71      14.487 -17.419  30.608  1.00 80.91           H  
ATOM   1105 HD23 LEU A  71      14.538 -15.715  31.125  1.00 80.91           H  
ATOM   1106  N   THR A  72       9.388 -15.038  30.190  1.00 77.70           N  
ATOM   1107  H   THR A  72       9.161 -14.705  31.117  1.00 77.70           H  
ATOM   1108  CA  THR A  72       8.358 -15.013  29.157  1.00 77.70           C  
ATOM   1109  HA  THR A  72       8.457 -15.915  28.553  1.00 77.70           H  
ATOM   1110  C   THR A  72       8.583 -13.803  28.252  1.00 77.70           C  
ATOM   1111  CB  THR A  72       6.949 -15.038  29.763  1.00 77.70           C  
ATOM   1112  HB  THR A  72       6.767 -14.137  30.349  1.00 77.70           H  
ATOM   1113  O   THR A  72       8.262 -12.670  28.599  1.00 77.70           O  
ATOM   1114  CG2 THR A  72       5.885 -15.181  28.670  1.00 77.70           C  
ATOM   1115 HG21 THR A  72       5.940 -14.345  27.974  1.00 77.70           H  
ATOM   1116 HG22 THR A  72       6.032 -16.115  28.128  1.00 77.70           H  
ATOM   1117 HG23 THR A  72       4.899 -15.186  29.135  1.00 77.70           H  
ATOM   1118  OG1 THR A  72       6.792 -16.183  30.572  1.00 77.70           O  
ATOM   1119  HG1 THR A  72       7.395 -16.135  31.318  1.00 77.70           H  
ATOM   1120  N   ASP A  73       9.106 -14.044  27.049  1.00 80.82           N  
ATOM   1121  H   ASP A  73       9.494 -14.962  26.884  1.00 80.82           H  
ATOM   1122  CA  ASP A  73       9.258 -13.026  26.005  1.00 80.82           C  
ATOM   1123  HA  ASP A  73       9.633 -12.117  26.474  1.00 80.82           H  
ATOM   1124  C   ASP A  73       7.894 -12.681  25.376  1.00 80.82           C  
ATOM   1125  CB  ASP A  73      10.315 -13.472  24.981  1.00 80.82           C  
ATOM   1126  HB2 ASP A  73      11.239 -13.707  25.510  1.00 80.82           H  
ATOM   1127  HB3 ASP A  73       9.972 -14.377  24.481  1.00 80.82           H  
ATOM   1128  O   ASP A  73       7.594 -13.014  24.224  1.00 80.82           O  
ATOM   1129  CG  ASP A  73      10.619 -12.393  23.933  1.00 80.82           C  
ATOM   1130  OD1 ASP A  73      11.184 -12.758  22.877  1.00 80.82           O  
ATOM   1131  OD2 ASP A  73      10.253 -11.213  24.155  1.00 80.82           O  
ATOM   1132  N   VAL A  74       7.028 -12.031  26.162  1.00 86.72           N  
ATOM   1133  H   VAL A  74       7.305 -11.889  27.123  1.00 86.72           H  
ATOM   1134  CA  VAL A  74       5.706 -11.558  25.720  1.00 86.72           C  
ATOM   1135  HA  VAL A  74       5.096 -12.417  25.442  1.00 86.72           H  
ATOM   1136  C   VAL A  74       5.858 -10.669  24.486  1.00 86.72           C  
ATOM   1137  CB  VAL A  74       4.992 -10.783  26.847  1.00 86.72           C  
ATOM   1138  HB  VAL A  74       5.626  -9.951  27.152  1.00 86.72           H  
ATOM   1139  O   VAL A  74       5.064 -10.763  23.549  1.00 86.72           O  
ATOM   1140  CG1 VAL A  74       3.638 -10.222  26.391  1.00 86.72           C  
ATOM   1141 HG11 VAL A  74       3.773  -9.472  25.611  1.00 86.72           H  
ATOM   1142 HG12 VAL A  74       3.004 -11.027  26.020  1.00 86.72           H  
ATOM   1143 HG13 VAL A  74       3.149  -9.743  27.239  1.00 86.72           H  
ATOM   1144  CG2 VAL A  74       4.738 -11.659  28.079  1.00 86.72           C  
ATOM   1145 HG21 VAL A  74       5.683 -11.986  28.512  1.00 86.72           H  
ATOM   1146 HG22 VAL A  74       4.141 -12.530  27.809  1.00 86.72           H  
ATOM   1147 HG23 VAL A  74       4.210 -11.087  28.842  1.00 86.72           H  
ATOM   1148  N   GLY A  75       6.912  -9.850  24.442  1.00 87.82           N  
ATOM   1149  H   GLY A  75       7.592  -9.904  25.188  1.00 87.82           H  
ATOM   1150  CA  GLY A  75       7.192  -8.994  23.298  1.00 87.82           C  
ATOM   1151  HA2 GLY A  75       8.038  -8.344  23.524  1.00 87.82           H  
ATOM   1152  HA3 GLY A  75       6.298  -8.400  23.109  1.00 87.82           H  
ATOM   1153  C   GLY A  75       7.494  -9.781  22.027  1.00 87.82           C  
ATOM   1154  O   GLY A  75       6.867  -9.542  20.991  1.00 87.82           O  
ATOM   1155  N   GLY A  76       8.381 -10.770  22.102  1.00 88.70           N  
ATOM   1156  H   GLY A  76       8.906 -10.899  22.956  1.00 88.70           H  
ATOM   1157  CA  GLY A  76       8.673 -11.677  20.997  1.00 88.70           C  
ATOM   1158  HA2 GLY A  76       9.442 -12.383  21.310  1.00 88.70           H  
ATOM   1159  HA3 GLY A  76       9.055 -11.106  20.150  1.00 88.70           H  
ATOM   1160  C   GLY A  76       7.457 -12.483  20.549  1.00 88.70           C  
ATOM   1161  O   GLY A  76       7.242 -12.630  19.343  1.00 88.70           O  
ATOM   1162  N   ALA A  77       6.618 -12.950  21.478  1.00 90.18           N  
ATOM   1163  H   ALA A  77       6.865 -12.827  22.449  1.00 90.18           H  
ATOM   1164  CA  ALA A  77       5.381 -13.659  21.150  1.00 90.18           C  
ATOM   1165  HA  ALA A  77       5.631 -14.515  20.523  1.00 90.18           H  
ATOM   1166  C   ALA A  77       4.407 -12.773  20.351  1.00 90.18           C  
ATOM   1167  CB  ALA A  77       4.751 -14.188  22.444  1.00 90.18           C  
ATOM   1168  HB1 ALA A  77       4.483 -13.359  23.099  1.00 90.18           H  
ATOM   1169  HB2 ALA A  77       3.854 -14.761  22.211  1.00 90.18           H  
ATOM   1170  HB3 ALA A  77       5.461 -14.831  22.964  1.00 90.18           H  
ATOM   1171  O   ALA A  77       3.925 -13.183  19.290  1.00 90.18           O  
ATOM   1172  N   VAL A  78       4.184 -11.530  20.794  1.00 90.16           N  
ATOM   1173  H   VAL A  78       4.604 -11.257  21.671  1.00 90.16           H  
ATOM   1174  CA  VAL A  78       3.339 -10.552  20.086  1.00 90.16           C  
ATOM   1175  HA  VAL A  78       2.346 -10.979  19.947  1.00 90.16           H  
ATOM   1176  C   VAL A  78       3.902 -10.236  18.703  1.00 90.16           C  
ATOM   1177  CB  VAL A  78       3.202  -9.257  20.906  1.00 90.16           C  
ATOM   1178  HB  VAL A  78       4.192  -8.897  21.187  1.00 90.16           H  
ATOM   1179  O   VAL A  78       3.169 -10.271  17.711  1.00 90.16           O  
ATOM   1180  CG1 VAL A  78       2.474  -8.143  20.139  1.00 90.16           C  
ATOM   1181 HG11 VAL A  78       3.102  -7.775  19.328  1.00 90.16           H  
ATOM   1182 HG12 VAL A  78       2.266  -7.313  20.814  1.00 90.16           H  
ATOM   1183 HG13 VAL A  78       1.533  -8.518  19.738  1.00 90.16           H  
ATOM   1184  CG2 VAL A  78       2.393  -9.513  22.172  1.00 90.16           C  
ATOM   1185 HG21 VAL A  78       2.484  -8.642  22.820  1.00 90.16           H  
ATOM   1186 HG22 VAL A  78       1.350  -9.693  21.911  1.00 90.16           H  
ATOM   1187 HG23 VAL A  78       2.766 -10.382  22.714  1.00 90.16           H  
ATOM   1188  N   LEU A  79       5.208  -9.972  18.604  1.00 92.17           N  
ATOM   1189  H   LEU A  79       5.762  -9.959  19.448  1.00 92.17           H  
ATOM   1190  CA  LEU A  79       5.857  -9.691  17.324  1.00 92.17           C  
ATOM   1191  HA  LEU A  79       5.363  -8.838  16.858  1.00 92.17           H  
ATOM   1192  C   LEU A  79       5.723 -10.868  16.353  1.00 92.17           C  
ATOM   1193  CB  LEU A  79       7.340  -9.367  17.543  1.00 92.17           C  
ATOM   1194  HB2 LEU A  79       7.782 -10.161  18.145  1.00 92.17           H  
ATOM   1195  HB3 LEU A  79       7.829  -9.361  16.569  1.00 92.17           H  
ATOM   1196  O   LEU A  79       5.423 -10.649  15.180  1.00 92.17           O  
ATOM   1197  CG  LEU A  79       7.634  -8.014  18.201  1.00 92.17           C  
ATOM   1198  HG  LEU A  79       7.039  -7.888  19.105  1.00 92.17           H  
ATOM   1199  CD1 LEU A  79       9.116  -7.948  18.556  1.00 92.17           C  
ATOM   1200 HD11 LEU A  79       9.364  -8.755  19.245  1.00 92.17           H  
ATOM   1201 HD12 LEU A  79       9.739  -8.024  17.665  1.00 92.17           H  
ATOM   1202 HD13 LEU A  79       9.312  -7.007  19.069  1.00 92.17           H  
ATOM   1203  CD2 LEU A  79       7.330  -6.853  17.253  1.00 92.17           C  
ATOM   1204 HD21 LEU A  79       7.898  -6.961  16.328  1.00 92.17           H  
ATOM   1205 HD22 LEU A  79       6.263  -6.826  17.035  1.00 92.17           H  
ATOM   1206 HD23 LEU A  79       7.614  -5.923  17.745  1.00 92.17           H  
ATOM   1207  N   GLN A  80       5.900 -12.106  16.817  1.00 91.79           N  
ATOM   1208  H   GLN A  80       6.163 -12.228  17.785  1.00 91.79           H  
ATOM   1209  CA  GLN A  80       5.742 -13.296  15.978  1.00 91.79           C  
ATOM   1210  HA  GLN A  80       6.313 -13.153  15.060  1.00 91.79           H  
ATOM   1211  C   GLN A  80       4.290 -13.535  15.555  1.00 91.79           C  
ATOM   1212  CB  GLN A  80       6.284 -14.530  16.705  1.00 91.79           C  
ATOM   1213  HB2 GLN A  80       5.907 -14.565  17.727  1.00 91.79           H  
ATOM   1214  HB3 GLN A  80       5.931 -15.417  16.180  1.00 91.79           H  
ATOM   1215  O   GLN A  80       4.051 -14.018  14.445  1.00 91.79           O  
ATOM   1216  CG  GLN A  80       7.817 -14.554  16.708  1.00 91.79           C  
ATOM   1217  HG2 GLN A  80       8.213 -13.756  17.337  1.00 91.79           H  
ATOM   1218  HG3 GLN A  80       8.188 -14.393  15.696  1.00 91.79           H  
ATOM   1219  CD  GLN A  80       8.334 -15.902  17.180  1.00 91.79           C  
ATOM   1220  NE2 GLN A  80       9.017 -15.970  18.300  1.00 91.79           N  
ATOM   1221 HE21 GLN A  80       9.316 -16.884  18.610  1.00 91.79           H  
ATOM   1222 HE22 GLN A  80       9.147 -15.147  18.871  1.00 91.79           H  
ATOM   1223  OE1 GLN A  80       8.134 -16.913  16.522  1.00 91.79           O  
ATOM   1224  N   GLN A  81       3.321 -13.171  16.395  1.00 91.31           N  
ATOM   1225  H   GLN A  81       3.572 -12.855  17.321  1.00 91.31           H  
ATOM   1226  CA  GLN A  81       1.905 -13.267  16.054  1.00 91.31           C  
ATOM   1227  HA  GLN A  81       1.723 -14.265  15.655  1.00 91.31           H  
ATOM   1228  C   GLN A  81       1.512 -12.251  14.970  1.00 91.31           C  
ATOM   1229  CB  GLN A  81       1.080 -13.106  17.336  1.00 91.31           C  
ATOM   1230  HB2 GLN A  81       1.128 -12.074  17.684  1.00 91.31           H  
ATOM   1231  HB3 GLN A  81       1.506 -13.751  18.104  1.00 91.31           H  
ATOM   1232  O   GLN A  81       0.798 -12.605  14.025  1.00 91.31           O  
ATOM   1233  CG  GLN A  81      -0.386 -13.514  17.127  1.00 91.31           C  
ATOM   1234  HG2 GLN A  81      -0.424 -14.523  16.714  1.00 91.31           H  
ATOM   1235  HG3 GLN A  81      -0.858 -12.833  16.419  1.00 91.31           H  
ATOM   1236  CD  GLN A  81      -1.183 -13.503  18.427  1.00 91.31           C  
ATOM   1237  NE2 GLN A  81      -2.440 -13.890  18.407  1.00 91.31           N  
ATOM   1238 HE21 GLN A  81      -2.882 -14.279  17.587  1.00 91.31           H  
ATOM   1239 HE22 GLN A  81      -2.896 -13.873  19.308  1.00 91.31           H  
ATOM   1240  OE1 GLN A  81      -0.697 -13.152  19.483  1.00 91.31           O  
ATOM   1241  N   ILE A  82       2.013 -11.015  15.070  1.00 93.37           N  
ATOM   1242  H   ILE A  82       2.550 -10.804  15.899  1.00 93.37           H  
ATOM   1243  CA  ILE A  82       1.818  -9.939  14.083  1.00 93.37           C  
ATOM   1244  HA  ILE A  82       0.754  -9.822  13.876  1.00 93.37           H  
ATOM   1245  C   ILE A  82       2.509 -10.288  12.763  1.00 93.37           C  
ATOM   1246  CB  ILE A  82       2.363  -8.608  14.659  1.00 93.37           C  
ATOM   1247  HB  ILE A  82       3.367  -8.780  15.047  1.00 93.37           H  
ATOM   1248  O   ILE A  82       1.890 -10.302  11.693  1.00 93.37           O  
ATOM   1249  CG1 ILE A  82       1.469  -8.143  15.825  1.00 93.37           C  
ATOM   1250 HG12 ILE A  82       0.489  -7.860  15.442  1.00 93.37           H  
ATOM   1251 HG13 ILE A  82       1.330  -8.970  16.522  1.00 93.37           H  
ATOM   1252  CG2 ILE A  82       2.461  -7.525  13.570  1.00 93.37           C  
ATOM   1253 HG21 ILE A  82       3.249  -7.775  12.860  1.00 93.37           H  
ATOM   1254 HG22 ILE A  82       1.516  -7.462  13.030  1.00 93.37           H  
ATOM   1255 HG23 ILE A  82       2.711  -6.554  13.996  1.00 93.37           H  
ATOM   1256  CD1 ILE A  82       2.049  -6.974  16.623  1.00 93.37           C  
ATOM   1257 HD11 ILE A  82       3.077  -7.196  16.909  1.00 93.37           H  
ATOM   1258 HD12 ILE A  82       1.457  -6.820  17.525  1.00 93.37           H  
ATOM   1259 HD13 ILE A  82       2.017  -6.062  16.027  1.00 93.37           H  
ATOM   1260  N   TYR A  83       3.800 -10.596  12.858  1.00 93.46           N  
ATOM   1261  H   TYR A  83       4.216 -10.581  13.779  1.00 93.46           H  
ATOM   1262  CA  TYR A  83       4.700 -10.839  11.743  1.00 93.46           C  
ATOM   1263  HA  TYR A  83       4.235 -10.453  10.836  1.00 93.46           H  
ATOM   1264  C   TYR A  83       4.932 -12.326  11.523  1.00 93.46           C  
ATOM   1265  CB  TYR A  83       6.006 -10.082  11.950  1.00 93.46           C  
ATOM   1266  HB2 TYR A  83       6.688 -10.358  11.146  1.00 93.46           H  
ATOM   1267  HB3 TYR A  83       6.471 -10.427  12.874  1.00 93.46           H  
ATOM   1268  O   TYR A  83       6.065 -12.808  11.474  1.00 93.46           O  
ATOM   1269  CG  TYR A  83       5.851  -8.579  11.989  1.00 93.46           C  
ATOM   1270  CD1 TYR A  83       5.271  -7.884  10.906  1.00 93.46           C  
ATOM   1271  HD1 TYR A  83       4.942  -8.416  10.026  1.00 93.46           H  
ATOM   1272  CD2 TYR A  83       6.268  -7.883  13.136  1.00 93.46           C  
ATOM   1273  HD2 TYR A  83       6.710  -8.415  13.965  1.00 93.46           H  
ATOM   1274  CE1 TYR A  83       5.093  -6.491  10.982  1.00 93.46           C  
ATOM   1275  HE1 TYR A  83       4.621  -5.954  10.173  1.00 93.46           H  
ATOM   1276  CE2 TYR A  83       6.101  -6.493  13.210  1.00 93.46           C  
ATOM   1277  HE2 TYR A  83       6.446  -5.968  14.089  1.00 93.46           H  
ATOM   1278  OH  TYR A  83       5.305  -4.463  12.227  1.00 93.46           O  
ATOM   1279  HH  TYR A  83       5.534  -4.141  13.102  1.00 93.46           H  
ATOM   1280  CZ  TYR A  83       5.501  -5.799  12.140  1.00 93.46           C  
ATOM   1281  N   HIS A  84       3.847 -13.074  11.391  1.00 95.11           N  
ATOM   1282  H   HIS A  84       2.946 -12.630  11.502  1.00 95.11           H  
ATOM   1283  CA  HIS A  84       3.914 -14.464  10.965  1.00 95.11           C  
ATOM   1284  HA  HIS A  84       4.646 -14.981  11.586  1.00 95.11           H  
ATOM   1285  C   HIS A  84       4.353 -14.571   9.488  1.00 95.11           C  
ATOM   1286  CB  HIS A  84       2.547 -15.097  11.212  1.00 95.11           C  
ATOM   1287  HB2 HIS A  84       2.198 -14.839  12.212  1.00 95.11           H  
ATOM   1288  HB3 HIS A  84       2.648 -16.182  11.163  1.00 95.11           H  
ATOM   1289  O   HIS A  84       4.381 -13.581   8.755  1.00 95.11           O  
ATOM   1290  CG  HIS A  84       1.539 -14.663  10.190  1.00 95.11           C  
ATOM   1291  CD2 HIS A  84       0.687 -13.598  10.253  1.00 95.11           C  
ATOM   1292  HD2 HIS A  84       0.598 -12.896  11.069  1.00 95.11           H  
ATOM   1293  ND1 HIS A  84       1.352 -15.258   8.969  1.00 95.11           N  
ATOM   1294  HD1 HIS A  84       1.975 -15.906   8.509  1.00 95.11           H  
ATOM   1295  CE1 HIS A  84       0.418 -14.586   8.305  1.00 95.11           C  
ATOM   1296  HE1 HIS A  84       0.136 -14.785   7.281  1.00 95.11           H  
ATOM   1297  NE2 HIS A  84      -0.050 -13.600   9.058  1.00 95.11           N  
ATOM   1298  N   VAL A  85       4.661 -15.780   9.008  1.00 95.60           N  
ATOM   1299  H   VAL A  85       4.669 -16.570   9.637  1.00 95.60           H  
ATOM   1300  CA  VAL A  85       5.017 -16.010   7.592  1.00 95.60           C  
ATOM   1301  HA  VAL A  85       5.917 -15.438   7.368  1.00 95.60           H  
ATOM   1302  C   VAL A  85       3.908 -15.528   6.652  1.00 95.60           C  
ATOM   1303  CB  VAL A  85       5.328 -17.492   7.321  1.00 95.60           C  
ATOM   1304  HB  VAL A  85       4.463 -18.102   7.579  1.00 95.60           H  
ATOM   1305  O   VAL A  85       2.760 -15.953   6.771  1.00 95.60           O  
ATOM   1306  CG1 VAL A  85       5.678 -17.729   5.848  1.00 95.60           C  
ATOM   1307 HG11 VAL A  85       4.805 -17.576   5.213  1.00 95.60           H  
ATOM   1308 HG12 VAL A  85       6.473 -17.051   5.537  1.00 95.60           H  
ATOM   1309 HG13 VAL A  85       6.022 -18.753   5.705  1.00 95.60           H  
ATOM   1310  CG2 VAL A  85       6.513 -17.935   8.180  1.00 95.60           C  
ATOM   1311 HG21 VAL A  85       7.360 -17.273   8.001  1.00 95.60           H  
ATOM   1312 HG22 VAL A  85       6.804 -18.955   7.926  1.00 95.60           H  
ATOM   1313 HG23 VAL A  85       6.262 -17.911   9.240  1.00 95.60           H  
ATOM   1314  N   GLY A  86       4.258 -14.650   5.717  1.00 95.45           N  
ATOM   1315  H   GLY A  86       5.240 -14.438   5.615  1.00 95.45           H  
ATOM   1316  CA  GLY A  86       3.361 -13.965   4.792  1.00 95.45           C  
ATOM   1317  HA2 GLY A  86       3.845 -13.909   3.817  1.00 95.45           H  
ATOM   1318  HA3 GLY A  86       2.438 -14.535   4.684  1.00 95.45           H  
ATOM   1319  C   GLY A  86       2.993 -12.542   5.215  1.00 95.45           C  
ATOM   1320  O   GLY A  86       2.484 -11.800   4.382  1.00 95.45           O  
ATOM   1321  N   ALA A  87       3.243 -12.129   6.462  1.00 95.08           N  
ATOM   1322  H   ALA A  87       3.686 -12.758   7.116  1.00 95.08           H  
ATOM   1323  CA  ALA A  87       2.942 -10.775   6.920  1.00 95.08           C  
ATOM   1324  HA  ALA A  87       1.904 -10.551   6.674  1.00 95.08           H  
ATOM   1325  C   ALA A  87       3.834  -9.729   6.236  1.00 95.08           C  
ATOM   1326  CB  ALA A  87       3.089 -10.709   8.440  1.00 95.08           C  
ATOM   1327  HB1 ALA A  87       2.804  -9.720   8.799  1.00 95.08           H  
ATOM   1328  HB2 ALA A  87       2.448 -11.455   8.910  1.00 95.08           H  
ATOM   1329  HB3 ALA A  87       4.129 -10.904   8.704  1.00 95.08           H  
ATOM   1330  O   ALA A  87       5.025  -9.962   6.000  1.00 95.08           O  
ATOM   1331  N   TYR A  88       3.253  -8.562   5.956  1.00 95.65           N  
ATOM   1332  H   TYR A  88       2.280  -8.432   6.197  1.00 95.65           H  
ATOM   1333  CA  TYR A  88       3.970  -7.438   5.365  1.00 95.65           C  
ATOM   1334  HA  TYR A  88       4.845  -7.830   4.846  1.00 95.65           H  
ATOM   1335  C   TYR A  88       4.449  -6.456   6.424  1.00 95.65           C  
ATOM   1336  CB  TYR A  88       3.121  -6.709   4.325  1.00 95.65           C  
ATOM   1337  HB2 TYR A  88       3.599  -5.758   4.088  1.00 95.65           H  
ATOM   1338  HB3 TYR A  88       2.147  -6.481   4.758  1.00 95.65           H  
ATOM   1339  O   TYR A  88       3.755  -6.166   7.397  1.00 95.65           O  
ATOM   1340  CG  TYR A  88       2.926  -7.473   3.037  1.00 95.65           C  
ATOM   1341  CD1 TYR A  88       3.569  -7.054   1.857  1.00 95.65           C  
ATOM   1342  HD1 TYR A  88       4.247  -6.214   1.881  1.00 95.65           H  
ATOM   1343  CD2 TYR A  88       2.072  -8.587   3.016  1.00 95.65           C  
ATOM   1344  HD2 TYR A  88       1.615  -8.931   3.933  1.00 95.65           H  
ATOM   1345  CE1 TYR A  88       3.282  -7.703   0.642  1.00 95.65           C  
ATOM   1346  HE1 TYR A  88       3.718  -7.355  -0.282  1.00 95.65           H  
ATOM   1347  CE2 TYR A  88       1.809  -9.256   1.815  1.00 95.65           C  
ATOM   1348  HE2 TYR A  88       1.143 -10.106   1.791  1.00 95.65           H  
ATOM   1349  OH  TYR A  88       2.002  -9.338  -0.550  1.00 95.65           O  
ATOM   1350  HH  TYR A  88       1.563 -10.178  -0.396  1.00 95.65           H  
ATOM   1351  CZ  TYR A  88       2.375  -8.781   0.623  1.00 95.65           C  
ATOM   1352  N   TYR A  89       5.614  -5.876   6.167  1.00 95.05           N  
ATOM   1353  H   TYR A  89       6.118  -6.175   5.344  1.00 95.05           H  
ATOM   1354  CA  TYR A  89       6.189  -4.802   6.955  1.00 95.05           C  
ATOM   1355  HA  TYR A  89       5.439  -4.405   7.638  1.00 95.05           H  
ATOM   1356  C   TYR A  89       6.656  -3.666   6.045  1.00 95.05           C  
ATOM   1357  CB  TYR A  89       7.338  -5.367   7.781  1.00 95.05           C  
ATOM   1358  HB2 TYR A  89       8.066  -5.843   7.125  1.00 95.05           H  
ATOM   1359  HB3 TYR A  89       6.954  -6.126   8.463  1.00 95.05           H  
ATOM   1360  O   TYR A  89       7.279  -3.917   5.013  1.00 95.05           O  
ATOM   1361  CG  TYR A  89       8.005  -4.285   8.577  1.00 95.05           C  
ATOM   1362  CD1 TYR A  89       9.236  -3.748   8.159  1.00 95.05           C  
ATOM   1363  HD1 TYR A  89       9.707  -4.104   7.255  1.00 95.05           H  
ATOM   1364  CD2 TYR A  89       7.332  -3.767   9.694  1.00 95.05           C  
ATOM   1365  HD2 TYR A  89       6.361  -4.153   9.968  1.00 95.05           H  
ATOM   1366  CE1 TYR A  89       9.862  -2.771   8.947  1.00 95.05           C  
ATOM   1367  HE1 TYR A  89      10.835  -2.380   8.688  1.00 95.05           H  
ATOM   1368  CE2 TYR A  89       7.924  -2.760  10.458  1.00 95.05           C  
ATOM   1369  HE2 TYR A  89       7.423  -2.369  11.331  1.00 95.05           H  
ATOM   1370  OH  TYR A  89       9.789  -1.420  10.898  1.00 95.05           O  
ATOM   1371  HH  TYR A  89       9.210  -1.145  11.613  1.00 95.05           H  
ATOM   1372  CZ  TYR A  89       9.199  -2.305  10.098  1.00 95.05           C  
ATOM   1373  N   MET A  90       6.358  -2.418   6.412  1.00 95.56           N  
ATOM   1374  H   MET A  90       5.928  -2.260   7.312  1.00 95.56           H  
ATOM   1375  CA  MET A  90       6.684  -1.247   5.596  1.00 95.56           C  
ATOM   1376  HA  MET A  90       7.360  -1.547   4.795  1.00 95.56           H  
ATOM   1377  C   MET A  90       7.397  -0.179   6.414  1.00 95.56           C  
ATOM   1378  CB  MET A  90       5.430  -0.675   4.933  1.00 95.56           C  
ATOM   1379  HB2 MET A  90       4.708  -0.422   5.710  1.00 95.56           H  
ATOM   1380  HB3 MET A  90       5.697   0.228   4.385  1.00 95.56           H  
ATOM   1381  O   MET A  90       6.926   0.225   7.479  1.00 95.56           O  
ATOM   1382  CG  MET A  90       4.800  -1.675   3.962  1.00 95.56           C  
ATOM   1383  HG2 MET A  90       5.578  -2.042   3.292  1.00 95.56           H  
ATOM   1384  HG3 MET A  90       4.418  -2.526   4.525  1.00 95.56           H  
ATOM   1385  SD  MET A  90       3.449  -0.999   2.967  1.00 95.56           S  
ATOM   1386  CE  MET A  90       2.325  -0.515   4.296  1.00 95.56           C  
ATOM   1387  HE1 MET A  90       2.135  -1.358   4.961  1.00 95.56           H  
ATOM   1388  HE2 MET A  90       2.756   0.308   4.867  1.00 95.56           H  
ATOM   1389  HE3 MET A  90       1.397  -0.166   3.843  1.00 95.56           H  
ATOM   1390  N   SER A  91       8.529   0.290   5.894  1.00 94.52           N  
ATOM   1391  H   SER A  91       8.851  -0.078   5.010  1.00 94.52           H  
ATOM   1392  CA  SER A  91       9.363   1.296   6.545  1.00 94.52           C  
ATOM   1393  HA  SER A  91       8.719   1.978   7.100  1.00 94.52           H  
ATOM   1394  C   SER A  91      10.174   2.101   5.529  1.00 94.52           C  
ATOM   1395  CB  SER A  91      10.288   0.601   7.549  1.00 94.52           C  
ATOM   1396  HB2 SER A  91      11.023  -0.002   7.015  1.00 94.52           H  
ATOM   1397  HB3 SER A  91       9.689  -0.055   8.181  1.00 94.52           H  
ATOM   1398  O   SER A  91      10.479   1.623   4.440  1.00 94.52           O  
ATOM   1399  OG  SER A  91      10.949   1.530   8.383  1.00 94.52           O  
ATOM   1400  HG  SER A  91      10.852   1.198   9.278  1.00 94.52           H  
ATOM   1401  N   ASP A  92      10.582   3.310   5.895  1.00 95.34           N  
ATOM   1402  H   ASP A  92      10.188   3.700   6.739  1.00 95.34           H  
ATOM   1403  CA  ASP A  92      11.636   4.053   5.196  1.00 95.34           C  
ATOM   1404  HA  ASP A  92      11.537   3.895   4.122  1.00 95.34           H  
ATOM   1405  C   ASP A  92      13.045   3.572   5.561  1.00 95.34           C  
ATOM   1406  CB  ASP A  92      11.491   5.550   5.487  1.00 95.34           C  
ATOM   1407  HB2 ASP A  92      12.416   6.058   5.217  1.00 95.34           H  
ATOM   1408  HB3 ASP A  92      11.320   5.705   6.552  1.00 95.34           H  
ATOM   1409  O   ASP A  92      14.013   3.899   4.872  1.00 95.34           O  
ATOM   1410  CG  ASP A  92      10.369   6.184   4.678  1.00 95.34           C  
ATOM   1411  OD1 ASP A  92       9.980   7.328   4.988  1.00 95.34           O  
ATOM   1412  OD2 ASP A  92       9.927   5.601   3.665  1.00 95.34           O  
ATOM   1413  N   SER A  93      13.178   2.771   6.621  1.00 93.92           N  
ATOM   1414  H   SER A  93      12.340   2.485   7.107  1.00 93.92           H  
ATOM   1415  CA  SER A  93      14.452   2.166   6.997  1.00 93.92           C  
ATOM   1416  HA  SER A  93      15.227   2.927   6.914  1.00 93.92           H  
ATOM   1417  C   SER A  93      14.806   1.003   6.071  1.00 93.92           C  
ATOM   1418  CB  SER A  93      14.401   1.697   8.450  1.00 93.92           C  
ATOM   1419  HB2 SER A  93      13.654   0.909   8.548  1.00 93.92           H  
ATOM   1420  HB3 SER A  93      14.122   2.539   9.082  1.00 93.92           H  
ATOM   1421  O   SER A  93      13.995   0.110   5.829  1.00 93.92           O  
ATOM   1422  OG  SER A  93      15.661   1.204   8.872  1.00 93.92           O  
ATOM   1423  HG  SER A  93      16.232   1.956   9.046  1.00 93.92           H  
ATOM   1424  N   SER A  94      16.060   0.974   5.617  1.00 94.49           N  
ATOM   1425  H   SER A  94      16.683   1.737   5.839  1.00 94.49           H  
ATOM   1426  CA  SER A  94      16.625  -0.153   4.866  1.00 94.49           C  
ATOM   1427  HA  SER A  94      15.911  -0.454   4.100  1.00 94.49           H  
ATOM   1428  C   SER A  94      16.908  -1.384   5.735  1.00 94.49           C  
ATOM   1429  CB  SER A  94      17.916   0.290   4.174  1.00 94.49           C  
ATOM   1430  HB2 SER A  94      17.694   1.101   3.480  1.00 94.49           H  
ATOM   1431  HB3 SER A  94      18.337  -0.547   3.617  1.00 94.49           H  
ATOM   1432  O   SER A  94      17.213  -2.447   5.193  1.00 94.49           O  
ATOM   1433  OG  SER A  94      18.855   0.755   5.127  1.00 94.49           O  
ATOM   1434  HG  SER A  94      19.696   0.894   4.684  1.00 94.49           H  
ATOM   1435  N   GLN A  95      16.825  -1.264   7.067  1.00 93.64           N  
ATOM   1436  H   GLN A  95      16.503  -0.388   7.453  1.00 93.64           H  
ATOM   1437  CA  GLN A  95      17.083  -2.372   7.981  1.00 93.64           C  
ATOM   1438  HA  GLN A  95      18.067  -2.777   7.741  1.00 93.64           H  
ATOM   1439  C   GLN A  95      16.043  -3.477   7.782  1.00 93.64           C  
ATOM   1440  CB  GLN A  95      17.110  -1.881   9.438  1.00 93.64           C  
ATOM   1441  HB2 GLN A  95      17.805  -1.046   9.520  1.00 93.64           H  
ATOM   1442  HB3 GLN A  95      16.115  -1.535   9.719  1.00 93.64           H  
ATOM   1443  O   GLN A  95      14.837  -3.227   7.829  1.00 93.64           O  
ATOM   1444  CG  GLN A  95      17.558  -2.992  10.405  1.00 93.64           C  
ATOM   1445  HG2 GLN A  95      16.855  -3.824  10.366  1.00 93.64           H  
ATOM   1446  HG3 GLN A  95      18.539  -3.356  10.101  1.00 93.64           H  
ATOM   1447  CD  GLN A  95      17.620  -2.518  11.852  1.00 93.64           C  
ATOM   1448  NE2 GLN A  95      18.722  -2.706  12.543  1.00 93.64           N  
ATOM   1449 HE21 GLN A  95      19.517  -3.189  12.149  1.00 93.64           H  
ATOM   1450 HE22 GLN A  95      18.691  -2.429  13.513  1.00 93.64           H  
ATOM   1451  OE1 GLN A  95      16.681  -1.962  12.391  1.00 93.64           O  
ATOM   1452  N   SER A  96      16.520  -4.709   7.598  1.00 93.69           N  
ATOM   1453  H   SER A  96      17.519  -4.852   7.555  1.00 93.69           H  
ATOM   1454  CA  SER A  96      15.629  -5.858   7.465  1.00 93.69           C  
ATOM   1455  HA  SER A  96      14.943  -5.624   6.652  1.00 93.69           H  
ATOM   1456  C   SER A  96      14.835  -6.094   8.761  1.00 93.69           C  
ATOM   1457  CB  SER A  96      16.392  -7.122   7.052  1.00 93.69           C  
ATOM   1458  HB2 SER A  96      15.679  -7.821   6.615  1.00 93.69           H  
ATOM   1459  HB3 SER A  96      17.135  -6.878   6.293  1.00 93.69           H  
ATOM   1460  O   SER A  96      15.390  -5.938   9.858  1.00 93.69           O  
ATOM   1461  OG  SER A  96      17.010  -7.763   8.155  1.00 93.69           O  
ATOM   1462  HG  SER A  96      17.799  -7.298   8.443  1.00 93.69           H  
ATOM   1463  N   PRO A  97      13.568  -6.534   8.672  1.00 94.85           N  
ATOM   1464  CA  PRO A  97      12.800  -6.930   9.849  1.00 94.85           C  
ATOM   1465  HA  PRO A  97      12.677  -6.066  10.503  1.00 94.85           H  
ATOM   1466  C   PRO A  97      13.446  -8.078  10.637  1.00 94.85           C  
ATOM   1467  CB  PRO A  97      11.437  -7.335   9.308  1.00 94.85           C  
ATOM   1468  HB2 PRO A  97      11.477  -8.391   9.041  1.00 94.85           H  
ATOM   1469  HB3 PRO A  97      10.627  -7.139  10.011  1.00 94.85           H  
ATOM   1470  O   PRO A  97      13.339  -8.093  11.857  1.00 94.85           O  
ATOM   1471  CG  PRO A  97      11.304  -6.511   8.040  1.00 94.85           C  
ATOM   1472  HG2 PRO A  97      11.059  -5.487   8.321  1.00 94.85           H  
ATOM   1473  HG3 PRO A  97      10.576  -6.929   7.344  1.00 94.85           H  
ATOM   1474  CD  PRO A  97      12.720  -6.534   7.488  1.00 94.85           C  
ATOM   1475  HD2 PRO A  97      12.885  -7.442   6.909  1.00 94.85           H  
ATOM   1476  HD3 PRO A  97      12.876  -5.647   6.873  1.00 94.85           H  
ATOM   1477  N   ALA A  98      14.188  -8.979   9.975  1.00 95.64           N  
ATOM   1478  H   ALA A  98      14.222  -8.936   8.966  1.00 95.64           H  
ATOM   1479  CA  ALA A  98      14.968 -10.027  10.644  1.00 95.64           C  
ATOM   1480  HA  ALA A  98      14.291 -10.687  11.186  1.00 95.64           H  
ATOM   1481  C   ALA A  98      15.961  -9.442  11.652  1.00 95.64           C  
ATOM   1482  CB  ALA A  98      15.739 -10.848   9.602  1.00 95.64           C  
ATOM   1483  HB1 ALA A  98      16.251 -11.671  10.101  1.00 95.64           H  
ATOM   1484  HB2 ALA A  98      16.478 -10.230   9.092  1.00 95.64           H  
ATOM   1485  HB3 ALA A  98      15.064 -11.272   8.859  1.00 95.64           H  
ATOM   1486  O   ALA A  98      16.037  -9.885  12.791  1.00 95.64           O  
ATOM   1487  N   THR A  99      16.700  -8.406  11.250  1.00 95.25           N  
ATOM   1488  H   THR A  99      16.604  -8.090  10.296  1.00 95.25           H  
ATOM   1489  CA  THR A  99      17.640  -7.708  12.136  1.00 95.25           C  
ATOM   1490  HA  THR A  99      18.264  -8.443  12.644  1.00 95.25           H  
ATOM   1491  C   THR A  99      16.914  -6.905  13.214  1.00 95.25           C  
ATOM   1492  CB  THR A  99      18.536  -6.762  11.325  1.00 95.25           C  
ATOM   1493  HB  THR A  99      17.931  -5.938  10.946  1.00 95.25           H  
ATOM   1494  O   THR A  99      17.388  -6.834  14.341  1.00 95.25           O  
ATOM   1495  CG2 THR A  99      19.689  -6.184  12.143  1.00 95.25           C  
ATOM   1496 HG21 THR A  99      19.303  -5.551  12.942  1.00 95.25           H  
ATOM   1497 HG22 THR A  99      20.332  -5.584  11.498  1.00 95.25           H  
ATOM   1498 HG23 THR A  99      20.274  -6.990  12.586  1.00 95.25           H  
ATOM   1499  OG1 THR A  99      19.109  -7.425  10.218  1.00 95.25           O  
ATOM   1500  HG1 THR A  99      19.562  -8.201  10.556  1.00 95.25           H  
ATOM   1501  N   ARG A 100      15.777  -6.282  12.879  1.00 93.76           N  
ATOM   1502  H   ARG A 100      15.444  -6.388  11.931  1.00 93.76           H  
ATOM   1503  CA  ARG A 100      15.024  -5.411  13.796  1.00 93.76           C  
ATOM   1504  HA  ARG A 100      15.720  -4.749  14.311  1.00 93.76           H  
ATOM   1505  C   ARG A 100      14.285  -6.176  14.894  1.00 93.76           C  
ATOM   1506  CB  ARG A 100      14.046  -4.568  12.969  1.00 93.76           C  
ATOM   1507  HB2 ARG A 100      13.382  -5.227  12.410  1.00 93.76           H  
ATOM   1508  HB3 ARG A 100      14.621  -3.969  12.263  1.00 93.76           H  
ATOM   1509  O   ARG A 100      14.244  -5.726  16.037  1.00 93.76           O  
ATOM   1510  CG  ARG A 100      13.188  -3.654  13.857  1.00 93.76           C  
ATOM   1511  HG2 ARG A 100      13.837  -3.085  14.523  1.00 93.76           H  
ATOM   1512  HG3 ARG A 100      12.524  -4.258  14.475  1.00 93.76           H  
ATOM   1513  CD  ARG A 100      12.317  -2.706  13.028  1.00 93.76           C  
ATOM   1514  HD2 ARG A 100      11.662  -2.152  13.700  1.00 93.76           H  
ATOM   1515  HD3 ARG A 100      11.684  -3.295  12.366  1.00 93.76           H  
ATOM   1516  NE  ARG A 100      13.125  -1.768  12.227  1.00 93.76           N  
ATOM   1517  HE  ARG A 100      13.008  -1.816  11.225  1.00 93.76           H  
ATOM   1518  NH1 ARG A 100      13.942  -0.501  13.959  1.00 93.76           N  
ATOM   1519 HH11 ARG A 100      14.538   0.240  14.299  1.00 93.76           H  
ATOM   1520 HH12 ARG A 100      13.375  -1.047  14.593  1.00 93.76           H  
ATOM   1521  NH2 ARG A 100      14.583  -0.053  11.868  1.00 93.76           N  
ATOM   1522 HH21 ARG A 100      14.591  -0.287  10.886  1.00 93.76           H  
ATOM   1523 HH22 ARG A 100      15.289   0.558  12.252  1.00 93.76           H  
ATOM   1524  CZ  ARG A 100      13.880  -0.785  12.686  1.00 93.76           C  
ATOM   1525  N   PHE A 101      13.648  -7.280  14.526  1.00 93.41           N  
ATOM   1526  H   PHE A 101      13.674  -7.543  13.551  1.00 93.41           H  
ATOM   1527  CA  PHE A 101      12.812  -8.083  15.417  1.00 93.41           C  
ATOM   1528  HA  PHE A 101      12.561  -7.505  16.306  1.00 93.41           H  
ATOM   1529  C   PHE A 101      13.534  -9.331  15.928  1.00 93.41           C  
ATOM   1530  CB  PHE A 101      11.498  -8.430  14.702  1.00 93.41           C  
ATOM   1531  HB2 PHE A 101      10.848  -8.923  15.426  1.00 93.41           H  
ATOM   1532  HB3 PHE A 101      11.709  -9.143  13.904  1.00 93.41           H  
ATOM   1533  O   PHE A 101      13.068  -9.953  16.872  1.00 93.41           O  
ATOM   1534  CG  PHE A 101      10.724  -7.250  14.135  1.00 93.41           C  
ATOM   1535  CD1 PHE A 101      10.510  -6.102  14.920  1.00 93.41           C  
ATOM   1536  HD1 PHE A 101      10.883  -6.065  15.933  1.00 93.41           H  
ATOM   1537  CD2 PHE A 101      10.179  -7.313  12.839  1.00 93.41           C  
ATOM   1538  HD2 PHE A 101      10.310  -8.204  12.244  1.00 93.41           H  
ATOM   1539  CE1 PHE A 101       9.794  -5.010  14.401  1.00 93.41           C  
ATOM   1540  HE1 PHE A 101       9.630  -4.137  15.014  1.00 93.41           H  
ATOM   1541  CE2 PHE A 101       9.446  -6.225  12.326  1.00 93.41           C  
ATOM   1542  HE2 PHE A 101       8.997  -6.284  11.345  1.00 93.41           H  
ATOM   1543  CZ  PHE A 101       9.267  -5.068  13.102  1.00 93.41           C  
ATOM   1544  HZ  PHE A 101       8.697  -4.238  12.711  1.00 93.41           H  
ATOM   1545  N   GLY A 102      14.670  -9.696  15.326  1.00 93.33           N  
ATOM   1546  H   GLY A 102      15.001  -9.163  14.534  1.00 93.33           H  
ATOM   1547  CA  GLY A 102      15.480 -10.844  15.732  1.00 93.33           C  
ATOM   1548  HA2 GLY A 102      16.503 -10.689  15.390  1.00 93.33           H  
ATOM   1549  HA3 GLY A 102      15.491 -10.912  16.820  1.00 93.33           H  
ATOM   1550  C   GLY A 102      15.001 -12.190  15.182  1.00 93.33           C  
ATOM   1551  O   GLY A 102      15.565 -13.215  15.554  1.00 93.33           O  
ATOM   1552  N   PHE A 103      13.988 -12.223  14.305  1.00 93.43           N  
ATOM   1553  H   PHE A 103      13.559 -11.352  14.027  1.00 93.43           H  
ATOM   1554  CA  PHE A 103      13.432 -13.474  13.782  1.00 93.43           C  
ATOM   1555  HA  PHE A 103      14.215 -14.232  13.823  1.00 93.43           H  
ATOM   1556  C   PHE A 103      12.966 -13.409  12.320  1.00 93.43           C  
ATOM   1557  CB  PHE A 103      12.287 -13.957  14.689  1.00 93.43           C  
ATOM   1558  HB2 PHE A 103      11.988 -14.959  14.381  1.00 93.43           H  
ATOM   1559  HB3 PHE A 103      12.661 -14.043  15.709  1.00 93.43           H  
ATOM   1560  O   PHE A 103      12.640 -12.354  11.768  1.00 93.43           O  
ATOM   1561  CG  PHE A 103      11.059 -13.068  14.683  1.00 93.43           C  
ATOM   1562  CD1 PHE A 103      10.868 -12.143  15.721  1.00 93.43           C  
ATOM   1563  HD1 PHE A 103      11.578 -12.078  16.532  1.00 93.43           H  
ATOM   1564  CD2 PHE A 103      10.116 -13.148  13.639  1.00 93.43           C  
ATOM   1565  HD2 PHE A 103      10.265 -13.850  12.832  1.00 93.43           H  
ATOM   1566  CE1 PHE A 103       9.747 -11.303  15.714  1.00 93.43           C  
ATOM   1567  HE1 PHE A 103       9.621 -10.609  16.532  1.00 93.43           H  
ATOM   1568  CE2 PHE A 103       9.005 -12.286  13.619  1.00 93.43           C  
ATOM   1569  HE2 PHE A 103       8.301 -12.314  12.801  1.00 93.43           H  
ATOM   1570  CZ  PHE A 103       8.822 -11.361  14.658  1.00 93.43           C  
ATOM   1571  HZ  PHE A 103       7.975 -10.692  14.644  1.00 93.43           H  
ATOM   1572  N   GLY A 104      12.848 -14.602  11.732  1.00 95.21           N  
ATOM   1573  H   GLY A 104      13.157 -15.410  12.254  1.00 95.21           H  
ATOM   1574  CA  GLY A 104      12.283 -14.839  10.407  1.00 95.21           C  
ATOM   1575  HA2 GLY A 104      11.394 -14.225  10.269  1.00 95.21           H  
ATOM   1576  HA3 GLY A 104      11.978 -15.884  10.350  1.00 95.21           H  
ATOM   1577  C   GLY A 104      13.237 -14.558   9.244  1.00 95.21           C  
ATOM   1578  O   GLY A 104      14.258 -13.887   9.381  1.00 95.21           O  
ATOM   1579  N   THR A 105      12.875 -15.066   8.071  1.00 96.24           N  
ATOM   1580  H   THR A 105      11.995 -15.561   8.053  1.00 96.24           H  
ATOM   1581  CA  THR A 105      13.471 -14.730   6.773  1.00 96.24           C  
ATOM   1582  HA  THR A 105      14.415 -14.209   6.930  1.00 96.24           H  
ATOM   1583  C   THR A 105      12.515 -13.810   6.030  1.00 96.24           C  
ATOM   1584  CB  THR A 105      13.761 -15.985   5.945  1.00 96.24           C  
ATOM   1585  HB  THR A 105      12.826 -16.493   5.709  1.00 96.24           H  
ATOM   1586  O   THR A 105      11.304 -14.019   6.052  1.00 96.24           O  
ATOM   1587  CG2 THR A 105      14.509 -15.682   4.648  1.00 96.24           C  
ATOM   1588 HG21 THR A 105      15.432 -15.144   4.864  1.00 96.24           H  
ATOM   1589 HG22 THR A 105      14.752 -16.621   4.149  1.00 96.24           H  
ATOM   1590 HG23 THR A 105      13.885 -15.091   3.978  1.00 96.24           H  
ATOM   1591  OG1 THR A 105      14.592 -16.837   6.696  1.00 96.24           O  
ATOM   1592  HG1 THR A 105      14.133 -17.026   7.518  1.00 96.24           H  
ATOM   1593  N   TRP A 106      13.046 -12.765   5.399  1.00 95.00           N  
ATOM   1594  H   TRP A 106      14.051 -12.679   5.341  1.00 95.00           H  
ATOM   1595  CA  TRP A 106      12.246 -11.695   4.812  1.00 95.00           C  
ATOM   1596  HA  TRP A 106      11.211 -12.021   4.711  1.00 95.00           H  
ATOM   1597  C   TRP A 106      12.753 -11.334   3.421  1.00 95.00           C  
ATOM   1598  CB  TRP A 106      12.279 -10.473   5.734  1.00 95.00           C  
ATOM   1599  HB2 TRP A 106      13.310 -10.138   5.840  1.00 95.00           H  
ATOM   1600  HB3 TRP A 106      11.723  -9.669   5.253  1.00 95.00           H  
ATOM   1601  O   TRP A 106      13.958 -11.218   3.206  1.00 95.00           O  
ATOM   1602  CG  TRP A 106      11.704 -10.673   7.104  1.00 95.00           C  
ATOM   1603  CD1 TRP A 106      12.297 -11.300   8.144  1.00 95.00           C  
ATOM   1604  HD1 TRP A 106      13.257 -11.793   8.102  1.00 95.00           H  
ATOM   1605  CD2 TRP A 106      10.409 -10.241   7.600  1.00 95.00           C  
ATOM   1606  CE2 TRP A 106      10.312 -10.584   8.985  1.00 95.00           C  
ATOM   1607  CE3 TRP A 106       9.334  -9.539   7.016  1.00 95.00           C  
ATOM   1608  HE3 TRP A 106       9.372  -9.291   5.966  1.00 95.00           H  
ATOM   1609  NE1 TRP A 106      11.493 -11.239   9.264  1.00 95.00           N  
ATOM   1610  HE1 TRP A 106      11.774 -11.594  10.167  1.00 95.00           H  
ATOM   1611  CH2 TRP A 106       8.202  -9.426   9.163  1.00 95.00           C  
ATOM   1612  HH2 TRP A 106       7.386  -9.026   9.747  1.00 95.00           H  
ATOM   1613  CZ2 TRP A 106       9.227 -10.177   9.770  1.00 95.00           C  
ATOM   1614  HZ2 TRP A 106       9.205 -10.395  10.827  1.00 95.00           H  
ATOM   1615  CZ3 TRP A 106       8.234  -9.140   7.790  1.00 95.00           C  
ATOM   1616  HZ3 TRP A 106       7.423  -8.588   7.337  1.00 95.00           H  
ATOM   1617  N   GLU A 107      11.829 -11.081   2.499  1.00 95.74           N  
ATOM   1618  H   GLU A 107      10.857 -11.193   2.750  1.00 95.74           H  
ATOM   1619  CA  GLU A 107      12.122 -10.642   1.133  1.00 95.74           C  
ATOM   1620  HA  GLU A 107      13.201 -10.563   1.000  1.00 95.74           H  
ATOM   1621  C   GLU A 107      11.521  -9.263   0.862  1.00 95.74           C  
ATOM   1622  CB  GLU A 107      11.604 -11.659   0.111  1.00 95.74           C  
ATOM   1623  HB2 GLU A 107      10.553 -11.868   0.312  1.00 95.74           H  
ATOM   1624  HB3 GLU A 107      11.690 -11.220  -0.883  1.00 95.74           H  
ATOM   1625  O   GLU A 107      10.469  -8.909   1.396  1.00 95.74           O  
ATOM   1626  CG  GLU A 107      12.414 -12.963   0.141  1.00 95.74           C  
ATOM   1627  HG2 GLU A 107      13.463 -12.722  -0.030  1.00 95.74           H  
ATOM   1628  HG3 GLU A 107      12.327 -13.416   1.128  1.00 95.74           H  
ATOM   1629  CD  GLU A 107      11.951 -13.976  -0.917  1.00 95.74           C  
ATOM   1630  OE1 GLU A 107      12.576 -15.056  -0.967  1.00 95.74           O  
ATOM   1631  OE2 GLU A 107      10.977 -13.679  -1.648  1.00 95.74           O  
ATOM   1632  N   ARG A 108      12.182  -8.465   0.015  1.00 95.59           N  
ATOM   1633  H   ARG A 108      12.991  -8.845  -0.456  1.00 95.59           H  
ATOM   1634  CA  ARG A 108      11.661  -7.157  -0.401  1.00 95.59           C  
ATOM   1635  HA  ARG A 108      11.093  -6.737   0.429  1.00 95.59           H  
ATOM   1636  C   ARG A 108      10.698  -7.282  -1.570  1.00 95.59           C  
ATOM   1637  CB  ARG A 108      12.781  -6.178  -0.761  1.00 95.59           C  
ATOM   1638  HB2 ARG A 108      13.530  -6.672  -1.379  1.00 95.59           H  
ATOM   1639  HB3 ARG A 108      12.344  -5.357  -1.329  1.00 95.59           H  
ATOM   1640  O   ARG A 108      11.033  -7.877  -2.591  1.00 95.59           O  
ATOM   1641  CG  ARG A 108      13.423  -5.608   0.504  1.00 95.59           C  
ATOM   1642  HG2 ARG A 108      12.655  -5.155   1.131  1.00 95.59           H  
ATOM   1643  HG3 ARG A 108      13.892  -6.429   1.047  1.00 95.59           H  
ATOM   1644  CD  ARG A 108      14.489  -4.562   0.191  1.00 95.59           C  
ATOM   1645  HD2 ARG A 108      14.878  -4.176   1.133  1.00 95.59           H  
ATOM   1646  HD3 ARG A 108      15.302  -5.057  -0.340  1.00 95.59           H  
ATOM   1647  NE  ARG A 108      13.972  -3.443  -0.623  1.00 95.59           N  
ATOM   1648  HE  ARG A 108      12.979  -3.389  -0.800  1.00 95.59           H  
ATOM   1649  NH1 ARG A 108      16.015  -2.520  -0.993  1.00 95.59           N  
ATOM   1650 HH11 ARG A 108      16.435  -3.105  -0.285  1.00 95.59           H  
ATOM   1651 HH12 ARG A 108      16.608  -1.895  -1.520  1.00 95.59           H  
ATOM   1652  NH2 ARG A 108      14.281  -1.660  -2.016  1.00 95.59           N  
ATOM   1653 HH21 ARG A 108      13.338  -1.676  -2.378  1.00 95.59           H  
ATOM   1654 HH22 ARG A 108      14.964  -1.115  -2.522  1.00 95.59           H  
ATOM   1655  CZ  ARG A 108      14.738  -2.541  -1.201  1.00 95.59           C  
ATOM   1656  N   VAL A 109       9.577  -6.575  -1.485  1.00 95.83           N  
ATOM   1657  H   VAL A 109       9.405  -6.072  -0.626  1.00 95.83           H  
ATOM   1658  CA  VAL A 109       8.759  -6.246  -2.653  1.00 95.83           C  
ATOM   1659  HA  VAL A 109       8.798  -7.078  -3.356  1.00 95.83           H  
ATOM   1660  C   VAL A 109       9.375  -5.014  -3.317  1.00 95.83           C  
ATOM   1661  CB  VAL A 109       7.286  -6.035  -2.265  1.00 95.83           C  
ATOM   1662  HB  VAL A 109       7.200  -5.188  -1.584  1.00 95.83           H  
ATOM   1663  O   VAL A 109       9.333  -3.918  -2.763  1.00 95.83           O  
ATOM   1664  CG1 VAL A 109       6.454  -5.744  -3.516  1.00 95.83           C  
ATOM   1665 HG11 VAL A 109       5.397  -5.676  -3.256  1.00 95.83           H  
ATOM   1666 HG12 VAL A 109       6.757  -4.785  -3.936  1.00 95.83           H  
ATOM   1667 HG13 VAL A 109       6.591  -6.533  -4.255  1.00 95.83           H  
ATOM   1668  CG2 VAL A 109       6.708  -7.271  -1.567  1.00 95.83           C  
ATOM   1669 HG21 VAL A 109       5.647  -7.118  -1.370  1.00 95.83           H  
ATOM   1670 HG22 VAL A 109       6.839  -8.156  -2.190  1.00 95.83           H  
ATOM   1671 HG23 VAL A 109       7.209  -7.434  -0.612  1.00 95.83           H  
ATOM   1672  N   ARG A 110       9.995  -5.205  -4.485  1.00 95.64           N  
ATOM   1673  H   ARG A 110      10.004  -6.141  -4.863  1.00 95.64           H  
ATOM   1674  CA  ARG A 110      10.737  -4.171  -5.229  1.00 95.64           C  
ATOM   1675  HA  ARG A 110      10.920  -3.306  -4.593  1.00 95.64           H  
ATOM   1676  C   ARG A 110       9.939  -3.692  -6.440  1.00 95.64           C  
ATOM   1677  CB  ARG A 110      12.093  -4.744  -5.670  1.00 95.64           C  
ATOM   1678  HB2 ARG A 110      12.561  -4.050  -6.369  1.00 95.64           H  
ATOM   1679  HB3 ARG A 110      11.928  -5.683  -6.198  1.00 95.64           H  
ATOM   1680  O   ARG A 110       9.486  -4.511  -7.235  1.00 95.64           O  
ATOM   1681  CG  ARG A 110      13.057  -4.973  -4.500  1.00 95.64           C  
ATOM   1682  HG2 ARG A 110      12.576  -5.582  -3.734  1.00 95.64           H  
ATOM   1683  HG3 ARG A 110      13.328  -4.008  -4.072  1.00 95.64           H  
ATOM   1684  CD  ARG A 110      14.315  -5.702  -4.991  1.00 95.64           C  
ATOM   1685  HD2 ARG A 110      14.037  -6.713  -5.287  1.00 95.64           H  
ATOM   1686  HD3 ARG A 110      14.699  -5.200  -5.879  1.00 95.64           H  
ATOM   1687  NE  ARG A 110      15.355  -5.771  -3.940  1.00 95.64           N  
ATOM   1688  HE  ARG A 110      15.382  -6.604  -3.370  1.00 95.64           H  
ATOM   1689  NH1 ARG A 110      16.297  -3.776  -4.463  1.00 95.64           N  
ATOM   1690 HH11 ARG A 110      16.720  -2.919  -4.137  1.00 95.64           H  
ATOM   1691 HH12 ARG A 110      15.752  -3.713  -5.311  1.00 95.64           H  
ATOM   1692  NH2 ARG A 110      17.061  -4.882  -2.691  1.00 95.64           N  
ATOM   1693 HH21 ARG A 110      17.165  -5.734  -2.157  1.00 95.64           H  
ATOM   1694 HH22 ARG A 110      17.699  -4.108  -2.576  1.00 95.64           H  
ATOM   1695  CZ  ARG A 110      16.234  -4.818  -3.697  1.00 95.64           C  
ATOM   1696  N   GLY A 111       9.729  -2.382  -6.560  1.00 95.31           N  
ATOM   1697  H   GLY A 111      10.113  -1.764  -5.858  1.00 95.31           H  
ATOM   1698  CA  GLY A 111       9.141  -1.739  -7.739  1.00 95.31           C  
ATOM   1699  HA2 GLY A 111       9.715  -2.020  -8.622  1.00 95.31           H  
ATOM   1700  HA3 GLY A 111       9.216  -0.660  -7.611  1.00 95.31           H  
ATOM   1701  C   GLY A 111       7.669  -2.076  -7.993  1.00 95.31           C  
ATOM   1702  O   GLY A 111       7.182  -1.890  -9.107  1.00 95.31           O  
ATOM   1703  N   LYS A 112       6.956  -2.609  -6.991  1.00 95.21           N  
ATOM   1704  H   LYS A 112       7.423  -2.716  -6.101  1.00 95.21           H  
ATOM   1705  CA  LYS A 112       5.541  -2.998  -7.088  1.00 95.21           C  
ATOM   1706  HA  LYS A 112       5.162  -2.705  -8.066  1.00 95.21           H  
ATOM   1707  C   LYS A 112       4.693  -2.267  -6.052  1.00 95.21           C  
ATOM   1708  CB  LYS A 112       5.357  -4.520  -6.931  1.00 95.21           C  
ATOM   1709  HB2 LYS A 112       5.630  -4.796  -5.913  1.00 95.21           H  
ATOM   1710  HB3 LYS A 112       4.296  -4.743  -7.046  1.00 95.21           H  
ATOM   1711  O   LYS A 112       5.105  -2.110  -4.903  1.00 95.21           O  
ATOM   1712  CG  LYS A 112       6.144  -5.429  -7.889  1.00 95.21           C  
ATOM   1713  HG2 LYS A 112       5.899  -6.463  -7.644  1.00 95.21           H  
ATOM   1714  HG3 LYS A 112       7.212  -5.292  -7.723  1.00 95.21           H  
ATOM   1715  CD  LYS A 112       5.828  -5.190  -9.367  1.00 95.21           C  
ATOM   1716  HD2 LYS A 112       6.126  -4.177  -9.634  1.00 95.21           H  
ATOM   1717  HD3 LYS A 112       4.757  -5.311  -9.531  1.00 95.21           H  
ATOM   1718  CE  LYS A 112       6.596  -6.188 -10.237  1.00 95.21           C  
ATOM   1719  HE2 LYS A 112       7.660  -6.078 -10.029  1.00 95.21           H  
ATOM   1720  HE3 LYS A 112       6.300  -7.197  -9.951  1.00 95.21           H  
ATOM   1721  NZ  LYS A 112       6.331  -5.964 -11.680  1.00 95.21           N  
ATOM   1722  HZ1 LYS A 112       5.343  -6.034 -11.877  1.00 95.21           H  
ATOM   1723  HZ2 LYS A 112       6.656  -5.048 -11.952  1.00 95.21           H  
ATOM   1724  HZ3 LYS A 112       6.818  -6.652 -12.237  1.00 95.21           H  
ATOM   1725  N   PHE A 113       3.493  -1.872  -6.456  1.00 95.47           N  
ATOM   1726  H   PHE A 113       3.253  -2.009  -7.427  1.00 95.47           H  
ATOM   1727  CA  PHE A 113       2.423  -1.440  -5.560  1.00 95.47           C  
ATOM   1728  HA  PHE A 113       2.844  -0.880  -4.725  1.00 95.47           H  
ATOM   1729  C   PHE A 113       1.682  -2.666  -5.007  1.00 95.47           C  
ATOM   1730  CB  PHE A 113       1.466  -0.524  -6.329  1.00 95.47           C  
ATOM   1731  HB2 PHE A 113       1.070  -1.069  -7.186  1.00 95.47           H  
ATOM   1732  HB3 PHE A 113       0.634  -0.269  -5.673  1.00 95.47           H  
ATOM   1733  O   PHE A 113       1.504  -3.656  -5.721  1.00 95.47           O  
ATOM   1734  CG  PHE A 113       2.073   0.765  -6.837  1.00 95.47           C  
ATOM   1735  CD1 PHE A 113       2.020   1.922  -6.045  1.00 95.47           C  
ATOM   1736  HD1 PHE A 113       1.586   1.878  -5.057  1.00 95.47           H  
ATOM   1737  CD2 PHE A 113       2.673   0.822  -8.108  1.00 95.47           C  
ATOM   1738  HD2 PHE A 113       2.706  -0.056  -8.735  1.00 95.47           H  
ATOM   1739  CE1 PHE A 113       2.546   3.131  -6.532  1.00 95.47           C  
ATOM   1740  HE1 PHE A 113       2.526   4.014  -5.910  1.00 95.47           H  
ATOM   1741  CE2 PHE A 113       3.230   2.019  -8.582  1.00 95.47           C  
ATOM   1742  HE2 PHE A 113       3.708   2.050  -9.550  1.00 95.47           H  
ATOM   1743  CZ  PHE A 113       3.156   3.178  -7.798  1.00 95.47           C  
ATOM   1744  HZ  PHE A 113       3.585   4.096  -8.171  1.00 95.47           H  
ATOM   1745  N   ILE A 114       1.219  -2.613  -3.758  1.00 95.92           N  
ATOM   1746  H   ILE A 114       1.360  -1.778  -3.208  1.00 95.92           H  
ATOM   1747  CA  ILE A 114       0.405  -3.698  -3.192  1.00 95.92           C  
ATOM   1748  HA  ILE A 114       0.713  -4.634  -3.658  1.00 95.92           H  
ATOM   1749  C   ILE A 114      -1.064  -3.474  -3.549  1.00 95.92           C  
ATOM   1750  CB  ILE A 114       0.634  -3.877  -1.677  1.00 95.92           C  
ATOM   1751  HB  ILE A 114       0.258  -2.993  -1.162  1.00 95.92           H  
ATOM   1752  O   ILE A 114      -1.629  -2.419  -3.256  1.00 95.92           O  
ATOM   1753  CG1 ILE A 114       2.128  -4.032  -1.313  1.00 95.92           C  
ATOM   1754 HG12 ILE A 114       2.208  -4.195  -0.238  1.00 95.92           H  
ATOM   1755 HG13 ILE A 114       2.645  -3.098  -1.532  1.00 95.92           H  
ATOM   1756  CG2 ILE A 114      -0.148  -5.098  -1.163  1.00 95.92           C  
ATOM   1757 HG21 ILE A 114      -1.220  -4.932  -1.266  1.00 95.92           H  
ATOM   1758 HG22 ILE A 114       0.068  -5.265  -0.108  1.00 95.92           H  
ATOM   1759 HG23 ILE A 114       0.114  -5.991  -1.730  1.00 95.92           H  
ATOM   1760  CD1 ILE A 114       2.867  -5.171  -2.029  1.00 95.92           C  
ATOM   1761 HD11 ILE A 114       2.933  -4.965  -3.098  1.00 95.92           H  
ATOM   1762 HD12 ILE A 114       2.364  -6.124  -1.870  1.00 95.92           H  
ATOM   1763 HD13 ILE A 114       3.876  -5.238  -1.622  1.00 95.92           H  
ATOM   1764  N   VAL A 115      -1.677  -4.475  -4.179  1.00 94.53           N  
ATOM   1765  H   VAL A 115      -1.146  -5.318  -4.347  1.00 94.53           H  
ATOM   1766  CA  VAL A 115      -3.113  -4.504  -4.479  1.00 94.53           C  
ATOM   1767  HA  VAL A 115      -3.545  -3.540  -4.213  1.00 94.53           H  
ATOM   1768  C   VAL A 115      -3.792  -5.558  -3.622  1.00 94.53           C  
ATOM   1769  CB  VAL A 115      -3.377  -4.707  -5.983  1.00 94.53           C  
ATOM   1770  HB  VAL A 115      -2.796  -3.950  -6.510  1.00 94.53           H  
ATOM   1771  O   VAL A 115      -3.248  -6.640  -3.399  1.00 94.53           O  
ATOM   1772  CG1 VAL A 115      -2.915  -6.057  -6.531  1.00 94.53           C  
ATOM   1773 HG11 VAL A 115      -1.870  -6.226  -6.269  1.00 94.53           H  
ATOM   1774 HG12 VAL A 115      -3.537  -6.860  -6.136  1.00 94.53           H  
ATOM   1775 HG13 VAL A 115      -2.996  -6.045  -7.618  1.00 94.53           H  
ATOM   1776  CG2 VAL A 115      -4.845  -4.482  -6.362  1.00 94.53           C  
ATOM   1777 HG21 VAL A 115      -5.157  -3.487  -6.046  1.00 94.53           H  
ATOM   1778 HG22 VAL A 115      -5.483  -5.240  -5.907  1.00 94.53           H  
ATOM   1779 HG23 VAL A 115      -4.952  -4.546  -7.445  1.00 94.53           H  
ATOM   1780  N   GLY A 116      -4.998  -5.255  -3.155  1.00 95.66           N  
ATOM   1781  H   GLY A 116      -5.372  -4.330  -3.316  1.00 95.66           H  
ATOM   1782  CA  GLY A 116      -5.855  -6.252  -2.538  1.00 95.66           C  
ATOM   1783  HA2 GLY A 116      -6.809  -5.781  -2.300  1.00 95.66           H  
ATOM   1784  HA3 GLY A 116      -5.401  -6.623  -1.619  1.00 95.66           H  
ATOM   1785  C   GLY A 116      -6.115  -7.408  -3.500  1.00 95.66           C  
ATOM   1786  O   GLY A 116      -6.648  -7.199  -4.587  1.00 95.66           O  
ATOM   1787  N   MET A 117      -5.753  -8.622  -3.102  1.00 94.88           N  
ATOM   1788  H   MET A 117      -5.265  -8.694  -2.220  1.00 94.88           H  
ATOM   1789  CA  MET A 117      -6.087  -9.854  -3.807  1.00 94.88           C  
ATOM   1790  HA  MET A 117      -5.625  -9.826  -4.794  1.00 94.88           H  
ATOM   1791  C   MET A 117      -7.608  -9.914  -3.983  1.00 94.88           C  
ATOM   1792  CB  MET A 117      -5.500 -11.038  -3.013  1.00 94.88           C  
ATOM   1793  HB2 MET A 117      -4.438 -10.838  -2.872  1.00 94.88           H  
ATOM   1794  HB3 MET A 117      -5.959 -11.076  -2.025  1.00 94.88           H  
ATOM   1795  O   MET A 117      -8.355  -9.536  -3.073  1.00 94.88           O  
ATOM   1796  CG  MET A 117      -5.596 -12.429  -3.652  1.00 94.88           C  
ATOM   1797  HG2 MET A 117      -5.242 -12.392  -4.682  1.00 94.88           H  
ATOM   1798  HG3 MET A 117      -4.909 -13.069  -3.098  1.00 94.88           H  
ATOM   1799  SD  MET A 117      -7.224 -13.220  -3.590  1.00 94.88           S  
ATOM   1800  CE  MET A 117      -6.761 -14.966  -3.680  1.00 94.88           C  
ATOM   1801  HE1 MET A 117      -6.541 -15.237  -4.713  1.00 94.88           H  
ATOM   1802  HE2 MET A 117      -7.585 -15.580  -3.316  1.00 94.88           H  
ATOM   1803  HE3 MET A 117      -5.885 -15.150  -3.058  1.00 94.88           H  
ATOM   1804  N   ASP A 118      -8.066 -10.363  -5.146  1.00 95.35           N  
ATOM   1805  H   ASP A 118      -7.402 -10.660  -5.847  1.00 95.35           H  
ATOM   1806  CA  ASP A 118      -9.483 -10.562  -5.438  1.00 95.35           C  
ATOM   1807  HA  ASP A 118     -10.017 -10.747  -4.506  1.00 95.35           H  
ATOM   1808  C   ASP A 118      -9.676 -11.777  -6.339  1.00 95.35           C  
ATOM   1809  CB  ASP A 118     -10.086  -9.311  -6.085  1.00 95.35           C  
ATOM   1810  HB2 ASP A 118      -9.625  -9.129  -7.056  1.00 95.35           H  
ATOM   1811  HB3 ASP A 118      -9.861  -8.465  -5.435  1.00 95.35           H  
ATOM   1812  O   ASP A 118      -9.299 -11.773  -7.507  1.00 95.35           O  
ATOM   1813  CG  ASP A 118     -11.610  -9.396  -6.235  1.00 95.35           C  
ATOM   1814  OD1 ASP A 118     -12.183  -8.386  -6.692  1.00 95.35           O  
ATOM   1815  OD2 ASP A 118     -12.207 -10.405  -5.776  1.00 95.35           O  
ATOM   1816  N   GLU A 119     -10.283 -12.820  -5.787  1.00 94.81           N  
ATOM   1817  H   GLU A 119     -10.528 -12.760  -4.808  1.00 94.81           H  
ATOM   1818  CA  GLU A 119     -10.596 -14.065  -6.478  1.00 94.81           C  
ATOM   1819  HA  GLU A 119      -9.671 -14.521  -6.829  1.00 94.81           H  
ATOM   1820  C   GLU A 119     -11.485 -13.850  -7.715  1.00 94.81           C  
ATOM   1821  CB  GLU A 119     -11.286 -15.033  -5.496  1.00 94.81           C  
ATOM   1822  HB2 GLU A 119     -12.192 -14.578  -5.094  1.00 94.81           H  
ATOM   1823  HB3 GLU A 119     -11.589 -15.911  -6.066  1.00 94.81           H  
ATOM   1824  O   GLU A 119     -11.419 -14.652  -8.646  1.00 94.81           O  
ATOM   1825  CG  GLU A 119     -10.396 -15.531  -4.340  1.00 94.81           C  
ATOM   1826  HG2 GLU A 119      -9.380 -15.669  -4.711  1.00 94.81           H  
ATOM   1827  HG3 GLU A 119     -10.766 -16.513  -4.047  1.00 94.81           H  
ATOM   1828  CD  GLU A 119     -10.383 -14.642  -3.085  1.00 94.81           C  
ATOM   1829  OE1 GLU A 119     -10.137 -15.134  -1.968  1.00 94.81           O  
ATOM   1830  OE2 GLU A 119     -10.636 -13.422  -3.147  1.00 94.81           O  
ATOM   1831  N   GLY A 120     -12.289 -12.777  -7.744  1.00 94.40           N  
ATOM   1832  H   GLY A 120     -12.245 -12.125  -6.975  1.00 94.40           H  
ATOM   1833  CA  GLY A 120     -13.146 -12.422  -8.879  1.00 94.40           C  
ATOM   1834  HA2 GLY A 120     -13.952 -11.786  -8.513  1.00 94.40           H  
ATOM   1835  HA3 GLY A 120     -13.583 -13.326  -9.302  1.00 94.40           H  
ATOM   1836  C   GLY A 120     -12.440 -11.663 -10.009  1.00 94.40           C  
ATOM   1837  O   GLY A 120     -13.030 -11.487 -11.074  1.00 94.40           O  
ATOM   1838  N   ASP A 121     -11.193 -11.226  -9.810  1.00 94.43           N  
ATOM   1839  H   ASP A 121     -10.737 -11.439  -8.935  1.00 94.43           H  
ATOM   1840  CA  ASP A 121     -10.428 -10.458 -10.791  1.00 94.43           C  
ATOM   1841  HA  ASP A 121     -11.060 -10.242 -11.653  1.00 94.43           H  
ATOM   1842  C   ASP A 121      -9.220 -11.261 -11.284  1.00 94.43           C  
ATOM   1843  CB  ASP A 121     -10.014  -9.103 -10.196  1.00 94.43           C  
ATOM   1844  HB2 ASP A 121      -9.288  -9.256  -9.397  1.00 94.43           H  
ATOM   1845  HB3 ASP A 121     -10.893  -8.615  -9.775  1.00 94.43           H  
ATOM   1846  O   ASP A 121      -8.259 -11.497 -10.551  1.00 94.43           O  
ATOM   1847  CG  ASP A 121      -9.402  -8.193 -11.261  1.00 94.43           C  
ATOM   1848  OD1 ASP A 121      -9.661  -6.973 -11.272  1.00 94.43           O  
ATOM   1849  OD2 ASP A 121      -8.676  -8.685 -12.153  1.00 94.43           O  
ATOM   1850  N   SER A 122      -9.223 -11.640 -12.564  1.00 94.82           N  
ATOM   1851  H   SER A 122      -9.992 -11.352 -13.153  1.00 94.82           H  
ATOM   1852  CA  SER A 122      -8.155 -12.445 -13.157  1.00 94.82           C  
ATOM   1853  HA  SER A 122      -8.110 -13.387 -12.610  1.00 94.82           H  
ATOM   1854  C   SER A 122      -6.765 -11.816 -13.074  1.00 94.82           C  
ATOM   1855  CB  SER A 122      -8.469 -12.766 -14.619  1.00 94.82           C  
ATOM   1856  HB2 SER A 122      -9.410 -13.314 -14.669  1.00 94.82           H  
ATOM   1857  HB3 SER A 122      -7.680 -13.395 -15.033  1.00 94.82           H  
ATOM   1858  O   SER A 122      -5.796 -12.559 -13.178  1.00 94.82           O  
ATOM   1859  OG  SER A 122      -8.583 -11.587 -15.392  1.00 94.82           O  
ATOM   1860  HG  SER A 122      -7.748 -11.113 -15.397  1.00 94.82           H  
ATOM   1861  N   ASP A 123      -6.617 -10.505 -12.880  1.00 93.75           N  
ATOM   1862  H   ASP A 123      -7.441  -9.940 -12.732  1.00 93.75           H  
ATOM   1863  CA  ASP A 123      -5.308  -9.883 -12.656  1.00 93.75           C  
ATOM   1864  HA  ASP A 123      -4.567 -10.358 -13.299  1.00 93.75           H  
ATOM   1865  C   ASP A 123      -4.825 -10.090 -11.211  1.00 93.75           C  
ATOM   1866  CB  ASP A 123      -5.360  -8.393 -13.035  1.00 93.75           C  
ATOM   1867  HB2 ASP A 123      -4.449  -7.907 -12.687  1.00 93.75           H  
ATOM   1868  HB3 ASP A 123      -6.198  -7.912 -12.531  1.00 93.75           H  
ATOM   1869  O   ASP A 123      -3.642 -10.323 -10.978  1.00 93.75           O  
ATOM   1870  CG  ASP A 123      -5.452  -8.184 -14.549  1.00 93.75           C  
ATOM   1871  OD1 ASP A 123      -6.220  -7.292 -14.973  1.00 93.75           O  
ATOM   1872  OD2 ASP A 123      -4.728  -8.886 -15.283  1.00 93.75           O  
ATOM   1873  N   PHE A 124      -5.728 -10.105 -10.230  1.00 94.39           N  
ATOM   1874  H   PHE A 124      -6.703 -10.029 -10.481  1.00 94.39           H  
ATOM   1875  CA  PHE A 124      -5.385 -10.071  -8.801  1.00 94.39           C  
ATOM   1876  HA  PHE A 124      -4.301  -9.994  -8.705  1.00 94.39           H  
ATOM   1877  C   PHE A 124      -5.767 -11.347  -8.028  1.00 94.39           C  
ATOM   1878  CB  PHE A 124      -5.974  -8.797  -8.171  1.00 94.39           C  
ATOM   1879  HB2 PHE A 124      -5.539  -8.659  -7.181  1.00 94.39           H  
ATOM   1880  HB3 PHE A 124      -7.044  -8.954  -8.038  1.00 94.39           H  
ATOM   1881  O   PHE A 124      -5.747 -11.350  -6.800  1.00 94.39           O  
ATOM   1882  CG  PHE A 124      -5.764  -7.515  -8.965  1.00 94.39           C  
ATOM   1883  CD1 PHE A 124      -4.508  -7.200  -9.516  1.00 94.39           C  
ATOM   1884  HD1 PHE A 124      -3.675  -7.872  -9.371  1.00 94.39           H  
ATOM   1885  CD2 PHE A 124      -6.841  -6.633  -9.168  1.00 94.39           C  
ATOM   1886  HD2 PHE A 124      -7.820  -6.877  -8.783  1.00 94.39           H  
ATOM   1887  CE1 PHE A 124      -4.331  -6.014 -10.249  1.00 94.39           C  
ATOM   1888  HE1 PHE A 124      -3.359  -5.769 -10.651  1.00 94.39           H  
ATOM   1889  CE2 PHE A 124      -6.663  -5.445  -9.898  1.00 94.39           C  
ATOM   1890  HE2 PHE A 124      -7.505  -4.785 -10.045  1.00 94.39           H  
ATOM   1891  CZ  PHE A 124      -5.407  -5.134 -10.443  1.00 94.39           C  
ATOM   1892  HZ  PHE A 124      -5.269  -4.222 -11.005  1.00 94.39           H  
ATOM   1893  N   ASN A 125      -6.087 -12.441  -8.723  1.00 95.76           N  
ATOM   1894  H   ASN A 125      -6.195 -12.306  -9.718  1.00 95.76           H  
ATOM   1895  CA  ASN A 125      -6.713 -13.647  -8.157  1.00 95.76           C  
ATOM   1896  HA  ASN A 125      -7.451 -13.307  -7.431  1.00 95.76           H  
ATOM   1897  C   ASN A 125      -5.816 -14.616  -7.366  1.00 95.76           C  
ATOM   1898  CB  ASN A 125      -7.481 -14.392  -9.260  1.00 95.76           C  
ATOM   1899  HB2 ASN A 125      -8.056 -15.195  -8.798  1.00 95.76           H  
ATOM   1900  HB3 ASN A 125      -8.217 -13.731  -9.716  1.00 95.76           H  
ATOM   1901  O   ASN A 125      -6.237 -15.739  -7.092  1.00 95.76           O  
ATOM   1902  CG  ASN A 125      -6.613 -15.008 -10.345  1.00 95.76           C  
ATOM   1903  ND2 ASN A 125      -7.240 -15.724 -11.248  1.00 95.76           N  
ATOM   1904 HD21 ASN A 125      -8.237 -15.851 -11.147  1.00 95.76           H  
ATOM   1905 HD22 ASN A 125      -6.694 -16.226 -11.934  1.00 95.76           H  
ATOM   1906  OD1 ASN A 125      -5.397 -14.865 -10.436  1.00 95.76           O  
ATOM   1907  N   ALA A 126      -4.595 -14.233  -6.995  1.00 95.73           N  
ATOM   1908  H   ALA A 126      -4.309 -13.285  -7.191  1.00 95.73           H  
ATOM   1909  CA  ALA A 126      -3.739 -15.055  -6.139  1.00 95.73           C  
ATOM   1910  HA  ALA A 126      -4.366 -15.601  -5.434  1.00 95.73           H  
ATOM   1911  C   ALA A 126      -2.777 -14.185  -5.327  1.00 95.73           C  
ATOM   1912  CB  ALA A 126      -2.986 -16.083  -6.995  1.00 95.73           C  
ATOM   1913  HB1 ALA A 126      -2.326 -16.676  -6.362  1.00 95.73           H  
ATOM   1914  HB2 ALA A 126      -2.391 -15.579  -7.757  1.00 95.73           H  
ATOM   1915  HB3 ALA A 126      -3.697 -16.748  -7.484  1.00 95.73           H  
ATOM   1916  O   ALA A 126      -2.228 -13.214  -5.846  1.00 95.73           O  
ATOM   1917  N   ALA A 127      -2.541 -14.546  -4.064  1.00 94.99           N  
ATOM   1918  H   ALA A 127      -2.966 -15.387  -3.700  1.00 94.99           H  
ATOM   1919  CA  ALA A 127      -1.509 -13.894  -3.263  1.00 94.99           C  
ATOM   1920  HA  ALA A 127      -1.728 -12.828  -3.219  1.00 94.99           H  
ATOM   1921  C   ALA A 127      -0.135 -14.067  -3.926  1.00 94.99           C  
ATOM   1922  CB  ALA A 127      -1.530 -14.438  -1.835  1.00 94.99           C  
ATOM   1923  HB1 ALA A 127      -0.742 -13.962  -1.251  1.00 94.99           H  
ATOM   1924  HB2 ALA A 127      -1.369 -15.516  -1.832  1.00 94.99           H  
ATOM   1925  HB3 ALA A 127      -2.490 -14.202  -1.375  1.00 94.99           H  
ATOM   1926  O   ALA A 127       0.184 -15.120  -4.477  1.00 94.99           O  
ATOM   1927  N   GLY A 128       0.654 -12.999  -3.926  1.00 94.91           N  
ATOM   1928  H   GLY A 128       0.329 -12.165  -3.458  1.00 94.91           H  
ATOM   1929  CA  GLY A 128       1.944 -12.938  -4.598  1.00 94.91           C  
ATOM   1930  HA2 GLY A 128       2.485 -12.082  -4.194  1.00 94.91           H  
ATOM   1931  HA3 GLY A 128       2.504 -13.846  -4.376  1.00 94.91           H  
ATOM   1932  C   GLY A 128       1.886 -12.769  -6.117  1.00 94.91           C  
ATOM   1933  O   GLY A 128       2.936 -12.542  -6.719  1.00 94.91           O  
ATOM   1934  N   LYS A 129       0.705 -12.814  -6.750  1.00 95.66           N  
ATOM   1935  H   LYS A 129      -0.130 -12.991  -6.210  1.00 95.66           H  
ATOM   1936  CA  LYS A 129       0.575 -12.584  -8.194  1.00 95.66           C  
ATOM   1937  HA  LYS A 129       1.201 -13.319  -8.701  1.00 95.66           H  
ATOM   1938  C   LYS A 129       1.079 -11.194  -8.559  1.00 95.66           C  
ATOM   1939  CB  LYS A 129      -0.877 -12.792  -8.631  1.00 95.66           C  
ATOM   1940  HB2 LYS A 129      -1.518 -12.033  -8.182  1.00 95.66           H  
ATOM   1941  HB3 LYS A 129      -1.193 -13.773  -8.277  1.00 95.66           H  
ATOM   1942  O   LYS A 129       0.722 -10.214  -7.908  1.00 95.66           O  
ATOM   1943  CG  LYS A 129      -1.022 -12.744 -10.154  1.00 95.66           C  
ATOM   1944  HG2 LYS A 129      -0.249 -13.363 -10.610  1.00 95.66           H  
ATOM   1945  HG3 LYS A 129      -0.916 -11.718 -10.508  1.00 95.66           H  
ATOM   1946  CD  LYS A 129      -2.391 -13.287 -10.555  1.00 95.66           C  
ATOM   1947  HD2 LYS A 129      -2.509 -14.294 -10.153  1.00 95.66           H  
ATOM   1948  HD3 LYS A 129      -3.181 -12.656 -10.150  1.00 95.66           H  
ATOM   1949  CE  LYS A 129      -2.471 -13.341 -12.076  1.00 95.66           C  
ATOM   1950  HE2 LYS A 129      -1.606 -13.888 -12.450  1.00 95.66           H  
ATOM   1951  HE3 LYS A 129      -2.442 -12.326 -12.472  1.00 95.66           H  
ATOM   1952  NZ  LYS A 129      -3.713 -14.019 -12.478  1.00 95.66           N  
ATOM   1953  HZ1 LYS A 129      -4.466 -13.345 -12.469  1.00 95.66           H  
ATOM   1954  HZ2 LYS A 129      -3.672 -14.387 -13.417  1.00 95.66           H  
ATOM   1955  HZ3 LYS A 129      -4.000 -14.712 -11.802  1.00 95.66           H  
ATOM   1956  N   THR A 130       1.903 -11.117  -9.601  1.00 95.35           N  
ATOM   1957  H   THR A 130       2.086 -11.952 -10.138  1.00 95.35           H  
ATOM   1958  CA  THR A 130       2.439  -9.852 -10.108  1.00 95.35           C  
ATOM   1959  HA  THR A 130       2.019  -9.043  -9.511  1.00 95.35           H  
ATOM   1960  C   THR A 130       1.989  -9.596 -11.537  1.00 95.35           C  
ATOM   1961  CB  THR A 130       3.970  -9.749  -9.996  1.00 95.35           C  
ATOM   1962  HB  THR A 130       4.261  -8.743 -10.299  1.00 95.35           H  
ATOM   1963  O   THR A 130       1.701 -10.526 -12.289  1.00 95.35           O  
ATOM   1964  CG2 THR A 130       4.501  -9.986  -8.585  1.00 95.35           C  
ATOM   1965 HG21 THR A 130       5.574  -9.796  -8.564  1.00 95.35           H  
ATOM   1966 HG22 THR A 130       4.317 -11.014  -8.275  1.00 95.35           H  
ATOM   1967 HG23 THR A 130       4.006  -9.305  -7.893  1.00 95.35           H  
ATOM   1968  OG1 THR A 130       4.623 -10.661 -10.843  1.00 95.35           O  
ATOM   1969  HG1 THR A 130       4.546 -11.534 -10.452  1.00 95.35           H  
ATOM   1970  N   GLY A 131       1.939  -8.322 -11.909  1.00 95.17           N  
ATOM   1971  H   GLY A 131       2.117  -7.607 -11.217  1.00 95.17           H  
ATOM   1972  CA  GLY A 131       1.584  -7.889 -13.253  1.00 95.17           C  
ATOM   1973  HA2 GLY A 131       2.276  -8.322 -13.976  1.00 95.17           H  
ATOM   1974  HA3 GLY A 131       0.580  -8.240 -13.489  1.00 95.17           H  
ATOM   1975  C   GLY A 131       1.634  -6.373 -13.375  1.00 95.17           C  
ATOM   1976  O   GLY A 131       2.311  -5.709 -12.583  1.00 95.17           O  
ATOM   1977  N   GLY A 132       0.907  -5.846 -14.361  1.00 94.70           N  
ATOM   1978  H   GLY A 132       0.408  -6.473 -14.975  1.00 94.70           H  
ATOM   1979  CA  GLY A 132       0.877  -4.420 -14.671  1.00 94.70           C  
ATOM   1980  HA2 GLY A 132       0.717  -3.849 -13.756  1.00 94.70           H  
ATOM   1981  HA3 GLY A 132       0.046  -4.210 -15.344  1.00 94.70           H  
ATOM   1982  C   GLY A 132       2.169  -3.938 -15.327  1.00 94.70           C  
ATOM   1983  O   GLY A 132       3.140  -4.681 -15.480  1.00 94.70           O  
ATOM   1984  N   SER A 133       2.177  -2.677 -15.733  1.00 93.26           N  
ATOM   1985  H   SER A 133       1.368  -2.101 -15.545  1.00 93.26           H  
ATOM   1986  CA  SER A 133       3.316  -2.069 -16.418  1.00 93.26           C  
ATOM   1987  HA  SER A 133       4.232  -2.601 -16.158  1.00 93.26           H  
ATOM   1988  C   SER A 133       3.472  -0.620 -15.994  1.00 93.26           C  
ATOM   1989  CB  SER A 133       3.129  -2.158 -17.933  1.00 93.26           C  
ATOM   1990  HB2 SER A 133       3.075  -3.204 -18.236  1.00 93.26           H  
ATOM   1991  HB3 SER A 133       2.201  -1.659 -18.210  1.00 93.26           H  
ATOM   1992  O   SER A 133       2.487   0.039 -15.666  1.00 93.26           O  
ATOM   1993  OG  SER A 133       4.214  -1.531 -18.588  1.00 93.26           O  
ATOM   1994  HG  SER A 133       3.849  -1.090 -19.359  1.00 93.26           H  
ATOM   1995  N   LYS A 134       4.712  -0.121 -16.019  1.00 92.39           N  
ATOM   1996  H   LYS A 134       5.444  -0.725 -16.365  1.00 92.39           H  
ATOM   1997  CA  LYS A 134       5.013   1.303 -15.818  1.00 92.39           C  
ATOM   1998  HA  LYS A 134       4.448   1.682 -14.966  1.00 92.39           H  
ATOM   1999  C   LYS A 134       4.610   2.166 -17.006  1.00 92.39           C  
ATOM   2000  CB  LYS A 134       6.508   1.513 -15.570  1.00 92.39           C  
ATOM   2001  HB2 LYS A 134       6.701   2.586 -15.583  1.00 92.39           H  
ATOM   2002  HB3 LYS A 134       7.084   1.054 -16.373  1.00 92.39           H  
ATOM   2003  O   LYS A 134       4.540   3.377 -16.852  1.00 92.39           O  
ATOM   2004  CG  LYS A 134       6.952   0.946 -14.222  1.00 92.39           C  
ATOM   2005  HG2 LYS A 134       6.819  -0.136 -14.249  1.00 92.39           H  
ATOM   2006  HG3 LYS A 134       6.348   1.374 -13.423  1.00 92.39           H  
ATOM   2007  CD  LYS A 134       8.427   1.218 -13.945  1.00 92.39           C  
ATOM   2008  HD2 LYS A 134       9.027   0.776 -14.741  1.00 92.39           H  
ATOM   2009  HD3 LYS A 134       8.691   0.728 -13.008  1.00 92.39           H  
ATOM   2010  CE  LYS A 134       8.730   2.711 -13.837  1.00 92.39           C  
ATOM   2011  HE2 LYS A 134       8.307   3.255 -14.681  1.00 92.39           H  
ATOM   2012  HE3 LYS A 134       8.289   3.109 -12.923  1.00 92.39           H  
ATOM   2013  NZ  LYS A 134      10.180   2.948 -13.815  1.00 92.39           N  
ATOM   2014  HZ1 LYS A 134      10.662   2.592 -14.628  1.00 92.39           H  
ATOM   2015  HZ2 LYS A 134      10.338   3.943 -13.741  1.00 92.39           H  
ATOM   2016  HZ3 LYS A 134      10.607   2.530 -13.001  1.00 92.39           H  
ATOM   2017  N   THR A 135       4.372   1.573 -18.171  1.00 92.48           N  
ATOM   2018  H   THR A 135       4.469   0.569 -18.233  1.00 92.48           H  
ATOM   2019  CA  THR A 135       3.943   2.273 -19.384  1.00 92.48           C  
ATOM   2020  HA  THR A 135       3.521   3.236 -19.097  1.00 92.48           H  
ATOM   2021  C   THR A 135       2.849   1.495 -20.102  1.00 92.48           C  
ATOM   2022  CB  THR A 135       5.110   2.526 -20.356  1.00 92.48           C  
ATOM   2023  HB  THR A 135       4.730   3.040 -21.239  1.00 92.48           H  
ATOM   2024  O   THR A 135       2.764   0.270 -19.988  1.00 92.48           O  
ATOM   2025  CG2 THR A 135       6.231   3.369 -19.752  1.00 92.48           C  
ATOM   2026 HG21 THR A 135       5.817   4.303 -19.371  1.00 92.48           H  
ATOM   2027 HG22 THR A 135       6.718   2.834 -18.937  1.00 92.48           H  
ATOM   2028 HG23 THR A 135       6.968   3.605 -20.519  1.00 92.48           H  
ATOM   2029  OG1 THR A 135       5.692   1.306 -20.754  1.00 92.48           O  
ATOM   2030  HG1 THR A 135       6.497   1.511 -21.234  1.00 92.48           H  
ATOM   2031  N   HIS A 136       2.021   2.197 -20.863  1.00 91.46           N  
ATOM   2032  H   HIS A 136       2.103   3.204 -20.883  1.00 91.46           H  
ATOM   2033  CA  HIS A 136       1.037   1.595 -21.760  1.00 91.46           C  
ATOM   2034  HA  HIS A 136       1.341   0.573 -21.986  1.00 91.46           H  
ATOM   2035  C   HIS A 136       1.009   2.362 -23.095  1.00 91.46           C  
ATOM   2036  CB  HIS A 136      -0.335   1.522 -21.058  1.00 91.46           C  
ATOM   2037  HB2 HIS A 136      -0.241   0.960 -20.129  1.00 91.46           H  
ATOM   2038  HB3 HIS A 136      -1.042   0.994 -21.698  1.00 91.46           H  
ATOM   2039  O   HIS A 136       1.528   3.473 -23.207  1.00 91.46           O  
ATOM   2040  CG  HIS A 136      -0.885   2.883 -20.752  1.00 91.46           C  
ATOM   2041  CD2 HIS A 136      -1.409   3.747 -21.668  1.00 91.46           C  
ATOM   2042  HD2 HIS A 136      -1.624   3.544 -22.707  1.00 91.46           H  
ATOM   2043  ND1 HIS A 136      -0.713   3.585 -19.580  1.00 91.46           N  
ATOM   2044  HD1 HIS A 136      -0.682   3.193 -18.650  1.00 91.46           H  
ATOM   2045  CE1 HIS A 136      -1.044   4.859 -19.808  1.00 91.46           C  
ATOM   2046  HE1 HIS A 136      -1.048   5.648 -19.069  1.00 91.46           H  
ATOM   2047  NE2 HIS A 136      -1.429   4.998 -21.073  1.00 91.46           N  
ATOM   2048  N   SER A 137       0.432   1.748 -24.126  1.00 90.83           N  
ATOM   2049  H   SER A 137      -0.015   0.860 -23.948  1.00 90.83           H  
ATOM   2050  CA  SER A 137       0.126   2.360 -25.428  1.00 90.83           C  
ATOM   2051  HA  SER A 137       0.124   3.445 -25.330  1.00 90.83           H  
ATOM   2052  C   SER A 137      -1.284   1.933 -25.846  1.00 90.83           C  
ATOM   2053  CB  SER A 137       1.186   1.972 -26.475  1.00 90.83           C  
ATOM   2054  HB2 SER A 137       1.294   0.887 -26.476  1.00 90.83           H  
ATOM   2055  HB3 SER A 137       2.145   2.414 -26.203  1.00 90.83           H  
ATOM   2056  O   SER A 137      -1.863   1.017 -25.251  1.00 90.83           O  
ATOM   2057  OG  SER A 137       0.831   2.381 -27.785  1.00 90.83           O  
ATOM   2058  HG  SER A 137       1.255   3.198 -28.057  1.00 90.83           H  
ATOM   2059  N   HIS A 138      -1.832   2.598 -26.857  1.00 89.40           N  
ATOM   2060  H   HIS A 138      -1.237   3.224 -27.380  1.00 89.40           H  
ATOM   2061  CA  HIS A 138      -3.168   2.362 -27.384  1.00 89.40           C  
ATOM   2062  HA  HIS A 138      -3.658   1.568 -26.821  1.00 89.40           H  
ATOM   2063  C   HIS A 138      -3.099   1.946 -28.851  1.00 89.40           C  
ATOM   2064  CB  HIS A 138      -4.009   3.631 -27.239  1.00 89.40           C  
ATOM   2065  HB2 HIS A 138      -3.545   4.443 -27.798  1.00 89.40           H  
ATOM   2066  HB3 HIS A 138      -4.995   3.432 -27.660  1.00 89.40           H  
ATOM   2067  O   HIS A 138      -2.382   2.555 -29.646  1.00 89.40           O  
ATOM   2068  CG  HIS A 138      -4.177   4.059 -25.814  1.00 89.40           C  
ATOM   2069  CD2 HIS A 138      -3.263   4.730 -25.057  1.00 89.40           C  
ATOM   2070  HD2 HIS A 138      -2.304   5.109 -25.381  1.00 89.40           H  
ATOM   2071  ND1 HIS A 138      -5.237   3.742 -25.001  1.00 89.40           N  
ATOM   2072  HD1 HIS A 138      -6.074   3.261 -25.297  1.00 89.40           H  
ATOM   2073  CE1 HIS A 138      -4.958   4.180 -23.767  1.00 89.40           C  
ATOM   2074  HE1 HIS A 138      -5.583   4.063 -22.894  1.00 89.40           H  
ATOM   2075  NE2 HIS A 138      -3.756   4.757 -23.764  1.00 89.40           N  
ATOM   2076  N   SER A 139      -3.908   0.960 -29.237  1.00 90.32           N  
ATOM   2077  H   SER A 139      -4.509   0.527 -28.550  1.00 90.32           H  
ATOM   2078  CA  SER A 139      -4.269   0.784 -30.643  1.00 90.32           C  
ATOM   2079  HA  SER A 139      -3.384   0.961 -31.255  1.00 90.32           H  
ATOM   2080  C   SER A 139      -5.318   1.827 -31.045  1.00 90.32           C  
ATOM   2081  CB  SER A 139      -4.720  -0.654 -30.920  1.00 90.32           C  
ATOM   2082  HB2 SER A 139      -3.894  -1.327 -30.689  1.00 90.32           H  
ATOM   2083  HB3 SER A 139      -4.967  -0.761 -31.976  1.00 90.32           H  
ATOM   2084  O   SER A 139      -6.026   2.381 -30.203  1.00 90.32           O  
ATOM   2085  OG  SER A 139      -5.841  -1.013 -30.136  1.00 90.32           O  
ATOM   2086  HG  SER A 139      -5.842  -1.968 -30.032  1.00 90.32           H  
ATOM   2087  N   ASN A 140      -5.422   2.110 -32.338  1.00 88.89           N  
ATOM   2088  H   ASN A 140      -4.860   1.606 -33.009  1.00 88.89           H  
ATOM   2089  CA  ASN A 140      -6.441   2.995 -32.890  1.00 88.89           C  
ATOM   2090  HA  ASN A 140      -7.253   3.107 -32.171  1.00 88.89           H  
ATOM   2091  C   ASN A 140      -7.053   2.360 -34.143  1.00 88.89           C  
ATOM   2092  CB  ASN A 140      -5.836   4.389 -33.135  1.00 88.89           C  
ATOM   2093  HB2 ASN A 140      -5.361   4.744 -32.221  1.00 88.89           H  
ATOM   2094  HB3 ASN A 140      -6.638   5.085 -33.383  1.00 88.89           H  
ATOM   2095  O   ASN A 140      -6.464   1.455 -34.733  1.00 88.89           O  
ATOM   2096  CG  ASN A 140      -4.837   4.410 -34.275  1.00 88.89           C  
ATOM   2097  ND2 ASN A 140      -3.556   4.312 -33.998  1.00 88.89           N  
ATOM   2098 HD21 ASN A 140      -2.945   4.311 -34.802  1.00 88.89           H  
ATOM   2099 HD22 ASN A 140      -3.239   4.230 -33.042  1.00 88.89           H  
ATOM   2100  OD1 ASN A 140      -5.206   4.496 -35.429  1.00 88.89           O  
ATOM   2101  N   ASN A 141      -8.242   2.815 -34.519  1.00 88.93           N  
ATOM   2102  H   ASN A 141      -8.694   3.511 -33.945  1.00 88.93           H  
ATOM   2103  CA  ASN A 141      -8.938   2.414 -35.744  1.00 88.93           C  
ATOM   2104  HA  ASN A 141      -8.260   1.816 -36.354  1.00 88.93           H  
ATOM   2105  C   ASN A 141      -9.287   3.637 -36.608  1.00 88.93           C  
ATOM   2106  CB  ASN A 141     -10.150   1.529 -35.391  1.00 88.93           C  
ATOM   2107  HB2 ASN A 141      -9.810   0.659 -34.829  1.00 88.93           H  
ATOM   2108  HB3 ASN A 141     -10.604   1.177 -36.317  1.00 88.93           H  
ATOM   2109  O   ASN A 141     -10.370   3.702 -37.188  1.00 88.93           O  
ATOM   2110  CG  ASN A 141     -11.222   2.237 -34.577  1.00 88.93           C  
ATOM   2111  ND2 ASN A 141     -12.372   1.630 -34.413  1.00 88.93           N  
ATOM   2112 HD21 ASN A 141     -13.051   2.106 -33.837  1.00 88.93           H  
ATOM   2113 HD22 ASN A 141     -12.548   0.742 -34.859  1.00 88.93           H  
ATOM   2114  OD1 ASN A 141     -11.049   3.320 -34.048  1.00 88.93           O  
ATOM   2115  N   LEU A 142      -8.390   4.628 -36.643  1.00 88.45           N  
ATOM   2116  H   LEU A 142      -7.483   4.475 -36.225  1.00 88.45           H  
ATOM   2117  CA  LEU A 142      -8.581   5.859 -37.404  1.00 88.45           C  
ATOM   2118  HA  LEU A 142      -9.581   6.234 -37.186  1.00 88.45           H  
ATOM   2119  C   LEU A 142      -8.496   5.586 -38.919  1.00 88.45           C  
ATOM   2120  CB  LEU A 142      -7.558   6.918 -36.948  1.00 88.45           C  
ATOM   2121  HB2 LEU A 142      -7.641   7.790 -37.596  1.00 88.45           H  
ATOM   2122  HB3 LEU A 142      -6.561   6.500 -37.085  1.00 88.45           H  
ATOM   2123  O   LEU A 142      -7.583   4.902 -39.378  1.00 88.45           O  
ATOM   2124  CG  LEU A 142      -7.714   7.376 -35.484  1.00 88.45           C  
ATOM   2125  HG  LEU A 142      -7.803   6.507 -34.834  1.00 88.45           H  
ATOM   2126  CD1 LEU A 142      -6.481   8.167 -35.048  1.00 88.45           C  
ATOM   2127 HD11 LEU A 142      -5.594   7.542 -35.149  1.00 88.45           H  
ATOM   2128 HD12 LEU A 142      -6.584   8.477 -34.008  1.00 88.45           H  
ATOM   2129 HD13 LEU A 142      -6.367   9.048 -35.679  1.00 88.45           H  
ATOM   2130  CD2 LEU A 142      -8.942   8.266 -35.278  1.00 88.45           C  
ATOM   2131 HD21 LEU A 142      -9.029   8.543 -34.227  1.00 88.45           H  
ATOM   2132 HD22 LEU A 142      -9.846   7.736 -35.579  1.00 88.45           H  
ATOM   2133 HD23 LEU A 142      -8.852   9.171 -35.878  1.00 88.45           H  
ATOM   2134  N   SER A 143      -9.428   6.134 -39.704  1.00 88.04           N  
ATOM   2135  H   SER A 143     -10.181   6.635 -39.253  1.00 88.04           H  
ATOM   2136  CA  SER A 143      -9.487   6.002 -41.169  1.00 88.04           C  
ATOM   2137  HA  SER A 143      -8.492   5.747 -41.533  1.00 88.04           H  
ATOM   2138  C   SER A 143      -9.907   7.307 -41.853  1.00 88.04           C  
ATOM   2139  CB  SER A 143     -10.435   4.864 -41.575  1.00 88.04           C  
ATOM   2140  HB2 SER A 143     -10.353   4.694 -42.649  1.00 88.04           H  
ATOM   2141  HB3 SER A 143     -10.136   3.951 -41.060  1.00 88.04           H  
ATOM   2142  O   SER A 143     -10.598   8.130 -41.253  1.00 88.04           O  
ATOM   2143  OG  SER A 143     -11.786   5.156 -41.258  1.00 88.04           O  
ATOM   2144  HG  SER A 143     -12.069   5.944 -41.727  1.00 88.04           H  
ATOM   2145  N   ILE A 144      -9.526   7.472 -43.123  1.00 85.68           N  
ATOM   2146  H   ILE A 144      -9.024   6.721 -43.575  1.00 85.68           H  
ATOM   2147  CA  ILE A 144      -9.850   8.627 -43.980  1.00 85.68           C  
ATOM   2148  HA  ILE A 144     -10.407   9.367 -43.406  1.00 85.68           H  
ATOM   2149  C   ILE A 144     -10.736   8.131 -45.130  1.00 85.68           C  
ATOM   2150  CB  ILE A 144      -8.554   9.289 -44.517  1.00 85.68           C  
ATOM   2151  HB  ILE A 144      -8.090   8.613 -45.235  1.00 85.68           H  
ATOM   2152  O   ILE A 144     -10.422   7.107 -45.736  1.00 85.68           O  
ATOM   2153  CG1 ILE A 144      -7.542   9.551 -43.380  1.00 85.68           C  
ATOM   2154 HG12 ILE A 144      -8.001  10.182 -42.619  1.00 85.68           H  
ATOM   2155 HG13 ILE A 144      -7.285   8.599 -42.917  1.00 85.68           H  
ATOM   2156  CG2 ILE A 144      -8.895  10.598 -45.237  1.00 85.68           C  
ATOM   2157 HG21 ILE A 144      -9.632  10.422 -46.020  1.00 85.68           H  
ATOM   2158 HG22 ILE A 144      -8.016  11.021 -45.724  1.00 85.68           H  
ATOM   2159 HG23 ILE A 144      -9.292  11.310 -44.513  1.00 85.68           H  
ATOM   2160  CD1 ILE A 144      -6.214  10.162 -43.833  1.00 85.68           C  
ATOM   2161 HD11 ILE A 144      -5.549  10.232 -42.972  1.00 85.68           H  
ATOM   2162 HD12 ILE A 144      -6.360  11.158 -44.252  1.00 85.68           H  
ATOM   2163 HD13 ILE A 144      -5.753   9.518 -44.583  1.00 85.68           H  
ATOM   2164  N   ASN A 145     -11.845   8.809 -45.430  1.00 84.79           N  
ATOM   2165  H   ASN A 145     -12.042   9.668 -44.936  1.00 84.79           H  
ATOM   2166  CA  ASN A 145     -12.696   8.460 -46.579  1.00 84.79           C  
ATOM   2167  HA  ASN A 145     -12.815   7.377 -46.586  1.00 84.79           H  
ATOM   2168  C   ASN A 145     -12.043   8.841 -47.929  1.00 84.79           C  
ATOM   2169  CB  ASN A 145     -14.098   9.080 -46.401  1.00 84.79           C  
ATOM   2170  HB2 ASN A 145     -14.760   8.671 -47.165  1.00 84.79           H  
ATOM   2171  HB3 ASN A 145     -14.500   8.811 -45.424  1.00 84.79           H  
ATOM   2172  O   ASN A 145     -11.111   9.637 -47.972  1.00 84.79           O  
ATOM   2173  CG  ASN A 145     -14.106  10.594 -46.522  1.00 84.79           C  
ATOM   2174  ND2 ASN A 145     -15.192  11.192 -46.947  1.00 84.79           N  
ATOM   2175 HD21 ASN A 145     -15.094  12.170 -47.179  1.00 84.79           H  
ATOM   2176 HD22 ASN A 145     -15.973  10.651 -47.290  1.00 84.79           H  
ATOM   2177  OD1 ASN A 145     -13.143  11.268 -46.215  1.00 84.79           O  
ATOM   2178  N   SER A 146     -12.526   8.295 -49.047  1.00 84.88           N  
ATOM   2179  H   SER A 146     -13.303   7.652 -48.990  1.00 84.88           H  
ATOM   2180  CA  SER A 146     -12.104   8.689 -50.405  1.00 84.88           C  
ATOM   2181  HA  SER A 146     -11.019   8.788 -50.436  1.00 84.88           H  
ATOM   2182  C   SER A 146     -12.726  10.020 -50.842  1.00 84.88           C  
ATOM   2183  CB  SER A 146     -12.520   7.603 -51.403  1.00 84.88           C  
ATOM   2184  HB2 SER A 146     -12.215   7.888 -52.410  1.00 84.88           H  
ATOM   2185  HB3 SER A 146     -12.040   6.661 -51.137  1.00 84.88           H  
ATOM   2186  O   SER A 146     -13.865  10.304 -50.465  1.00 84.88           O  
ATOM   2187  OG  SER A 146     -13.922   7.409 -51.358  1.00 84.88           O  
ATOM   2188  HG  SER A 146     -14.347   8.251 -51.539  1.00 84.88           H  
ATOM   2189  N   ALA A 147     -12.048  10.774 -51.712  1.00 85.12           N  
ATOM   2190  H   ALA A 147     -11.149  10.456 -52.044  1.00 85.12           H  
ATOM   2191  CA  ALA A 147     -12.652  11.888 -52.444  1.00 85.12           C  
ATOM   2192  HA  ALA A 147     -13.513  12.260 -51.888  1.00 85.12           H  
ATOM   2193  C   ALA A 147     -13.151  11.422 -53.825  1.00 85.12           C  
ATOM   2194  CB  ALA A 147     -11.658  13.041 -52.540  1.00 85.12           C  
ATOM   2195  HB1 ALA A 147     -10.734  12.692 -53.001  1.00 85.12           H  
ATOM   2196  HB2 ALA A 147     -12.074  13.844 -53.147  1.00 85.12           H  
ATOM   2197  HB3 ALA A 147     -11.440  13.419 -51.541  1.00 85.12           H  
ATOM   2198  O   ALA A 147     -12.545  10.561 -54.473  1.00 85.12           O  
ATOM   2199  N   GLY A 148     -14.302  11.945 -54.251  1.00 85.84           N  
ATOM   2200  H   GLY A 148     -14.707  12.703 -53.721  1.00 85.84           H  
ATOM   2201  CA  GLY A 148     -14.929  11.583 -55.525  1.00 85.84           C  
ATOM   2202  HA2 GLY A 148     -14.946  10.498 -55.622  1.00 85.84           H  
ATOM   2203  HA3 GLY A 148     -15.957  11.945 -55.539  1.00 85.84           H  
ATOM   2204  C   GLY A 148     -14.205  12.168 -56.741  1.00 85.84           C  
ATOM   2205  O   GLY A 148     -13.373  13.059 -56.609  1.00 85.84           O  
ATOM   2206  N   SER A 149     -14.542  11.662 -57.927  1.00 88.92           N  
ATOM   2207  H   SER A 149     -15.220  10.915 -57.969  1.00 88.92           H  
ATOM   2208  CA  SER A 149     -14.108  12.254 -59.196  1.00 88.92           C  
ATOM   2209  HA  SER A 149     -13.048  12.502 -59.143  1.00 88.92           H  
ATOM   2210  C   SER A 149     -14.886  13.533 -59.501  1.00 88.92           C  
ATOM   2211  CB  SER A 149     -14.336  11.294 -60.363  1.00 88.92           C  
ATOM   2212  HB2 SER A 149     -15.405  11.093 -60.443  1.00 88.92           H  
ATOM   2213  HB3 SER A 149     -13.993  11.782 -61.275  1.00 88.92           H  
ATOM   2214  O   SER A 149     -16.017  13.714 -59.045  1.00 88.92           O  
ATOM   2215  OG  SER A 149     -13.649  10.067 -60.234  1.00 88.92           O  
ATOM   2216  HG  SER A 149     -13.792   9.552 -61.032  1.00 88.92           H  
ATOM   2217  N   HIS A 150     -14.327  14.372 -60.361  1.00 88.33           N  
ATOM   2218  H   HIS A 150     -13.383  14.188 -60.671  1.00 88.33           H  
ATOM   2219  CA  HIS A 150     -14.953  15.596 -60.851  1.00 88.33           C  
ATOM   2220  HA  HIS A 150     -16.024  15.562 -60.655  1.00 88.33           H  
ATOM   2221  C   HIS A 150     -14.779  15.723 -62.371  1.00 88.33           C  
ATOM   2222  CB  HIS A 150     -14.369  16.782 -60.066  1.00 88.33           C  
ATOM   2223  HB2 HIS A 150     -14.591  16.652 -59.007  1.00 88.33           H  
ATOM   2224  HB3 HIS A 150     -14.844  17.706 -60.394  1.00 88.33           H  
ATOM   2225  O   HIS A 150     -14.095  14.922 -63.014  1.00 88.33           O  
ATOM   2226  CG  HIS A 150     -12.880  16.908 -60.225  1.00 88.33           C  
ATOM   2227  CD2 HIS A 150     -12.253  17.714 -61.120  1.00 88.33           C  
ATOM   2228  HD2 HIS A 150     -12.722  18.389 -61.820  1.00 88.33           H  
ATOM   2229  ND1 HIS A 150     -11.929  16.143 -59.555  1.00 88.33           N  
ATOM   2230  CE1 HIS A 150     -10.749  16.492 -60.074  1.00 88.33           C  
ATOM   2231  HE1 HIS A 150      -9.811  16.054 -59.766  1.00 88.33           H  
ATOM   2232  NE2 HIS A 150     -10.914  17.444 -61.013  1.00 88.33           N  
ATOM   2233  HE2 HIS A 150     -10.219  17.874 -61.606  1.00 88.33           H  
ATOM   2234  N   THR A 151     -15.436  16.715 -62.963  1.00 89.77           N  
ATOM   2235  H   THR A 151     -16.018  17.320 -62.400  1.00 89.77           H  
ATOM   2236  CA  THR A 151     -15.257  17.138 -64.358  1.00 89.77           C  
ATOM   2237  HA  THR A 151     -14.453  16.569 -64.826  1.00 89.77           H  
ATOM   2238  C   THR A 151     -14.857  18.608 -64.389  1.00 89.77           C  
ATOM   2239  CB  THR A 151     -16.528  16.937 -65.199  1.00 89.77           C  
ATOM   2240  HB  THR A 151     -16.336  17.318 -66.202  1.00 89.77           H  
ATOM   2241  O   THR A 151     -15.003  19.325 -63.392  1.00 89.77           O  
ATOM   2242  CG2 THR A 151     -16.940  15.471 -65.298  1.00 89.77           C  
ATOM   2243 HG21 THR A 151     -17.139  15.066 -64.306  1.00 89.77           H  
ATOM   2244 HG22 THR A 151     -16.138  14.917 -65.785  1.00 89.77           H  
ATOM   2245 HG23 THR A 151     -17.837  15.389 -65.913  1.00 89.77           H  
ATOM   2246  OG1 THR A 151     -17.612  17.639 -64.638  1.00 89.77           O  
ATOM   2247  HG1 THR A 151     -18.194  17.893 -65.357  1.00 89.77           H  
ATOM   2248  N   HIS A 152     -14.353  19.055 -65.533  1.00 88.52           N  
ATOM   2249  H   HIS A 152     -14.266  18.423 -66.316  1.00 88.52           H  
ATOM   2250  CA  HIS A 152     -14.161  20.469 -65.826  1.00 88.52           C  
ATOM   2251  HA  HIS A 152     -14.545  21.074 -65.004  1.00 88.52           H  
ATOM   2252  C   HIS A 152     -14.970  20.835 -67.077  1.00 88.52           C  
ATOM   2253  CB  HIS A 152     -12.669  20.783 -65.978  1.00 88.52           C  
ATOM   2254  HB2 HIS A 152     -12.602  21.862 -66.122  1.00 88.52           H  
ATOM   2255  HB3 HIS A 152     -12.273  20.280 -66.860  1.00 88.52           H  
ATOM   2256  O   HIS A 152     -15.201  19.991 -67.936  1.00 88.52           O  
ATOM   2257  CG  HIS A 152     -11.806  20.441 -64.786  1.00 88.52           C  
ATOM   2258  CD2 HIS A 152     -11.346  19.207 -64.418  1.00 88.52           C  
ATOM   2259  HD2 HIS A 152     -11.547  18.281 -64.936  1.00 88.52           H  
ATOM   2260  ND1 HIS A 152     -11.300  21.336 -63.874  1.00 88.52           N  
ATOM   2261  HD1 HIS A 152     -11.429  22.337 -63.909  1.00 88.52           H  
ATOM   2262  CE1 HIS A 152     -10.567  20.665 -62.974  1.00 88.52           C  
ATOM   2263  HE1 HIS A 152     -10.046  21.095 -62.131  1.00 88.52           H  
ATOM   2264  NE2 HIS A 152     -10.580  19.358 -63.256  1.00 88.52           N  
ATOM   2265  N   GLU A 153     -15.395  22.087 -67.193  1.00 90.62           N  
ATOM   2266  H   GLU A 153     -15.101  22.754 -66.494  1.00 90.62           H  
ATOM   2267  CA  GLU A 153     -15.986  22.629 -68.421  1.00 90.62           C  
ATOM   2268  HA  GLU A 153     -16.476  21.841 -68.992  1.00 90.62           H  
ATOM   2269  C   GLU A 153     -14.871  23.216 -69.287  1.00 90.62           C  
ATOM   2270  CB  GLU A 153     -17.032  23.711 -68.098  1.00 90.62           C  
ATOM   2271  HB2 GLU A 153     -17.254  24.271 -69.006  1.00 90.62           H  
ATOM   2272  HB3 GLU A 153     -16.609  24.419 -67.384  1.00 90.62           H  
ATOM   2273  O   GLU A 153     -14.024  23.967 -68.800  1.00 90.62           O  
ATOM   2274  CG  GLU A 153     -18.342  23.158 -67.521  1.00 90.62           C  
ATOM   2275  HG2 GLU A 153     -18.120  22.588 -66.618  1.00 90.62           H  
ATOM   2276  HG3 GLU A 153     -18.974  23.997 -67.232  1.00 90.62           H  
ATOM   2277  CD  GLU A 153     -19.091  22.289 -68.536  1.00 90.62           C  
ATOM   2278  OE1 GLU A 153     -19.466  21.158 -68.157  1.00 90.62           O  
ATOM   2279  OE2 GLU A 153     -19.230  22.726 -69.695  1.00 90.62           O  
ATOM   2280  N   VAL A 154     -14.869  22.897 -70.573  1.00 89.21           N  
ATOM   2281  H   VAL A 154     -15.571  22.252 -70.908  1.00 89.21           H  
ATOM   2282  CA  VAL A 154     -14.017  23.509 -71.587  1.00 89.21           C  
ATOM   2283  HA  VAL A 154     -13.241  24.097 -71.099  1.00 89.21           H  
ATOM   2284  C   VAL A 154     -14.901  24.439 -72.399  1.00 89.21           C  
ATOM   2285  CB  VAL A 154     -13.320  22.473 -72.488  1.00 89.21           C  
ATOM   2286  HB  VAL A 154     -14.019  22.062 -73.217  1.00 89.21           H  
ATOM   2287  O   VAL A 154     -15.712  23.999 -73.214  1.00 89.21           O  
ATOM   2288  CG1 VAL A 154     -12.183  23.183 -73.225  1.00 89.21           C  
ATOM   2289 HG11 VAL A 154     -11.740  22.511 -73.960  1.00 89.21           H  
ATOM   2290 HG12 VAL A 154     -11.412  23.498 -72.523  1.00 89.21           H  
ATOM   2291 HG13 VAL A 154     -12.577  24.067 -73.726  1.00 89.21           H  
ATOM   2292  CG2 VAL A 154     -12.717  21.313 -71.694  1.00 89.21           C  
ATOM   2293 HG21 VAL A 154     -12.131  21.697 -70.859  1.00 89.21           H  
ATOM   2294 HG22 VAL A 154     -12.089  20.702 -72.343  1.00 89.21           H  
ATOM   2295 HG23 VAL A 154     -13.524  20.689 -71.309  1.00 89.21           H  
ATOM   2296  N   SER A 155     -14.777  25.740 -72.140  1.00 90.50           N  
ATOM   2297  H   SER A 155     -14.109  26.047 -71.447  1.00 90.50           H  
ATOM   2298  CA  SER A 155     -15.595  26.713 -72.855  1.00 90.50           C  
ATOM   2299  HA  SER A 155     -16.628  26.375 -72.774  1.00 90.50           H  
ATOM   2300  C   SER A 155     -15.208  26.761 -74.326  1.00 90.50           C  
ATOM   2301  CB  SER A 155     -15.508  28.107 -72.242  1.00 90.50           C  
ATOM   2302  HB2 SER A 155     -14.477  28.460 -72.271  1.00 90.50           H  
ATOM   2303  HB3 SER A 155     -15.848  28.069 -71.207  1.00 90.50           H  
ATOM   2304  O   SER A 155     -14.025  26.712 -74.647  1.00 90.50           O  
ATOM   2305  OG  SER A 155     -16.330  28.993 -72.975  1.00 90.50           O  
ATOM   2306  HG  SER A 155     -17.208  28.610 -73.036  1.00 90.50           H  
ATOM   2307  N   ARG A 156     -16.193  26.917 -75.207  1.00 89.03           N  
ATOM   2308  H   ARG A 156     -17.133  26.916 -74.838  1.00 89.03           H  
ATOM   2309  CA  ARG A 156     -16.016  27.137 -76.642  1.00 89.03           C  
ATOM   2310  HA  ARG A 156     -15.394  26.348 -77.065  1.00 89.03           H  
ATOM   2311  C   ARG A 156     -15.392  28.465 -77.014  1.00 89.03           C  
ATOM   2312  CB  ARG A 156     -17.385  27.098 -77.300  1.00 89.03           C  
ATOM   2313  HB2 ARG A 156     -17.856  26.155 -77.022  1.00 89.03           H  
ATOM   2314  HB3 ARG A 156     -17.236  27.140 -78.379  1.00 89.03           H  
ATOM   2315  O   ARG A 156     -14.877  28.577 -78.116  1.00 89.03           O  
ATOM   2316  CG  ARG A 156     -18.323  28.251 -76.920  1.00 89.03           C  
ATOM   2317  HG2 ARG A 156     -18.517  28.289 -75.848  1.00 89.03           H  
ATOM   2318  HG3 ARG A 156     -17.905  29.201 -77.253  1.00 89.03           H  
ATOM   2319  CD  ARG A 156     -19.605  28.030 -77.674  1.00 89.03           C  
ATOM   2320  HD2 ARG A 156     -19.340  28.070 -78.731  1.00 89.03           H  
ATOM   2321  HD3 ARG A 156     -19.985  27.046 -77.398  1.00 89.03           H  
ATOM   2322  NE  ARG A 156     -20.613  29.053 -77.409  1.00 89.03           N  
ATOM   2323  HE  ARG A 156     -20.273  29.934 -77.052  1.00 89.03           H  
ATOM   2324  NH1 ARG A 156     -22.344  27.909 -78.365  1.00 89.03           N  
ATOM   2325 HH11 ARG A 156     -21.660  27.308 -78.802  1.00 89.03           H  
ATOM   2326 HH12 ARG A 156     -23.326  27.776 -78.560  1.00 89.03           H  
ATOM   2327  NH2 ARG A 156     -22.727  29.844 -77.308  1.00 89.03           N  
ATOM   2328 HH21 ARG A 156     -23.720  29.721 -77.446  1.00 89.03           H  
ATOM   2329 HH22 ARG A 156     -22.346  30.606 -76.765  1.00 89.03           H  
ATOM   2330  CZ  ARG A 156     -21.890  28.927 -77.690  1.00 89.03           C  
ATOM   2331  N   GLU A 157     -15.546  29.476 -76.166  1.00 86.90           N  
ATOM   2332  H   GLU A 157     -15.939  29.275 -75.257  1.00 86.90           H  
ATOM   2333  CA  GLU A 157     -15.166  30.860 -76.457  1.00 86.90           C  
ATOM   2334  HA  GLU A 157     -15.299  31.071 -77.518  1.00 86.90           H  
ATOM   2335  C   GLU A 157     -13.707  31.094 -76.099  1.00 86.90           C  
ATOM   2336  CB  GLU A 157     -16.010  31.853 -75.644  1.00 86.90           C  
ATOM   2337  HB2 GLU A 157     -15.728  31.761 -74.595  1.00 86.90           H  
ATOM   2338  HB3 GLU A 157     -15.765  32.867 -75.961  1.00 86.90           H  
ATOM   2339  O   GLU A 157     -13.122  30.316 -75.348  1.00 86.90           O  
ATOM   2340  CG  GLU A 157     -17.524  31.679 -75.723  1.00 86.90           C  
ATOM   2341  HG2 GLU A 157     -17.976  32.412 -75.055  1.00 86.90           H  
ATOM   2342  HG3 GLU A 157     -17.792  30.696 -75.336  1.00 86.90           H  
ATOM   2343  CD  GLU A 157     -18.133  31.867 -77.107  1.00 86.90           C  
ATOM   2344  OE1 GLU A 157     -19.338  31.551 -77.224  1.00 86.90           O  
ATOM   2345  OE2 GLU A 157     -17.492  32.288 -78.091  1.00 86.90           O  
ATOM   2346  N   ASP A 158     -13.138  32.210 -76.549  1.00 85.77           N  
ATOM   2347  H   ASP A 158     -13.709  32.853 -77.081  1.00 85.77           H  
ATOM   2348  CA  ASP A 158     -11.853  32.726 -76.069  1.00 85.77           C  
ATOM   2349  HA  ASP A 158     -11.564  33.527 -76.748  1.00 85.77           H  
ATOM   2350  C   ASP A 158     -10.723  31.692 -76.102  1.00 85.77           C  
ATOM   2351  CB  ASP A 158     -11.991  33.359 -74.675  1.00 85.77           C  
ATOM   2352  HB2 ASP A 158     -12.132  32.574 -73.932  1.00 85.77           H  
ATOM   2353  HB3 ASP A 158     -11.068  33.886 -74.433  1.00 85.77           H  
ATOM   2354  O   ASP A 158      -9.898  31.624 -75.188  1.00 85.77           O  
ATOM   2355  CG  ASP A 158     -13.146  34.339 -74.555  1.00 85.77           C  
ATOM   2356  OD1 ASP A 158     -13.838  34.256 -73.517  1.00 85.77           O  
ATOM   2357  OD2 ASP A 158     -13.307  35.158 -75.485  1.00 85.77           O  
ATOM   2358  N   TRP A 159     -10.684  30.864 -77.142  1.00 83.01           N  
ATOM   2359  H   TRP A 159     -11.432  30.877 -77.821  1.00 83.01           H  
ATOM   2360  CA  TRP A 159      -9.473  30.111 -77.454  1.00 83.01           C  
ATOM   2361  HA  TRP A 159      -9.046  29.693 -76.542  1.00 83.01           H  
ATOM   2362  C   TRP A 159      -8.421  31.046 -78.040  1.00 83.01           C  
ATOM   2363  CB  TRP A 159      -9.802  28.953 -78.392  1.00 83.01           C  
ATOM   2364  HB2 TRP A 159      -8.865  28.522 -78.745  1.00 83.01           H  
ATOM   2365  HB3 TRP A 159     -10.361  29.335 -79.246  1.00 83.01           H  
ATOM   2366  O   TRP A 159      -7.278  30.664 -78.190  1.00 83.01           O  
ATOM   2367  CG  TRP A 159     -10.596  27.868 -77.752  1.00 83.01           C  
ATOM   2368  CD1 TRP A 159     -11.863  27.994 -77.308  1.00 83.01           C  
ATOM   2369  HD1 TRP A 159     -12.467  28.885 -77.397  1.00 83.01           H  
ATOM   2370  CD2 TRP A 159     -10.182  26.513 -77.406  1.00 83.01           C  
ATOM   2371  CE2 TRP A 159     -11.244  25.894 -76.693  1.00 83.01           C  
ATOM   2372  CE3 TRP A 159      -9.013  25.745 -77.589  1.00 83.01           C  
ATOM   2373  HE3 TRP A 159      -8.183  26.178 -78.127  1.00 83.01           H  
ATOM   2374  NE1 TRP A 159     -12.240  26.835 -76.675  1.00 83.01           N  
ATOM   2375  HE1 TRP A 159     -13.102  26.743 -76.156  1.00 83.01           H  
ATOM   2376  CH2 TRP A 159      -9.976  23.859 -76.379  1.00 83.01           C  
ATOM   2377  HH2 TRP A 159      -9.900  22.847 -76.011  1.00 83.01           H  
ATOM   2378  CZ2 TRP A 159     -11.161  24.588 -76.199  1.00 83.01           C  
ATOM   2379  HZ2 TRP A 159     -12.032  24.136 -75.750  1.00 83.01           H  
ATOM   2380  CZ3 TRP A 159      -8.897  24.446 -77.061  1.00 83.01           C  
ATOM   2381  HZ3 TRP A 159      -7.977  23.893 -77.188  1.00 83.01           H  
ATOM   2382  N   GLY A 160      -8.775  32.287 -78.369  1.00 85.41           N  
ATOM   2383  H   GLY A 160      -9.739  32.549 -78.223  1.00 85.41           H  
ATOM   2384  CA  GLY A 160      -7.933  33.154 -79.174  1.00 85.41           C  
ATOM   2385  HA2 GLY A 160      -8.296  34.179 -79.098  1.00 85.41           H  
ATOM   2386  HA3 GLY A 160      -6.905  33.121 -78.811  1.00 85.41           H  
ATOM   2387  C   GLY A 160      -7.955  32.730 -80.638  1.00 85.41           C  
ATOM   2388  O   GLY A 160      -8.497  31.688 -81.024  1.00 85.41           O  
ATOM   2389  N   SER A 161      -7.401  33.590 -81.476  1.00 81.32           N  
ATOM   2390  H   SER A 161      -7.027  34.465 -81.137  1.00 81.32           H  
ATOM   2391  CA  SER A 161      -7.427  33.410 -82.914  1.00 81.32           C  
ATOM   2392  HA  SER A 161      -7.449  32.346 -83.150  1.00 81.32           H  
ATOM   2393  C   SER A 161      -6.137  33.998 -83.486  1.00 81.32           C  
ATOM   2394  CB  SER A 161      -8.733  34.020 -83.437  1.00 81.32           C  
ATOM   2395  HB2 SER A 161      -8.963  33.610 -84.420  1.00 81.32           H  
ATOM   2396  HB3 SER A 161      -9.554  33.740 -82.777  1.00 81.32           H  
ATOM   2397  O   SER A 161      -5.770  35.148 -83.224  1.00 81.32           O  
ATOM   2398  OG  SER A 161      -8.659  35.424 -83.511  1.00 81.32           O  
ATOM   2399  HG  SER A 161      -8.255  35.561 -84.371  1.00 81.32           H  
ATOM   2400  N   LEU A 162      -5.350  33.163 -84.161  1.00 73.89           N  
ATOM   2401  H   LEU A 162      -5.654  32.207 -84.281  1.00 73.89           H  
ATOM   2402  CA  LEU A 162      -4.146  33.617 -84.841  1.00 73.89           C  
ATOM   2403  HA  LEU A 162      -3.741  34.458 -84.278  1.00 73.89           H  
ATOM   2404  C   LEU A 162      -4.556  34.164 -86.209  1.00 73.89           C  
ATOM   2405  CB  LEU A 162      -3.072  32.509 -84.890  1.00 73.89           C  
ATOM   2406  HB2 LEU A 162      -3.447  31.605 -84.410  1.00 73.89           H  
ATOM   2407  HB3 LEU A 162      -2.873  32.250 -85.929  1.00 73.89           H  
ATOM   2408  O   LEU A 162      -4.619  33.431 -87.198  1.00 73.89           O  
ATOM   2409  CG  LEU A 162      -1.750  32.943 -84.223  1.00 73.89           C  
ATOM   2410  HG  LEU A 162      -1.691  34.028 -84.144  1.00 73.89           H  
ATOM   2411  CD1 LEU A 162      -1.631  32.333 -82.826  1.00 73.89           C  
ATOM   2412 HD11 LEU A 162      -1.588  31.248 -82.924  1.00 73.89           H  
ATOM   2413 HD12 LEU A 162      -0.731  32.707 -82.338  1.00 73.89           H  
ATOM   2414 HD13 LEU A 162      -2.503  32.618 -82.239  1.00 73.89           H  
ATOM   2415  CD2 LEU A 162      -0.544  32.478 -85.039  1.00 73.89           C  
ATOM   2416 HD21 LEU A 162      -0.580  32.941 -86.025  1.00 73.89           H  
ATOM   2417 HD22 LEU A 162      -0.562  31.394 -85.154  1.00 73.89           H  
ATOM   2418 HD23 LEU A 162       0.378  32.784 -84.546  1.00 73.89           H  
ATOM   2419  N   GLN A 163      -4.842  35.462 -86.234  1.00 62.16           N  
ATOM   2420  H   GLN A 163      -4.948  35.935 -85.347  1.00 62.16           H  
ATOM   2421  CA  GLN A 163      -5.242  36.173 -87.435  1.00 62.16           C  
ATOM   2422  HA  GLN A 163      -6.011  35.581 -87.931  1.00 62.16           H  
ATOM   2423  C   GLN A 163      -4.046  36.311 -88.374  1.00 62.16           C  
ATOM   2424  CB  GLN A 163      -5.854  37.523 -87.026  1.00 62.16           C  
ATOM   2425  HB2 GLN A 163      -5.070  38.219 -86.728  1.00 62.16           H  
ATOM   2426  HB3 GLN A 163      -6.487  37.354 -86.155  1.00 62.16           H  
ATOM   2427  O   GLN A 163      -3.006  36.865 -88.012  1.00 62.16           O  
ATOM   2428  CG  GLN A 163      -6.726  38.162 -88.112  1.00 62.16           C  
ATOM   2429  HG2 GLN A 163      -6.098  38.743 -88.788  1.00 62.16           H  
ATOM   2430  HG3 GLN A 163      -7.215  37.385 -88.700  1.00 62.16           H  
ATOM   2431  CD  GLN A 163      -7.785  39.072 -87.497  1.00 62.16           C  
ATOM   2432  NE2 GLN A 163      -9.047  38.781 -87.702  1.00 62.16           N  
ATOM   2433 HE21 GLN A 163      -9.704  39.236 -87.084  1.00 62.16           H  
ATOM   2434 HE22 GLN A 163      -9.211  37.806 -87.906  1.00 62.16           H  
ATOM   2435  OE1 GLN A 163      -7.503  40.059 -86.836  1.00 62.16           O  
ATOM   2436  N   GLN A 164      -4.195  35.841 -89.606  1.00 53.19           N  
ATOM   2437  H   GLN A 164      -5.055  35.369 -89.847  1.00 53.19           H  
ATOM   2438  CA  GLN A 164      -3.340  36.305 -90.689  1.00 53.19           C  
ATOM   2439  HA  GLN A 164      -2.335  36.487 -90.309  1.00 53.19           H  
ATOM   2440  C   GLN A 164      -3.890  37.641 -91.186  1.00 53.19           C  
ATOM   2441  CB  GLN A 164      -3.235  35.241 -91.782  1.00 53.19           C  
ATOM   2442  HB2 GLN A 164      -2.979  35.712 -92.731  1.00 53.19           H  
ATOM   2443  HB3 GLN A 164      -4.192  34.731 -91.897  1.00 53.19           H  
ATOM   2444  O   GLN A 164      -5.080  37.785 -91.472  1.00 53.19           O  
ATOM   2445  CG  GLN A 164      -2.132  34.238 -91.427  1.00 53.19           C  
ATOM   2446  HG2 GLN A 164      -1.154  34.699 -91.566  1.00 53.19           H  
ATOM   2447  HG3 GLN A 164      -2.229  33.941 -90.383  1.00 53.19           H  
ATOM   2448  CD  GLN A 164      -2.229  33.006 -92.304  1.00 53.19           C  
ATOM   2449  NE2 GLN A 164      -2.648  31.900 -91.754  1.00 53.19           N  
ATOM   2450 HE21 GLN A 164      -2.800  31.118 -92.374  1.00 53.19           H  
ATOM   2451 HE22 GLN A 164      -3.024  31.901 -90.817  1.00 53.19           H  
ATOM   2452  OE1 GLN A 164      -1.952  33.006 -93.485  1.00 53.19           O  
ATOM   2453  N   SER A 165      -3.033  38.659 -91.227  1.00 52.06           N  
ATOM   2454  H   SER A 165      -2.093  38.523 -90.885  1.00 52.06           H  
ATOM   2455  CA  SER A 165      -3.400  39.992 -91.697  1.00 52.06           C  
ATOM   2456  HA  SER A 165      -4.198  40.382 -91.065  1.00 52.06           H  
ATOM   2457  C   SER A 165      -3.880  39.926 -93.145  1.00 52.06           C  
ATOM   2458  CB  SER A 165      -2.200  40.939 -91.605  1.00 52.06           C  
ATOM   2459  HB2 SER A 165      -1.426  40.615 -92.300  1.00 52.06           H  
ATOM   2460  HB3 SER A 165      -2.513  41.949 -91.871  1.00 52.06           H  
ATOM   2461  O   SER A 165      -3.114  39.544 -94.034  1.00 52.06           O  
ATOM   2462  OG  SER A 165      -1.666  40.933 -90.295  1.00 52.06           O  
ATOM   2463  HG  SER A 165      -0.825  41.396 -90.305  1.00 52.06           H  
ATOM   2464  N   GLN A 166      -5.117  40.369 -93.384  1.00 44.45           N  
ATOM   2465  H   GLN A 166      -5.694  40.627 -92.596  1.00 44.45           H  
ATOM   2466  CA  GLN A 166      -5.600  40.670 -94.731  1.00 44.45           C  
ATOM   2467  HA  GLN A 166      -5.618  39.753 -95.321  1.00 44.45           H  
ATOM   2468  C   GLN A 166      -4.640  41.659 -95.401  1.00 44.45           C  
ATOM   2469  CB  GLN A 166      -7.014  41.276 -94.676  1.00 44.45           C  
ATOM   2470  HB2 GLN A 166      -7.165  41.898 -95.558  1.00 44.45           H  
ATOM   2471  HB3 GLN A 166      -7.110  41.910 -93.795  1.00 44.45           H  
ATOM   2472  O   GLN A 166      -4.283  42.681 -94.813  1.00 44.45           O  
ATOM   2473  CG  GLN A 166      -8.108  40.202 -94.679  1.00 44.45           C  
ATOM   2474  HG2 GLN A 166      -8.025  39.621 -95.598  1.00 44.45           H  
ATOM   2475  HG3 GLN A 166      -7.945  39.519 -93.846  1.00 44.45           H  
ATOM   2476  CD  GLN A 166      -9.522  40.786 -94.612  1.00 44.45           C  
ATOM   2477  NE2 GLN A 166     -10.545  39.974 -94.765  1.00 44.45           N  
ATOM   2478 HE21 GLN A 166     -10.388  39.037 -95.108  1.00 44.45           H  
ATOM   2479 HE22 GLN A 166     -11.451  40.414 -94.844  1.00 44.45           H  
ATOM   2480  OE1 GLN A 166      -9.739  41.969 -94.408  1.00 44.45           O  
ATOM   2481  N   GLY A 167      -4.214  41.358 -96.625  1.00 45.60           N  
ATOM   2482  H   GLY A 167      -4.500  40.479 -97.032  1.00 45.60           H  
ATOM   2483  CA  GLY A 167      -3.326  42.220 -97.411  1.00 45.60           C  
ATOM   2484  HA2 GLY A 167      -3.443  43.257 -97.097  1.00 45.60           H  
ATOM   2485  HA3 GLY A 167      -3.617  42.148 -98.459  1.00 45.60           H  
ATOM   2486  C   GLY A 167      -1.843  41.865 -97.320  1.00 45.60           C  
ATOM   2487  O   GLY A 167      -1.046  42.376 -98.110  1.00 45.60           O  
ATOM   2488  N   SER A 168      -1.465  40.933 -96.444  1.00 42.98           N  
ATOM   2489  H   SER A 168      -2.168  40.543 -95.833  1.00 42.98           H  
ATOM   2490  CA  SER A 168      -0.304  40.093 -96.746  1.00 42.98           C  
ATOM   2491  HA  SER A 168       0.588  40.713 -96.838  1.00 42.98           H  
ATOM   2492  C   SER A 168      -0.618  39.413 -98.068  1.00 42.98           C  
ATOM   2493  CB  SER A 168      -0.066  39.010 -95.692  1.00 42.98           C  
ATOM   2494  HB2 SER A 168      -0.693  38.145 -95.909  1.00 42.98           H  
ATOM   2495  HB3 SER A 168       0.976  38.693 -95.728  1.00 42.98           H  
ATOM   2496  O   SER A 168      -1.739  38.953 -98.252  1.00 42.98           O  
ATOM   2497  OG  SER A 168      -0.390  39.459 -94.396  1.00 42.98           O  
ATOM   2498  HG  SER A 168      -1.337  39.348 -94.288  1.00 42.98           H  
ATOM   2499  N   THR A 169       0.314  39.430 -99.009  1.00 46.78           N  
ATOM   2500  H   THR A 169       1.230  39.791 -98.783  1.00 46.78           H  
ATOM   2501  CA  THR A 169       0.125  38.890-100.354  1.00 46.78           C  
ATOM   2502  HA  THR A 169      -0.457  39.618-100.920  1.00 46.78           H  
ATOM   2503  C   THR A 169      -0.605  37.540-100.261  1.00 46.78           C  
ATOM   2504  CB  THR A 169       1.499  38.711-101.019  1.00 46.78           C  
ATOM   2505  HB  THR A 169       1.909  37.728-100.786  1.00 46.78           H  
ATOM   2506  O   THR A 169      -0.052  36.653 -99.609  1.00 46.78           O  
ATOM   2507  CG2 THR A 169       1.426  38.889-102.532  1.00 46.78           C  
ATOM   2508 HG21 THR A 169       2.421  38.768-102.960  1.00 46.78           H  
ATOM   2509 HG22 THR A 169       1.036  39.875-102.782  1.00 46.78           H  
ATOM   2510 HG23 THR A 169       0.771  38.127-102.954  1.00 46.78           H  
ATOM   2511  OG1 THR A 169       2.408  39.691-100.554  1.00 46.78           O  
ATOM   2512  HG1 THR A 169       2.054  40.544-100.816  1.00 46.78           H  
ATOM   2513  N   PRO A 170      -1.809  37.390-100.847  1.00 46.54           N  
ATOM   2514  CA  PRO A 170      -2.726  36.252-100.637  1.00 46.54           C  
ATOM   2515  HA  PRO A 170      -2.919  36.139 -99.570  1.00 46.54           H  
ATOM   2516  C   PRO A 170      -2.193  34.896-101.137  1.00 46.54           C  
ATOM   2517  CB  PRO A 170      -4.044  36.659-101.318  1.00 46.54           C  
ATOM   2518  HB2 PRO A 170      -4.557  35.823-101.793  1.00 46.54           H  
ATOM   2519  HB3 PRO A 170      -4.700  37.109-100.574  1.00 46.54           H  
ATOM   2520  O   PRO A 170      -2.922  33.938-101.319  1.00 46.54           O  
ATOM   2521  CG  PRO A 170      -3.630  37.715-102.336  1.00 46.54           C  
ATOM   2522  HG2 PRO A 170      -3.279  37.226-103.244  1.00 46.54           H  
ATOM   2523  HG3 PRO A 170      -4.446  38.405-102.557  1.00 46.54           H  
ATOM   2524  CD  PRO A 170      -2.469  38.411-101.644  1.00 46.54           C  
ATOM   2525  HD2 PRO A 170      -2.850  39.191-100.986  1.00 46.54           H  
ATOM   2526  HD3 PRO A 170      -1.801  38.830-102.397  1.00 46.54           H  
ATOM   2527  N   ASN A 171      -0.891  34.787-101.384  1.00 46.14           N  
ATOM   2528  H   ASN A 171      -0.299  35.533-101.048  1.00 46.14           H  
ATOM   2529  CA  ASN A 171      -0.275  33.655-102.060  1.00 46.14           C  
ATOM   2530  HA  ASN A 171      -1.007  33.216-102.739  1.00 46.14           H  
ATOM   2531  C   ASN A 171       0.144  32.521-101.120  1.00 46.14           C  
ATOM   2532  CB  ASN A 171       0.912  34.177-102.884  1.00 46.14           C  
ATOM   2533  HB2 ASN A 171       1.551  34.801-102.260  1.00 46.14           H  
ATOM   2534  HB3 ASN A 171       1.498  33.326-103.232  1.00 46.14           H  
ATOM   2535  O   ASN A 171       0.780  31.573-101.575  1.00 46.14           O  
ATOM   2536  CG  ASN A 171       0.494  34.948-104.119  1.00 46.14           C  
ATOM   2537  ND2 ASN A 171       1.449  35.385-104.904  1.00 46.14           N  
ATOM   2538 HD21 ASN A 171       1.119  35.824-105.751  1.00 46.14           H  
ATOM   2539 HD22 ASN A 171       2.409  35.126-104.723  1.00 46.14           H  
ATOM   2540  OD1 ASN A 171      -0.654  35.197-104.422  1.00 46.14           O  
ATOM   2541  N   LEU A 172      -0.121  32.624 -99.819  1.00 43.80           N  
ATOM   2542  H   LEU A 172      -0.720  33.382 -99.523  1.00 43.80           H  
ATOM   2543  CA  LEU A 172       0.189  31.572 -98.858  1.00 43.80           C  
ATOM   2544  HA  LEU A 172       0.145  30.594 -99.337  1.00 43.80           H  
ATOM   2545  C   LEU A 172      -0.876  31.602 -97.761  1.00 43.80           C  
ATOM   2546  CB  LEU A 172       1.607  31.768 -98.275  1.00 43.80           C  
ATOM   2547  HB2 LEU A 172       1.733  31.074 -97.444  1.00 43.80           H  
ATOM   2548  HB3 LEU A 172       1.664  32.779 -97.872  1.00 43.80           H  
ATOM   2549  O   LEU A 172      -0.602  32.155 -96.696  1.00 43.80           O  
ATOM   2550  CG  LEU A 172       2.784  31.566 -99.246  1.00 43.80           C  
ATOM   2551  HG  LEU A 172       2.673  32.204-100.122  1.00 43.80           H  
ATOM   2552  CD1 LEU A 172       4.078  32.005 -98.561  1.00 43.80           C  
ATOM   2553 HD11 LEU A 172       4.914  31.888 -99.251  1.00 43.80           H  
ATOM   2554 HD12 LEU A 172       4.251  31.399 -97.671  1.00 43.80           H  
ATOM   2555 HD13 LEU A 172       3.999  33.054 -98.277  1.00 43.80           H  
ATOM   2556  CD2 LEU A 172       2.956  30.106 -99.678  1.00 43.80           C  
ATOM   2557 HD21 LEU A 172       2.067  29.777-100.217  1.00 43.80           H  
ATOM   2558 HD22 LEU A 172       3.810  30.016-100.349  1.00 43.80           H  
ATOM   2559 HD23 LEU A 172       3.097  29.467 -98.806  1.00 43.80           H  
ATOM   2560  N   PRO A 173      -2.066  31.024 -97.983  1.00 48.25           N  
ATOM   2561  CA  PRO A 173      -2.891  30.555 -96.876  1.00 48.25           C  
ATOM   2562  HA  PRO A 173      -3.330  31.393 -96.335  1.00 48.25           H  
ATOM   2563  C   PRO A 173      -1.974  29.748 -95.957  1.00 48.25           C  
ATOM   2564  CB  PRO A 173      -3.991  29.706 -97.533  1.00 48.25           C  
ATOM   2565  HB2 PRO A 173      -4.232  28.818 -96.949  1.00 48.25           H  
ATOM   2566  HB3 PRO A 173      -4.882  30.324 -97.649  1.00 48.25           H  
ATOM   2567  O   PRO A 173      -1.556  28.651 -96.341  1.00 48.25           O  
ATOM   2568  CG  PRO A 173      -3.442  29.366 -98.925  1.00 48.25           C  
ATOM   2569  HG2 PRO A 173      -4.229  29.243 -99.669  1.00 48.25           H  
ATOM   2570  HG3 PRO A 173      -2.801  28.484 -98.886  1.00 48.25           H  
ATOM   2571  CD  PRO A 173      -2.582  30.563 -99.261  1.00 48.25           C  
ATOM   2572  HD2 PRO A 173      -3.203  31.343 -99.702  1.00 48.25           H  
ATOM   2573  HD3 PRO A 173      -1.808  30.271 -99.971  1.00 48.25           H  
ATOM   2574  N   GLN A 174      -1.530  30.312 -94.817  1.00 52.33           N  
ATOM   2575  H   GLN A 174      -1.766  31.269 -94.596  1.00 52.33           H  
ATOM   2576  CA  GLN A 174      -0.625  29.539 -93.971  1.00 52.33           C  
ATOM   2577  HA  GLN A 174       0.230  29.271 -94.591  1.00 52.33           H  
ATOM   2578  C   GLN A 174      -1.431  28.328 -93.549  1.00 52.33           C  
ATOM   2579  CB  GLN A 174      -0.063  30.189 -92.706  1.00 52.33           C  
ATOM   2580  HB2 GLN A 174       0.521  29.425 -92.192  1.00 52.33           H  
ATOM   2581  HB3 GLN A 174      -0.861  30.411 -91.997  1.00 52.33           H  
ATOM   2582  O   GLN A 174      -2.506  28.499 -92.962  1.00 52.33           O  
ATOM   2583  CG  GLN A 174       0.824  31.413 -92.933  1.00 52.33           C  
ATOM   2584  HG2 GLN A 174       0.580  31.886 -93.885  1.00 52.33           H  
ATOM   2585  HG3 GLN A 174       0.640  32.137 -92.139  1.00 52.33           H  
ATOM   2586  CD  GLN A 174       2.297  31.035 -92.881  1.00 52.33           C  
ATOM   2587  NE2 GLN A 174       3.061  31.351 -93.900  1.00 52.33           N  
ATOM   2588 HE21 GLN A 174       2.646  31.797 -94.706  1.00 52.33           H  
ATOM   2589 HE22 GLN A 174       4.024  31.051 -93.848  1.00 52.33           H  
ATOM   2590  OE1 GLN A 174       2.796  30.455 -91.929  1.00 52.33           O  
ATOM   2591  N   PRO A 175      -0.932  27.131 -93.851  1.00 58.26           N  
ATOM   2592  CA  PRO A 175      -1.608  25.943 -93.426  1.00 58.26           C  
ATOM   2593  HA  PRO A 175      -2.584  25.891 -93.908  1.00 58.26           H  
ATOM   2594  C   PRO A 175      -1.771  26.013 -91.917  1.00 58.26           C  
ATOM   2595  CB  PRO A 175      -0.723  24.797 -93.882  1.00 58.26           C  
ATOM   2596  HB2 PRO A 175      -0.325  24.235 -93.038  1.00 58.26           H  
ATOM   2597  HB3 PRO A 175      -1.329  24.167 -94.533  1.00 58.26           H  
ATOM   2598  O   PRO A 175      -0.792  26.154 -91.179  1.00 58.26           O  
ATOM   2599  CG  PRO A 175       0.404  25.371 -94.729  1.00 58.26           C  
ATOM   2600  HG2 PRO A 175       1.369  24.958 -94.435  1.00 58.26           H  
ATOM   2601  HG3 PRO A 175       0.209  25.169 -95.782  1.00 58.26           H  
ATOM   2602  CD  PRO A 175       0.348  26.862 -94.481  1.00 58.26           C  
ATOM   2603  HD2 PRO A 175       0.445  27.382 -95.434  1.00 58.26           H  
ATOM   2604  HD3 PRO A 175       1.152  27.154 -93.806  1.00 58.26           H  
ATOM   2605  N   THR A 176      -3.011  25.967 -91.448  1.00 65.48           N  
ATOM   2606  H   THR A 176      -3.778  25.857 -92.096  1.00 65.48           H  
ATOM   2607  CA  THR A 176      -3.281  25.699 -90.040  1.00 65.48           C  
ATOM   2608  HA  THR A 176      -2.886  26.510 -89.428  1.00 65.48           H  
ATOM   2609  C   THR A 176      -2.547  24.406 -89.699  1.00 65.48           C  
ATOM   2610  CB  THR A 176      -4.797  25.568 -89.813  1.00 65.48           C  
ATOM   2611  HB  THR A 176      -4.986  25.056 -88.869  1.00 65.48           H  
ATOM   2612  O   THR A 176      -2.694  23.433 -90.431  1.00 65.48           O  
ATOM   2613  CG2 THR A 176      -5.477  26.934 -89.772  1.00 65.48           C  
ATOM   2614 HG21 THR A 176      -5.057  27.534 -88.965  1.00 65.48           H  
ATOM   2615 HG22 THR A 176      -6.545  26.811 -89.591  1.00 65.48           H  
ATOM   2616 HG23 THR A 176      -5.333  27.457 -90.717  1.00 65.48           H  
ATOM   2617  OG1 THR A 176      -5.401  24.871 -90.880  1.00 65.48           O  
ATOM   2618  HG1 THR A 176      -6.324  25.128 -90.930  1.00 65.48           H  
ATOM   2619  N   THR A 177      -1.693  24.388 -88.664  1.00 76.36           N  
ATOM   2620  H   THR A 177      -1.490  25.244 -88.166  1.00 76.36           H  
ATOM   2621  CA  THR A 177      -0.937  23.179 -88.288  1.00 76.36           C  
ATOM   2622  HA  THR A 177      -0.161  23.001 -89.032  1.00 76.36           H  
ATOM   2623  C   THR A 177      -1.891  21.995 -88.256  1.00 76.36           C  
ATOM   2624  CB  THR A 177      -0.284  23.309 -86.905  1.00 76.36           C  
ATOM   2625  HB  THR A 177      -1.062  23.390 -86.145  1.00 76.36           H  
ATOM   2626  O   THR A 177      -2.954  22.094 -87.641  1.00 76.36           O  
ATOM   2627  CG2 THR A 177       0.630  22.135 -86.553  1.00 76.36           C  
ATOM   2628 HG21 THR A 177       0.052  21.212 -86.502  1.00 76.36           H  
ATOM   2629 HG22 THR A 177       1.076  22.297 -85.572  1.00 76.36           H  
ATOM   2630 HG23 THR A 177       1.415  22.029 -87.303  1.00 76.36           H  
ATOM   2631  OG1 THR A 177       0.513  24.468 -86.836  1.00 76.36           O  
ATOM   2632  HG1 THR A 177       0.898  24.438 -85.957  1.00 76.36           H  
ATOM   2633  N   GLN A 178      -1.551  20.910 -88.952  1.00 81.92           N  
ATOM   2634  H   GLN A 178      -0.682  20.889 -89.466  1.00 81.92           H  
ATOM   2635  CA  GLN A 178      -2.437  19.756 -89.024  1.00 81.92           C  
ATOM   2636  HA  GLN A 178      -3.331  20.078 -89.558  1.00 81.92           H  
ATOM   2637  C   GLN A 178      -2.818  19.304 -87.607  1.00 81.92           C  
ATOM   2638  CB  GLN A 178      -1.791  18.630 -89.837  1.00 81.92           C  
ATOM   2639  HB2 GLN A 178      -1.454  19.017 -90.798  1.00 81.92           H  
ATOM   2640  HB3 GLN A 178      -0.931  18.235 -89.296  1.00 81.92           H  
ATOM   2641  O   GLN A 178      -1.946  19.151 -86.752  1.00 81.92           O  
ATOM   2642  CG  GLN A 178      -2.806  17.508 -90.089  1.00 81.92           C  
ATOM   2643  HG2 GLN A 178      -3.686  17.922 -90.582  1.00 81.92           H  
ATOM   2644  HG3 GLN A 178      -3.116  17.083 -89.135  1.00 81.92           H  
ATOM   2645  CD  GLN A 178      -2.242  16.375 -90.937  1.00 81.92           C  
ATOM   2646  NE2 GLN A 178      -2.999  15.847 -91.876  1.00 81.92           N  
ATOM   2647 HE21 GLN A 178      -3.951  16.163 -91.995  1.00 81.92           H  
ATOM   2648 HE22 GLN A 178      -2.669  14.984 -92.283  1.00 81.92           H  
ATOM   2649  OE1 GLN A 178      -1.116  15.928 -90.766  1.00 81.92           O  
ATOM   2650  N   GLY A 179      -4.113  19.135 -87.334  1.00 84.47           N  
ATOM   2651  H   GLY A 179      -4.785  19.330 -88.062  1.00 84.47           H  
ATOM   2652  CA  GLY A 179      -4.584  18.748 -86.000  1.00 84.47           C  
ATOM   2653  HA2 GLY A 179      -5.574  18.300 -86.092  1.00 84.47           H  
ATOM   2654  HA3 GLY A 179      -3.916  17.988 -85.595  1.00 84.47           H  
ATOM   2655  C   GLY A 179      -4.665  19.888 -84.977  1.00 84.47           C  
ATOM   2656  O   GLY A 179      -5.041  19.629 -83.833  1.00 84.47           O  
ATOM   2657  N   ARG A 180      -4.358  21.136 -85.356  1.00 85.35           N  
ATOM   2658  H   ARG A 180      -4.000  21.284 -86.289  1.00 85.35           H  
ATOM   2659  CA  ARG A 180      -4.655  22.316 -84.537  1.00 85.35           C  
ATOM   2660  HA  ARG A 180      -4.421  22.058 -83.504  1.00 85.35           H  
ATOM   2661  C   ARG A 180      -6.127  22.665 -84.645  1.00 85.35           C  
ATOM   2662  CB  ARG A 180      -3.796  23.516 -84.942  1.00 85.35           C  
ATOM   2663  HB2 ARG A 180      -4.041  23.812 -85.962  1.00 85.35           H  
ATOM   2664  HB3 ARG A 180      -2.750  23.212 -84.901  1.00 85.35           H  
ATOM   2665  O   ARG A 180      -6.633  22.759 -85.758  1.00 85.35           O  
ATOM   2666  CG  ARG A 180      -4.019  24.708 -83.998  1.00 85.35           C  
ATOM   2667  HG2 ARG A 180      -3.735  24.427 -82.983  1.00 85.35           H  
ATOM   2668  HG3 ARG A 180      -5.071  24.992 -83.996  1.00 85.35           H  
ATOM   2669  CD  ARG A 180      -3.225  25.936 -84.430  1.00 85.35           C  
ATOM   2670  HD2 ARG A 180      -3.446  26.142 -85.477  1.00 85.35           H  
ATOM   2671  HD3 ARG A 180      -3.561  26.772 -83.817  1.00 85.35           H  
ATOM   2672  NE  ARG A 180      -1.784  25.746 -84.233  1.00 85.35           N  
ATOM   2673  HE  ARG A 180      -1.500  24.908 -83.747  1.00 85.35           H  
ATOM   2674  NH1 ARG A 180      -0.998  27.620 -85.290  1.00 85.35           N  
ATOM   2675 HH11 ARG A 180      -1.947  27.817 -85.573  1.00 85.35           H  
ATOM   2676 HH12 ARG A 180      -0.217  28.123 -85.686  1.00 85.35           H  
ATOM   2677  NH2 ARG A 180       0.421  26.251 -84.259  1.00 85.35           N  
ATOM   2678 HH21 ARG A 180       0.478  25.539 -83.545  1.00 85.35           H  
ATOM   2679 HH22 ARG A 180       1.214  26.814 -84.534  1.00 85.35           H  
ATOM   2680  CZ  ARG A 180      -0.799  26.537 -84.596  1.00 85.35           C  
ATOM   2681  N   LEU A 181      -6.799  22.913 -83.531  1.00 85.78           N  
ATOM   2682  H   LEU A 181      -6.326  22.800 -82.646  1.00 85.78           H  
ATOM   2683  CA  LEU A 181      -8.188  23.361 -83.561  1.00 85.78           C  
ATOM   2684  HA  LEU A 181      -8.776  22.611 -84.090  1.00 85.78           H  
ATOM   2685  C   LEU A 181      -8.372  24.667 -84.343  1.00 85.78           C  
ATOM   2686  CB  LEU A 181      -8.724  23.505 -82.137  1.00 85.78           C  
ATOM   2687  HB2 LEU A 181      -8.015  24.088 -81.549  1.00 85.78           H  
ATOM   2688  HB3 LEU A 181      -9.664  24.055 -82.188  1.00 85.78           H  
ATOM   2689  O   LEU A 181      -7.553  25.588 -84.278  1.00 85.78           O  
ATOM   2690  CG  LEU A 181      -8.966  22.184 -81.406  1.00 85.78           C  
ATOM   2691  HG  LEU A 181      -8.019  21.651 -81.314  1.00 85.78           H  
ATOM   2692  CD1 LEU A 181      -9.515  22.511 -80.023  1.00 85.78           C  
ATOM   2693 HD11 LEU A 181     -10.355  23.202 -80.101  1.00 85.78           H  
ATOM   2694 HD12 LEU A 181      -8.731  22.942 -79.400  1.00 85.78           H  
ATOM   2695 HD13 LEU A 181      -9.912  21.609 -79.557  1.00 85.78           H  
ATOM   2696  CD2 LEU A 181      -9.968  21.296 -82.133  1.00 85.78           C  
ATOM   2697 HD21 LEU A 181     -10.194  20.418 -81.528  1.00 85.78           H  
ATOM   2698 HD22 LEU A 181     -10.871  21.872 -82.336  1.00 85.78           H  
ATOM   2699 HD23 LEU A 181      -9.549  20.944 -83.075  1.00 85.78           H  
ATOM   2700  N   VAL A 182      -9.480  24.735 -85.075  1.00 85.35           N  
ATOM   2701  H   VAL A 182     -10.094  23.934 -85.099  1.00 85.35           H  
ATOM   2702  CA  VAL A 182      -9.898  25.927 -85.809  1.00 85.35           C  
ATOM   2703  HA  VAL A 182      -9.027  26.554 -86.002  1.00 85.35           H  
ATOM   2704  C   VAL A 182     -10.867  26.727 -84.950  1.00 85.35           C  
ATOM   2705  CB  VAL A 182     -10.501  25.556 -87.175  1.00 85.35           C  
ATOM   2706  HB  VAL A 182     -11.355  24.894 -87.033  1.00 85.35           H  
ATOM   2707  O   VAL A 182     -11.815  26.183 -84.378  1.00 85.35           O  
ATOM   2708  CG1 VAL A 182     -10.959  26.798 -87.943  1.00 85.35           C  
ATOM   2709 HG11 VAL A 182     -10.129  27.498 -88.033  1.00 85.35           H  
ATOM   2710 HG12 VAL A 182     -11.308  26.515 -88.936  1.00 85.35           H  
ATOM   2711 HG13 VAL A 182     -11.784  27.286 -87.424  1.00 85.35           H  
ATOM   2712  CG2 VAL A 182      -9.455  24.842 -88.041  1.00 85.35           C  
ATOM   2713 HG21 VAL A 182      -9.882  24.592 -89.012  1.00 85.35           H  
ATOM   2714 HG22 VAL A 182      -8.582  25.480 -88.182  1.00 85.35           H  
ATOM   2715 HG23 VAL A 182      -9.151  23.916 -87.554  1.00 85.35           H  
ATOM   2716  N   THR A 183     -10.634  28.031 -84.869  1.00 83.79           N  
ATOM   2717  H   THR A 183      -9.844  28.419 -85.366  1.00 83.79           H  
ATOM   2718  CA  THR A 183     -11.584  28.992 -84.322  1.00 83.79           C  
ATOM   2719  HA  THR A 183     -12.417  28.442 -83.884  1.00 83.79           H  
ATOM   2720  C   THR A 183     -12.163  29.861 -85.418  1.00 83.79           C  
ATOM   2721  CB  THR A 183     -10.991  29.874 -83.218  1.00 83.79           C  
ATOM   2722  HB  THR A 183     -11.713  30.651 -82.970  1.00 83.79           H  
ATOM   2723  O   THR A 183     -11.564  30.065 -86.473  1.00 83.79           O  
ATOM   2724  CG2 THR A 183     -10.731  29.059 -81.964  1.00 83.79           C  
ATOM   2725 HG21 THR A 183     -10.003  29.573 -81.336  1.00 83.79           H  
ATOM   2726 HG22 THR A 183     -11.661  28.932 -81.411  1.00 83.79           H  
ATOM   2727 HG23 THR A 183     -10.358  28.074 -82.243  1.00 83.79           H  
ATOM   2728  OG1 THR A 183      -9.779  30.499 -83.571  1.00 83.79           O  
ATOM   2729  HG1 THR A 183      -9.386  30.851 -82.769  1.00 83.79           H  
ATOM   2730  N   GLY A 184     -13.350  30.390 -85.150  1.00 82.13           N  
ATOM   2731  H   GLY A 184     -13.809  30.137 -84.286  1.00 82.13           H  
ATOM   2732  CA  GLY A 184     -13.962  31.391 -85.990  1.00 82.13           C  
ATOM   2733  HA2 GLY A 184     -14.133  30.972 -86.981  1.00 82.13           H  
ATOM   2734  HA3 GLY A 184     -14.904  31.695 -85.534  1.00 82.13           H  
ATOM   2735  C   GLY A 184     -13.083  32.625 -86.100  1.00 82.13           C  
ATOM   2736  O   GLY A 184     -12.482  33.061 -85.117  1.00 82.13           O  
ATOM   2737  N   SER A 185     -13.052  33.220 -87.285  1.00 80.14           N  
ATOM   2738  H   SER A 185     -13.459  32.744 -88.077  1.00 80.14           H  
ATOM   2739  CA  SER A 185     -12.371  34.496 -87.535  1.00 80.14           C  
ATOM   2740  HA  SER A 185     -11.413  34.508 -87.016  1.00 80.14           H  
ATOM   2741  C   SER A 185     -13.177  35.721 -87.081  1.00 80.14           C  
ATOM   2742  CB  SER A 185     -12.111  34.608 -89.033  1.00 80.14           C  
ATOM   2743  HB2 SER A 185     -11.516  35.496 -89.243  1.00 80.14           H  
ATOM   2744  HB3 SER A 185     -11.579  33.724 -89.385  1.00 80.14           H  
ATOM   2745  O   SER A 185     -12.674  36.844 -87.090  1.00 80.14           O  
ATOM   2746  OG  SER A 185     -13.369  34.702 -89.672  1.00 80.14           O  
ATOM   2747  HG  SER A 185     -13.225  34.592 -90.615  1.00 80.14           H  
ATOM   2748  N   GLY A 186     -14.458  35.552 -86.735  1.00 79.72           N  
ATOM   2749  H   GLY A 186     -14.839  34.616 -86.715  1.00 79.72           H  
ATOM   2750  CA  GLY A 186     -15.374  36.679 -86.562  1.00 79.72           C  
ATOM   2751  HA2 GLY A 186     -14.911  37.423 -85.914  1.00 79.72           H  
ATOM   2752  HA3 GLY A 186     -16.292  36.336 -86.085  1.00 79.72           H  
ATOM   2753  C   GLY A 186     -15.750  37.377 -87.873  1.00 79.72           C  
ATOM   2754  O   GLY A 186     -16.392  38.426 -87.818  1.00 79.72           O  
ATOM   2755  N   ARG A 187     -15.402  36.815 -89.044  1.00 74.78           N  
ATOM   2756  H   ARG A 187     -14.869  35.957 -89.025  1.00 74.78           H  
ATOM   2757  CA  ARG A 187     -15.804  37.314 -90.371  1.00 74.78           C  
ATOM   2758  HA  ARG A 187     -16.337  38.257 -90.253  1.00 74.78           H  
ATOM   2759  C   ARG A 187     -16.756  36.333 -91.051  1.00 74.78           C  
ATOM   2760  CB  ARG A 187     -14.575  37.570 -91.247  1.00 74.78           C  
ATOM   2761  HB2 ARG A 187     -14.042  36.633 -91.405  1.00 74.78           H  
ATOM   2762  HB3 ARG A 187     -14.904  37.940 -92.218  1.00 74.78           H  
ATOM   2763  O   ARG A 187     -16.561  35.127 -90.977  1.00 74.78           O  
ATOM   2764  CG  ARG A 187     -13.632  38.595 -90.608  1.00 74.78           C  
ATOM   2765  HG2 ARG A 187     -14.163  39.536 -90.464  1.00 74.78           H  
ATOM   2766  HG3 ARG A 187     -13.279  38.230 -89.644  1.00 74.78           H  
ATOM   2767  CD  ARG A 187     -12.426  38.816 -91.514  1.00 74.78           C  
ATOM   2768  HD2 ARG A 187     -12.766  39.151 -92.494  1.00 74.78           H  
ATOM   2769  HD3 ARG A 187     -11.916  37.859 -91.627  1.00 74.78           H  
ATOM   2770  NE  ARG A 187     -11.518  39.822 -90.936  1.00 74.78           N  
ATOM   2771  HE  ARG A 187     -11.918  40.462 -90.264  1.00 74.78           H  
ATOM   2772  NH1 ARG A 187      -9.612  39.073 -91.945  1.00 74.78           N  
ATOM   2773 HH11 ARG A 187      -8.605  38.991 -91.953  1.00 74.78           H  
ATOM   2774 HH12 ARG A 187     -10.163  38.355 -92.394  1.00 74.78           H  
ATOM   2775  NH2 ARG A 187      -9.495  40.781 -90.519  1.00 74.78           N  
ATOM   2776 HH21 ARG A 187      -8.490  40.753 -90.620  1.00 74.78           H  
ATOM   2777 HH22 ARG A 187      -9.911  41.337 -89.785  1.00 74.78           H  
ATOM   2778  CZ  ARG A 187     -10.219  39.897 -91.144  1.00 74.78           C  
ATOM   2779  N   GLY A 188     -17.817  36.864 -91.650  1.00 68.49           N  
ATOM   2780  H   GLY A 188     -17.869  37.870 -91.722  1.00 68.49           H  
ATOM   2781  CA  GLY A 188     -18.663  36.090 -92.553  1.00 68.49           C  
ATOM   2782  HA2 GLY A 188     -18.759  35.063 -92.199  1.00 68.49           H  
ATOM   2783  HA3 GLY A 188     -19.660  36.526 -92.623  1.00 68.49           H  
ATOM   2784  C   GLY A 188     -18.039  36.084 -93.943  1.00 68.49           C  
ATOM   2785  O   GLY A 188     -17.327  37.026 -94.296  1.00 68.49           O  
ATOM   2786  N   GLY A 189     -18.304  35.045 -94.720  1.00 66.28           N  
ATOM   2787  H   GLY A 189     -18.850  34.278 -94.356  1.00 66.28           H  
ATOM   2788  CA  GLY A 189     -17.900  34.960 -96.121  1.00 66.28           C  
ATOM   2789  HA2 GLY A 189     -18.133  35.893 -96.633  1.00 66.28           H  
ATOM   2790  HA3 GLY A 189     -16.827  34.779 -96.192  1.00 66.28           H  
ATOM   2791  C   GLY A 189     -18.625  33.814 -96.803  1.00 66.28           C  
ATOM   2792  O   GLY A 189     -18.575  32.705 -96.285  1.00 66.28           O  
ATOM   2793  N   ASP A 190     -19.307  34.101 -97.912  1.00 58.51           N  
ATOM   2794  H   ASP A 190     -19.304  35.058 -98.236  1.00 58.51           H  
ATOM   2795  CA  ASP A 190     -20.306  33.236 -98.567  1.00 58.51           C  
ATOM   2796  HA  ASP A 190     -21.187  33.169 -97.928  1.00 58.51           H  
ATOM   2797  C   ASP A 190     -19.843  31.785 -98.810  1.00 58.51           C  
ATOM   2798  CB  ASP A 190     -20.745  33.909 -99.886  1.00 58.51           C  
ATOM   2799  HB2 ASP A 190     -19.867  34.074-100.511  1.00 58.51           H  
ATOM   2800  HB3 ASP A 190     -21.412  33.230-100.418  1.00 58.51           H  
ATOM   2801  O   ASP A 190     -20.656  30.869 -98.777  1.00 58.51           O  
ATOM   2802  CG  ASP A 190     -21.488  35.243 -99.688  1.00 58.51           C  
ATOM   2803  OD1 ASP A 190     -21.576  36.029-100.662  1.00 58.51           O  
ATOM   2804  OD2 ASP A 190     -21.940  35.508 -98.551  1.00 58.51           O  
ATOM   2805  N   GLU A 191     -18.538  31.567 -98.951  1.00 58.35           N  
ATOM   2806  H   GLU A 191     -17.933  32.376 -98.944  1.00 58.35           H  
ATOM   2807  CA  GLU A 191     -17.886  30.286 -99.277  1.00 58.35           C  
ATOM   2808  HA  GLU A 191     -18.426  29.794-100.086  1.00 58.35           H  
ATOM   2809  C   GLU A 191     -17.841  29.276 -98.113  1.00 58.35           C  
ATOM   2810  CB  GLU A 191     -16.466  30.629 -99.769  1.00 58.35           C  
ATOM   2811  HB2 GLU A 191     -15.973  31.211 -98.989  1.00 58.35           H  
ATOM   2812  HB3 GLU A 191     -15.895  29.715 -99.931  1.00 58.35           H  
ATOM   2813  O   GLU A 191     -17.321  28.173 -98.241  1.00 58.35           O  
ATOM   2814  CG  GLU A 191     -16.501  31.432-101.089  1.00 58.35           C  
ATOM   2815  HG2 GLU A 191     -16.748  30.746-101.899  1.00 58.35           H  
ATOM   2816  HG3 GLU A 191     -17.295  32.178-101.050  1.00 58.35           H  
ATOM   2817  CD  GLU A 191     -15.206  32.187-101.433  1.00 58.35           C  
ATOM   2818  OE1 GLU A 191     -15.139  32.702-102.575  1.00 58.35           O  
ATOM   2819  OE2 GLU A 191     -14.352  32.383-100.539  1.00 58.35           O  
ATOM   2820  N   LEU A 192     -18.352  29.640 -96.935  1.00 54.04           N  
ATOM   2821  H   LEU A 192     -18.722  30.578 -96.872  1.00 54.04           H  
ATOM   2822  CA  LEU A 192     -18.186  28.841 -95.716  1.00 54.04           C  
ATOM   2823  HA  LEU A 192     -17.619  27.935 -95.933  1.00 54.04           H  
ATOM   2824  C   LEU A 192     -19.460  28.371 -95.049  1.00 54.04           C  
ATOM   2825  CB  LEU A 192     -17.432  29.668 -94.714  1.00 54.04           C  
ATOM   2826  HB2 LEU A 192     -17.667  29.331 -93.704  1.00 54.04           H  
ATOM   2827  HB3 LEU A 192     -17.764  30.704 -94.781  1.00 54.04           H  
ATOM   2828  O   LEU A 192     -19.386  27.662 -94.037  1.00 54.04           O  
ATOM   2829  CG  LEU A 192     -15.936  29.574 -94.865  1.00 54.04           C  
ATOM   2830  HG  LEU A 192     -15.643  30.166 -93.998  1.00 54.04           H  
ATOM   2831  CD1 LEU A 192     -15.284  30.185 -96.082  1.00 54.04           C  
ATOM   2832 HD11 LEU A 192     -14.251  30.464 -95.875  1.00 54.04           H  
ATOM   2833 HD12 LEU A 192     -15.285  29.455 -96.892  1.00 54.04           H  
ATOM   2834 HD13 LEU A 192     -15.842  31.044 -96.454  1.00 54.04           H  
ATOM   2835  CD2 LEU A 192     -15.321  28.260 -94.506  1.00 54.04           C  
ATOM   2836 HD21 LEU A 192     -15.386  27.629 -95.392  1.00 54.04           H  
ATOM   2837 HD22 LEU A 192     -14.281  28.413 -94.217  1.00 54.04           H  
ATOM   2838 HD23 LEU A 192     -15.863  27.815 -93.671  1.00 54.04           H  
ATOM   2839  N   GLU A 193     -20.616  28.726 -95.607  1.00 49.91           N  
ATOM   2840  H   GLU A 193     -20.588  29.236 -96.478  1.00 49.91           H  
ATOM   2841  CA  GLU A 193     -21.890  28.175 -95.145  1.00 49.91           C  
ATOM   2842  HA  GLU A 193     -22.146  28.626 -94.187  1.00 49.91           H  
ATOM   2843  C   GLU A 193     -21.848  26.663 -94.885  1.00 49.91           C  
ATOM   2844  CB  GLU A 193     -23.022  28.460 -96.144  1.00 49.91           C  
ATOM   2845  HB2 GLU A 193     -23.819  27.743 -95.945  1.00 49.91           H  
ATOM   2846  HB3 GLU A 193     -22.680  28.309 -97.168  1.00 49.91           H  
ATOM   2847  O   GLU A 193     -22.475  26.223 -93.913  1.00 49.91           O  
ATOM   2848  CG  GLU A 193     -23.621  29.863 -95.999  1.00 49.91           C  
ATOM   2849  HG2 GLU A 193     -22.925  30.583 -96.429  1.00 49.91           H  
ATOM   2850  HG3 GLU A 193     -23.736  30.083 -94.937  1.00 49.91           H  
ATOM   2851  CD  GLU A 193     -25.003  30.003 -96.667  1.00 49.91           C  
ATOM   2852  OE1 GLU A 193     -25.738  30.946 -96.281  1.00 49.91           O  
ATOM   2853  OE2 GLU A 193     -25.391  29.124 -97.471  1.00 49.91           O  
ATOM   2854  N   PRO A 194     -21.134  25.843 -95.683  1.00 53.65           N  
ATOM   2855  CA  PRO A 194     -21.275  24.418 -95.518  1.00 53.65           C  
ATOM   2856  HA  PRO A 194     -22.299  24.204 -95.213  1.00 53.65           H  
ATOM   2857  C   PRO A 194     -20.393  23.790 -94.437  1.00 53.65           C  
ATOM   2858  CB  PRO A 194     -21.129  23.823 -96.919  1.00 53.65           C  
ATOM   2859  HB2 PRO A 194     -22.124  23.703 -97.346  1.00 53.65           H  
ATOM   2860  HB3 PRO A 194     -20.634  22.852 -96.912  1.00 53.65           H  
ATOM   2861  O   PRO A 194     -20.680  22.641 -94.122  1.00 53.65           O  
ATOM   2862  CG  PRO A 194     -20.377  24.861 -97.752  1.00 53.65           C  
ATOM   2863  HG2 PRO A 194     -20.833  24.974 -98.735  1.00 53.65           H  
ATOM   2864  HG3 PRO A 194     -19.330  24.583 -97.872  1.00 53.65           H  
ATOM   2865  CD  PRO A 194     -20.482  26.154 -96.958  1.00 53.65           C  
ATOM   2866  HD2 PRO A 194     -19.472  26.535 -96.803  1.00 53.65           H  
ATOM   2867  HD3 PRO A 194     -21.061  26.874 -97.536  1.00 53.65           H  
ATOM   2868  N   LEU A 195     -19.397  24.439 -93.813  1.00 54.78           N  
ATOM   2869  H   LEU A 195     -19.214  25.403 -94.054  1.00 54.78           H  
ATOM   2870  CA  LEU A 195     -18.432  23.668 -92.992  1.00 54.78           C  
ATOM   2871  HA  LEU A 195     -18.833  22.671 -92.808  1.00 54.78           H  
ATOM   2872  C   LEU A 195     -18.157  24.106 -91.571  1.00 54.78           C  
ATOM   2873  CB  LEU A 195     -17.124  23.480 -93.751  1.00 54.78           C  
ATOM   2874  HB2 LEU A 195     -16.354  23.156 -93.050  1.00 54.78           H  
ATOM   2875  HB3 LEU A 195     -16.829  24.441 -94.173  1.00 54.78           H  
ATOM   2876  O   LEU A 195     -17.659  23.285 -90.797  1.00 54.78           O  
ATOM   2877  CG  LEU A 195     -17.303  22.394 -94.825  1.00 54.78           C  
ATOM   2878  HG  LEU A 195     -18.159  21.792 -94.520  1.00 54.78           H  
ATOM   2879  CD1 LEU A 195     -17.740  22.903 -96.198  1.00 54.78           C  
ATOM   2880 HD11 LEU A 195     -18.599  22.298 -96.487  1.00 54.78           H  
ATOM   2881 HD12 LEU A 195     -18.085  23.936 -96.147  1.00 54.78           H  
ATOM   2882 HD13 LEU A 195     -17.057  22.732 -97.030  1.00 54.78           H  
ATOM   2883  CD2 LEU A 195     -16.203  21.335 -94.783  1.00 54.78           C  
ATOM   2884 HD21 LEU A 195     -16.434  20.618 -93.995  1.00 54.78           H  
ATOM   2885 HD22 LEU A 195     -15.230  21.767 -94.549  1.00 54.78           H  
ATOM   2886 HD23 LEU A 195     -16.165  20.798 -95.730  1.00 54.78           H  
ATOM   2887  N   GLY A 196     -18.508  25.326 -91.200  1.00 64.83           N  
ATOM   2888  H   GLY A 196     -18.940  25.948 -91.868  1.00 64.83           H  
ATOM   2889  CA  GLY A 196     -18.324  25.777 -89.832  1.00 64.83           C  
ATOM   2890  HA2 GLY A 196     -17.771  25.041 -89.249  1.00 64.83           H  
ATOM   2891  HA3 GLY A 196     -17.753  26.706 -89.837  1.00 64.83           H  
ATOM   2892  C   GLY A 196     -19.649  26.041 -89.150  1.00 64.83           C  
ATOM   2893  O   GLY A 196     -20.348  26.982 -89.504  1.00 64.83           O  
ATOM   2894  N   GLU A 197     -19.964  25.279 -88.111  1.00 79.91           N  
ATOM   2895  H   GLU A 197     -19.372  24.490 -87.894  1.00 79.91           H  
ATOM   2896  CA  GLU A 197     -20.897  25.739 -87.089  1.00 79.91           C  
ATOM   2897  HA  GLU A 197     -21.402  26.641 -87.433  1.00 79.91           H  
ATOM   2898  C   GLU A 197     -20.111  26.129 -85.842  1.00 79.91           C  
ATOM   2899  CB  GLU A 197     -21.993  24.704 -86.809  1.00 79.91           C  
ATOM   2900  HB2 GLU A 197     -21.536  23.728 -86.648  1.00 79.91           H  
ATOM   2901  HB3 GLU A 197     -22.523  25.011 -85.907  1.00 79.91           H  
ATOM   2902  O   GLU A 197     -19.151  25.466 -85.446  1.00 79.91           O  
ATOM   2903  CG  GLU A 197     -22.988  24.631 -87.982  1.00 79.91           C  
ATOM   2904  HG2 GLU A 197     -23.297  25.645 -88.238  1.00 79.91           H  
ATOM   2905  HG3 GLU A 197     -22.480  24.209 -88.849  1.00 79.91           H  
ATOM   2906  CD  GLU A 197     -24.259  23.819 -87.694  1.00 79.91           C  
ATOM   2907  OE1 GLU A 197     -24.898  23.337 -88.656  1.00 79.91           O  
ATOM   2908  OE2 GLU A 197     -24.677  23.709 -86.521  1.00 79.91           O  
ATOM   2909  N   ALA A 198     -20.524  27.218 -85.201  1.00 84.32           N  
ATOM   2910  H   ALA A 198     -21.327  27.712 -85.563  1.00 84.32           H  
ATOM   2911  CA  ALA A 198     -20.006  27.580 -83.891  1.00 84.32           C  
ATOM   2912  HA  ALA A 198     -18.939  27.794 -83.961  1.00 84.32           H  
ATOM   2913  C   ALA A 198     -20.211  26.405 -82.924  1.00 84.32           C  
ATOM   2914  CB  ALA A 198     -20.762  28.832 -83.430  1.00 84.32           C  
ATOM   2915  HB1 ALA A 198     -21.818  28.737 -83.680  1.00 84.32           H  
ATOM   2916  HB2 ALA A 198     -20.687  28.924 -82.347  1.00 84.32           H  
ATOM   2917  HB3 ALA A 198     -20.353  29.713 -83.924  1.00 84.32           H  
ATOM   2918  O   ALA A 198     -21.340  25.934 -82.780  1.00 84.32           O  
ATOM   2919  N   SER A 199     -19.156  25.956 -82.245  1.00 85.54           N  
ATOM   2920  H   SER A 199     -18.236  26.336 -82.416  1.00 85.54           H  
ATOM   2921  CA  SER A 199     -19.288  24.886 -81.255  1.00 85.54           C  
ATOM   2922  HA  SER A 199     -19.781  24.044 -81.742  1.00 85.54           H  
ATOM   2923  C   SER A 199     -20.177  25.330 -80.082  1.00 85.54           C  
ATOM   2924  CB  SER A 199     -17.903  24.403 -80.801  1.00 85.54           C  
ATOM   2925  HB2 SER A 199     -17.197  24.494 -81.626  1.00 85.54           H  
ATOM   2926  HB3 SER A 199     -17.964  23.353 -80.516  1.00 85.54           H  
ATOM   2927  O   SER A 199     -20.471  26.515 -79.910  1.00 85.54           O  
ATOM   2928  OG  SER A 199     -17.409  25.128 -79.705  1.00 85.54           O  
ATOM   2929  HG  SER A 199     -17.719  24.704 -78.902  1.00 85.54           H  
ATOM   2930  N   GLY A 200     -20.636  24.403 -79.252  1.00 86.42           N  
ATOM   2931  H   GLY A 200     -20.481  23.434 -79.490  1.00 86.42           H  
ATOM   2932  CA  GLY A 200     -21.025  24.634 -77.852  1.00 86.42           C  
ATOM   2933  HA2 GLY A 200     -21.842  23.966 -77.580  1.00 86.42           H  
ATOM   2934  HA3 GLY A 200     -21.395  25.648 -77.700  1.00 86.42           H  
ATOM   2935  C   GLY A 200     -19.852  24.367 -76.901  1.00 86.42           C  
ATOM   2936  O   GLY A 200     -18.757  24.041 -77.358  1.00 86.42           O  
ATOM   2937  N   ASP A 201     -20.064  24.559 -75.597  1.00 88.72           N  
ATOM   2938  H   ASP A 201     -20.998  24.778 -75.282  1.00 88.72           H  
ATOM   2939  CA  ASP A 201     -19.092  24.194 -74.554  1.00 88.72           C  
ATOM   2940  HA  ASP A 201     -18.105  24.558 -74.839  1.00 88.72           H  
ATOM   2941  C   ASP A 201     -19.003  22.663 -74.400  1.00 88.72           C  
ATOM   2942  CB  ASP A 201     -19.480  24.840 -73.208  1.00 88.72           C  
ATOM   2943  HB2 ASP A 201     -20.468  24.482 -72.920  1.00 88.72           H  
ATOM   2944  HB3 ASP A 201     -18.771  24.511 -72.448  1.00 88.72           H  
ATOM   2945  O   ASP A 201     -19.932  21.938 -74.770  1.00 88.72           O  
ATOM   2946  CG  ASP A 201     -19.481  26.374 -73.214  1.00 88.72           C  
ATOM   2947  OD1 ASP A 201     -20.359  26.976 -72.564  1.00 88.72           O  
ATOM   2948  OD2 ASP A 201     -18.588  26.976 -73.854  1.00 88.72           O  
ATOM   2949  N   LYS A 202     -17.900  22.159 -73.832  1.00 89.69           N  
ATOM   2950  H   LYS A 202     -17.168  22.797 -73.555  1.00 89.69           H  
ATOM   2951  CA  LYS A 202     -17.688  20.721 -73.627  1.00 89.69           C  
ATOM   2952  HA  LYS A 202     -18.636  20.212 -73.802  1.00 89.69           H  
ATOM   2953  C   LYS A 202     -17.250  20.389 -72.210  1.00 89.69           C  
ATOM   2954  CB  LYS A 202     -16.656  20.228 -74.651  1.00 89.69           C  
ATOM   2955  HB2 LYS A 202     -16.970  20.585 -75.632  1.00 89.69           H  
ATOM   2956  HB3 LYS A 202     -15.687  20.668 -74.417  1.00 89.69           H  
ATOM   2957  O   LYS A 202     -16.215  20.854 -71.750  1.00 89.69           O  
ATOM   2958  CG  LYS A 202     -16.502  18.703 -74.725  1.00 89.69           C  
ATOM   2959  HG2 LYS A 202     -15.618  18.463 -75.316  1.00 89.69           H  
ATOM   2960  HG3 LYS A 202     -16.364  18.292 -73.725  1.00 89.69           H  
ATOM   2961  CD  LYS A 202     -17.725  18.073 -75.396  1.00 89.69           C  
ATOM   2962  HD2 LYS A 202     -18.636  18.371 -74.876  1.00 89.69           H  
ATOM   2963  HD3 LYS A 202     -17.785  18.416 -76.429  1.00 89.69           H  
ATOM   2964  CE  LYS A 202     -17.619  16.554 -75.369  1.00 89.69           C  
ATOM   2965  HE2 LYS A 202     -17.509  16.230 -74.334  1.00 89.69           H  
ATOM   2966  HE3 LYS A 202     -16.738  16.257 -75.937  1.00 89.69           H  
ATOM   2967  NZ  LYS A 202     -18.833  15.973 -75.973  1.00 89.69           N  
ATOM   2968  HZ1 LYS A 202     -19.678  16.420 -75.646  1.00 89.69           H  
ATOM   2969  HZ2 LYS A 202     -18.805  16.162 -76.965  1.00 89.69           H  
ATOM   2970  HZ3 LYS A 202     -18.883  14.968 -75.885  1.00 89.69           H  
ATOM   2971  N   THR A 203     -17.954  19.479 -71.549  1.00 89.30           N  
ATOM   2972  H   THR A 203     -18.872  19.227 -71.889  1.00 89.30           H  
ATOM   2973  CA  THR A 203     -17.498  18.885 -70.287  1.00 89.30           C  
ATOM   2974  HA  THR A 203     -17.085  19.676 -69.662  1.00 89.30           H  
ATOM   2975  C   THR A 203     -16.420  17.829 -70.544  1.00 89.30           C  
ATOM   2976  CB  THR A 203     -18.665  18.247 -69.526  1.00 89.30           C  
ATOM   2977  HB  THR A 203     -18.907  17.295 -69.999  1.00 89.30           H  
ATOM   2978  O   THR A 203     -16.570  16.971 -71.419  1.00 89.30           O  
ATOM   2979  CG2 THR A 203     -18.334  17.985 -68.062  1.00 89.30           C  
ATOM   2980 HG21 THR A 203     -17.976  18.902 -67.593  1.00 89.30           H  
ATOM   2981 HG22 THR A 203     -17.570  17.209 -68.002  1.00 89.30           H  
ATOM   2982 HG23 THR A 203     -19.231  17.639 -67.549  1.00 89.30           H  
ATOM   2983  OG1 THR A 203     -19.824  19.041 -69.575  1.00 89.30           O  
ATOM   2984  HG1 THR A 203     -19.676  19.854 -69.088  1.00 89.30           H  
ATOM   2985  N   THR A 204     -15.341  17.847 -69.764  1.00 89.08           N  
ATOM   2986  H   THR A 204     -15.260  18.575 -69.068  1.00 89.08           H  
ATOM   2987  CA  THR A 204     -14.315  16.800 -69.801  1.00 89.08           C  
ATOM   2988  HA  THR A 204     -14.037  16.636 -70.842  1.00 89.08           H  
ATOM   2989  C   THR A 204     -14.842  15.467 -69.257  1.00 89.08           C  
ATOM   2990  CB  THR A 204     -13.038  17.205 -69.048  1.00 89.08           C  
ATOM   2991  HB  THR A 204     -12.284  16.464 -69.314  1.00 89.08           H  
ATOM   2992  O   THR A 204     -15.819  15.417 -68.506  1.00 89.08           O  
ATOM   2993  CG2 THR A 204     -12.477  18.566 -69.450  1.00 89.08           C  
ATOM   2994 HG21 THR A 204     -11.445  18.655 -69.111  1.00 89.08           H  
ATOM   2995 HG22 THR A 204     -13.069  19.374 -69.021  1.00 89.08           H  
ATOM   2996 HG23 THR A 204     -12.509  18.661 -70.535  1.00 89.08           H  
ATOM   2997  OG1 THR A 204     -13.205  17.219 -67.642  1.00 89.08           O  
ATOM   2998  HG1 THR A 204     -12.322  17.174 -67.268  1.00 89.08           H  
ATOM   2999  N   SER A 205     -14.173  14.358 -69.580  1.00 91.59           N  
ATOM   3000  H   SER A 205     -13.410  14.422 -70.238  1.00 91.59           H  
ATOM   3001  CA  SER A 205     -14.433  13.067 -68.937  1.00 91.59           C  
ATOM   3002  HA  SER A 205     -15.459  12.770 -69.156  1.00 91.59           H  
ATOM   3003  C   SER A 205     -14.253  13.163 -67.417  1.00 91.59           C  
ATOM   3004  CB  SER A 205     -13.482  11.998 -69.479  1.00 91.59           C  
ATOM   3005  HB2 SER A 205     -13.503  11.999 -70.568  1.00 91.59           H  
ATOM   3006  HB3 SER A 205     -13.803  11.019 -69.121  1.00 91.59           H  
ATOM   3007  O   SER A 205     -13.362  13.863 -66.940  1.00 91.59           O  
ATOM   3008  OG  SER A 205     -12.168  12.248 -69.014  1.00 91.59           O  
ATOM   3009  HG  SER A 205     -12.235  12.730 -68.186  1.00 91.59           H  
ATOM   3010  N   THR A 206     -15.005  12.393 -66.638  1.00 90.41           N  
ATOM   3011  H   THR A 206     -15.740  11.842 -67.056  1.00 90.41           H  
ATOM   3012  CA  THR A 206     -14.860  12.346 -65.175  1.00 90.41           C  
ATOM   3013  HA  THR A 206     -14.844  13.366 -64.792  1.00 90.41           H  
ATOM   3014  C   THR A 206     -13.555  11.661 -64.744  1.00 90.41           C  
ATOM   3015  CB  THR A 206     -16.078  11.630 -64.584  1.00 90.41           C  
ATOM   3016  HB  THR A 206     -16.093  10.598 -64.933  1.00 90.41           H  
ATOM   3017  O   THR A 206     -13.298  10.526 -65.133  1.00 90.41           O  
ATOM   3018  CG2 THR A 206     -16.095  11.625 -63.066  1.00 90.41           C  
ATOM   3019 HG21 THR A 206     -17.084  11.339 -62.709  1.00 90.41           H  
ATOM   3020 HG22 THR A 206     -15.835  12.609 -62.676  1.00 90.41           H  
ATOM   3021 HG23 THR A 206     -15.380  10.871 -62.737  1.00 90.41           H  
ATOM   3022  OG1 THR A 206     -17.268  12.249 -65.012  1.00 90.41           O  
ATOM   3023  HG1 THR A 206     -17.176  13.200 -64.917  1.00 90.41           H  
ATOM   3024  N   SER A 207     -12.741  12.326 -63.917  1.00 90.11           N  
ATOM   3025  H   SER A 207     -13.028  13.235 -63.584  1.00 90.11           H  
ATOM   3026  CA  SER A 207     -11.459  11.805 -63.405  1.00 90.11           C  
ATOM   3027  HA  SER A 207     -11.533  10.725 -63.281  1.00 90.11           H  
ATOM   3028  C   SER A 207     -11.123  12.420 -62.038  1.00 90.11           C  
ATOM   3029  CB  SER A 207     -10.348  12.087 -64.427  1.00 90.11           C  
ATOM   3030  HB2 SER A 207     -10.688  11.778 -65.416  1.00 90.11           H  
ATOM   3031  HB3 SER A 207     -10.139  13.156 -64.454  1.00 90.11           H  
ATOM   3032  O   SER A 207     -11.850  13.284 -61.551  1.00 90.11           O  
ATOM   3033  OG  SER A 207      -9.152  11.393 -64.133  1.00 90.11           O  
ATOM   3034  HG  SER A 207      -8.551  11.628 -64.843  1.00 90.11           H  
ATOM   3035  N   GLY A 208     -10.047  11.958 -61.400  1.00 88.71           N  
ATOM   3036  H   GLY A 208      -9.458  11.316 -61.911  1.00 88.71           H  
ATOM   3037  CA  GLY A 208      -9.505  12.567 -60.180  1.00 88.71           C  
ATOM   3038  HA2 GLY A 208      -8.418  12.493 -60.215  1.00 88.71           H  
ATOM   3039  HA3 GLY A 208      -9.758  13.627 -60.163  1.00 88.71           H  
ATOM   3040  C   GLY A 208      -9.946  11.965 -58.843  1.00 88.71           C  
ATOM   3041  O   GLY A 208      -9.473  12.437 -57.812  1.00 88.71           O  
ATOM   3042  N   SER A 209     -10.780  10.915 -58.807  1.00 89.59           N  
ATOM   3043  H   SER A 209     -11.171  10.560 -59.668  1.00 89.59           H  
ATOM   3044  CA  SER A 209     -11.017  10.189 -57.546  1.00 89.59           C  
ATOM   3045  HA  SER A 209     -11.359  10.916 -56.810  1.00 89.59           H  
ATOM   3046  C   SER A 209      -9.722   9.559 -57.033  1.00 89.59           C  
ATOM   3047  CB  SER A 209     -12.093   9.108 -57.668  1.00 89.59           C  
ATOM   3048  HB2 SER A 209     -13.028   9.567 -57.991  1.00 89.59           H  
ATOM   3049  HB3 SER A 209     -11.787   8.356 -58.395  1.00 89.59           H  
ATOM   3050  O   SER A 209      -8.976   8.932 -57.787  1.00 89.59           O  
ATOM   3051  OG  SER A 209     -12.335   8.498 -56.413  1.00 89.59           O  
ATOM   3052  HG  SER A 209     -12.425   9.186 -55.749  1.00 89.59           H  
ATOM   3053  N   HIS A 210      -9.461   9.719 -55.739  1.00 86.57           N  
ATOM   3054  H   HIS A 210     -10.111  10.249 -55.176  1.00 86.57           H  
ATOM   3055  CA  HIS A 210      -8.260   9.224 -55.076  1.00 86.57           C  
ATOM   3056  HA  HIS A 210      -7.947   8.300 -55.562  1.00 86.57           H  
ATOM   3057  C   HIS A 210      -8.542   8.896 -53.600  1.00 86.57           C  
ATOM   3058  CB  HIS A 210      -7.127  10.255 -55.237  1.00 86.57           C  
ATOM   3059  HB2 HIS A 210      -6.902  10.377 -56.296  1.00 86.57           H  
ATOM   3060  HB3 HIS A 210      -6.225   9.893 -54.744  1.00 86.57           H  
ATOM   3061  O   HIS A 210      -9.581   9.245 -53.027  1.00 86.57           O  
ATOM   3062  CG  HIS A 210      -7.495  11.595 -54.669  1.00 86.57           C  
ATOM   3063  CD2 HIS A 210      -7.366  11.983 -53.365  1.00 86.57           C  
ATOM   3064  HD2 HIS A 210      -6.909  11.424 -52.562  1.00 86.57           H  
ATOM   3065  ND1 HIS A 210      -8.220  12.570 -55.317  1.00 86.57           N  
ATOM   3066  HD1 HIS A 210      -8.540  12.554 -56.275  1.00 86.57           H  
ATOM   3067  CE1 HIS A 210      -8.550  13.504 -54.419  1.00 86.57           C  
ATOM   3068  HE1 HIS A 210      -9.169  14.368 -54.613  1.00 86.57           H  
ATOM   3069  NE2 HIS A 210      -8.061  13.172 -53.222  1.00 86.57           N  
ATOM   3070  N   THR A 211      -7.597   8.195 -52.973  1.00 85.51           N  
ATOM   3071  H   THR A 211      -6.766   7.952 -53.493  1.00 85.51           H  
ATOM   3072  CA  THR A 211      -7.641   7.792 -51.561  1.00 85.51           C  
ATOM   3073  HA  THR A 211      -8.458   8.306 -51.055  1.00 85.51           H  
ATOM   3074  C   THR A 211      -6.341   8.159 -50.865  1.00 85.51           C  
ATOM   3075  CB  THR A 211      -7.841   6.276 -51.400  1.00 85.51           C  
ATOM   3076  HB  THR A 211      -7.808   6.033 -50.338  1.00 85.51           H  
ATOM   3077  O   THR A 211      -5.268   7.959 -51.436  1.00 85.51           O  
ATOM   3078  CG2 THR A 211      -9.171   5.792 -51.963  1.00 85.51           C  
ATOM   3079 HG21 THR A 211      -9.979   6.330 -51.467  1.00 85.51           H  
ATOM   3080 HG22 THR A 211      -9.279   4.724 -51.773  1.00 85.51           H  
ATOM   3081 HG23 THR A 211      -9.219   5.971 -53.037  1.00 85.51           H  
ATOM   3082  OG1 THR A 211      -6.816   5.563 -52.057  1.00 85.51           O  
ATOM   3083  HG1 THR A 211      -6.003   6.064 -51.959  1.00 85.51           H  
ATOM   3084  N   HIS A 212      -6.426   8.569 -49.601  1.00 85.58           N  
ATOM   3085  H   HIS A 212      -7.335   8.699 -49.180  1.00 85.58           H  
ATOM   3086  CA  HIS A 212      -5.259   8.710 -48.737  1.00 85.58           C  
ATOM   3087  HA  HIS A 212      -4.361   8.729 -49.356  1.00 85.58           H  
ATOM   3088  C   HIS A 212      -5.141   7.529 -47.774  1.00 85.58           C  
ATOM   3089  CB  HIS A 212      -5.295  10.037 -47.984  1.00 85.58           C  
ATOM   3090  HB2 HIS A 212      -6.168  10.074 -47.332  1.00 85.58           H  
ATOM   3091  HB3 HIS A 212      -4.393  10.086 -47.374  1.00 85.58           H  
ATOM   3092  O   HIS A 212      -6.136   6.987 -47.300  1.00 85.58           O  
ATOM   3093  CG  HIS A 212      -5.307  11.217 -48.910  1.00 85.58           C  
ATOM   3094  CD2 HIS A 212      -6.412  11.777 -49.477  1.00 85.58           C  
ATOM   3095  HD2 HIS A 212      -7.437  11.485 -49.300  1.00 85.58           H  
ATOM   3096  ND1 HIS A 212      -4.212  11.850 -49.449  1.00 85.58           N  
ATOM   3097  HD1 HIS A 212      -3.245  11.688 -49.207  1.00 85.58           H  
ATOM   3098  CE1 HIS A 212      -4.647  12.763 -50.330  1.00 85.58           C  
ATOM   3099  HE1 HIS A 212      -4.038  13.438 -50.912  1.00 85.58           H  
ATOM   3100  NE2 HIS A 212      -5.976  12.730 -50.384  1.00 85.58           N  
ATOM   3101  N   THR A 213      -3.910   7.147 -47.455  1.00 86.82           N  
ATOM   3102  H   THR A 213      -3.153   7.707 -47.820  1.00 86.82           H  
ATOM   3103  CA  THR A 213      -3.581   6.179 -46.407  1.00 86.82           C  
ATOM   3104  HA  THR A 213      -4.478   5.632 -46.118  1.00 86.82           H  
ATOM   3105  C   THR A 213      -3.050   6.931 -45.193  1.00 86.82           C  
ATOM   3106  CB  THR A 213      -2.552   5.157 -46.908  1.00 86.82           C  
ATOM   3107  HB  THR A 213      -1.607   5.661 -47.109  1.00 86.82           H  
ATOM   3108  O   THR A 213      -2.171   7.784 -45.322  1.00 86.82           O  
ATOM   3109  CG2 THR A 213      -2.324   4.015 -45.918  1.00 86.82           C  
ATOM   3110 HG21 THR A 213      -1.866   4.394 -45.004  1.00 86.82           H  
ATOM   3111 HG22 THR A 213      -1.653   3.281 -46.364  1.00 86.82           H  
ATOM   3112 HG23 THR A 213      -3.272   3.532 -45.679  1.00 86.82           H  
ATOM   3113  OG1 THR A 213      -3.018   4.569 -48.098  1.00 86.82           O  
ATOM   3114  HG1 THR A 213      -3.477   5.252 -48.593  1.00 86.82           H  
ATOM   3115  N   MET A 214      -3.567   6.602 -44.009  1.00 84.16           N  
ATOM   3116  H   MET A 214      -4.263   5.871 -43.971  1.00 84.16           H  
ATOM   3117  CA  MET A 214      -3.008   7.067 -42.743  1.00 84.16           C  
ATOM   3118  HA  MET A 214      -2.547   8.042 -42.904  1.00 84.16           H  
ATOM   3119  C   MET A 214      -1.933   6.085 -42.271  1.00 84.16           C  
ATOM   3120  CB  MET A 214      -4.127   7.244 -41.710  1.00 84.16           C  
ATOM   3121  HB2 MET A 214      -4.929   7.820 -42.171  1.00 84.16           H  
ATOM   3122  HB3 MET A 214      -4.520   6.271 -41.416  1.00 84.16           H  
ATOM   3123  O   MET A 214      -2.144   4.875 -42.295  1.00 84.16           O  
ATOM   3124  CG  MET A 214      -3.632   7.992 -40.466  1.00 84.16           C  
ATOM   3125  HG2 MET A 214      -2.825   7.420 -40.007  1.00 84.16           H  
ATOM   3126  HG3 MET A 214      -3.223   8.953 -40.779  1.00 84.16           H  
ATOM   3127  SD  MET A 214      -4.889   8.290 -39.192  1.00 84.16           S  
ATOM   3128  CE  MET A 214      -6.133   9.213 -40.127  1.00 84.16           C  
ATOM   3129  HE1 MET A 214      -5.669  10.038 -40.667  1.00 84.16           H  
ATOM   3130  HE2 MET A 214      -6.631   8.538 -40.823  1.00 84.16           H  
ATOM   3131  HE3 MET A 214      -6.878   9.597 -39.430  1.00 84.16           H  
ATOM   3132  N   SER A 215      -0.786   6.596 -41.832  1.00 88.42           N  
ATOM   3133  H   SER A 215      -0.685   7.601 -41.823  1.00 88.42           H  
ATOM   3134  CA  SER A 215       0.292   5.791 -41.242  1.00 88.42           C  
ATOM   3135  HA  SER A 215      -0.084   4.792 -41.024  1.00 88.42           H  
ATOM   3136  C   SER A 215       0.760   6.392 -39.916  1.00 88.42           C  
ATOM   3137  CB  SER A 215       1.446   5.641 -42.238  1.00 88.42           C  
ATOM   3138  HB2 SER A 215       2.171   4.932 -41.839  1.00 88.42           H  
ATOM   3139  HB3 SER A 215       1.063   5.249 -43.181  1.00 88.42           H  
ATOM   3140  O   SER A 215       0.530   7.574 -39.678  1.00 88.42           O  
ATOM   3141  OG  SER A 215       2.093   6.876 -42.466  1.00 88.42           O  
ATOM   3142  HG  SER A 215       1.479   7.492 -42.874  1.00 88.42           H  
ATOM   3143  N   GLY A 216       1.396   5.591 -39.055  1.00 87.60           N  
ATOM   3144  H   GLY A 216       1.479   4.613 -39.292  1.00 87.60           H  
ATOM   3145  CA  GLY A 216       1.825   5.988 -37.705  1.00 87.60           C  
ATOM   3146  HA2 GLY A 216       2.874   5.728 -37.566  1.00 87.60           H  
ATOM   3147  HA3 GLY A 216       1.739   7.068 -37.586  1.00 87.60           H  
ATOM   3148  C   GLY A 216       1.008   5.319 -36.592  1.00 87.60           C  
ATOM   3149  O   GLY A 216       0.224   4.404 -36.836  1.00 87.60           O  
ATOM   3150  N   GLY A 217       1.201   5.756 -35.351  1.00 87.18           N  
ATOM   3151  H   GLY A 217       1.868   6.501 -35.205  1.00 87.18           H  
ATOM   3152  CA  GLY A 217       0.554   5.204 -34.167  1.00 87.18           C  
ATOM   3153  HA2 GLY A 217       1.032   4.258 -33.913  1.00 87.18           H  
ATOM   3154  HA3 GLY A 217      -0.495   5.009 -34.386  1.00 87.18           H  
ATOM   3155  C   GLY A 217       0.625   6.131 -32.952  1.00 87.18           C  
ATOM   3156  O   GLY A 217       1.030   7.292 -33.036  1.00 87.18           O  
ATOM   3157  N   ILE A 218       0.190   5.601 -31.809  1.00 88.46           N  
ATOM   3158  H   ILE A 218      -0.067   4.625 -31.803  1.00 88.46           H  
ATOM   3159  CA  ILE A 218       0.134   6.304 -30.524  1.00 88.46           C  
ATOM   3160  HA  ILE A 218       0.228   7.377 -30.688  1.00 88.46           H  
ATOM   3161  C   ILE A 218       1.317   5.841 -29.679  1.00 88.46           C  
ATOM   3162  CB  ILE A 218      -1.221   6.042 -29.832  1.00 88.46           C  
ATOM   3163  HB  ILE A 218      -1.327   4.972 -29.658  1.00 88.46           H  
ATOM   3164  O   ILE A 218       1.420   4.661 -29.332  1.00 88.46           O  
ATOM   3165  CG1 ILE A 218      -2.359   6.496 -30.773  1.00 88.46           C  
ATOM   3166 HG12 ILE A 218      -2.298   5.941 -31.710  1.00 88.46           H  
ATOM   3167 HG13 ILE A 218      -2.233   7.550 -31.022  1.00 88.46           H  
ATOM   3168  CG2 ILE A 218      -1.249   6.751 -28.468  1.00 88.46           C  
ATOM   3169 HG21 ILE A 218      -2.217   6.637 -27.980  1.00 88.46           H  
ATOM   3170 HG22 ILE A 218      -0.502   6.317 -27.802  1.00 88.46           H  
ATOM   3171 HG23 ILE A 218      -1.022   7.808 -28.605  1.00 88.46           H  
ATOM   3172  CD1 ILE A 218      -3.765   6.256 -30.242  1.00 88.46           C  
ATOM   3173 HD11 ILE A 218      -3.900   5.194 -30.036  1.00 88.46           H  
ATOM   3174 HD12 ILE A 218      -3.948   6.842 -29.342  1.00 88.46           H  
ATOM   3175 HD13 ILE A 218      -4.467   6.559 -31.019  1.00 88.46           H  
ATOM   3176  N   ASN A 219       2.221   6.757 -29.345  1.00 90.80           N  
ATOM   3177  H   ASN A 219       2.046   7.726 -29.568  1.00 90.80           H  
ATOM   3178  CA  ASN A 219       3.420   6.424 -28.581  1.00 90.80           C  
ATOM   3179  HA  ASN A 219       3.889   5.555 -29.041  1.00 90.80           H  
ATOM   3180  C   ASN A 219       3.058   6.046 -27.139  1.00 90.80           C  
ATOM   3181  CB  ASN A 219       4.407   7.594 -28.649  1.00 90.80           C  
ATOM   3182  HB2 ASN A 219       3.930   8.479 -28.227  1.00 90.80           H  
ATOM   3183  HB3 ASN A 219       5.290   7.369 -28.051  1.00 90.80           H  
ATOM   3184  O   ASN A 219       2.012   6.441 -26.621  1.00 90.80           O  
ATOM   3185  CG  ASN A 219       4.868   7.881 -30.068  1.00 90.80           C  
ATOM   3186  ND2 ASN A 219       5.026   9.134 -30.418  1.00 90.80           N  
ATOM   3187 HD21 ASN A 219       4.829   9.860 -29.743  1.00 90.80           H  
ATOM   3188 HD22 ASN A 219       5.318   9.309 -31.368  1.00 90.80           H  
ATOM   3189  OD1 ASN A 219       5.104   6.995 -30.868  1.00 90.80           O  
ATOM   3190  N   SER A 220       3.911   5.268 -26.473  1.00 91.45           N  
ATOM   3191  H   SER A 220       4.808   5.039 -26.878  1.00 91.45           H  
ATOM   3192  CA  SER A 220       3.672   4.877 -25.083  1.00 91.45           C  
ATOM   3193  HA  SER A 220       2.654   4.491 -25.031  1.00 91.45           H  
ATOM   3194  C   SER A 220       3.754   6.071 -24.124  1.00 91.45           C  
ATOM   3195  CB  SER A 220       4.615   3.749 -24.654  1.00 91.45           C  
ATOM   3196  HB2 SER A 220       4.432   3.504 -23.608  1.00 91.45           H  
ATOM   3197  HB3 SER A 220       4.410   2.867 -25.260  1.00 91.45           H  
ATOM   3198  O   SER A 220       4.478   7.036 -24.369  1.00 91.45           O  
ATOM   3199  OG  SER A 220       5.968   4.126 -24.827  1.00 91.45           O  
ATOM   3200  HG  SER A 220       6.538   3.399 -24.566  1.00 91.45           H  
ATOM   3201  N   SER A 221       3.007   5.999 -23.021  1.00 92.79           N  
ATOM   3202  H   SER A 221       2.427   5.183 -22.886  1.00 92.79           H  
ATOM   3203  CA  SER A 221       3.052   6.975 -21.927  1.00 92.79           C  
ATOM   3204  HA  SER A 221       3.939   7.598 -22.046  1.00 92.79           H  
ATOM   3205  C   SER A 221       3.163   6.280 -20.573  1.00 92.79           C  
ATOM   3206  CB  SER A 221       1.836   7.899 -21.972  1.00 92.79           C  
ATOM   3207  HB2 SER A 221       1.642   8.174 -23.009  1.00 92.79           H  
ATOM   3208  HB3 SER A 221       0.959   7.394 -21.565  1.00 92.79           H  
ATOM   3209  O   SER A 221       3.015   5.058 -20.476  1.00 92.79           O  
ATOM   3210  OG  SER A 221       2.111   9.082 -21.247  1.00 92.79           O  
ATOM   3211  HG  SER A 221       1.665   9.777 -21.735  1.00 92.79           H  
ATOM   3212  N   SER A 222       3.475   7.050 -19.530  1.00 92.29           N  
ATOM   3213  H   SER A 222       3.435   8.049 -19.678  1.00 92.29           H  
ATOM   3214  CA  SER A 222       3.602   6.531 -18.167  1.00 92.29           C  
ATOM   3215  HA  SER A 222       4.265   5.666 -18.193  1.00 92.29           H  
ATOM   3216  C   SER A 222       2.250   6.082 -17.617  1.00 92.29           C  
ATOM   3217  CB  SER A 222       4.232   7.564 -17.231  1.00 92.29           C  
ATOM   3218  HB2 SER A 222       3.596   8.448 -17.180  1.00 92.29           H  
ATOM   3219  HB3 SER A 222       5.209   7.848 -17.621  1.00 92.29           H  
ATOM   3220  O   SER A 222       1.257   6.796 -17.710  1.00 92.29           O  
ATOM   3221  OG  SER A 222       4.386   7.014 -15.933  1.00 92.29           O  
ATOM   3222  HG  SER A 222       5.065   7.514 -15.474  1.00 92.29           H  
ATOM   3223  N   ASN A 223       2.259   4.916 -16.982  1.00 91.00           N  
ATOM   3224  H   ASN A 223       3.148   4.439 -16.936  1.00 91.00           H  
ATOM   3225  CA  ASN A 223       1.138   4.280 -16.302  1.00 91.00           C  
ATOM   3226  HA  ASN A 223       0.225   4.809 -16.579  1.00 91.00           H  
ATOM   3227  C   ASN A 223       1.284   4.328 -14.768  1.00 91.00           C  
ATOM   3228  CB  ASN A 223       1.037   2.844 -16.814  1.00 91.00           C  
ATOM   3229  HB2 ASN A 223       1.785   2.242 -16.299  1.00 91.00           H  
ATOM   3230  HB3 ASN A 223       1.239   2.806 -17.884  1.00 91.00           H  
ATOM   3231  O   ASN A 223       0.668   3.553 -14.039  1.00 91.00           O  
ATOM   3232  CG  ASN A 223      -0.338   2.263 -16.588  1.00 91.00           C  
ATOM   3233  ND2 ASN A 223      -0.421   0.998 -16.272  1.00 91.00           N  
ATOM   3234 HD21 ASN A 223      -1.348   0.603 -16.220  1.00 91.00           H  
ATOM   3235 HD22 ASN A 223       0.413   0.482 -16.031  1.00 91.00           H  
ATOM   3236  OD1 ASN A 223      -1.341   2.908 -16.810  1.00 91.00           O  
ATOM   3237  N   VAL A 224       2.202   5.162 -14.265  1.00 93.08           N  
ATOM   3238  H   VAL A 224       2.728   5.738 -14.907  1.00 93.08           H  
ATOM   3239  CA  VAL A 224       2.542   5.211 -12.840  1.00 93.08           C  
ATOM   3240  HA  VAL A 224       2.322   4.233 -12.412  1.00 93.08           H  
ATOM   3241  C   VAL A 224       1.691   6.280 -12.133  1.00 93.08           C  
ATOM   3242  CB  VAL A 224       4.053   5.424 -12.635  1.00 93.08           C  
ATOM   3243  HB  VAL A 224       4.351   6.383 -13.058  1.00 93.08           H  
ATOM   3244  O   VAL A 224       1.884   7.475 -12.399  1.00 93.08           O  
ATOM   3245  CG1 VAL A 224       4.398   5.410 -11.148  1.00 93.08           C  
ATOM   3246 HG11 VAL A 224       3.877   6.235 -10.661  1.00 93.08           H  
ATOM   3247 HG12 VAL A 224       5.471   5.550 -11.017  1.00 93.08           H  
ATOM   3248 HG13 VAL A 224       4.094   4.469 -10.690  1.00 93.08           H  
ATOM   3249  CG2 VAL A 224       4.881   4.311 -13.295  1.00 93.08           C  
ATOM   3250 HG21 VAL A 224       4.576   3.336 -12.916  1.00 93.08           H  
ATOM   3251 HG22 VAL A 224       5.940   4.468 -13.088  1.00 93.08           H  
ATOM   3252 HG23 VAL A 224       4.742   4.340 -14.375  1.00 93.08           H  
ATOM   3253  N   PRO A 225       0.766   5.897 -11.229  1.00 93.88           N  
ATOM   3254  CA  PRO A 225      -0.034   6.852 -10.464  1.00 93.88           C  
ATOM   3255  HA  PRO A 225      -0.529   7.551 -11.139  1.00 93.88           H  
ATOM   3256  C   PRO A 225       0.842   7.621  -9.465  1.00 93.88           C  
ATOM   3257  CB  PRO A 225      -1.083   6.001  -9.747  1.00 93.88           C  
ATOM   3258  HB2 PRO A 225      -1.918   5.822 -10.424  1.00 93.88           H  
ATOM   3259  HB3 PRO A 225      -1.439   6.450  -8.820  1.00 93.88           H  
ATOM   3260  O   PRO A 225       1.995   7.241  -9.249  1.00 93.88           O  
ATOM   3261  CG  PRO A 225      -0.337   4.698  -9.487  1.00 93.88           C  
ATOM   3262  HG2 PRO A 225       0.327   4.814  -8.631  1.00 93.88           H  
ATOM   3263  HG3 PRO A 225      -1.022   3.864  -9.332  1.00 93.88           H  
ATOM   3264  CD  PRO A 225       0.480   4.542 -10.767  1.00 93.88           C  
ATOM   3265  HD2 PRO A 225       1.392   3.986 -10.548  1.00 93.88           H  
ATOM   3266  HD3 PRO A 225      -0.116   4.029 -11.521  1.00 93.88           H  
ATOM   3267  N   PRO A 226       0.329   8.672  -8.799  1.00 95.07           N  
ATOM   3268  CA  PRO A 226       1.096   9.377  -7.778  1.00 95.07           C  
ATOM   3269  HA  PRO A 226       1.927   9.887  -8.265  1.00 95.07           H  
ATOM   3270  C   PRO A 226       1.608   8.421  -6.695  1.00 95.07           C  
ATOM   3271  CB  PRO A 226       0.149  10.417  -7.183  1.00 95.07           C  
ATOM   3272  HB2 PRO A 226       0.668  11.343  -6.936  1.00 95.07           H  
ATOM   3273  HB3 PRO A 226      -0.349  10.011  -6.302  1.00 95.07           H  
ATOM   3274  O   PRO A 226       0.817   7.720  -6.067  1.00 95.07           O  
ATOM   3275  CG  PRO A 226      -0.892  10.624  -8.273  1.00 95.07           C  
ATOM   3276  HG2 PRO A 226      -1.839  10.935  -7.833  1.00 95.07           H  
ATOM   3277  HG3 PRO A 226      -0.525  11.352  -8.997  1.00 95.07           H  
ATOM   3278  CD  PRO A 226      -1.000   9.249  -8.923  1.00 95.07           C  
ATOM   3279  HD2 PRO A 226      -1.713   8.644  -8.362  1.00 95.07           H  
ATOM   3280  HD3 PRO A 226      -1.319   9.334  -9.962  1.00 95.07           H  
ATOM   3281  N   TYR A 227       2.913   8.398  -6.438  1.00 94.90           N  
ATOM   3282  H   TYR A 227       3.528   8.945  -7.024  1.00 94.90           H  
ATOM   3283  CA  TYR A 227       3.505   7.436  -5.505  1.00 94.90           C  
ATOM   3284  HA  TYR A 227       2.700   6.987  -4.923  1.00 94.90           H  
ATOM   3285  C   TYR A 227       4.466   8.058  -4.496  1.00 94.90           C  
ATOM   3286  CB  TYR A 227       4.179   6.298  -6.278  1.00 94.90           C  
ATOM   3287  HB2 TYR A 227       3.452   5.914  -6.994  1.00 94.90           H  
ATOM   3288  HB3 TYR A 227       4.424   5.491  -5.587  1.00 94.90           H  
ATOM   3289  O   TYR A 227       4.967   9.169  -4.694  1.00 94.90           O  
ATOM   3290  CG  TYR A 227       5.435   6.702  -7.018  1.00 94.90           C  
ATOM   3291  CD1 TYR A 227       5.334   7.114  -8.354  1.00 94.90           C  
ATOM   3292  HD1 TYR A 227       4.363   7.146  -8.826  1.00 94.90           H  
ATOM   3293  CD2 TYR A 227       6.690   6.703  -6.376  1.00 94.90           C  
ATOM   3294  HD2 TYR A 227       6.779   6.383  -5.349  1.00 94.90           H  
ATOM   3295  CE1 TYR A 227       6.478   7.501  -9.067  1.00 94.90           C  
ATOM   3296  HE1 TYR A 227       6.417   7.781 -10.108  1.00 94.90           H  
ATOM   3297  CE2 TYR A 227       7.834   7.135  -7.072  1.00 94.90           C  
ATOM   3298  HE2 TYR A 227       8.797   7.155  -6.584  1.00 94.90           H  
ATOM   3299  OH  TYR A 227       8.800   7.954  -9.121  1.00 94.90           O  
ATOM   3300  HH  TYR A 227       9.617   7.640  -8.726  1.00 94.90           H  
ATOM   3301  CZ  TYR A 227       7.725   7.528  -8.423  1.00 94.90           C  
ATOM   3302  N   ARG A 228       4.731   7.303  -3.422  1.00 95.66           N  
ATOM   3303  H   ARG A 228       4.189   6.456  -3.329  1.00 95.66           H  
ATOM   3304  CA  ARG A 228       5.883   7.440  -2.521  1.00 95.66           C  
ATOM   3305  HA  ARG A 228       6.602   8.131  -2.961  1.00 95.66           H  
ATOM   3306  C   ARG A 228       6.550   6.071  -2.377  1.00 95.66           C  
ATOM   3307  CB  ARG A 228       5.435   7.993  -1.157  1.00 95.66           C  
ATOM   3308  HB2 ARG A 228       4.872   8.912  -1.318  1.00 95.66           H  
ATOM   3309  HB3 ARG A 228       4.772   7.268  -0.684  1.00 95.66           H  
ATOM   3310  O   ARG A 228       5.872   5.094  -2.066  1.00 95.66           O  
ATOM   3311  CG  ARG A 228       6.610   8.300  -0.206  1.00 95.66           C  
ATOM   3312  HG2 ARG A 228       7.223   9.093  -0.634  1.00 95.66           H  
ATOM   3313  HG3 ARG A 228       7.226   7.412  -0.067  1.00 95.66           H  
ATOM   3314  CD  ARG A 228       6.062   8.751   1.158  1.00 95.66           C  
ATOM   3315  HD2 ARG A 228       5.576   7.904   1.642  1.00 95.66           H  
ATOM   3316  HD3 ARG A 228       5.303   9.515   0.990  1.00 95.66           H  
ATOM   3317  NE  ARG A 228       7.080   9.316   2.068  1.00 95.66           N  
ATOM   3318  HE  ARG A 228       7.013  10.302   2.276  1.00 95.66           H  
ATOM   3319  NH1 ARG A 228       8.293   7.435   2.588  1.00 95.66           N  
ATOM   3320 HH11 ARG A 228       8.971   6.993   3.192  1.00 95.66           H  
ATOM   3321 HH12 ARG A 228       7.712   6.787   2.075  1.00 95.66           H  
ATOM   3322  NH2 ARG A 228       8.723   9.281   3.650  1.00 95.66           N  
ATOM   3323 HH21 ARG A 228       9.316   8.689   4.213  1.00 95.66           H  
ATOM   3324 HH22 ARG A 228       8.561  10.234   3.942  1.00 95.66           H  
ATOM   3325  CZ  ARG A 228       8.008   8.675   2.760  1.00 95.66           C  
ATOM   3326  N   ALA A 229       7.854   5.997  -2.609  1.00 95.43           N  
ATOM   3327  H   ALA A 229       8.350   6.830  -2.893  1.00 95.43           H  
ATOM   3328  CA  ALA A 229       8.618   4.763  -2.457  1.00 95.43           C  
ATOM   3329  HA  ALA A 229       8.007   3.935  -2.817  1.00 95.43           H  
ATOM   3330  C   ALA A 229       8.954   4.480  -0.981  1.00 95.43           C  
ATOM   3331  CB  ALA A 229       9.852   4.839  -3.357  1.00 95.43           C  
ATOM   3332  HB1 ALA A 229      10.481   3.961  -3.207  1.00 95.43           H  
ATOM   3333  HB2 ALA A 229       9.547   4.883  -4.402  1.00 95.43           H  
ATOM   3334  HB3 ALA A 229      10.420   5.738  -3.116  1.00 95.43           H  
ATOM   3335  O   ALA A 229       9.283   5.403  -0.236  1.00 95.43           O  
ATOM   3336  N   ALA A 230       8.884   3.210  -0.575  1.00 95.68           N  
ATOM   3337  H   ALA A 230       8.541   2.523  -1.232  1.00 95.68           H  
ATOM   3338  CA  ALA A 230       9.209   2.725   0.771  1.00 95.68           C  
ATOM   3339  HA  ALA A 230       9.932   3.389   1.244  1.00 95.68           H  
ATOM   3340  C   ALA A 230       9.786   1.307   0.721  1.00 95.68           C  
ATOM   3341  CB  ALA A 230       7.932   2.705   1.607  1.00 95.68           C  
ATOM   3342  HB1 ALA A 230       7.248   1.945   1.229  1.00 95.68           H  
ATOM   3343  HB2 ALA A 230       7.450   3.680   1.539  1.00 95.68           H  
ATOM   3344  HB3 ALA A 230       8.174   2.484   2.647  1.00 95.68           H  
ATOM   3345  O   ALA A 230       9.499   0.553  -0.209  1.00 95.68           O  
ATOM   3346  N   TYR A 231      10.552   0.888   1.726  1.00 96.07           N  
ATOM   3347  H   TYR A 231      10.667   1.469   2.544  1.00 96.07           H  
ATOM   3348  CA  TYR A 231      10.923  -0.519   1.842  1.00 96.07           C  
ATOM   3349  HA  TYR A 231      11.245  -0.879   0.865  1.00 96.07           H  
ATOM   3350  C   TYR A 231       9.701  -1.327   2.276  1.00 96.07           C  
ATOM   3351  CB  TYR A 231      12.098  -0.722   2.802  1.00 96.07           C  
ATOM   3352  HB2 TYR A 231      11.837  -0.382   3.805  1.00 96.07           H  
ATOM   3353  HB3 TYR A 231      12.285  -1.794   2.862  1.00 96.07           H  
ATOM   3354  O   TYR A 231       9.228  -1.204   3.405  1.00 96.07           O  
ATOM   3355  CG  TYR A 231      13.380  -0.055   2.361  1.00 96.07           C  
ATOM   3356  CD1 TYR A 231      14.319  -0.777   1.606  1.00 96.07           C  
ATOM   3357  HD1 TYR A 231      14.133  -1.818   1.385  1.00 96.07           H  
ATOM   3358  CD2 TYR A 231      13.649   1.274   2.728  1.00 96.07           C  
ATOM   3359  HD2 TYR A 231      12.946   1.810   3.348  1.00 96.07           H  
ATOM   3360  CE1 TYR A 231      15.510  -0.155   1.184  1.00 96.07           C  
ATOM   3361  HE1 TYR A 231      16.268  -0.681   0.623  1.00 96.07           H  
ATOM   3362  CE2 TYR A 231      14.847   1.891   2.324  1.00 96.07           C  
ATOM   3363  HE2 TYR A 231      15.063   2.898   2.648  1.00 96.07           H  
ATOM   3364  OH  TYR A 231      16.929   1.761   1.137  1.00 96.07           O  
ATOM   3365  HH  TYR A 231      17.004   2.660   1.465  1.00 96.07           H  
ATOM   3366  CZ  TYR A 231      15.766   1.182   1.528  1.00 96.07           C  
ATOM   3367  N   ILE A 232       9.196  -2.158   1.368  1.00 96.40           N  
ATOM   3368  H   ILE A 232       9.600  -2.162   0.442  1.00 96.40           H  
ATOM   3369  CA  ILE A 232       8.142  -3.130   1.647  1.00 96.40           C  
ATOM   3370  HA  ILE A 232       7.677  -2.899   2.605  1.00 96.40           H  
ATOM   3371  C   ILE A 232       8.798  -4.503   1.751  1.00 96.40           C  
ATOM   3372  CB  ILE A 232       7.039  -3.095   0.569  1.00 96.40           C  
ATOM   3373  HB  ILE A 232       7.490  -3.389  -0.379  1.00 96.40           H  
ATOM   3374  O   ILE A 232       9.500  -4.931   0.833  1.00 96.40           O  
ATOM   3375  CG1 ILE A 232       6.466  -1.671   0.376  1.00 96.40           C  
ATOM   3376 HG12 ILE A 232       7.265  -1.003   0.056  1.00 96.40           H  
ATOM   3377 HG13 ILE A 232       6.078  -1.288   1.320  1.00 96.40           H  
ATOM   3378  CG2 ILE A 232       5.934  -4.111   0.925  1.00 96.40           C  
ATOM   3379 HG21 ILE A 232       5.178  -4.145   0.141  1.00 96.40           H  
ATOM   3380 HG22 ILE A 232       5.458  -3.837   1.867  1.00 96.40           H  
ATOM   3381 HG23 ILE A 232       6.348  -5.116   1.015  1.00 96.40           H  
ATOM   3382  CD1 ILE A 232       5.359  -1.599  -0.683  1.00 96.40           C  
ATOM   3383 HD11 ILE A 232       4.432  -2.009  -0.283  1.00 96.40           H  
ATOM   3384 HD12 ILE A 232       5.185  -0.560  -0.962  1.00 96.40           H  
ATOM   3385 HD13 ILE A 232       5.654  -2.155  -1.573  1.00 96.40           H  
ATOM   3386  N   TRP A 233       8.554  -5.188   2.857  1.00 95.95           N  
ATOM   3387  H   TRP A 233       7.971  -4.762   3.564  1.00 95.95           H  
ATOM   3388  CA  TRP A 233       9.055  -6.523   3.148  1.00 95.95           C  
ATOM   3389  HA  TRP A 233       9.658  -6.879   2.313  1.00 95.95           H  
ATOM   3390  C   TRP A 233       7.892  -7.487   3.352  1.00 95.95           C  
ATOM   3391  CB  TRP A 233       9.940  -6.480   4.395  1.00 95.95           C  
ATOM   3392  HB2 TRP A 233      10.282  -7.493   4.611  1.00 95.95           H  
ATOM   3393  HB3 TRP A 233       9.336  -6.152   5.241  1.00 95.95           H  
ATOM   3394  O   TRP A 233       6.850  -7.091   3.870  1.00 95.95           O  
ATOM   3395  CG  TRP A 233      11.145  -5.598   4.305  1.00 95.95           C  
ATOM   3396  CD1 TRP A 233      11.171  -4.268   4.549  1.00 95.95           C  
ATOM   3397  HD1 TRP A 233      10.312  -3.674   4.826  1.00 95.95           H  
ATOM   3398  CD2 TRP A 233      12.516  -5.976   3.984  1.00 95.95           C  
ATOM   3399  CE2 TRP A 233      13.333  -4.809   4.063  1.00 95.95           C  
ATOM   3400  CE3 TRP A 233      13.156  -7.192   3.661  1.00 95.95           C  
ATOM   3401  HE3 TRP A 233      12.569  -8.096   3.595  1.00 95.95           H  
ATOM   3402  NE1 TRP A 233      12.467  -3.805   4.436  1.00 95.95           N  
ATOM   3403  HE1 TRP A 233      12.741  -2.863   4.677  1.00 95.95           H  
ATOM   3404  CH2 TRP A 233      15.323  -6.071   3.512  1.00 95.95           C  
ATOM   3405  HH2 TRP A 233      16.390  -6.121   3.356  1.00 95.95           H  
ATOM   3406  CZ2 TRP A 233      14.715  -4.842   3.825  1.00 95.95           C  
ATOM   3407  HZ2 TRP A 233      15.305  -3.944   3.929  1.00 95.95           H  
ATOM   3408  CZ3 TRP A 233      14.546  -7.243   3.439  1.00 95.95           C  
ATOM   3409  HZ3 TRP A 233      15.014  -8.190   3.215  1.00 95.95           H  
ATOM   3410  N   VAL A 234       8.094  -8.750   2.994  1.00 96.09           N  
ATOM   3411  H   VAL A 234       8.964  -8.987   2.541  1.00 96.09           H  
ATOM   3412  CA  VAL A 234       7.202  -9.863   3.330  1.00 96.09           C  
ATOM   3413  HA  VAL A 234       6.458  -9.511   4.045  1.00 96.09           H  
ATOM   3414  C   VAL A 234       8.010 -10.960   4.016  1.00 96.09           C  
ATOM   3415  CB  VAL A 234       6.433 -10.359   2.090  1.00 96.09           C  
ATOM   3416  HB  VAL A 234       5.892  -9.508   1.678  1.00 96.09           H  
ATOM   3417  O   VAL A 234       9.115 -11.284   3.574  1.00 96.09           O  
ATOM   3418  CG1 VAL A 234       7.329 -10.917   0.975  1.00 96.09           C  
ATOM   3419 HG11 VAL A 234       7.850 -11.813   1.313  1.00 96.09           H  
ATOM   3420 HG12 VAL A 234       8.064 -10.172   0.671  1.00 96.09           H  
ATOM   3421 HG13 VAL A 234       6.718 -11.178   0.111  1.00 96.09           H  
ATOM   3422  CG2 VAL A 234       5.394 -11.412   2.480  1.00 96.09           C  
ATOM   3423 HG21 VAL A 234       4.776 -11.653   1.615  1.00 96.09           H  
ATOM   3424 HG22 VAL A 234       4.748 -11.013   3.262  1.00 96.09           H  
ATOM   3425 HG23 VAL A 234       5.876 -12.325   2.831  1.00 96.09           H  
ATOM   3426  N   ARG A 235       7.494 -11.513   5.117  1.00 96.44           N  
ATOM   3427  H   ARG A 235       6.612 -11.165   5.467  1.00 96.44           H  
ATOM   3428  CA  ARG A 235       8.142 -12.642   5.796  1.00 96.44           C  
ATOM   3429  HA  ARG A 235       9.214 -12.453   5.843  1.00 96.44           H  
ATOM   3430  C   ARG A 235       7.927 -13.919   4.989  1.00 96.44           C  
ATOM   3431  CB  ARG A 235       7.626 -12.770   7.236  1.00 96.44           C  
ATOM   3432  HB2 ARG A 235       6.578 -13.070   7.228  1.00 96.44           H  
ATOM   3433  HB3 ARG A 235       7.701 -11.805   7.737  1.00 96.44           H  
ATOM   3434  O   ARG A 235       6.786 -14.267   4.704  1.00 96.44           O  
ATOM   3435  CG  ARG A 235       8.460 -13.796   8.011  1.00 96.44           C  
ATOM   3436  HG2 ARG A 235       9.513 -13.516   7.974  1.00 96.44           H  
ATOM   3437  HG3 ARG A 235       8.337 -14.777   7.554  1.00 96.44           H  
ATOM   3438  CD  ARG A 235       8.029 -13.876   9.472  1.00 96.44           C  
ATOM   3439  HD2 ARG A 235       6.948 -14.015   9.506  1.00 96.44           H  
ATOM   3440  HD3 ARG A 235       8.289 -12.948   9.980  1.00 96.44           H  
ATOM   3441  NE  ARG A 235       8.684 -15.015  10.122  1.00 96.44           N  
ATOM   3442  HE  ARG A 235       9.325 -15.546   9.550  1.00 96.44           H  
ATOM   3443  NH1 ARG A 235       7.717 -14.916  12.208  1.00 96.44           N  
ATOM   3444 HH11 ARG A 235       7.212 -14.084  11.939  1.00 96.44           H  
ATOM   3445 HH12 ARG A 235       7.647 -15.268  13.152  1.00 96.44           H  
ATOM   3446  NH2 ARG A 235       9.133 -16.568  11.676  1.00 96.44           N  
ATOM   3447 HH21 ARG A 235       9.005 -16.985  12.586  1.00 96.44           H  
ATOM   3448 HH22 ARG A 235       9.514 -17.123  10.923  1.00 96.44           H  
ATOM   3449  CZ  ARG A 235       8.507 -15.481  11.338  1.00 96.44           C  
ATOM   3450  N   THR A 236       8.991 -14.634   4.655  1.00 95.26           N  
ATOM   3451  H   THR A 236       9.904 -14.298   4.926  1.00 95.26           H  
ATOM   3452  CA  THR A 236       8.943 -15.874   3.864  1.00 95.26           C  
ATOM   3453  HA  THR A 236       7.948 -15.992   3.437  1.00 95.26           H  
ATOM   3454  C   THR A 236       9.180 -17.135   4.694  1.00 95.26           C  
ATOM   3455  CB  THR A 236       9.922 -15.806   2.686  1.00 95.26           C  
ATOM   3456  HB  THR A 236       9.909 -16.758   2.155  1.00 95.26           H  
ATOM   3457  O   THR A 236       8.737 -18.206   4.284  1.00 95.26           O  
ATOM   3458  CG2 THR A 236       9.525 -14.694   1.716  1.00 95.26           C  
ATOM   3459 HG21 THR A 236       9.733 -13.714   2.147  1.00 95.26           H  
ATOM   3460 HG22 THR A 236      10.086 -14.812   0.789  1.00 95.26           H  
ATOM   3461 HG23 THR A 236       8.464 -14.765   1.479  1.00 95.26           H  
ATOM   3462  OG1 THR A 236      11.232 -15.528   3.124  1.00 95.26           O  
ATOM   3463  HG1 THR A 236      11.780 -15.516   2.336  1.00 95.26           H  
ATOM   3464  N   ALA A 237       9.794 -17.010   5.878  1.00 96.24           N  
ATOM   3465  H   ALA A 237      10.142 -16.100   6.142  1.00 96.24           H  
ATOM   3466  CA  ALA A 237       9.941 -18.073   6.884  1.00 96.24           C  
ATOM   3467  HA  ALA A 237       9.056 -18.709   6.864  1.00 96.24           H  
ATOM   3468  C   ALA A 237      10.038 -17.487   8.302  1.00 96.24           C  
ATOM   3469  CB  ALA A 237      11.159 -18.936   6.524  1.00 96.24           C  
ATOM   3470  HB1 ALA A 237      12.075 -18.351   6.603  1.00 96.24           H  
ATOM   3471  HB2 ALA A 237      11.220 -19.775   7.218  1.00 96.24           H  
ATOM   3472  HB3 ALA A 237      11.057 -19.323   5.510  1.00 96.24           H  
ATOM   3473  O   ALA A 237      10.465 -16.322   8.432  1.00 96.24           O  
ATOM   3474  OXT ALA A 237       9.609 -18.129   9.280  1.00 96.24           O  
TER    3475      ALA A 237                                                       
ATOM   3475  N   MET B   1       4.549 -23.840  41.033  1.00 78.07           N  
ATOM   3476  H   MET B   1       4.923 -24.610  40.497  1.00 78.07           H  
ATOM   3477  H2  MET B   1       4.880 -22.962  40.660  1.00 78.07           H  
ATOM   3478  H3  MET B   1       4.899 -23.887  41.979  1.00 78.07           H  
ATOM   3479  CA  MET B   1       3.062 -23.851  41.072  1.00 78.07           C  
ATOM   3480  HA  MET B   1       2.664 -23.686  40.071  1.00 78.07           H  
ATOM   3481  C   MET B   1       2.621 -22.684  41.941  1.00 78.07           C  
ATOM   3482  CB  MET B   1       2.506 -25.177  41.631  1.00 78.07           C  
ATOM   3483  HB2 MET B   1       3.070 -25.474  42.515  1.00 78.07           H  
ATOM   3484  HB3 MET B   1       1.468 -25.026  41.927  1.00 78.07           H  
ATOM   3485  O   MET B   1       3.450 -22.217  42.707  1.00 78.07           O  
ATOM   3486  CG  MET B   1       2.530 -26.303  40.589  1.00 78.07           C  
ATOM   3487  HG2 MET B   1       2.038 -25.937  39.688  1.00 78.07           H  
ATOM   3488  HG3 MET B   1       3.562 -26.543  40.335  1.00 78.07           H  
ATOM   3489  SD  MET B   1       1.678 -27.829  41.087  1.00 78.07           S  
ATOM   3490  CE  MET B   1       2.924 -28.585  42.168  1.00 78.07           C  
ATOM   3491  HE1 MET B   1       3.846 -28.754  41.610  1.00 78.07           H  
ATOM   3492  HE2 MET B   1       2.550 -29.537  42.543  1.00 78.07           H  
ATOM   3493  HE3 MET B   1       3.128 -27.927  43.013  1.00 78.07           H  
ATOM   3494  N   ALA B   2       1.379 -22.202  41.829  1.00 90.62           N  
ATOM   3495  H   ALA B   2       0.707 -22.616  41.199  1.00 90.62           H  
ATOM   3496  CA  ALA B   2       0.879 -21.205  42.781  1.00 90.62           C  
ATOM   3497  HA  ALA B   2       1.510 -20.318  42.727  1.00 90.62           H  
ATOM   3498  C   ALA B   2       0.955 -21.771  44.211  1.00 90.62           C  
ATOM   3499  CB  ALA B   2      -0.553 -20.806  42.401  1.00 90.62           C  
ATOM   3500  HB1 ALA B   2      -0.920 -20.066  43.113  1.00 90.62           H  
ATOM   3501  HB2 ALA B   2      -0.563 -20.363  41.405  1.00 90.62           H  
ATOM   3502  HB3 ALA B   2      -1.208 -21.677  42.429  1.00 90.62           H  
ATOM   3503  O   ALA B   2       0.591 -22.932  44.422  1.00 90.62           O  
ATOM   3504  N   ILE B   3       1.445 -20.979  45.166  1.00 95.00           N  
ATOM   3505  H   ILE B   3       1.715 -20.035  44.930  1.00 95.00           H  
ATOM   3506  CA  ILE B   3       1.558 -21.402  46.567  1.00 95.00           C  
ATOM   3507  HA  ILE B   3       1.965 -22.413  46.573  1.00 95.00           H  
ATOM   3508  C   ILE B   3       0.177 -21.466  47.227  1.00 95.00           C  
ATOM   3509  CB  ILE B   3       2.537 -20.517  47.376  1.00 95.00           C  
ATOM   3510  HB  ILE B   3       2.628 -20.968  48.364  1.00 95.00           H  
ATOM   3511  O   ILE B   3      -0.735 -20.725  46.854  1.00 95.00           O  
ATOM   3512  CG1 ILE B   3       2.038 -19.069  47.570  1.00 95.00           C  
ATOM   3513 HG12 ILE B   3       2.070 -18.545  46.615  1.00 95.00           H  
ATOM   3514 HG13 ILE B   3       1.009 -19.071  47.930  1.00 95.00           H  
ATOM   3515  CG2 ILE B   3       3.930 -20.552  46.725  1.00 95.00           C  
ATOM   3516 HG21 ILE B   3       3.926 -20.024  45.772  1.00 95.00           H  
ATOM   3517 HG22 ILE B   3       4.228 -21.587  46.559  1.00 95.00           H  
ATOM   3518 HG23 ILE B   3       4.671 -20.091  47.379  1.00 95.00           H  
ATOM   3519  CD1 ILE B   3       2.861 -18.259  48.571  1.00 95.00           C  
ATOM   3520 HD11 ILE B   3       2.850 -18.754  49.542  1.00 95.00           H  
ATOM   3521 HD12 ILE B   3       2.426 -17.265  48.671  1.00 95.00           H  
ATOM   3522 HD13 ILE B   3       3.892 -18.154  48.231  1.00 95.00           H  
ATOM   3523  N   ASN B   4       0.033 -22.312  48.249  1.00 94.55           N  
ATOM   3524  H   ASN B   4       0.819 -22.886  48.517  1.00 94.55           H  
ATOM   3525  CA  ASN B   4      -1.142 -22.310  49.118  1.00 94.55           C  
ATOM   3526  HA  ASN B   4      -1.936 -21.724  48.656  1.00 94.55           H  
ATOM   3527  C   ASN B   4      -0.809 -21.646  50.458  1.00 94.55           C  
ATOM   3528  CB  ASN B   4      -1.678 -23.740  49.299  1.00 94.55           C  
ATOM   3529  HB2 ASN B   4      -1.888 -24.183  48.325  1.00 94.55           H  
ATOM   3530  HB3 ASN B   4      -0.940 -24.352  49.817  1.00 94.55           H  
ATOM   3531  O   ASN B   4      -0.370 -22.324  51.387  1.00 94.55           O  
ATOM   3532  CG  ASN B   4      -2.968 -23.721  50.101  1.00 94.55           C  
ATOM   3533  ND2 ASN B   4      -3.354 -24.811  50.713  1.00 94.55           N  
ATOM   3534 HD21 ASN B   4      -4.157 -24.666  51.308  1.00 94.55           H  
ATOM   3535 HD22 ASN B   4      -2.652 -25.493  50.962  1.00 94.55           H  
ATOM   3536  OD1 ASN B   4      -3.652 -22.719  50.196  1.00 94.55           O  
ATOM   3537  N   ALA B   5      -1.016 -20.331  50.558  1.00 94.55           N  
ATOM   3538  H   ALA B   5      -1.378 -19.832  49.758  1.00 94.55           H  
ATOM   3539  CA  ALA B   5      -0.698 -19.566  51.766  1.00 94.55           C  
ATOM   3540  HA  ALA B   5       0.375 -19.636  51.945  1.00 94.55           H  
ATOM   3541  C   ALA B   5      -1.402 -20.112  53.028  1.00 94.55           C  
ATOM   3542  CB  ALA B   5      -1.035 -18.093  51.513  1.00 94.55           C  
ATOM   3543  HB1 ALA B   5      -2.106 -17.975  51.347  1.00 94.55           H  
ATOM   3544  HB2 ALA B   5      -0.486 -17.727  50.645  1.00 94.55           H  
ATOM   3545  HB3 ALA B   5      -0.748 -17.499  52.381  1.00 94.55           H  
ATOM   3546  O   ALA B   5      -0.813 -20.087  54.107  1.00 94.55           O  
ATOM   3547  N   ASP B   6      -2.590 -20.717  52.899  1.00 95.34           N  
ATOM   3548  H   ASP B   6      -3.040 -20.726  51.995  1.00 95.34           H  
ATOM   3549  CA  ASP B   6      -3.318 -21.319  54.028  1.00 95.34           C  
ATOM   3550  HA  ASP B   6      -3.513 -20.542  54.767  1.00 95.34           H  
ATOM   3551  C   ASP B   6      -2.525 -22.432  54.745  1.00 95.34           C  
ATOM   3552  CB  ASP B   6      -4.663 -21.896  53.551  1.00 95.34           C  
ATOM   3553  HB2 ASP B   6      -5.034 -22.583  54.311  1.00 95.34           H  
ATOM   3554  HB3 ASP B   6      -4.506 -22.480  52.644  1.00 95.34           H  
ATOM   3555  O   ASP B   6      -2.804 -22.741  55.907  1.00 95.34           O  
ATOM   3556  CG  ASP B   6      -5.770 -20.859  53.324  1.00 95.34           C  
ATOM   3557  OD1 ASP B   6      -6.667 -21.155  52.502  1.00 95.34           O  
ATOM   3558  OD2 ASP B   6      -5.797 -19.844  54.053  1.00 95.34           O  
ATOM   3559  N   ASN B   7      -1.506 -23.022  54.105  1.00 94.78           N  
ATOM   3560  H   ASN B   7      -1.287 -22.726  53.164  1.00 94.78           H  
ATOM   3561  CA  ASN B   7      -0.632 -23.999  54.756  1.00 94.78           C  
ATOM   3562  HA  ASN B   7      -1.238 -24.833  55.108  1.00 94.78           H  
ATOM   3563  C   ASN B   7       0.098 -23.420  55.976  1.00 94.78           C  
ATOM   3564  CB  ASN B   7       0.413 -24.530  53.768  1.00 94.78           C  
ATOM   3565  HB2 ASN B   7       1.205 -25.024  54.332  1.00 94.78           H  
ATOM   3566  HB3 ASN B   7       0.879 -23.702  53.235  1.00 94.78           H  
ATOM   3567  O   ASN B   7       0.389 -24.185  56.894  1.00 94.78           O  
ATOM   3568  CG  ASN B   7      -0.083 -25.539  52.756  1.00 94.78           C  
ATOM   3569  ND2 ASN B   7       0.850 -26.096  52.025  1.00 94.78           N  
ATOM   3570 HD21 ASN B   7       0.600 -26.847  51.397  1.00 94.78           H  
ATOM   3571 HD22 ASN B   7       1.812 -25.924  52.281  1.00 94.78           H  
ATOM   3572  OD1 ASN B   7      -1.261 -25.856  52.620  1.00 94.78           O  
ATOM   3573  N   VAL B   8       0.367 -22.107  55.999  1.00 95.44           N  
ATOM   3574  H   VAL B   8       0.052 -21.552  55.216  1.00 95.44           H  
ATOM   3575  CA  VAL B   8       1.092 -21.396  57.072  1.00 95.44           C  
ATOM   3576  HA  VAL B   8       1.443 -22.135  57.792  1.00 95.44           H  
ATOM   3577  C   VAL B   8       0.188 -20.465  57.875  1.00 95.44           C  
ATOM   3578  CB  VAL B   8       2.348 -20.671  56.553  1.00 95.44           C  
ATOM   3579  HB  VAL B   8       2.856 -20.202  57.395  1.00 95.44           H  
ATOM   3580  O   VAL B   8       0.647 -19.536  58.537  1.00 95.44           O  
ATOM   3581  CG1 VAL B   8       3.308 -21.703  55.965  1.00 95.44           C  
ATOM   3582 HG11 VAL B   8       2.850 -22.222  55.123  1.00 95.44           H  
ATOM   3583 HG12 VAL B   8       4.218 -21.218  55.612  1.00 95.44           H  
ATOM   3584 HG13 VAL B   8       3.570 -22.427  56.737  1.00 95.44           H  
ATOM   3585  CG2 VAL B   8       2.052 -19.585  55.515  1.00 95.44           C  
ATOM   3586 HG21 VAL B   8       2.975 -19.057  55.274  1.00 95.44           H  
ATOM   3587 HG22 VAL B   8       1.656 -20.027  54.600  1.00 95.44           H  
ATOM   3588 HG23 VAL B   8       1.331 -18.870  55.912  1.00 95.44           H  
ATOM   3589  N   LYS B   9      -1.120 -20.711  57.843  1.00 95.55           N  
ATOM   3590  H   LYS B   9      -1.453 -21.457  57.249  1.00 95.55           H  
ATOM   3591  CA  LYS B   9      -2.087 -19.967  58.641  1.00 95.55           C  
ATOM   3592  HA  LYS B   9      -2.038 -18.922  58.334  1.00 95.55           H  
ATOM   3593  C   LYS B   9      -1.747 -20.062  60.137  1.00 95.55           C  
ATOM   3594  CB  LYS B   9      -3.470 -20.519  58.296  1.00 95.55           C  
ATOM   3595  HB2 LYS B   9      -3.561 -21.550  58.638  1.00 95.55           H  
ATOM   3596  HB3 LYS B   9      -3.586 -20.498  57.212  1.00 95.55           H  
ATOM   3597  O   LYS B   9      -1.626 -21.155  60.686  1.00 95.55           O  
ATOM   3598  CG  LYS B   9      -4.570 -19.667  58.911  1.00 95.55           C  
ATOM   3599  HG2 LYS B   9      -4.560 -19.775  59.995  1.00 95.55           H  
ATOM   3600  HG3 LYS B   9      -4.382 -18.625  58.654  1.00 95.55           H  
ATOM   3601  CD  LYS B   9      -5.932 -20.092  58.353  1.00 95.55           C  
ATOM   3602  HD2 LYS B   9      -6.191 -21.100  58.677  1.00 95.55           H  
ATOM   3603  HD3 LYS B   9      -5.913 -20.033  57.265  1.00 95.55           H  
ATOM   3604  CE  LYS B   9      -6.893 -19.067  58.917  1.00 95.55           C  
ATOM   3605  HE2 LYS B   9      -6.388 -18.108  58.803  1.00 95.55           H  
ATOM   3606  HE3 LYS B   9      -7.046 -19.247  59.981  1.00 95.55           H  
ATOM   3607  NZ  LYS B   9      -8.179 -18.954  58.211  1.00 95.55           N  
ATOM   3608  HZ1 LYS B   9      -8.623 -18.127  58.582  1.00 95.55           H  
ATOM   3609  HZ2 LYS B   9      -8.753 -19.772  58.356  1.00 95.55           H  
ATOM   3610  HZ3 LYS B   9      -8.005 -18.798  57.228  1.00 95.55           H  
ATOM   3611  N   TRP B  10      -1.609 -18.921  60.810  1.00 95.13           N  
ATOM   3612  H   TRP B  10      -1.651 -18.058  60.287  1.00 95.13           H  
ATOM   3613  CA  TRP B  10      -1.299 -18.838  62.242  1.00 95.13           C  
ATOM   3614  HA  TRP B  10      -1.675 -19.724  62.753  1.00 95.13           H  
ATOM   3615  C   TRP B  10      -1.957 -17.606  62.860  1.00 95.13           C  
ATOM   3616  CB  TRP B  10       0.221 -18.792  62.439  1.00 95.13           C  
ATOM   3617  HB2 TRP B  10       0.598 -17.861  62.017  1.00 95.13           H  
ATOM   3618  HB3 TRP B  10       0.668 -19.610  61.874  1.00 95.13           H  
ATOM   3619  O   TRP B  10      -1.844 -16.508  62.312  1.00 95.13           O  
ATOM   3620  CG  TRP B  10       0.685 -18.906  63.861  1.00 95.13           C  
ATOM   3621  CD1 TRP B  10       0.605 -17.933  64.796  1.00 95.13           C  
ATOM   3622  HD1 TRP B  10       0.206 -16.947  64.613  1.00 95.13           H  
ATOM   3623  CD2 TRP B  10       1.351 -20.028  64.517  1.00 95.13           C  
ATOM   3624  CE2 TRP B  10       1.628 -19.665  65.868  1.00 95.13           C  
ATOM   3625  CE3 TRP B  10       1.790 -21.301  64.099  1.00 95.13           C  
ATOM   3626  HE3 TRP B  10       1.611 -21.603  63.077  1.00 95.13           H  
ATOM   3627  NE1 TRP B  10       1.124 -18.393  65.989  1.00 95.13           N  
ATOM   3628  HE1 TRP B  10       1.179 -17.838  66.831  1.00 95.13           H  
ATOM   3629  CH2 TRP B  10       2.738 -21.767  66.306  1.00 95.13           C  
ATOM   3630  HH2 TRP B  10       3.270 -22.431  66.971  1.00 95.13           H  
ATOM   3631  CZ2 TRP B  10       2.311 -20.506  66.756  1.00 95.13           C  
ATOM   3632  HZ2 TRP B  10       2.516 -20.177  67.764  1.00 95.13           H  
ATOM   3633  CZ3 TRP B  10       2.477 -22.158  64.981  1.00 95.13           C  
ATOM   3634  HZ3 TRP B  10       2.822 -23.117  64.623  1.00 95.13           H  
ATOM   3635  N   ALA B  11      -2.615 -17.778  64.013  1.00 95.75           N  
ATOM   3636  H   ALA B  11      -2.679 -18.712  64.391  1.00 95.75           H  
ATOM   3637  CA  ALA B  11      -3.292 -16.702  64.742  1.00 95.75           C  
ATOM   3638  HA  ALA B  11      -3.955 -17.179  65.464  1.00 95.75           H  
ATOM   3639  C   ALA B  11      -4.210 -15.824  63.865  1.00 95.75           C  
ATOM   3640  CB  ALA B  11      -2.244 -15.902  65.528  1.00 95.75           C  
ATOM   3641  HB1 ALA B  11      -2.738 -15.202  66.201  1.00 95.75           H  
ATOM   3642  HB2 ALA B  11      -1.618 -16.578  66.111  1.00 95.75           H  
ATOM   3643  HB3 ALA B  11      -1.602 -15.360  64.834  1.00 95.75           H  
ATOM   3644  O   ALA B  11      -4.261 -14.607  64.044  1.00 95.75           O  
ATOM   3645  N   ASP B  12      -4.914 -16.427  62.909  1.00 94.40           N  
ATOM   3646  H   ASP B  12      -4.824 -17.429  62.823  1.00 94.40           H  
ATOM   3647  CA  ASP B  12      -5.748 -15.744  61.913  1.00 94.40           C  
ATOM   3648  HA  ASP B  12      -5.125 -15.132  61.261  1.00 94.40           H  
ATOM   3649  C   ASP B  12      -6.833 -14.848  62.519  1.00 94.40           C  
ATOM   3650  CB  ASP B  12      -6.406 -16.835  61.079  1.00 94.40           C  
ATOM   3651  HB2 ASP B  12      -7.059 -17.435  61.712  1.00 94.40           H  
ATOM   3652  HB3 ASP B  12      -5.617 -17.481  60.694  1.00 94.40           H  
ATOM   3653  O   ASP B  12      -7.133 -13.771  62.012  1.00 94.40           O  
ATOM   3654  CG  ASP B  12      -7.200 -16.283  59.898  1.00 94.40           C  
ATOM   3655  OD1 ASP B  12      -8.394 -16.664  59.785  1.00 94.40           O  
ATOM   3656  OD2 ASP B  12      -6.558 -15.690  59.012  1.00 94.40           O  
ATOM   3657  N   GLN B  13      -7.406 -15.268  63.643  1.00 94.86           N  
ATOM   3658  H   GLN B  13      -7.052 -16.111  64.072  1.00 94.86           H  
ATOM   3659  CA  GLN B  13      -8.429 -14.521  64.351  1.00 94.86           C  
ATOM   3660  HA  GLN B  13      -8.987 -13.932  63.623  1.00 94.86           H  
ATOM   3661  C   GLN B  13      -7.784 -13.543  65.337  1.00 94.86           C  
ATOM   3662  CB  GLN B  13      -9.423 -15.480  65.024  1.00 94.86           C  
ATOM   3663  HB2 GLN B  13     -10.189 -14.893  65.532  1.00 94.86           H  
ATOM   3664  HB3 GLN B  13      -8.903 -16.075  65.774  1.00 94.86           H  
ATOM   3665  O   GLN B  13      -6.841 -13.854  66.072  1.00 94.86           O  
ATOM   3666  CG  GLN B  13     -10.111 -16.427  64.022  1.00 94.86           C  
ATOM   3667  HG2 GLN B  13      -9.365 -17.049  63.527  1.00 94.86           H  
ATOM   3668  HG3 GLN B  13     -10.778 -17.093  64.570  1.00 94.86           H  
ATOM   3669  CD  GLN B  13     -10.937 -15.679  62.979  1.00 94.86           C  
ATOM   3670  NE2 GLN B  13     -10.750 -15.930  61.700  1.00 94.86           N  
ATOM   3671 HE21 GLN B  13     -11.233 -15.323  61.054  1.00 94.86           H  
ATOM   3672 HE22 GLN B  13      -9.949 -16.449  61.371  1.00 94.86           H  
ATOM   3673  OE1 GLN B  13     -11.762 -14.836  63.299  1.00 94.86           O  
ATOM   3674  N   SER B  14      -8.308 -12.322  65.373  1.00 95.26           N  
ATOM   3675  H   SER B  14      -9.044 -12.102  64.718  1.00 95.26           H  
ATOM   3676  CA  SER B  14      -7.948 -11.325  66.384  1.00 95.26           C  
ATOM   3677  HA  SER B  14      -6.898 -11.433  66.655  1.00 95.26           H  
ATOM   3678  C   SER B  14      -8.769 -11.566  67.645  1.00 95.26           C  
ATOM   3679  CB  SER B  14      -8.123  -9.917  65.819  1.00 95.26           C  
ATOM   3680  HB2 SER B  14      -9.115  -9.812  65.380  1.00 95.26           H  
ATOM   3681  HB3 SER B  14      -7.994  -9.181  66.613  1.00 95.26           H  
ATOM   3682  O   SER B  14      -9.900 -11.098  67.764  1.00 95.26           O  
ATOM   3683  OG  SER B  14      -7.122  -9.731  64.835  1.00 95.26           O  
ATOM   3684  HG  SER B  14      -7.391  -9.039  64.226  1.00 95.26           H  
ATOM   3685  N   VAL B  15      -8.194 -12.326  68.578  1.00 95.47           N  
ATOM   3686  H   VAL B  15      -7.262 -12.671  68.399  1.00 95.47           H  
ATOM   3687  CA  VAL B  15      -8.820 -12.714  69.849  1.00 95.47           C  
ATOM   3688  HA  VAL B  15      -9.775 -12.196  69.939  1.00 95.47           H  
ATOM   3689  C   VAL B  15      -7.968 -12.267  71.032  1.00 95.47           C  
ATOM   3690  CB  VAL B  15      -9.119 -14.228  69.914  1.00 95.47           C  
ATOM   3691  HB  VAL B  15      -9.575 -14.438  70.882  1.00 95.47           H  
ATOM   3692  O   VAL B  15      -6.761 -12.057  70.907  1.00 95.47           O  
ATOM   3693  CG1 VAL B  15     -10.127 -14.632  68.835  1.00 95.47           C  
ATOM   3694 HG11 VAL B  15     -11.033 -14.032  68.921  1.00 95.47           H  
ATOM   3695 HG12 VAL B  15      -9.694 -14.488  67.845  1.00 95.47           H  
ATOM   3696 HG13 VAL B  15     -10.382 -15.686  68.947  1.00 95.47           H  
ATOM   3697  CG2 VAL B  15      -7.873 -15.110  69.777  1.00 95.47           C  
ATOM   3698 HG21 VAL B  15      -8.156 -16.157  69.887  1.00 95.47           H  
ATOM   3699 HG22 VAL B  15      -7.429 -14.983  68.790  1.00 95.47           H  
ATOM   3700 HG23 VAL B  15      -7.142 -14.865  70.547  1.00 95.47           H  
ATOM   3701  N   ASN B  16      -8.592 -12.138  72.200  1.00 95.03           N  
ATOM   3702  H   ASN B  16      -9.570 -12.380  72.256  1.00 95.03           H  
ATOM   3703  CA  ASN B  16      -7.853 -11.961  73.445  1.00 95.03           C  
ATOM   3704  HA  ASN B  16      -6.945 -11.392  73.243  1.00 95.03           H  
ATOM   3705  C   ASN B  16      -7.427 -13.326  73.992  1.00 95.03           C  
ATOM   3706  CB  ASN B  16      -8.690 -11.164  74.456  1.00 95.03           C  
ATOM   3707  HB2 ASN B  16      -8.190 -11.190  75.424  1.00 95.03           H  
ATOM   3708  HB3 ASN B  16      -9.668 -11.633  74.565  1.00 95.03           H  
ATOM   3709  O   ASN B  16      -8.207 -14.277  73.995  1.00 95.03           O  
ATOM   3710  CG  ASN B  16      -8.860  -9.705  74.072  1.00 95.03           C  
ATOM   3711  ND2 ASN B  16      -9.842  -9.041  74.633  1.00 95.03           N  
ATOM   3712 HD21 ASN B  16     -10.410  -9.478  75.345  1.00 95.03           H  
ATOM   3713 HD22 ASN B  16      -9.898  -8.063  74.390  1.00 95.03           H  
ATOM   3714  OD1 ASN B  16      -8.128  -9.129  73.286  1.00 95.03           O  
ATOM   3715  N   ASP B  17      -6.200 -13.400  74.496  1.00 94.54           N  
ATOM   3716  H   ASP B  17      -5.619 -12.575  74.449  1.00 94.54           H  
ATOM   3717  CA  ASP B  17      -5.659 -14.560  75.186  1.00 94.54           C  
ATOM   3718  HA  ASP B  17      -5.612 -15.382  74.472  1.00 94.54           H  
ATOM   3719  C   ASP B  17      -6.546 -14.924  76.390  1.00 94.54           C  
ATOM   3720  CB  ASP B  17      -4.240 -14.229  75.640  1.00 94.54           C  
ATOM   3721  HB2 ASP B  17      -3.652 -13.924  74.774  1.00 94.54           H  
ATOM   3722  HB3 ASP B  17      -4.278 -13.387  76.331  1.00 94.54           H  
ATOM   3723  O   ASP B  17      -6.833 -14.056  77.222  1.00 94.54           O  
ATOM   3724  CG  ASP B  17      -3.557 -15.409  76.320  1.00 94.54           C  
ATOM   3725  OD1 ASP B  17      -2.581 -15.921  75.733  1.00 94.54           O  
ATOM   3726  OD2 ASP B  17      -3.896 -15.728  77.480  1.00 94.54           O  
ATOM   3727  N   PRO B  18      -6.974 -16.189  76.520  1.00 94.22           N  
ATOM   3728  CA  PRO B  18      -7.948 -16.578  77.536  1.00 94.22           C  
ATOM   3729  HA  PRO B  18      -8.819 -15.926  77.473  1.00 94.22           H  
ATOM   3730  C   PRO B  18      -7.408 -16.503  78.970  1.00 94.22           C  
ATOM   3731  CB  PRO B  18      -8.358 -18.004  77.157  1.00 94.22           C  
ATOM   3732  HB2 PRO B  18      -9.211 -17.963  76.480  1.00 94.22           H  
ATOM   3733  HB3 PRO B  18      -8.599 -18.613  78.028  1.00 94.22           H  
ATOM   3734  O   PRO B  18      -8.195 -16.483  79.912  1.00 94.22           O  
ATOM   3735  CG  PRO B  18      -7.144 -18.549  76.405  1.00 94.22           C  
ATOM   3736  HG2 PRO B  18      -7.425 -19.342  75.712  1.00 94.22           H  
ATOM   3737  HG3 PRO B  18      -6.396 -18.902  77.115  1.00 94.22           H  
ATOM   3738  CD  PRO B  18      -6.618 -17.319  75.674  1.00 94.22           C  
ATOM   3739  HD2 PRO B  18      -5.539 -17.398  75.542  1.00 94.22           H  
ATOM   3740  HD3 PRO B  18      -7.115 -17.220  74.709  1.00 94.22           H  
ATOM   3741  N   VAL B  19      -6.086 -16.465  79.155  1.00 93.33           N  
ATOM   3742  H   VAL B  19      -5.484 -16.420  78.346  1.00 93.33           H  
ATOM   3743  CA  VAL B  19      -5.449 -16.407  80.476  1.00 93.33           C  
ATOM   3744  HA  VAL B  19      -6.142 -16.765  81.237  1.00 93.33           H  
ATOM   3745  C   VAL B  19      -5.070 -14.973  80.831  1.00 93.33           C  
ATOM   3746  CB  VAL B  19      -4.201 -17.297  80.505  1.00 93.33           C  
ATOM   3747  HB  VAL B  19      -3.496 -16.845  79.808  1.00 93.33           H  
ATOM   3748  O   VAL B  19      -5.285 -14.554  81.965  1.00 93.33           O  
ATOM   3749  CG1 VAL B  19      -3.522 -17.339  81.880  1.00 93.33           C  
ATOM   3750 HG11 VAL B  19      -2.647 -17.987  81.839  1.00 93.33           H  
ATOM   3751 HG12 VAL B  19      -4.221 -17.726  82.622  1.00 93.33           H  
ATOM   3752 HG13 VAL B  19      -3.201 -16.341  82.177  1.00 93.33           H  
ATOM   3753  CG2 VAL B  19      -4.490 -18.743  80.074  1.00 93.33           C  
ATOM   3754 HG21 VAL B  19      -4.810 -18.766  79.032  1.00 93.33           H  
ATOM   3755 HG22 VAL B  19      -3.586 -19.346  80.153  1.00 93.33           H  
ATOM   3756 HG23 VAL B  19      -5.270 -19.173  80.702  1.00 93.33           H  
ATOM   3757  N   THR B  20      -4.495 -14.208  79.894  1.00 93.03           N  
ATOM   3758  H   THR B  20      -4.322 -14.611  78.984  1.00 93.03           H  
ATOM   3759  CA  THR B  20      -4.034 -12.836  80.185  1.00 93.03           C  
ATOM   3760  HA  THR B  20      -3.889 -12.748  81.261  1.00 93.03           H  
ATOM   3761  C   THR B  20      -5.049 -11.751  79.839  1.00 93.03           C  
ATOM   3762  CB  THR B  20      -2.671 -12.508  79.557  1.00 93.03           C  
ATOM   3763  HB  THR B  20      -2.339 -11.542  79.939  1.00 93.03           H  
ATOM   3764  O   THR B  20      -4.880 -10.621  80.287  1.00 93.03           O  
ATOM   3765  CG2 THR B  20      -1.610 -13.547  79.918  1.00 93.03           C  
ATOM   3766 HG21 THR B  20      -0.628 -13.200  79.597  1.00 93.03           H  
ATOM   3767 HG22 THR B  20      -1.594 -13.687  80.998  1.00 93.03           H  
ATOM   3768 HG23 THR B  20      -1.846 -14.498  79.440  1.00 93.03           H  
ATOM   3769  OG1 THR B  20      -2.711 -12.434  78.153  1.00 93.03           O  
ATOM   3770  HG1 THR B  20      -3.078 -11.582  77.907  1.00 93.03           H  
ATOM   3771  N   GLY B  21      -6.066 -12.047  79.025  1.00 94.40           N  
ATOM   3772  H   GLY B  21      -6.154 -12.990  78.676  1.00 94.40           H  
ATOM   3773  CA  GLY B  21      -7.059 -11.076  78.546  1.00 94.40           C  
ATOM   3774  HA2 GLY B  21      -7.857 -11.620  78.041  1.00 94.40           H  
ATOM   3775  HA3 GLY B  21      -7.486 -10.551  79.401  1.00 94.40           H  
ATOM   3776  C   GLY B  21      -6.514 -10.026  77.568  1.00 94.40           C  
ATOM   3777  O   GLY B  21      -7.228  -9.093  77.213  1.00 94.40           O  
ATOM   3778  N   LEU B  22      -5.257 -10.168  77.140  1.00 95.43           N  
ATOM   3779  H   LEU B  22      -4.826 -11.061  77.336  1.00 95.43           H  
ATOM   3780  CA  LEU B  22      -4.571  -9.265  76.208  1.00 95.43           C  
ATOM   3781  HA  LEU B  22      -5.052  -8.288  76.248  1.00 95.43           H  
ATOM   3782  C   LEU B  22      -4.689  -9.792  74.770  1.00 95.43           C  
ATOM   3783  CB  LEU B  22      -3.088  -9.124  76.606  1.00 95.43           C  
ATOM   3784  HB2 LEU B  22      -2.585  -8.507  75.861  1.00 95.43           H  
ATOM   3785  HB3 LEU B  22      -2.626 -10.110  76.565  1.00 95.43           H  
ATOM   3786  O   LEU B  22      -4.867 -10.998  74.614  1.00 95.43           O  
ATOM   3787  CG  LEU B  22      -2.833  -8.506  77.991  1.00 95.43           C  
ATOM   3788  HG  LEU B  22      -3.315  -9.114  78.757  1.00 95.43           H  
ATOM   3789  CD1 LEU B  22      -1.330  -8.498  78.273  1.00 95.43           C  
ATOM   3790 HD11 LEU B  22      -1.145  -8.094  79.268  1.00 95.43           H  
ATOM   3791 HD12 LEU B  22      -0.815  -7.885  77.533  1.00 95.43           H  
ATOM   3792 HD13 LEU B  22      -0.941  -9.515  78.227  1.00 95.43           H  
ATOM   3793  CD2 LEU B  22      -3.354  -7.071  78.092  1.00 95.43           C  
ATOM   3794 HD21 LEU B  22      -4.441  -7.066  78.010  1.00 95.43           H  
ATOM   3795 HD22 LEU B  22      -3.086  -6.650  79.061  1.00 95.43           H  
ATOM   3796 HD23 LEU B  22      -2.925  -6.458  77.299  1.00 95.43           H  
ATOM   3797  N   PRO B  23      -4.546  -8.952  73.730  1.00 95.51           N  
ATOM   3798  CA  PRO B  23      -4.566  -9.409  72.340  1.00 95.51           C  
ATOM   3799  HA  PRO B  23      -5.575  -9.746  72.102  1.00 95.51           H  
ATOM   3800  C   PRO B  23      -3.570 -10.545  72.072  1.00 95.51           C  
ATOM   3801  CB  PRO B  23      -4.238  -8.173  71.496  1.00 95.51           C  
ATOM   3802  HB2 PRO B  23      -3.161  -8.089  71.351  1.00 95.51           H  
ATOM   3803  HB3 PRO B  23      -4.751  -8.195  70.534  1.00 95.51           H  
ATOM   3804  O   PRO B  23      -2.446 -10.526  72.575  1.00 95.51           O  
ATOM   3805  CG  PRO B  23      -4.721  -7.018  72.371  1.00 95.51           C  
ATOM   3806  HG2 PRO B  23      -5.798  -6.900  72.259  1.00 95.51           H  
ATOM   3807  HG3 PRO B  23      -4.203  -6.088  72.136  1.00 95.51           H  
ATOM   3808  CD  PRO B  23      -4.403  -7.504  73.783  1.00 95.51           C  
ATOM   3809  HD2 PRO B  23      -5.098  -7.054  74.492  1.00 95.51           H  
ATOM   3810  HD3 PRO B  23      -3.374  -7.248  74.036  1.00 95.51           H  
ATOM   3811  N   ASN B  24      -3.968 -11.522  71.255  1.00 95.46           N  
ATOM   3812  H   ASN B  24      -4.916 -11.513  70.907  1.00 95.46           H  
ATOM   3813  CA  ASN B  24      -3.133 -12.674  70.905  1.00 95.46           C  
ATOM   3814  HA  ASN B  24      -2.729 -13.087  71.830  1.00 95.46           H  
ATOM   3815  C   ASN B  24      -1.926 -12.327  70.022  1.00 95.46           C  
ATOM   3816  CB  ASN B  24      -3.998 -13.761  70.241  1.00 95.46           C  
ATOM   3817  HB2 ASN B  24      -3.392 -14.662  70.142  1.00 95.46           H  
ATOM   3818  HB3 ASN B  24      -4.834 -14.010  70.895  1.00 95.46           H  
ATOM   3819  O   ASN B  24      -0.988 -13.117  69.950  1.00 95.46           O  
ATOM   3820  CG  ASN B  24      -4.559 -13.420  68.860  1.00 95.46           C  
ATOM   3821  ND2 ASN B  24      -4.848 -14.428  68.076  1.00 95.46           N  
ATOM   3822 HD21 ASN B  24      -5.419 -14.287  67.255  1.00 95.46           H  
ATOM   3823 HD22 ASN B  24      -4.658 -15.368  68.393  1.00 95.46           H  
ATOM   3824  OD1 ASN B  24      -4.753 -12.278  68.461  1.00 95.46           O  
ATOM   3825  N   LYS B  25      -1.954 -11.171  69.355  1.00 95.64           N  
ATOM   3826  H   LYS B  25      -2.774 -10.595  69.477  1.00 95.64           H  
ATOM   3827  CA  LYS B  25      -0.913 -10.666  68.460  1.00 95.64           C  
ATOM   3828  HA  LYS B  25      -0.010 -11.268  68.554  1.00 95.64           H  
ATOM   3829  C   LYS B  25      -0.584  -9.230  68.833  1.00 95.64           C  
ATOM   3830  CB  LYS B  25      -1.395 -10.723  67.004  1.00 95.64           C  
ATOM   3831  HB2 LYS B  25      -2.314 -10.144  66.913  1.00 95.64           H  
ATOM   3832  HB3 LYS B  25      -0.638 -10.261  66.371  1.00 95.64           H  
ATOM   3833  O   LYS B  25      -1.486  -8.400  68.948  1.00 95.64           O  
ATOM   3834  CG  LYS B  25      -1.642 -12.152  66.507  1.00 95.64           C  
ATOM   3835  HG2 LYS B  25      -0.709 -12.706  66.611  1.00 95.64           H  
ATOM   3836  HG3 LYS B  25      -2.412 -12.643  67.102  1.00 95.64           H  
ATOM   3837  CD  LYS B  25      -2.051 -12.176  65.030  1.00 95.64           C  
ATOM   3838  HD2 LYS B  25      -1.267 -11.689  64.450  1.00 95.64           H  
ATOM   3839  HD3 LYS B  25      -2.109 -13.208  64.684  1.00 95.64           H  
ATOM   3840  CE  LYS B  25      -3.379 -11.475  64.712  1.00 95.64           C  
ATOM   3841  HE2 LYS B  25      -3.337 -10.446  65.068  1.00 95.64           H  
ATOM   3842  HE3 LYS B  25      -3.477 -11.443  63.627  1.00 95.64           H  
ATOM   3843  NZ  LYS B  25      -4.550 -12.181  65.282  1.00 95.64           N  
ATOM   3844  HZ1 LYS B  25      -4.506 -12.251  66.289  1.00 95.64           H  
ATOM   3845  HZ2 LYS B  25      -5.409 -11.726  65.006  1.00 95.64           H  
ATOM   3846  HZ3 LYS B  25      -4.590 -13.115  64.900  1.00 95.64           H  
ATOM   3847  N   VAL B  26       0.698  -8.930  68.990  1.00 95.80           N  
ATOM   3848  H   VAL B  26       1.380  -9.662  68.851  1.00 95.80           H  
ATOM   3849  CA  VAL B  26       1.200  -7.568  69.202  1.00 95.80           C  
ATOM   3850  HA  VAL B  26       0.458  -6.849  68.855  1.00 95.80           H  
ATOM   3851  C   VAL B  26       2.452  -7.408  68.358  1.00 95.80           C  
ATOM   3852  CB  VAL B  26       1.487  -7.288  70.693  1.00 95.80           C  
ATOM   3853  HB  VAL B  26       2.230  -7.997  71.057  1.00 95.80           H  
ATOM   3854  O   VAL B  26       3.330  -8.266  68.405  1.00 95.80           O  
ATOM   3855  CG1 VAL B  26       2.021  -5.864  70.914  1.00 95.80           C  
ATOM   3856 HG11 VAL B  26       2.974  -5.735  70.400  1.00 95.80           H  
ATOM   3857 HG12 VAL B  26       2.183  -5.690  71.978  1.00 95.80           H  
ATOM   3858 HG13 VAL B  26       1.309  -5.133  70.533  1.00 95.80           H  
ATOM   3859  CG2 VAL B  26       0.221  -7.417  71.555  1.00 95.80           C  
ATOM   3860 HG21 VAL B  26      -0.558  -6.750  71.186  1.00 95.80           H  
ATOM   3861 HG22 VAL B  26       0.449  -7.182  72.594  1.00 95.80           H  
ATOM   3862 HG23 VAL B  26      -0.147  -8.442  71.527  1.00 95.80           H  
ATOM   3863  N   GLN B  27       2.547  -6.316  67.601  1.00 94.92           N  
ATOM   3864  H   GLN B  27       1.786  -5.652  67.568  1.00 94.92           H  
ATOM   3865  CA  GLN B  27       3.746  -6.033  66.821  1.00 94.92           C  
ATOM   3866  HA  GLN B  27       3.866  -6.844  66.104  1.00 94.92           H  
ATOM   3867  C   GLN B  27       4.975  -5.959  67.750  1.00 94.92           C  
ATOM   3868  CB  GLN B  27       3.555  -4.738  66.023  1.00 94.92           C  
ATOM   3869  HB2 GLN B  27       2.633  -4.811  65.446  1.00 94.92           H  
ATOM   3870  HB3 GLN B  27       3.472  -3.896  66.710  1.00 94.92           H  
ATOM   3871  O   GLN B  27       4.903  -5.298  68.797  1.00 94.92           O  
ATOM   3872  CG  GLN B  27       4.721  -4.494  65.050  1.00 94.92           C  
ATOM   3873  HG2 GLN B  27       4.855  -5.370  64.415  1.00 94.92           H  
ATOM   3874  HG3 GLN B  27       5.643  -4.339  65.610  1.00 94.92           H  
ATOM   3875  CD  GLN B  27       4.507  -3.277  64.157  1.00 94.92           C  
ATOM   3876  NE2 GLN B  27       5.197  -3.200  63.039  1.00 94.92           N  
ATOM   3877 HE21 GLN B  27       4.973  -2.433  62.422  1.00 94.92           H  
ATOM   3878 HE22 GLN B  27       5.761  -3.976  62.723  1.00 94.92           H  
ATOM   3879  OE1 GLN B  27       3.764  -2.360  64.472  1.00 94.92           O  
ATOM   3880  N   PRO B  28       6.100  -6.607  67.395  1.00 95.22           N  
ATOM   3881  CA  PRO B  28       7.343  -6.481  68.143  1.00 95.22           C  
ATOM   3882  HA  PRO B  28       7.207  -6.956  69.115  1.00 95.22           H  
ATOM   3883  C   PRO B  28       7.737  -5.014  68.334  1.00 95.22           C  
ATOM   3884  CB  PRO B  28       8.391  -7.265  67.349  1.00 95.22           C  
ATOM   3885  HB2 PRO B  28       8.893  -6.613  66.635  1.00 95.22           H  
ATOM   3886  HB3 PRO B  28       9.113  -7.749  68.007  1.00 95.22           H  
ATOM   3887  O   PRO B  28       7.569  -4.195  67.428  1.00 95.22           O  
ATOM   3888  CG  PRO B  28       7.560  -8.298  66.592  1.00 95.22           C  
ATOM   3889  HG2 PRO B  28       8.051  -8.616  65.672  1.00 95.22           H  
ATOM   3890  HG3 PRO B  28       7.358  -9.153  67.238  1.00 95.22           H  
ATOM   3891  CD  PRO B  28       6.255  -7.566  66.309  1.00 95.22           C  
ATOM   3892  HD2 PRO B  28       5.437  -8.286  66.299  1.00 95.22           H  
ATOM   3893  HD3 PRO B  28       6.322  -7.043  65.355  1.00 95.22           H  
ATOM   3894  N   THR B  29       8.257  -4.664  69.513  1.00 95.08           N  
ATOM   3895  H   THR B  29       8.441  -5.378  70.204  1.00 95.08           H  
ATOM   3896  CA  THR B  29       8.717  -3.294  69.790  1.00 95.08           C  
ATOM   3897  HA  THR B  29       7.893  -2.608  69.595  1.00 95.08           H  
ATOM   3898  C   THR B  29       9.872  -2.907  68.872  1.00 95.08           C  
ATOM   3899  CB  THR B  29       9.175  -3.120  71.249  1.00 95.08           C  
ATOM   3900  HB  THR B  29       9.663  -2.151  71.356  1.00 95.08           H  
ATOM   3901  O   THR B  29      10.599  -3.764  68.377  1.00 95.08           O  
ATOM   3902  CG2 THR B  29       8.008  -3.160  72.236  1.00 95.08           C  
ATOM   3903 HG21 THR B  29       7.149  -3.661  71.789  1.00 95.08           H  
ATOM   3904 HG22 THR B  29       7.711  -2.139  72.475  1.00 95.08           H  
ATOM   3905 HG23 THR B  29       8.299  -3.668  73.155  1.00 95.08           H  
ATOM   3906  OG1 THR B  29      10.117  -4.109  71.583  1.00 95.08           O  
ATOM   3907  HG1 THR B  29      10.455  -3.954  72.468  1.00 95.08           H  
ATOM   3908  N   ALA B  30      10.106  -1.601  68.714  1.00 95.38           N  
ATOM   3909  H   ALA B  30       9.437  -0.933  69.069  1.00 95.38           H  
ATOM   3910  CA  ALA B  30      11.261  -1.091  67.972  1.00 95.38           C  
ATOM   3911  HA  ALA B  30      11.135  -1.339  66.918  1.00 95.38           H  
ATOM   3912  C   ALA B  30      12.596  -1.706  68.442  1.00 95.38           C  
ATOM   3913  CB  ALA B  30      11.281   0.435  68.114  1.00 95.38           C  
ATOM   3914  HB1 ALA B  30      10.355   0.855  67.722  1.00 95.38           H  
ATOM   3915  HB2 ALA B  30      11.401   0.716  69.160  1.00 95.38           H  
ATOM   3916  HB3 ALA B  30      12.115   0.836  67.538  1.00 95.38           H  
ATOM   3917  O   ALA B  30      13.500  -1.894  67.636  1.00 95.38           O  
ATOM   3918  N   GLU B  31      12.712  -2.068  69.726  1.00 93.61           N  
ATOM   3919  H   GLU B  31      11.923  -1.933  70.342  1.00 93.61           H  
ATOM   3920  CA  GLU B  31      13.864  -2.811  70.246  1.00 93.61           C  
ATOM   3921  HA  GLU B  31      14.774  -2.248  70.041  1.00 93.61           H  
ATOM   3922  C   GLU B  31      14.026  -4.179  69.569  1.00 93.61           C  
ATOM   3923  CB  GLU B  31      13.728  -2.970  71.764  1.00 93.61           C  
ATOM   3924  HB2 GLU B  31      12.826  -3.539  71.986  1.00 93.61           H  
ATOM   3925  HB3 GLU B  31      13.642  -1.982  72.217  1.00 93.61           H  
ATOM   3926  O   GLU B  31      15.098  -4.458  69.048  1.00 93.61           O  
ATOM   3927  CG  GLU B  31      14.950  -3.692  72.350  1.00 93.61           C  
ATOM   3928  HG2 GLU B  31      15.838  -3.097  72.138  1.00 93.61           H  
ATOM   3929  HG3 GLU B  31      15.075  -4.661  71.866  1.00 93.61           H  
ATOM   3930  CD  GLU B  31      14.857  -3.936  73.856  1.00 93.61           C  
ATOM   3931  OE1 GLU B  31      15.893  -4.416  74.379  1.00 93.61           O  
ATOM   3932  OE2 GLU B  31      13.836  -3.554  74.470  1.00 93.61           O  
ATOM   3933  N   PHE B  32      12.981  -5.010  69.513  1.00 92.36           N  
ATOM   3934  H   PHE B  32      12.099  -4.713  69.905  1.00 92.36           H  
ATOM   3935  CA  PHE B  32      13.031  -6.307  68.825  1.00 92.36           C  
ATOM   3936  HA  PHE B  32      13.858  -6.898  69.217  1.00 92.36           H  
ATOM   3937  C   PHE B  32      13.239  -6.158  67.319  1.00 92.36           C  
ATOM   3938  CB  PHE B  32      11.722  -7.065  69.053  1.00 92.36           C  
ATOM   3939  HB2 PHE B  32      11.540  -7.719  68.200  1.00 92.36           H  
ATOM   3940  HB3 PHE B  32      10.887  -6.366  69.103  1.00 92.36           H  
ATOM   3941  O   PHE B  32      14.007  -6.910  66.716  1.00 92.36           O  
ATOM   3942  CG  PHE B  32      11.732  -7.928  70.287  1.00 92.36           C  
ATOM   3943  CD1 PHE B  32      12.054  -9.290  70.177  1.00 92.36           C  
ATOM   3944  HD1 PHE B  32      12.316  -9.708  69.216  1.00 92.36           H  
ATOM   3945  CD2 PHE B  32      11.434  -7.375  71.541  1.00 92.36           C  
ATOM   3946  HD2 PHE B  32      11.248  -6.316  71.640  1.00 92.36           H  
ATOM   3947  CE1 PHE B  32      12.040 -10.107  71.316  1.00 92.36           C  
ATOM   3948  HE1 PHE B  32      12.302 -11.151  71.225  1.00 92.36           H  
ATOM   3949  CE2 PHE B  32      11.402  -8.196  72.677  1.00 92.36           C  
ATOM   3950  HE2 PHE B  32      11.207  -7.764  73.647  1.00 92.36           H  
ATOM   3951  CZ  PHE B  32      11.703  -9.564  72.567  1.00 92.36           C  
ATOM   3952  HZ  PHE B  32      11.723 -10.181  73.453  1.00 92.36           H  
ATOM   3953  N   GLN B  33      12.570  -5.178  66.709  1.00 94.80           N  
ATOM   3954  H   GLN B  33      11.933  -4.617  67.255  1.00 94.80           H  
ATOM   3955  CA  GLN B  33      12.713  -4.906  65.282  1.00 94.80           C  
ATOM   3956  HA  GLN B  33      12.429  -5.796  64.720  1.00 94.80           H  
ATOM   3957  C   GLN B  33      14.163  -4.567  64.929  1.00 94.80           C  
ATOM   3958  CB  GLN B  33      11.798  -3.753  64.866  1.00 94.80           C  
ATOM   3959  HB2 GLN B  33      12.056  -2.866  65.444  1.00 94.80           H  
ATOM   3960  HB3 GLN B  33      11.980  -3.540  63.812  1.00 94.80           H  
ATOM   3961  O   GLN B  33      14.660  -5.006  63.896  1.00 94.80           O  
ATOM   3962  CG  GLN B  33      10.299  -4.046  65.024  1.00 94.80           C  
ATOM   3963  HG2 GLN B  33      10.008  -4.877  64.382  1.00 94.80           H  
ATOM   3964  HG3 GLN B  33      10.072  -4.334  66.050  1.00 94.80           H  
ATOM   3965  CD  GLN B  33       9.440  -2.846  64.653  1.00 94.80           C  
ATOM   3966  NE2 GLN B  33       8.148  -2.924  64.868  1.00 94.80           N  
ATOM   3967 HE21 GLN B  33       7.777  -3.687  65.415  1.00 94.80           H  
ATOM   3968 HE22 GLN B  33       7.574  -2.171  64.515  1.00 94.80           H  
ATOM   3969  OE1 GLN B  33       9.912  -1.807  64.211  1.00 94.80           O  
ATOM   3970  N   ASN B  34      14.854  -3.822  65.794  1.00 94.34           N  
ATOM   3971  H   ASN B  34      14.385  -3.483  66.621  1.00 94.34           H  
ATOM   3972  CA  ASN B  34      16.242  -3.432  65.579  1.00 94.34           C  
ATOM   3973  HA  ASN B  34      16.410  -3.292  64.511  1.00 94.34           H  
ATOM   3974  C   ASN B  34      17.235  -4.517  66.029  1.00 94.34           C  
ATOM   3975  CB  ASN B  34      16.486  -2.083  66.270  1.00 94.34           C  
ATOM   3976  HB2 ASN B  34      17.548  -1.843  66.209  1.00 94.34           H  
ATOM   3977  HB3 ASN B  34      16.230  -2.172  67.326  1.00 94.34           H  
ATOM   3978  O   ASN B  34      18.106  -4.888  65.251  1.00 94.34           O  
ATOM   3979  CG  ASN B  34      15.708  -0.928  65.652  1.00 94.34           C  
ATOM   3980  ND2 ASN B  34      15.495   0.122  66.409  1.00 94.34           N  
ATOM   3981 HD21 ASN B  34      15.762   0.076  67.382  1.00 94.34           H  
ATOM   3982 HD22 ASN B  34      14.936   0.863  66.010  1.00 94.34           H  
ATOM   3983  OD1 ASN B  34      15.306  -0.917  64.492  1.00 94.34           O  
ATOM   3984  N   ASP B  35      17.102  -5.065  67.236  1.00 93.29           N  
ATOM   3985  H   ASP B  35      16.358  -4.731  67.831  1.00 93.29           H  
ATOM   3986  CA  ASP B  35      18.150  -5.881  67.869  1.00 93.29           C  
ATOM   3987  HA  ASP B  35      19.081  -5.766  67.314  1.00 93.29           H  
ATOM   3988  C   ASP B  35      17.830  -7.385  67.913  1.00 93.29           C  
ATOM   3989  CB  ASP B  35      18.409  -5.379  69.299  1.00 93.29           C  
ATOM   3990  HB2 ASP B  35      17.489  -5.482  69.875  1.00 93.29           H  
ATOM   3991  HB3 ASP B  35      19.154  -6.030  69.756  1.00 93.29           H  
ATOM   3992  O   ASP B  35      18.743  -8.203  68.054  1.00 93.29           O  
ATOM   3993  CG  ASP B  35      18.916  -3.938  69.430  1.00 93.29           C  
ATOM   3994  OD1 ASP B  35      18.922  -3.471  70.599  1.00 93.29           O  
ATOM   3995  OD2 ASP B  35      19.335  -3.333  68.418  1.00 93.29           O  
ATOM   3996  N   GLY B  36      16.560  -7.769  67.764  1.00 95.15           N  
ATOM   3997  H   GLY B  36      15.864  -7.054  67.614  1.00 95.15           H  
ATOM   3998  CA  GLY B  36      16.091  -9.144  67.944  1.00 95.15           C  
ATOM   3999  HA2 GLY B  36      15.116  -9.261  67.471  1.00 95.15           H  
ATOM   4000  HA3 GLY B  36      16.794  -9.828  67.467  1.00 95.15           H  
ATOM   4001  C   GLY B  36      15.980  -9.568  69.408  1.00 95.15           C  
ATOM   4002  O   GLY B  36      16.195  -8.780  70.325  1.00 95.15           O  
ATOM   4003  N   LEU B  37      15.656 -10.844  69.624  1.00 94.56           N  
ATOM   4004  H   LEU B  37      15.550 -11.450  68.822  1.00 94.56           H  
ATOM   4005  CA  LEU B  37      15.571 -11.453  70.949  1.00 94.56           C  
ATOM   4006  HA  LEU B  37      14.916 -10.834  71.563  1.00 94.56           H  
ATOM   4007  C   LEU B  37      16.956 -11.497  71.610  1.00 94.56           C  
ATOM   4008  CB  LEU B  37      14.961 -12.861  70.792  1.00 94.56           C  
ATOM   4009  HB2 LEU B  37      15.619 -13.451  70.154  1.00 94.56           H  
ATOM   4010  HB3 LEU B  37      14.001 -12.770  70.285  1.00 94.56           H  
ATOM   4011  O   LEU B  37      17.878 -12.119  71.067  1.00 94.56           O  
ATOM   4012  CG  LEU B  37      14.744 -13.620  72.112  1.00 94.56           C  
ATOM   4013  HG  LEU B  37      15.682 -13.682  72.664  1.00 94.56           H  
ATOM   4014  CD1 LEU B  37      13.682 -12.949  72.980  1.00 94.56           C  
ATOM   4015 HD11 LEU B  37      12.724 -12.919  72.461  1.00 94.56           H  
ATOM   4016 HD12 LEU B  37      13.556 -13.516  73.902  1.00 94.56           H  
ATOM   4017 HD13 LEU B  37      13.988 -11.938  73.247  1.00 94.56           H  
ATOM   4018  CD2 LEU B  37      14.255 -15.042  71.822  1.00 94.56           C  
ATOM   4019 HD21 LEU B  37      13.292 -15.005  71.314  1.00 94.56           H  
ATOM   4020 HD22 LEU B  37      14.153 -15.588  72.760  1.00 94.56           H  
ATOM   4021 HD23 LEU B  37      14.968 -15.561  71.180  1.00 94.56           H  
ATOM   4022  N   LYS B  38      17.090 -10.880  72.791  1.00 94.21           N  
ATOM   4023  H   LYS B  38      16.296 -10.367  73.147  1.00 94.21           H  
ATOM   4024  CA  LYS B  38      18.343 -10.828  73.567  1.00 94.21           C  
ATOM   4025  HA  LYS B  38      19.184 -10.922  72.880  1.00 94.21           H  
ATOM   4026  C   LYS B  38      18.453 -11.989  74.557  1.00 94.21           C  
ATOM   4027  CB  LYS B  38      18.451  -9.461  74.265  1.00 94.21           C  
ATOM   4028  HB2 LYS B  38      19.296  -9.462  74.954  1.00 94.21           H  
ATOM   4029  HB3 LYS B  38      17.539  -9.282  74.835  1.00 94.21           H  
ATOM   4030  O   LYS B  38      17.475 -12.628  74.938  1.00 94.21           O  
ATOM   4031  CG  LYS B  38      18.651  -8.333  73.241  1.00 94.21           C  
ATOM   4032  HG2 LYS B  38      19.644  -8.423  72.801  1.00 94.21           H  
ATOM   4033  HG3 LYS B  38      17.915  -8.435  72.443  1.00 94.21           H  
ATOM   4034  CD  LYS B  38      18.484  -6.938  73.853  1.00 94.21           C  
ATOM   4035  HD2 LYS B  38      19.243  -6.757  74.614  1.00 94.21           H  
ATOM   4036  HD3 LYS B  38      17.491  -6.861  74.297  1.00 94.21           H  
ATOM   4037  CE  LYS B  38      18.604  -5.930  72.706  1.00 94.21           C  
ATOM   4038  HE2 LYS B  38      17.908  -6.238  71.925  1.00 94.21           H  
ATOM   4039  HE3 LYS B  38      19.607  -5.970  72.281  1.00 94.21           H  
ATOM   4040  NZ  LYS B  38      18.272  -4.547  73.099  1.00 94.21           N  
ATOM   4041  HZ1 LYS B  38      18.317  -3.963  72.276  1.00 94.21           H  
ATOM   4042  HZ2 LYS B  38      18.893  -4.181  73.806  1.00 94.21           H  
ATOM   4043  HZ3 LYS B  38      17.332  -4.515  73.468  1.00 94.21           H  
ATOM   4044  N   SER B  39      19.669 -12.309  74.987  1.00 93.88           N  
ATOM   4045  H   SER B  39      20.460 -11.830  74.582  1.00 93.88           H  
ATOM   4046  CA  SER B  39      19.891 -13.356  75.986  1.00 93.88           C  
ATOM   4047  HA  SER B  39      19.482 -14.294  75.611  1.00 93.88           H  
ATOM   4048  C   SER B  39      19.215 -12.999  77.309  1.00 93.88           C  
ATOM   4049  CB  SER B  39      21.373 -13.537  76.260  1.00 93.88           C  
ATOM   4050  HB2 SER B  39      21.661 -12.737  76.943  1.00 93.88           H  
ATOM   4051  HB3 SER B  39      21.951 -13.458  75.339  1.00 93.88           H  
ATOM   4052  O   SER B  39      19.354 -11.881  77.801  1.00 93.88           O  
ATOM   4053  OG  SER B  39      21.620 -14.784  76.882  1.00 93.88           O  
ATOM   4054  HG  SER B  39      22.417 -14.687  77.407  1.00 93.88           H  
ATOM   4055  N   GLY B  40      18.515 -13.964  77.906  1.00 89.94           N  
ATOM   4056  H   GLY B  40      18.419 -14.847  77.426  1.00 89.94           H  
ATOM   4057  CA  GLY B  40      17.747 -13.762  79.138  1.00 89.94           C  
ATOM   4058  HA2 GLY B  40      18.318 -13.130  79.819  1.00 89.94           H  
ATOM   4059  HA3 GLY B  40      17.582 -14.727  79.618  1.00 89.94           H  
ATOM   4060  C   GLY B  40      16.382 -13.102  78.927  1.00 89.94           C  
ATOM   4061  O   GLY B  40      15.569 -13.102  79.849  1.00 89.94           O  
ATOM   4062  N   GLU B  41      16.097 -12.602  77.727  1.00 92.12           N  
ATOM   4063  H   GLU B  41      16.780 -12.646  76.984  1.00 92.12           H  
ATOM   4064  CA  GLU B  41      14.775 -12.122  77.353  1.00 92.12           C  
ATOM   4065  HA  GLU B  41      14.330 -11.641  78.224  1.00 92.12           H  
ATOM   4066  C   GLU B  41      13.895 -13.301  76.892  1.00 92.12           C  
ATOM   4067  CB  GLU B  41      14.930 -11.056  76.271  1.00 92.12           C  
ATOM   4068  HB2 GLU B  41      15.263 -11.527  75.347  1.00 92.12           H  
ATOM   4069  HB3 GLU B  41      15.679 -10.333  76.595  1.00 92.12           H  
ATOM   4070  O   GLU B  41      14.359 -14.160  76.135  1.00 92.12           O  
ATOM   4071  CG  GLU B  41      13.619 -10.319  76.008  1.00 92.12           C  
ATOM   4072  HG2 GLU B  41      12.890 -11.012  75.591  1.00 92.12           H  
ATOM   4073  HG3 GLU B  41      13.234  -9.944  76.957  1.00 92.12           H  
ATOM   4074  CD  GLU B  41      13.829  -9.153  75.043  1.00 92.12           C  
ATOM   4075  OE1 GLU B  41      13.037  -8.197  75.184  1.00 92.12           O  
ATOM   4076  OE2 GLU B  41      14.750  -9.252  74.194  1.00 92.12           O  
ATOM   4077  N   PRO B  42      12.636 -13.406  77.351  1.00 90.84           N  
ATOM   4078  CA  PRO B  42      11.733 -14.453  76.895  1.00 90.84           C  
ATOM   4079  HA  PRO B  42      12.259 -15.406  76.849  1.00 90.84           H  
ATOM   4080  C   PRO B  42      11.158 -14.132  75.512  1.00 90.84           C  
ATOM   4081  CB  PRO B  42      10.643 -14.533  77.966  1.00 90.84           C  
ATOM   4082  HB2 PRO B  42       9.688 -14.865  77.559  1.00 90.84           H  
ATOM   4083  HB3 PRO B  42      10.969 -15.199  78.764  1.00 90.84           H  
ATOM   4084  O   PRO B  42      10.738 -13.006  75.241  1.00 90.84           O  
ATOM   4085  CG  PRO B  42      10.570 -13.101  78.497  1.00 90.84           C  
ATOM   4086  HG2 PRO B  42      10.205 -13.068  79.524  1.00 90.84           H  
ATOM   4087  HG3 PRO B  42       9.932 -12.501  77.848  1.00 90.84           H  
ATOM   4088  CD  PRO B  42      12.011 -12.605  78.394  1.00 90.84           C  
ATOM   4089  HD2 PRO B  42      12.022 -11.545  78.141  1.00 90.84           H  
ATOM   4090  HD3 PRO B  42      12.530 -12.774  79.338  1.00 90.84           H  
ATOM   4091  N   LEU B  43      11.029 -15.156  74.663  1.00 92.14           N  
ATOM   4092  H   LEU B  43      11.398 -16.061  74.920  1.00 92.14           H  
ATOM   4093  CA  LEU B  43      10.242 -15.036  73.438  1.00 92.14           C  
ATOM   4094  HA  LEU B  43      10.609 -14.167  72.892  1.00 92.14           H  
ATOM   4095  C   LEU B  43       8.771 -14.804  73.799  1.00 92.14           C  
ATOM   4096  CB  LEU B  43      10.425 -16.276  72.548  1.00 92.14           C  
ATOM   4097  HB2 LEU B  43      10.137 -17.159  73.118  1.00 92.14           H  
ATOM   4098  HB3 LEU B  43      11.478 -16.369  72.285  1.00 92.14           H  
ATOM   4099  O   LEU B  43       8.087 -15.679  74.334  1.00 92.14           O  
ATOM   4100  CG  LEU B  43       9.581 -16.231  71.256  1.00 92.14           C  
ATOM   4101  HG  LEU B  43       8.522 -16.176  71.510  1.00 92.14           H  
ATOM   4102  CD1 LEU B  43       9.927 -15.033  70.368  1.00 92.14           C  
ATOM   4103 HD11 LEU B  43       9.403 -15.116  69.416  1.00 92.14           H  
ATOM   4104 HD12 LEU B  43      11.001 -14.996  70.183  1.00 92.14           H  
ATOM   4105 HD13 LEU B  43       9.608 -14.104  70.841  1.00 92.14           H  
ATOM   4106  CD2 LEU B  43       9.803 -17.523  70.476  1.00 92.14           C  
ATOM   4107 HD21 LEU B  43       9.224 -17.504  69.552  1.00 92.14           H  
ATOM   4108 HD22 LEU B  43      10.859 -17.642  70.235  1.00 92.14           H  
ATOM   4109 HD23 LEU B  43       9.474 -18.375  71.072  1.00 92.14           H  
ATOM   4110  N   ARG B  44       8.281 -13.610  73.482  1.00 94.43           N  
ATOM   4111  H   ARG B  44       8.927 -12.927  73.112  1.00 94.43           H  
ATOM   4112  CA  ARG B  44       6.883 -13.227  73.644  1.00 94.43           C  
ATOM   4113  HA  ARG B  44       6.552 -13.509  74.644  1.00 94.43           H  
ATOM   4114  C   ARG B  44       5.996 -13.965  72.638  1.00 94.43           C  
ATOM   4115  CB  ARG B  44       6.803 -11.705  73.492  1.00 94.43           C  
ATOM   4116  HB2 ARG B  44       7.548 -11.358  72.777  1.00 94.43           H  
ATOM   4117  HB3 ARG B  44       5.833 -11.432  73.075  1.00 94.43           H  
ATOM   4118  O   ARG B  44       6.187 -13.851  71.430  1.00 94.43           O  
ATOM   4119  CG  ARG B  44       7.020 -11.005  74.837  1.00 94.43           C  
ATOM   4120  HG2 ARG B  44       6.345 -11.416  75.587  1.00 94.43           H  
ATOM   4121  HG3 ARG B  44       8.048 -11.172  75.160  1.00 94.43           H  
ATOM   4122  CD  ARG B  44       6.773  -9.503  74.721  1.00 94.43           C  
ATOM   4123  HD2 ARG B  44       7.145  -9.037  75.634  1.00 94.43           H  
ATOM   4124  HD3 ARG B  44       7.351  -9.114  73.883  1.00 94.43           H  
ATOM   4125  NE  ARG B  44       5.341  -9.178  74.547  1.00 94.43           N  
ATOM   4126  HE  ARG B  44       4.732  -9.875  74.142  1.00 94.43           H  
ATOM   4127  NH1 ARG B  44       5.529  -6.967  75.118  1.00 94.43           N  
ATOM   4128 HH11 ARG B  44       5.101  -6.068  75.287  1.00 94.43           H  
ATOM   4129 HH12 ARG B  44       6.528  -7.051  74.997  1.00 94.43           H  
ATOM   4130  NH2 ARG B  44       3.523  -7.804  74.721  1.00 94.43           N  
ATOM   4131 HH21 ARG B  44       3.107  -6.891  74.837  1.00 94.43           H  
ATOM   4132 HH22 ARG B  44       2.956  -8.545  74.336  1.00 94.43           H  
ATOM   4133  CZ  ARG B  44       4.802  -7.999  74.793  1.00 94.43           C  
ATOM   4134  N   ARG B  45       5.001 -14.706  73.137  1.00 93.83           N  
ATOM   4135  H   ARG B  45       4.958 -14.813  74.141  1.00 93.83           H  
ATOM   4136  CA  ARG B  45       4.050 -15.459  72.296  1.00 93.83           C  
ATOM   4137  HA  ARG B  45       4.615 -16.138  71.657  1.00 93.83           H  
ATOM   4138  C   ARG B  45       3.260 -14.563  71.346  1.00 93.83           C  
ATOM   4139  CB  ARG B  45       3.101 -16.302  73.164  1.00 93.83           C  
ATOM   4140  HB2 ARG B  45       3.691 -16.906  73.854  1.00 93.83           H  
ATOM   4141  HB3 ARG B  45       2.546 -16.977  72.512  1.00 93.83           H  
ATOM   4142  O   ARG B  45       3.029 -14.941  70.211  1.00 93.83           O  
ATOM   4143  CG  ARG B  45       2.081 -15.468  73.948  1.00 93.83           C  
ATOM   4144  HG2 ARG B  45       1.388 -14.989  73.257  1.00 93.83           H  
ATOM   4145  HG3 ARG B  45       2.596 -14.704  74.530  1.00 93.83           H  
ATOM   4146  CD  ARG B  45       1.265 -16.359  74.879  1.00 93.83           C  
ATOM   4147  HD2 ARG B  45       0.792 -17.142  74.287  1.00 93.83           H  
ATOM   4148  HD3 ARG B  45       1.920 -16.840  75.606  1.00 93.83           H  
ATOM   4149  NE  ARG B  45       0.222 -15.579  75.553  1.00 93.83           N  
ATOM   4150  HE  ARG B  45      -0.728 -15.732  75.247  1.00 93.83           H  
ATOM   4151  NH1 ARG B  45       1.489 -14.524  77.160  1.00 93.83           N  
ATOM   4152 HH11 ARG B  45       2.278 -15.096  76.896  1.00 93.83           H  
ATOM   4153 HH12 ARG B  45       1.530 -13.866  77.925  1.00 93.83           H  
ATOM   4154  NH2 ARG B  45      -0.691 -14.056  76.888  1.00 93.83           N  
ATOM   4155 HH21 ARG B  45      -0.731 -13.365  77.624  1.00 93.83           H  
ATOM   4156 HH22 ARG B  45      -1.556 -14.347  76.454  1.00 93.83           H  
ATOM   4157  CZ  ARG B  45       0.360 -14.718  76.534  1.00 93.83           C  
ATOM   4158  N   ASP B  46       2.894 -13.366  71.792  1.00 95.93           N  
ATOM   4159  H   ASP B  46       3.231 -13.044  72.688  1.00 95.93           H  
ATOM   4160  CA  ASP B  46       2.137 -12.400  71.002  1.00 95.93           C  
ATOM   4161  HA  ASP B  46       1.327 -12.934  70.506  1.00 95.93           H  
ATOM   4162  C   ASP B  46       2.977 -11.777  69.884  1.00 95.93           C  
ATOM   4163  CB  ASP B  46       1.496 -11.349  71.926  1.00 95.93           C  
ATOM   4164  HB2 ASP B  46       0.980 -10.616  71.306  1.00 95.93           H  
ATOM   4165  HB3 ASP B  46       0.740 -11.851  72.530  1.00 95.93           H  
ATOM   4166  O   ASP B  46       2.433 -11.446  68.833  1.00 95.93           O  
ATOM   4167  CG  ASP B  46       2.447 -10.617  72.883  1.00 95.93           C  
ATOM   4168  OD1 ASP B  46       2.026  -9.605  73.473  1.00 95.93           O  
ATOM   4169  OD2 ASP B  46       3.581 -11.076  73.144  1.00 95.93           O  
ATOM   4170  N   TYR B  47       4.298 -11.704  70.065  1.00 95.41           N  
ATOM   4171  H   TYR B  47       4.673 -11.962  70.967  1.00 95.41           H  
ATOM   4172  CA  TYR B  47       5.232 -11.334  68.999  1.00 95.41           C  
ATOM   4173  HA  TYR B  47       4.840 -10.477  68.451  1.00 95.41           H  
ATOM   4174  C   TYR B  47       5.369 -12.468  67.991  1.00 95.41           C  
ATOM   4175  CB  TYR B  47       6.597 -10.953  69.589  1.00 95.41           C  
ATOM   4176  HB2 TYR B  47       6.959 -11.761  70.225  1.00 95.41           H  
ATOM   4177  HB3 TYR B  47       7.304 -10.861  68.765  1.00 95.41           H  
ATOM   4178  O   TYR B  47       5.263 -12.232  66.795  1.00 95.41           O  
ATOM   4179  CG  TYR B  47       6.653  -9.657  70.379  1.00 95.41           C  
ATOM   4180  CD1 TYR B  47       7.897  -9.199  70.857  1.00 95.41           C  
ATOM   4181  HD1 TYR B  47       8.798  -9.763  70.666  1.00 95.41           H  
ATOM   4182  CD2 TYR B  47       5.494  -8.892  70.622  1.00 95.41           C  
ATOM   4183  HD2 TYR B  47       4.525  -9.205  70.262  1.00 95.41           H  
ATOM   4184  CE1 TYR B  47       7.968  -7.993  71.579  1.00 95.41           C  
ATOM   4185  HE1 TYR B  47       8.913  -7.632  71.956  1.00 95.41           H  
ATOM   4186  CE2 TYR B  47       5.566  -7.677  71.313  1.00 95.41           C  
ATOM   4187  HE2 TYR B  47       4.671  -7.091  71.455  1.00 95.41           H  
ATOM   4188  OH  TYR B  47       6.861  -6.066  72.477  1.00 95.41           O  
ATOM   4189  HH  TYR B  47       6.059  -5.563  72.315  1.00 95.41           H  
ATOM   4190  CZ  TYR B  47       6.805  -7.233  71.797  1.00 95.41           C  
ATOM   4191  N   LEU B  48       5.531 -13.708  68.458  1.00 94.15           N  
ATOM   4192  H   LEU B  48       5.617 -13.842  69.455  1.00 94.15           H  
ATOM   4193  CA  LEU B  48       5.586 -14.874  67.576  1.00 94.15           C  
ATOM   4194  HA  LEU B  48       6.417 -14.737  66.884  1.00 94.15           H  
ATOM   4195  C   LEU B  48       4.305 -15.014  66.738  1.00 94.15           C  
ATOM   4196  CB  LEU B  48       5.823 -16.126  68.435  1.00 94.15           C  
ATOM   4197  HB2 LEU B  48       6.699 -15.971  69.065  1.00 94.15           H  
ATOM   4198  HB3 LEU B  48       4.963 -16.271  69.088  1.00 94.15           H  
ATOM   4199  O   LEU B  48       4.373 -15.196  65.525  1.00 94.15           O  
ATOM   4200  CG  LEU B  48       6.021 -17.403  67.600  1.00 94.15           C  
ATOM   4201  HG  LEU B  48       5.211 -17.518  66.881  1.00 94.15           H  
ATOM   4202  CD1 LEU B  48       7.354 -17.357  66.859  1.00 94.15           C  
ATOM   4203 HD11 LEU B  48       8.175 -17.136  67.541  1.00 94.15           H  
ATOM   4204 HD12 LEU B  48       7.541 -18.308  66.359  1.00 94.15           H  
ATOM   4205 HD13 LEU B  48       7.286 -16.578  66.100  1.00 94.15           H  
ATOM   4206  CD2 LEU B  48       6.004 -18.618  68.518  1.00 94.15           C  
ATOM   4207 HD21 LEU B  48       6.774 -18.515  69.283  1.00 94.15           H  
ATOM   4208 HD22 LEU B  48       6.187 -19.514  67.925  1.00 94.15           H  
ATOM   4209 HD23 LEU B  48       5.025 -18.702  68.989  1.00 94.15           H  
ATOM   4210  N   ASN B  49       3.146 -14.885  67.388  1.00 95.54           N  
ATOM   4211  H   ASN B  49       3.171 -14.782  68.393  1.00 95.54           H  
ATOM   4212  CA  ASN B  49       1.845 -14.944  66.736  1.00 95.54           C  
ATOM   4213  HA  ASN B  49       1.759 -15.892  66.204  1.00 95.54           H  
ATOM   4214  C   ASN B  49       1.692 -13.842  65.691  1.00 95.54           C  
ATOM   4215  CB  ASN B  49       0.731 -14.831  67.791  1.00 95.54           C  
ATOM   4216  HB2 ASN B  49      -0.229 -14.740  67.282  1.00 95.54           H  
ATOM   4217  HB3 ASN B  49       0.893 -13.931  68.383  1.00 95.54           H  
ATOM   4218  O   ASN B  49       1.192 -14.113  64.606  1.00 95.54           O  
ATOM   4219  CG  ASN B  49       0.603 -16.020  68.718  1.00 95.54           C  
ATOM   4220  ND2 ASN B  49      -0.130 -15.863  69.793  1.00 95.54           N  
ATOM   4221 HD21 ASN B  49      -0.534 -14.954  69.972  1.00 95.54           H  
ATOM   4222 HD22 ASN B  49      -0.231 -16.627  70.445  1.00 95.54           H  
ATOM   4223  OD1 ASN B  49       1.110 -17.100  68.461  1.00 95.54           O  
ATOM   4224  N   TYR B  50       2.132 -12.621  66.005  1.00 95.73           N  
ATOM   4225  H   TYR B  50       2.528 -12.459  66.920  1.00 95.73           H  
ATOM   4226  CA  TYR B  50       2.129 -11.514  65.057  1.00 95.73           C  
ATOM   4227  HA  TYR B  50       1.118 -11.366  64.678  1.00 95.73           H  
ATOM   4228  C   TYR B  50       3.016 -11.814  63.842  1.00 95.73           C  
ATOM   4229  CB  TYR B  50       2.557 -10.238  65.790  1.00 95.73           C  
ATOM   4230  HB2 TYR B  50       3.522 -10.395  66.271  1.00 95.73           H  
ATOM   4231  HB3 TYR B  50       1.831 -10.023  66.574  1.00 95.73           H  
ATOM   4232  O   TYR B  50       2.547 -11.715  62.716  1.00 95.73           O  
ATOM   4233  CG  TYR B  50       2.667  -9.036  64.885  1.00 95.73           C  
ATOM   4234  CD1 TYR B  50       3.863  -8.819  64.181  1.00 95.73           C  
ATOM   4235  HD1 TYR B  50       4.697  -9.498  64.284  1.00 95.73           H  
ATOM   4236  CD2 TYR B  50       1.574  -8.166  64.711  1.00 95.73           C  
ATOM   4237  HD2 TYR B  50       0.638  -8.354  65.218  1.00 95.73           H  
ATOM   4238  CE1 TYR B  50       3.967  -7.737  63.299  1.00 95.73           C  
ATOM   4239  HE1 TYR B  50       4.881  -7.608  62.737  1.00 95.73           H  
ATOM   4240  CE2 TYR B  50       1.683  -7.070  63.832  1.00 95.73           C  
ATOM   4241  HE2 TYR B  50       0.845  -6.414  63.647  1.00 95.73           H  
ATOM   4242  OH  TYR B  50       3.005  -5.805  62.273  1.00 95.73           O  
ATOM   4243  HH  TYR B  50       3.799  -5.897  61.741  1.00 95.73           H  
ATOM   4244  CZ  TYR B  50       2.880  -6.859  63.116  1.00 95.73           C  
ATOM   4245  N   MET B  51       4.260 -12.254  64.061  1.00 95.79           N  
ATOM   4246  H   MET B  51       4.581 -12.337  65.015  1.00 95.79           H  
ATOM   4247  CA  MET B  51       5.209 -12.527  62.976  1.00 95.79           C  
ATOM   4248  HA  MET B  51       5.349 -11.619  62.389  1.00 95.79           H  
ATOM   4249  C   MET B  51       4.683 -13.592  62.013  1.00 95.79           C  
ATOM   4250  CB  MET B  51       6.563 -12.963  63.556  1.00 95.79           C  
ATOM   4251  HB2 MET B  51       6.412 -13.793  64.246  1.00 95.79           H  
ATOM   4252  HB3 MET B  51       7.200 -13.317  62.745  1.00 95.79           H  
ATOM   4253  O   MET B  51       4.681 -13.383  60.805  1.00 95.79           O  
ATOM   4254  CG  MET B  51       7.287 -11.831  64.295  1.00 95.79           C  
ATOM   4255  HG2 MET B  51       8.198 -12.238  64.735  1.00 95.79           H  
ATOM   4256  HG3 MET B  51       6.658 -11.469  65.108  1.00 95.79           H  
ATOM   4257  SD  MET B  51       7.730 -10.386  63.304  1.00 95.79           S  
ATOM   4258  CE  MET B  51       8.911 -11.179  62.186  1.00 95.79           C  
ATOM   4259  HE1 MET B  51       8.377 -11.717  61.402  1.00 95.79           H  
ATOM   4260  HE2 MET B  51       9.549 -10.423  61.728  1.00 95.79           H  
ATOM   4261  HE3 MET B  51       9.542 -11.871  62.743  1.00 95.79           H  
ATOM   4262  N   PHE B  52       4.192 -14.722  62.527  1.00 95.20           N  
ATOM   4263  H   PHE B  52       4.193 -14.854  63.529  1.00 95.20           H  
ATOM   4264  CA  PHE B  52       3.645 -15.771  61.664  1.00 95.20           C  
ATOM   4265  HA  PHE B  52       4.331 -15.936  60.832  1.00 95.20           H  
ATOM   4266  C   PHE B  52       2.346 -15.373  60.970  1.00 95.20           C  
ATOM   4267  CB  PHE B  52       3.475 -17.070  62.461  1.00 95.20           C  
ATOM   4268  HB2 PHE B  52       2.889 -16.857  63.355  1.00 95.20           H  
ATOM   4269  HB3 PHE B  52       2.905 -17.766  61.845  1.00 95.20           H  
ATOM   4270  O   PHE B  52       2.140 -15.750  59.819  1.00 95.20           O  
ATOM   4271  CG  PHE B  52       4.753 -17.787  62.853  1.00 95.20           C  
ATOM   4272  CD1 PHE B  52       5.890 -17.735  62.026  1.00 95.20           C  
ATOM   4273  HD1 PHE B  52       5.891 -17.134  61.129  1.00 95.20           H  
ATOM   4274  CD2 PHE B  52       4.777 -18.591  64.007  1.00 95.20           C  
ATOM   4275  HD2 PHE B  52       3.902 -18.653  64.636  1.00 95.20           H  
ATOM   4276  CE1 PHE B  52       7.033 -18.482  62.338  1.00 95.20           C  
ATOM   4277  HE1 PHE B  52       7.890 -18.466  61.682  1.00 95.20           H  
ATOM   4278  CE2 PHE B  52       5.928 -19.331  64.329  1.00 95.20           C  
ATOM   4279  HE2 PHE B  52       5.935 -19.956  65.210  1.00 95.20           H  
ATOM   4280  CZ  PHE B  52       7.058 -19.267  63.496  1.00 95.20           C  
ATOM   4281  HZ  PHE B  52       7.954 -19.821  63.735  1.00 95.20           H  
ATOM   4282  N   ASN B  53       1.500 -14.582  61.626  1.00 95.69           N  
ATOM   4283  H   ASN B  53       1.721 -14.277  62.563  1.00 95.69           H  
ATOM   4284  CA  ASN B  53       0.286 -14.077  61.002  1.00 95.69           C  
ATOM   4285  HA  ASN B  53      -0.258 -14.917  60.570  1.00 95.69           H  
ATOM   4286  C   ASN B  53       0.586 -13.099  59.854  1.00 95.69           C  
ATOM   4287  CB  ASN B  53      -0.573 -13.439  62.094  1.00 95.69           C  
ATOM   4288  HB2 ASN B  53      -0.055 -12.572  62.504  1.00 95.69           H  
ATOM   4289  HB3 ASN B  53      -0.745 -14.167  62.886  1.00 95.69           H  
ATOM   4290  O   ASN B  53       0.009 -13.233  58.777  1.00 95.69           O  
ATOM   4291  CG  ASN B  53      -1.915 -12.994  61.564  1.00 95.69           C  
ATOM   4292  ND2 ASN B  53      -2.759 -13.925  61.194  1.00 95.69           N  
ATOM   4293 HD21 ASN B  53      -2.516 -14.896  61.333  1.00 95.69           H  
ATOM   4294 HD22 ASN B  53      -3.639 -13.617  60.805  1.00 95.69           H  
ATOM   4295  OD1 ASN B  53      -2.247 -11.824  61.554  1.00 95.69           O  
ATOM   4296  N   GLU B  54       1.522 -12.167  60.050  1.00 95.49           N  
ATOM   4297  H   GLU B  54       1.941 -12.067  60.963  1.00 95.49           H  
ATOM   4298  CA  GLU B  54       1.941 -11.239  58.995  1.00 95.49           C  
ATOM   4299  HA  GLU B  54       1.064 -10.743  58.577  1.00 95.49           H  
ATOM   4300  C   GLU B  54       2.636 -11.974  57.842  1.00 95.49           C  
ATOM   4301  CB  GLU B  54       2.878 -10.168  59.560  1.00 95.49           C  
ATOM   4302  HB2 GLU B  54       3.348  -9.649  58.724  1.00 95.49           H  
ATOM   4303  HB3 GLU B  54       3.658 -10.668  60.134  1.00 95.49           H  
ATOM   4304  O   GLU B  54       2.346 -11.682  56.685  1.00 95.49           O  
ATOM   4305  CG  GLU B  54       2.216  -9.114  60.457  1.00 95.49           C  
ATOM   4306  HG2 GLU B  54       1.676  -9.609  61.265  1.00 95.49           H  
ATOM   4307  HG3 GLU B  54       3.020  -8.531  60.905  1.00 95.49           H  
ATOM   4308  CD  GLU B  54       1.288  -8.143  59.707  1.00 95.49           C  
ATOM   4309  OE1 GLU B  54       0.110  -8.039  60.116  1.00 95.49           O  
ATOM   4310  OE2 GLU B  54       1.772  -7.445  58.780  1.00 95.49           O  
ATOM   4311  N   HIS B  55       3.487 -12.976  58.114  1.00 94.99           N  
ATOM   4312  H   HIS B  55       3.735 -13.161  59.075  1.00 94.99           H  
ATOM   4313  CA  HIS B  55       4.087 -13.790  57.047  1.00 94.99           C  
ATOM   4314  HA  HIS B  55       4.658 -13.140  56.384  1.00 94.99           H  
ATOM   4315  C   HIS B  55       3.023 -14.478  56.191  1.00 94.99           C  
ATOM   4316  CB  HIS B  55       5.017 -14.863  57.621  1.00 94.99           C  
ATOM   4317  HB2 HIS B  55       5.356 -15.497  56.802  1.00 94.99           H  
ATOM   4318  HB3 HIS B  55       4.454 -15.490  58.312  1.00 94.99           H  
ATOM   4319  O   HIS B  55       3.098 -14.422  54.966  1.00 94.99           O  
ATOM   4320  CG  HIS B  55       6.239 -14.349  58.326  1.00 94.99           C  
ATOM   4321  CD2 HIS B  55       6.817 -13.111  58.229  1.00 94.99           C  
ATOM   4322  HD2 HIS B  55       6.483 -12.305  57.593  1.00 94.99           H  
ATOM   4323  ND1 HIS B  55       6.985 -15.077  59.213  1.00 94.99           N  
ATOM   4324  HD1 HIS B  55       6.777 -16.026  59.491  1.00 94.99           H  
ATOM   4325  CE1 HIS B  55       7.967 -14.287  59.664  1.00 94.99           C  
ATOM   4326  HE1 HIS B  55       8.670 -14.553  60.439  1.00 94.99           H  
ATOM   4327  NE2 HIS B  55       7.931 -13.090  59.074  1.00 94.99           N  
ATOM   4328  N   HIS B  56       2.015 -15.088  56.822  1.00 94.69           N  
ATOM   4329  H   HIS B  56       2.013 -15.107  57.832  1.00 94.69           H  
ATOM   4330  CA  HIS B  56       0.883 -15.688  56.117  1.00 94.69           C  
ATOM   4331  HA  HIS B  56       1.248 -16.499  55.487  1.00 94.69           H  
ATOM   4332  C   HIS B  56       0.189 -14.677  55.188  1.00 94.69           C  
ATOM   4333  CB  HIS B  56      -0.082 -16.274  57.158  1.00 94.69           C  
ATOM   4334  HB2 HIS B  56      -0.217 -15.565  57.974  1.00 94.69           H  
ATOM   4335  HB3 HIS B  56       0.365 -17.174  57.580  1.00 94.69           H  
ATOM   4336  O   HIS B  56      -0.007 -14.968  54.006  1.00 94.69           O  
ATOM   4337  CG  HIS B  56      -1.442 -16.611  56.610  1.00 94.69           C  
ATOM   4338  CD2 HIS B  56      -1.709 -17.364  55.501  1.00 94.69           C  
ATOM   4339  HD2 HIS B  56      -0.970 -17.827  54.864  1.00 94.69           H  
ATOM   4340  ND1 HIS B  56      -2.647 -16.140  57.081  1.00 94.69           N  
ATOM   4341  HD1 HIS B  56      -2.776 -15.459  57.816  1.00 94.69           H  
ATOM   4342  CE1 HIS B  56      -3.617 -16.609  56.279  1.00 94.69           C  
ATOM   4343  HE1 HIS B  56      -4.669 -16.383  56.376  1.00 94.69           H  
ATOM   4344  NE2 HIS B  56      -3.092 -17.368  55.308  1.00 94.69           N  
ATOM   4345  N   GLY B  57      -0.118 -13.475  55.691  1.00 94.51           N  
ATOM   4346  H   GLY B  57       0.090 -13.290  56.662  1.00 94.51           H  
ATOM   4347  CA  GLY B  57      -0.716 -12.406  54.887  1.00 94.51           C  
ATOM   4348  HA2 GLY B  57      -1.675 -12.742  54.492  1.00 94.51           H  
ATOM   4349  HA3 GLY B  57      -0.882 -11.537  55.523  1.00 94.51           H  
ATOM   4350  C   GLY B  57       0.168 -11.974  53.713  1.00 94.51           C  
ATOM   4351  O   GLY B  57      -0.312 -11.854  52.587  1.00 94.51           O  
ATOM   4352  N   MET B  58       1.474 -11.818  53.942  1.00 94.74           N  
ATOM   4353  H   MET B  58       1.813 -11.930  54.887  1.00 94.74           H  
ATOM   4354  CA  MET B  58       2.424 -11.427  52.898  1.00 94.74           C  
ATOM   4355  HA  MET B  58       2.051 -10.525  52.413  1.00 94.74           H  
ATOM   4356  C   MET B  58       2.573 -12.487  51.801  1.00 94.74           C  
ATOM   4357  CB  MET B  58       3.794 -11.118  53.512  1.00 94.74           C  
ATOM   4358  HB2 MET B  58       4.115 -11.946  54.144  1.00 94.74           H  
ATOM   4359  HB3 MET B  58       4.515 -10.991  52.706  1.00 94.74           H  
ATOM   4360  O   MET B  58       2.632 -12.133  50.624  1.00 94.74           O  
ATOM   4361  CG  MET B  58       3.778  -9.828  54.329  1.00 94.74           C  
ATOM   4362  HG2 MET B  58       3.445  -9.014  53.684  1.00 94.74           H  
ATOM   4363  HG3 MET B  58       3.063  -9.920  55.147  1.00 94.74           H  
ATOM   4364  SD  MET B  58       5.393  -9.388  55.017  1.00 94.74           S  
ATOM   4365  CE  MET B  58       4.886  -7.876  55.866  1.00 94.74           C  
ATOM   4366  HE1 MET B  58       4.426  -7.195  55.150  1.00 94.74           H  
ATOM   4367  HE2 MET B  58       5.751  -7.392  56.319  1.00 94.74           H  
ATOM   4368  HE3 MET B  58       4.159  -8.119  56.641  1.00 94.74           H  
ATOM   4369  N   PHE B  59       2.593 -13.779  52.149  1.00 94.26           N  
ATOM   4370  H   PHE B  59       2.576 -14.021  53.130  1.00 94.26           H  
ATOM   4371  CA  PHE B  59       2.596 -14.855  51.153  1.00 94.26           C  
ATOM   4372  HA  PHE B  59       3.444 -14.710  50.485  1.00 94.26           H  
ATOM   4373  C   PHE B  59       1.341 -14.815  50.274  1.00 94.26           C  
ATOM   4374  CB  PHE B  59       2.731 -16.224  51.842  1.00 94.26           C  
ATOM   4375  HB2 PHE B  59       2.040 -16.273  52.683  1.00 94.26           H  
ATOM   4376  HB3 PHE B  59       2.431 -17.001  51.139  1.00 94.26           H  
ATOM   4377  O   PHE B  59       1.449 -14.904  49.048  1.00 94.26           O  
ATOM   4378  CG  PHE B  59       4.135 -16.557  52.307  1.00 94.26           C  
ATOM   4379  CD1 PHE B  59       5.196 -16.587  51.384  1.00 94.26           C  
ATOM   4380  HD1 PHE B  59       5.003 -16.391  50.340  1.00 94.26           H  
ATOM   4381  CD2 PHE B  59       4.389 -16.853  53.657  1.00 94.26           C  
ATOM   4382  HD2 PHE B  59       3.581 -16.845  54.374  1.00 94.26           H  
ATOM   4383  CE1 PHE B  59       6.504 -16.884  51.804  1.00 94.26           C  
ATOM   4384  HE1 PHE B  59       7.317 -16.901  51.094  1.00 94.26           H  
ATOM   4385  CE2 PHE B  59       5.697 -17.135  54.082  1.00 94.26           C  
ATOM   4386  HE2 PHE B  59       5.894 -17.301  55.131  1.00 94.26           H  
ATOM   4387  CZ  PHE B  59       6.753 -17.162  53.156  1.00 94.26           C  
ATOM   4388  HZ  PHE B  59       7.759 -17.385  53.481  1.00 94.26           H  
ATOM   4389  N   ALA B  60       0.164 -14.629  50.880  1.00 94.74           N  
ATOM   4390  H   ALA B  60       0.139 -14.543  51.886  1.00 94.74           H  
ATOM   4391  CA  ALA B  60      -1.091 -14.513  50.143  1.00 94.74           C  
ATOM   4392  HA  ALA B  60      -1.219 -15.408  49.533  1.00 94.74           H  
ATOM   4393  C   ALA B  60      -1.087 -13.305  49.184  1.00 94.74           C  
ATOM   4394  CB  ALA B  60      -2.244 -14.450  51.152  1.00 94.74           C  
ATOM   4395  HB1 ALA B  60      -2.223 -15.325  51.802  1.00 94.74           H  
ATOM   4396  HB2 ALA B  60      -3.194 -14.424  50.619  1.00 94.74           H  
ATOM   4397  HB3 ALA B  60      -2.160 -13.553  51.766  1.00 94.74           H  
ATOM   4398  O   ALA B  60      -1.419 -13.449  48.005  1.00 94.74           O  
ATOM   4399  N   ASP B  61      -0.646 -12.135  49.655  1.00 94.26           N  
ATOM   4400  H   ASP B  61      -0.428 -12.067  50.639  1.00 94.26           H  
ATOM   4401  CA  ASP B  61      -0.602 -10.908  48.853  1.00 94.26           C  
ATOM   4402  HA  ASP B  61      -1.577 -10.757  48.390  1.00 94.26           H  
ATOM   4403  C   ASP B  61       0.421 -10.970  47.705  1.00 94.26           C  
ATOM   4404  CB  ASP B  61      -0.294  -9.706  49.763  1.00 94.26           C  
ATOM   4405  HB2 ASP B  61       0.127  -8.912  49.146  1.00 94.26           H  
ATOM   4406  HB3 ASP B  61       0.463  -9.992  50.494  1.00 94.26           H  
ATOM   4407  O   ASP B  61       0.149 -10.467  46.610  1.00 94.26           O  
ATOM   4408  CG  ASP B  61      -1.511  -9.109  50.481  1.00 94.26           C  
ATOM   4409  OD1 ASP B  61      -1.284  -8.273  51.384  1.00 94.26           O  
ATOM   4410  OD2 ASP B  61      -2.656  -9.343  50.028  1.00 94.26           O  
ATOM   4411  N   LEU B  62       1.590 -11.589  47.907  1.00 94.08           N  
ATOM   4412  H   LEU B  62       1.787 -11.949  48.830  1.00 94.08           H  
ATOM   4413  CA  LEU B  62       2.580 -11.786  46.839  1.00 94.08           C  
ATOM   4414  HA  LEU B  62       2.760 -10.835  46.339  1.00 94.08           H  
ATOM   4415  C   LEU B  62       2.065 -12.745  45.762  1.00 94.08           C  
ATOM   4416  CB  LEU B  62       3.903 -12.305  47.428  1.00 94.08           C  
ATOM   4417  HB2 LEU B  62       4.520 -12.687  46.615  1.00 94.08           H  
ATOM   4418  HB3 LEU B  62       3.684 -13.138  48.096  1.00 94.08           H  
ATOM   4419  O   LEU B  62       2.186 -12.450  44.571  1.00 94.08           O  
ATOM   4420  CG  LEU B  62       4.722 -11.249  48.191  1.00 94.08           C  
ATOM   4421  HG  LEU B  62       4.104 -10.777  48.955  1.00 94.08           H  
ATOM   4422  CD1 LEU B  62       5.913 -11.930  48.858  1.00 94.08           C  
ATOM   4423 HD11 LEU B  62       6.541 -11.176  49.332  1.00 94.08           H  
ATOM   4424 HD12 LEU B  62       6.508 -12.458  48.112  1.00 94.08           H  
ATOM   4425 HD13 LEU B  62       5.557 -12.634  49.609  1.00 94.08           H  
ATOM   4426  CD2 LEU B  62       5.287 -10.158  47.278  1.00 94.08           C  
ATOM   4427 HD21 LEU B  62       5.913 -10.605  46.505  1.00 94.08           H  
ATOM   4428 HD22 LEU B  62       4.478  -9.591  46.818  1.00 94.08           H  
ATOM   4429 HD23 LEU B  62       5.888  -9.463  47.865  1.00 94.08           H  
ATOM   4430  N   GLN B  63       1.436 -13.857  46.157  1.00 93.31           N  
ATOM   4431  H   GLN B  63       1.356 -14.052  47.145  1.00 93.31           H  
ATOM   4432  CA  GLN B  63       0.834 -14.783  45.197  1.00 93.31           C  
ATOM   4433  HA  GLN B  63       1.606 -15.079  44.487  1.00 93.31           H  
ATOM   4434  C   GLN B  63      -0.293 -14.113  44.403  1.00 93.31           C  
ATOM   4435  CB  GLN B  63       0.331 -16.036  45.927  1.00 93.31           C  
ATOM   4436  HB2 GLN B  63      -0.453 -15.753  46.630  1.00 93.31           H  
ATOM   4437  HB3 GLN B  63       1.157 -16.458  46.500  1.00 93.31           H  
ATOM   4438  O   GLN B  63      -0.397 -14.330  43.195  1.00 93.31           O  
ATOM   4439  CG  GLN B  63      -0.223 -17.112  44.974  1.00 93.31           C  
ATOM   4440  HG2 GLN B  63      -0.546 -17.967  45.567  1.00 93.31           H  
ATOM   4441  HG3 GLN B  63      -1.099 -16.725  44.453  1.00 93.31           H  
ATOM   4442  CD  GLN B  63       0.805 -17.604  43.955  1.00 93.31           C  
ATOM   4443  NE2 GLN B  63       0.631 -17.373  42.675  1.00 93.31           N  
ATOM   4444 HE21 GLN B  63       1.364 -17.684  42.054  1.00 93.31           H  
ATOM   4445 HE22 GLN B  63      -0.142 -16.836  42.311  1.00 93.31           H  
ATOM   4446  OE1 GLN B  63       1.790 -18.242  44.287  1.00 93.31           O  
ATOM   4447  N   GLN B  64      -1.111 -13.269  45.042  1.00 93.52           N  
ATOM   4448  H   GLN B  64      -1.023 -13.162  46.042  1.00 93.52           H  
ATOM   4449  CA  GLN B  64      -2.156 -12.525  44.341  1.00 93.52           C  
ATOM   4450  HA  GLN B  64      -2.763 -13.248  43.795  1.00 93.52           H  
ATOM   4451  C   GLN B  64      -1.570 -11.554  43.307  1.00 93.52           C  
ATOM   4452  CB  GLN B  64      -3.060 -11.800  45.350  1.00 93.52           C  
ATOM   4453  HB2 GLN B  64      -3.429 -12.520  46.080  1.00 93.52           H  
ATOM   4454  HB3 GLN B  64      -2.481 -11.044  45.880  1.00 93.52           H  
ATOM   4455  O   GLN B  64      -2.052 -11.512  42.179  1.00 93.52           O  
ATOM   4456  CG  GLN B  64      -4.262 -11.124  44.666  1.00 93.52           C  
ATOM   4457  HG2 GLN B  64      -3.911 -10.348  43.986  1.00 93.52           H  
ATOM   4458  HG3 GLN B  64      -4.876 -10.641  45.427  1.00 93.52           H  
ATOM   4459  CD  GLN B  64      -5.142 -12.111  43.901  1.00 93.52           C  
ATOM   4460  NE2 GLN B  64      -5.485 -11.849  42.660  1.00 93.52           N  
ATOM   4461 HE21 GLN B  64      -6.040 -12.536  42.170  1.00 93.52           H  
ATOM   4462 HE22 GLN B  64      -5.113 -11.066  42.141  1.00 93.52           H  
ATOM   4463  OE1 GLN B  64      -5.530 -13.158  44.399  1.00 93.52           O  
ATOM   4464  N   GLN B  65      -0.501 -10.829  43.645  1.00 91.55           N  
ATOM   4465  H   GLN B  65      -0.139 -10.903  44.584  1.00 91.55           H  
ATOM   4466  CA  GLN B  65       0.159  -9.924  42.696  1.00 91.55           C  
ATOM   4467  HA  GLN B  65      -0.575  -9.219  42.308  1.00 91.55           H  
ATOM   4468  C   GLN B  65       0.747 -10.664  41.483  1.00 91.55           C  
ATOM   4469  CB  GLN B  65       1.263  -9.148  43.418  1.00 91.55           C  
ATOM   4470  HB2 GLN B  65       1.881  -9.838  43.992  1.00 91.55           H  
ATOM   4471  HB3 GLN B  65       1.884  -8.665  42.663  1.00 91.55           H  
ATOM   4472  O   GLN B  65       0.631 -10.186  40.355  1.00 91.55           O  
ATOM   4473  CG  GLN B  65       0.713  -8.059  44.344  1.00 91.55           C  
ATOM   4474  HG2 GLN B  65       0.201  -7.306  43.745  1.00 91.55           H  
ATOM   4475  HG3 GLN B  65      -0.006  -8.483  45.045  1.00 91.55           H  
ATOM   4476  CD  GLN B  65       1.841  -7.392  45.115  1.00 91.55           C  
ATOM   4477  NE2 GLN B  65       2.146  -7.853  46.304  1.00 91.55           N  
ATOM   4478 HE21 GLN B  65       1.643  -8.641  46.687  1.00 91.55           H  
ATOM   4479 HE22 GLN B  65       2.944  -7.442  46.768  1.00 91.55           H  
ATOM   4480  OE1 GLN B  65       2.457  -6.445  44.652  1.00 91.55           O  
ATOM   4481  N   ILE B  66       1.336 -11.846  41.689  1.00 91.45           N  
ATOM   4482  H   ILE B  66       1.444 -12.169  42.640  1.00 91.45           H  
ATOM   4483  CA  ILE B  66       1.810 -12.705  40.593  1.00 91.45           C  
ATOM   4484  HA  ILE B  66       2.453 -12.118  39.937  1.00 91.45           H  
ATOM   4485  C   ILE B  66       0.632 -13.189  39.738  1.00 91.45           C  
ATOM   4486  CB  ILE B  66       2.640 -13.876  41.160  1.00 91.45           C  
ATOM   4487  HB  ILE B  66       2.072 -14.339  41.967  1.00 91.45           H  
ATOM   4488  O   ILE B  66       0.711 -13.142  38.511  1.00 91.45           O  
ATOM   4489  CG1 ILE B  66       3.968 -13.333  41.735  1.00 91.45           C  
ATOM   4490 HG12 ILE B  66       4.563 -12.890  40.936  1.00 91.45           H  
ATOM   4491 HG13 ILE B  66       3.751 -12.550  42.461  1.00 91.45           H  
ATOM   4492  CG2 ILE B  66       2.918 -14.963  40.105  1.00 91.45           C  
ATOM   4493 HG21 ILE B  66       3.414 -15.808  40.583  1.00 91.45           H  
ATOM   4494 HG22 ILE B  66       3.549 -14.570  39.308  1.00 91.45           H  
ATOM   4495 HG23 ILE B  66       1.992 -15.353  39.682  1.00 91.45           H  
ATOM   4496  CD1 ILE B  66       4.809 -14.395  42.449  1.00 91.45           C  
ATOM   4497 HD11 ILE B  66       5.589 -13.909  43.035  1.00 91.45           H  
ATOM   4498 HD12 ILE B  66       5.282 -15.053  41.720  1.00 91.45           H  
ATOM   4499 HD13 ILE B  66       4.171 -14.980  43.112  1.00 91.45           H  
ATOM   4500  N   ASN B  67      -0.475 -13.609  40.359  1.00 90.40           N  
ATOM   4501  H   ASN B  67      -0.480 -13.642  41.369  1.00 90.40           H  
ATOM   4502  CA  ASN B  67      -1.678 -14.023  39.633  1.00 90.40           C  
ATOM   4503  HA  ASN B  67      -1.417 -14.842  38.963  1.00 90.40           H  
ATOM   4504  C   ASN B  67      -2.226 -12.884  38.756  1.00 90.40           C  
ATOM   4505  CB  ASN B  67      -2.752 -14.510  40.622  1.00 90.40           C  
ATOM   4506  HB2 ASN B  67      -2.939 -13.736  41.366  1.00 90.40           H  
ATOM   4507  HB3 ASN B  67      -3.681 -14.671  40.075  1.00 90.40           H  
ATOM   4508  O   ASN B  67      -2.567 -13.121  37.599  1.00 90.40           O  
ATOM   4509  CG  ASN B  67      -2.417 -15.809  41.332  1.00 90.40           C  
ATOM   4510  ND2 ASN B  67      -3.122 -16.114  42.396  1.00 90.40           N  
ATOM   4511 HD21 ASN B  67      -3.784 -15.449  42.770  1.00 90.40           H  
ATOM   4512 HD22 ASN B  67      -2.880 -16.969  42.876  1.00 90.40           H  
ATOM   4513  OD1 ASN B  67      -1.560 -16.586  40.944  1.00 90.40           O  
ATOM   4514  N   ASP B  68      -2.265 -11.653  39.271  1.00 89.34           N  
ATOM   4515  H   ASP B  68      -2.031 -11.533  40.246  1.00 89.34           H  
ATOM   4516  CA  ASP B  68      -2.731 -10.475  38.529  1.00 89.34           C  
ATOM   4517  HA  ASP B  68      -3.725 -10.681  38.131  1.00 89.34           H  
ATOM   4518  C   ASP B  68      -1.815 -10.152  37.330  1.00 89.34           C  
ATOM   4519  CB  ASP B  68      -2.838  -9.267  39.481  1.00 89.34           C  
ATOM   4520  HB2 ASP B  68      -1.871  -9.102  39.957  1.00 89.34           H  
ATOM   4521  HB3 ASP B  68      -3.068  -8.384  38.886  1.00 89.34           H  
ATOM   4522  O   ASP B  68      -2.298  -9.827  36.241  1.00 89.34           O  
ATOM   4523  CG  ASP B  68      -3.919  -9.392  40.570  1.00 89.34           C  
ATOM   4524  OD1 ASP B  68      -3.867  -8.598  41.538  1.00 89.34           O  
ATOM   4525  OD2 ASP B  68      -4.828 -10.245  40.444  1.00 89.34           O  
ATOM   4526  N   LEU B  69      -0.494 -10.308  37.492  1.00 87.44           N  
ATOM   4527  H   LEU B  69      -0.157 -10.551  38.413  1.00 87.44           H  
ATOM   4528  CA  LEU B  69       0.481 -10.172  36.403  1.00 87.44           C  
ATOM   4529  HA  LEU B  69       0.335  -9.206  35.920  1.00 87.44           H  
ATOM   4530  C   LEU B  69       0.280 -11.233  35.313  1.00 87.44           C  
ATOM   4531  CB  LEU B  69       1.912 -10.251  36.972  1.00 87.44           C  
ATOM   4532  HB2 LEU B  69       2.592 -10.564  36.180  1.00 87.44           H  
ATOM   4533  HB3 LEU B  69       1.942 -11.022  37.743  1.00 87.44           H  
ATOM   4534  O   LEU B  69       0.227 -10.889  34.135  1.00 87.44           O  
ATOM   4535  CG  LEU B  69       2.439  -8.932  37.561  1.00 87.44           C  
ATOM   4536  HG  LEU B  69       1.705  -8.504  38.244  1.00 87.44           H  
ATOM   4537  CD1 LEU B  69       3.732  -9.202  38.333  1.00 87.44           C  
ATOM   4538 HD11 LEU B  69       4.471  -9.663  37.678  1.00 87.44           H  
ATOM   4539 HD12 LEU B  69       4.133  -8.265  38.719  1.00 87.44           H  
ATOM   4540 HD13 LEU B  69       3.523  -9.867  39.171  1.00 87.44           H  
ATOM   4541  CD2 LEU B  69       2.752  -7.923  36.451  1.00 87.44           C  
ATOM   4542 HD21 LEU B  69       3.259  -7.053  36.868  1.00 87.44           H  
ATOM   4543 HD22 LEU B  69       1.831  -7.592  35.972  1.00 87.44           H  
ATOM   4544 HD23 LEU B  69       3.405  -8.376  35.705  1.00 87.44           H  
ATOM   4545  N   VAL B  70       0.119 -12.506  35.694  1.00 84.71           N  
ATOM   4546  H   VAL B  70       0.179 -12.710  36.681  1.00 84.71           H  
ATOM   4547  CA  VAL B  70      -0.113 -13.621  34.753  1.00 84.71           C  
ATOM   4548  HA  VAL B  70       0.683 -13.627  34.009  1.00 84.71           H  
ATOM   4549  C   VAL B  70      -1.434 -13.451  33.995  1.00 84.71           C  
ATOM   4550  CB  VAL B  70      -0.099 -14.973  35.502  1.00 84.71           C  
ATOM   4551  HB  VAL B  70      -0.797 -14.922  36.338  1.00 84.71           H  
ATOM   4552  O   VAL B  70      -1.515 -13.775  32.811  1.00 84.71           O  
ATOM   4553  CG1 VAL B  70      -0.504 -16.157  34.610  1.00 84.71           C  
ATOM   4554 HG11 VAL B  70       0.116 -16.177  33.715  1.00 84.71           H  
ATOM   4555 HG12 VAL B  70      -1.552 -16.071  34.321  1.00 84.71           H  
ATOM   4556 HG13 VAL B  70      -0.381 -17.092  35.158  1.00 84.71           H  
ATOM   4557  CG2 VAL B  70       1.293 -15.308  36.051  1.00 84.71           C  
ATOM   4558 HG21 VAL B  70       1.979 -15.522  35.231  1.00 84.71           H  
ATOM   4559 HG22 VAL B  70       1.687 -14.476  36.635  1.00 84.71           H  
ATOM   4560 HG23 VAL B  70       1.232 -16.179  36.703  1.00 84.71           H  
ATOM   4561  N   LEU B  71      -2.475 -12.943  34.661  1.00 80.17           N  
ATOM   4562  H   LEU B  71      -2.354 -12.731  35.641  1.00 80.17           H  
ATOM   4563  CA  LEU B  71      -3.787 -12.703  34.053  1.00 80.17           C  
ATOM   4564  HA  LEU B  71      -4.058 -13.567  33.446  1.00 80.17           H  
ATOM   4565  C   LEU B  71      -3.808 -11.501  33.104  1.00 80.17           C  
ATOM   4566  CB  LEU B  71      -4.825 -12.501  35.168  1.00 80.17           C  
ATOM   4567  HB2 LEU B  71      -5.726 -12.058  34.742  1.00 80.17           H  
ATOM   4568  HB3 LEU B  71      -4.423 -11.789  35.888  1.00 80.17           H  
ATOM   4569  O   LEU B  71      -4.727 -11.383  32.289  1.00 80.17           O  
ATOM   4570  CG  LEU B  71      -5.226 -13.793  35.898  1.00 80.17           C  
ATOM   4571  HG  LEU B  71      -4.341 -14.334  36.231  1.00 80.17           H  
ATOM   4572  CD1 LEU B  71      -6.077 -13.437  37.118  1.00 80.17           C  
ATOM   4573 HD11 LEU B  71      -5.495 -12.804  37.787  1.00 80.17           H  
ATOM   4574 HD12 LEU B  71      -6.975 -12.901  36.812  1.00 80.17           H  
ATOM   4575 HD13 LEU B  71      -6.350 -14.345  37.656  1.00 80.17           H  
ATOM   4576  CD2 LEU B  71      -6.049 -14.726  35.002  1.00 80.17           C  
ATOM   4577 HD21 LEU B  71      -6.921 -14.199  34.616  1.00 80.17           H  
ATOM   4578 HD22 LEU B  71      -5.437 -15.077  34.171  1.00 80.17           H  
ATOM   4579 HD23 LEU B  71      -6.370 -15.593  35.581  1.00 80.17           H  
ATOM   4580  N   THR B  72      -2.831 -10.602  33.196  1.00 76.74           N  
ATOM   4581  H   THR B  72      -2.072 -10.767  33.842  1.00 76.74           H  
ATOM   4582  CA  THR B  72      -2.766  -9.447  32.308  1.00 76.74           C  
ATOM   4583  HA  THR B  72      -3.766  -9.022  32.223  1.00 76.74           H  
ATOM   4584  C   THR B  72      -2.322  -9.910  30.923  1.00 76.74           C  
ATOM   4585  CB  THR B  72      -1.863  -8.345  32.876  1.00 76.74           C  
ATOM   4586  HB  THR B  72      -0.830  -8.688  32.936  1.00 76.74           H  
ATOM   4587  O   THR B  72      -1.145 -10.158  30.673  1.00 76.74           O  
ATOM   4588  CG2 THR B  72      -1.951  -7.073  32.027  1.00 76.74           C  
ATOM   4589 HG21 THR B  72      -1.633  -7.277  31.005  1.00 76.74           H  
ATOM   4590 HG22 THR B  72      -2.974  -6.699  32.022  1.00 76.74           H  
ATOM   4591 HG23 THR B  72      -1.293  -6.316  32.454  1.00 76.74           H  
ATOM   4592  OG1 THR B  72      -2.320  -7.962  34.156  1.00 76.74           O  
ATOM   4593  HG1 THR B  72      -2.232  -8.701  34.763  1.00 76.74           H  
ATOM   4594  N   ASP B  73      -3.269  -9.997  29.988  1.00 80.08           N  
ATOM   4595  H   ASP B  73      -4.231  -9.948  30.292  1.00 80.08           H  
ATOM   4596  CA  ASP B  73      -2.997 -10.271  28.574  1.00 80.08           C  
ATOM   4597  HA  ASP B  73      -2.264 -11.076  28.522  1.00 80.08           H  
ATOM   4598  C   ASP B  73      -2.368  -9.038  27.899  1.00 80.08           C  
ATOM   4599  CB  ASP B  73      -4.271 -10.775  27.877  1.00 80.08           C  
ATOM   4600  HB2 ASP B  73      -5.030  -9.993  27.904  1.00 80.08           H  
ATOM   4601  HB3 ASP B  73      -4.654 -11.636  28.424  1.00 80.08           H  
ATOM   4602  O   ASP B  73      -2.984  -8.345  27.083  1.00 80.08           O  
ATOM   4603  CG  ASP B  73      -4.025 -11.197  26.422  1.00 80.08           C  
ATOM   4604  OD1 ASP B  73      -5.023 -11.286  25.671  1.00 80.08           O  
ATOM   4605  OD2 ASP B  73      -2.845 -11.384  26.037  1.00 80.08           O  
ATOM   4606  N   VAL B  74      -1.123  -8.727  28.281  1.00 86.56           N  
ATOM   4607  H   VAL B  74      -0.729  -9.275  29.032  1.00 86.56           H  
ATOM   4608  CA  VAL B  74      -0.330  -7.629  27.706  1.00 86.56           C  
ATOM   4609  HA  VAL B  74      -0.822  -6.681  27.925  1.00 86.56           H  
ATOM   4610  C   VAL B  74      -0.258  -7.785  26.188  1.00 86.56           C  
ATOM   4611  CB  VAL B  74       1.091  -7.605  28.307  1.00 86.56           C  
ATOM   4612  HB  VAL B  74       1.552  -8.578  28.140  1.00 86.56           H  
ATOM   4613  O   VAL B  74      -0.359  -6.800  25.455  1.00 86.56           O  
ATOM   4614  CG1 VAL B  74       1.976  -6.529  27.662  1.00 86.56           C  
ATOM   4615 HG11 VAL B  74       2.944  -6.520  28.162  1.00 86.56           H  
ATOM   4616 HG12 VAL B  74       2.143  -6.747  26.607  1.00 86.56           H  
ATOM   4617 HG13 VAL B  74       1.510  -5.549  27.764  1.00 86.56           H  
ATOM   4618  CG2 VAL B  74       1.075  -7.346  29.817  1.00 86.56           C  
ATOM   4619 HG21 VAL B  74       0.554  -8.152  30.334  1.00 86.56           H  
ATOM   4620 HG22 VAL B  74       0.584  -6.398  30.035  1.00 86.56           H  
ATOM   4621 HG23 VAL B  74       2.094  -7.316  30.203  1.00 86.56           H  
ATOM   4622  N   GLY B  75      -0.155  -9.024  25.700  1.00 87.54           N  
ATOM   4623  H   GLY B  75      -0.198  -9.799  26.347  1.00 87.54           H  
ATOM   4624  CA  GLY B  75      -0.137  -9.303  24.273  1.00 87.54           C  
ATOM   4625  HA2 GLY B  75       0.656  -8.696  23.836  1.00 87.54           H  
ATOM   4626  HA3 GLY B  75       0.060 -10.363  24.107  1.00 87.54           H  
ATOM   4627  C   GLY B  75      -1.437  -8.921  23.573  1.00 87.54           C  
ATOM   4628  O   GLY B  75      -1.412  -8.181  22.587  1.00 87.54           O  
ATOM   4629  N   GLY B  76      -2.580  -9.343  24.110  1.00 88.59           N  
ATOM   4630  H   GLY B  76      -2.551  -9.987  24.888  1.00 88.59           H  
ATOM   4631  CA  GLY B  76      -3.896  -8.954  23.613  1.00 88.59           C  
ATOM   4632  HA2 GLY B  76      -4.007  -9.288  22.582  1.00 88.59           H  
ATOM   4633  HA3 GLY B  76      -4.661  -9.440  24.218  1.00 88.59           H  
ATOM   4634  C   GLY B  76      -4.139  -7.448  23.681  1.00 88.59           C  
ATOM   4635  O   GLY B  76      -4.678  -6.879  22.729  1.00 88.59           O  
ATOM   4636  N   ALA B  77      -3.697  -6.774  24.746  1.00 90.15           N  
ATOM   4637  H   ALA B  77      -3.291  -7.298  25.508  1.00 90.15           H  
ATOM   4638  CA  ALA B  77      -3.806  -5.320  24.873  1.00 90.15           C  
ATOM   4639  HA  ALA B  77      -4.854  -5.041  24.760  1.00 90.15           H  
ATOM   4640  C   ALA B  77      -3.017  -4.588  23.772  1.00 90.15           C  
ATOM   4641  CB  ALA B  77      -3.353  -4.907  26.278  1.00 90.15           C  
ATOM   4642  HB1 ALA B  77      -3.472  -3.831  26.403  1.00 90.15           H  
ATOM   4643  HB2 ALA B  77      -2.305  -5.169  26.427  1.00 90.15           H  
ATOM   4644  HB3 ALA B  77      -3.954  -5.423  27.027  1.00 90.15           H  
ATOM   4645  O   ALA B  77      -3.569  -3.721  23.087  1.00 90.15           O  
ATOM   4646  N   VAL B  78      -1.762  -4.988  23.529  1.00 90.21           N  
ATOM   4647  H   VAL B  78      -1.368  -5.699  24.128  1.00 90.21           H  
ATOM   4648  CA  VAL B  78      -0.924  -4.431  22.453  1.00 90.21           C  
ATOM   4649  HA  VAL B  78      -0.851  -3.351  22.585  1.00 90.21           H  
ATOM   4650  C   VAL B  78      -1.548  -4.684  21.084  1.00 90.21           C  
ATOM   4651  CB  VAL B  78       0.495  -5.024  22.505  1.00 90.21           C  
ATOM   4652  HB  VAL B  78       0.433  -6.112  22.530  1.00 90.21           H  
ATOM   4653  O   VAL B  78      -1.660  -3.760  20.273  1.00 90.21           O  
ATOM   4654  CG1 VAL B  78       1.355  -4.611  21.302  1.00 90.21           C  
ATOM   4655 HG11 VAL B  78       1.329  -3.528  21.178  1.00 90.21           H  
ATOM   4656 HG12 VAL B  78       0.991  -5.096  20.396  1.00 90.21           H  
ATOM   4657 HG13 VAL B  78       2.386  -4.924  21.466  1.00 90.21           H  
ATOM   4658  CG2 VAL B  78       1.231  -4.544  23.750  1.00 90.21           C  
ATOM   4659 HG21 VAL B  78       1.474  -3.485  23.652  1.00 90.21           H  
ATOM   4660 HG22 VAL B  78       0.624  -4.675  24.646  1.00 90.21           H  
ATOM   4661 HG23 VAL B  78       2.138  -5.137  23.863  1.00 90.21           H  
ATOM   4662  N   LEU B  79      -2.007  -5.911  20.820  1.00 92.15           N  
ATOM   4663  H   LEU B  79      -1.890  -6.630  21.519  1.00 92.15           H  
ATOM   4664  CA  LEU B  79      -2.659  -6.251  19.555  1.00 92.15           C  
ATOM   4665  HA  LEU B  79      -1.977  -6.023  18.736  1.00 92.15           H  
ATOM   4666  C   LEU B  79      -3.922  -5.418  19.328  1.00 92.15           C  
ATOM   4667  CB  LEU B  79      -3.011  -7.744  19.525  1.00 92.15           C  
ATOM   4668  HB2 LEU B  79      -3.561  -7.988  20.434  1.00 92.15           H  
ATOM   4669  HB3 LEU B  79      -3.666  -7.916  18.671  1.00 92.15           H  
ATOM   4670  O   LEU B  79      -4.123  -4.923  18.221  1.00 92.15           O  
ATOM   4671  CG  LEU B  79      -1.823  -8.701  19.381  1.00 92.15           C  
ATOM   4672  HG  LEU B  79      -1.051  -8.472  20.116  1.00 92.15           H  
ATOM   4673  CD1 LEU B  79      -2.313 -10.130  19.590  1.00 92.15           C  
ATOM   4674 HD11 LEU B  79      -2.748 -10.226  20.585  1.00 92.15           H  
ATOM   4675 HD12 LEU B  79      -3.053 -10.407  18.839  1.00 92.15           H  
ATOM   4676 HD13 LEU B  79      -1.458 -10.803  19.540  1.00 92.15           H  
ATOM   4677  CD2 LEU B  79      -1.203  -8.622  17.985  1.00 92.15           C  
ATOM   4678 HD21 LEU B  79      -1.955  -8.824  17.223  1.00 92.15           H  
ATOM   4679 HD22 LEU B  79      -0.410  -9.367  17.916  1.00 92.15           H  
ATOM   4680 HD23 LEU B  79      -0.772  -7.634  17.828  1.00 92.15           H  
ATOM   4681  N   GLN B  80      -4.757  -5.221  20.349  1.00 91.65           N  
ATOM   4682  H   GLN B  80      -4.553  -5.665  21.234  1.00 91.65           H  
ATOM   4683  CA  GLN B  80      -5.964  -4.398  20.238  1.00 91.65           C  
ATOM   4684  HA  GLN B  80      -6.521  -4.713  19.356  1.00 91.65           H  
ATOM   4685  C   GLN B  80      -5.651  -2.912  20.049  1.00 91.65           C  
ATOM   4686  CB  GLN B  80      -6.852  -4.591  21.471  1.00 91.65           C  
ATOM   4687  HB2 GLN B  80      -7.597  -3.796  21.483  1.00 91.65           H  
ATOM   4688  HB3 GLN B  80      -6.257  -4.513  22.381  1.00 91.65           H  
ATOM   4689  O   GLN B  80      -6.388  -2.218  19.343  1.00 91.65           O  
ATOM   4690  CG  GLN B  80      -7.586  -5.937  21.433  1.00 91.65           C  
ATOM   4691  HG2 GLN B  80      -8.075  -6.057  20.466  1.00 91.65           H  
ATOM   4692  HG3 GLN B  80      -6.882  -6.761  21.553  1.00 91.65           H  
ATOM   4693  CD  GLN B  80      -8.662  -6.002  22.506  1.00 91.65           C  
ATOM   4694  NE2 GLN B  80      -8.579  -6.918  23.444  1.00 91.65           N  
ATOM   4695 HE21 GLN B  80      -9.282  -6.905  24.170  1.00 91.65           H  
ATOM   4696 HE22 GLN B  80      -7.777  -7.530  23.495  1.00 91.65           H  
ATOM   4697  OE1 GLN B  80      -9.608  -5.228  22.491  1.00 91.65           O  
ATOM   4698  N   GLN B  81      -4.555  -2.422  20.629  1.00 91.24           N  
ATOM   4699  H   GLN B  81      -4.030  -3.013  21.258  1.00 91.24           H  
ATOM   4700  CA  GLN B  81      -4.109  -1.046  20.436  1.00 91.24           C  
ATOM   4701  HA  GLN B  81      -4.962  -0.389  20.603  1.00 91.24           H  
ATOM   4702  C   GLN B  81      -3.609  -0.810  19.002  1.00 91.24           C  
ATOM   4703  CB  GLN B  81      -3.043  -0.722  21.488  1.00 91.24           C  
ATOM   4704  HB2 GLN B  81      -2.123  -1.263  21.266  1.00 91.24           H  
ATOM   4705  HB3 GLN B  81      -3.408  -1.045  22.463  1.00 91.24           H  
ATOM   4706  O   GLN B  81      -3.944   0.212  18.395  1.00 91.24           O  
ATOM   4707  CG  GLN B  81      -2.753   0.785  21.564  1.00 91.24           C  
ATOM   4708  HG2 GLN B  81      -3.686   1.324  21.728  1.00 91.24           H  
ATOM   4709  HG3 GLN B  81      -2.321   1.122  20.621  1.00 91.24           H  
ATOM   4710  CD  GLN B  81      -1.796   1.136  22.698  1.00 91.24           C  
ATOM   4711  NE2 GLN B  81      -1.517   2.401  22.928  1.00 91.24           N  
ATOM   4712 HE21 GLN B  81      -1.972   3.161  22.442  1.00 91.24           H  
ATOM   4713 HE22 GLN B  81      -0.894   2.557  23.707  1.00 91.24           H  
ATOM   4714  OE1 GLN B  81      -1.279   0.289  23.397  1.00 91.24           O  
ATOM   4715  N   ILE B  82      -2.854  -1.763  18.444  1.00 93.42           N  
ATOM   4716  H   ILE B  82      -2.593  -2.545  19.027  1.00 93.42           H  
ATOM   4717  CA  ILE B  82      -2.364  -1.740  17.056  1.00 93.42           C  
ATOM   4718  HA  ILE B  82      -1.885  -0.781  16.859  1.00 93.42           H  
ATOM   4719  C   ILE B  82      -3.521  -1.883  16.069  1.00 93.42           C  
ATOM   4720  CB  ILE B  82      -1.327  -2.871  16.842  1.00 93.42           C  
ATOM   4721  HB  ILE B  82      -1.748  -3.805  17.215  1.00 93.42           H  
ATOM   4722  O   ILE B  82      -3.674  -1.081  15.149  1.00 93.42           O  
ATOM   4723  CG1 ILE B  82      -0.049  -2.570  17.646  1.00 93.42           C  
ATOM   4724 HG12 ILE B  82      -0.321  -2.317  18.671  1.00 93.42           H  
ATOM   4725 HG13 ILE B  82       0.459  -1.708  17.214  1.00 93.42           H  
ATOM   4726  CG2 ILE B  82      -1.021  -3.058  15.343  1.00 93.42           C  
ATOM   4727 HG21 ILE B  82      -1.849  -3.591  14.874  1.00 93.42           H  
ATOM   4728 HG22 ILE B  82      -0.126  -3.659  15.183  1.00 93.42           H  
ATOM   4729 HG23 ILE B  82      -0.924  -2.092  14.849  1.00 93.42           H  
ATOM   4730  CD1 ILE B  82       0.926  -3.747  17.715  1.00 93.42           C  
ATOM   4731 HD11 ILE B  82       0.398  -4.645  18.036  1.00 93.42           H  
ATOM   4732 HD12 ILE B  82       1.713  -3.526  18.435  1.00 93.42           H  
ATOM   4733 HD13 ILE B  82       1.385  -3.915  16.740  1.00 93.42           H  
ATOM   4734  N   TYR B  83      -4.340  -2.910  16.272  1.00 93.44           N  
ATOM   4735  H   TYR B  83      -4.146  -3.516  17.056  1.00 93.44           H  
ATOM   4736  CA  TYR B  83      -5.426  -3.307  15.390  1.00 93.44           C  
ATOM   4737  HA  TYR B  83      -5.296  -2.800  14.434  1.00 93.44           H  
ATOM   4738  C   TYR B  83      -6.774  -2.862  15.934  1.00 93.44           C  
ATOM   4739  CB  TYR B  83      -5.363  -4.808  15.130  1.00 93.44           C  
ATOM   4740  HB2 TYR B  83      -5.432  -5.333  16.083  1.00 93.44           H  
ATOM   4741  HB3 TYR B  83      -6.250  -5.093  14.564  1.00 93.44           H  
ATOM   4742  O   TYR B  83      -7.706  -3.652  16.090  1.00 93.44           O  
ATOM   4743  CG  TYR B  83      -4.121  -5.255  14.391  1.00 93.44           C  
ATOM   4744  CD1 TYR B  83      -3.767  -4.673  13.154  1.00 93.44           C  
ATOM   4745  HD1 TYR B  83      -4.394  -3.915  12.708  1.00 93.44           H  
ATOM   4746  CD2 TYR B  83      -3.298  -6.237  14.969  1.00 93.44           C  
ATOM   4747  HD2 TYR B  83      -3.564  -6.685  15.915  1.00 93.44           H  
ATOM   4748  CE1 TYR B  83      -2.572  -5.045  12.516  1.00 93.44           C  
ATOM   4749  HE1 TYR B  83      -2.288  -4.569  11.589  1.00 93.44           H  
ATOM   4750  CE2 TYR B  83      -2.118  -6.631  14.321  1.00 93.44           C  
ATOM   4751  HE2 TYR B  83      -1.491  -7.394  14.757  1.00 93.44           H  
ATOM   4752  OH  TYR B  83      -0.576  -6.365  12.513  1.00 93.44           O  
ATOM   4753  HH  TYR B  83      -0.352  -5.773  11.791  1.00 93.44           H  
ATOM   4754  CZ  TYR B  83      -1.743  -6.022  13.108  1.00 93.44           C  
ATOM   4755  N   HIS B  84      -6.886  -1.576  16.233  1.00 95.21           N  
ATOM   4756  H   HIS B  84      -6.068  -0.993  16.130  1.00 95.21           H  
ATOM   4757  CA  HIS B  84      -8.164  -0.963  16.566  1.00 95.21           C  
ATOM   4758  HA  HIS B  84      -8.639  -1.559  17.346  1.00 95.21           H  
ATOM   4759  C   HIS B  84      -9.097  -0.924  15.335  1.00 95.21           C  
ATOM   4760  CB  HIS B  84      -7.885   0.428  17.132  1.00 95.21           C  
ATOM   4761  HB2 HIS B  84      -8.787   0.795  17.622  1.00 95.21           H  
ATOM   4762  HB3 HIS B  84      -7.099   0.366  17.885  1.00 95.21           H  
ATOM   4763  O   HIS B  84      -8.669  -1.144  14.201  1.00 95.21           O  
ATOM   4764  CG  HIS B  84      -7.490   1.405  16.063  1.00 95.21           C  
ATOM   4765  CD2 HIS B  84      -6.232   1.718  15.634  1.00 95.21           C  
ATOM   4766  HD2 HIS B  84      -5.309   1.296  16.005  1.00 95.21           H  
ATOM   4767  ND1 HIS B  84      -8.366   2.116  15.286  1.00 95.21           N  
ATOM   4768  HD1 HIS B  84      -9.359   1.955  15.188  1.00 95.21           H  
ATOM   4769  CE1 HIS B  84      -7.674   2.840  14.412  1.00 95.21           C  
ATOM   4770  HE1 HIS B  84      -8.126   3.430  13.628  1.00 95.21           H  
ATOM   4771  NE2 HIS B  84      -6.369   2.683  14.617  1.00 95.21           N  
ATOM   4772  N   VAL B  85     -10.380  -0.598  15.525  1.00 95.72           N  
ATOM   4773  H   VAL B  85     -10.716  -0.456  16.466  1.00 95.72           H  
ATOM   4774  CA  VAL B  85     -11.336  -0.455  14.407  1.00 95.72           C  
ATOM   4775  HA  VAL B  85     -11.415  -1.417  13.901  1.00 95.72           H  
ATOM   4776  C   VAL B  85     -10.845   0.574  13.386  1.00 95.72           C  
ATOM   4777  CB  VAL B  85     -12.742  -0.078  14.905  1.00 95.72           C  
ATOM   4778  HB  VAL B  85     -12.696   0.857  15.463  1.00 95.72           H  
ATOM   4779  O   VAL B  85     -10.546   1.715  13.737  1.00 95.72           O  
ATOM   4780  CG1 VAL B  85     -13.722   0.089  13.738  1.00 95.72           C  
ATOM   4781 HG11 VAL B  85     -13.467   0.963  13.140  1.00 95.72           H  
ATOM   4782 HG12 VAL B  85     -14.735   0.226  14.118  1.00 95.72           H  
ATOM   4783 HG13 VAL B  85     -13.707  -0.799  13.105  1.00 95.72           H  
ATOM   4784  CG2 VAL B  85     -13.272  -1.176  15.828  1.00 95.72           C  
ATOM   4785 HG21 VAL B  85     -13.239  -2.135  15.311  1.00 95.72           H  
ATOM   4786 HG22 VAL B  85     -14.303  -0.966  16.113  1.00 95.72           H  
ATOM   4787 HG23 VAL B  85     -12.678  -1.245  16.740  1.00 95.72           H  
ATOM   4788  N   GLY B  86     -10.761   0.167  12.124  1.00 95.55           N  
ATOM   4789  H   GLY B  86     -11.125  -0.748  11.901  1.00 95.55           H  
ATOM   4790  CA  GLY B  86     -10.218   0.926  11.003  1.00 95.55           C  
ATOM   4791  HA2 GLY B  86     -10.301   1.993  11.209  1.00 95.55           H  
ATOM   4792  HA3 GLY B  86     -10.810   0.702  10.116  1.00 95.55           H  
ATOM   4793  C   GLY B  86      -8.756   0.612  10.683  1.00 95.55           C  
ATOM   4794  O   GLY B  86      -8.287   1.036   9.633  1.00 95.55           O  
ATOM   4795  N   ALA B  87      -8.012  -0.098  11.538  1.00 95.18           N  
ATOM   4796  H   ALA B  87      -8.430  -0.452  12.387  1.00 95.18           H  
ATOM   4797  CA  ALA B  87      -6.628  -0.482  11.256  1.00 95.18           C  
ATOM   4798  HA  ALA B  87      -6.069   0.409  10.968  1.00 95.18           H  
ATOM   4799  C   ALA B  87      -6.540  -1.491  10.101  1.00 95.18           C  
ATOM   4800  CB  ALA B  87      -5.987  -1.043  12.524  1.00 95.18           C  
ATOM   4801  HB1 ALA B  87      -4.936  -1.270  12.342  1.00 95.18           H  
ATOM   4802  HB2 ALA B  87      -6.509  -1.956  12.814  1.00 95.18           H  
ATOM   4803  HB3 ALA B  87      -6.050  -0.315  13.332  1.00 95.18           H  
ATOM   4804  O   ALA B  87      -7.394  -2.374   9.962  1.00 95.18           O  
ATOM   4805  N   TYR B  88      -5.484  -1.368   9.296  1.00 95.80           N  
ATOM   4806  H   TYR B  88      -4.808  -0.641   9.484  1.00 95.80           H  
ATOM   4807  CA  TYR B  88      -5.220  -2.278   8.186  1.00 95.80           C  
ATOM   4808  HA  TYR B  88      -6.160  -2.755   7.908  1.00 95.80           H  
ATOM   4809  C   TYR B  88      -4.236  -3.374   8.577  1.00 95.80           C  
ATOM   4810  CB  TYR B  88      -4.714  -1.535   6.950  1.00 95.80           C  
ATOM   4811  HB2 TYR B  88      -3.892  -0.881   7.242  1.00 95.80           H  
ATOM   4812  HB3 TYR B  88      -4.313  -2.263   6.245  1.00 95.80           H  
ATOM   4813  O   TYR B  88      -3.256  -3.141   9.284  1.00 95.80           O  
ATOM   4814  CG  TYR B  88      -5.769  -0.721   6.238  1.00 95.80           C  
ATOM   4815  CD1 TYR B  88      -6.265  -1.133   4.987  1.00 95.80           C  
ATOM   4816  HD1 TYR B  88      -5.930  -2.064   4.554  1.00 95.80           H  
ATOM   4817  CD2 TYR B  88      -6.231   0.470   6.818  1.00 95.80           C  
ATOM   4818  HD2 TYR B  88      -5.878   0.759   7.797  1.00 95.80           H  
ATOM   4819  CE1 TYR B  88      -7.157  -0.303   4.285  1.00 95.80           C  
ATOM   4820  HE1 TYR B  88      -7.499  -0.575   3.298  1.00 95.80           H  
ATOM   4821  CE2 TYR B  88      -7.144   1.286   6.137  1.00 95.80           C  
ATOM   4822  HE2 TYR B  88      -7.494   2.210   6.572  1.00 95.80           H  
ATOM   4823  OH  TYR B  88      -8.325   1.782   4.139  1.00 95.80           O  
ATOM   4824  HH  TYR B  88      -8.695   2.456   4.713  1.00 95.80           H  
ATOM   4825  CZ  TYR B  88      -7.566   0.920   4.851  1.00 95.80           C  
ATOM   4826  N   TYR B  89      -4.467  -4.560   8.029  1.00 95.20           N  
ATOM   4827  H   TYR B  89      -5.293  -4.661   7.457  1.00 95.20           H  
ATOM   4828  CA  TYR B  89      -3.584  -5.707   8.142  1.00 95.20           C  
ATOM   4829  HA  TYR B  89      -2.632  -5.396   8.572  1.00 95.20           H  
ATOM   4830  C   TYR B  89      -3.309  -6.298   6.758  1.00 95.20           C  
ATOM   4831  CB  TYR B  89      -4.223  -6.728   9.079  1.00 95.20           C  
ATOM   4832  HB2 TYR B  89      -4.363  -6.281  10.063  1.00 95.20           H  
ATOM   4833  HB3 TYR B  89      -5.203  -7.020   8.700  1.00 95.20           H  
ATOM   4834  O   TYR B  89      -4.237  -6.469   5.968  1.00 95.20           O  
ATOM   4835  CG  TYR B  89      -3.348  -7.940   9.211  1.00 95.20           C  
ATOM   4836  CD1 TYR B  89      -3.628  -9.116   8.491  1.00 95.20           C  
ATOM   4837  HD1 TYR B  89      -4.503  -9.176   7.862  1.00 95.20           H  
ATOM   4838  CD2 TYR B  89      -2.181  -7.823   9.976  1.00 95.20           C  
ATOM   4839  HD2 TYR B  89      -1.975  -6.900  10.498  1.00 95.20           H  
ATOM   4840  CE1 TYR B  89      -2.749 -10.206   8.589  1.00 95.20           C  
ATOM   4841  HE1 TYR B  89      -2.941 -11.129   8.063  1.00 95.20           H  
ATOM   4842  CE2 TYR B  89      -1.278  -8.885  10.047  1.00 95.20           C  
ATOM   4843  HE2 TYR B  89      -0.370  -8.796  10.624  1.00 95.20           H  
ATOM   4844  OH  TYR B  89      -0.662 -11.036   9.392  1.00 95.20           O  
ATOM   4845  HH  TYR B  89       0.088 -10.806   9.945  1.00 95.20           H  
ATOM   4846  CZ  TYR B  89      -1.572 -10.064   9.352  1.00 95.20           C  
ATOM   4847  N   MET B  90      -2.047  -6.607   6.448  1.00 95.72           N  
ATOM   4848  H   MET B  90      -1.334  -6.534   7.160  1.00 95.72           H  
ATOM   4849  CA  MET B  90      -1.651  -7.128   5.137  1.00 95.72           C  
ATOM   4850  HA  MET B  90      -2.545  -7.390   4.571  1.00 95.72           H  
ATOM   4851  C   MET B  90      -0.814  -8.392   5.273  1.00 95.72           C  
ATOM   4852  CB  MET B  90      -0.901  -6.071   4.326  1.00 95.72           C  
ATOM   4853  HB2 MET B  90      -0.575  -6.511   3.383  1.00 95.72           H  
ATOM   4854  HB3 MET B  90      -0.025  -5.751   4.891  1.00 95.72           H  
ATOM   4855  O   MET B  90       0.179  -8.417   6.004  1.00 95.72           O  
ATOM   4856  CG  MET B  90      -1.789  -4.861   4.025  1.00 95.72           C  
ATOM   4857  HG2 MET B  90      -2.020  -4.348   4.958  1.00 95.72           H  
ATOM   4858  HG3 MET B  90      -2.726  -5.220   3.601  1.00 95.72           H  
ATOM   4859  SD  MET B  90      -1.059  -3.663   2.884  1.00 95.72           S  
ATOM   4860  CE  MET B  90       0.407  -3.213   3.838  1.00 95.72           C  
ATOM   4861  HE1 MET B  90       0.125  -2.880   4.837  1.00 95.72           H  
ATOM   4862  HE2 MET B  90       1.080  -4.067   3.914  1.00 95.72           H  
ATOM   4863  HE3 MET B  90       0.924  -2.419   3.299  1.00 95.72           H  
ATOM   4864  N   SER B  91      -1.211  -9.432   4.541  1.00 94.68           N  
ATOM   4865  H   SER B  91      -2.028  -9.334   3.957  1.00 94.68           H  
ATOM   4866  CA  SER B  91      -0.547 -10.733   4.551  1.00 94.68           C  
ATOM   4867  HA  SER B  91       0.520 -10.580   4.713  1.00 94.68           H  
ATOM   4868  C   SER B  91      -0.742 -11.476   3.230  1.00 94.68           C  
ATOM   4869  CB  SER B  91      -1.081 -11.558   5.722  1.00 94.68           C  
ATOM   4870  HB2 SER B  91      -2.117 -11.840   5.535  1.00 94.68           H  
ATOM   4871  HB3 SER B  91      -1.039 -10.944   6.622  1.00 94.68           H  
ATOM   4872  O   SER B  91      -1.720 -11.262   2.520  1.00 94.68           O  
ATOM   4873  OG  SER B  91      -0.303 -12.715   5.950  1.00 94.68           O  
ATOM   4874  HG  SER B  91      -0.136 -12.733   6.895  1.00 94.68           H  
ATOM   4875  N   ASP B  92       0.166 -12.386   2.899  1.00 95.48           N  
ATOM   4876  H   ASP B  92       1.011 -12.429   3.451  1.00 95.48           H  
ATOM   4877  CA  ASP B  92      -0.051 -13.391   1.853  1.00 95.48           C  
ATOM   4878  HA  ASP B  92      -0.599 -12.937   1.028  1.00 95.48           H  
ATOM   4879  C   ASP B  92      -0.915 -14.564   2.353  1.00 95.48           C  
ATOM   4880  CB  ASP B  92       1.297 -13.881   1.307  1.00 95.48           C  
ATOM   4881  HB2 ASP B  92       1.948 -14.149   2.139  1.00 95.48           H  
ATOM   4882  HB3 ASP B  92       1.128 -14.779   0.712  1.00 95.48           H  
ATOM   4883  O   ASP B  92      -1.403 -15.360   1.550  1.00 95.48           O  
ATOM   4884  CG  ASP B  92       2.002 -12.863   0.405  1.00 95.48           C  
ATOM   4885  OD1 ASP B  92       3.205 -13.061   0.125  1.00 95.48           O  
ATOM   4886  OD2 ASP B  92       1.376 -11.887  -0.072  1.00 95.48           O  
ATOM   4887  N   SER B  93      -1.151 -14.664   3.666  1.00 94.14           N  
ATOM   4888  H   SER B  93      -0.775 -13.946   4.269  1.00 94.14           H  
ATOM   4889  CA  SER B  93      -2.055 -15.657   4.249  1.00 94.14           C  
ATOM   4890  HA  SER B  93      -1.880 -16.612   3.753  1.00 94.14           H  
ATOM   4891  C   SER B  93      -3.520 -15.269   4.050  1.00 94.14           C  
ATOM   4892  CB  SER B  93      -1.757 -15.840   5.736  1.00 94.14           C  
ATOM   4893  HB2 SER B  93      -0.708 -16.116   5.849  1.00 94.14           H  
ATOM   4894  HB3 SER B  93      -1.941 -14.901   6.258  1.00 94.14           H  
ATOM   4895  O   SER B  93      -3.921 -14.136   4.318  1.00 94.14           O  
ATOM   4896  OG  SER B  93      -2.565 -16.855   6.306  1.00 94.14           O  
ATOM   4897  HG  SER B  93      -1.990 -17.575   6.573  1.00 94.14           H  
ATOM   4898  N   SER B  94      -4.338 -16.244   3.650  1.00 94.56           N  
ATOM   4899  H   SER B  94      -3.954 -17.159   3.464  1.00 94.56           H  
ATOM   4900  CA  SER B  94      -5.794 -16.096   3.552  1.00 94.56           C  
ATOM   4901  HA  SER B  94      -6.016 -15.142   3.074  1.00 94.56           H  
ATOM   4902  C   SER B  94      -6.499 -16.095   4.913  1.00 94.56           C  
ATOM   4903  CB  SER B  94      -6.368 -17.215   2.679  1.00 94.56           C  
ATOM   4904  HB2 SER B  94      -7.447 -17.089   2.587  1.00 94.56           H  
ATOM   4905  HB3 SER B  94      -5.919 -17.163   1.687  1.00 94.56           H  
ATOM   4906  O   SER B  94      -7.695 -15.805   4.975  1.00 94.56           O  
ATOM   4907  OG  SER B  94      -6.077 -18.482   3.239  1.00 94.56           O  
ATOM   4908  HG  SER B  94      -6.550 -19.152   2.740  1.00 94.56           H  
ATOM   4909  N   GLN B  95      -5.791 -16.425   6.001  1.00 93.68           N  
ATOM   4910  H   GLN B  95      -4.800 -16.591   5.901  1.00 93.68           H  
ATOM   4911  CA  GLN B  95      -6.376 -16.472   7.337  1.00 93.68           C  
ATOM   4912  HA  GLN B  95      -7.254 -17.117   7.290  1.00 93.68           H  
ATOM   4913  C   GLN B  95      -6.822 -15.074   7.773  1.00 93.68           C  
ATOM   4914  CB  GLN B  95      -5.387 -17.081   8.341  1.00 93.68           C  
ATOM   4915  HB2 GLN B  95      -5.009 -18.023   7.945  1.00 93.68           H  
ATOM   4916  HB3 GLN B  95      -4.548 -16.398   8.476  1.00 93.68           H  
ATOM   4917  O   GLN B  95      -6.044 -14.120   7.738  1.00 93.68           O  
ATOM   4918  CG  GLN B  95      -6.060 -17.353   9.699  1.00 93.68           C  
ATOM   4919  HG2 GLN B  95      -6.886 -18.049   9.555  1.00 93.68           H  
ATOM   4920  HG3 GLN B  95      -6.457 -16.426  10.111  1.00 93.68           H  
ATOM   4921  CD  GLN B  95      -5.089 -17.925  10.723  1.00 93.68           C  
ATOM   4922  NE2 GLN B  95      -5.450 -18.956  11.451  1.00 93.68           N  
ATOM   4923 HE21 GLN B  95      -6.373 -19.360  11.375  1.00 93.68           H  
ATOM   4924 HE22 GLN B  95      -4.792 -19.260  12.154  1.00 93.68           H  
ATOM   4925  OE1 GLN B  95      -3.978 -17.453  10.882  1.00 93.68           O  
ATOM   4926  N   SER B  96      -8.072 -14.971   8.228  1.00 93.62           N  
ATOM   4927  H   SER B  96      -8.671 -15.784   8.219  1.00 93.62           H  
ATOM   4928  CA  SER B  96      -8.591 -13.707   8.741  1.00 93.62           C  
ATOM   4929  HA  SER B  96      -8.443 -12.970   7.952  1.00 93.62           H  
ATOM   4930  C   SER B  96      -7.833 -13.268  10.006  1.00 93.62           C  
ATOM   4931  CB  SER B  96     -10.100 -13.780   9.001  1.00 93.62           C  
ATOM   4932  HB2 SER B  96     -10.491 -12.762   9.012  1.00 93.62           H  
ATOM   4933  HB3 SER B  96     -10.593 -14.323   8.195  1.00 93.62           H  
ATOM   4934  O   SER B  96      -7.501 -14.115  10.848  1.00 93.62           O  
ATOM   4935  OG  SER B  96     -10.404 -14.377  10.250  1.00 93.62           O  
ATOM   4936  HG  SER B  96     -10.278 -15.328  10.232  1.00 93.62           H  
ATOM   4937  N   PRO B  97      -7.610 -11.958  10.203  1.00 94.83           N
[truncated: 444,457 more chars]
