# Supplementary material for: Distantly related Alteromonas bacteriophages share tail fibers exhibiting properties of transient chaperone caps
Source: Nat Commun. 2023 Oct 16;14:6517. doi: 10.1038/s41467-023-42114-8 (PMC10579305; doi:10.1038/s41467-023-42114-8)
Supplement: Supplementary file 4 — Source Data [file 41467_2023_42114_MOESM4_ESM.zip › Source_data/Supplementary_Information/FigS2d_A5_gp11_monomer.pdb]

MODEL     1                                                                     
ATOM      1  N   MET A   1      -8.361  -4.959   9.070  1.00 97.49           N  
ATOM      2  CA  MET A   1      -7.635  -4.135   8.108  1.00 97.49           C  
ATOM      3  C   MET A   1      -7.485  -4.858   6.774  1.00 97.49           C  
ATOM      4  CB  MET A   1      -6.258  -3.755   8.656  1.00 97.49           C  
ATOM      5  O   MET A   1      -7.218  -6.061   6.743  1.00 97.49           O  
ATOM      6  CG  MET A   1      -5.487  -2.795   7.764  1.00 97.49           C  
ATOM      7  SD  MET A   1      -3.835  -2.377   8.444  1.00 97.49           S  
ATOM      8  CE  MET A   1      -4.315  -1.698  10.057  1.00 97.49           C  
ATOM      9  N   LYS A   2      -7.685  -4.165   5.689  1.00 98.68           N  
ATOM     10  CA  LYS A   2      -7.645  -4.725   4.342  1.00 98.68           C  
ATOM     11  C   LYS A   2      -6.581  -4.037   3.491  1.00 98.68           C  
ATOM     12  CB  LYS A   2      -9.013  -4.603   3.668  1.00 98.68           C  
ATOM     13  O   LYS A   2      -6.506  -2.807   3.456  1.00 98.68           O  
ATOM     14  CG  LYS A   2     -10.138  -5.299   4.421  1.00 98.68           C  
ATOM     15  CD  LYS A   2     -11.465  -5.173   3.684  1.00 98.68           C  
ATOM     16  CE  LYS A   2     -11.935  -3.726   3.620  1.00 98.68           C  
ATOM     17  NZ  LYS A   2     -13.241  -3.599   2.907  1.00 98.68           N  
ATOM     18  N   ALA A   3      -5.806  -4.852   2.837  1.00 98.85           N  
ATOM     19  CA  ALA A   3      -4.777  -4.322   1.947  1.00 98.85           C  
ATOM     20  C   ALA A   3      -4.978  -4.818   0.518  1.00 98.85           C  
ATOM     21  CB  ALA A   3      -3.388  -4.707   2.451  1.00 98.85           C  
ATOM     22  O   ALA A   3      -5.471  -5.927   0.303  1.00 98.85           O  
ATOM     23  N   PHE A   4      -4.712  -3.969  -0.432  1.00 98.90           N  
ATOM     24  CA  PHE A   4      -4.707  -4.333  -1.844  1.00 98.90           C  
ATOM     25  C   PHE A   4      -3.317  -4.159  -2.443  1.00 98.90           C  
ATOM     26  CB  PHE A   4      -5.724  -3.491  -2.621  1.00 98.90           C  
ATOM     27  O   PHE A   4      -2.704  -3.099  -2.304  1.00 98.90           O  
ATOM     28  CG  PHE A   4      -6.129  -4.092  -3.940  1.00 98.90           C  
ATOM     29  CD1 PHE A   4      -5.314  -3.962  -5.058  1.00 98.90           C  
ATOM     30  CD2 PHE A   4      -7.325  -4.787  -4.061  1.00 98.90           C  
ATOM     31  CE1 PHE A   4      -5.686  -4.517  -6.280  1.00 98.90           C  
ATOM     32  CE2 PHE A   4      -7.703  -5.345  -5.279  1.00 98.90           C  
ATOM     33  CZ  PHE A   4      -6.883  -5.208  -6.387  1.00 98.90           C  
ATOM     34  N   ILE A   5      -2.806  -5.182  -3.153  1.00 98.77           N  
ATOM     35  CA  ILE A   5      -1.451  -5.173  -3.694  1.00 98.77           C  
ATOM     36  C   ILE A   5      -1.504  -5.227  -5.219  1.00 98.77           C  
ATOM     37  CB  ILE A   5      -0.616  -6.352  -3.145  1.00 98.77           C  
ATOM     38  O   ILE A   5      -2.252  -6.022  -5.793  1.00 98.77           O  
ATOM     39  CG1 ILE A   5      -0.771  -6.452  -1.623  1.00 98.77           C  
ATOM     40  CG2 ILE A   5       0.857  -6.199  -3.537  1.00 98.77           C  
ATOM     41  CD1 ILE A   5      -0.589  -7.861  -1.074  1.00 98.77           C  
ATOM     42  N   VAL A   6      -0.699  -4.352  -5.878  1.00 98.58           N  
ATOM     43  CA  VAL A   6      -0.582  -4.367  -7.333  1.00 98.58           C  
ATOM     44  C   VAL A   6       0.884  -4.517  -7.733  1.00 98.58           C  
ATOM     45  CB  VAL A   6      -1.179  -3.089  -7.963  1.00 98.58           C  
ATOM     46  O   VAL A   6       1.702  -3.637  -7.455  1.00 98.58           O  
ATOM     47  CG1 VAL A   6      -1.154  -3.177  -9.488  1.00 98.58           C  
ATOM     48  CG2 VAL A   6      -2.603  -2.861  -7.461  1.00 98.58           C  
ATOM     49  N   ASP A   7       1.169  -5.611  -8.320  1.00 98.09           N  
ATOM     50  CA  ASP A   7       2.503  -5.918  -8.826  1.00 98.09           C  
ATOM     51  C   ASP A   7       2.444  -6.984  -9.919  1.00 98.09           C  
ATOM     52  CB  ASP A   7       3.415  -6.382  -7.688  1.00 98.09           C  
ATOM     53  O   ASP A   7       1.630  -7.907  -9.850  1.00 98.09           O  
ATOM     54  CG  ASP A   7       4.889  -6.312  -8.043  1.00 98.09           C  
ATOM     55  OD1 ASP A   7       5.322  -7.003  -8.991  1.00 98.09           O  
ATOM     56  OD2 ASP A   7       5.626  -5.561  -7.368  1.00 98.09           O  
ATOM     57  N   ASP A   8       3.308  -6.871 -10.994  1.00 96.43           N  
ATOM     58  CA  ASP A   8       3.276  -7.838 -12.087  1.00 96.43           C  
ATOM     59  C   ASP A   8       4.111  -9.072 -11.751  1.00 96.43           C  
ATOM     60  CB  ASP A   8       3.778  -7.200 -13.384  1.00 96.43           C  
ATOM     61  O   ASP A   8       4.072 -10.070 -12.475  1.00 96.43           O  
ATOM     62  CG  ASP A   8       5.171  -6.609 -13.253  1.00 96.43           C  
ATOM     63  OD1 ASP A   8       5.539  -6.152 -12.149  1.00 96.43           O  
ATOM     64  OD2 ASP A   8       5.907  -6.598 -14.264  1.00 96.43           O  
ATOM     65  N   ALA A   9       4.811  -9.062 -10.623  1.00 96.51           N  
ATOM     66  CA  ALA A   9       5.635 -10.191 -10.200  1.00 96.51           C  
ATOM     67  C   ALA A   9       4.903 -11.049  -9.171  1.00 96.51           C  
ATOM     68  CB  ALA A   9       6.962  -9.697  -9.629  1.00 96.51           C  
ATOM     69  O   ALA A   9       4.766 -10.655  -8.011  1.00 96.51           O  
ATOM     70  N   PRO A  10       4.487 -12.270  -9.522  1.00 96.80           N  
ATOM     71  CA  PRO A  10       3.741 -13.151  -8.620  1.00 96.80           C  
ATOM     72  C   PRO A  10       4.504 -13.463  -7.334  1.00 96.80           C  
ATOM     73  CB  PRO A  10       3.536 -14.418  -9.454  1.00 96.80           C  
ATOM     74  O   PRO A  10       3.898 -13.582  -6.266  1.00 96.80           O  
ATOM     75  CG  PRO A  10       3.534 -13.946 -10.872  1.00 96.80           C  
ATOM     76  CD  PRO A  10       4.508 -12.810 -10.998  1.00 96.80           C  
ATOM     77  N   ILE A  11       5.780 -13.525  -7.453  1.00 96.62           N  
ATOM     78  CA  ILE A  11       6.587 -13.858  -6.284  1.00 96.62           C  
ATOM     79  C   ILE A  11       6.500 -12.730  -5.258  1.00 96.62           C  
ATOM     80  CB  ILE A  11       8.060 -14.119  -6.670  1.00 96.62           C  
ATOM     81  O   ILE A  11       6.415 -12.982  -4.054  1.00 96.62           O  
ATOM     82  CG1 ILE A  11       8.857 -14.589  -5.447  1.00 96.62           C  
ATOM     83  CG2 ILE A  11       8.688 -12.864  -7.284  1.00 96.62           C  
ATOM     84  CD1 ILE A  11       8.389 -15.920  -4.877  1.00 96.62           C  
ATOM     85  N   ILE A  12       6.559 -11.485  -5.700  1.00 96.98           N  
ATOM     86  CA  ILE A  12       6.447 -10.340  -4.804  1.00 96.98           C  
ATOM     87  C   ILE A  12       5.077 -10.345  -4.129  1.00 96.98           C  
ATOM     88  CB  ILE A  12       6.669  -9.009  -5.556  1.00 96.98           C  
ATOM     89  O   ILE A  12       4.971 -10.114  -2.922  1.00 96.98           O  
ATOM     90  CG1 ILE A  12       8.102  -8.933  -6.095  1.00 96.98           C  
ATOM     91  CG2 ILE A  12       6.362  -7.816  -4.646  1.00 96.98           C  
ATOM     92  CD1 ILE A  12       9.174  -9.021  -5.018  1.00 96.98           C  
ATOM     93  N   LEU A  13       4.052 -10.626  -4.834  1.00 98.29           N  
ATOM     94  CA  LEU A  13       2.693 -10.699  -4.309  1.00 98.29           C  
ATOM     95  C   LEU A  13       2.585 -11.769  -3.228  1.00 98.29           C  
ATOM     96  CB  LEU A  13       1.699 -10.993  -5.436  1.00 98.29           C  
ATOM     97  O   LEU A  13       1.982 -11.537  -2.177  1.00 98.29           O  
ATOM     98  CG  LEU A  13       1.537  -9.906  -6.499  1.00 98.29           C  
ATOM     99  CD1 LEU A  13       0.597 -10.379  -7.603  1.00 98.29           C  
ATOM    100  CD2 LEU A  13       1.025  -8.615  -5.870  1.00 98.29           C  
ATOM    101  N   SER A  14       3.153 -12.907  -3.553  1.00 97.99           N  
ATOM    102  CA  SER A  14       3.095 -14.021  -2.613  1.00 97.99           C  
ATOM    103  C   SER A  14       3.818 -13.685  -1.313  1.00 97.99           C  
ATOM    104  CB  SER A  14       3.703 -15.279  -3.233  1.00 97.99           C  
ATOM    105  O   SER A  14       3.325 -13.993  -0.225  1.00 97.99           O  
ATOM    106  OG  SER A  14       2.954 -15.695  -4.362  1.00 97.99           O  
ATOM    107  N   ILE A  15       4.932 -13.014  -1.409  1.00 98.21           N  
ATOM    108  CA  ILE A  15       5.734 -12.650  -0.246  1.00 98.21           C  
ATOM    109  C   ILE A  15       4.976 -11.636   0.607  1.00 98.21           C  
ATOM    110  CB  ILE A  15       7.108 -12.080  -0.664  1.00 98.21           C  
ATOM    111  O   ILE A  15       4.863 -11.799   1.824  1.00 98.21           O  
ATOM    112  CG1 ILE A  15       7.994 -13.189  -1.241  1.00 98.21           C  
ATOM    113  CG2 ILE A  15       7.792 -11.395   0.523  1.00 98.21           C  
ATOM    114  CD1 ILE A  15       9.276 -12.684  -1.889  1.00 98.21           C  
ATOM    115  N   ILE A  16       4.454 -10.665  -0.021  1.00 98.62           N  
ATOM    116  CA  ILE A  16       3.738  -9.620   0.702  1.00 98.62           C  
ATOM    117  C   ILE A  16       2.474 -10.202   1.333  1.00 98.62           C  
ATOM    118  CB  ILE A  16       3.379  -8.436  -0.223  1.00 98.62           C  
ATOM    119  O   ILE A  16       2.175  -9.934   2.499  1.00 98.62           O  
ATOM    120  CG1 ILE A  16       4.649  -7.705  -0.673  1.00 98.62           C  
ATOM    121  CG2 ILE A  16       2.414  -7.476   0.478  1.00 98.62           C  
ATOM    122  CD1 ILE A  16       4.403  -6.613  -1.704  1.00 98.62           C  
ATOM    123  N   ALA A  17       1.767 -11.019   0.549  1.00 98.59           N  
ATOM    124  CA  ALA A  17       0.550 -11.646   1.056  1.00 98.59           C  
ATOM    125  C   ALA A  17       0.848 -12.516   2.274  1.00 98.59           C  
ATOM    126  CB  ALA A  17      -0.117 -12.476  -0.038  1.00 98.59           C  
ATOM    127  O   ALA A  17       0.086 -12.518   3.244  1.00 98.59           O  
ATOM    128  N   PHE A  18       1.897 -13.242   2.169  1.00 98.45           N  
ATOM    129  CA  PHE A  18       2.307 -14.101   3.274  1.00 98.45           C  
ATOM    130  C   PHE A  18       2.590 -13.277   4.524  1.00 98.45           C  
ATOM    131  CB  PHE A  18       3.545 -14.917   2.892  1.00 98.45           C  
ATOM    132  O   PHE A  18       2.119 -13.611   5.614  1.00 98.45           O  
ATOM    133  CG  PHE A  18       4.100 -15.743   4.021  1.00 98.45           C  
ATOM    134  CD1 PHE A  18       5.222 -15.321   4.723  1.00 98.45           C  
ATOM    135  CD2 PHE A  18       3.498 -16.942   4.380  1.00 98.45           C  
ATOM    136  CE1 PHE A  18       5.738 -16.084   5.768  1.00 98.45           C  
ATOM    137  CE2 PHE A  18       4.008 -17.710   5.424  1.00 98.45           C  
ATOM    138  CZ  PHE A  18       5.128 -17.279   6.116  1.00 98.45           C  
ATOM    139  N   MET A  19       3.316 -12.205   4.404  1.00 98.61           N  
ATOM    140  CA  MET A  19       3.663 -11.351   5.537  1.00 98.61           C  
ATOM    141  C   MET A  19       2.414 -10.731   6.153  1.00 98.61           C  
ATOM    142  CB  MET A  19       4.635 -10.252   5.105  1.00 98.61           C  
ATOM    143  O   MET A  19       2.280 -10.680   7.377  1.00 98.61           O  
ATOM    144  CG  MET A  19       6.001 -10.771   4.686  1.00 98.61           C  
ATOM    145  SD  MET A  19       7.062  -9.458   3.967  1.00 98.61           S  
ATOM    146  CE  MET A  19       8.579 -10.404   3.659  1.00 98.61           C  
ATOM    147  N   LEU A  20       1.500 -10.245   5.294  1.00 98.77           N  
ATOM    148  CA  LEU A  20       0.273  -9.621   5.777  1.00 98.77           C  
ATOM    149  C   LEU A  20      -0.620 -10.644   6.472  1.00 98.77           C  
ATOM    150  CB  LEU A  20      -0.486  -8.966   4.620  1.00 98.77           C  
ATOM    151  O   LEU A  20      -1.206 -10.353   7.517  1.00 98.77           O  
ATOM    152  CG  LEU A  20       0.215  -7.799   3.923  1.00 98.77           C  
ATOM    153  CD1 LEU A  20      -0.647  -7.267   2.783  1.00 98.77           C  
ATOM    154  CD2 LEU A  20       0.532  -6.692   4.923  1.00 98.77           C  
ATOM    155  N   ASP A  21      -0.702 -11.804   5.950  1.00 98.48           N  
ATOM    156  CA  ASP A  21      -1.519 -12.873   6.515  1.00 98.48           C  
ATOM    157  C   ASP A  21      -1.055 -13.232   7.925  1.00 98.48           C  
ATOM    158  CB  ASP A  21      -1.478 -14.111   5.617  1.00 98.48           C  
ATOM    159  O   ASP A  21      -1.874 -13.401   8.830  1.00 98.48           O  
ATOM    160  CG  ASP A  21      -2.410 -15.215   6.087  1.00 98.48           C  
ATOM    161  OD1 ASP A  21      -3.640 -14.999   6.128  1.00 98.48           O  
ATOM    162  OD2 ASP A  21      -1.908 -16.310   6.421  1.00 98.48           O  
ATOM    163  N   LYS A  22       0.216 -13.296   8.142  1.00 98.16           N  
ATOM    164  CA  LYS A  22       0.788 -13.638   9.440  1.00 98.16           C  
ATOM    165  C   LYS A  22       0.417 -12.600  10.495  1.00 98.16           C  
ATOM    166  CB  LYS A  22       2.309 -13.763   9.341  1.00 98.16           C  
ATOM    167  O   LYS A  22       0.416 -12.896  11.692  1.00 98.16           O  
ATOM    168  CG  LYS A  22       2.781 -14.999   8.589  1.00 98.16           C  
ATOM    169  CD  LYS A  22       2.348 -16.279   9.290  1.00 98.16           C  
ATOM    170  CE  LYS A  22       2.848 -17.516   8.557  1.00 98.16           C  
ATOM    171  NZ  LYS A  22       2.376 -18.775   9.207  1.00 98.16           N  
ATOM    172  N   GLU A  23       0.029 -11.462   9.991  1.00 97.58           N  
ATOM    173  CA  GLU A  23      -0.310 -10.373  10.903  1.00 97.58           C  
ATOM    174  C   GLU A  23      -1.821 -10.186  11.002  1.00 97.58           C  
ATOM    175  CB  GLU A  23       0.353  -9.069  10.452  1.00 97.58           C  
ATOM    176  O   GLU A  23      -2.294  -9.211  11.590  1.00 97.58           O  
ATOM    177  CG  GLU A  23       1.870  -9.076  10.575  1.00 97.58           C  
ATOM    178  CD  GLU A  23       2.355  -9.198  12.010  1.00 97.58           C  
ATOM    179  OE1 GLU A  23       3.387  -9.867  12.247  1.00 97.58           O  
ATOM    180  OE2 GLU A  23       1.698  -8.621  12.905  1.00 97.58           O  
ATOM    181  N   GLY A  24      -2.572 -11.088  10.367  1.00 98.13           N  
ATOM    182  CA  GLY A  24      -4.024 -11.038  10.417  1.00 98.13           C  
ATOM    183  C   GLY A  24      -4.616  -9.966   9.521  1.00 98.13           C  
ATOM    184  O   GLY A  24      -5.725  -9.487   9.767  1.00 98.13           O  
ATOM    185  N   ILE A  25      -3.809  -9.435   8.584  1.00 98.68           N  
ATOM    186  CA  ILE A  25      -4.267  -8.432   7.630  1.00 98.68           C  
ATOM    187  C   ILE A  25      -4.778  -9.119   6.365  1.00 98.68           C  
ATOM    188  CB  ILE A  25      -3.145  -7.429   7.280  1.00 98.68           C  
ATOM    189  O   ILE A  25      -4.049  -9.884   5.730  1.00 98.68           O  
ATOM    190  CG1 ILE A  25      -2.673  -6.695   8.540  1.00 98.68           C  
ATOM    191  CG2 ILE A  25      -3.619  -6.438   6.214  1.00 98.68           C  
ATOM    192  CD1 ILE A  25      -1.358  -5.948   8.365  1.00 98.68           C  
ATOM    193  N   ASP A  26      -6.054  -8.843   6.087  1.00 98.68           N  
ATOM    194  CA  ASP A  26      -6.666  -9.384   4.877  1.00 98.68           C  
ATOM    195  C   ASP A  26      -6.122  -8.692   3.629  1.00 98.68           C  
ATOM    196  CB  ASP A  26      -8.189  -9.241   4.936  1.00 98.68           C  
ATOM    197  O   ASP A  26      -6.027  -7.463   3.586  1.00 98.68           O  
ATOM    198  CG  ASP A  26      -8.901 -10.026   3.849  1.00 98.68           C  
ATOM    199  OD1 ASP A  26      -8.363 -11.057   3.389  1.00 98.68           O  
ATOM    200  OD2 ASP A  26     -10.008  -9.609   3.446  1.00 98.68           O  
ATOM    201  N   SER A  27      -5.709  -9.504   2.644  1.00 98.69           N  
ATOM    202  CA  SER A  27      -5.154  -8.868   1.453  1.00 98.69           C  
ATOM    203  C   SER A  27      -5.762  -9.450   0.182  1.00 98.69           C  
ATOM    204  CB  SER A  27      -3.633  -9.025   1.420  1.00 98.69           C  
ATOM    205  O   SER A  27      -6.210 -10.598   0.171  1.00 98.69           O  
ATOM    206  OG  SER A  27      -3.271 -10.393   1.342  1.00 98.69           O  
ATOM    207  N   HIS A  28      -5.915  -8.643  -0.863  1.00 98.62           N  
ATOM    208  CA  HIS A  28      -6.218  -8.948  -2.257  1.00 98.62           C  
ATOM    209  C   HIS A  28      -5.153  -8.382  -3.190  1.00 98.62           C  
ATOM    210  CB  HIS A  28      -7.595  -8.401  -2.638  1.00 98.62           C  
ATOM    211  O   HIS A  28      -4.431  -7.452  -2.822  1.00 98.62           O  
ATOM    212  CG  HIS A  28      -8.175  -9.037  -3.861  1.00 98.62           C  
ATOM    213  CD2 HIS A  28      -8.449  -8.526  -5.084  1.00 98.62           C  
ATOM    214  ND1 HIS A  28      -8.548 -10.363  -3.905  1.00 98.62           N  
ATOM    215  CE1 HIS A  28      -9.027 -10.641  -5.106  1.00 98.62           C  
ATOM    216  NE2 HIS A  28      -8.978  -9.543  -5.841  1.00 98.62           N  
ATOM    217  N   TYR A  29      -4.964  -9.054  -4.354  1.00 98.50           N  
ATOM    218  CA  TYR A  29      -3.892  -8.569  -5.216  1.00 98.50           C  
ATOM    219  C   TYR A  29      -4.284  -8.674  -6.685  1.00 98.50           C  
ATOM    220  CB  TYR A  29      -2.601  -9.353  -4.963  1.00 98.50           C  
ATOM    221  O   TYR A  29      -5.233  -9.381  -7.032  1.00 98.50           O  
ATOM    222  CG  TYR A  29      -2.744 -10.841  -5.175  1.00 98.50           C  
ATOM    223  CD1 TYR A  29      -3.028 -11.692  -4.109  1.00 98.50           C  
ATOM    224  CD2 TYR A  29      -2.593 -11.399  -6.440  1.00 98.50           C  
ATOM    225  CE1 TYR A  29      -3.158 -13.063  -4.299  1.00 98.50           C  
ATOM    226  CE2 TYR A  29      -2.721 -12.769  -6.641  1.00 98.50           C  
ATOM    227  OH  TYR A  29      -3.132 -14.949  -5.760  1.00 98.50           O  
ATOM    228  CZ  TYR A  29      -3.004 -13.592  -5.567  1.00 98.50           C  
ATOM    229  N   SER A  30      -3.572  -7.958  -7.514  1.00 98.15           N  
ATOM    230  CA  SER A  30      -3.703  -8.011  -8.966  1.00 98.15           C  
ATOM    231  C   SER A  30      -2.337  -8.006  -9.644  1.00 98.15           C  
ATOM    232  CB  SER A  30      -4.538  -6.835  -9.473  1.00 98.15           C  
ATOM    233  O   SER A  30      -1.415  -7.325  -9.190  1.00 98.15           O  
ATOM    234  OG  SER A  30      -4.726  -6.920 -10.875  1.00 98.15           O  
ATOM    235  N   THR A  31      -2.235  -8.791 -10.730  1.00 96.66           N  
ATOM    236  CA  THR A  31      -0.985  -8.844 -11.480  1.00 96.66           C  
ATOM    237  C   THR A  31      -1.085  -8.015 -12.757  1.00 96.66           C  
ATOM    238  CB  THR A  31      -0.606 -10.294 -11.833  1.00 96.66           C  
ATOM    239  O   THR A  31      -0.097  -7.854 -13.478  1.00 96.66           O  
ATOM    240  CG2 THR A  31      -0.369 -11.123 -10.575  1.00 96.66           C  
ATOM    241  OG1 THR A  31      -1.668 -10.887 -12.591  1.00 96.66           O  
ATOM    242  N   GLU A  32      -2.260  -7.488 -12.970  1.00 94.81           N  
ATOM    243  CA  GLU A  32      -2.467  -6.779 -14.229  1.00 94.81           C  
ATOM    244  C   GLU A  32      -3.105  -5.412 -13.994  1.00 94.81           C  
ATOM    245  CB  GLU A  32      -3.335  -7.609 -15.178  1.00 94.81           C  
ATOM    246  O   GLU A  32      -3.961  -5.263 -13.120  1.00 94.81           O  
ATOM    247  CG  GLU A  32      -2.722  -8.948 -15.560  1.00 94.81           C  
ATOM    248  CD  GLU A  32      -3.526  -9.699 -16.609  1.00 94.81           C  
ATOM    249  OE1 GLU A  32      -3.114 -10.812 -17.008  1.00 94.81           O  
ATOM    250  OE2 GLU A  32      -4.578  -9.171 -17.035  1.00 94.81           O  
ATOM    251  N   VAL A  33      -2.605  -4.487 -14.839  1.00 96.33           N  
ATOM    252  CA  VAL A  33      -3.215  -3.162 -14.810  1.00 96.33           C  
ATOM    253  C   VAL A  33      -4.153  -2.998 -16.003  1.00 96.33           C  
ATOM    254  CB  VAL A  33      -2.147  -2.046 -14.814  1.00 96.33           C  
ATOM    255  O   VAL A  33      -3.701  -2.812 -17.135  1.00 96.33           O  
ATOM    256  CG1 VAL A  33      -2.805  -0.668 -14.780  1.00 96.33           C  
ATOM    257  CG2 VAL A  33      -1.194  -2.215 -13.633  1.00 96.33           C  
ATOM    258  N   ASN A  34      -5.520  -3.110 -15.738  1.00 95.89           N  
ATOM    259  CA  ASN A  34      -6.608  -2.876 -16.681  1.00 95.89           C  
ATOM    260  C   ASN A  34      -7.817  -2.245 -15.997  1.00 95.89           C  
ATOM    261  CB  ASN A  34      -7.010  -4.181 -17.372  1.00 95.89           C  
ATOM    262  O   ASN A  34      -7.769  -1.935 -14.805  1.00 95.89           O  
ATOM    263  CG  ASN A  34      -7.420  -5.260 -16.389  1.00 95.89           C  
ATOM    264  ND2 ASN A  34      -7.039  -6.499 -16.676  1.00 95.89           N  
ATOM    265  OD1 ASN A  34      -8.074  -4.982 -15.380  1.00 95.89           O  
ATOM    266  N   ASP A  35      -8.787  -2.008 -16.744  1.00 94.68           N  
ATOM    267  CA  ASP A  35      -9.963  -1.334 -16.204  1.00 94.68           C  
ATOM    268  C   ASP A  35     -10.573  -2.131 -15.053  1.00 94.68           C  
ATOM    269  CB  ASP A  35     -11.007  -1.113 -17.301  1.00 94.68           C  
ATOM    270  O   ASP A  35     -11.053  -1.553 -14.076  1.00 94.68           O  
ATOM    271  CG  ASP A  35     -10.618  -0.016 -18.277  1.00 94.68           C  
ATOM    272  OD1 ASP A  35      -9.744   0.814 -17.945  1.00 94.68           O  
ATOM    273  OD2 ASP A  35     -11.193   0.021 -19.386  1.00 94.68           O  
ATOM    274  N   ALA A  36     -10.461  -3.387 -15.125  1.00 97.27           N  
ATOM    275  CA  ALA A  36     -11.022  -4.252 -14.090  1.00 97.27           C  
ATOM    276  C   ALA A  36     -10.326  -4.027 -12.751  1.00 97.27           C  
ATOM    277  CB  ALA A  36     -10.912  -5.717 -14.504  1.00 97.27           C  
ATOM    278  O   ALA A  36     -10.914  -4.258 -11.692  1.00 97.27           O  
ATOM    279  N   LEU A  37      -9.073  -3.605 -12.818  1.00 97.85           N  
ATOM    280  CA  LEU A  37      -8.291  -3.354 -11.613  1.00 97.85           C  
ATOM    281  C   LEU A  37      -8.977  -2.322 -10.724  1.00 97.85           C  
ATOM    282  CB  LEU A  37      -6.883  -2.874 -11.977  1.00 97.85           C  
ATOM    283  O   LEU A  37      -9.153  -2.548  -9.525  1.00 97.85           O  
ATOM    284  CG  LEU A  37      -6.015  -2.378 -10.820  1.00 97.85           C  
ATOM    285  CD1 LEU A  37      -5.684  -3.527  -9.874  1.00 97.85           C  
ATOM    286  CD2 LEU A  37      -4.740  -1.729 -11.348  1.00 97.85           C  
ATOM    287  N   TYR A  38      -9.464  -1.329 -11.272  1.00 98.42           N  
ATOM    288  CA  TYR A  38     -10.021  -0.207 -10.525  1.00 98.42           C  
ATOM    289  C   TYR A  38     -11.353  -0.583  -9.888  1.00 98.42           C  
ATOM    290  CB  TYR A  38     -10.202   1.010 -11.437  1.00 98.42           C  
ATOM    291  O   TYR A  38     -11.636  -0.198  -8.751  1.00 98.42           O  
ATOM    292  CG  TYR A  38      -8.940   1.425 -12.153  1.00 98.42           C  
ATOM    293  CD1 TYR A  38      -7.916   2.082 -11.475  1.00 98.42           C  
ATOM    294  CD2 TYR A  38      -8.770   1.164 -13.508  1.00 98.42           C  
ATOM    295  CE1 TYR A  38      -6.751   2.469 -12.131  1.00 98.42           C  
ATOM    296  CE2 TYR A  38      -7.610   1.546 -14.174  1.00 98.42           C  
ATOM    297  OH  TYR A  38      -5.458   2.577 -14.133  1.00 98.42           O  
ATOM    298  CZ  TYR A  38      -6.608   2.196 -13.478  1.00 98.42           C  
ATOM    299  N   ASP A  39     -12.105  -1.340 -10.577  1.00 97.70           N  
ATOM    300  CA  ASP A  39     -13.355  -1.853 -10.025  1.00 97.70           C  
ATOM    301  C   ASP A  39     -13.090  -2.828  -8.880  1.00 97.70           C  
ATOM    302  CB  ASP A  39     -14.183  -2.536 -11.115  1.00 97.70           C  
ATOM    303  O   ASP A  39     -13.789  -2.806  -7.865  1.00 97.70           O  
ATOM    304  CG  ASP A  39     -14.683  -1.568 -12.174  1.00 97.70           C  
ATOM    305  OD1 ASP A  39     -14.881  -0.374 -11.863  1.00 97.70           O  
ATOM    306  OD2 ASP A  39     -14.882  -2.005 -13.328  1.00 97.70           O  
ATOM    307  N   GLU A  40     -12.133  -3.562  -9.143  1.00 98.32           N  
ATOM    308  CA  GLU A  40     -11.767  -4.541  -8.125  1.00 98.32           C  
ATOM    309  C   GLU A  40     -11.315  -3.857  -6.838  1.00 98.32           C  
ATOM    310  CB  GLU A  40     -10.666  -5.470  -8.642  1.00 98.32           C  
ATOM    311  O   GLU A  40     -11.714  -4.257  -5.742  1.00 98.32           O  
ATOM    312  CG  GLU A  40     -10.346  -6.626  -7.706  1.00 98.32           C  
ATOM    313  CD  GLU A  40      -9.280  -7.563  -8.252  1.00 98.32           C  
ATOM    314  OE1 GLU A  40      -8.861  -8.493  -7.526  1.00 98.32           O  
ATOM    315  OE2 GLU A  40      -8.860  -7.364  -9.413  1.00 98.32           O  
ATOM    316  N   ILE A  41     -10.474  -2.850  -6.985  1.00 98.60           N  
ATOM    317  CA  ILE A  41      -9.963  -2.134  -5.821  1.00 98.60           C  
ATOM    318  C   ILE A  41     -11.114  -1.442  -5.095  1.00 98.60           C  
ATOM    319  CB  ILE A  41      -8.884  -1.103  -6.220  1.00 98.60           C  
ATOM    320  O   ILE A  41     -11.214  -1.511  -3.868  1.00 98.60           O  
ATOM    321  CG1 ILE A  41      -7.656  -1.814  -6.802  1.00 98.60           C  
ATOM    322  CG2 ILE A  41      -8.496  -0.235  -5.020  1.00 98.60           C  
ATOM    323  CD1 ILE A  41      -6.602  -0.869  -7.362  1.00 98.60           C  
ATOM    324  N   ALA A  42     -11.950  -0.883  -5.856  1.00 97.54           N  
ATOM    325  CA  ALA A  42     -13.091  -0.164  -5.297  1.00 97.54           C  
ATOM    326  C   ALA A  42     -14.028  -1.114  -4.557  1.00 97.54           C  
ATOM    327  CB  ALA A  42     -13.848   0.573  -6.400  1.00 97.54           C  
ATOM    328  O   ALA A  42     -14.501  -0.801  -3.462  1.00 97.54           O  
ATOM    329  N   GLU A  43     -14.274  -2.229  -5.164  1.00 97.06           N  
ATOM    330  CA  GLU A  43     -15.157  -3.222  -4.560  1.00 97.06           C  
ATOM    331  C   GLU A  43     -14.558  -3.784  -3.274  1.00 97.06           C  
ATOM    332  CB  GLU A  43     -15.446  -4.356  -5.546  1.00 97.06           C  
ATOM    333  O   GLU A  43     -15.266  -3.970  -2.282  1.00 97.06           O  
ATOM    334  CG  GLU A  43     -16.457  -5.373  -5.036  1.00 97.06           C  
ATOM    335  CD  GLU A  43     -16.817  -6.430  -6.067  1.00 97.06           C  
ATOM    336  OE1 GLU A  43     -17.639  -7.323  -5.759  1.00 97.06           O  
ATOM    337  OE2 GLU A  43     -16.272  -6.366  -7.191  1.00 97.06           O  
ATOM    338  N   TYR A  44     -13.320  -4.014  -3.304  1.00 98.35           N  
ATOM    339  CA  TYR A  44     -12.618  -4.578  -2.156  1.00 98.35           C  
ATOM    340  C   TYR A  44     -12.526  -3.565  -1.022  1.00 98.35           C  
ATOM    341  CB  TYR A  44     -11.215  -5.040  -2.559  1.00 98.35           C  
ATOM    342  O   TYR A  44     -12.514  -3.938   0.153  1.00 98.35           O  
ATOM    343  CG  TYR A  44     -10.473  -5.759  -1.457  1.00 98.35           C  
ATOM    344  CD1 TYR A  44      -9.326  -5.209  -0.889  1.00 98.35           C  
ATOM    345  CD2 TYR A  44     -10.917  -6.988  -0.983  1.00 98.35           C  
ATOM    346  CE1 TYR A  44      -8.639  -5.868   0.124  1.00 98.35           C  
ATOM    347  CE2 TYR A  44     -10.237  -7.657   0.030  1.00 98.35           C  
ATOM    348  OH  TYR A  44      -8.425  -7.746   1.580  1.00 98.35           O  
ATOM    349  CZ  TYR A  44      -9.101  -7.089   0.577  1.00 98.35           C  
ATOM    350  N   ALA A  45     -12.512  -2.285  -1.380  1.00 97.44           N  
ATOM    351  CA  ALA A  45     -12.466  -1.168  -0.440  1.00 97.44           C  
ATOM    352  C   ALA A  45     -11.335  -1.346   0.569  1.00 97.44           C  
ATOM    353  CB  ALA A  45     -13.802  -1.025   0.284  1.00 97.44           C  
ATOM    354  O   ALA A  45     -11.575  -1.402   1.777  1.00 97.44           O  
ATOM    355  N   PRO A  46     -10.113  -1.317   0.068  1.00 98.65           N  
ATOM    356  CA  PRO A  46      -8.997  -1.547   0.988  1.00 98.65           C  
ATOM    357  C   PRO A  46      -8.697  -0.334   1.867  1.00 98.65           C  
ATOM    358  CB  PRO A  46      -7.824  -1.847   0.052  1.00 98.65           C  
ATOM    359  O   PRO A  46      -9.030   0.795   1.500  1.00 98.65           O  
ATOM    360  CG  PRO A  46      -8.112  -1.060  -1.186  1.00 98.65           C  
ATOM    361  CD  PRO A  46      -9.592  -1.096  -1.440  1.00 98.65           C  
ATOM    362  N   ASP A  47      -7.992  -0.579   2.995  1.00 98.82           N  
ATOM    363  CA  ASP A  47      -7.527   0.460   3.909  1.00 98.82           C  
ATOM    364  C   ASP A  47      -6.164   0.999   3.482  1.00 98.82           C  
ATOM    365  CB  ASP A  47      -7.456  -0.076   5.340  1.00 98.82           C  
ATOM    366  O   ASP A  47      -5.779   2.104   3.867  1.00 98.82           O  
ATOM    367  CG  ASP A  47      -8.782  -0.629   5.834  1.00 98.82           C  
ATOM    368  OD1 ASP A  47      -9.797   0.100   5.800  1.00 98.82           O  
ATOM    369  OD2 ASP A  47      -8.811  -1.802   6.263  1.00 98.82           O  
ATOM    370  N   VAL A  48      -5.482   0.234   2.747  1.00 98.90           N  
ATOM    371  CA  VAL A  48      -4.176   0.617   2.220  1.00 98.90           C  
ATOM    372  C   VAL A  48      -3.902  -0.137   0.921  1.00 98.90           C  
ATOM    373  CB  VAL A  48      -3.050   0.347   3.242  1.00 98.90           C  
ATOM    374  O   VAL A  48      -4.298  -1.296   0.773  1.00 98.90           O  
ATOM    375  CG1 VAL A  48      -2.941  -1.147   3.544  1.00 98.90           C  
ATOM    376  CG2 VAL A  48      -1.719   0.889   2.724  1.00 98.90           C  
ATOM    377  N   ILE A  49      -3.253   0.613  -0.040  1.00 98.91           N  
ATOM    378  CA  ILE A  49      -2.839   0.023  -1.309  1.00 98.91           C  
ATOM    379  C   ILE A  49      -1.315   0.001  -1.395  1.00 98.91           C  
ATOM    380  CB  ILE A  49      -3.433   0.793  -2.510  1.00 98.91           C  
ATOM    381  O   ILE A  49      -0.656   1.003  -1.107  1.00 98.91           O  
ATOM    382  CG1 ILE A  49      -4.965   0.744  -2.471  1.00 98.91           C  
ATOM    383  CG2 ILE A  49      -2.900   0.228  -3.830  1.00 98.91           C  
ATOM    384  CD1 ILE A  49      -5.639   1.705  -3.441  1.00 98.91           C  
ATOM    385  N   ILE A  50      -0.759  -1.158  -1.700  1.00 98.86           N  
ATOM    386  CA  ILE A  50       0.657  -1.321  -2.012  1.00 98.86           C  
ATOM    387  C   ILE A  50       0.844  -1.433  -3.523  1.00 98.86           C  
ATOM    388  CB  ILE A  50       1.253  -2.559  -1.305  1.00 98.86           C  
ATOM    389  O   ILE A  50       0.346  -2.373  -4.148  1.00 98.86           O  
ATOM    390  CG1 ILE A  50       0.975  -2.498   0.202  1.00 98.86           C  
ATOM    391  CG2 ILE A  50       2.755  -2.668  -1.581  1.00 98.86           C  
ATOM    392  CD1 ILE A  50       1.187  -3.822   0.924  1.00 98.86           C  
ATOM    393  N   LEU A  51       1.583  -0.484  -4.074  1.00 98.73           N  
ATOM    394  CA  LEU A  51       1.575  -0.345  -5.527  1.00 98.73           C  
ATOM    395  C   LEU A  51       2.996  -0.342  -6.080  1.00 98.73           C  
ATOM    396  CB  LEU A  51       0.851   0.940  -5.938  1.00 98.73           C  
ATOM    397  O   LEU A  51       3.814   0.497  -5.697  1.00 98.73           O  
ATOM    398  CG  LEU A  51       0.843   1.265  -7.433  1.00 98.73           C  
ATOM    399  CD1 LEU A  51       0.051   0.211  -8.200  1.00 98.73           C  
ATOM    400  CD2 LEU A  51       0.267   2.656  -7.675  1.00 98.73           C  
ATOM    401  N   ASP A  52       3.251  -1.234  -6.987  1.00 97.67           N  
ATOM    402  CA  ASP A  52       4.512  -1.216  -7.722  1.00 97.67           C  
ATOM    403  C   ASP A  52       4.555  -0.051  -8.708  1.00 97.67           C  
ATOM    404  CB  ASP A  52       4.722  -2.539  -8.462  1.00 97.67           C  
ATOM    405  O   ASP A  52       3.580   0.206  -9.417  1.00 97.67           O  
ATOM    406  CG  ASP A  52       6.086  -2.640  -9.121  1.00 97.67           C  
ATOM    407  OD1 ASP A  52       6.969  -1.805  -8.826  1.00 97.67           O  
ATOM    408  OD2 ASP A  52       6.279  -3.561  -9.944  1.00 97.67           O  
ATOM    409  N   LEU A  53       5.757   0.634  -8.729  1.00 96.18           N  
ATOM    410  CA  LEU A  53       5.856   1.782  -9.624  1.00 96.18           C  
ATOM    411  C   LEU A  53       6.326   1.351 -11.009  1.00 96.18           C  
ATOM    412  CB  LEU A  53       6.815   2.828  -9.050  1.00 96.18           C  
ATOM    413  O   LEU A  53       6.090   2.053 -11.996  1.00 96.18           O  
ATOM    414  CG  LEU A  53       6.342   3.566  -7.797  1.00 96.18           C  
ATOM    415  CD1 LEU A  53       7.276   4.729  -7.482  1.00 96.18           C  
ATOM    416  CD2 LEU A  53       4.909   4.057  -7.974  1.00 96.18           C  
ATOM    417  N   TYR A  54       6.993   0.313 -11.078  1.00 93.25           N  
ATOM    418  CA  TYR A  54       7.447  -0.183 -12.372  1.00 93.25           C  
ATOM    419  C   TYR A  54       6.598  -1.362 -12.833  1.00 93.25           C  
ATOM    420  CB  TYR A  54       8.920  -0.596 -12.303  1.00 93.25           C  
ATOM    421  O   TYR A  54       6.944  -2.519 -12.583  1.00 93.25           O  
ATOM    422  CG  TYR A  54       9.857   0.545 -11.987  1.00 93.25           C  
ATOM    423  CD1 TYR A  54      10.274   1.425 -12.984  1.00 93.25           C  
ATOM    424  CD2 TYR A  54      10.326   0.745 -10.694  1.00 93.25           C  
ATOM    425  CE1 TYR A  54      11.138   2.477 -12.698  1.00 93.25           C  
ATOM    426  CE2 TYR A  54      11.191   1.794 -10.397  1.00 93.25           C  
ATOM    427  OH  TYR A  54      12.446   3.693 -11.115  1.00 93.25           O  
ATOM    428  CZ  TYR A  54      11.590   2.653 -11.404  1.00 93.25           C  
ATOM    429  N   LEU A  55       5.447  -1.081 -13.377  1.00 92.60           N  
ATOM    430  CA  LEU A  55       4.470  -2.040 -13.881  1.00 92.60           C  
ATOM    431  C   LEU A  55       4.636  -2.247 -15.383  1.00 92.60           C  
ATOM    432  CB  LEU A  55       3.047  -1.566 -13.574  1.00 92.60           C  
ATOM    433  O   LEU A  55       4.179  -1.427 -16.182  1.00 92.60           O  
ATOM    434  CG  LEU A  55       2.681  -1.433 -12.095  1.00 92.60           C  
ATOM    435  CD1 LEU A  55       1.429  -0.577 -11.934  1.00 92.60           C  
ATOM    436  CD2 LEU A  55       2.479  -2.808 -11.468  1.00 92.60           C  
ATOM    437  N   LYS A  56       5.389  -3.363 -15.754  1.00 89.96           N  
ATOM    438  CA  LYS A  56       5.659  -3.680 -17.153  1.00 89.96           C  
ATOM    439  C   LYS A  56       5.241  -2.531 -18.067  1.00 89.96           C  
ATOM    440  CB  LYS A  56       4.937  -4.964 -17.562  1.00 89.96           C  
ATOM    441  O   LYS A  56       5.868  -1.469 -18.064  1.00 89.96           O  
ATOM    442  CG  LYS A  56       5.420  -6.206 -16.828  1.00 89.96           C  
ATOM    443  CD  LYS A  56       4.663  -7.450 -17.276  1.00 89.96           C  
ATOM    444  CE  LYS A  56       5.098  -8.682 -16.495  1.00 89.96           C  
ATOM    445  NZ  LYS A  56       4.341  -9.900 -16.913  1.00 89.96           N  
ATOM    446  N   SER A  57       4.049  -2.519 -18.753  1.00 89.30           N  
ATOM    447  CA  SER A  57       3.635  -1.566 -19.777  1.00 89.30           C  
ATOM    448  C   SER A  57       2.912  -0.373 -19.162  1.00 89.30           C  
ATOM    449  CB  SER A  57       2.732  -2.244 -20.808  1.00 89.30           C  
ATOM    450  O   SER A  57       2.408   0.493 -19.881  1.00 89.30           O  
ATOM    451  OG  SER A  57       3.408  -3.318 -21.440  1.00 89.30           O  
ATOM    452  N   HIS A  58       2.903  -0.328 -17.863  1.00 93.56           N  
ATOM    453  CA  HIS A  58       2.161   0.763 -17.242  1.00 93.56           C  
ATOM    454  C   HIS A  58       3.029   1.521 -16.244  1.00 93.56           C  
ATOM    455  CB  HIS A  58       0.906   0.230 -16.547  1.00 93.56           C  
ATOM    456  O   HIS A  58       3.929   0.942 -15.631  1.00 93.56           O  
ATOM    457  CG  HIS A  58      -0.071  -0.410 -17.481  1.00 93.56           C  
ATOM    458  CD2 HIS A  58      -1.218   0.058 -18.027  1.00 93.56           C  
ATOM    459  ND1 HIS A  58       0.085  -1.695 -17.954  1.00 93.56           N  
ATOM    460  CE1 HIS A  58      -0.926  -1.990 -18.754  1.00 93.56           C  
ATOM    461  NE2 HIS A  58      -1.731  -0.942 -18.815  1.00 93.56           N  
ATOM    462  N   ASP A  59       2.712   2.843 -16.165  1.00 94.72           N  
ATOM    463  CA  ASP A  59       3.369   3.720 -15.201  1.00 94.72           C  
ATOM    464  C   ASP A  59       2.636   3.711 -13.861  1.00 94.72           C  
ATOM    465  CB  ASP A  59       3.453   5.148 -15.744  1.00 94.72           C  
ATOM    466  O   ASP A  59       1.500   4.181 -13.766  1.00 94.72           O  
ATOM    467  CG  ASP A  59       4.208   6.090 -14.823  1.00 94.72           C  
ATOM    468  OD1 ASP A  59       4.784   5.626 -13.815  1.00 94.72           O  
ATOM    469  OD2 ASP A  59       4.224   7.307 -15.105  1.00 94.72           O  
ATOM    470  N   GLY A  60       3.269   3.218 -12.766  1.00 96.26           N  
ATOM    471  CA  GLY A  60       2.679   3.101 -11.442  1.00 96.26           C  
ATOM    472  C   GLY A  60       2.190   4.426 -10.887  1.00 96.26           C  
ATOM    473  O   GLY A  60       1.205   4.469 -10.147  1.00 96.26           O  
ATOM    474  N   VAL A  61       2.867   5.515 -11.231  1.00 97.21           N  
ATOM    475  CA  VAL A  61       2.441   6.839 -10.790  1.00 97.21           C  
ATOM    476  C   VAL A  61       1.092   7.183 -11.416  1.00 97.21           C  
ATOM    477  CB  VAL A  61       3.486   7.919 -11.146  1.00 97.21           C  
ATOM    478  O   VAL A  61       0.200   7.700 -10.740  1.00 97.21           O  
ATOM    479  CG1 VAL A  61       2.944   9.315 -10.844  1.00 97.21           C  
ATOM    480  CG2 VAL A  61       4.789   7.673 -10.387  1.00 97.21           C  
ATOM    481  N   ALA A  62       0.940   6.886 -12.671  1.00 97.61           N  
ATOM    482  CA  ALA A  62      -0.323   7.133 -13.362  1.00 97.61           C  
ATOM    483  C   ALA A  62      -1.441   6.269 -12.786  1.00 97.61           C  
ATOM    484  CB  ALA A  62      -0.170   6.872 -14.859  1.00 97.61           C  
ATOM    485  O   ALA A  62      -2.584   6.718 -12.671  1.00 97.61           O  
ATOM    486  N   VAL A  63      -1.121   5.083 -12.435  1.00 98.36           N  
ATOM    487  CA  VAL A  63      -2.080   4.169 -11.823  1.00 98.36           C  
ATOM    488  C   VAL A  63      -2.571   4.747 -10.498  1.00 98.36           C  
ATOM    489  CB  VAL A  63      -1.467   2.769 -11.600  1.00 98.36           C  
ATOM    490  O   VAL A  63      -3.772   4.746 -10.220  1.00 98.36           O  
ATOM    491  CG1 VAL A  63      -2.422   1.882 -10.802  1.00 98.36           C  
ATOM    492  CG2 VAL A  63      -1.121   2.119 -12.938  1.00 98.36           C  
ATOM    493  N   ALA A  64      -1.657   5.255  -9.721  1.00 98.53           N  
ATOM    494  CA  ALA A  64      -2.012   5.865  -8.442  1.00 98.53           C  
ATOM    495  C   ALA A  64      -2.954   7.049  -8.642  1.00 98.53           C  
ATOM    496  CB  ALA A  64      -0.756   6.309  -7.696  1.00 98.53           C  
ATOM    497  O   ALA A  64      -3.937   7.198  -7.912  1.00 98.53           O  
ATOM    498  N   LYS A  65      -2.653   7.818  -9.580  1.00 98.39           N  
ATOM    499  CA  LYS A  65      -3.497   8.969  -9.886  1.00 98.39           C  
ATOM    500  C   LYS A  65      -4.906   8.530 -10.273  1.00 98.39           C  
ATOM    501  CB  LYS A  65      -2.880   9.802 -11.011  1.00 98.39           C  
ATOM    502  O   LYS A  65      -5.891   9.110  -9.811  1.00 98.39           O  
ATOM    503  CG  LYS A  65      -1.652  10.597 -10.591  1.00 98.39           C  
ATOM    504  CD  LYS A  65      -1.098  11.422 -11.746  1.00 98.39           C  
ATOM    505  CE  LYS A  65       0.177  12.154 -11.350  1.00 98.39           C  
ATOM    506  NZ  LYS A  65       0.725  12.962 -12.480  1.00 98.39           N  
ATOM    507  N   ARG A  66      -4.918   7.569 -11.098  1.00 98.31           N  
ATOM    508  CA  ARG A  66      -6.211   7.067 -11.554  1.00 98.31           C  
ATOM    509  C   ARG A  66      -7.016   6.494 -10.392  1.00 98.31           C  
ATOM    510  CB  ARG A  66      -6.023   6.003 -12.637  1.00 98.31           C  
ATOM    511  O   ARG A  66      -8.231   6.691 -10.316  1.00 98.31           O  
ATOM    512  CG  ARG A  66      -7.327   5.424 -13.163  1.00 98.31           C  
ATOM    513  CD  ARG A  66      -8.190   6.488 -13.826  1.00 98.31           C  
ATOM    514  NE  ARG A  66      -9.360   5.905 -14.477  1.00 98.31           N  
ATOM    515  NH1 ARG A  66     -10.688   7.779 -14.231  1.00 98.31           N  
ATOM    516  NH2 ARG A  66     -11.519   5.906 -15.259  1.00 98.31           N  
ATOM    517  CZ  ARG A  66     -10.520   6.531 -14.654  1.00 98.31           C  
ATOM    518  N   ILE A  67      -6.338   5.760  -9.500  1.00 98.63           N  
ATOM    519  CA  ILE A  67      -6.995   5.217  -8.316  1.00 98.63           C  
ATOM    520  C   ILE A  67      -7.651   6.348  -7.526  1.00 98.63           C  
ATOM    521  CB  ILE A  67      -6.001   4.444  -7.421  1.00 98.63           C  
ATOM    522  O   ILE A  67      -8.807   6.236  -7.113  1.00 98.63           O  
ATOM    523  CG1 ILE A  67      -5.617   3.112  -8.076  1.00 98.63           C  
ATOM    524  CG2 ILE A  67      -6.592   4.219  -6.027  1.00 98.63           C  
ATOM    525  CD1 ILE A  67      -4.440   2.412  -7.412  1.00 98.63           C  
ATOM    526  N   HIS A  68      -6.991   7.444  -7.367  1.00 98.52           N  
ATOM    527  CA  HIS A  68      -7.476   8.541  -6.537  1.00 98.52           C  
ATOM    528  C   HIS A  68      -8.542   9.354  -7.265  1.00 98.52           C  
ATOM    529  CB  HIS A  68      -6.318   9.449  -6.120  1.00 98.52           C  
ATOM    530  O   HIS A  68      -9.151  10.252  -6.680  1.00 98.52           O  
ATOM    531  CG  HIS A  68      -5.518   8.914  -4.975  1.00 98.52           C  
ATOM    532  CD2 HIS A  68      -5.761   7.891  -4.122  1.00 98.52           C  
ATOM    533  ND1 HIS A  68      -4.306   9.451  -4.599  1.00 98.52           N  
ATOM    534  CE1 HIS A  68      -3.836   8.778  -3.562  1.00 98.52           C  
ATOM    535  NE2 HIS A  68      -4.700   7.826  -3.253  1.00 98.52           N  
ATOM    536  N   GLU A  69      -8.775   9.121  -8.558  1.00 97.98           N  
ATOM    537  CA  GLU A  69      -9.879   9.721  -9.302  1.00 97.98           C  
ATOM    538  C   GLU A  69     -11.199   9.023  -8.988  1.00 97.98           C  
ATOM    539  CB  GLU A  69      -9.602   9.672 -10.807  1.00 97.98           C  
ATOM    540  O   GLU A  69     -12.273   9.570  -9.249  1.00 97.98           O  
ATOM    541  CG  GLU A  69      -8.503  10.621 -11.261  1.00 97.98           C  
ATOM    542  CD  GLU A  69      -8.122  10.443 -12.722  1.00 97.98           C  
ATOM    543  OE1 GLU A  69      -7.294  11.230 -13.234  1.00 97.98           O  
ATOM    544  OE2 GLU A  69      -8.656   9.508 -13.360  1.00 97.98           O  
ATOM    545  N   ILE A  70     -11.111   7.863  -8.493  1.00 97.44           N  
ATOM    546  CA  ILE A  70     -12.290   7.123  -8.058  1.00 97.44           C  
ATOM    547  C   ILE A  70     -12.751   7.638  -6.697  1.00 97.44           C  
ATOM    548  CB  ILE A  70     -12.011   5.605  -7.991  1.00 97.44           C  
ATOM    549  O   ILE A  70     -11.986   7.622  -5.729  1.00 97.44           O  
ATOM    550  CG1 ILE A  70     -11.563   5.082  -9.360  1.00 97.44           C  
ATOM    551  CG2 ILE A  70     -13.248   4.850  -7.495  1.00 97.44           C  
ATOM    552  CD1 ILE A  70     -10.992   3.671  -9.328  1.00 97.44           C  
ATOM    553  N   GLU A  71     -14.006   8.100  -6.638  1.00 94.59           N  
ATOM    554  CA  GLU A  71     -14.535   8.811  -5.478  1.00 94.59           C  
ATOM    555  C   GLU A  71     -14.343   8.000  -4.199  1.00 94.59           C  
ATOM    556  CB  GLU A  71     -16.017   9.138  -5.676  1.00 94.59           C  
ATOM    557  O   GLU A  71     -13.890   8.530  -3.183  1.00 94.59           O  
ATOM    558  CG  GLU A  71     -16.614   9.988  -4.564  1.00 94.59           C  
ATOM    559  CD  GLU A  71     -15.973  11.362  -4.450  1.00 94.59           C  
ATOM    560  OE1 GLU A  71     -16.002  11.956  -3.349  1.00 94.59           O  
ATOM    561  OE2 GLU A  71     -15.439  11.850  -5.472  1.00 94.59           O  
ATOM    562  N   ASP A  72     -14.546   6.713  -4.287  1.00 94.11           N  
ATOM    563  CA  ASP A  72     -14.478   5.877  -3.092  1.00 94.11           C  
ATOM    564  C   ASP A  72     -13.029   5.611  -2.691  1.00 94.11           C  
ATOM    565  CB  ASP A  72     -15.212   4.554  -3.320  1.00 94.11           C  
ATOM    566  O   ASP A  72     -12.763   5.144  -1.581  1.00 94.11           O  
ATOM    567  CG  ASP A  72     -16.723   4.706  -3.314  1.00 94.11           C  
ATOM    568  OD1 ASP A  72     -17.232   5.728  -2.804  1.00 94.11           O  
ATOM    569  OD2 ASP A  72     -17.412   3.794  -3.821  1.00 94.11           O  
ATOM    570  N   LEU A  73     -12.085   5.931  -3.505  1.00 97.35           N  
ATOM    571  CA  LEU A  73     -10.686   5.618  -3.238  1.00 97.35           C  
ATOM    572  C   LEU A  73      -9.851   6.892  -3.148  1.00 97.35           C  
ATOM    573  CB  LEU A  73     -10.124   4.702  -4.328  1.00 97.35           C  
ATOM    574  O   LEU A  73      -8.622   6.830  -3.078  1.00 97.35           O  
ATOM    575  CG  LEU A  73     -10.785   3.329  -4.467  1.00 97.35           C  
ATOM    576  CD1 LEU A  73     -10.216   2.587  -5.671  1.00 97.35           C  
ATOM    577  CD2 LEU A  73     -10.598   2.514  -3.192  1.00 97.35           C  
ATOM    578  N   LYS A  74     -10.471   8.032  -3.253  1.00 97.01           N  
ATOM    579  CA  LYS A  74      -9.827   9.337  -3.377  1.00 97.01           C  
ATOM    580  C   LYS A  74      -8.794   9.547  -2.274  1.00 97.01           C  
ATOM    581  CB  LYS A  74     -10.869  10.456  -3.340  1.00 97.01           C  
ATOM    582  O   LYS A  74      -7.729  10.120  -2.515  1.00 97.01           O  
ATOM    583  CG  LYS A  74     -10.292  11.846  -3.565  1.00 97.01           C  
ATOM    584  CD  LYS A  74     -11.387  12.904  -3.611  1.00 97.01           C  
ATOM    585  CE  LYS A  74     -10.815  14.291  -3.873  1.00 97.01           C  
ATOM    586  NZ  LYS A  74     -11.890  15.320  -3.996  1.00 97.01           N  
ATOM    587  N   ASN A  75      -9.069   9.009  -1.109  1.00 96.90           N  
ATOM    588  CA  ASN A  75      -8.199   9.288   0.028  1.00 96.90           C  
ATOM    589  C   ASN A  75      -7.530   8.019   0.547  1.00 96.90           C  
ATOM    590  CB  ASN A  75      -8.984   9.972   1.150  1.00 96.90           C  
ATOM    591  O   ASN A  75      -6.927   8.024   1.622  1.00 96.90           O  
ATOM    592  CG  ASN A  75      -9.479  11.350   0.760  1.00 96.90           C  
ATOM    593  ND2 ASN A  75     -10.745  11.629   1.048  1.00 96.90           N  
ATOM    594  OD1 ASN A  75      -8.731  12.158   0.204  1.00 96.90           O  
ATOM    595  N   THR A  76      -7.707   6.987  -0.220  1.00 98.53           N  
ATOM    596  CA  THR A  76      -7.086   5.738   0.208  1.00 98.53           C  
ATOM    597  C   THR A  76      -5.565   5.847   0.167  1.00 98.53           C  
ATOM    598  CB  THR A  76      -7.543   4.558  -0.669  1.00 98.53           C  
ATOM    599  O   THR A  76      -4.992   6.221  -0.859  1.00 98.53           O  
ATOM    600  CG2 THR A  76      -6.952   3.242  -0.173  1.00 98.53           C  
ATOM    601  OG1 THR A  76      -8.973   4.469  -0.635  1.00 98.53           O  
ATOM    602  N   PRO A  77      -4.860   5.585   1.305  1.00 98.72           N  
ATOM    603  CA  PRO A  77      -3.396   5.637   1.328  1.00 98.72           C  
ATOM    604  C   PRO A  77      -2.756   4.641   0.363  1.00 98.72           C  
ATOM    605  CB  PRO A  77      -3.053   5.289   2.778  1.00 98.72           C  
ATOM    606  O   PRO A  77      -3.185   3.487   0.286  1.00 98.72           O  
ATOM    607  CG  PRO A  77      -4.296   5.597   3.549  1.00 98.72           C  
ATOM    608  CD  PRO A  77      -5.483   5.308   2.675  1.00 98.72           C  
ATOM    609  N   ILE A  78      -1.754   5.123  -0.355  1.00 98.90           N  
ATOM    610  CA  ILE A  78      -1.020   4.285  -1.296  1.00 98.90           C  
ATOM    611  C   ILE A  78       0.463   4.278  -0.934  1.00 98.90           C  
ATOM    612  CB  ILE A  78      -1.214   4.767  -2.752  1.00 98.90           C  
ATOM    613  O   ILE A  78       1.086   5.336  -0.819  1.00 98.90           O  
ATOM    614  CG1 ILE A  78      -2.698   4.729  -3.134  1.00 98.90           C  
ATOM    615  CG2 ILE A  78      -0.378   3.920  -3.716  1.00 98.90           C  
ATOM    616  CD1 ILE A  78      -2.996   5.294  -4.516  1.00 98.90           C  
ATOM    617  N   ILE A  79       1.030   3.082  -0.694  1.00 98.77           N  
ATOM    618  CA  ILE A  79       2.457   2.882  -0.465  1.00 98.77           C  
ATOM    619  C   ILE A  79       3.124   2.404  -1.753  1.00 98.77           C  
ATOM    620  CB  ILE A  79       2.710   1.873   0.677  1.00 98.77           C  
ATOM    621  O   ILE A  79       2.742   1.374  -2.312  1.00 98.77           O  
ATOM    622  CG1 ILE A  79       2.082   2.374   1.982  1.00 98.77           C  
ATOM    623  CG2 ILE A  79       4.211   1.622   0.852  1.00 98.77           C  
ATOM    624  CD1 ILE A  79       2.022   1.325   3.083  1.00 98.77           C  
ATOM    625  N   ALA A  80       4.044   3.162  -2.207  1.00 98.58           N  
ATOM    626  CA  ALA A  80       4.782   2.768  -3.405  1.00 98.58           C  
ATOM    627  C   ALA A  80       5.862   1.744  -3.071  1.00 98.58           C  
ATOM    628  CB  ALA A  80       5.401   3.992  -4.075  1.00 98.58           C  
ATOM    629  O   ALA A  80       6.537   1.856  -2.045  1.00 98.58           O  
ATOM    630  N   ILE A  81       5.978   0.726  -4.001  1.00 97.42           N  
ATOM    631  CA  ILE A  81       7.087  -0.213  -3.867  1.00 97.42           C  
ATOM    632  C   ILE A  81       7.841  -0.313  -5.191  1.00 97.42           C  
ATOM    633  CB  ILE A  81       6.594  -1.609  -3.424  1.00 97.42           C  
ATOM    634  O   ILE A  81       7.228  -0.368  -6.260  1.00 97.42           O  
ATOM    635  CG1 ILE A  81       5.588  -2.166  -4.438  1.00 97.42           C  
ATOM    636  CG2 ILE A  81       5.980  -1.545  -2.022  1.00 97.42           C  
ATOM    637  CD1 ILE A  81       5.189  -3.613  -4.183  1.00 97.42           C  
ATOM    638  N   SER A  82       9.106  -0.280  -5.167  1.00 94.58           N  
ATOM    639  CA  SER A  82       9.931  -0.416  -6.362  1.00 94.58           C  
ATOM    640  C   SER A  82      11.399  -0.617  -6.001  1.00 94.58           C  
ATOM    641  CB  SER A  82       9.782   0.813  -7.260  1.00 94.58           C  
ATOM    642  O   SER A  82      11.767  -0.565  -4.825  1.00 94.58           O  
ATOM    643  OG  SER A  82      10.466   0.626  -8.487  1.00 94.58           O  
ATOM    644  N   HIS A  83      12.206  -1.001  -7.018  1.00 91.73           N  
ATOM    645  CA  HIS A  83      13.653  -0.957  -6.842  1.00 91.73           C  
ATOM    646  C   HIS A  83      14.137   0.469  -6.604  1.00 91.73           C  
ATOM    647  CB  HIS A  83      14.359  -1.554  -8.061  1.00 91.73           C  
ATOM    648  O   HIS A  83      13.369   1.422  -6.754  1.00 91.73           O  
ATOM    649  CG  HIS A  83      14.148  -3.027  -8.215  1.00 91.73           C  
ATOM    650  CD2 HIS A  83      14.819  -4.081  -7.694  1.00 91.73           C  
ATOM    651  ND1 HIS A  83      13.140  -3.557  -8.991  1.00 91.73           N  
ATOM    652  CE1 HIS A  83      13.201  -4.877  -8.939  1.00 91.73           C  
ATOM    653  NE2 HIS A  83      14.211  -5.220  -8.159  1.00 91.73           N  
ATOM    654  N   SER A  84      15.296   0.656  -6.059  1.00 86.53           N  
ATOM    655  CA  SER A  84      15.816   1.919  -5.546  1.00 86.53           C  
ATOM    656  C   SER A  84      15.990   2.940  -6.666  1.00 86.53           C  
ATOM    657  CB  SER A  84      17.151   1.700  -4.833  1.00 86.53           C  
ATOM    658  O   SER A  84      15.963   4.148  -6.421  1.00 86.53           O  
ATOM    659  OG  SER A  84      18.139   1.248  -5.743  1.00 86.53           O  
ATOM    660  N   HIS A  85      15.835   2.567  -7.917  1.00 81.68           N  
ATOM    661  CA  HIS A  85      16.089   3.528  -8.985  1.00 81.68           C  
ATOM    662  C   HIS A  85      15.038   4.632  -8.994  1.00 81.68           C  
ATOM    663  CB  HIS A  85      16.122   2.824 -10.343  1.00 81.68           C  
ATOM    664  O   HIS A  85      13.870   4.381  -9.299  1.00 81.68           O  
ATOM    665  CG  HIS A  85      16.605   3.695 -11.459  1.00 81.68           C  
ATOM    666  CD2 HIS A  85      15.974   4.152 -12.566  1.00 81.68           C  
ATOM    667  ND1 HIS A  85      17.888   4.195 -11.511  1.00 81.68           N  
ATOM    668  CE1 HIS A  85      18.026   4.924 -12.605  1.00 81.68           C  
ATOM    669  NE2 HIS A  85      16.879   4.914 -13.263  1.00 81.68           N  
ATOM    670  N   ASP A  86      15.305   5.852  -8.589  1.00 87.40           N  
ATOM    671  CA  ASP A  86      14.562   7.108  -8.608  1.00 87.40           C  
ATOM    672  C   ASP A  86      13.269   6.993  -7.804  1.00 87.40           C  
ATOM    673  CB  ASP A  86      14.252   7.527 -10.047  1.00 87.40           C  
ATOM    674  O   ASP A  86      12.330   7.763  -8.016  1.00 87.40           O  
ATOM    675  CG  ASP A  86      13.367   6.531 -10.776  1.00 87.40           C  
ATOM    676  OD1 ASP A  86      13.122   5.428 -10.243  1.00 87.40           O  
ATOM    677  OD2 ASP A  86      12.913   6.853 -11.896  1.00 87.40           O  
ATOM    678  N   LEU A  87      13.089   5.921  -7.100  1.00 89.40           N  
ATOM    679  CA  LEU A  87      11.881   5.715  -6.308  1.00 89.40           C  
ATOM    680  C   LEU A  87      11.582   6.936  -5.445  1.00 89.40           C  
ATOM    681  CB  LEU A  87      12.024   4.473  -5.424  1.00 89.40           C  
ATOM    682  O   LEU A  87      10.466   7.460  -5.468  1.00 89.40           O  
ATOM    683  CG  LEU A  87      10.865   4.184  -4.469  1.00 89.40           C  
ATOM    684  CD1 LEU A  87       9.571   3.987  -5.250  1.00 89.40           C  
ATOM    685  CD2 LEU A  87      11.171   2.960  -3.613  1.00 89.40           C  
ATOM    686  N   PHE A  88      12.582   7.346  -4.700  1.00 91.92           N  
ATOM    687  CA  PHE A  88      12.406   8.476  -3.795  1.00 91.92           C  
ATOM    688  C   PHE A  88      11.955   9.716  -4.557  1.00 91.92           C  
ATOM    689  CB  PHE A  88      13.705   8.767  -3.038  1.00 91.92           C  
ATOM    690  O   PHE A  88      10.997  10.382  -4.159  1.00 91.92           O  
ATOM    691  CG  PHE A  88      13.632   9.980  -2.150  1.00 91.92           C  
ATOM    692  CD1 PHE A  88      14.178  11.191  -2.558  1.00 91.92           C  
ATOM    693  CD2 PHE A  88      13.015   9.909  -0.908  1.00 91.92           C  
ATOM    694  CE1 PHE A  88      14.112  12.316  -1.738  1.00 91.92           C  
ATOM    695  CE2 PHE A  88      12.945  11.029  -0.083  1.00 91.92           C  
ATOM    696  CZ  PHE A  88      13.494  12.230  -0.500  1.00 91.92           C  
ATOM    697  N   SER A  89      12.592  10.034  -5.588  1.00 92.99           N  
ATOM    698  CA  SER A  89      12.267  11.205  -6.396  1.00 92.99           C  
ATOM    699  C   SER A  89      10.847  11.120  -6.947  1.00 92.99           C  
ATOM    700  CB  SER A  89      13.261  11.355  -7.549  1.00 92.99           C  
ATOM    701  O   SER A  89      10.094  12.094  -6.890  1.00 92.99           O  
ATOM    702  OG  SER A  89      14.569  11.592  -7.057  1.00 92.99           O  
ATOM    703  N   ARG A  90      10.444  10.025  -7.417  1.00 92.15           N  
ATOM    704  CA  ARG A  90       9.120   9.845  -8.004  1.00 92.15           C  
ATOM    705  C   ARG A  90       8.027  10.030  -6.957  1.00 92.15           C  
ATOM    706  CB  ARG A  90       9.000   8.461  -8.647  1.00 92.15           C  
ATOM    707  O   ARG A  90       7.003  10.663  -7.226  1.00 92.15           O  
ATOM    708  CG  ARG A  90       9.808   8.305  -9.926  1.00 92.15           C  
ATOM    709  CD  ARG A  90       9.576   6.949 -10.577  1.00 92.15           C  
ATOM    710  NE  ARG A  90       8.229   6.840 -11.131  1.00 92.15           N  
ATOM    711  NH1 ARG A  90       8.376   4.580 -11.589  1.00 92.15           N  
ATOM    712  NH2 ARG A  90       6.456   5.732 -12.081  1.00 92.15           N  
ATOM    713  CZ  ARG A  90       7.690   5.718 -11.599  1.00 92.15           C  
ATOM    714  N   VAL A  91       8.295   9.499  -5.810  1.00 94.15           N  
ATOM    715  CA  VAL A  91       7.324   9.632  -4.729  1.00 94.15           C  
ATOM    716  C   VAL A  91       7.262  11.086  -4.267  1.00 94.15           C  
ATOM    717  CB  VAL A  91       7.668   8.709  -3.539  1.00 94.15           C  
ATOM    718  O   VAL A  91       6.176  11.631  -4.054  1.00 94.15           O  
ATOM    719  CG1 VAL A  91       6.819   9.061  -2.319  1.00 94.15           C  
ATOM    720  CG2 VAL A  91       7.471   7.244  -3.927  1.00 94.15           C  
ATOM    721  N   MET A  92       8.398  11.699  -4.158  1.00 93.82           N  
ATOM    722  CA  MET A  92       8.438  13.081  -3.689  1.00 93.82           C  
ATOM    723  C   MET A  92       7.742  14.011  -4.677  1.00 93.82           C  
ATOM    724  CB  MET A  92       9.882  13.535  -3.473  1.00 93.82           C  
ATOM    725  O   MET A  92       7.019  14.924  -4.274  1.00 93.82           O  
ATOM    726  CG  MET A  92      10.540  12.922  -2.247  1.00 93.82           C  
ATOM    727  SD  MET A  92       9.566  13.196  -0.716  1.00 93.82           S  
ATOM    728  CE  MET A  92      10.352  14.712  -0.104  1.00 93.82           C  
ATOM    729  N   LEU A  93       7.921  13.732  -5.931  1.00 95.84           N  
ATOM    730  CA  LEU A  93       7.291  14.549  -6.962  1.00 95.84           C  
ATOM    731  C   LEU A  93       5.782  14.332  -6.981  1.00 95.84           C  
ATOM    732  CB  LEU A  93       7.882  14.227  -8.337  1.00 95.84           C  
ATOM    733  O   LEU A  93       5.030  15.209  -7.414  1.00 95.84           O  
ATOM    734  CG  LEU A  93       9.296  14.746  -8.606  1.00 95.84           C  
ATOM    735  CD1 LEU A  93       9.844  14.145  -9.896  1.00 95.84           C  
ATOM    736  CD2 LEU A  93       9.303  16.269  -8.674  1.00 95.84           C  
ATOM    737  N   ASN A  94       5.350  13.193  -6.512  1.00 95.63           N  
ATOM    738  CA  ASN A  94       3.937  12.826  -6.510  1.00 95.63           C  
ATOM    739  C   ASN A  94       3.430  12.555  -5.097  1.00 95.63           C  
ATOM    740  CB  ASN A  94       3.698  11.607  -7.403  1.00 95.63           C  
ATOM    741  O   ASN A  94       2.678  11.604  -4.874  1.00 95.63           O  
ATOM    742  CG  ASN A  94       4.047  11.870  -8.855  1.00 95.63           C  
ATOM    743  ND2 ASN A  94       5.181  11.339  -9.298  1.00 95.63           N  
ATOM    744  OD1 ASN A  94       3.305  12.545  -9.573  1.00 95.63           O  
ATOM    745  N   SER A  95       3.845  13.409  -4.141  1.00 95.55           N  
ATOM    746  CA  SER A  95       3.586  13.189  -2.722  1.00 95.55           C  
ATOM    747  C   SER A  95       2.095  13.271  -2.412  1.00 95.55           C  
ATOM    748  CB  SER A  95       4.348  14.208  -1.873  1.00 95.55           C  
ATOM    749  O   SER A  95       1.635  12.739  -1.400  1.00 95.55           O  
ATOM    750  OG  SER A  95       3.908  15.526  -2.155  1.00 95.55           O  
ATOM    751  N   LYS A  96       1.353  13.938  -3.225  1.00 95.96           N  
ATOM    752  CA  LYS A  96      -0.090  13.997  -3.015  1.00 95.96           C  
ATOM    753  C   LYS A  96      -0.732  12.627  -3.214  1.00 95.96           C  
ATOM    754  CB  LYS A  96      -0.729  15.017  -3.959  1.00 95.96           C  
ATOM    755  O   LYS A  96      -1.810  12.357  -2.680  1.00 95.96           O  
ATOM    756  CG  LYS A  96      -0.704  14.605  -5.423  1.00 95.96           C  
ATOM    757  CD  LYS A  96      -1.406  15.630  -6.304  1.00 95.96           C  
ATOM    758  CE  LYS A  96      -1.348  15.238  -7.775  1.00 95.96           C  
ATOM    759  NZ  LYS A  96      -1.965  16.279  -8.650  1.00 95.96           N  
ATOM    760  N   ASP A  97      -0.086  11.763  -3.989  1.00 97.65           N  
ATOM    761  CA  ASP A  97      -0.685  10.483  -4.356  1.00 97.65           C  
ATOM    762  C   ASP A  97      -0.101   9.344  -3.525  1.00 97.65           C  
ATOM    763  CB  ASP A  97      -0.483  10.204  -5.847  1.00 97.65           C  
ATOM    764  O   ASP A  97      -0.668   8.250  -3.476  1.00 97.65           O  
ATOM    765  CG  ASP A  97      -1.183  11.214  -6.740  1.00 97.65           C  
ATOM    766  OD1 ASP A  97      -2.395  11.458  -6.552  1.00 97.65           O  
ATOM    767  OD2 ASP A  97      -0.518  11.769  -7.641  1.00 97.65           O  
ATOM    768  N   PHE A  98       1.057   9.575  -2.888  1.00 98.45           N  
ATOM    769  CA  PHE A  98       1.700   8.497  -2.147  1.00 98.45           C  
ATOM    770  C   PHE A  98       1.896   8.886  -0.686  1.00 98.45           C  
ATOM    771  CB  PHE A  98       3.048   8.138  -2.780  1.00 98.45           C  
ATOM    772  O   PHE A  98       2.410   9.966  -0.389  1.00 98.45           O  
ATOM    773  CG  PHE A  98       2.935   7.583  -4.174  1.00 98.45           C  
ATOM    774  CD1 PHE A  98       2.529   6.271  -4.384  1.00 98.45           C  
ATOM    775  CD2 PHE A  98       3.235   8.374  -5.275  1.00 98.45           C  
ATOM    776  CE1 PHE A  98       2.424   5.755  -5.674  1.00 98.45           C  
ATOM    777  CE2 PHE A  98       3.132   7.866  -6.567  1.00 98.45           C  
ATOM    778  CZ  PHE A  98       2.727   6.555  -6.764  1.00 98.45           C  
ATOM    779  N   ALA A  99       1.504   7.989   0.152  1.00 98.00           N  
ATOM    780  CA  ALA A  99       1.667   8.185   1.590  1.00 98.00           C  
ATOM    781  C   ALA A  99       3.103   7.901   2.023  1.00 98.00           C  
ATOM    782  CB  ALA A  99       0.696   7.295   2.362  1.00 98.00           C  
ATOM    783  O   ALA A  99       3.604   8.509   2.971  1.00 98.00           O  
ATOM    784  N   ASN A 100       3.658   6.919   1.313  1.00 98.24           N  
ATOM    785  CA  ASN A 100       5.024   6.494   1.602  1.00 98.24           C  
ATOM    786  C   ASN A 100       5.551   5.540   0.533  1.00 98.24           C  
ATOM    787  CB  ASN A 100       5.102   5.839   2.983  1.00 98.24           C  
ATOM    788  O   ASN A 100       4.894   5.317  -0.485  1.00 98.24           O  
ATOM    789  CG  ASN A 100       6.366   6.209   3.734  1.00 98.24           C  
ATOM    790  ND2 ASN A 100       6.220   6.545   5.010  1.00 98.24           N  
ATOM    791  OD1 ASN A 100       7.464   6.194   3.171  1.00 98.24           O  
ATOM    792  N   TYR A 101       6.775   5.075   0.806  1.00 98.13           N  
ATOM    793  CA  TYR A 101       7.358   4.167  -0.176  1.00 98.13           C  
ATOM    794  C   TYR A 101       8.221   3.110   0.503  1.00 98.13           C  
ATOM    795  CB  TYR A 101       8.192   4.944  -1.199  1.00 98.13           C  
ATOM    796  O   TYR A 101       8.646   3.288   1.647  1.00 98.13           O  
ATOM    797  CG  TYR A 101       9.444   5.558  -0.620  1.00 98.13           C  
ATOM    798  CD1 TYR A 101       9.411   6.808  -0.008  1.00 98.13           C  
ATOM    799  CD2 TYR A 101      10.662   4.889  -0.685  1.00 98.13           C  
ATOM    800  CE1 TYR A 101      10.562   7.379   0.525  1.00 98.13           C  
ATOM    801  CE2 TYR A 101      11.819   5.450  -0.156  1.00 98.13           C  
ATOM    802  OH  TYR A 101      12.903   7.253   0.973  1.00 98.13           O  
ATOM    803  CZ  TYR A 101      11.760   6.693   0.447  1.00 98.13           C  
ATOM    804  N   LEU A 102       8.421   1.992  -0.229  1.00 97.79           N  
ATOM    805  CA  LEU A 102       9.289   0.898   0.193  1.00 97.79           C  
ATOM    806  C   LEU A 102      10.165   0.424  -0.961  1.00 97.79           C  
ATOM    807  CB  LEU A 102       8.457  -0.269   0.731  1.00 97.79           C  
ATOM    808  O   LEU A 102       9.669   0.179  -2.063  1.00 97.79           O  
ATOM    809  CG  LEU A 102       7.861  -0.090   2.128  1.00 97.79           C  
ATOM    810  CD1 LEU A 102       6.758  -1.115   2.369  1.00 97.79           C  
ATOM    811  CD2 LEU A 102       8.948  -0.207   3.192  1.00 97.79           C  
ATOM    812  N   GLU A 103      11.470   0.312  -0.660  1.00 96.65           N  
ATOM    813  CA  GLU A 103      12.374  -0.245  -1.661  1.00 96.65           C  
ATOM    814  C   GLU A 103      12.368  -1.770  -1.623  1.00 96.65           C  
ATOM    815  CB  GLU A 103      13.797   0.281  -1.452  1.00 96.65           C  
ATOM    816  O   GLU A 103      12.313  -2.369  -0.547  1.00 96.65           O  
ATOM    817  CG  GLU A 103      13.941   1.777  -1.689  1.00 96.65           C  
ATOM    818  CD  GLU A 103      15.362   2.281  -1.491  1.00 96.65           C  
ATOM    819  OE1 GLU A 103      15.563   3.515  -1.416  1.00 96.65           O  
ATOM    820  OE2 GLU A 103      16.281   1.437  -1.412  1.00 96.65           O  
ATOM    821  N   LYS A 104      12.348  -2.374  -2.779  1.00 95.33           N  
ATOM    822  CA  LYS A 104      12.554  -3.817  -2.856  1.00 95.33           C  
ATOM    823  C   LYS A 104      14.015  -4.179  -2.603  1.00 95.33           C  
ATOM    824  CB  LYS A 104      12.110  -4.351  -4.218  1.00 95.33           C  
ATOM    825  O   LYS A 104      14.919  -3.426  -2.973  1.00 95.33           O  
ATOM    826  CG  LYS A 104      10.611  -4.260  -4.460  1.00 95.33           C  
ATOM    827  CD  LYS A 104      10.241  -4.732  -5.860  1.00 95.33           C  
ATOM    828  CE  LYS A 104       8.743  -4.622  -6.111  1.00 95.33           C  
ATOM    829  NZ  LYS A 104       8.389  -4.969  -7.520  1.00 95.33           N  
ATOM    830  N   PRO A 105      14.316  -5.310  -1.909  1.00 95.45           N  
ATOM    831  CA  PRO A 105      13.323  -6.324  -1.547  1.00 95.45           C  
ATOM    832  C   PRO A 105      12.454  -5.903  -0.364  1.00 95.45           C  
ATOM    833  CB  PRO A 105      14.178  -7.542  -1.189  1.00 95.45           C  
ATOM    834  O   PRO A 105      12.935  -5.233   0.553  1.00 95.45           O  
ATOM    835  CG  PRO A 105      15.452  -6.971  -0.656  1.00 95.45           C  
ATOM    836  CD  PRO A 105      15.741  -5.689  -1.382  1.00 95.45           C  
ATOM    837  N   VAL A 106      11.133  -6.344  -0.476  1.00 96.12           N  
ATOM    838  CA  VAL A 106      10.181  -6.050   0.590  1.00 96.12           C  
ATOM    839  C   VAL A 106      10.388  -7.022   1.750  1.00 96.12           C  
ATOM    840  CB  VAL A 106       8.723  -6.125   0.086  1.00 96.12           C  
ATOM    841  O   VAL A 106      10.308  -8.239   1.570  1.00 96.12           O  
ATOM    842  CG1 VAL A 106       7.744  -5.809   1.215  1.00 96.12           C  
ATOM    843  CG2 VAL A 106       8.516  -5.170  -1.088  1.00 96.12           C  
ATOM    844  N   VAL A 107      10.706  -6.422   2.870  1.00 97.35           N  
ATOM    845  CA  VAL A 107      10.909  -7.249   4.055  1.00 97.35           C  
ATOM    846  C   VAL A 107       9.923  -6.839   5.146  1.00 97.35           C  
ATOM    847  CB  VAL A 107      12.358  -7.145   4.578  1.00 97.35           C  
ATOM    848  O   VAL A 107       9.475  -5.691   5.187  1.00 97.35           O  
ATOM    849  CG1 VAL A 107      13.346  -7.687   3.547  1.00 97.35           C  
ATOM    850  CG2 VAL A 107      12.694  -5.698   4.934  1.00 97.35           C  
ATOM    851  N   LYS A 108       9.553  -7.754   6.027  1.00 97.80           N  
ATOM    852  CA  LYS A 108       8.521  -7.605   7.049  1.00 97.80           C  
ATOM    853  C   LYS A 108       8.769  -6.366   7.905  1.00 97.80           C  
ATOM    854  CB  LYS A 108       8.460  -8.850   7.936  1.00 97.80           C  
ATOM    855  O   LYS A 108       7.847  -5.590   8.165  1.00 97.80           O  
ATOM    856  CG  LYS A 108       7.470  -8.742   9.087  1.00 97.80           C  
ATOM    857  CD  LYS A 108       7.539  -9.960   9.999  1.00 97.80           C  
ATOM    858  CE  LYS A 108       6.649  -9.794  11.223  1.00 97.80           C  
ATOM    859  NZ  LYS A 108       6.724 -10.980  12.128  1.00 97.80           N  
ATOM    860  N   GLU A 109      10.014  -6.129   8.293  1.00 98.02           N  
ATOM    861  CA  GLU A 109      10.389  -5.071   9.226  1.00 98.02           C  
ATOM    862  C   GLU A 109      10.122  -3.691   8.632  1.00 98.02           C  
ATOM    863  CB  GLU A 109      11.863  -5.198   9.620  1.00 98.02           C  
ATOM    864  O   GLU A 109       9.921  -2.721   9.367  1.00 98.02           O  
ATOM    865  CG  GLU A 109      12.175  -6.442  10.439  1.00 98.02           C  
ATOM    866  CD  GLU A 109      12.259  -7.707   9.600  1.00 98.02           C  
ATOM    867  OE1 GLU A 109      12.090  -8.816  10.156  1.00 98.02           O  
ATOM    868  OE2 GLU A 109      12.497  -7.589   8.377  1.00 98.02           O  
ATOM    869  N   LYS A 110      10.179  -3.681   7.317  1.00 98.30           N  
ATOM    870  CA  LYS A 110       9.952  -2.407   6.642  1.00 98.30           C  
ATOM    871  C   LYS A 110       8.498  -2.269   6.201  1.00 98.30           C  
ATOM    872  CB  LYS A 110      10.882  -2.265   5.436  1.00 98.30           C  
ATOM    873  O   LYS A 110       7.947  -1.166   6.194  1.00 98.30           O  
ATOM    874  CG  LYS A 110      12.354  -2.145   5.800  1.00 98.30           C  
ATOM    875  CD  LYS A 110      13.212  -1.858   4.574  1.00 98.30           C  
ATOM    876  CE  LYS A 110      14.676  -1.667   4.946  1.00 98.30           C  
ATOM    877  NZ  LYS A 110      15.521  -1.388   3.747  1.00 98.30           N  
ATOM    878  N   LEU A 111       7.813  -3.314   5.877  1.00 98.67           N  
ATOM    879  CA  LEU A 111       6.468  -3.310   5.311  1.00 98.67           C  
ATOM    880  C   LEU A 111       5.422  -3.093   6.399  1.00 98.67           C  
ATOM    881  CB  LEU A 111       6.191  -4.625   4.577  1.00 98.67           C  
ATOM    882  O   LEU A 111       4.570  -2.209   6.280  1.00 98.67           O  
ATOM    883  CG  LEU A 111       4.772  -4.815   4.039  1.00 98.67           C  
ATOM    884  CD1 LEU A 111       4.490  -3.816   2.922  1.00 98.67           C  
ATOM    885  CD2 LEU A 111       4.574  -6.245   3.547  1.00 98.67           C  
ATOM    886  N   LEU A 112       5.505  -3.748   7.489  1.00 98.59           N  
ATOM    887  CA  LEU A 112       4.405  -3.839   8.442  1.00 98.59           C  
ATOM    888  C   LEU A 112       4.182  -2.503   9.144  1.00 98.59           C  
ATOM    889  CB  LEU A 112       4.680  -4.932   9.477  1.00 98.59           C  
ATOM    890  O   LEU A 112       3.039  -2.078   9.330  1.00 98.59           O  
ATOM    891  CG  LEU A 112       4.444  -6.373   9.021  1.00 98.59           C  
ATOM    892  CD1 LEU A 112       4.721  -7.343  10.164  1.00 98.59           C  
ATOM    893  CD2 LEU A 112       3.020  -6.543   8.502  1.00 98.59           C  
ATOM    894  N   PRO A 113       5.259  -1.831   9.493  1.00 98.72           N  
ATOM    895  CA  PRO A 113       5.019  -0.530  10.121  1.00 98.72           C  
ATOM    896  C   PRO A 113       4.255   0.431   9.214  1.00 98.72           C  
ATOM    897  CB  PRO A 113       6.431  -0.009  10.402  1.00 98.72           C  
ATOM    898  O   PRO A 113       3.374   1.158   9.681  1.00 98.72           O  
ATOM    899  CG  PRO A 113       7.265  -1.238  10.574  1.00 98.72           C  
ATOM    900  CD  PRO A 113       6.784  -2.280   9.605  1.00 98.72           C  
ATOM    901  N   LEU A 114       4.573   0.394   7.963  1.00 98.77           N  
ATOM    902  CA  LEU A 114       3.905   1.272   7.009  1.00 98.77           C  
ATOM    903  C   LEU A 114       2.448   0.860   6.820  1.00 98.77           C  
ATOM    904  CB  LEU A 114       4.631   1.251   5.661  1.00 98.77           C  
ATOM    905  O   LEU A 114       1.555   1.711   6.811  1.00 98.77           O  
ATOM    906  CG  LEU A 114       6.051   1.819   5.648  1.00 98.77           C  
ATOM    907  CD1 LEU A 114       6.641   1.739   4.244  1.00 98.77           C  
ATOM    908  CD2 LEU A 114       6.057   3.257   6.155  1.00 98.77           C  
ATOM    909  N   VAL A 115       2.241  -0.411   6.669  1.00 98.79           N  
ATOM    910  CA  VAL A 115       0.884  -0.912   6.475  1.00 98.79           C  
ATOM    911  C   VAL A 115       0.046  -0.631   7.719  1.00 98.79           C  
ATOM    912  CB  VAL A 115       0.877  -2.425   6.158  1.00 98.79           C  
ATOM    913  O   VAL A 115      -1.098  -0.180   7.616  1.00 98.79           O  
ATOM    914  CG1 VAL A 115      -0.542  -2.984   6.227  1.00 98.79           C  
ATOM    915  CG2 VAL A 115       1.491  -2.685   4.784  1.00 98.79           C  
ATOM    916  N   ASN A 116       0.611  -0.833   8.866  1.00 98.63           N  
ATOM    917  CA  ASN A 116      -0.108  -0.585  10.111  1.00 98.63           C  
ATOM    918  C   ASN A 116      -0.438   0.894  10.283  1.00 98.63           C  
ATOM    919  CB  ASN A 116       0.701  -1.091  11.307  1.00 98.63           C  
ATOM    920  O   ASN A 116      -1.547   1.244  10.693  1.00 98.63           O  
ATOM    921  CG  ASN A 116       0.654  -2.600  11.447  1.00 98.63           C  
ATOM    922  ND2 ASN A 116       1.736  -3.182  11.952  1.00 98.63           N  
ATOM    923  OD1 ASN A 116      -0.344  -3.238  11.104  1.00 98.63           O  
ATOM    924  N   THR A 117       0.508   1.723   9.980  1.00 98.74           N  
ATOM    925  CA  THR A 117       0.316   3.160  10.135  1.00 98.74           C  
ATOM    926  C   THR A 117      -0.704   3.682   9.127  1.00 98.74           C  
ATOM    927  CB  THR A 117       1.643   3.923   9.969  1.00 98.74           C  
ATOM    928  O   THR A 117      -1.707   4.289   9.507  1.00 98.74           O  
ATOM    929  CG2 THR A 117       1.427   5.430  10.062  1.00 98.74           C  
ATOM    930  OG1 THR A 117       2.552   3.518  11.000  1.00 98.74           O  
ATOM    931  N   TYR A 118      -0.523   3.362   7.899  1.00 98.78           N  
ATOM    932  CA  TYR A 118      -1.343   3.974   6.859  1.00 98.78           C  
ATOM    933  C   TYR A 118      -2.636   3.193   6.654  1.00 98.78           C  
ATOM    934  CB  TYR A 118      -0.567   4.055   5.541  1.00 98.78           C  
ATOM    935  O   TYR A 118      -3.641   3.751   6.209  1.00 98.78           O  
ATOM    936  CG  TYR A 118       0.604   5.006   5.583  1.00 98.78           C  
ATOM    937  CD1 TYR A 118       0.405   6.384   5.649  1.00 98.78           C  
ATOM    938  CD2 TYR A 118       1.910   4.531   5.556  1.00 98.78           C  
ATOM    939  CE1 TYR A 118       1.480   7.265   5.687  1.00 98.78           C  
ATOM    940  CE2 TYR A 118       2.994   5.403   5.593  1.00 98.78           C  
ATOM    941  OH  TYR A 118       3.838   7.633   5.695  1.00 98.78           O  
ATOM    942  CZ  TYR A 118       2.769   6.766   5.658  1.00 98.78           C  
ATOM    943  N   GLY A 119      -2.527   1.916   6.935  1.00 98.69           N  
ATOM    944  CA  GLY A 119      -3.757   1.140   6.938  1.00 98.69           C  
ATOM    945  C   GLY A 119      -4.742   1.587   8.002  1.00 98.69           C  
ATOM    946  O   GLY A 119      -5.948   1.641   7.755  1.00 98.69           O  
ATOM    947  N   SER A 120      -4.306   1.901   9.174  1.00 98.53           N  
ATOM    948  CA  SER A 120      -5.151   2.406  10.252  1.00 98.53           C  
ATOM    949  C   SER A 120      -5.803   3.730   9.868  1.00 98.53           C  
ATOM    950  CB  SER A 120      -4.337   2.582  11.534  1.00 98.53           C  
ATOM    951  O   SER A 120      -6.983   3.951  10.147  1.00 98.53           O  
ATOM    952  OG  SER A 120      -3.844   1.334  11.992  1.00 98.53           O  
ATOM    953  N   ILE A 121      -4.993   4.582   9.219  1.00 98.45           N  
ATOM    954  CA  ILE A 121      -5.534   5.840   8.717  1.00 98.45           C  
ATOM    955  C   ILE A 121      -6.625   5.557   7.686  1.00 98.45           C  
ATOM    956  CB  ILE A 121      -4.428   6.724   8.098  1.00 98.45           C  
ATOM    957  O   ILE A 121      -7.700   6.160   7.730  1.00 98.45           O  
ATOM    958  CG1 ILE A 121      -3.429   7.162   9.175  1.00 98.45           C  
ATOM    959  CG2 ILE A 121      -5.039   7.937   7.390  1.00 98.45           C  
ATOM    960  CD1 ILE A 121      -2.145   7.763   8.621  1.00 98.45           C  
ATOM    961  N   GLY A 122      -6.303   4.628   6.768  1.00 98.55           N  
ATOM    962  CA  GLY A 122      -7.279   4.243   5.762  1.00 98.55           C  
ATOM    963  C   GLY A 122      -8.548   3.659   6.354  1.00 98.55           C  
ATOM    964  O   GLY A 122      -9.648   3.935   5.872  1.00 98.55           O  
ATOM    965  N   LYS A 123      -8.398   2.935   7.363  1.00 98.22           N  
ATOM    966  CA  LYS A 123      -9.552   2.347   8.038  1.00 98.22           C  
ATOM    967  C   LYS A 123     -10.450   3.426   8.634  1.00 98.22           C  
ATOM    968  CB  LYS A 123      -9.098   1.379   9.132  1.00 98.22           C  
ATOM    969  O   LYS A 123     -11.674   3.365   8.502  1.00 98.22           O  
ATOM    970  CG  LYS A 123     -10.226   0.558   9.739  1.00 98.22           C  
ATOM    971  CD  LYS A 123      -9.691  -0.539  10.650  1.00 98.22           C  
ATOM    972  CE  LYS A 123     -10.813  -1.414  11.191  1.00 98.22           C  
ATOM    973  NZ  LYS A 123     -10.288  -2.534  12.028  1.00 98.22           N  
ATOM    974  N   ILE A 124      -9.831   4.401   9.269  1.00 97.84           N  
ATOM    975  CA  ILE A 124     -10.577   5.511   9.853  1.00 97.84           C  
ATOM    976  C   ILE A 124     -11.296   6.286   8.752  1.00 97.84           C  
ATOM    977  CB  ILE A 124      -9.651   6.453  10.655  1.00 97.84           C  
ATOM    978  O   ILE A 124     -12.458   6.667   8.909  1.00 97.84           O  
ATOM    979  CG1 ILE A 124      -9.153   5.758  11.927  1.00 97.84           C  
ATOM    980  CG2 ILE A 124     -10.374   7.761  10.993  1.00 97.84           C  
ATOM    981  CD1 ILE A 124      -7.985   6.464  12.602  1.00 97.84           C  
ATOM    982  N   LEU A 125     -10.647   6.486   7.628  1.00 96.02           N  
ATOM    983  CA  LEU A 125     -11.243   7.179   6.491  1.00 96.02           C  
ATOM    984  C   LEU A 125     -12.446   6.409   5.955  1.00 96.02           C  
ATOM    985  CB  LEU A 125     -10.209   7.371   5.378  1.00 96.02           C  
ATOM    986  O   LEU A 125     -13.480   7.004   5.643  1.00 96.02           O  
ATOM    987  CG  LEU A 125      -9.054   8.327   5.684  1.00 96.02           C  
ATOM    988  CD1 LEU A 125      -8.013   8.272   4.571  1.00 96.02           C  
ATOM    989  CD2 LEU A 125      -9.572   9.749   5.869  1.00 96.02           C  
ATOM    990  N   ASN A 126     -12.292   5.137   5.885  1.00 94.36           N  
ATOM    991  CA  ASN A 126     -13.385   4.304   5.396  1.00 94.36           C  
ATOM    992  C   ASN A 126     -14.584   4.343   6.339  1.00 94.36           C  
ATOM    993  CB  ASN A 126     -12.913   2.862   5.196  1.00 94.36           C  
ATOM    994  O   ASN A 126     -15.730   4.408   5.890  1.00 94.36           O  
ATOM    995  CG  ASN A 126     -12.204   2.659   3.871  1.00 94.36           C  
ATOM    996  ND2 ASN A 126     -11.407   1.601   3.782  1.00 94.36           N  
ATOM    997  OD1 ASN A 126     -12.370   3.446   2.937  1.00 94.36           O  
ATOM    998  N   VAL A 127     -14.304   4.255   7.606  1.00 94.19           N  
ATOM    999  CA  VAL A 127     -15.370   4.347   8.598  1.00 94.19           C  
ATOM   1000  C   VAL A 127     -16.078   5.694   8.472  1.00 94.19           C  
ATOM   1001  CB  VAL A 127     -14.827   4.162  10.033  1.00 94.19           C  
ATOM   1002  O   VAL A 127     -17.309   5.760   8.501  1.00 94.19           O  
ATOM   1003  CG1 VAL A 127     -15.898   4.513  11.065  1.00 94.19           C  
ATOM   1004  CG2 VAL A 127     -14.334   2.731  10.236  1.00 94.19           C  
ATOM   1005  N   GLY A 128     -15.282   6.765   8.390  1.00 93.35           N  
ATOM   1006  CA  GLY A 128     -15.840   8.095   8.201  1.00 93.35           C  
ATOM   1007  C   GLY A 128     -16.724   8.202   6.973  1.00 93.35           C  
ATOM   1008  O   GLY A 128     -17.808   8.786   7.031  1.00 93.35           O  
ATOM   1009  N   LYS A 129     -16.325   7.652   5.911  1.00 90.82           N  
ATOM   1010  CA  LYS A 129     -17.098   7.658   4.672  1.00 90.82           C  
ATOM   1011  C   LYS A 129     -18.427   6.929   4.850  1.00 90.82           C  
ATOM   1012  CB  LYS A 129     -16.298   7.021   3.536  1.00 90.82           C  
ATOM   1013  O   LYS A 129     -19.463   7.388   4.366  1.00 90.82           O  
ATOM   1014  CG  LYS A 129     -15.182   7.902   2.994  1.00 90.82           C  
ATOM   1015  CD  LYS A 129     -14.541   7.292   1.754  1.00 90.82           C  
ATOM   1016  CE  LYS A 129     -13.766   6.025   2.090  1.00 90.82           C  
ATOM   1017  NZ  LYS A 129     -13.128   5.429   0.878  1.00 90.82           N  
ATOM   1018  N   GLN A 130     -18.369   5.827   5.507  1.00 89.28           N  
ATOM   1019  CA  GLN A 130     -19.561   5.022   5.753  1.00 89.28           C  
ATOM   1020  C   GLN A 130     -20.545   5.758   6.658  1.00 89.28           C  
ATOM   1021  CB  GLN A 130     -19.182   3.677   6.374  1.00 89.28           C  
ATOM   1022  O   GLN A 130     -21.759   5.670   6.466  1.00 89.28           O  
ATOM   1023  CG  GLN A 130     -18.451   2.743   5.419  1.00 89.28           C  
ATOM   1024  CD  GLN A 130     -18.099   1.411   6.055  1.00 89.28           C  
ATOM   1025  NE2 GLN A 130     -16.862   0.969   5.859  1.00 89.28           N  
ATOM   1026  OE1 GLN A 130     -18.933   0.785   6.718  1.00 89.28           O  
ATOM   1027  N   LEU A 131     -20.051   6.489   7.627  1.00 92.25           N  
ATOM   1028  CA  LEU A 131     -20.890   7.265   8.533  1.00 92.25           C  
ATOM   1029  C   LEU A 131     -21.564   8.418   7.798  1.00 92.25           C  
ATOM   1030  CB  LEU A 131     -20.060   7.805   9.701  1.00 92.25           C  
ATOM   1031  O   LEU A 131     -22.716   8.754   8.084  1.00 92.25           O  
ATOM   1032  CG  LEU A 131     -19.558   6.772  10.711  1.00 92.25           C  
ATOM   1033  CD1 LEU A 131     -18.664   7.439  11.751  1.00 92.25           C  
ATOM   1034  CD2 LEU A 131     -20.731   6.066  11.382  1.00 92.25           C  
ATOM   1035  N   LEU A 132     -20.861   9.014   6.851  1.00 89.25           N  
ATOM   1036  CA  LEU A 132     -21.404  10.122   6.074  1.00 89.25           C  
ATOM   1037  C   LEU A 132     -22.460   9.631   5.089  1.00 89.25           C  
ATOM   1038  CB  LEU A 132     -20.286  10.848   5.321  1.00 89.25           C  
ATOM   1039  O   LEU A 132     -23.422  10.344   4.796  1.00 89.25           O  
ATOM   1040  CG  LEU A 132     -19.268  11.600   6.180  1.00 89.25           C  
ATOM   1041  CD1 LEU A 132     -18.136  12.139   5.310  1.00 89.25           C  
ATOM   1042  CD2 LEU A 132     -19.945  12.731   6.946  1.00 89.25           C  
ATOM   1043  N   LYS A 133     -22.257   8.410   4.526  1.00 83.88           N  
ATOM   1044  CA  LYS A 133     -23.229   7.829   3.604  1.00 83.88           C  
ATOM   1045  C   LYS A 133     -24.498   7.406   4.337  1.00 83.88           C  
ATOM   1046  CB  LYS A 133     -22.623   6.632   2.870  1.00 83.88           C  
ATOM   1047  O   LYS A 133     -25.599   7.499   3.789  1.00 83.88           O  
ATOM   1048  CG  LYS A 133     -21.580   7.007   1.828  1.00 83.88           C  
ATOM   1049  CD  LYS A 133     -21.027   5.776   1.122  1.00 83.88           C  
ATOM   1050  CE  LYS A 133     -19.947   6.146   0.115  1.00 83.88           C  
ATOM   1051  NZ  LYS A 133     -19.368   4.938  -0.546  1.00 83.88           N  
ATOM   1052  N   GLY A 134     -24.330   6.817   5.530  1.00 78.39           N  
ATOM   1053  CA  GLY A 134     -25.466   6.368   6.320  1.00 78.39           C  
ATOM   1054  C   GLY A 134     -26.320   7.509   6.839  1.00 78.39           C  
ATOM   1055  O   GLY A 134     -27.526   7.348   7.036  1.00 78.39           O  
ATOM   1056  N   ASN A 135     -25.793   8.700   7.110  1.00 69.30           N  
ATOM   1057  CA  ASN A 135     -26.548   9.850   7.595  1.00 69.30           C  
ATOM   1058  C   ASN A 135     -27.321  10.529   6.468  1.00 69.30           C  
ATOM   1059  CB  ASN A 135     -25.619  10.853   8.281  1.00 69.30           C  
ATOM   1060  O   ASN A 135     -28.274  11.268   6.720  1.00 69.30           O  
ATOM   1061  CG  ASN A 135     -25.312  10.477   9.717  1.00 69.30           C  
ATOM   1062  ND2 ASN A 135     -24.833  11.442  10.493  1.00 69.30           N  
ATOM   1063  OD1 ASN A 135     -25.502   9.328  10.125  1.00 69.30           O  
ATOM   1064  N   THR A 136     -26.894  10.341   5.244  1.00 61.58           N  
ATOM   1065  CA  THR A 136     -27.669  10.939   4.163  1.00 61.58           C  
ATOM   1066  C   THR A 136     -28.910  10.105   3.860  1.00 61.58           C  
ATOM   1067  CB  THR A 136     -26.822  11.088   2.885  1.00 61.58           C  
ATOM   1068  O   THR A 136     -29.891  10.617   3.317  1.00 61.58           O  
ATOM   1069  CG2 THR A 136     -25.691  12.090   3.088  1.00 61.58           C  
ATOM   1070  OG1 THR A 136     -26.262   9.815   2.540  1.00 61.58           O  
ATOM   1071  N   ASP A 137     -28.976   8.830   4.365  1.00 60.00           N  
ATOM   1072  CA  ASP A 137     -30.198   8.082   4.087  1.00 60.00           C  
ATOM   1073  C   ASP A 137     -31.226   8.275   5.200  1.00 60.00           C  
ATOM   1074  CB  ASP A 137     -29.888   6.594   3.910  1.00 60.00           C  
ATOM   1075  O   ASP A 137     -32.421   8.050   4.995  1.00 60.00           O  
ATOM   1076  CG  ASP A 137     -29.261   6.275   2.564  1.00 60.00           C  
ATOM   1077  OD1 ASP A 137     -29.368   7.100   1.631  1.00 60.00           O  
ATOM   1078  OD2 ASP A 137     -28.657   5.188   2.435  1.00 60.00           O  
ATOM   1079  N   ASP A 138     -30.801   8.879   6.358  1.00 58.49           N  
ATOM   1080  CA  ASP A 138     -31.790   9.002   7.424  1.00 58.49           C  
ATOM   1081  C   ASP A 138     -32.467  10.371   7.390  1.00 58.49           C  
ATOM   1082  CB  ASP A 138     -31.139   8.772   8.790  1.00 58.49           C  
ATOM   1083  O   ASP A 138     -33.505  10.572   8.025  1.00 58.49           O  
ATOM   1084  CG  ASP A 138     -30.849   7.308   9.069  1.00 58.49           C  
ATOM   1085  OD1 ASP A 138     -31.446   6.431   8.408  1.00 58.49           O  
ATOM   1086  OD2 ASP A 138     -30.018   7.028   9.959  1.00 58.49           O  
ATOM   1087  N   SER A 139     -32.028  11.291   6.568  1.00 55.00           N  
ATOM   1088  CA  SER A 139     -32.753  12.557   6.557  1.00 55.00           C  
ATOM   1089  C   SER A 139     -33.730  12.625   5.388  1.00 55.00           C  
ATOM   1090  CB  SER A 139     -31.778  13.733   6.486  1.00 55.00           C  
ATOM   1091  O   SER A 139     -34.489  13.588   5.261  1.00 55.00           O  
ATOM   1092  OG  SER A 139     -31.006  13.675   5.299  1.00 55.00           O  
ATOM   1093  N   ASP A 140     -34.031  11.448   4.721  1.00 54.23           N  
ATOM   1094  CA  ASP A 140     -35.104  11.572   3.740  1.00 54.23           C  
ATOM   1095  C   ASP A 140     -36.338  10.784   4.173  1.00 54.23           C  
ATOM   1096  CB  ASP A 140     -34.632  11.096   2.365  1.00 54.23           C  
ATOM   1097  O   ASP A 140     -37.292  10.642   3.405  1.00 54.23           O  
ATOM   1098  CG  ASP A 140     -33.921  12.180   1.574  1.00 54.23           C  
ATOM   1099  OD1 ASP A 140     -34.089  13.377   1.892  1.00 54.23           O  
ATOM   1100  OD2 ASP A 140     -33.189  11.834   0.621  1.00 54.23           O  
ATOM   1101  N   THR A 141     -36.565  10.617   5.495  1.00 46.81           N  
ATOM   1102  CA  THR A 141     -37.919  10.163   5.790  1.00 46.81           C  
ATOM   1103  C   THR A 141     -38.736  11.278   6.436  1.00 46.81           C  
ATOM   1104  CB  THR A 141     -37.907   8.931   6.713  1.00 46.81           C  
ATOM   1105  O   THR A 141     -38.283  11.911   7.393  1.00 46.81           O  
ATOM   1106  CG2 THR A 141     -38.063   7.642   5.913  1.00 46.81           C  
ATOM   1107  OG1 THR A 141     -36.666   8.889   7.428  1.00 46.81           O  
ATOM   1108  N   LYS A 142     -39.016  12.333   5.752  1.00 45.47           N  
ATOM   1109  CA  LYS A 142     -40.079  13.254   6.142  1.00 45.47           C  
ATOM   1110  C   LYS A 142     -41.315  12.497   6.620  1.00 45.47           C  
ATOM   1111  CB  LYS A 142     -40.447  14.173   4.976  1.00 45.47           C  
ATOM   1112  O   LYS A 142     -41.782  11.573   5.950  1.00 45.47           O  
ATOM   1113  CG  LYS A 142     -40.451  15.653   5.332  1.00 45.47           C  
ATOM   1114  CD  LYS A 142     -40.864  16.512   4.144  1.00 45.47           C  
ATOM   1115  CE  LYS A 142     -40.769  17.997   4.468  1.00 45.47           C  
ATOM   1116  NZ  LYS A 142     -41.220  18.844   3.323  1.00 45.47           N  
ATOM   1117  N   PRO A 143     -41.758  12.634   7.880  1.00 47.59           N  
ATOM   1118  CA  PRO A 143     -43.042  12.086   8.324  1.00 47.59           C  
ATOM   1119  C   PRO A 143     -44.236  12.773   7.665  1.00 47.59           C  
ATOM   1120  CB  PRO A 143     -43.031  12.340   9.833  1.00 47.59           C  
ATOM   1121  O   PRO A 143     -44.241  13.997   7.511  1.00 47.59           O  
ATOM   1122  CG  PRO A 143     -41.937  13.336  10.045  1.00 47.59           C  
ATOM   1123  CD  PRO A 143     -41.270  13.600   8.726  1.00 47.59           C  
ATOM   1124  N   ASP A 144     -44.594  12.463   6.413  1.00 48.44           N  
ATOM   1125  CA  ASP A 144     -45.844  12.997   5.882  1.00 48.44           C  
ATOM   1126  C   ASP A 144     -47.040  12.508   6.696  1.00 48.44           C  
ATOM   1127  CB  ASP A 144     -46.013  12.608   4.412  1.00 48.44           C  
ATOM   1128  O   ASP A 144     -47.168  11.311   6.962  1.00 48.44           O  
ATOM   1129  CG  ASP A 144     -45.161  13.446   3.475  1.00 48.44           C  
ATOM   1130  OD1 ASP A 144     -44.687  14.528   3.885  1.00 48.44           O  
ATOM   1131  OD2 ASP A 144     -44.964  13.022   2.316  1.00 48.44           O  
ATOM   1132  N   SER A 145     -47.503  13.285   7.667  1.00 44.34           N  
ATOM   1133  CA  SER A 145     -48.677  14.130   7.859  1.00 44.34           C  
ATOM   1134  C   SER A 145     -49.867  13.318   8.357  1.00 44.34           C  
ATOM   1135  CB  SER A 145     -49.044  14.842   6.557  1.00 44.34           C  
ATOM   1136  O   SER A 145     -50.138  12.228   7.848  1.00 44.34           O  
ATOM   1137  OG  SER A 145     -49.557  13.923   5.608  1.00 44.34           O  
ATOM   1138  N   LYS A 146     -49.975  13.309   9.674  1.00 37.83           N  
ATOM   1139  CA  LYS A 146     -51.043  13.778  10.553  1.00 37.83           C  
ATOM   1140  C   LYS A 146     -52.279  14.176   9.752  1.00 37.83           C  
ATOM   1141  CB  LYS A 146     -50.563  14.960  11.397  1.00 37.83           C  
ATOM   1142  O   LYS A 146     -52.172  14.865   8.736  1.00 37.83           O  
ATOM   1143  CG  LYS A 146     -50.044  14.568  12.773  1.00 37.83           C  
ATOM   1144  CD  LYS A 146     -49.687  15.793  13.605  1.00 37.83           C  
ATOM   1145  CE  LYS A 146     -49.070  15.401  14.941  1.00 37.83           C  
ATOM   1146  NZ  LYS A 146     -48.772  16.596  15.786  1.00 37.83           N  
ATOM   1147  N   THR A 147     -53.314  13.345   9.700  1.00 46.73           N  
ATOM   1148  CA  THR A 147     -54.715  13.558  10.046  1.00 46.73           C  
ATOM   1149  C   THR A 147     -55.592  12.461   9.449  1.00 46.73           C  
ATOM   1150  CB  THR A 147     -55.208  14.934   9.561  1.00 46.73           C  
ATOM   1151  O   THR A 147     -55.389  12.051   8.304  1.00 46.73           O  
ATOM   1152  CG2 THR A 147     -56.038  15.630  10.634  1.00 46.73           C  
ATOM   1153  OG1 THR A 147     -54.077  15.754   9.239  1.00 46.73           O  
TER    1154      THR A 147                                                      
ENDMDL                                                                          
END                                                                             
