# Supplementary material for: Distantly related Alteromonas bacteriophages share tail fibers exhibiting properties of transient chaperone caps
Source: Nat Commun. 2023 Oct 16;14:6517. doi: 10.1038/s41467-023-42114-8 (PMC10579305; doi:10.1038/s41467-023-42114-8)
Supplement: Supplementary file 4 — Source Data [file 41467_2023_42114_MOESM4_ESM.zip › Source_data/Supplementary_Information/FigS2e_S16_gp37_LTF_trimer.pdb]

ATOM      1  N   ALA A   1      11.386  26.076 -53.635  1.00 48.94           N  
ATOM      2  H   ALA A   1      11.542  25.995 -54.629  1.00 48.94           H  
ATOM      3  H2  ALA A   1      10.918  26.950 -53.441  1.00 48.94           H  
ATOM      4  H3  ALA A   1      10.798  25.321 -53.312  1.00 48.94           H  
ATOM      5  CA  ALA A   1      12.676  26.021 -52.924  1.00 48.94           C  
ATOM      6  HA  ALA A   1      12.483  26.066 -51.852  1.00 48.94           H  
ATOM      7  C   ALA A   1      13.515  27.230 -53.305  1.00 48.94           C  
ATOM      8  CB  ALA A   1      13.417  24.709 -53.224  1.00 48.94           C  
ATOM      9  HB1 ALA A   1      14.381  24.710 -52.714  1.00 48.94           H  
ATOM     10  HB2 ALA A   1      13.581  24.599 -54.296  1.00 48.94           H  
ATOM     11  HB3 ALA A   1      12.832  23.864 -52.860  1.00 48.94           H  
ATOM     12  O   ALA A   1      13.934  27.335 -54.452  1.00 48.94           O  
ATOM     13  N   LEU A   2      13.727  28.158 -52.371  1.00 56.45           N  
ATOM     14  H   LEU A   2      13.351  28.040 -51.441  1.00 56.45           H  
ATOM     15  CA  LEU A   2      14.781  29.159 -52.513  1.00 56.45           C  
ATOM     16  HA  LEU A   2      14.743  29.620 -53.500  1.00 56.45           H  
ATOM     17  C   LEU A   2      16.106  28.419 -52.379  1.00 56.45           C  
ATOM     18  CB  LEU A   2      14.620  30.247 -51.437  1.00 56.45           C  
ATOM     19  HB2 LEU A   2      15.570  30.764 -51.300  1.00 56.45           H  
ATOM     20  HB3 LEU A   2      14.374  29.769 -50.489  1.00 56.45           H  
ATOM     21  O   LEU A   2      16.551  28.105 -51.278  1.00 56.45           O  
ATOM     22  CG  LEU A   2      13.544  31.287 -51.793  1.00 56.45           C  
ATOM     23  HG  LEU A   2      12.688  30.786 -52.246  1.00 56.45           H  
ATOM     24  CD1 LEU A   2      13.062  31.994 -50.530  1.00 56.45           C  
ATOM     25 HD11 LEU A   2      12.290  32.720 -50.784  1.00 56.45           H  
ATOM     26 HD12 LEU A   2      13.893  32.511 -50.049  1.00 56.45           H  
ATOM     27 HD13 LEU A   2      12.643  31.270 -49.832  1.00 56.45           H  
ATOM     28  CD2 LEU A   2      14.083  32.338 -52.766  1.00 56.45           C  
ATOM     29 HD21 LEU A   2      14.401  31.868 -53.697  1.00 56.45           H  
ATOM     30 HD22 LEU A   2      13.302  33.063 -52.995  1.00 56.45           H  
ATOM     31 HD23 LEU A   2      14.931  32.862 -52.325  1.00 56.45           H  
ATOM     32  N   ARG A   3      16.698  28.072 -53.516  1.00 52.83           N  
ATOM     33  H   ARG A   3      16.258  28.329 -54.388  1.00 52.83           H  
ATOM     34  CA  ARG A   3      18.102  27.708 -53.545  1.00 52.83           C  
ATOM     35  HA  ARG A   3      18.343  27.090 -52.680  1.00 52.83           H  
ATOM     36  C   ARG A   3      18.870  29.015 -53.405  1.00 52.83           C  
ATOM     37  CB  ARG A   3      18.418  26.935 -54.833  1.00 52.83           C  
ATOM     38  HB2 ARG A   3      17.613  27.034 -55.561  1.00 52.83           H  
ATOM     39  HB3 ARG A   3      19.327  27.344 -55.272  1.00 52.83           H  
ATOM     40  O   ARG A   3      18.747  29.912 -54.232  1.00 52.83           O  
ATOM     41  CG  ARG A   3      18.676  25.465 -54.516  1.00 52.83           C  
ATOM     42  HG2 ARG A   3      19.541  25.427 -53.853  1.00 52.83           H  
ATOM     43  HG3 ARG A   3      17.801  25.042 -54.023  1.00 52.83           H  
ATOM     44  CD  ARG A   3      19.006  24.655 -55.769  1.00 52.83           C  
ATOM     45  HD2 ARG A   3      19.899  25.088 -56.219  1.00 52.83           H  
ATOM     46  HD3 ARG A   3      18.181  24.741 -56.476  1.00 52.83           H  
ATOM     47  NE  ARG A   3      19.234  23.230 -55.439  1.00 52.83           N  
ATOM     48  HE  ARG A   3      18.900  22.913 -54.540  1.00 52.83           H  
ATOM     49  NH1 ARG A   3      20.351  22.673 -57.359  1.00 52.83           N  
ATOM     50 HH11 ARG A   3      20.901  22.016 -57.894  1.00 52.83           H  
ATOM     51 HH12 ARG A   3      20.291  23.641 -57.644  1.00 52.83           H  
ATOM     52  NH2 ARG A   3      20.027  21.120 -55.787  1.00 52.83           N  
ATOM     53 HH21 ARG A   3      19.665  20.826 -54.891  1.00 52.83           H  
ATOM     54 HH22 ARG A   3      20.536  20.461 -56.359  1.00 52.83           H  
ATOM     55  CZ  ARG A   3      19.867  22.351 -56.193  1.00 52.83           C  
ATOM     56  N   GLY A   4      19.566  29.168 -52.285  1.00 50.93           N  
ATOM     57  H   GLY A   4      19.555  28.422 -51.605  1.00 50.93           H  
ATOM     58  CA  GLY A   4      20.546  30.231 -52.138  1.00 50.93           C  
ATOM     59  HA2 GLY A   4      20.914  30.264 -51.112  1.00 50.93           H  
ATOM     60  HA3 GLY A   4      20.108  31.195 -52.399  1.00 50.93           H  
ATOM     61  C   GLY A   4      21.705  29.923 -53.072  1.00 50.93           C  
ATOM     62  O   GLY A   4      22.655  29.263 -52.663  1.00 50.93           O  
ATOM     63  N   ASP A   5      21.601  30.372 -54.316  1.00 51.81           N  
ATOM     64  H   ASP A   5      20.711  30.741 -54.619  1.00 51.81           H  
ATOM     65  CA  ASP A   5      22.661  30.289 -55.314  1.00 51.81           C  
ATOM     66  HA  ASP A   5      23.150  29.318 -55.240  1.00 51.81           H  
ATOM     67  C   ASP A   5      23.699  31.375 -54.999  1.00 51.81           C  
ATOM     68  CB  ASP A   5      22.074  30.414 -56.733  1.00 51.81           C  
ATOM     69  HB2 ASP A   5      21.650  31.411 -56.850  1.00 51.81           H  
ATOM     70  HB3 ASP A   5      22.883  30.304 -57.455  1.00 51.81           H  
ATOM     71  O   ASP A   5      23.827  32.382 -55.694  1.00 51.81           O  
ATOM     72  CG  ASP A   5      20.988  29.386 -57.061  1.00 51.81           C  
ATOM     73  OD1 ASP A   5      20.110  29.714 -57.889  1.00 51.81           O  
ATOM     74  OD2 ASP A   5      21.049  28.260 -56.516  1.00 51.81           O  
ATOM     75  N   GLY A   6      24.425  31.217 -53.890  1.00 51.58           N  
ATOM     76  H   GLY A   6      24.250  30.387 -53.342  1.00 51.58           H  
ATOM     77  CA  GLY A   6      25.706  31.904 -53.747  1.00 51.58           C  
ATOM     78  HA2 GLY A   6      25.550  32.980 -53.824  1.00 51.58           H  
ATOM     79  HA3 GLY A   6      26.158  31.667 -52.784  1.00 51.58           H  
ATOM     80  C   GLY A   6      26.644  31.440 -54.865  1.00 51.58           C  
ATOM     81  O   GLY A   6      26.391  30.386 -55.453  1.00 51.58           O  
ATOM     82  N   PRO A   7      27.715  32.187 -55.188  1.00 54.57           N  
ATOM     83  CA  PRO A   7      28.771  31.685 -56.054  1.00 54.57           C  
ATOM     84  HA  PRO A   7      28.385  31.508 -57.058  1.00 54.57           H  
ATOM     85  C   PRO A   7      29.269  30.377 -55.460  1.00 54.57           C  
ATOM     86  CB  PRO A   7      29.849  32.768 -56.107  1.00 54.57           C  
ATOM     87  HB2 PRO A   7      30.856  32.353 -56.146  1.00 54.57           H  
ATOM     88  HB3 PRO A   7      29.671  33.410 -56.969  1.00 54.57           H  
ATOM     89  O   PRO A   7      30.001  30.333 -54.474  1.00 54.57           O  
ATOM     90  CG  PRO A   7      29.610  33.565 -54.826  1.00 54.57           C  
ATOM     91  HG2 PRO A   7      29.922  34.604 -54.932  1.00 54.57           H  
ATOM     92  HG3 PRO A   7      30.142  33.092 -54.001  1.00 54.57           H  
ATOM     93  CD  PRO A   7      28.105  33.448 -54.592  1.00 54.57           C  
ATOM     94  HD2 PRO A   7      27.585  34.260 -55.100  1.00 54.57           H  
ATOM     95  HD3 PRO A   7      27.895  33.473 -53.523  1.00 54.57           H  
ATOM     96  N   VAL A   8      28.769  29.297 -56.035  1.00 44.17           N  
ATOM     97  H   VAL A   8      28.020  29.406 -56.703  1.00 44.17           H  
ATOM     98  CA  VAL A   8      29.217  27.984 -55.685  1.00 44.17           C  
ATOM     99  HA  VAL A   8      29.423  27.947 -54.616  1.00 44.17           H  
ATOM    100  C   VAL A   8      30.498  27.800 -56.462  1.00 44.17           C  
ATOM    101  CB  VAL A   8      28.196  26.910 -56.030  1.00 44.17           C  
ATOM    102  HB  VAL A   8      28.186  26.713 -57.102  1.00 44.17           H  
ATOM    103  O   VAL A   8      30.476  27.538 -57.665  1.00 44.17           O  
ATOM    104  CG1 VAL A   8      28.716  25.692 -55.302  1.00 44.17           C  
ATOM    105 HG11 VAL A   8      28.473  25.736 -54.241  1.00 44.17           H  
ATOM    106 HG12 VAL A   8      28.264  24.836 -55.804  1.00 44.17           H  
ATOM    107 HG13 VAL A   8      29.793  25.569 -55.410  1.00 44.17           H  
ATOM    108  CG2 VAL A   8      26.754  27.197 -55.596  1.00 44.17           C  
ATOM    109 HG21 VAL A   8      26.324  27.963 -56.242  1.00 44.17           H  
ATOM    110 HG22 VAL A   8      26.736  27.561 -54.568  1.00 44.17           H  
ATOM    111 HG23 VAL A   8      26.139  26.302 -55.684  1.00 44.17           H  
ATOM    112  N   ASP A   9      31.618  27.965 -55.781  1.00 54.01           N  
ATOM    113  H   ASP A   9      31.580  28.336 -54.842  1.00 54.01           H  
ATOM    114  CA  ASP A   9      32.902  27.557 -56.318  1.00 54.01           C  
ATOM    115  HA  ASP A   9      33.116  28.133 -57.218  1.00 54.01           H  
ATOM    116  C   ASP A   9      32.825  26.073 -56.694  1.00 54.01           C  
ATOM    117  CB  ASP A   9      34.007  27.820 -55.289  1.00 54.01           C  
ATOM    118  HB2 ASP A   9      33.699  27.443 -54.314  1.00 54.01           H  
ATOM    119  HB3 ASP A   9      34.901  27.275 -55.593  1.00 54.01           H  
ATOM    120  O   ASP A   9      32.752  25.209 -55.828  1.00 54.01           O  
ATOM    121  CG  ASP A   9      34.378  29.301 -55.189  1.00 54.01           C  
ATOM    122  OD1 ASP A   9      34.729  29.728 -54.069  1.00 54.01           O  
ATOM    123  OD2 ASP A   9      34.358  29.977 -56.244  1.00 54.01           O  
ATOM    124  N   ALA A  10      32.774  25.801 -58.000  1.00 53.92           N  
ATOM    125  H   ALA A  10      32.647  26.611 -58.589  1.00 53.92           H  
ATOM    126  CA  ALA A  10      33.027  24.528 -58.686  1.00 53.92           C  
ATOM    127  HA  ALA A  10      32.591  24.644 -59.678  1.00 53.92           H  
ATOM    128  C   ALA A  10      32.388  23.223 -58.142  1.00 53.92           C  
ATOM    129  CB  ALA A  10      34.541  24.409 -58.893  1.00 53.92           C  
ATOM    130  HB1 ALA A  10      35.031  24.270 -57.929  1.00 53.92           H  
ATOM    131  HB2 ALA A  10      34.929  25.311 -59.366  1.00 53.92           H  
ATOM    132  HB3 ALA A  10      34.763  23.552 -59.530  1.00 53.92           H  
ATOM    133  O   ALA A  10      32.682  22.147 -58.659  1.00 53.92           O  
ATOM    134  N   GLY A  11      31.483  23.276 -57.169  1.00 52.27           N  
ATOM    135  H   GLY A  11      31.416  24.153 -56.671  1.00 52.27           H  
ATOM    136  CA  GLY A  11      30.862  22.107 -56.559  1.00 52.27           C  
ATOM    137  HA2 GLY A  11      30.738  21.308 -57.290  1.00 52.27           H  
ATOM    138  HA3 GLY A  11      31.491  21.746 -55.745  1.00 52.27           H  
ATOM    139  C   GLY A  11      29.512  22.491 -55.995  1.00 52.27           C  
ATOM    140  O   GLY A  11      29.434  22.874 -54.838  1.00 52.27           O  
ATOM    141  N   GLN A  12      28.482  22.456 -56.847  1.00 53.35           N  
ATOM    142  H   GLN A  12      28.693  22.147 -57.786  1.00 53.35           H  
ATOM    143  CA  GLN A  12      27.075  22.765 -56.546  1.00 53.35           C  
ATOM    144  HA  GLN A  12      26.846  23.787 -56.847  1.00 53.35           H  
ATOM    145  C   GLN A  12      26.744  22.616 -55.050  1.00 53.35           C  
ATOM    146  CB  GLN A  12      26.187  21.842 -57.383  1.00 53.35           C  
ATOM    147  HB2 GLN A  12      26.467  20.802 -57.213  1.00 53.35           H  
ATOM    148  HB3 GLN A  12      25.153  21.977 -57.065  1.00 53.35           H  
ATOM    149  O   GLN A  12      26.626  21.498 -54.552  1.00 53.35           O  
ATOM    150  CG  GLN A  12      26.281  22.167 -58.881  1.00 53.35           C  
ATOM    151  HG2 GLN A  12      26.065  23.225 -59.030  1.00 53.35           H  
ATOM    152  HG3 GLN A  12      27.289  21.966 -59.246  1.00 53.35           H  
ATOM    153  CD  GLN A  12      25.300  21.351 -59.713  1.00 53.35           C  
ATOM    154  NE2 GLN A  12      25.071  21.727 -60.951  1.00 53.35           N  
ATOM    155 HE21 GLN A  12      25.531  22.537 -61.342  1.00 53.35           H  
ATOM    156 HE22 GLN A  12      24.426  21.150 -61.473  1.00 53.35           H  
ATOM    157  OE1 GLN A  12      24.711  20.375 -59.284  1.00 53.35           O  
ATOM    158  N   GLN A  13      26.618  23.734 -54.328  1.00 57.68           N  
ATOM    159  H   GLN A  13      26.782  24.631 -54.764  1.00 57.68           H  
ATOM    160  CA  GLN A  13      26.193  23.722 -52.942  1.00 57.68           C  
ATOM    161  HA  GLN A  13      26.822  23.024 -52.390  1.00 57.68           H  
ATOM    162  C   GLN A  13      24.777  23.187 -52.953  1.00 57.68           C  
ATOM    163  CB  GLN A  13      26.279  25.107 -52.284  1.00 57.68           C  
ATOM    164  HB2 GLN A  13      26.237  25.891 -53.040  1.00 57.68           H  
ATOM    165  HB3 GLN A  13      25.436  25.241 -51.607  1.00 57.68           H  
ATOM    166  O   GLN A  13      23.857  23.782 -53.517  1.00 57.68           O  
ATOM    167  CG  GLN A  13      27.566  25.213 -51.460  1.00 57.68           C  
ATOM    168  HG2 GLN A  13      28.429  25.009 -52.094  1.00 57.68           H  
ATOM    169  HG3 GLN A  13      27.541  24.457 -50.675  1.00 57.68           H  
ATOM    170  CD  GLN A  13      27.758  26.572 -50.810  1.00 57.68           C  
ATOM    171  NE2 GLN A  13      28.678  26.647 -49.879  1.00 57.68           N  
ATOM    172 HE21 GLN A  13      29.272  25.859 -49.665  1.00 57.68           H  
ATOM    173 HE22 GLN A  13      28.721  27.499 -49.339  1.00 57.68           H  
ATOM    174  OE1 GLN A  13      27.092  27.556 -51.095  1.00 57.68           O  
ATOM    175  N   ILE A  14      24.637  22.001 -52.385  1.00 73.06           N  
ATOM    176  H   ILE A  14      25.459  21.531 -52.032  1.00 73.06           H  
ATOM    177  CA  ILE A  14      23.345  21.384 -52.184  1.00 73.06           C  
ATOM    178  HA  ILE A  14      22.827  21.351 -53.142  1.00 73.06           H  
ATOM    179  C   ILE A  14      22.585  22.317 -51.241  1.00 73.06           C  
ATOM    180  CB  ILE A  14      23.511  19.940 -51.670  1.00 73.06           C  
ATOM    181  HB  ILE A  14      23.968  19.971 -50.681  1.00 73.06           H  
ATOM    182  O   ILE A  14      23.140  22.828 -50.264  1.00 73.06           O  
ATOM    183  CG1 ILE A  14      24.434  19.132 -52.623  1.00 73.06           C  
ATOM    184 HG12 ILE A  14      25.388  19.645 -52.744  1.00 73.06           H  
ATOM    185 HG13 ILE A  14      23.967  19.058 -53.605  1.00 73.06           H  
ATOM    186  CG2 ILE A  14      22.128  19.277 -51.553  1.00 73.06           C  
ATOM    187 HG21 ILE A  14      22.224  18.283 -51.116  1.00 73.06           H  
ATOM    188 HG22 ILE A  14      21.492  19.839 -50.869  1.00 73.06           H  
ATOM    189 HG23 ILE A  14      21.645  19.198 -52.526  1.00 73.06           H  
ATOM    190  CD1 ILE A  14      24.776  17.724 -52.127  1.00 73.06           C  
ATOM    191 HD11 ILE A  14      25.190  17.775 -51.120  1.00 73.06           H  
ATOM    192 HD12 ILE A  14      25.515  17.278 -52.793  1.00 73.06           H  
ATOM    193 HD13 ILE A  14      23.887  17.093 -52.124  1.00 73.06           H  
ATOM    194  N   ALA A  15      21.341  22.624 -51.601  1.00 85.39           N  
ATOM    195  H   ALA A  15      20.927  22.120 -52.372  1.00 85.39           H  
ATOM    196  CA  ALA A  15      20.487  23.454 -50.772  1.00 85.39           C  
ATOM    197  HA  ALA A  15      20.935  24.441 -50.660  1.00 85.39           H  
ATOM    198  C   ALA A  15      20.361  22.780 -49.407  1.00 85.39           C  
ATOM    199  CB  ALA A  15      19.113  23.576 -51.440  1.00 85.39           C  
ATOM    200  HB1 ALA A  15      19.241  23.840 -52.490  1.00 85.39           H  
ATOM    201  HB2 ALA A  15      18.521  24.336 -50.930  1.00 85.39           H  
ATOM    202  HB3 ALA A  15      18.582  22.626 -51.384  1.00 85.39           H  
ATOM    203  O   ALA A  15      19.853  21.676 -49.345  1.00 85.39           O  
ATOM    204  N   ARG A  16      20.804  23.427 -48.329  1.00 93.84           N  
ATOM    205  H   ARG A  16      21.329  24.281 -48.449  1.00 93.84           H  
ATOM    206  CA  ARG A  16      20.658  22.854 -46.981  1.00 93.84           C  
ATOM    207  HA  ARG A  16      20.691  21.767 -47.058  1.00 93.84           H  
ATOM    208  C   ARG A  16      19.314  23.158 -46.331  1.00 93.84           C  
ATOM    209  CB  ARG A  16      21.819  23.277 -46.087  1.00 93.84           C  
ATOM    210  HB2 ARG A  16      21.665  22.820 -45.109  1.00 93.84           H  
ATOM    211  HB3 ARG A  16      21.826  24.359 -45.960  1.00 93.84           H  
ATOM    212  O   ARG A  16      19.018  22.660 -45.252  1.00 93.84           O  
ATOM    213  CG  ARG A  16      23.163  22.814 -46.658  1.00 93.84           C  
ATOM    214  HG2 ARG A  16      23.074  21.802 -47.055  1.00 93.84           H  
ATOM    215  HG3 ARG A  16      23.488  23.485 -47.453  1.00 93.84           H  
ATOM    216  CD  ARG A  16      24.172  22.816 -45.519  1.00 93.84           C  
ATOM    217  HD2 ARG A  16      24.295  23.832 -45.142  1.00 93.84           H  
ATOM    218  HD3 ARG A  16      23.767  22.187 -44.726  1.00 93.84           H  
ATOM    219  NE  ARG A  16      25.470  22.263 -45.925  1.00 93.84           N  
ATOM    220  HE  ARG A  16      25.586  22.019 -46.898  1.00 93.84           H  
ATOM    221  NH1 ARG A  16      26.263  22.024 -43.792  1.00 93.84           N  
ATOM    222 HH11 ARG A  16      25.358  22.268 -43.416  1.00 93.84           H  
ATOM    223 HH12 ARG A  16      27.027  21.812 -43.167  1.00 93.84           H  
ATOM    224  NH2 ARG A  16      27.561  21.448 -45.490  1.00 93.84           N  
ATOM    225 HH21 ARG A  16      27.759  21.377 -46.478  1.00 93.84           H  
ATOM    226 HH22 ARG A  16      28.285  21.327 -44.796  1.00 93.84           H  
ATOM    227  CZ  ARG A  16      26.420  21.914 -45.078  1.00 93.84           C  
ATOM    228  N   TRP A  17      18.516  24.000 -46.984  1.00 95.53           N  
ATOM    229  H   TRP A  17      18.806  24.302 -47.903  1.00 95.53           H  
ATOM    230  CA  TRP A  17      17.202  24.414 -46.521  1.00 95.53           C  
ATOM    231  HA  TRP A  17      16.892  23.729 -45.732  1.00 95.53           H  
ATOM    232  C   TRP A  17      16.211  24.316 -47.670  1.00 95.53           C  
ATOM    233  CB  TRP A  17      17.250  25.824 -45.922  1.00 95.53           C  
ATOM    234  HB2 TRP A  17      17.459  26.542 -46.714  1.00 95.53           H  
ATOM    235  HB3 TRP A  17      16.272  26.060 -45.502  1.00 95.53           H  
ATOM    236  O   TRP A  17      16.445  24.860 -48.756  1.00 95.53           O  
ATOM    237  CG  TRP A  17      18.285  25.977 -44.855  1.00 95.53           C  
ATOM    238  CD1 TRP A  17      18.143  25.614 -43.561  1.00 95.53           C  
ATOM    239  HD1 TRP A  17      17.250  25.182 -43.134  1.00 95.53           H  
ATOM    240  CD2 TRP A  17      19.678  26.381 -45.006  1.00 95.53           C  
ATOM    241  CE2 TRP A  17      20.329  26.229 -43.746  1.00 95.53           C  
ATOM    242  CE3 TRP A  17      20.456  26.854 -46.087  1.00 95.53           C  
ATOM    243  HE3 TRP A  17      19.984  26.977 -47.050  1.00 95.53           H  
ATOM    244  NE1 TRP A  17      19.351  25.742 -42.907  1.00 95.53           N  
ATOM    245  HE1 TRP A  17      19.526  25.312 -42.010  1.00 95.53           H  
ATOM    246  CH2 TRP A  17      22.438  26.983 -44.669  1.00 95.53           C  
ATOM    247  HH2 TRP A  17      23.491  27.189 -44.550  1.00 95.53           H  
ATOM    248  CZ2 TRP A  17      21.688  26.519 -43.576  1.00 95.53           C  
ATOM    249  HZ2 TRP A  17      22.152  26.344 -42.616  1.00 95.53           H  
ATOM    250  CZ3 TRP A  17      21.822  27.157 -45.921  1.00 95.53           C  
ATOM    251  HZ3 TRP A  17      22.401  27.507 -46.763  1.00 95.53           H  
ATOM    252  N   TYR A  18      15.100  23.634 -47.431  1.00 96.15           N  
ATOM    253  H   TYR A  18      14.975  23.240 -46.509  1.00 96.15           H  
ATOM    254  CA  TYR A  18      14.087  23.359 -48.434  1.00 96.15           C  
ATOM    255  HA  TYR A  18      14.404  23.783 -49.387  1.00 96.15           H  
ATOM    256  C   TYR A  18      12.782  24.029 -48.025  1.00 96.15           C  
ATOM    257  CB  TYR A  18      13.942  21.852 -48.670  1.00 96.15           C  
ATOM    258  HB2 TYR A  18      13.210  21.693 -49.463  1.00 96.15           H  
ATOM    259  HB3 TYR A  18      13.538  21.379 -47.774  1.00 96.15           H  
ATOM    260  O   TYR A  18      12.123  23.647 -47.065  1.00 96.15           O  
ATOM    261  CG  TYR A  18      15.233  21.150 -49.046  1.00 96.15           C  
ATOM    262  CD1 TYR A  18      15.562  20.944 -50.401  1.00 96.15           C  
ATOM    263  HD1 TYR A  18      14.886  21.278 -51.175  1.00 96.15           H  
ATOM    264  CD2 TYR A  18      16.098  20.681 -48.037  1.00 96.15           C  
ATOM    265  HD2 TYR A  18      15.843  20.808 -46.995  1.00 96.15           H  
ATOM    266  CE1 TYR A  18      16.747  20.260 -50.744  1.00 96.15           C  
ATOM    267  HE1 TYR A  18      17.000  20.065 -51.775  1.00 96.15           H  
ATOM    268  CE2 TYR A  18      17.287  20.012 -48.381  1.00 96.15           C  
ATOM    269  HE2 TYR A  18      17.946  19.634 -47.613  1.00 96.15           H  
ATOM    270  OH  TYR A  18      18.764  19.139 -50.066  1.00 96.15           O  
ATOM    271  HH  TYR A  18      19.331  19.026 -49.300  1.00 96.15           H  
ATOM    272  CZ  TYR A  18      17.616  19.792 -49.732  1.00 96.15           C  
ATOM    273  N   PHE A  19      12.420  25.053 -48.790  1.00 95.55           N  
ATOM    274  H   PHE A  19      13.086  25.362 -49.484  1.00 95.55           H  
ATOM    275  CA  PHE A  19      11.150  25.759 -48.675  1.00 95.55           C  
ATOM    276  HA  PHE A  19      10.749  25.652 -47.668  1.00 95.55           H  
ATOM    277  C   PHE A  19      10.160  25.145 -49.669  1.00 95.55           C  
ATOM    278  CB  PHE A  19      11.393  27.250 -48.937  1.00 95.55           C  
ATOM    279  HB2 PHE A  19      11.835  27.377 -49.926  1.00 95.55           H  
ATOM    280  HB3 PHE A  19      10.433  27.765 -48.948  1.00 95.55           H  
ATOM    281  O   PHE A  19      10.312  25.318 -50.892  1.00 95.55           O  
ATOM    282  CG  PHE A  19      12.285  27.932 -47.918  1.00 95.55           C  
ATOM    283  CD1 PHE A  19      11.711  28.628 -46.841  1.00 95.55           C  
ATOM    284  HD1 PHE A  19      10.638  28.636 -46.716  1.00 95.55           H  
ATOM    285  CD2 PHE A  19      13.687  27.888 -48.042  1.00 95.55           C  
ATOM    286  HD2 PHE A  19      14.157  27.346 -48.850  1.00 95.55           H  
ATOM    287  CE1 PHE A  19      12.516  29.301 -45.908  1.00 95.55           C  
ATOM    288  HE1 PHE A  19      12.059  29.824 -45.082  1.00 95.55           H  
ATOM    289  CE2 PHE A  19      14.498  28.540 -47.097  1.00 95.55           C  
ATOM    290  HE2 PHE A  19      15.573  28.490 -47.184  1.00 95.55           H  
ATOM    291  CZ  PHE A  19      13.914  29.251 -46.033  1.00 95.55           C  
ATOM    292  HZ  PHE A  19      14.540  29.743 -45.303  1.00 95.55           H  
ATOM    293  N   SER A  20       9.179  24.408 -49.156  1.00 96.40           N  
ATOM    294  H   SER A  20       9.124  24.318 -48.151  1.00 96.40           H  
ATOM    295  CA  SER A  20       8.168  23.705 -49.945  1.00 96.40           C  
ATOM    296  HA  SER A  20       8.569  23.462 -50.929  1.00 96.40           H  
ATOM    297  C   SER A  20       6.917  24.561 -50.114  1.00 96.40           C  
ATOM    298  CB  SER A  20       7.827  22.389 -49.263  1.00 96.40           C  
ATOM    299  HB2 SER A  20       7.625  22.600 -48.213  1.00 96.40           H  
ATOM    300  HB3 SER A  20       8.669  21.701 -49.332  1.00 96.40           H  
ATOM    301  O   SER A  20       6.199  24.859 -49.166  1.00 96.40           O  
ATOM    302  OG  SER A  20       6.681  21.816 -49.853  1.00 96.40           O  
ATOM    303  HG  SER A  20       6.211  21.442 -49.104  1.00 96.40           H  
ATOM    304  N   GLN A  21       6.632  24.962 -51.352  1.00 94.37           N  
ATOM    305  H   GLN A  21       7.213  24.642 -52.113  1.00 94.37           H  
ATOM    306  CA  GLN A  21       5.413  25.713 -51.660  1.00 94.37           C  
ATOM    307  HA  GLN A  21       5.243  26.456 -50.881  1.00 94.37           H  
ATOM    308  C   GLN A  21       4.160  24.843 -51.702  1.00 94.37           C  
ATOM    309  CB  GLN A  21       5.572  26.434 -52.994  1.00 94.37           C  
ATOM    310  HB2 GLN A  21       4.599  26.784 -53.336  1.00 94.37           H  
ATOM    311  HB3 GLN A  21       5.972  25.743 -53.737  1.00 94.37           H  
ATOM    312  O   GLN A  21       3.066  25.394 -51.763  1.00 94.37           O  
ATOM    313  CG  GLN A  21       6.484  27.653 -52.850  1.00 94.37           C  
ATOM    314  HG2 GLN A  21       7.481  27.345 -52.535  1.00 94.37           H  
ATOM    315  HG3 GLN A  21       6.070  28.323 -52.097  1.00 94.37           H  
ATOM    316  CD  GLN A  21       6.593  28.401 -54.163  1.00 94.37           C  
ATOM    317  NE2 GLN A  21       7.061  29.624 -54.138  1.00 94.37           N  
ATOM    318 HE21 GLN A  21       6.886  30.156 -54.978  1.00 94.37           H  
ATOM    319 HE22 GLN A  21       7.199  30.113 -53.265  1.00 94.37           H  
ATOM    320  OE1 GLN A  21       6.299  27.882 -55.224  1.00 94.37           O  
ATOM    321  N   GLU A  22       4.306  23.521 -51.663  1.00 95.10           N  
ATOM    322  H   GLU A  22       5.230  23.128 -51.559  1.00 95.10           H  
ATOM    323  CA  GLU A  22       3.191  22.579 -51.676  1.00 95.10           C  
ATOM    324  HA  GLU A  22       2.436  22.908 -52.390  1.00 95.10           H  
ATOM    325  C   GLU A  22       2.525  22.505 -50.297  1.00 95.10           C  
ATOM    326  CB  GLU A  22       3.736  21.225 -52.139  1.00 95.10           C  
ATOM    327  HB2 GLU A  22       4.462  20.863 -51.410  1.00 95.10           H  
ATOM    328  HB3 GLU A  22       4.243  21.370 -53.093  1.00 95.10           H  
ATOM    329  O   GLU A  22       1.336  22.791 -50.163  1.00 95.10           O  
ATOM    330  CG  GLU A  22       2.632  20.178 -52.323  1.00 95.10           C  
ATOM    331  HG2 GLU A  22       2.135  20.015 -51.367  1.00 95.10           H  
ATOM    332  HG3 GLU A  22       1.898  20.569 -53.027  1.00 95.10           H  
ATOM    333  CD  GLU A  22       3.172  18.837 -52.843  1.00 95.10           C  
ATOM    334  OE1 GLU A  22       2.330  17.938 -53.063  1.00 95.10           O  
ATOM    335  OE2 GLU A  22       4.404  18.721 -53.039  1.00 95.10           O  
ATOM    336  N   ASP A  23       3.305  22.263 -49.242  1.00 94.75           N  
ATOM    337  H   ASP A  23       4.280  22.053 -49.406  1.00 94.75           H  
ATOM    338  CA  ASP A  23       2.814  22.129 -47.860  1.00 94.75           C  
ATOM    339  HA  ASP A  23       1.725  22.088 -47.884  1.00 94.75           H  
ATOM    340  C   ASP A  23       3.166  23.321 -46.954  1.00 94.75           C  
ATOM    341  CB  ASP A  23       3.258  20.777 -47.261  1.00 94.75           C  
ATOM    342  HB2 ASP A  23       2.968  19.976 -47.939  1.00 94.75           H  
ATOM    343  HB3 ASP A  23       2.733  20.628 -46.317  1.00 94.75           H  
ATOM    344  O   ASP A  23       2.630  23.427 -45.855  1.00 94.75           O  
ATOM    345  CG  ASP A  23       4.756  20.655 -46.992  1.00 94.75           C  
ATOM    346  OD1 ASP A  23       5.201  19.711 -46.297  1.00 94.75           O  
ATOM    347  OD2 ASP A  23       5.517  21.522 -47.478  1.00 94.75           O  
ATOM    348  N   GLY A  24       4.004  24.252 -47.416  1.00 96.07           N  
ATOM    349  H   GLY A  24       4.459  24.088 -48.302  1.00 96.07           H  
ATOM    350  CA  GLY A  24       4.444  25.416 -46.646  1.00 96.07           C  
ATOM    351  HA2 GLY A  24       3.610  25.833 -46.082  1.00 96.07           H  
ATOM    352  HA3 GLY A  24       4.828  26.177 -47.325  1.00 96.07           H  
ATOM    353  C   GLY A  24       5.551  25.061 -45.668  1.00 96.07           C  
ATOM    354  O   GLY A  24       5.892  25.881 -44.824  1.00 96.07           O  
ATOM    355  N   SER A  25       6.092  23.842 -45.747  1.00 97.04           N  
ATOM    356  H   SER A  25       5.778  23.215 -46.474  1.00 97.04           H  
ATOM    357  CA  SER A  25       7.133  23.381 -44.842  1.00 97.04           C  
ATOM    358  HA  SER A  25       6.820  23.674 -43.840  1.00 97.04           H  
ATOM    359  C   SER A  25       8.469  24.064 -45.107  1.00 97.04           C  
ATOM    360  CB  SER A  25       7.263  21.852 -44.832  1.00 97.04           C  
ATOM    361  HB2 SER A  25       6.297  21.426 -44.558  1.00 97.04           H  
ATOM    362  HB3 SER A  25       7.988  21.559 -44.073  1.00 97.04           H  
ATOM    363  O   SER A  25       8.824  24.385 -46.246  1.00 97.04           O  
ATOM    364  OG  SER A  25       7.664  21.286 -46.063  1.00 97.04           O  
ATOM    365  HG  SER A  25       6.882  21.279 -46.619  1.00 97.04           H  
ATOM    366  N   LEU A  26       9.216  24.272 -44.029  1.00 96.76           N  
ATOM    367  H   LEU A  26       8.841  23.984 -43.136  1.00 96.76           H  
ATOM    368  CA  LEU A  26      10.628  24.614 -44.075  1.00 96.76           C  
ATOM    369  HA  LEU A  26      10.950  24.715 -45.112  1.00 96.76           H  
ATOM    370  C   LEU A  26      11.407  23.464 -43.453  1.00 96.76           C  
ATOM    371  CB  LEU A  26      10.856  25.964 -43.391  1.00 96.76           C  
ATOM    372  HB2 LEU A  26      10.251  26.012 -42.486  1.00 96.76           H  
ATOM    373  HB3 LEU A  26      10.498  26.744 -44.063  1.00 96.76           H  
ATOM    374  O   LEU A  26      11.275  23.176 -42.263  1.00 96.76           O  
ATOM    375  CG  LEU A  26      12.319  26.258 -43.021  1.00 96.76           C  
ATOM    376  HG  LEU A  26      12.685  25.536 -42.292  1.00 96.76           H  
ATOM    377  CD1 LEU A  26      13.249  26.255 -44.236  1.00 96.76           C  
ATOM    378 HD11 LEU A  26      14.222  26.664 -43.967  1.00 96.76           H  
ATOM    379 HD12 LEU A  26      13.399  25.234 -44.588  1.00 96.76           H  
ATOM    380 HD13 LEU A  26      12.809  26.838 -45.045  1.00 96.76           H  
ATOM    381  CD2 LEU A  26      12.347  27.634 -42.377  1.00 96.76           C  
ATOM    382 HD21 LEU A  26      11.881  28.370 -43.033  1.00 96.76           H  
ATOM    383 HD22 LEU A  26      13.382  27.925 -42.198  1.00 96.76           H  
ATOM    384 HD23 LEU A  26      11.811  27.602 -41.428  1.00 96.76           H  
ATOM    385  N   GLU A  27      12.216  22.816 -44.276  1.00 96.89           N  
ATOM    386  H   GLU A  27      12.233  23.086 -45.249  1.00 96.89           H  
ATOM    387  CA  GLU A  27      13.106  21.744 -43.862  1.00 96.89           C  
ATOM    388  HA  GLU A  27      12.817  21.427 -42.860  1.00 96.89           H  
ATOM    389  C   GLU A  27      14.554  22.231 -43.804  1.00 96.89           C  
ATOM    390  CB  GLU A  27      12.895  20.545 -44.783  1.00 96.89           C  
ATOM    391  HB2 GLU A  27      13.162  20.827 -45.801  1.00 96.89           H  
ATOM    392  HB3 GLU A  27      11.832  20.305 -44.760  1.00 96.89           H  
ATOM    393  O   GLU A  27      15.004  22.949 -44.696  1.00 96.89           O  
ATOM    394  CG  GLU A  27      13.707  19.307 -44.382  1.00 96.89           C  
ATOM    395  HG2 GLU A  27      13.564  19.114 -43.319  1.00 96.89           H  
ATOM    396  HG3 GLU A  27      14.764  19.514 -44.548  1.00 96.89           H  
ATOM    397  CD  GLU A  27      13.297  18.058 -45.180  1.00 96.89           C  
ATOM    398  OE1 GLU A  27      14.016  17.045 -45.059  1.00 96.89           O  
ATOM    399  OE2 GLU A  27      12.250  18.104 -45.873  1.00 96.89           O  
ATOM    400  N   SER A  28      15.274  21.853 -42.754  1.00 96.83           N  
ATOM    401  H   SER A  28      14.828  21.249 -42.078  1.00 96.83           H  
ATOM    402  CA  SER A  28      16.678  22.178 -42.511  1.00 96.83           C  
ATOM    403  HA  SER A  28      17.081  22.772 -43.331  1.00 96.83           H  
ATOM    404  C   SER A  28      17.476  20.882 -42.405  1.00 96.83           C  
ATOM    405  CB  SER A  28      16.757  23.001 -41.219  1.00 96.83           C  
ATOM    406  HB2 SER A  28      16.184  23.918 -41.351  1.00 96.83           H  
ATOM    407  HB3 SER A  28      16.315  22.433 -40.401  1.00 96.83           H  
ATOM    408  O   SER A  28      17.121  20.010 -41.615  1.00 96.83           O  
ATOM    409  OG  SER A  28      18.081  23.336 -40.877  1.00 96.83           O  
ATOM    410  HG  SER A  28      18.370  22.676 -40.243  1.00 96.83           H  
ATOM    411  N   GLU A  29      18.562  20.745 -43.172  1.00 96.05           N  
ATOM    412  H   GLU A  29      18.774  21.465 -43.848  1.00 96.05           H  
ATOM    413  CA  GLU A  29      19.453  19.575 -43.086  1.00 96.05           C  
ATOM    414  HA  GLU A  29      18.862  18.664 -43.184  1.00 96.05           H  
ATOM    415  C   GLU A  29      20.167  19.495 -41.730  1.00 96.05           C  
ATOM    416  CB  GLU A  29      20.510  19.603 -44.204  1.00 96.05           C  
ATOM    417  HB2 GLU A  29      21.269  18.855 -43.977  1.00 96.05           H  
ATOM    418  HB3 GLU A  29      20.988  20.582 -44.226  1.00 96.05           H  
ATOM    419  O   GLU A  29      20.539  18.410 -41.288  1.00 96.05           O  
ATOM    420  CG  GLU A  29      19.923  19.274 -45.585  1.00 96.05           C  
ATOM    421  HG2 GLU A  29      19.387  18.327 -45.517  1.00 96.05           H  
ATOM    422  HG3 GLU A  29      19.203  20.051 -45.844  1.00 96.05           H  
ATOM    423  CD  GLU A  29      20.976  19.171 -46.705  1.00 96.05           C  
ATOM    424  OE1 GLU A  29      20.571  18.827 -47.843  1.00 96.05           O  
ATOM    425  OE2 GLU A  29      22.164  19.491 -46.451  1.00 96.05           O  
ATOM    426  N   GLY A  30      20.351  20.640 -41.067  1.00 96.23           N  
ATOM    427  H   GLY A  30      20.014  21.489 -41.499  1.00 96.23           H  
ATOM    428  CA  GLY A  30      20.889  20.735 -39.715  1.00 96.23           C  
ATOM    429  HA2 GLY A  30      21.712  21.449 -39.713  1.00 96.23           H  
ATOM    430  HA3 GLY A  30      21.287  19.768 -39.406  1.00 96.23           H  
ATOM    431  C   GLY A  30      19.861  21.198 -38.680  1.00 96.23           C  
ATOM    432  O   GLY A  30      18.694  21.428 -39.007  1.00 96.23           O  
ATOM    433  N   PRO A  31      20.289  21.372 -37.418  1.00 96.87           N  
ATOM    434  CA  PRO A  31      19.407  21.749 -36.319  1.00 96.87           C  
ATOM    435  HA  PRO A  31      18.672  20.954 -36.194  1.00 96.87           H  
ATOM    436  C   PRO A  31      18.688  23.085 -36.538  1.00 96.87           C  
ATOM    437  CB  PRO A  31      20.298  21.816 -35.073  1.00 96.87           C  
ATOM    438  HB2 PRO A  31      19.773  21.460 -34.186  1.00 96.87           H  
ATOM    439  HB3 PRO A  31      20.648  22.836 -34.917  1.00 96.87           H  
ATOM    440  O   PRO A  31      19.288  24.051 -37.014  1.00 96.87           O  
ATOM    441  CG  PRO A  31      21.492  20.929 -35.425  1.00 96.87           C  
ATOM    442  HG2 PRO A  31      21.259  19.888 -35.203  1.00 96.87           H  
ATOM    443  HG3 PRO A  31      22.395  21.240 -34.898  1.00 96.87           H  
ATOM    444  CD  PRO A  31      21.634  21.101 -36.933  1.00 96.87           C  
ATOM    445  HD2 PRO A  31      22.284  21.947 -37.155  1.00 96.87           H  
ATOM    446  HD3 PRO A  31      22.049  20.191 -37.366  1.00 96.87           H  
ATOM    447  N   LEU A  32      17.435  23.173 -36.100  1.00 97.32           N  
ATOM    448  H   LEU A  32      17.015  22.347 -35.698  1.00 97.32           H  
ATOM    449  CA  LEU A  32      16.751  24.454 -35.916  1.00 97.32           C  
ATOM    450  HA  LEU A  32      17.095  25.167 -36.666  1.00 97.32           H  
ATOM    451  C   LEU A  32      17.107  25.010 -34.541  1.00 97.32           C  
ATOM    452  CB  LEU A  32      15.237  24.258 -36.056  1.00 97.32           C  
ATOM    453  HB2 LEU A  32      14.728  25.158 -35.708  1.00 97.32           H  
ATOM    454  HB3 LEU A  32      14.940  23.434 -35.408  1.00 97.32           H  
ATOM    455  O   LEU A  32      16.948  24.307 -33.549  1.00 97.32           O  
ATOM    456  CG  LEU A  32      14.787  23.959 -37.491  1.00 97.32           C  
ATOM    457  HG  LEU A  32      15.414  23.166 -37.897  1.00 97.32           H  
ATOM    458  CD1 LEU A  32      13.329  23.510 -37.494  1.00 97.32           C  
ATOM    459 HD11 LEU A  32      12.695  24.304 -37.100  1.00 97.32           H  
ATOM    460 HD12 LEU A  32      13.032  23.266 -38.514  1.00 97.32           H  
ATOM    461 HD13 LEU A  32      13.217  22.617 -36.879  1.00 97.32           H  
ATOM    462  CD2 LEU A  32      14.909  25.167 -38.413  1.00 97.32           C  
ATOM    463 HD21 LEU A  32      15.950  25.490 -38.442  1.00 97.32           H  
ATOM    464 HD22 LEU A  32      14.598  24.894 -39.421  1.00 97.32           H  
ATOM    465 HD23 LEU A  32      14.290  25.987 -38.047  1.00 97.32           H  
ATOM    466  N   LYS A  33      17.585  26.250 -34.463  1.00 97.33           N  
ATOM    467  H   LYS A  33      17.678  26.779 -35.319  1.00 97.33           H  
ATOM    468  CA  LYS A  33      18.018  26.880 -33.207  1.00 97.33           C  
ATOM    469  HA  LYS A  33      17.833  26.207 -32.370  1.00 97.33           H  
ATOM    470  C   LYS A  33      17.193  28.142 -32.960  1.00 97.33           C  
ATOM    471  CB  LYS A  33      19.530  27.171 -33.254  1.00 97.33           C  
ATOM    472  HB2 LYS A  33      19.711  27.899 -34.045  1.00 97.33           H  
ATOM    473  HB3 LYS A  33      19.836  27.615 -32.307  1.00 97.33           H  
ATOM    474  O   LYS A  33      17.096  28.988 -33.844  1.00 97.33           O  
ATOM    475  CG  LYS A  33      20.412  25.942 -33.542  1.00 97.33           C  
ATOM    476  HG2 LYS A  33      20.306  25.214 -32.737  1.00 97.33           H  
ATOM    477  HG3 LYS A  33      20.095  25.474 -34.474  1.00 97.33           H  
ATOM    478  CD  LYS A  33      21.889  26.339 -33.686  1.00 97.33           C  
ATOM    479  HD2 LYS A  33      22.249  26.779 -32.755  1.00 97.33           H  
ATOM    480  HD3 LYS A  33      21.967  27.088 -34.474  1.00 97.33           H  
ATOM    481  CE  LYS A  33      22.744  25.114 -34.052  1.00 97.33           C  
ATOM    482  HE2 LYS A  33      22.960  24.554 -33.142  1.00 97.33           H  
ATOM    483  HE3 LYS A  33      22.154  24.479 -34.713  1.00 97.33           H  
ATOM    484  NZ  LYS A  33      23.995  25.500 -34.758  1.00 97.33           N  
ATOM    485  HZ1 LYS A  33      24.499  24.711 -35.137  1.00 97.33           H  
ATOM    486  HZ2 LYS A  33      24.600  26.066 -34.179  1.00 97.33           H  
ATOM    487  HZ3 LYS A  33      23.767  26.035 -35.584  1.00 97.33           H  
ATOM    488  N   ALA A  34      16.570  28.272 -31.795  1.00 97.26           N  
ATOM    489  H   ALA A  34      16.641  27.531 -31.113  1.00 97.26           H  
ATOM    490  CA  ALA A  34      15.797  29.460 -31.434  1.00 97.26           C  
ATOM    491  HA  ALA A  34      16.329  30.346 -31.778  1.00 97.26           H  
ATOM    492  C   ALA A  34      15.610  29.562 -29.918  1.00 97.26           C  
ATOM    493  CB  ALA A  34      14.438  29.385 -32.134  1.00 97.26           C  
ATOM    494  HB1 ALA A  34      13.809  30.232 -31.860  1.00 97.26           H  
ATOM    495  HB2 ALA A  34      13.927  28.458 -31.876  1.00 97.26           H  
ATOM    496  HB3 ALA A  34      14.624  29.423 -33.207  1.00 97.26           H  
ATOM    497  O   ALA A  34      15.624  28.541 -29.235  1.00 97.26           O  
ATOM    498  N   PRO A  35      15.360  30.757 -29.356  1.00 96.94           N  
ATOM    499  CA  PRO A  35      15.055  30.881 -27.931  1.00 96.94           C  
ATOM    500  HA  PRO A  35      15.887  30.500 -27.339  1.00 96.94           H  
ATOM    501  C   PRO A  35      13.788  30.108 -27.535  1.00 96.94           C  
ATOM    502  CB  PRO A  35      14.903  32.386 -27.690  1.00 96.94           C  
ATOM    503  HB2 PRO A  35      15.867  32.801 -27.396  1.00 96.94           H  
ATOM    504  HB3 PRO A  35      14.152  32.610 -26.933  1.00 96.94           H  
ATOM    505  O   PRO A  35      13.707  29.576 -26.428  1.00 96.94           O  
ATOM    506  CG  PRO A  35      14.513  32.941 -29.060  1.00 96.94           C  
ATOM    507  HG2 PRO A  35      14.784  33.993 -29.153  1.00 96.94           H  
ATOM    508  HG3 PRO A  35      13.444  32.806 -29.227  1.00 96.94           H  
ATOM    509  CD  PRO A  35      15.300  32.053 -30.018  1.00 96.94           C  
ATOM    510  HD2 PRO A  35      16.309  32.446 -30.142  1.00 96.94           H  
ATOM    511  HD3 PRO A  35      14.800  32.007 -30.985  1.00 96.94           H  
ATOM    512  N   SER A  36      12.803  30.022 -28.437  1.00 97.59           N  
ATOM    513  H   SER A  36      12.960  30.394 -29.363  1.00 97.59           H  
ATOM    514  CA  SER A  36      11.573  29.263 -28.217  1.00 97.59           C  
ATOM    515  HA  SER A  36      11.837  28.394 -27.614  1.00 97.59           H  
ATOM    516  C   SER A  36      10.949  28.748 -29.512  1.00 97.59           C  
ATOM    517  CB  SER A  36      10.549  30.098 -27.437  1.00 97.59           C  
ATOM    518  HB2 SER A  36       9.644  29.512 -27.280  1.00 97.59           H  
ATOM    519  HB3 SER A  36      10.964  30.359 -26.464  1.00 97.59           H  
ATOM    520  O   SER A  36      11.216  29.265 -30.600  1.00 97.59           O  
ATOM    521  OG  SER A  36      10.229  31.284 -28.139  1.00 97.59           O  
ATOM    522  HG  SER A  36      11.018  31.830 -28.137  1.00 97.59           H  
ATOM    523  N   VAL A  37      10.086  27.742 -29.379  1.00 97.80           N  
ATOM    524  H   VAL A  37       9.968  27.341 -28.460  1.00 97.80           H  
ATOM    525  CA  VAL A  37       9.258  27.205 -30.465  1.00 97.80           C  
ATOM    526  HA  VAL A  37       9.436  27.780 -31.373  1.00 97.80           H  
ATOM    527  C   VAL A  37       7.783  27.341 -30.105  1.00 97.80           C  
ATOM    528  CB  VAL A  37       9.629  25.746 -30.764  1.00 97.80           C  
ATOM    529  HB  VAL A  37       9.559  25.166 -29.843  1.00 97.80           H  
ATOM    530  O   VAL A  37       7.357  26.954 -29.021  1.00 97.80           O  
ATOM    531  CG1 VAL A  37       8.714  25.095 -31.804  1.00 97.80           C  
ATOM    532 HG11 VAL A  37       9.019  24.055 -31.921  1.00 97.80           H  
ATOM    533 HG12 VAL A  37       7.678  25.092 -31.462  1.00 97.80           H  
ATOM    534 HG13 VAL A  37       8.783  25.618 -32.758  1.00 97.80           H  
ATOM    535  CG2 VAL A  37      11.064  25.654 -31.287  1.00 97.80           C  
ATOM    536 HG21 VAL A  37      11.281  24.623 -31.568  1.00 97.80           H  
ATOM    537 HG22 VAL A  37      11.764  25.967 -30.513  1.00 97.80           H  
ATOM    538 HG23 VAL A  37      11.193  26.292 -32.162  1.00 97.80           H  
ATOM    539  N   GLN A  38       6.990  27.871 -31.028  1.00 96.98           N  
ATOM    540  H   GLN A  38       7.408  28.161 -31.901  1.00 96.98           H  
ATOM    541  CA  GLN A  38       5.537  27.903 -30.951  1.00 96.98           C  
ATOM    542  HA  GLN A  38       5.225  27.610 -29.949  1.00 96.98           H  
ATOM    543  C   GLN A  38       4.984  26.884 -31.948  1.00 96.98           C  
ATOM    544  CB  GLN A  38       4.998  29.319 -31.198  1.00 96.98           C  
ATOM    545  HB2 GLN A  38       3.922  29.312 -31.025  1.00 96.98           H  
ATOM    546  HB3 GLN A  38       5.173  29.596 -32.238  1.00 96.98           H  
ATOM    547  O   GLN A  38       5.029  27.113 -33.156  1.00 96.98           O  
ATOM    548  CG  GLN A  38       5.648  30.370 -30.282  1.00 96.98           C  
ATOM    549  HG2 GLN A  38       5.544  30.064 -29.241  1.00 96.98           H  
ATOM    550  HG3 GLN A  38       6.713  30.434 -30.507  1.00 96.98           H  
ATOM    551  CD  GLN A  38       5.061  31.768 -30.427  1.00 96.98           C  
ATOM    552  NE2 GLN A  38       5.608  32.736 -29.724  1.00 96.98           N  
ATOM    553 HE21 GLN A  38       6.357  32.530 -29.079  1.00 96.98           H  
ATOM    554 HE22 GLN A  38       5.132  33.626 -29.752  1.00 96.98           H  
ATOM    555  OE1 GLN A  38       4.133  32.046 -31.164  1.00 96.98           O  
ATOM    556  N   ALA A  39       4.513  25.749 -31.438  1.00 96.74           N  
ATOM    557  H   ALA A  39       4.488  25.652 -30.433  1.00 96.74           H  
ATOM    558  CA  ALA A  39       3.892  24.689 -32.223  1.00 96.74           C  
ATOM    559  HA  ALA A  39       3.359  25.149 -33.055  1.00 96.74           H  
ATOM    560  C   ALA A  39       2.856  23.923 -31.397  1.00 96.74           C  
ATOM    561  CB  ALA A  39       4.978  23.756 -32.772  1.00 96.74           C  
ATOM    562  HB1 ALA A  39       5.660  24.333 -33.396  1.00 96.74           H  
ATOM    563  HB2 ALA A  39       5.529  23.297 -31.951  1.00 96.74           H  
ATOM    564  HB3 ALA A  39       4.519  22.975 -33.378  1.00 96.74           H  
ATOM    565  O   ALA A  39       3.080  23.652 -30.219  1.00 96.74           O  
ATOM    566  N   GLY A  40       1.729  23.564 -32.022  1.00 96.50           N  
ATOM    567  H   GLY A  40       1.619  23.803 -32.997  1.00 96.50           H  
ATOM    568  CA  GLY A  40       0.658  22.796 -31.371  1.00 96.50           C  
ATOM    569  HA2 GLY A  40       0.549  23.124 -30.337  1.00 96.50           H  
ATOM    570  HA3 GLY A  40      -0.279  22.987 -31.894  1.00 96.50           H  
ATOM    571  C   GLY A  40       0.897  21.283 -31.372  1.00 96.50           C  
ATOM    572  O   GLY A  40       0.250  20.553 -30.619  1.00 96.50           O  
ATOM    573  N   GLN A  41       1.831  20.811 -32.201  1.00 97.23           N  
ATOM    574  H   GLN A  41       2.310  21.475 -32.793  1.00 97.23           H  
ATOM    575  CA  GLN A  41       2.166  19.401 -32.379  1.00 97.23           C  
ATOM    576  HA  GLN A  41       1.918  18.861 -31.466  1.00 97.23           H  
ATOM    577  C   GLN A  41       3.661  19.217 -32.665  1.00 97.23           C  
ATOM    578  CB  GLN A  41       1.303  18.838 -33.519  1.00 97.23           C  
ATOM    579  HB2 GLN A  41       1.443  19.443 -34.415  1.00 97.23           H  
ATOM    580  HB3 GLN A  41       0.258  18.908 -33.220  1.00 97.23           H  
ATOM    581  O   GLN A  41       4.260  19.990 -33.413  1.00 97.23           O  
ATOM    582  CG  GLN A  41       1.635  17.376 -33.855  1.00 97.23           C  
ATOM    583  HG2 GLN A  41       1.613  16.776 -32.945  1.00 97.23           H  
ATOM    584  HG3 GLN A  41       2.640  17.323 -34.274  1.00 97.23           H  
ATOM    585  CD  GLN A  41       0.669  16.764 -34.861  1.00 97.23           C  
ATOM    586  NE2 GLN A  41       1.091  15.742 -35.574  1.00 97.23           N  
ATOM    587 HE21 GLN A  41       2.031  15.387 -35.472  1.00 97.23           H  
ATOM    588 HE22 GLN A  41       0.393  15.300 -36.156  1.00 97.23           H  
ATOM    589  OE1 GLN A  41      -0.472  17.165 -35.020  1.00 97.23           O  
ATOM    590  N   ILE A  42       4.255  18.152 -32.132  1.00 97.78           N  
ATOM    591  H   ILE A  42       3.712  17.555 -31.524  1.00 97.78           H  
ATOM    592  CA  ILE A  42       5.626  17.729 -32.433  1.00 97.78           C  
ATOM    593  HA  ILE A  42       5.962  18.258 -33.325  1.00 97.78           H  
ATOM    594  C   ILE A  42       5.625  16.232 -32.736  1.00 97.78           C  
ATOM    595  CB  ILE A  42       6.596  18.086 -31.288  1.00 97.78           C  
ATOM    596  HB  ILE A  42       6.345  17.477 -30.420  1.00 97.78           H  
ATOM    597  O   ILE A  42       4.873  15.479 -32.122  1.00 97.78           O  
ATOM    598  CG1 ILE A  42       6.454  19.574 -30.910  1.00 97.78           C  
ATOM    599 HG12 ILE A  42       6.582  20.197 -31.795  1.00 97.78           H  
ATOM    600 HG13 ILE A  42       5.452  19.747 -30.518  1.00 97.78           H  
ATOM    601  CG2 ILE A  42       8.057  17.808 -31.676  1.00 97.78           C  
ATOM    602 HG21 ILE A  42       8.188  16.824 -32.127  1.00 97.78           H  
ATOM    603 HG22 ILE A  42       8.658  17.812 -30.767  1.00 97.78           H  
ATOM    604 HG23 ILE A  42       8.424  18.560 -32.374  1.00 97.78           H  
ATOM    605  CD1 ILE A  42       7.427  20.049 -29.837  1.00 97.78           C  
ATOM    606 HD11 ILE A  42       7.097  21.043 -29.534  1.00 97.78           H  
ATOM    607 HD12 ILE A  42       7.406  19.378 -28.979  1.00 97.78           H  
ATOM    608 HD13 ILE A  42       8.440  20.121 -30.235  1.00 97.78           H  
ATOM    609  N   THR A  43       6.437  15.776 -33.688  1.00 96.83           N  
ATOM    610  H   THR A  43       7.031  16.427 -34.181  1.00 96.83           H  
ATOM    611  CA  THR A  43       6.659  14.334 -33.868  1.00 96.83           C  
ATOM    612  HA  THR A  43       5.679  13.876 -33.993  1.00 96.83           H  
ATOM    613  C   THR A  43       7.329  13.714 -32.650  1.00 96.83           C  
ATOM    614  CB  THR A  43       7.497  14.005 -35.102  1.00 96.83           C  
ATOM    615  HB  THR A  43       7.695  12.933 -35.131  1.00 96.83           H  
ATOM    616  O   THR A  43       7.966  14.422 -31.883  1.00 96.83           O  
ATOM    617  CG2 THR A  43       6.737  14.380 -36.373  1.00 96.83           C  
ATOM    618 HG21 THR A  43       6.464  15.435 -36.346  1.00 96.83           H  
ATOM    619 HG22 THR A  43       5.832  13.776 -36.446  1.00 96.83           H  
ATOM    620 HG23 THR A  43       7.367  14.184 -37.240  1.00 96.83           H  
ATOM    621  OG1 THR A  43       8.729  14.691 -35.068  1.00 96.83           O  
ATOM    622  HG1 THR A  43       9.228  14.378 -34.310  1.00 96.83           H  
ATOM    623  N   SER A  44       7.254  12.397 -32.483  1.00 97.74           N  
ATOM    624  H   SER A  44       6.640  11.850 -33.070  1.00 97.74           H  
ATOM    625  CA  SER A  44       8.001  11.700 -31.425  1.00 97.74           C  
ATOM    626  HA  SER A  44       7.551  11.953 -30.465  1.00 97.74           H  
ATOM    627  C   SER A  44       9.470  12.119 -31.396  1.00 97.74           C  
ATOM    628  CB  SER A  44       7.913  10.191 -31.608  1.00 97.74           C  
ATOM    629  HB2 SER A  44       8.497   9.882 -32.474  1.00 97.74           H  
ATOM    630  HB3 SER A  44       8.290   9.691 -30.715  1.00 97.74           H  
ATOM    631  O   SER A  44      10.167  12.025 -32.408  1.00 97.74           O  
ATOM    632  OG  SER A  44       6.556   9.869 -31.813  1.00 97.74           O  
ATOM    633  HG  SER A  44       6.440   8.931 -31.648  1.00 97.74           H  
ATOM    634  N   PHE A  45       9.924  12.589 -30.236  1.00 97.44           N  
ATOM    635  H   PHE A  45       9.297  12.605 -29.445  1.00 97.44           H  
ATOM    636  CA  PHE A  45      11.250  13.176 -30.055  1.00 97.44           C  
ATOM    637  HA  PHE A  45      11.889  12.866 -30.882  1.00 97.44           H  
ATOM    638  C   PHE A  45      11.889  12.681 -28.762  1.00 97.44           C  
ATOM    639  CB  PHE A  45      11.169  14.711 -30.077  1.00 97.44           C  
ATOM    640  HB2 PHE A  45      10.674  15.028 -30.995  1.00 97.44           H  
ATOM    641  HB3 PHE A  45      12.184  15.108 -30.106  1.00 97.44           H  
ATOM    642  O   PHE A  45      11.217  12.137 -27.884  1.00 97.44           O  
ATOM    643  CG  PHE A  45      10.443  15.314 -28.889  1.00 97.44           C  
ATOM    644  CD1 PHE A  45       9.075  15.612 -28.984  1.00 97.44           C  
ATOM    645  HD1 PHE A  45       8.551  15.473 -29.918  1.00 97.44           H  
ATOM    646  CD2 PHE A  45      11.112  15.529 -27.670  1.00 97.44           C  
ATOM    647  HD2 PHE A  45      12.166  15.309 -27.579  1.00 97.44           H  
ATOM    648  CE1 PHE A  45       8.368  16.092 -27.877  1.00 97.44           C  
ATOM    649  HE1 PHE A  45       7.316  16.311 -27.979  1.00 97.44           H  
ATOM    650  CE2 PHE A  45      10.396  15.973 -26.547  1.00 97.44           C  
ATOM    651  HE2 PHE A  45      10.893  16.054 -25.591  1.00 97.44           H  
ATOM    652  CZ  PHE A  45       9.024  16.255 -26.649  1.00 97.44           C  
ATOM    653  HZ  PHE A  45       8.468  16.567 -25.777  1.00 97.44           H  
ATOM    654  N   GLY A  46      13.208  12.816 -28.660  1.00 97.78           N  
ATOM    655  H   GLY A  46      13.728  13.166 -29.452  1.00 97.78           H  
ATOM    656  CA  GLY A  46      13.943  12.568 -27.428  1.00 97.78           C  
ATOM    657  HA2 GLY A  46      13.267  12.177 -26.669  1.00 97.78           H  
ATOM    658  HA3 GLY A  46      14.720  11.820 -27.592  1.00 97.78           H  
ATOM    659  C   GLY A  46      14.569  13.851 -26.902  1.00 97.78           C  
ATOM    660  O   GLY A  46      14.932  14.744 -27.669  1.00 97.78           O  
ATOM    661  N   VAL A  47      14.680  13.973 -25.587  1.00 97.92           N  
ATOM    662  H   VAL A  47      14.308  13.236 -25.005  1.00 97.92           H  
ATOM    663  CA  VAL A  47      15.303  15.131 -24.946  1.00 97.92           C  
ATOM    664  HA  VAL A  47      15.112  16.009 -25.562  1.00 97.92           H  
ATOM    665  C   VAL A  47      16.803  14.891 -24.861  1.00 97.92           C  
ATOM    666  CB  VAL A  47      14.698  15.421 -23.571  1.00 97.92           C  
ATOM    667  HB  VAL A  47      14.955  14.624 -22.873  1.00 97.92           H  
ATOM    668  O   VAL A  47      17.237  13.961 -24.187  1.00 97.92           O  
ATOM    669  CG1 VAL A  47      15.234  16.754 -23.044  1.00 97.92           C  
ATOM    670 HG11 VAL A  47      15.027  17.548 -23.762  1.00 97.92           H  
ATOM    671 HG12 VAL A  47      16.309  16.698 -22.874  1.00 97.92           H  
ATOM    672 HG13 VAL A  47      14.734  16.996 -22.106  1.00 97.92           H  
ATOM    673  CG2 VAL A  47      13.175  15.537 -23.642  1.00 97.92           C  
ATOM    674 HG21 VAL A  47      12.887  16.390 -24.257  1.00 97.92           H  
ATOM    675 HG22 VAL A  47      12.727  14.626 -24.041  1.00 97.92           H  
ATOM    676 HG23 VAL A  47      12.805  15.665 -22.625  1.00 97.92           H  
ATOM    677  N   ASN A  48      17.593  15.704 -25.564  1.00 96.43           N  
ATOM    678  H   ASN A  48      17.134  16.457 -26.057  1.00 96.43           H  
ATOM    679  CA  ASN A  48      19.046  15.549 -25.755  1.00 96.43           C  
ATOM    680  HA  ASN A  48      19.342  16.297 -26.490  1.00 96.43           H  
ATOM    681  C   ASN A  48      19.496  14.201 -26.361  1.00 96.43           C  
ATOM    682  CB  ASN A  48      19.805  15.878 -24.457  1.00 96.43           C  
ATOM    683  HB2 ASN A  48      20.873  15.727 -24.614  1.00 96.43           H  
ATOM    684  HB3 ASN A  48      19.490  15.182 -23.680  1.00 96.43           H  
ATOM    685  O   ASN A  48      20.687  13.900 -26.363  1.00 96.43           O  
ATOM    686  CG  ASN A  48      19.633  17.301 -23.972  1.00 96.43           C  
ATOM    687  ND2 ASN A  48      19.910  17.557 -22.719  1.00 96.43           N  
ATOM    688 HD21 ASN A  48      19.610  18.458 -22.375  1.00 96.43           H  
ATOM    689 HD22 ASN A  48      20.190  16.808 -22.102  1.00 96.43           H  
ATOM    690  OD1 ASN A  48      19.279  18.208 -24.697  1.00 96.43           O  
ATOM    691  N   VAL A  49      18.571  13.417 -26.914  1.00 96.35           N  
ATOM    692  H   VAL A  49      17.607  13.715 -26.878  1.00 96.35           H  
ATOM    693  CA  VAL A  49      18.830  12.117 -27.541  1.00 96.35           C  
ATOM    694  HA  VAL A  49      19.841  12.123 -27.949  1.00 96.35           H  
ATOM    695  C   VAL A  49      17.852  11.904 -28.695  1.00 96.35           C  
ATOM    696  CB  VAL A  49      18.742  11.003 -26.475  1.00 96.35           C  
ATOM    697  HB  VAL A  49      19.342  11.310 -25.619  1.00 96.35           H  
ATOM    698  O   VAL A  49      16.751  12.449 -28.683  1.00 96.35           O  
ATOM    699  CG1 VAL A  49      17.311  10.757 -25.979  1.00 96.35           C  
ATOM    700 HG11 VAL A  49      16.694  10.326 -26.768  1.00 96.35           H  
ATOM    701 HG12 VAL A  49      16.865  11.690 -25.634  1.00 96.35           H  
ATOM    702 HG13 VAL A  49      17.335  10.066 -25.137  1.00 96.35           H  
ATOM    703  CG2 VAL A  49      19.342   9.695 -26.994  1.00 96.35           C  
ATOM    704 HG21 VAL A  49      19.322   8.952 -26.197  1.00 96.35           H  
ATOM    705 HG22 VAL A  49      20.379   9.856 -27.287  1.00 96.35           H  
ATOM    706 HG23 VAL A  49      18.768   9.326 -27.845  1.00 96.35           H  
ATOM    707  N   THR A  50      18.221  11.121 -29.706  1.00 96.14           N  
ATOM    708  H   THR A  50      19.119  10.662 -29.660  1.00 96.14           H  
ATOM    709  CA  THR A  50      17.272  10.714 -30.754  1.00 96.14           C  
ATOM    710  HA  THR A  50      16.660  11.570 -31.038  1.00 96.14           H  
ATOM    711  C   THR A  50      16.347   9.623 -30.222  1.00 96.14           C  
ATOM    712  CB  THR A  50      18.016  10.236 -32.001  1.00 96.14           C  
ATOM    713  HB  THR A  50      18.648   9.386 -31.745  1.00 96.14           H  
ATOM    714  O   THR A  50      16.827   8.630 -29.685  1.00 96.14           O  
ATOM    715  CG2 THR A  50      17.073   9.843 -33.137  1.00 96.14           C  
ATOM    716 HG21 THR A  50      17.658   9.608 -34.026  1.00 96.14           H  
ATOM    717 HG22 THR A  50      16.495   8.961 -32.861  1.00 96.14           H  
ATOM    718 HG23 THR A  50      16.395  10.666 -33.362  1.00 96.14           H  
ATOM    719  OG1 THR A  50      18.827  11.286 -32.480  1.00 96.14           O  
ATOM    720  HG1 THR A  50      19.039  11.871 -31.749  1.00 96.14           H  
ATOM    721  N   ASN A  51      15.034   9.792 -30.370  1.00 96.54           N  
ATOM    722  H   ASN A  51      14.708  10.636 -30.817  1.00 96.54           H  
ATOM    723  CA  ASN A  51      14.034   8.847 -29.863  1.00 96.54           C  
ATOM    724  HA  ASN A  51      14.239   8.661 -28.809  1.00 96.54           H  
ATOM    725  C   ASN A  51      14.070   7.489 -30.591  1.00 96.54           C  
ATOM    726  CB  ASN A  51      12.669   9.540 -29.976  1.00 96.54           C  
ATOM    727  HB2 ASN A  51      12.757  10.478 -29.428  1.00 96.54           H  
ATOM    728  HB3 ASN A  51      12.446   9.763 -31.019  1.00 96.54           H  
ATOM    729  O   ASN A  51      14.086   7.443 -31.821  1.00 96.54           O  
ATOM    730  CG  ASN A  51      11.492   8.781 -29.393  1.00 96.54           C  
ATOM    731  ND2 ASN A  51      10.566   9.448 -28.753  1.00 96.54           N  
ATOM    732 HD21 ASN A  51       9.734   8.926 -28.516  1.00 96.54           H  
ATOM    733 HD22 ASN A  51      10.631  10.441 -28.582  1.00 96.54           H  
ATOM    734  OD1 ASN A  51      11.361   7.582 -29.535  1.00 96.54           O  
ATOM    735  N   ALA A  52      14.024   6.397 -29.822  1.00 96.51           N  
ATOM    736  H   ALA A  52      14.074   6.507 -28.820  1.00 96.51           H  
ATOM    737  CA  ALA A  52      13.902   5.022 -30.308  1.00 96.51           C  
ATOM    738  HA  ALA A  52      13.750   5.043 -31.388  1.00 96.51           H  
ATOM    739  C   ALA A  52      12.691   4.254 -29.721  1.00 96.51           C  
ATOM    740  CB  ALA A  52      15.231   4.305 -30.041  1.00 96.51           C  
ATOM    741  HB1 ALA A  52      15.202   3.304 -30.472  1.00 96.51           H  
ATOM    742  HB2 ALA A  52      15.398   4.217 -28.967  1.00 96.51           H  
ATOM    743  HB3 ALA A  52      16.052   4.862 -30.492  1.00 96.51           H  
ATOM    744  O   ALA A  52      12.514   3.074 -30.015  1.00 96.51           O  
ATOM    745  N   LEU A  53      11.824   4.906 -28.936  1.00 94.97           N  
ATOM    746  H   LEU A  53      11.972   5.896 -28.808  1.00 94.97           H  
ATOM    747  CA  LEU A  53      10.651   4.309 -28.275  1.00 94.97           C  
ATOM    748  HA  LEU A  53      10.955   3.372 -27.809  1.00 94.97           H  
ATOM    749  C   LEU A  53       9.494   3.961 -29.229  1.00 94.97           C  
ATOM    750  CB  LEU A  53      10.148   5.291 -27.196  1.00 94.97           C  
ATOM    751  HB2 LEU A  53      10.121   6.293 -27.624  1.00 94.97           H  
ATOM    752  HB3 LEU A  53       9.125   5.030 -26.927  1.00 94.97           H  
ATOM    753  O   LEU A  53       8.600   3.194 -28.856  1.00 94.97           O  
ATOM    754  CG  LEU A  53      10.983   5.329 -25.908  1.00 94.97           C  
ATOM    755  HG  LEU A  53      12.027   5.542 -26.141  1.00 94.97           H  
ATOM    756  CD1 LEU A  53      10.451   6.433 -24.995  1.00 94.97           C  
ATOM    757 HD11 LEU A  53      10.481   7.390 -25.517  1.00 94.97           H  
ATOM    758 HD12 LEU A  53      11.088   6.509 -24.113  1.00 94.97           H  
ATOM    759 HD13 LEU A  53       9.428   6.221 -24.685  1.00 94.97           H  
ATOM    760  CD2 LEU A  53      10.869   4.000 -25.161  1.00 94.97           C  
ATOM    761 HD21 LEU A  53       9.827   3.685 -25.114  1.00 94.97           H  
ATOM    762 HD22 LEU A  53      11.465   3.233 -25.655  1.00 94.97           H  
ATOM    763 HD23 LEU A  53      11.233   4.122 -24.141  1.00 94.97           H  
ATOM    764  N   GLY A  54       9.480   4.534 -30.438  1.00 89.11           N  
ATOM    765  H   GLY A  54      10.231   5.178 -30.642  1.00 89.11           H  
ATOM    766  CA  GLY A  54       8.384   4.386 -31.404  1.00 89.11           C  
ATOM    767  HA2 GLY A  54       8.220   3.325 -31.592  1.00 89.11           H  
ATOM    768  HA3 GLY A  54       8.665   4.866 -32.342  1.00 89.11           H  
ATOM    769  C   GLY A  54       7.074   5.008 -30.909  1.00 89.11           C  
ATOM    770  O   GLY A  54       7.053   5.664 -29.869  1.00 89.11           O  
ATOM    771  N   SER A  55       5.962   4.798 -31.632  1.00 83.61           N  
ATOM    772  H   SER A  55       6.050   4.234 -32.465  1.00 83.61           H  
ATOM    773  CA  SER A  55       4.637   5.408 -31.349  1.00 83.61           C  
ATOM    774  HA  SER A  55       4.014   5.276 -32.233  1.00 83.61           H  
ATOM    775  C   SER A  55       4.715   6.927 -31.102  1.00 83.61           C  
ATOM    776  CB  SER A  55       3.940   4.654 -30.205  1.00 83.61           C  
ATOM    777  HB2 SER A  55       2.919   5.015 -30.083  1.00 83.61           H  
ATOM    778  HB3 SER A  55       3.898   3.593 -30.450  1.00 83.61           H  
ATOM    779  O   SER A  55       5.754   7.527 -31.349  1.00 83.61           O  
ATOM    780  OG  SER A  55       4.634   4.815 -28.989  1.00 83.61           O  
ATOM    781  HG  SER A  55       5.548   5.041 -29.177  1.00 83.61           H  
ATOM    782  N   ALA A  56       3.642   7.585 -30.657  1.00 95.66           N  
ATOM    783  H   ALA A  56       2.811   7.063 -30.422  1.00 95.66           H  
ATOM    784  CA  ALA A  56       3.756   8.928 -30.086  1.00 95.66           C  
ATOM    785  HA  ALA A  56       4.321   9.582 -30.749  1.00 95.66           H  
ATOM    786  C   ALA A  56       4.496   8.836 -28.743  1.00 95.66           C  
ATOM    787  CB  ALA A  56       2.352   9.506 -29.930  1.00 95.66           C  
ATOM    788  HB1 ALA A  56       1.764   8.879 -29.259  1.00 95.66           H  
ATOM    789  HB2 ALA A  56       1.845   9.548 -30.894  1.00 95.66           H  
ATOM    790  HB3 ALA A  56       2.418  10.506 -29.500  1.00 95.66           H  
ATOM    791  O   ALA A  56       3.957   8.283 -27.788  1.00 95.66           O  
ATOM    792  N   SER A  57       5.741   9.307 -28.674  1.00 97.39           N  
ATOM    793  H   SER A  57       6.163   9.735 -29.486  1.00 97.39           H  
ATOM    794  CA  SER A  57       6.582   9.130 -27.486  1.00 97.39           C  
ATOM    795  HA  SER A  57       5.938   9.096 -26.608  1.00 97.39           H  
ATOM    796  C   SER A  57       7.571  10.263 -27.250  1.00 97.39           C  
ATOM    797  CB  SER A  57       7.341   7.804 -27.562  1.00 97.39           C  
ATOM    798  HB2 SER A  57       7.936   7.665 -26.659  1.00 97.39           H  
ATOM    799  HB3 SER A  57       6.622   6.989 -27.639  1.00 97.39           H  
ATOM    800  O   SER A  57       7.968  10.986 -28.166  1.00 97.39           O  
ATOM    801  OG  SER A  57       8.182   7.776 -28.693  1.00 97.39           O  
ATOM    802  HG  SER A  57       7.891   7.028 -29.220  1.00 97.39           H  
ATOM    803  N   ILE A  58       7.981  10.373 -25.991  1.00 98.07           N  
ATOM    804  H   ILE A  58       7.599   9.725 -25.317  1.00 98.07           H  
ATOM    805  CA  ILE A  58       9.010  11.275 -25.497  1.00 98.07           C  
ATOM    806  HA  ILE A  58       9.464  11.814 -26.328  1.00 98.07           H  
ATOM    807  C   ILE A  58      10.062  10.420 -24.809  1.00 98.07           C  
ATOM    808  CB  ILE A  58       8.416  12.310 -24.528  1.00 98.07           C  
ATOM    809  HB  ILE A  58       7.980  11.789 -23.675  1.00 98.07           H  
ATOM    810  O   ILE A  58       9.799   9.867 -23.740  1.00 98.07           O  
ATOM    811  CG1 ILE A  58       7.301  13.104 -25.229  1.00 98.07           C  
ATOM    812 HG12 ILE A  58       7.694  13.562 -26.137  1.00 98.07           H  
ATOM    813 HG13 ILE A  58       6.511  12.405 -25.504  1.00 98.07           H  
ATOM    814  CG2 ILE A  58       9.519  13.241 -24.014  1.00 98.07           C  
ATOM    815 HG21 ILE A  58      10.351  12.678 -23.591  1.00 98.07           H  
ATOM    816 HG22 ILE A  58       9.099  13.848 -23.212  1.00 98.07           H  
ATOM    817 HG23 ILE A  58       9.890  13.872 -24.822  1.00 98.07           H  
ATOM    818  CD1 ILE A  58       6.648  14.182 -24.369  1.00 98.07           C  
ATOM    819 HD11 ILE A  58       7.358  14.975 -24.133  1.00 98.07           H  
ATOM    820 HD12 ILE A  58       5.829  14.617 -24.942  1.00 98.07           H  
ATOM    821 HD13 ILE A  58       6.259  13.743 -23.451  1.00 98.07           H  
ATOM    822  N   ALA A  59      11.239  10.328 -25.418  1.00 98.04           N  
ATOM    823  H   ALA A  59      11.371  10.843 -26.278  1.00 98.04           H  
ATOM    824  CA  ALA A  59      12.414   9.748 -24.779  1.00 98.04           C  
ATOM    825  HA  ALA A  59      12.083   8.941 -24.125  1.00 98.04           H  
ATOM    826  C   ALA A  59      13.113  10.819 -23.917  1.00 98.04           C  
ATOM    827  CB  ALA A  59      13.301   9.127 -25.862  1.00 98.04           C  
ATOM    828  HB1 ALA A  59      14.141   8.617 -25.390  1.00 98.04           H  
ATOM    829  HB2 ALA A  59      13.683   9.895 -26.535  1.00 98.04           H  
ATOM    830  HB3 ALA A  59      12.733   8.391 -26.430  1.00 98.04           H  
ATOM    831  O   ALA A  59      13.170  11.982 -24.323  1.00 98.04           O  
ATOM    832  N   ILE A  60      13.619  10.491 -22.728  1.00 97.55           N  
ATOM    833  H   ILE A  60      13.603   9.520 -22.452  1.00 97.55           H  
ATOM    834  CA  ILE A  60      14.136  11.484 -21.767  1.00 97.55           C  
ATOM    835  HA  ILE A  60      14.173  12.463 -22.245  1.00 97.55           H  
ATOM    836  C   ILE A  60      15.579  11.141 -21.382  1.00 97.55           C  
ATOM    837  CB  ILE A  60      13.195  11.636 -20.538  1.00 97.55           C  
ATOM    838  HB  ILE A  60      13.192  10.697 -19.985  1.00 97.55           H  
ATOM    839  O   ILE A  60      15.814  10.487 -20.378  1.00 97.55           O  
ATOM    840  CG1 ILE A  60      11.741  11.948 -20.973  1.00 97.55           C  
ATOM    841 HG12 ILE A  60      11.727  12.882 -21.535  1.00 97.55           H  
ATOM    842 HG13 ILE A  60      11.385  11.153 -21.628  1.00 97.55           H  
ATOM    843  CG2 ILE A  60      13.711  12.759 -19.608  1.00 97.55           C  
ATOM    844 HG21 ILE A  60      14.741  12.566 -19.309  1.00 97.55           H  
ATOM    845 HG22 ILE A  60      13.117  12.796 -18.695  1.00 97.55           H  
ATOM    846 HG23 ILE A  60      13.662  13.723 -20.115  1.00 97.55           H  
ATOM    847  CD1 ILE A  60      10.731  12.046 -19.823  1.00 97.55           C  
ATOM    848 HD11 ILE A  60      10.793  11.155 -19.198  1.00 97.55           H  
ATOM    849 HD12 ILE A  60       9.725  12.118 -20.237  1.00 97.55           H  
ATOM    850 HD13 ILE A  60      10.922  12.936 -19.224  1.00 97.55           H  
ATOM    851  N   GLY A  61      16.550  11.647 -22.152  1.00 96.12           N  
ATOM    852  H   GLY A  61      16.284  12.152 -22.985  1.00 96.12           H  
ATOM    853  CA  GLY A  61      17.996  11.509 -21.903  1.00 96.12           C  
ATOM    854  HA2 GLY A  61      18.185  11.554 -20.830  1.00 96.12           H  
ATOM    855  HA3 GLY A  61      18.514  12.341 -22.380  1.00 96.12           H  
ATOM    856  C   GLY A  61      18.638  10.222 -22.418  1.00 96.12           C  
ATOM    857  O   GLY A  61      19.775  10.258 -22.882  1.00 96.12           O  
ATOM    858  N   ASP A  62      17.895   9.129 -22.439  1.00 94.50           N  
ATOM    859  H   ASP A  62      17.062   9.106 -21.867  1.00 94.50           H  
ATOM    860  CA  ASP A  62      18.209   7.865 -23.099  1.00 94.50           C  
ATOM    861  HA  ASP A  62      19.133   7.987 -23.664  1.00 94.50           H  
ATOM    862  C   ASP A  62      17.109   7.522 -24.111  1.00 94.50           C  
ATOM    863  CB  ASP A  62      18.472   6.765 -22.064  1.00 94.50           C  
ATOM    864  HB2 ASP A  62      19.395   7.008 -21.537  1.00 94.50           H  
ATOM    865  HB3 ASP A  62      18.634   5.827 -22.594  1.00 94.50           H  
ATOM    866  O   ASP A  62      15.951   7.918 -23.965  1.00 94.50           O  
ATOM    867  CG  ASP A  62      17.374   6.576 -21.019  1.00 94.50           C  
ATOM    868  OD1 ASP A  62      17.161   5.416 -20.628  1.00 94.50           O  
ATOM    869  OD2 ASP A  62      16.799   7.573 -20.525  1.00 94.50           O  
ATOM    870  N   ASN A  63      17.483   6.892 -25.225  1.00 94.86           N  
ATOM    871  H   ASN A  63      18.365   6.401 -25.234  1.00 94.86           H  
ATOM    872  CA  ASN A  63      16.616   6.815 -26.406  1.00 94.86           C  
ATOM    873  HA  ASN A  63      16.188   7.805 -26.563  1.00 94.86           H  
ATOM    874  C   ASN A  63      15.418   5.869 -26.243  1.00 94.86           C  
ATOM    875  CB  ASN A  63      17.447   6.472 -27.653  1.00 94.86           C  
ATOM    876  HB2 ASN A  63      18.194   7.249 -27.818  1.00 94.86           H  
ATOM    877  HB3 ASN A  63      16.777   6.449 -28.513  1.00 94.86           H  
ATOM    878  O   ASN A  63      14.485   5.939 -27.048  1.00 94.86           O  
ATOM    879  CG  ASN A  63      18.171   5.146 -27.619  1.00 94.86           C  
ATOM    880  ND2 ASN A  63      18.895   4.828 -28.664  1.00 94.86           N  
ATOM    881 HD21 ASN A  63      19.361   3.935 -28.593  1.00 94.86           H  
ATOM    882 HD22 ASN A  63      18.926   5.439 -29.468  1.00 94.86           H  
ATOM    883  OD1 ASN A  63      18.133   4.385 -26.682  1.00 94.86           O  
ATOM    884  N   ASP A  64      15.437   5.017 -25.225  1.00 96.84           N  
ATOM    885  H   ASP A  64      16.274   4.966 -24.661  1.00 96.84           H  
ATOM    886  CA  ASP A  64      14.497   3.933 -24.971  1.00 96.84           C  
ATOM    887  HA  ASP A  64      13.688   4.010 -25.697  1.00 96.84           H  
ATOM    888  C   ASP A  64      13.831   4.001 -23.579  1.00 96.84           C  
ATOM    889  CB  ASP A  64      15.197   2.598 -25.240  1.00 96.84           C  
ATOM    890  HB2 ASP A  64      14.437   1.821 -25.151  1.00 96.84           H  
ATOM    891  HB3 ASP A  64      15.565   2.587 -26.266  1.00 96.84           H  
ATOM    892  O   ASP A  64      13.285   3.005 -23.089  1.00 96.84           O  
ATOM    893  CG  ASP A  64      16.358   2.276 -24.291  1.00 96.84           C  
ATOM    894  OD1 ASP A  64      16.695   1.068 -24.222  1.00 96.84           O  
ATOM    895  OD2 ASP A  64      16.869   3.217 -23.655  1.00 96.84           O  
ATOM    896  N   THR A  65      13.781   5.200 -22.990  1.00 97.73           N  
ATOM    897  H   THR A  65      14.319   5.944 -23.412  1.00 97.73           H  
ATOM    898  CA  THR A  65      13.161   5.483 -21.685  1.00 97.73           C  
ATOM    899  HA  THR A  65      12.495   4.670 -21.397  1.00 97.73           H  
ATOM    900  C   THR A  65      12.387   6.790 -21.712  1.00 97.73           C  
ATOM    901  CB  THR A  65      14.250   5.613 -20.636  1.00 97.73           C  
ATOM    902  HB  THR A  65      14.946   6.337 -21.060  1.00 97.73           H  
ATOM    903  O   THR A  65      12.846   7.795 -22.251  1.00 97.73           O  
ATOM    904  CG2 THR A  65      13.842   6.107 -19.255  1.00 97.73           C  
ATOM    905 HG21 THR A  65      14.697   6.031 -18.584  1.00 97.73           H  
ATOM    906 HG22 THR A  65      13.579   7.162 -19.342  1.00 97.73           H  
ATOM    907 HG23 THR A  65      13.005   5.531 -18.859  1.00 97.73           H  
ATOM    908  OG1 THR A  65      14.872   4.374 -20.464  1.00 97.73           O  
ATOM    909  HG1 THR A  65      15.803   4.588 -20.560  1.00 97.73           H  
ATOM    910  N   GLY A  66      11.201   6.797 -21.109  1.00 97.84           N  
ATOM    911  H   GLY A  66      10.903   5.964 -20.621  1.00 97.84           H  
ATOM    912  CA  GLY A  66      10.346   7.973 -21.040  1.00 97.84           C  
ATOM    913  HA2 GLY A  66      10.567   8.528 -20.128  1.00 97.84           H  
ATOM    914  HA3 GLY A  66      10.563   8.628 -21.884  1.00 97.84           H  
ATOM    915  C   GLY A  66       8.866   7.616 -21.048  1.00 97.84           C  
ATOM    916  O   GLY A  66       8.439   6.671 -20.383  1.00 97.84           O  
ATOM    917  N   LEU A  67       8.078   8.388 -21.792  1.00 98.01           N  
ATOM    918  H   LEU A  67       8.522   9.065 -22.397  1.00 98.01           H  
ATOM    919  CA  LEU A  67       6.625   8.244 -21.877  1.00 98.01           C  
ATOM    920  HA  LEU A  67       6.300   7.403 -21.264  1.00 98.01           H  
ATOM    921  C   LEU A  67       6.203   7.951 -23.311  1.00 98.01           C  
ATOM    922  CB  LEU A  67       5.939   9.519 -21.366  1.00 98.01           C  
ATOM    923  HB2 LEU A  67       4.863   9.406 -21.502  1.00 98.01           H  
ATOM    924  HB3 LEU A  67       6.268  10.357 -21.981  1.00 98.01           H  
ATOM    925  O   LEU A  67       6.728   8.553 -24.251  1.00 98.01           O  
ATOM    926  CG  LEU A  67       6.212   9.854 -19.891  1.00 98.01           C  
ATOM    927  HG  LEU A  67       7.284   9.958 -19.721  1.00 98.01           H  
ATOM    928  CD1 LEU A  67       5.550  11.190 -19.567  1.00 98.01           C  
ATOM    929 HD11 LEU A  67       5.628  11.380 -18.496  1.00 98.01           H  
ATOM    930 HD12 LEU A  67       6.054  11.990 -20.109  1.00 98.01           H  
ATOM    931 HD13 LEU A  67       4.499  11.170 -19.856  1.00 98.01           H  
ATOM    932  CD2 LEU A  67       5.666   8.784 -18.946  1.00 98.01           C  
ATOM    933 HD21 LEU A  67       5.788   9.104 -17.911  1.00 98.01           H  
ATOM    934 HD22 LEU A  67       4.612   8.600 -19.153  1.00 98.01           H  
ATOM    935 HD23 LEU A  67       6.225   7.857 -19.077  1.00 98.01           H  
ATOM    936  N   ARG A  68       5.227   7.065 -23.498  1.00 96.72           N  
ATOM    937  H   ARG A  68       4.833   6.600 -22.693  1.00 96.72           H  
ATOM    938  CA  ARG A  68       4.664   6.796 -24.826  1.00 96.72           C  
ATOM    939  HA  ARG A  68       4.772   7.696 -25.430  1.00 96.72           H  
ATOM    940  C   ARG A  68       3.173   6.515 -24.782  1.00 96.72           C  
ATOM    941  CB  ARG A  68       5.444   5.673 -25.523  1.00 96.72           C  
ATOM    942  HB2 ARG A  68       6.511   5.889 -25.470  1.00 96.72           H  
ATOM    943  HB3 ARG A  68       5.148   5.662 -26.572  1.00 96.72           H  
ATOM    944  O   ARG A  68       2.659   6.015 -23.788  1.00 96.72           O  
ATOM    945  CG  ARG A  68       5.179   4.287 -24.935  1.00 96.72           C  
ATOM    946  HG2 ARG A  68       4.122   4.043 -25.038  1.00 96.72           H  
ATOM    947  HG3 ARG A  68       5.460   4.272 -23.882  1.00 96.72           H  
ATOM    948  CD  ARG A  68       5.991   3.247 -25.700  1.00 96.72           C  
ATOM    949  HD2 ARG A  68       5.783   3.347 -26.765  1.00 96.72           H  
ATOM    950  HD3 ARG A  68       7.053   3.421 -25.527  1.00 96.72           H  
ATOM    951  NE  ARG A  68       5.607   1.906 -25.261  1.00 96.72           N  
ATOM    952  HE  ARG A  68       4.747   1.829 -24.737  1.00 96.72           H  
ATOM    953  NH1 ARG A  68       7.293   0.695 -26.239  1.00 96.72           N  
ATOM    954 HH11 ARG A  68       7.683   1.545 -26.620  1.00 96.72           H  
ATOM    955 HH12 ARG A  68       7.771  -0.183 -26.377  1.00 96.72           H  
ATOM    956  NH2 ARG A  68       5.650  -0.321 -25.113  1.00 96.72           N  
ATOM    957 HH21 ARG A  68       6.090  -1.220 -25.252  1.00 96.72           H  
ATOM    958 HH22 ARG A  68       4.801  -0.213 -24.577  1.00 96.72           H  
ATOM    959  CZ  ARG A  68       6.196   0.770 -25.540  1.00 96.72           C  
ATOM    960  N   TRP A  69       2.497   6.796 -25.882  1.00 97.36           N  
ATOM    961  H   TRP A  69       2.996   7.215 -26.655  1.00 97.36           H  
ATOM    962  CA  TRP A  69       1.089   6.485 -26.068  1.00 97.36           C  
ATOM    963  HA  TRP A  69       0.505   6.946 -25.272  1.00 97.36           H  
ATOM    964  C   TRP A  69       0.854   4.970 -26.041  1.00 97.36           C  
ATOM    965  CB  TRP A  69       0.654   7.098 -27.390  1.00 97.36           C  
ATOM    966  HB2 TRP A  69       1.280   6.703 -28.190  1.00 97.36           H  
ATOM    967  HB3 TRP A  69       0.825   8.172 -27.323  1.00 97.36           H  
ATOM    968  O   TRP A  69       1.499   4.217 -26.774  1.00 97.36           O  
ATOM    969  CG  TRP A  69      -0.774   6.871 -27.749  1.00 97.36           C  
ATOM    970  CD1 TRP A  69      -1.832   7.487 -27.178  1.00 97.36           C  
ATOM    971  HD1 TRP A  69      -1.798   8.216 -26.382  1.00 97.36           H  
ATOM    972  CD2 TRP A  69      -1.329   5.960 -28.743  1.00 97.36           C  
ATOM    973  CE2 TRP A  69      -2.747   6.120 -28.754  1.00 97.36           C  
ATOM    974  CE3 TRP A  69      -0.778   5.002 -29.623  1.00 97.36           C  
ATOM    975  HE3 TRP A  69       0.289   4.833 -29.605  1.00 97.36           H  
ATOM    976  NE1 TRP A  69      -2.991   7.073 -27.790  1.00 97.36           N  
ATOM    977  HE1 TRP A  69      -3.892   7.405 -27.477  1.00 97.36           H  
ATOM    978  CH2 TRP A  69      -2.998   4.438 -30.476  1.00 97.36           C  
ATOM    979  HH2 TRP A  69      -3.627   3.859 -31.136  1.00 97.36           H  
ATOM    980  CZ2 TRP A  69      -3.577   5.377 -29.605  1.00 97.36           C  
ATOM    981  HZ2 TRP A  69      -4.645   5.538 -29.584  1.00 97.36           H  
ATOM    982  CZ3 TRP A  69      -1.603   4.250 -30.483  1.00 97.36           C  
ATOM    983  HZ3 TRP A  69      -1.165   3.516 -31.143  1.00 97.36           H  
ATOM    984  N   GLY A  70      -0.054   4.528 -25.173  1.00 96.50           N  
ATOM    985  H   GLY A  70      -0.546   5.212 -24.615  1.00 96.50           H  
ATOM    986  CA  GLY A  70      -0.451   3.126 -25.018  1.00 96.50           C  
ATOM    987  HA2 GLY A  70       0.298   2.471 -25.462  1.00 96.50           H  
ATOM    988  HA3 GLY A  70      -0.518   2.906 -23.953  1.00 96.50           H  
ATOM    989  C   GLY A  70      -1.811   2.785 -25.632  1.00 96.50           C  
ATOM    990  O   GLY A  70      -2.164   1.609 -25.687  1.00 96.50           O  
ATOM    991  N   GLY A  71      -2.573   3.789 -26.066  1.00 97.09           N  
ATOM    992  H   GLY A  71      -2.241   4.733 -25.927  1.00 97.09           H  
ATOM    993  CA  GLY A  71      -3.960   3.676 -26.518  1.00 97.09           C  
ATOM    994  HA2 GLY A  71      -4.444   2.826 -26.038  1.00 97.09           H  
ATOM    995  HA3 GLY A  71      -3.980   3.531 -27.598  1.00 97.09           H  
ATOM    996  C   GLY A  71      -4.748   4.940 -26.164  1.00 97.09           C  
ATOM    997  O   GLY A  71      -4.238   5.796 -25.448  1.00 97.09           O  
ATOM    998  N   ASP A  72      -5.981   5.062 -26.657  1.00 96.63           N  
ATOM    999  H   ASP A  72      -6.371   4.309 -27.206  1.00 96.63           H  
ATOM   1000  CA  ASP A  72      -6.889   6.163 -26.290  1.00 96.63           C  
ATOM   1001  HA  ASP A  72      -6.498   7.108 -26.667  1.00 96.63           H  
ATOM   1002  C   ASP A  72      -7.027   6.268 -24.762  1.00 96.63           C  
ATOM   1003  CB  ASP A  72      -8.255   5.904 -26.942  1.00 96.63           C  
ATOM   1004  HB2 ASP A  72      -8.675   4.975 -26.557  1.00 96.63           H  
ATOM   1005  HB3 ASP A  72      -8.116   5.784 -28.017  1.00 96.63           H  
ATOM   1006  O   ASP A  72      -7.430   5.297 -24.111  1.00 96.63           O  
ATOM   1007  CG  ASP A  72      -9.232   7.056 -26.702  1.00 96.63           C  
ATOM   1008  OD1 ASP A  72     -10.262   6.831 -26.021  1.00 96.63           O  
ATOM   1009  OD2 ASP A  72      -8.960   8.129 -27.271  1.00 96.63           O  
ATOM   1010  N   GLY A  73      -6.630   7.400 -24.180  1.00 97.58           N  
ATOM   1011  H   GLY A  73      -6.397   8.209 -24.738  1.00 97.58           H  
ATOM   1012  CA  GLY A  73      -6.655   7.591 -22.734  1.00 97.58           C  
ATOM   1013  HA2 GLY A  73      -6.480   8.646 -22.526  1.00 97.58           H  
ATOM   1014  HA3 GLY A  73      -7.649   7.335 -22.366  1.00 97.58           H  
ATOM   1015  C   GLY A  73      -5.630   6.777 -21.949  1.00 97.58           C  
ATOM   1016  O   GLY A  73      -5.873   6.512 -20.769  1.00 97.58           O  
ATOM   1017  N   ILE A  74      -4.525   6.333 -22.564  1.00 97.86           N  
ATOM   1018  H   ILE A  74      -4.415   6.547 -23.544  1.00 97.86           H  
ATOM   1019  CA  ILE A  74      -3.498   5.503 -21.912  1.00 97.86           C  
ATOM   1020  HA  ILE A  74      -3.633   5.572 -20.833  1.00 97.86           H  
ATOM   1021  C   ILE A  74      -2.093   6.018 -22.236  1.00 97.86           C  
ATOM   1022  CB  ILE A  74      -3.634   4.009 -22.302  1.00 97.86           C  
ATOM   1023  HB  ILE A  74      -3.468   3.921 -23.375  1.00 97.86           H  
ATOM   1024  O   ILE A  74      -1.669   6.030 -23.393  1.00 97.86           O  
ATOM   1025  CG1 ILE A  74      -5.046   3.460 -21.989  1.00 97.86           C  
ATOM   1026 HG12 ILE A  74      -5.227   3.510 -20.916  1.00 97.86           H  
ATOM   1027 HG13 ILE A  74      -5.791   4.083 -22.484  1.00 97.86           H  
ATOM   1028  CG2 ILE A  74      -2.563   3.164 -21.573  1.00 97.86           C  
ATOM   1029 HG21 ILE A  74      -2.626   2.120 -21.881  1.00 97.86           H  
ATOM   1030 HG22 ILE A  74      -1.560   3.512 -21.820  1.00 97.86           H  
ATOM   1031 HG23 ILE A  74      -2.706   3.236 -20.495  1.00 97.86           H  
ATOM   1032  CD1 ILE A  74      -5.295   2.029 -22.477  1.00 97.86           C  
ATOM   1033 HD11 ILE A  74      -5.028   1.944 -23.531  1.00 97.86           H  
ATOM   1034 HD12 ILE A  74      -4.716   1.315 -21.891  1.00 97.86           H  
ATOM   1035 HD13 ILE A  74      -6.353   1.792 -22.362  1.00 97.86           H  
ATOM   1036  N   VAL A  75      -1.309   6.309 -21.196  1.00 98.16           N  
ATOM   1037  H   VAL A  75      -1.704   6.237 -20.269  1.00 98.16           H  
ATOM   1038  CA  VAL A  75       0.136   6.557 -21.321  1.00 98.16           C  
ATOM   1039  HA  VAL A  75       0.410   6.556 -22.376  1.00 98.16           H  
ATOM   1040  C   VAL A  75       0.910   5.443 -20.639  1.00 98.16           C  
ATOM   1041  CB  VAL A  75       0.559   7.921 -20.760  1.00 98.16           C  
ATOM   1042  HB  VAL A  75       0.396   7.910 -19.683  1.00 98.16           H  
ATOM   1043  O   VAL A  75       0.622   5.074 -19.502  1.00 98.16           O  
ATOM   1044  CG1 VAL A  75       2.042   8.212 -21.030  1.00 98.16           C  
ATOM   1045 HG11 VAL A  75       2.287   9.224 -20.710  1.00 98.16           H  
ATOM   1046 HG12 VAL A  75       2.670   7.518 -20.470  1.00 98.16           H  
ATOM   1047 HG13 VAL A  75       2.251   8.122 -22.096  1.00 98.16           H  
ATOM   1048  CG2 VAL A  75      -0.266   9.045 -21.385  1.00 98.16           C  
ATOM   1049 HG21 VAL A  75      -0.273   8.955 -22.472  1.00 98.16           H  
ATOM   1050 HG22 VAL A  75       0.130  10.021 -21.106  1.00 98.16           H  
ATOM   1051 HG23 VAL A  75      -1.285   8.967 -21.006  1.00 98.16           H  
ATOM   1052  N   GLN A  76       1.915   4.923 -21.333  1.00 98.01           N  
ATOM   1053  H   GLN A  76       2.107   5.318 -22.242  1.00 98.01           H  
ATOM   1054  CA  GLN A  76       2.873   3.958 -20.814  1.00 98.01           C  
ATOM   1055  HA  GLN A  76       2.421   3.414 -19.985  1.00 98.01           H  
ATOM   1056  C   GLN A  76       4.121   4.665 -20.287  1.00 98.01           C  
ATOM   1057  CB  GLN A  76       3.238   2.943 -21.904  1.00 98.01           C  
ATOM   1058  HB2 GLN A  76       3.531   3.477 -22.808  1.00 98.01           H  
ATOM   1059  HB3 GLN A  76       4.082   2.343 -21.564  1.00 98.01           H  
ATOM   1060  O   GLN A  76       4.672   5.562 -20.930  1.00 98.01           O  
ATOM   1061  CG  GLN A  76       2.060   2.013 -22.220  1.00 98.01           C  
ATOM   1062  HG2 GLN A  76       1.769   1.492 -21.309  1.00 98.01           H  
ATOM   1063  HG3 GLN A  76       1.210   2.606 -22.556  1.00 98.01           H  
ATOM   1064  CD  GLN A  76       2.373   0.973 -23.290  1.00 98.01           C  
ATOM   1065  NE2 GLN A  76       1.474   0.047 -23.529  1.00 98.01           N  
ATOM   1066 HE21 GLN A  76       0.623   0.021 -22.987  1.00 98.01           H  
ATOM   1067 HE22 GLN A  76       1.661  -0.626 -24.259  1.00 98.01           H  
ATOM   1068  OE1 GLN A  76       3.418   0.946 -23.925  1.00 98.01           O  
ATOM   1069  N   ILE A  77       4.587   4.193 -19.136  1.00 98.35           N  
ATOM   1070  H   ILE A  77       4.079   3.427 -18.717  1.00 98.35           H  
ATOM   1071  CA  ILE A  77       5.849   4.557 -18.499  1.00 98.35           C  
ATOM   1072  HA  ILE A  77       6.187   5.525 -18.869  1.00 98.35           H  
ATOM   1073  C   ILE A  77       6.880   3.497 -18.891  1.00 98.35           C  
ATOM   1074  CB  ILE A  77       5.647   4.656 -16.970  1.00 98.35           C  
ATOM   1075  HB  ILE A  77       5.235   3.713 -16.609  1.00 98.35           H  
ATOM   1076  O   ILE A  77       6.683   2.306 -18.626  1.00 98.35           O  
ATOM   1077  CG1 ILE A  77       4.665   5.800 -16.622  1.00 98.35           C  
ATOM   1078 HG12 ILE A  77       3.762   5.712 -17.227  1.00 98.35           H  
ATOM   1079 HG13 ILE A  77       5.128   6.758 -16.858  1.00 98.35           H  
ATOM   1080  CG2 ILE A  77       6.990   4.896 -16.272  1.00 98.35           C  
ATOM   1081 HG21 ILE A  77       6.866   4.922 -15.189  1.00 98.35           H  
ATOM   1082 HG22 ILE A  77       7.700   4.101 -16.497  1.00 98.35           H  
ATOM   1083 HG23 ILE A  77       7.394   5.851 -16.608  1.00 98.35           H  
ATOM   1084  CD1 ILE A  77       4.221   5.815 -15.154  1.00 98.35           C  
ATOM   1085 HD11 ILE A  77       3.470   6.592 -15.013  1.00 98.35           H  
ATOM   1086 HD12 ILE A  77       3.783   4.852 -14.891  1.00 98.35           H  
ATOM   1087 HD13 ILE A  77       5.064   6.031 -14.496  1.00 98.35           H  
ATOM   1088  N   VAL A  78       7.965   3.917 -19.541  1.00 97.95           N  
ATOM   1089  H   VAL A  78       8.080   4.908 -19.701  1.00 97.95           H  
ATOM   1090  CA  VAL A  78       8.972   3.021 -20.129  1.00 97.95           C  
ATOM   1091  HA  VAL A  78       8.737   1.997 -19.838  1.00 97.95           H  
ATOM   1092  C   VAL A  78      10.361   3.346 -19.588  1.00 97.95           C  
ATOM   1093  CB  VAL A  78       8.942   3.078 -21.672  1.00 97.95           C  
ATOM   1094  HB  VAL A  78       9.282   4.059 -22.005  1.00 97.95           H  
ATOM   1095  O   VAL A  78      10.697   4.519 -19.422  1.00 97.95           O  
ATOM   1096  CG1 VAL A  78       9.843   2.006 -22.300  1.00 97.95           C  
ATOM   1097 HG11 VAL A  78       9.551   1.014 -21.954  1.00 97.95           H  
ATOM   1098 HG12 VAL A  78       9.764   2.034 -23.387  1.00 97.95           H  
ATOM   1099 HG13 VAL A  78      10.887   2.189 -22.043  1.00 97.95           H  
ATOM   1100  CG2 VAL A  78       7.525   2.846 -22.220  1.00 97.95           C  
ATOM   1101 HG21 VAL A  78       7.126   1.907 -21.836  1.00 97.95           H  
ATOM   1102 HG22 VAL A  78       7.558   2.812 -23.309  1.00 97.95           H  
ATOM   1103 HG23 VAL A  78       6.871   3.666 -21.922  1.00 97.95           H  
ATOM   1104  N   ALA A  79      11.167   2.315 -19.329  1.00 98.29           N  
ATOM   1105  H   ALA A  79      10.806   1.380 -19.452  1.00 98.29           H  
ATOM   1106  CA  ALA A  79      12.583   2.440 -18.985  1.00 98.29           C  
ATOM   1107  HA  ALA A  79      12.973   3.358 -19.425  1.00 98.29           H  
ATOM   1108  C   ALA A  79      13.406   1.269 -19.546  1.00 98.29           C  
ATOM   1109  CB  ALA A  79      12.718   2.544 -17.467  1.00 98.29           C  
ATOM   1110  HB1 ALA A  79      12.385   3.529 -17.138  1.00 98.29           H  
ATOM   1111  HB2 ALA A  79      13.765   2.419 -17.191  1.00 98.29           H  
ATOM   1112  HB3 ALA A  79      12.119   1.769 -16.988  1.00 98.29           H  
ATOM   1113  O   ALA A  79      13.059   0.109 -19.301  1.00 98.29           O  
ATOM   1114  N   ASN A  80      14.480   1.560 -20.288  1.00 97.25           N  
ATOM   1115  H   ASN A  80      14.721   2.533 -20.416  1.00 97.25           H  
ATOM   1116  CA  ASN A  80      15.299   0.606 -21.048  1.00 97.25           C  
ATOM   1117  HA  ASN A  80      15.830   1.179 -21.809  1.00 97.25           H  
ATOM   1118  C   ASN A  80      14.430  -0.392 -21.831  1.00 97.25           C  
ATOM   1119  CB  ASN A  80      16.373  -0.046 -20.145  1.00 97.25           C  
ATOM   1120  HB2 ASN A  80      15.930  -0.362 -19.200  1.00 97.25           H  
ATOM   1121  HB3 ASN A  80      16.776  -0.921 -20.655  1.00 97.25           H  
ATOM   1122  O   ASN A  80      14.509  -1.608 -21.631  1.00 97.25           O  
ATOM   1123  CG  ASN A  80      17.553   0.875 -19.875  1.00 97.25           C  
ATOM   1124  ND2 ASN A  80      18.578   0.412 -19.195  1.00 97.25           N  
ATOM   1125 HD21 ASN A  80      18.659  -0.565 -18.954  1.00 97.25           H  
ATOM   1126 HD22 ASN A  80      19.379   1.028 -19.178  1.00 97.25           H  
ATOM   1127  OD1 ASN A  80      17.567   2.019 -20.258  1.00 97.25           O  
ATOM   1128  N   ASN A  81      13.519   0.131 -22.660  1.00 96.78           N  
ATOM   1129  H   ASN A  81      13.547   1.135 -22.769  1.00 96.78           H  
ATOM   1130  CA  ASN A  81      12.491  -0.599 -23.417  1.00 96.78           C  
ATOM   1131  HA  ASN A  81      11.918   0.150 -23.964  1.00 96.78           H  
ATOM   1132  C   ASN A  81      11.444  -1.379 -22.589  1.00 96.78           C  
ATOM   1133  CB  ASN A  81      13.163  -1.508 -24.464  1.00 96.78           C  
ATOM   1134  HB2 ASN A  81      13.914  -2.149 -24.003  1.00 96.78           H  
ATOM   1135  HB3 ASN A  81      12.409  -2.157 -24.909  1.00 96.78           H  
ATOM   1136  O   ASN A  81      10.441  -1.832 -23.151  1.00 96.78           O  
ATOM   1137  CG  ASN A  81      13.786  -0.735 -25.604  1.00 96.78           C  
ATOM   1138  ND2 ASN A  81      15.090  -0.656 -25.691  1.00 96.78           N  
ATOM   1139 HD21 ASN A  81      15.419  -0.004 -26.389  1.00 96.78           H  
ATOM   1140 HD22 ASN A  81      15.644  -0.660 -24.846  1.00 96.78           H  
ATOM   1141  OD1 ASN A  81      13.085  -0.219 -26.456  1.00 96.78           O  
ATOM   1142  N   ALA A  82      11.615  -1.542 -21.275  1.00 97.70           N  
ATOM   1143  H   ALA A  82      12.437  -1.149 -20.838  1.00 97.70           H  
ATOM   1144  CA  ALA A  82      10.641  -2.222 -20.433  1.00 97.70           C  
ATOM   1145  HA  ALA A  82      10.278  -3.098 -20.971  1.00 97.70           H  
ATOM   1146  C   ALA A  82       9.449  -1.303 -20.147  1.00 97.70           C  
ATOM   1147  CB  ALA A  82      11.312  -2.712 -19.144  1.00 97.70           C  
ATOM   1148  HB1 ALA A  82      10.601  -3.307 -18.570  1.00 97.70           H  
ATOM   1149  HB2 ALA A  82      12.185  -3.317 -19.389  1.00 97.70           H  
ATOM   1150  HB3 ALA A  82      11.625  -1.860 -18.540  1.00 97.70           H  
ATOM   1151  O   ALA A  82       9.621  -0.202 -19.629  1.00 97.70           O  
ATOM   1152  N   ILE A  83       8.229  -1.772 -20.428  1.00 97.60           N  
ATOM   1153  H   ILE A  83       8.144  -2.674 -20.875  1.00 97.60           H  
ATOM   1154  CA  ILE A  83       7.010  -1.113 -19.945  1.00 97.60           C  
ATOM   1155  HA  ILE A  83       7.104  -0.039 -20.106  1.00 97.60           H  
ATOM   1156  C   ILE A  83       6.927  -1.383 -18.443  1.00 97.60           C  
ATOM   1157  CB  ILE A  83       5.738  -1.596 -20.673  1.00 97.60           C  
ATOM   1158  HB  ILE A  83       5.531  -2.619 -20.359  1.00 97.60           H  
ATOM   1159  O   ILE A  83       6.779  -2.528 -18.009  1.00 97.60           O  
ATOM   1160  CG1 ILE A  83       5.893  -1.582 -22.207  1.00 97.60           C  
ATOM   1161 HG12 ILE A  83       6.816  -2.083 -22.499  1.00 97.60           H  
ATOM   1162 HG13 ILE A  83       5.941  -0.547 -22.547  1.00 97.60           H  
ATOM   1163  CG2 ILE A  83       4.555  -0.697 -20.264  1.00 97.60           C  
ATOM   1164 HG21 ILE A  83       4.713   0.324 -20.612  1.00 97.60           H  
ATOM   1165 HG22 ILE A  83       4.444  -0.670 -19.180  1.00 97.60           H  
ATOM   1166 HG23 ILE A  83       3.618  -1.080 -20.668  1.00 97.60           H  
ATOM   1167  CD1 ILE A  83       4.743  -2.324 -22.907  1.00 97.60           C  
ATOM   1168 HD11 ILE A  83       3.825  -1.738 -22.862  1.00 97.60           H  
ATOM   1169 HD12 ILE A  83       4.578  -3.286 -22.422  1.00 97.60           H  
ATOM   1170 HD13 ILE A  83       4.996  -2.521 -23.949  1.00 97.60           H  
ATOM   1171  N   VAL A  84       7.104  -0.337 -17.647  1.00 97.79           N  
ATOM   1172  H   VAL A  84       7.234   0.567 -18.077  1.00 97.79           H  
ATOM   1173  CA  VAL A  84       7.138  -0.410 -16.180  1.00 97.79           C  
ATOM   1174  HA  VAL A  84       7.570  -1.363 -15.872  1.00 97.79           H  
ATOM   1175  C   VAL A  84       5.724  -0.308 -15.622  1.00 97.79           C  
ATOM   1176  CB  VAL A  84       8.004   0.723 -15.598  1.00 97.79           C  
ATOM   1177  HB  VAL A  84       7.474   1.668 -15.718  1.00 97.79           H  
ATOM   1178  O   VAL A  84       5.379  -0.946 -14.629  1.00 97.79           O  
ATOM   1179  CG1 VAL A  84       8.269   0.500 -14.103  1.00 97.79           C  
ATOM   1180 HG11 VAL A  84       8.870   1.321 -13.714  1.00 97.79           H  
ATOM   1181 HG12 VAL A  84       7.335   0.471 -13.543  1.00 97.79           H  
ATOM   1182 HG13 VAL A  84       8.816  -0.431 -13.949  1.00 97.79           H  
ATOM   1183  CG2 VAL A  84       9.348   0.847 -16.323  1.00 97.79           C  
ATOM   1184 HG21 VAL A  84       9.941  -0.058 -16.192  1.00 97.79           H  
ATOM   1185 HG22 VAL A  84       9.881   1.709 -15.920  1.00 97.79           H  
ATOM   1186 HG23 VAL A  84       9.206   1.050 -17.384  1.00 97.79           H  
ATOM   1187  N   GLY A  85       4.895   0.492 -16.281  1.00 97.79           N  
ATOM   1188  H   GLY A  85       5.230   0.947 -17.118  1.00 97.79           H  
ATOM   1189  CA  GLY A  85       3.553   0.828 -15.849  1.00 97.79           C  
ATOM   1190  HA2 GLY A  85       3.619   1.281 -14.859  1.00 97.79           H  
ATOM   1191  HA3 GLY A  85       2.923  -0.061 -15.806  1.00 97.79           H  
ATOM   1192  C   GLY A  85       2.906   1.832 -16.783  1.00 97.79           C  
ATOM   1193  O   GLY A  85       3.315   1.986 -17.934  1.00 97.79           O  
ATOM   1194  N   GLY A  86       1.926   2.552 -16.263  1.00 97.85           N  
ATOM   1195  H   GLY A  86       1.634   2.373 -15.313  1.00 97.85           H  
ATOM   1196  CA  GLY A  86       1.218   3.583 -16.996  1.00 97.85           C  
ATOM   1197  HA2 GLY A  86       0.752   3.135 -17.873  1.00 97.85           H  
ATOM   1198  HA3 GLY A  86       1.916   4.352 -17.328  1.00 97.85           H  
ATOM   1199  C   GLY A  86       0.132   4.238 -16.163  1.00 97.85           C  
ATOM   1200  O   GLY A  86      -0.002   3.993 -14.961  1.00 97.85           O  
ATOM   1201  N   TRP A  87      -0.661   5.069 -16.820  1.00 98.12           N  
ATOM   1202  H   TRP A  87      -0.482   5.236 -17.800  1.00 98.12           H  
ATOM   1203  CA  TRP A  87      -1.922   5.544 -16.273  1.00 98.12           C  
ATOM   1204  HA  TRP A  87      -2.241   4.846 -15.499  1.00 98.12           H  
ATOM   1205  C   TRP A  87      -3.001   5.550 -17.344  1.00 98.12           C  
ATOM   1206  CB  TRP A  87      -1.763   6.923 -15.630  1.00 98.12           C  
ATOM   1207  HB2 TRP A  87      -0.965   6.873 -14.889  1.00 98.12           H  
ATOM   1208  HB3 TRP A  87      -2.683   7.169 -15.098  1.00 98.12           H  
ATOM   1209  O   TRP A  87      -2.724   5.615 -18.543  1.00 98.12           O  
ATOM   1210  CG  TRP A  87      -1.459   8.033 -16.584  1.00 98.12           C  
ATOM   1211  CD1 TRP A  87      -2.368   8.819 -17.205  1.00 98.12           C  
ATOM   1212  HD1 TRP A  87      -3.437   8.729 -17.085  1.00 98.12           H  
ATOM   1213  CD2 TRP A  87      -0.155   8.500 -17.030  1.00 98.12           C  
ATOM   1214  CE2 TRP A  87      -0.349   9.629 -17.882  1.00 98.12           C  
ATOM   1215  CE3 TRP A  87       1.173   8.098 -16.767  1.00 98.12           C  
ATOM   1216  HE3 TRP A  87       1.344   7.242 -16.130  1.00 98.12           H  
ATOM   1217  NE1 TRP A  87      -1.720   9.761 -17.983  1.00 98.12           N  
ATOM   1218  HE1 TRP A  87      -2.207  10.473 -18.507  1.00 98.12           H  
ATOM   1219  CH2 TRP A  87       2.039   9.941 -18.107  1.00 98.12           C  
ATOM   1220  HH2 TRP A  87       2.880  10.500 -18.490  1.00 98.12           H  
ATOM   1221  CZ2 TRP A  87       0.729  10.357 -18.401  1.00 98.12           C  
ATOM   1222  HZ2 TRP A  87       0.548  11.230 -19.010  1.00 98.12           H  
ATOM   1223  CZ3 TRP A  87       2.261   8.806 -17.307  1.00 98.12           C  
ATOM   1224  HZ3 TRP A  87       3.270   8.494 -17.084  1.00 98.12           H  
ATOM   1225  N   ASN A  88      -4.241   5.481 -16.883  1.00 97.60           N  
ATOM   1226  H   ASN A  88      -4.367   5.449 -15.881  1.00 97.60           H  
ATOM   1227  CA  ASN A  88      -5.436   5.674 -17.687  1.00 97.60           C  
ATOM   1228  HA  ASN A  88      -5.155   6.193 -18.603  1.00 97.60           H  
ATOM   1229  C   ASN A  88      -6.413   6.586 -16.934  1.00 97.60           C  
ATOM   1230  CB  ASN A  88      -6.009   4.289 -18.047  1.00 97.60           C  
ATOM   1231  HB2 ASN A  88      -5.222   3.707 -18.527  1.00 97.60           H  
ATOM   1232  HB3 ASN A  88      -6.819   4.402 -18.767  1.00 97.60           H  
ATOM   1233  O   ASN A  88      -6.078   7.123 -15.882  1.00 97.60           O  
ATOM   1234  CG  ASN A  88      -6.530   3.514 -16.848  1.00 97.60           C  
ATOM   1235  ND2 ASN A  88      -6.612   2.211 -16.938  1.00 97.60           N  
ATOM   1236 HD21 ASN A  88      -6.976   1.743 -16.121  1.00 97.60           H  
ATOM   1237 HD22 ASN A  88      -6.301   1.728 -17.770  1.00 97.60           H  
ATOM   1238  OD1 ASN A  88      -6.890   4.057 -15.820  1.00 97.60           O  
ATOM   1239  N   SER A  89      -7.639   6.747 -17.429  1.00 97.32           N  
ATOM   1240  H   SER A  89      -7.862   6.305 -18.309  1.00 97.32           H  
ATOM   1241  CA  SER A  89      -8.627   7.642 -16.810  1.00 97.32           C  
ATOM   1242  HA  SER A  89      -8.176   8.632 -16.748  1.00 97.32           H  
ATOM   1243  C   SER A  89      -9.052   7.275 -15.373  1.00 97.32           C  
ATOM   1244  CB  SER A  89      -9.849   7.776 -17.722  1.00 97.32           C  
ATOM   1245  HB2 SER A  89     -10.543   8.498 -17.292  1.00 97.32           H  
ATOM   1246  HB3 SER A  89      -9.532   8.145 -18.698  1.00 97.32           H  
ATOM   1247  O   SER A  89      -9.732   8.084 -14.733  1.00 97.32           O  
ATOM   1248  OG  SER A  89     -10.500   6.528 -17.874  1.00 97.32           O  
ATOM   1249  HG  SER A  89     -10.364   6.224 -18.774  1.00 97.32           H  
ATOM   1250  N   THR A  90      -8.676   6.114 -14.823  1.00 97.34           N  
ATOM   1251  H   THR A  90      -8.118   5.478 -15.375  1.00 97.34           H  
ATOM   1252  CA  THR A  90      -9.075   5.652 -13.477  1.00 97.34           C  
ATOM   1253  HA  THR A  90      -9.630   6.445 -12.975  1.00 97.34           H  
ATOM   1254  C   THR A  90      -7.909   5.323 -12.543  1.00 97.34           C  
ATOM   1255  CB  THR A  90     -10.023   4.444 -13.560  1.00 97.34           C  
ATOM   1256  HB  THR A  90     -10.300   4.146 -12.548  1.00 97.34           H  
ATOM   1257  O   THR A  90      -8.052   5.495 -11.328  1.00 97.34           O  
ATOM   1258  CG2 THR A  90     -11.305   4.786 -14.324  1.00 97.34           C  
ATOM   1259 HG21 THR A  90     -11.787   5.654 -13.873  1.00 97.34           H  
ATOM   1260 HG22 THR A  90     -11.076   4.996 -15.368  1.00 97.34           H  
ATOM   1261 HG23 THR A  90     -11.984   3.934 -14.279  1.00 97.34           H  
ATOM   1262  OG1 THR A  90      -9.438   3.343 -14.206  1.00 97.34           O  
ATOM   1263  HG1 THR A  90      -8.896   2.898 -13.551  1.00 97.34           H  
ATOM   1264  N   ASP A  91      -6.764   4.903 -13.081  1.00 96.80           N  
ATOM   1265  H   ASP A  91      -6.721   4.800 -14.085  1.00 96.80           H  
ATOM   1266  CA  ASP A  91      -5.678   4.284 -12.323  1.00 96.80           C  
ATOM   1267  HA  ASP A  91      -5.810   4.510 -11.265  1.00 96.80           H  
ATOM   1268  C   ASP A  91      -4.293   4.793 -12.756  1.00 96.80           C  
ATOM   1269  CB  ASP A  91      -5.723   2.751 -12.493  1.00 96.80           C  
ATOM   1270  HB2 ASP A  91      -4.803   2.335 -12.083  1.00 96.80           H  
ATOM   1271  HB3 ASP A  91      -5.741   2.507 -13.555  1.00 96.80           H  
ATOM   1272  O   ASP A  91      -4.025   4.959 -13.945  1.00 96.80           O  
ATOM   1273  CG  ASP A  91      -6.907   2.064 -11.801  1.00 96.80           C  
ATOM   1274  OD1 ASP A  91      -8.058   2.253 -12.259  1.00 96.80           O  
ATOM   1275  OD2 ASP A  91      -6.649   1.313 -10.825  1.00 96.80           O  
ATOM   1276  N   ILE A  92      -3.381   4.934 -11.788  1.00 98.39           N  
ATOM   1277  H   ILE A  92      -3.703   4.800 -10.840  1.00 98.39           H  
ATOM   1278  CA  ILE A  92      -1.928   4.849 -12.009  1.00 98.39           C  
ATOM   1279  HA  ILE A  92      -1.707   5.004 -13.065  1.00 98.39           H  
ATOM   1280  C   ILE A  92      -1.500   3.428 -11.630  1.00 98.39           C  
ATOM   1281  CB  ILE A  92      -1.151   5.910 -11.193  1.00 98.39           C  
ATOM   1282  HB  ILE A  92      -1.363   5.751 -10.136  1.00 98.39           H  
ATOM   1283  O   ILE A  92      -1.831   2.950 -10.540  1.00 98.39           O  
ATOM   1284  CG1 ILE A  92      -1.602   7.341 -11.567  1.00 98.39           C  
ATOM   1285 HG12 ILE A  92      -2.682   7.418 -11.443  1.00 98.39           H  
ATOM   1286 HG13 ILE A  92      -1.373   7.534 -12.616  1.00 98.39           H  
ATOM   1287  CG2 ILE A  92       0.368   5.742 -11.412  1.00 98.39           C  
ATOM   1288 HG21 ILE A  92       0.700   4.753 -11.096  1.00 98.39           H  
ATOM   1289 HG22 ILE A  92       0.924   6.471 -10.823  1.00 98.39           H  
ATOM   1290 HG23 ILE A  92       0.609   5.877 -12.466  1.00 98.39           H  
ATOM   1291  CD1 ILE A  92      -0.969   8.447 -10.711  1.00 98.39           C  
ATOM   1292 HD11 ILE A  92      -1.471   9.392 -10.920  1.00 98.39           H  
ATOM   1293 HD12 ILE A  92       0.089   8.558 -10.950  1.00 98.39           H  
ATOM   1294 HD13 ILE A  92      -1.082   8.214  -9.652  1.00 98.39           H  
ATOM   1295  N   PHE A  93      -0.773   2.734 -12.502  1.00 97.95           N  
ATOM   1296  H   PHE A  93      -0.495   3.163 -13.373  1.00 97.95           H  
ATOM   1297  CA  PHE A  93      -0.469   1.318 -12.312  1.00 97.95           C  
ATOM   1298  HA  PHE A  93      -0.506   1.120 -11.241  1.00 97.95           H  
ATOM   1299  C   PHE A  93       0.935   0.919 -12.764  1.00 97.95           C  
ATOM   1300  CB  PHE A  93      -1.548   0.467 -13.004  1.00 97.95           C  
ATOM   1301  HB2 PHE A  93      -2.517   0.713 -12.572  1.00 97.95           H  
ATOM   1302  HB3 PHE A  93      -1.361  -0.585 -12.790  1.00 97.95           H  
ATOM   1303  O   PHE A  93       1.559   1.591 -13.581  1.00 97.95           O  
ATOM   1304  CG  PHE A  93      -1.621   0.658 -14.508  1.00 97.95           C  
ATOM   1305  CD1 PHE A  93      -2.461   1.648 -15.056  1.00 97.95           C  
ATOM   1306  HD1 PHE A  93      -3.063   2.270 -14.409  1.00 97.95           H  
ATOM   1307  CD2 PHE A  93      -0.834  -0.138 -15.363  1.00 97.95           C  
ATOM   1308  HD2 PHE A  93      -0.189  -0.904 -14.959  1.00 97.95           H  
ATOM   1309  CE1 PHE A  93      -2.506   1.845 -16.447  1.00 97.95           C  
ATOM   1310  HE1 PHE A  93      -3.146   2.610 -16.862  1.00 97.95           H  
ATOM   1311  CE2 PHE A  93      -0.876   0.063 -16.754  1.00 97.95           C  
ATOM   1312  HE2 PHE A  93      -0.272  -0.548 -17.408  1.00 97.95           H  
ATOM   1313  CZ  PHE A  93      -1.710   1.056 -17.295  1.00 97.95           C  
ATOM   1314  HZ  PHE A  93      -1.737   1.211 -18.364  1.00 97.95           H  
ATOM   1315  N   THR A  94       1.421  -0.213 -12.255  1.00 98.33           N  
ATOM   1316  H   THR A  94       0.867  -0.702 -11.566  1.00 98.33           H  
ATOM   1317  CA  THR A  94       2.589  -0.915 -12.808  1.00 98.33           C  
ATOM   1318  HA  THR A  94       3.117  -0.250 -13.492  1.00 98.33           H  
ATOM   1319  C   THR A  94       2.168  -2.131 -13.617  1.00 98.33           C  
ATOM   1320  CB  THR A  94       3.607  -1.306 -11.738  1.00 98.33           C  
ATOM   1321  HB  THR A  94       4.415  -1.857 -12.220  1.00 98.33           H  
ATOM   1322  O   THR A  94       1.110  -2.704 -13.368  1.00 98.33           O  
ATOM   1323  CG2 THR A  94       4.235  -0.064 -11.129  1.00 98.33           C  
ATOM   1324 HG21 THR A  94       3.463   0.615 -10.767  1.00 98.33           H  
ATOM   1325 HG22 THR A  94       4.887  -0.358 -10.307  1.00 98.33           H  
ATOM   1326 HG23 THR A  94       4.831   0.445 -11.886  1.00 98.33           H  
ATOM   1327  OG1 THR A  94       3.058  -2.134 -10.731  1.00 98.33           O  
ATOM   1328  HG1 THR A  94       3.730  -2.782 -10.508  1.00 98.33           H  
ATOM   1329  N   GLU A  95       2.985  -2.540 -14.583  1.00 97.81           N  
ATOM   1330  H   GLU A  95       3.846  -2.034 -14.734  1.00 97.81           H  
ATOM   1331  CA  GLU A  95       2.777  -3.779 -15.337  1.00 97.81           C  
ATOM   1332  HA  GLU A  95       1.733  -3.831 -15.647  1.00 97.81           H  
ATOM   1333  C   GLU A  95       3.039  -5.024 -14.475  1.00 97.81           C  
ATOM   1334  CB  GLU A  95       3.660  -3.784 -16.597  1.00 97.81           C  
ATOM   1335  HB2 GLU A  95       3.703  -4.791 -17.013  1.00 97.81           H  
ATOM   1336  HB3 GLU A  95       4.677  -3.507 -16.318  1.00 97.81           H  
ATOM   1337  O   GLU A  95       3.601  -4.952 -13.376  1.00 97.81           O  
ATOM   1338  CG  GLU A  95       3.166  -2.828 -17.692  1.00 97.81           C  
ATOM   1339  HG2 GLU A  95       3.186  -1.808 -17.309  1.00 97.81           H  
ATOM   1340  HG3 GLU A  95       3.870  -2.890 -18.523  1.00 97.81           H  
ATOM   1341  CD  GLU A  95       1.762  -3.164 -18.218  1.00 97.81           C  
ATOM   1342  OE1 GLU A  95       1.123  -2.243 -18.773  1.00 97.81           O  
ATOM   1343  OE2 GLU A  95       1.341  -4.334 -18.055  1.00 97.81           O  
ATOM   1344  N   ALA A  96       2.626  -6.197 -14.962  1.00 97.39           N  
ATOM   1345  H   ALA A  96       2.194  -6.204 -15.875  1.00 97.39           H  
ATOM   1346  CA  ALA A  96       2.784  -7.458 -14.238  1.00 97.39           C  
ATOM   1347  HA  ALA A  96       2.178  -7.402 -13.334  1.00 97.39           H  
ATOM   1348  C   ALA A  96       4.242  -7.701 -13.807  1.00 97.39           C  
ATOM   1349  CB  ALA A  96       2.243  -8.608 -15.091  1.00 97.39           C  
ATOM   1350  HB1 ALA A  96       1.199  -8.422 -15.344  1.00 97.39           H  
ATOM   1351  HB2 ALA A  96       2.824  -8.691 -16.010  1.00 97.39           H  
ATOM   1352  HB3 ALA A  96       2.314  -9.544 -14.537  1.00 97.39           H  
ATOM   1353  O   ALA A  96       5.174  -7.671 -14.611  1.00 97.39           O  
ATOM   1354  N   GLY A  97       4.439  -7.949 -12.510  1.00 97.18           N  
ATOM   1355  H   GLY A  97       3.642  -7.892 -11.893  1.00 97.18           H  
ATOM   1356  CA  GLY A  97       5.765  -8.162 -11.929  1.00 97.18           C  
ATOM   1357  HA2 GLY A  97       5.650  -8.654 -10.963  1.00 97.18           H  
ATOM   1358  HA3 GLY A  97       6.336  -8.822 -12.583  1.00 97.18           H  
ATOM   1359  C   GLY A  97       6.594  -6.890 -11.715  1.00 97.18           C  
ATOM   1360  O   GLY A  97       7.655  -6.990 -11.110  1.00 97.18           O  
ATOM   1361  N   LYS A  98       6.120  -5.708 -12.127  1.00 98.03           N  
ATOM   1362  H   LYS A  98       5.232  -5.689 -12.608  1.00 98.03           H  
ATOM   1363  CA  LYS A  98       6.732  -4.399 -11.834  1.00 98.03           C  
ATOM   1364  HA  LYS A  98       7.805  -4.520 -11.681  1.00 98.03           H  
ATOM   1365  C   LYS A  98       6.164  -3.822 -10.538  1.00 98.03           C  
ATOM   1366  CB  LYS A  98       6.511  -3.446 -13.017  1.00 98.03           C  
ATOM   1367  HB2 LYS A  98       6.987  -2.487 -12.811  1.00 98.03           H  
ATOM   1368  HB3 LYS A  98       5.439  -3.282 -13.127  1.00 98.03           H  
ATOM   1369  O   LYS A  98       5.044  -4.153 -10.142  1.00 98.03           O  
ATOM   1370  CG  LYS A  98       6.986  -3.967 -14.375  1.00 98.03           C  
ATOM   1371  HG2 LYS A  98       6.691  -3.248 -15.140  1.00 98.03           H  
ATOM   1372  HG3 LYS A  98       6.488  -4.909 -14.607  1.00 98.03           H  
ATOM   1373  CD  LYS A  98       8.498  -4.157 -14.440  1.00 98.03           C  
ATOM   1374  HD2 LYS A  98       8.811  -4.905 -13.711  1.00 98.03           H  
ATOM   1375  HD3 LYS A  98       8.988  -3.206 -14.231  1.00 98.03           H  
ATOM   1376  CE  LYS A  98       8.846  -4.624 -15.853  1.00 98.03           C  
ATOM   1377  HE2 LYS A  98       8.275  -5.526 -16.073  1.00 98.03           H  
ATOM   1378  HE3 LYS A  98       8.532  -3.852 -16.556  1.00 98.03           H  
ATOM   1379  NZ  LYS A  98      10.296  -4.882 -15.982  1.00 98.03           N  
ATOM   1380  HZ1 LYS A  98      10.602  -5.583 -15.322  1.00 98.03           H  
ATOM   1381  HZ2 LYS A  98      10.800  -4.031 -15.773  1.00 98.03           H  
ATOM   1382  HZ3 LYS A  98      10.537  -5.153 -16.924  1.00 98.03           H  
ATOM   1383  N   HIS A  99       6.937  -3.025  -9.815  1.00 97.93           N  
ATOM   1384  H   HIS A  99       7.830  -2.745 -10.194  1.00 97.93           H  
ATOM   1385  CA  HIS A  99       6.667  -2.713  -8.406  1.00 97.93           C  
ATOM   1386  HA  HIS A  99       5.786  -3.257  -8.065  1.00 97.93           H  
ATOM   1387  C   HIS A  99       6.390  -1.227  -8.162  1.00 97.93           C  
ATOM   1388  CB  HIS A  99       7.856  -3.188  -7.569  1.00 97.93           C  
ATOM   1389  HB2 HIS A  99       7.673  -2.974  -6.516  1.00 97.93           H  
ATOM   1390  HB3 HIS A  99       8.720  -2.608  -7.893  1.00 97.93           H  
ATOM   1391  O   HIS A  99       6.869  -0.366  -8.894  1.00 97.93           O  
ATOM   1392  CG  HIS A  99       8.223  -4.643  -7.715  1.00 97.93           C  
ATOM   1393  CD2 HIS A  99       9.468  -5.171  -7.514  1.00 97.93           C  
ATOM   1394  HD2 HIS A  99      10.347  -4.616  -7.221  1.00 97.93           H  
ATOM   1395  ND1 HIS A  99       7.412  -5.662  -8.161  1.00 97.93           N  
ATOM   1396  HD1 HIS A  99       6.586  -5.510  -8.721  1.00 97.93           H  
ATOM   1397  CE1 HIS A  99       8.148  -6.785  -8.196  1.00 97.93           C  
ATOM   1398  HE1 HIS A  99       7.828  -7.724  -8.623  1.00 97.93           H  
ATOM   1399  NE2 HIS A  99       9.393  -6.547  -7.767  1.00 97.93           N  
ATOM   1400  N   ILE A 100       5.639  -0.924  -7.100  1.00 98.45           N  
ATOM   1401  H   ILE A 100       5.340  -1.682  -6.503  1.00 98.45           H  
ATOM   1402  CA  ILE A 100       5.484   0.443  -6.588  1.00 98.45           C  
ATOM   1403  HA  ILE A 100       6.020   1.132  -7.241  1.00 98.45           H  
ATOM   1404  C   ILE A 100       6.132   0.500  -5.210  1.00 98.45           C  
ATOM   1405  CB  ILE A 100       4.011   0.906  -6.564  1.00 98.45           C  
ATOM   1406  HB  ILE A 100       3.441   0.213  -5.944  1.00 98.45           H  
ATOM   1407  O   ILE A 100       5.771  -0.288  -4.332  1.00 98.45           O  
ATOM   1408  CG1 ILE A 100       3.422   0.883  -7.989  1.00 98.45           C  
ATOM   1409 HG12 ILE A 100       3.467  -0.140  -8.365  1.00 98.45           H  
ATOM   1410 HG13 ILE A 100       4.031   1.515  -8.635  1.00 98.45           H  
ATOM   1411  CG2 ILE A 100       3.902   2.314  -5.949  1.00 98.45           C  
ATOM   1412 HG21 ILE A 100       2.861   2.636  -5.906  1.00 98.45           H  
ATOM   1413 HG22 ILE A 100       4.281   2.320  -4.927  1.00 98.45           H  
ATOM   1414 HG23 ILE A 100       4.471   3.023  -6.550  1.00 98.45           H  
ATOM   1415  CD1 ILE A 100       1.962   1.334  -8.103  1.00 98.45           C  
ATOM   1416 HD11 ILE A 100       1.890   2.411  -7.948  1.00 98.45           H  
ATOM   1417 HD12 ILE A 100       1.349   0.809  -7.370  1.00 98.45           H  
ATOM   1418 HD13 ILE A 100       1.591   1.107  -9.102  1.00 98.45           H  
ATOM   1419  N   THR A 101       7.057   1.434  -5.004  1.00 98.26           N  
ATOM   1420  H   THR A 101       7.311   2.025  -5.783  1.00 98.26           H  
ATOM   1421  CA  THR A 101       7.840   1.534  -3.768  1.00 98.26           C  
ATOM   1422  HA  THR A 101       7.408   0.879  -3.011  1.00 98.26           H  
ATOM   1423  C   THR A 101       7.803   2.954  -3.205  1.00 98.26           C  
ATOM   1424  CB  THR A 101       9.281   1.048  -4.018  1.00 98.26           C  
ATOM   1425  HB  THR A 101       9.726   1.617  -4.834  1.00 98.26           H  
ATOM   1426  O   THR A 101       8.390   3.872  -3.767  1.00 98.26           O  
ATOM   1427  CG2 THR A 101      10.148   1.199  -2.767  1.00 98.26           C  
ATOM   1428 HG21 THR A 101      10.322   2.253  -2.553  1.00 98.26           H  
ATOM   1429 HG22 THR A 101      11.114   0.728  -2.949  1.00 98.26           H  
ATOM   1430 HG23 THR A 101       9.664   0.730  -1.911  1.00 98.26           H  
ATOM   1431  OG1 THR A 101       9.288  -0.334  -4.357  1.00 98.26           O  
ATOM   1432  HG1 THR A 101       9.704  -0.433  -5.216  1.00 98.26           H  
ATOM   1433  N   SER A 102       7.160   3.154  -2.053  1.00 98.40           N  
ATOM   1434  H   SER A 102       6.721   2.367  -1.597  1.00 98.40           H  
ATOM   1435  CA  SER A 102       7.283   4.419  -1.320  1.00 98.40           C  
ATOM   1436  HA  SER A 102       7.488   5.217  -2.033  1.00 98.40           H  
ATOM   1437  C   SER A 102       8.438   4.353  -0.321  1.00 98.40           C  
ATOM   1438  CB  SER A 102       5.985   4.786  -0.608  1.00 98.40           C  
ATOM   1439  HB2 SER A 102       5.794   4.076   0.196  1.00 98.40           H  
ATOM   1440  HB3 SER A 102       5.155   4.767  -1.314  1.00 98.40           H  
ATOM   1441  O   SER A 102       8.422   3.509   0.577  1.00 98.40           O  
ATOM   1442  OG  SER A 102       6.127   6.087  -0.074  1.00 98.40           O  
ATOM   1443  HG  SER A 102       6.275   6.692  -0.805  1.00 98.40           H  
ATOM   1444  N   ASN A 103       9.407   5.271  -0.422  1.00 97.98           N  
ATOM   1445  H   ASN A 103       9.383   5.911  -1.202  1.00 97.98           H  
ATOM   1446  CA  ASN A 103      10.475   5.441   0.581  1.00 97.98           C  
ATOM   1447  HA  ASN A 103      10.607   4.491   1.099  1.00 97.98           H  
ATOM   1448  C   ASN A 103      10.105   6.445   1.694  1.00 97.98           C  
ATOM   1449  CB  ASN A 103      11.813   5.746  -0.108  1.00 97.98           C  
ATOM   1450  HB2 ASN A 103      12.564   5.973   0.648  1.00 97.98           H  
ATOM   1451  HB3 ASN A 103      11.711   6.616  -0.758  1.00 97.98           H  
ATOM   1452  O   ASN A 103      10.963   6.949   2.427  1.00 97.98           O  
ATOM   1453  CG  ASN A 103      12.345   4.558  -0.881  1.00 97.98           C  
ATOM   1454  ND2 ASN A 103      12.314   4.584  -2.189  1.00 97.98           N  
ATOM   1455 HD21 ASN A 103      11.981   5.412  -2.663  1.00 97.98           H  
ATOM   1456 HD22 ASN A 103      12.744   3.819  -2.689  1.00 97.98           H  
ATOM   1457  OD1 ASN A 103      12.781   3.580  -0.299  1.00 97.98           O  
ATOM   1458  N   GLY A 104       8.811   6.729   1.838  1.00 97.25           N  
ATOM   1459  H   GLY A 104       8.174   6.303   1.180  1.00 97.25           H  
ATOM   1460  CA  GLY A 104       8.216   7.483   2.932  1.00 97.25           C  
ATOM   1461  HA2 GLY A 104       8.917   7.571   3.762  1.00 97.25           H  
ATOM   1462  HA3 GLY A 104       7.967   8.484   2.579  1.00 97.25           H  
ATOM   1463  C   GLY A 104       6.959   6.777   3.437  1.00 97.25           C  
ATOM   1464  O   GLY A 104       6.982   5.579   3.726  1.00 97.25           O  
ATOM   1465  N   ASN A 105       5.863   7.520   3.585  1.00 97.82           N  
ATOM   1466  H   ASN A 105       5.875   8.483   3.279  1.00 97.82           H  
ATOM   1467  CA  ASN A 105       4.561   6.949   3.902  1.00 97.82           C  
ATOM   1468  HA  ASN A 105       4.699   6.075   4.538  1.00 97.82           H  
ATOM   1469  C   ASN A 105       3.854   6.490   2.626  1.00 97.82           C  
ATOM   1470  CB  ASN A 105       3.718   7.971   4.672  1.00 97.82           C  
ATOM   1471  HB2 ASN A 105       3.582   8.860   4.054  1.00 97.82           H  
ATOM   1472  HB3 ASN A 105       2.735   7.546   4.874  1.00 97.82           H  
ATOM   1473  O   ASN A 105       3.874   7.185   1.610  1.00 97.82           O  
ATOM   1474  CG  ASN A 105       4.332   8.356   6.001  1.00 97.82           C  
ATOM   1475  ND2 ASN A 105       4.258   9.616   6.361  1.00 97.82           N  
ATOM   1476 HD21 ASN A 105       3.920  10.305   5.705  1.00 97.82           H  
ATOM   1477 HD22 ASN A 105       4.732   9.898   7.207  1.00 97.82           H  
ATOM   1478  OD1 ASN A 105       4.888   7.541   6.729  1.00 97.82           O  
ATOM   1479  N   LEU A 106       3.181   5.346   2.722  1.00 98.35           N  
ATOM   1480  H   LEU A 106       3.162   4.884   3.620  1.00 98.35           H  
ATOM   1481  CA  LEU A 106       2.284   4.850   1.688  1.00 98.35           C  
ATOM   1482  HA  LEU A 106       2.365   5.482   0.804  1.00 98.35           H  
ATOM   1483  C   LEU A 106       0.852   4.945   2.215  1.00 98.35           C  
ATOM   1484  CB  LEU A 106       2.724   3.438   1.293  1.00 98.35           C  
ATOM   1485  HB2 LEU A 106       2.801   2.843   2.203  1.00 98.35           H  
ATOM   1486  HB3 LEU A 106       3.716   3.489   0.845  1.00 98.35           H  
ATOM   1487  O   LEU A 106       0.458   4.215   3.130  1.00 98.35           O  
ATOM   1488  CG  LEU A 106       1.769   2.747   0.312  1.00 98.35           C  
ATOM   1489  HG  LEU A 106       0.772   2.711   0.751  1.00 98.35           H  
ATOM   1490  CD1 LEU A 106       1.707   3.463  -1.039  1.00 98.35           C  
ATOM   1491 HD11 LEU A 106       2.705   3.533  -1.470  1.00 98.35           H  
ATOM   1492 HD12 LEU A 106       1.065   2.914  -1.728  1.00 98.35           H  
ATOM   1493 HD13 LEU A 106       1.290   4.463  -0.920  1.00 98.35           H  
ATOM   1494  CD2 LEU A 106       2.238   1.315   0.080  1.00 98.35           C  
ATOM   1495 HD21 LEU A 106       2.342   0.790   1.030  1.00 98.35           H  
ATOM   1496 HD22 LEU A 106       1.494   0.794  -0.523  1.00 98.35           H  
ATOM   1497 HD23 LEU A 106       3.196   1.311  -0.438  1.00 98.35           H  
ATOM   1498  N   ASN A 107       0.088   5.874   1.660  1.00 98.07           N  
ATOM   1499  H   ASN A 107       0.462   6.406   0.888  1.00 98.07           H  
ATOM   1500  CA  ASN A 107      -1.196   6.282   2.202  1.00 98.07           C  
ATOM   1501  HA  ASN A 107      -1.331   5.832   3.186  1.00 98.07           H  
ATOM   1502  C   ASN A 107      -2.355   5.834   1.311  1.00 98.07           C  
ATOM   1503  CB  ASN A 107      -1.201   7.800   2.400  1.00 98.07           C  
ATOM   1504  HB2 ASN A 107      -2.140   8.087   2.872  1.00 98.07           H  
ATOM   1505  HB3 ASN A 107      -1.157   8.281   1.423  1.00 98.07           H  
ATOM   1506  O   ASN A 107      -2.287   5.893   0.082  1.00 98.07           O  
ATOM   1507  CG  ASN A 107      -0.059   8.317   3.255  1.00 98.07           C  
ATOM   1508  ND2 ASN A 107       0.620   9.337   2.785  1.00 98.07           N  
ATOM   1509 HD21 ASN A 107       1.387   9.713   3.324  1.00 98.07           H  
ATOM   1510 HD22 ASN A 107       0.397   9.708   1.872  1.00 98.07           H  
ATOM   1511  OD1 ASN A 107       0.228   7.817   4.335  1.00 98.07           O  
ATOM   1512  N   GLN A 108      -3.455   5.447   1.948  1.00 98.08           N  
ATOM   1513  H   GLN A 108      -3.413   5.388   2.956  1.00 98.08           H  
ATOM   1514  CA  GLN A 108      -4.757   5.279   1.314  1.00 98.08           C  
ATOM   1515  HA  GLN A 108      -4.708   5.635   0.285  1.00 98.08           H  
ATOM   1516  C   GLN A 108      -5.780   6.137   2.063  1.00 98.08           C  
ATOM   1517  CB  GLN A 108      -5.109   3.785   1.270  1.00 98.08           C  
ATOM   1518  HB2 GLN A 108      -5.092   3.368   2.277  1.00 98.08           H  
ATOM   1519  HB3 GLN A 108      -4.339   3.279   0.687  1.00 98.08           H  
ATOM   1520  O   GLN A 108      -6.146   5.816   3.200  1.00 98.08           O  
ATOM   1521  CG  GLN A 108      -6.468   3.505   0.613  1.00 98.08           C  
ATOM   1522  HG2 GLN A 108      -6.551   4.098  -0.297  1.00 98.08           H  
ATOM   1523  HG3 GLN A 108      -6.505   2.454   0.324  1.00 98.08           H  
ATOM   1524  CD  GLN A 108      -7.653   3.782   1.537  1.00 98.08           C  
ATOM   1525  NE2 GLN A 108      -8.582   4.615   1.130  1.00 98.08           N  
ATOM   1526 HE21 GLN A 108      -8.454   5.140   0.276  1.00 98.08           H  
ATOM   1527 HE22 GLN A 108      -9.336   4.840   1.763  1.00 98.08           H  
ATOM   1528  OE1 GLN A 108      -7.755   3.253   2.642  1.00 98.08           O  
ATOM   1529  N   TRP A 109      -6.248   7.202   1.410  1.00 96.79           N  
ATOM   1530  H   TRP A 109      -5.923   7.353   0.466  1.00 96.79           H  
ATOM   1531  CA  TRP A 109      -7.227   8.167   1.919  1.00 96.79           C  
ATOM   1532  HA  TRP A 109      -7.453   7.944   2.962  1.00 96.79           H  
ATOM   1533  C   TRP A 109      -8.565   8.090   1.173  1.00 96.79           C  
ATOM   1534  CB  TRP A 109      -6.641   9.585   1.857  1.00 96.79           C  
ATOM   1535  HB2 TRP A 109      -7.367  10.290   2.261  1.00 96.79           H  
ATOM   1536  HB3 TRP A 109      -6.503   9.835   0.805  1.00 96.79           H  
ATOM   1537  O   TRP A 109      -8.732   7.351   0.201  1.00 96.79           O  
ATOM   1538  CG  TRP A 109      -5.344   9.849   2.561  1.00 96.79           C  
ATOM   1539  CD1 TRP A 109      -4.440  10.757   2.136  1.00 96.79           C  
ATOM   1540  HD1 TRP A 109      -4.571  11.377   1.262  1.00 96.79           H  
ATOM   1541  CD2 TRP A 109      -4.785   9.290   3.792  1.00 96.79           C  
ATOM   1542  CE2 TRP A 109      -3.538   9.934   4.051  1.00 96.79           C  
ATOM   1543  CE3 TRP A 109      -5.172   8.287   4.706  1.00 96.79           C  
ATOM   1544  HE3 TRP A 109      -6.099   7.757   4.547  1.00 96.79           H  
ATOM   1545  NE1 TRP A 109      -3.364  10.795   2.996  1.00 96.79           N  
ATOM   1546  HE1 TRP A 109      -2.583  11.423   2.872  1.00 96.79           H  
ATOM   1547  CH2 TRP A 109      -3.143   8.610   6.026  1.00 96.79           C  
ATOM   1548  HH2 TRP A 109      -2.507   8.350   6.859  1.00 96.79           H  
ATOM   1549  CZ2 TRP A 109      -2.750   9.641   5.169  1.00 96.79           C  
ATOM   1550  HZ2 TRP A 109      -1.828  10.179   5.335  1.00 96.79           H  
ATOM   1551  CZ3 TRP A 109      -4.308   7.886   5.739  1.00 96.79           C  
ATOM   1552  HZ3 TRP A 109      -4.514   6.980   6.289  1.00 96.79           H  
ATOM   1553  N   GLY A 110      -9.554   8.840   1.664  1.00 93.75           N  
ATOM   1554  H   GLY A 110      -9.343   9.471   2.424  1.00 93.75           H  
ATOM   1555  CA  GLY A 110     -10.907   8.851   1.113  1.00 93.75           C  
ATOM   1556  HA2 GLY A 110     -11.449   9.711   1.508  1.00 93.75           H  
ATOM   1557  HA3 GLY A 110     -10.842   8.967   0.031  1.00 93.75           H  
ATOM   1558  C   GLY A 110     -11.709   7.582   1.427  1.00 93.75           C  
ATOM   1559  O   GLY A 110     -11.407   6.832   2.356  1.00 93.75           O  
ATOM   1560  N   GLY A 111     -12.771   7.341   0.652  1.00 93.41           N  
ATOM   1561  H   GLY A 111     -12.950   7.979  -0.110  1.00 93.41           H  
ATOM   1562  CA  GLY A 111     -13.703   6.220   0.856  1.00 93.41           C  
ATOM   1563  HA2 GLY A 111     -13.950   6.157   1.916  1.00 93.41           H  
ATOM   1564  HA3 GLY A 111     -14.620   6.423   0.304  1.00 93.41           H  
ATOM   1565  C   GLY A 111     -13.190   4.839   0.419  1.00 93.41           C  
ATOM   1566  O   GLY A 111     -13.903   3.848   0.599  1.00 93.41           O  
ATOM   1567  N   GLY A 112     -11.985   4.760  -0.156  1.00 96.60           N  
ATOM   1568  H   GLY A 112     -11.437   5.603  -0.240  1.00 96.60           H  
ATOM   1569  CA  GLY A 112     -11.376   3.509  -0.611  1.00 96.60           C  
ATOM   1570  HA2 GLY A 112     -10.542   3.741  -1.272  1.00 96.60           H  
ATOM   1571  HA3 GLY A 112     -12.102   2.938  -1.190  1.00 96.60           H  
ATOM   1572  C   GLY A 112     -10.855   2.616   0.521  1.00 96.60           C  
ATOM   1573  O   GLY A 112     -11.137   2.826   1.708  1.00 96.60           O  
ATOM   1574  N   ALA A 113     -10.100   1.587   0.146  1.00 97.49           N  
ATOM   1575  H   ALA A 113      -9.928   1.461  -0.841  1.00 97.49           H  
ATOM   1576  CA  ALA A 113      -9.374   0.712   1.065  1.00 97.49           C  
ATOM   1577  HA  ALA A 113      -9.077   1.277   1.948  1.00 97.49           H  
ATOM   1578  C   ALA A 113      -8.098   0.170   0.406  1.00 97.49           C  
ATOM   1579  CB  ALA A 113     -10.302  -0.425   1.517  1.00 97.49           C  
ATOM   1580  HB1 ALA A 113     -11.190  -0.012   1.995  1.00 97.49           H  
ATOM   1581  HB2 ALA A 113     -10.600  -1.025   0.657  1.00 97.49           H  
ATOM   1582  HB3 ALA A 113      -9.783  -1.064   2.231  1.00 97.49           H  
ATOM   1583  O   ALA A 113      -7.921   0.273  -0.811  1.00 97.49           O  
ATOM   1584  N   ILE A 114      -7.222  -0.434   1.210  1.00 98.26           N  
ATOM   1585  H   ILE A 114      -7.418  -0.475   2.200  1.00 98.26           H  
ATOM   1586  CA  ILE A 114      -6.145  -1.271   0.682  1.00 98.26           C  
ATOM   1587  HA  ILE A 114      -5.811  -0.829  -0.257  1.00 98.26           H  
ATOM   1588  C   ILE A 114      -6.696  -2.661   0.378  1.00 98.26           C  
ATOM   1589  CB  ILE A 114      -4.921  -1.321   1.618  1.00 98.26           C  
ATOM   1590  HB  ILE A 114      -5.241  -1.658   2.604  1.00 98.26           H  
ATOM   1591  O   ILE A 114      -7.326  -3.283   1.240  1.00 98.26           O  
ATOM   1592  CG1 ILE A 114      -4.322   0.092   1.743  1.00 98.26           C  
ATOM   1593 HG12 ILE A 114      -4.079   0.452   0.743  1.00 98.26           H  
ATOM   1594 HG13 ILE A 114      -5.067   0.762   2.172  1.00 98.26           H  
ATOM   1595  CG2 ILE A 114      -3.862  -2.299   1.074  1.00 98.26           C  
ATOM   1596 HG21 ILE A 114      -3.507  -1.960   0.101  1.00 98.26           H  
ATOM   1597 HG22 ILE A 114      -3.021  -2.365   1.765  1.00 98.26           H  
ATOM   1598 HG23 ILE A 114      -4.265  -3.307   0.976  1.00 98.26           H  
ATOM   1599  CD1 ILE A 114      -3.049   0.188   2.587  1.00 98.26           C  
ATOM   1600 HD11 ILE A 114      -2.223  -0.327   2.095  1.00 98.26           H  
ATOM   1601 HD12 ILE A 114      -2.767   1.236   2.684  1.00 98.26           H  
ATOM   1602 HD13 ILE A 114      -3.219  -0.242   3.574  1.00 98.26           H  
ATOM   1603  N   TYR A 115      -6.401  -3.172  -0.813  1.00 98.06           N  
ATOM   1604  H   TYR A 115      -5.881  -2.600  -1.463  1.00 98.06           H  
ATOM   1605  CA  TYR A 115      -6.697  -4.547  -1.199  1.00 98.06           C  
ATOM   1606  HA  TYR A 115      -7.098  -5.089  -0.342  1.00 98.06           H  
ATOM   1607  C   TYR A 115      -5.418  -5.246  -1.655  1.00 98.06           C  
ATOM   1608  CB  TYR A 115      -7.757  -4.570  -2.298  1.00 98.06           C  
ATOM   1609  HB2 TYR A 115      -7.362  -4.045  -3.168  1.00 98.06           H  
ATOM   1610  HB3 TYR A 115      -7.925  -5.611  -2.574  1.00 98.06           H  
ATOM   1611  O   TYR A 115      -4.729  -4.760  -2.547  1.00 98.06           O  
ATOM   1612  CG  TYR A 115      -9.094  -3.957  -1.929  1.00 98.06           C  
ATOM   1613  CD1 TYR A 115     -10.099  -4.745  -1.342  1.00 98.06           C  
ATOM   1614  HD1 TYR A 115      -9.886  -5.773  -1.090  1.00 98.06           H  
ATOM   1615  CD2 TYR A 115      -9.337  -2.597  -2.183  1.00 98.06           C  
ATOM   1616  HD2 TYR A 115      -8.568  -1.986  -2.631  1.00 98.06           H  
ATOM   1617  CE1 TYR A 115     -11.357  -4.196  -1.034  1.00 98.06           C  
ATOM   1618  HE1 TYR A 115     -12.133  -4.797  -0.583  1.00 98.06           H  
ATOM   1619  CE2 TYR A 115     -10.586  -2.037  -1.862  1.00 98.06           C  
ATOM   1620  HE2 TYR A 115     -10.763  -0.990  -2.055  1.00 98.06           H  
ATOM   1621  OH  TYR A 115     -12.802  -2.282  -0.989  1.00 98.06           O  
ATOM   1622  HH  TYR A 115     -12.818  -1.371  -1.294  1.00 98.06           H  
ATOM   1623  CZ  TYR A 115     -11.601  -2.836  -1.298  1.00 98.06           C  
ATOM   1624  N   CYS A 116      -5.087  -6.395  -1.064  1.00 98.00           N  
ATOM   1625  H   CYS A 116      -5.638  -6.725  -0.285  1.00 98.00           H  
ATOM   1626  CA  CYS A 116      -3.863  -7.120  -1.418  1.00 98.00           C  
ATOM   1627  HA  CYS A 116      -3.585  -6.864  -2.440  1.00 98.00           H  
ATOM   1628  C   CYS A 116      -4.022  -8.634  -1.384  1.00 98.00           C  
ATOM   1629  CB  CYS A 116      -2.713  -6.676  -0.515  1.00 98.00           C  
ATOM   1630  HB2 CYS A 116      -1.788  -7.131  -0.868  1.00 98.00           H  
ATOM   1631  HB3 CYS A 116      -2.619  -5.593  -0.594  1.00 98.00           H  
ATOM   1632  O   CYS A 116      -4.915  -9.171  -0.712  1.00 98.00           O  
ATOM   1633  SG  CYS A 116      -2.982  -7.149   1.216  1.00 98.00           S  
ATOM   1634  HG  CYS A 116      -1.690  -7.131   1.559  1.00 98.00           H  
ATOM   1635  N   ARG A 117      -3.166  -9.337  -2.131  1.00 97.88           N  
ATOM   1636  H   ARG A 117      -2.458  -8.838  -2.651  1.00 97.88           H  
ATOM   1637  CA  ARG A 117      -3.079 -10.800  -2.065  1.00 97.88           C  
ATOM   1638  HA  ARG A 117      -4.069 -11.233  -2.207  1.00 97.88           H  
ATOM   1639  C   ARG A 117      -2.587 -11.231  -0.686  1.00 97.88           C  
ATOM   1640  CB  ARG A 117      -2.157 -11.316  -3.179  1.00 97.88           C  
ATOM   1641  HB2 ARG A 117      -1.137 -10.992  -2.971  1.00 97.88           H  
ATOM   1642  HB3 ARG A 117      -2.455 -10.884  -4.134  1.00 97.88           H  
ATOM   1643  O   ARG A 117      -3.249 -12.035  -0.036  1.00 97.88           O  
ATOM   1644  CG  ARG A 117      -2.225 -12.850  -3.292  1.00 97.88           C  
ATOM   1645  HG2 ARG A 117      -2.227 -13.312  -2.305  1.00 97.88           H  
ATOM   1646  HG3 ARG A 117      -3.150 -13.126  -3.797  1.00 97.88           H  
ATOM   1647  CD  ARG A 117      -1.038 -13.405  -4.083  1.00 97.88           C  
ATOM   1648  HD2 ARG A 117      -1.212 -14.459  -4.296  1.00 97.88           H  
ATOM   1649  HD3 ARG A 117      -0.970 -12.883  -5.038  1.00 97.88           H  
ATOM   1650  NE  ARG A 117       0.217 -13.233  -3.335  1.00 97.88           N  
ATOM   1651  HE  ARG A 117       0.738 -12.385  -3.510  1.00 97.88           H  
ATOM   1652  NH1 ARG A 117       0.158 -15.199  -2.138  1.00 97.88           N  
ATOM   1653 HH11 ARG A 117       0.655 -15.762  -1.462  1.00 97.88           H  
ATOM   1654 HH12 ARG A 117      -0.585 -15.574  -2.711  1.00 97.88           H  
ATOM   1655  NH2 ARG A 117       1.735 -13.701  -1.729  1.00 97.88           N  
ATOM   1656 HH21 ARG A 117       2.159 -12.796  -1.881  1.00 97.88           H  
ATOM   1657 HH22 ARG A 117       2.077 -14.376  -1.060  1.00 97.88           H  
ATOM   1658  CZ  ARG A 117       0.686 -14.041  -2.408  1.00 97.88           C  
ATOM   1659  N   ASP A 118      -1.477 -10.652  -0.239  1.00 97.37           N  
ATOM   1660  H   ASP A 118      -1.033  -9.956  -0.821  1.00 97.37           H  
ATOM   1661  CA  ASP A 118      -0.888 -10.910   1.071  1.00 97.37           C  
ATOM   1662  HA  ASP A 118      -1.695 -11.193   1.748  1.00 97.37           H  
ATOM   1663  C   ASP A 118      -0.225  -9.648   1.651  1.00 97.37           C  
ATOM   1664  CB  ASP A 118       0.097 -12.092   0.964  1.00 97.37           C  
ATOM   1665  HB2 ASP A 118      -0.345 -12.871   0.343  1.00 97.37           H  
ATOM   1666  HB3 ASP A 118       1.017 -11.755   0.487  1.00 97.37           H  
ATOM   1667  O   ASP A 118       0.087  -8.704   0.920  1.00 97.37           O  
ATOM   1668  CG  ASP A 118       0.414 -12.711   2.327  1.00 97.37           C  
ATOM   1669  OD1 ASP A 118       1.427 -13.439   2.435  1.00 97.37           O  
ATOM   1670  OD2 ASP A 118      -0.354 -12.439   3.279  1.00 97.37           O  
ATOM   1671  N   LEU A 119      -0.010  -9.626   2.967  1.00 97.96           N  
ATOM   1672  H   LEU A 119      -0.208 -10.476   3.476  1.00 97.96           H  
ATOM   1673  CA  LEU A 119       0.615  -8.522   3.696  1.00 97.96           C  
ATOM   1674  HA  LEU A 119       1.092  -7.846   2.986  1.00 97.96           H  
ATOM   1675  C   LEU A 119       1.694  -9.046   4.649  1.00 97.96           C  
ATOM   1676  CB  LEU A 119      -0.462  -7.739   4.464  1.00 97.96           C  
ATOM   1677  HB2 LEU A 119      -1.119  -7.234   3.756  1.00 97.96           H  
ATOM   1678  HB3 LEU A 119      -1.055  -8.454   5.033  1.00 97.96           H  
ATOM   1679  O   LEU A 119       1.423  -9.883   5.510  1.00 97.96           O  
ATOM   1680  CG  LEU A 119       0.132  -6.710   5.446  1.00 97.96           C  
ATOM   1681  HG  LEU A 119       0.843  -7.189   6.119  1.00 97.96           H  
ATOM   1682  CD1 LEU A 119       0.824  -5.543   4.741  1.00 97.96           C  
ATOM   1683 HD11 LEU A 119       0.125  -5.045   4.069  1.00 97.96           H  
ATOM   1684 HD12 LEU A 119       1.682  -5.901   4.171  1.00 97.96           H  
ATOM   1685 HD13 LEU A 119       1.182  -4.825   5.479  1.00 97.96           H  
ATOM   1686  CD2 LEU A 119      -0.967  -6.144   6.317  1.00 97.96           C  
ATOM   1687 HD21 LEU A 119      -0.503  -5.617   7.152  1.00 97.96           H  
ATOM   1688 HD22 LEU A 119      -1.589  -6.942   6.722  1.00 97.96           H  
ATOM   1689 HD23 LEU A 119      -1.562  -5.460   5.713  1.00 97.96           H  
ATOM   1690  N   ASN A 120       2.892  -8.473   4.549  1.00 97.90           N  
ATOM   1691  H   ASN A 120       3.032  -7.788   3.820  1.00 97.90           H  
ATOM   1692  CA  ASN A 120       4.058  -8.853   5.336  1.00 97.90           C  
ATOM   1693  HA  ASN A 120       3.761  -9.565   6.106  1.00 97.90           H  
ATOM   1694  C   ASN A 120       4.667  -7.629   6.040  1.00 97.90           C  
ATOM   1695  CB  ASN A 120       5.045  -9.564   4.399  1.00 97.90           C  
ATOM   1696  HB2 ASN A 120       5.249  -8.934   3.533  1.00 97.90           H  
ATOM   1697  HB3 ASN A 120       5.979  -9.752   4.928  1.00 97.90           H  
ATOM   1698  O   ASN A 120       5.225  -6.733   5.404  1.00 97.90           O  
ATOM   1699  CG  ASN A 120       4.499 -10.903   3.940  1.00 97.90           C  
ATOM   1700  ND2 ASN A 120       3.867 -10.972   2.791  1.00 97.90           N  
ATOM   1701 HD21 ASN A 120       3.348 -11.821   2.619  1.00 97.90           H  
ATOM   1702 HD22 ASN A 120       3.724 -10.134   2.245  1.00 97.90           H  
ATOM   1703  OD1 ASN A 120       4.630 -11.897   4.631  1.00 97.90           O  
ATOM   1704  N   VAL A 121       4.599  -7.606   7.373  1.00 97.88           N  
ATOM   1705  H   VAL A 121       4.168  -8.391   7.838  1.00 97.88           H  
ATOM   1706  CA  VAL A 121       5.025  -6.461   8.201  1.00 97.88           C  
ATOM   1707  HA  VAL A 121       5.174  -5.596   7.555  1.00 97.88           H  
ATOM   1708  C   VAL A 121       6.346  -6.764   8.901  1.00 97.88           C  
ATOM   1709  CB  VAL A 121       3.942  -6.072   9.224  1.00 97.88           C  
ATOM   1710  HB  VAL A 121       3.863  -6.853   9.980  1.00 97.88           H  
ATOM   1711  O   VAL A 121       6.532  -7.871   9.409  1.00 97.88           O  
ATOM   1712  CG1 VAL A 121       4.302  -4.753   9.919  1.00 97.88           C  
ATOM   1713 HG11 VAL A 121       3.516  -4.468  10.618  1.00 97.88           H  
ATOM   1714 HG12 VAL A 121       4.418  -3.960   9.180  1.00 97.88           H  
ATOM   1715 HG13 VAL A 121       5.227  -4.851  10.487  1.00 97.88           H  
ATOM   1716  CG2 VAL A 121       2.571  -5.914   8.549  1.00 97.88           C  
ATOM   1717 HG21 VAL A 121       2.207  -6.883   8.207  1.00 97.88           H  
ATOM   1718 HG22 VAL A 121       1.844  -5.516   9.256  1.00 97.88           H  
ATOM   1719 HG23 VAL A 121       2.646  -5.238   7.697  1.00 97.88           H  
ATOM   1720  N   SER A 122       7.282  -5.812   8.944  1.00 97.07           N  
ATOM   1721  H   SER A 122       7.063  -4.905   8.556  1.00 97.07           H  
ATOM   1722  CA  SER A 122       8.587  -6.030   9.586  1.00 97.07           C  
ATOM   1723  HA  SER A 122       9.075  -6.849   9.057  1.00 97.07           H  
ATOM   1724  C   SER A 122       8.453  -6.476  11.048  1.00 97.07           C  
ATOM   1725  CB  SER A 122       9.503  -4.812   9.445  1.00 97.07           C  
ATOM   1726  HB2 SER A 122       9.460  -4.437   8.422  1.00 97.07           H  
ATOM   1727  HB3 SER A 122      10.527  -5.127   9.644  1.00 97.07           H  
ATOM   1728  O   SER A 122       7.666  -5.925  11.816  1.00 97.07           O  
ATOM   1729  OG  SER A 122       9.191  -3.767  10.340  1.00 97.07           O  
ATOM   1730  HG  SER A 122       8.267  -3.511  10.292  1.00 97.07           H  
ATOM   1731  N   SER A 123       9.189  -7.524  11.437  1.00 96.88           N  
ATOM   1732  H   SER A 123       9.766  -8.000  10.758  1.00 96.88           H  
ATOM   1733  CA  SER A 123       9.139  -8.036  12.814  1.00 96.88           C  
ATOM   1734  HA  SER A 123       9.046  -7.165  13.464  1.00 96.88           H  
ATOM   1735  C   SER A 123      10.410  -8.770  13.257  1.00 96.88           C  
ATOM   1736  CB  SER A 123       7.897  -8.909  13.011  1.00 96.88           C  
ATOM   1737  HB2 SER A 123       7.111  -8.617  12.315  1.00 96.88           H  
ATOM   1738  HB3 SER A 123       8.153  -9.956  12.849  1.00 96.88           H  
ATOM   1739  O   SER A 123      10.389  -9.580  14.187  1.00 96.88           O  
ATOM   1740  OG  SER A 123       7.428  -8.720  14.328  1.00 96.88           O  
ATOM   1741  HG  SER A 123       7.141  -9.561  14.690  1.00 96.88           H  
ATOM   1742  N   ASP A 124      11.523  -8.496  12.585  1.00 97.33           N  
ATOM   1743  H   ASP A 124      11.479  -7.813  11.842  1.00 97.33           H  
ATOM   1744  CA  ASP A 124      12.816  -9.128  12.824  1.00 97.33           C  
ATOM   1745  HA  ASP A 124      12.685 -10.209  12.794  1.00 97.33           H  
ATOM   1746  C   ASP A 124      13.393  -8.738  14.196  1.00 97.33           C  
ATOM   1747  CB  ASP A 124      13.747  -8.720  11.673  1.00 97.33           C  
ATOM   1748  HB2 ASP A 124      13.192  -8.768  10.737  1.00 97.33           H  
ATOM   1749  HB3 ASP A 124      14.088  -7.692  11.802  1.00 97.33           H  
ATOM   1750  O   ASP A 124      13.443  -7.560  14.544  1.00 97.33           O  
ATOM   1751  CG  ASP A 124      14.961  -9.621  11.551  1.00 97.33           C  
ATOM   1752  OD1 ASP A 124      15.222 -10.098  10.430  1.00 97.33           O  
ATOM   1753  OD2 ASP A 124      15.649  -9.877  12.562  1.00 97.33           O  
ATOM   1754  N   ARG A 125      13.870  -9.711  14.982  1.00 97.13           N  
ATOM   1755  H   ARG A 125      13.750 -10.669  14.685  1.00 97.13           H  
ATOM   1756  CA  ARG A 125      14.561  -9.452  16.258  1.00 97.13           C  
ATOM   1757  HA  ARG A 125      13.866  -8.965  16.942  1.00 97.13           H  
ATOM   1758  C   ARG A 125      15.747  -8.495  16.098  1.00 97.13           C  
ATOM   1759  CB  ARG A 125      15.032 -10.786  16.863  1.00 97.13           C  
ATOM   1760  HB2 ARG A 125      14.196 -11.484  16.885  1.00 97.13           H  
ATOM   1761  HB3 ARG A 125      15.809 -11.211  16.227  1.00 97.13           H  
ATOM   1762  O   ARG A 125      16.018  -7.731  17.012  1.00 97.13           O  
ATOM   1763  CG  ARG A 125      15.580 -10.639  18.294  1.00 97.13           C  
ATOM   1764  HG2 ARG A 125      16.441  -9.971  18.287  1.00 97.13           H  
ATOM   1765  HG3 ARG A 125      14.814 -10.208  18.938  1.00 97.13           H  
ATOM   1766  CD  ARG A 125      16.041 -11.984  18.873  1.00 97.13           C  
ATOM   1767  HD2 ARG A 125      16.584 -11.786  19.797  1.00 97.13           H  
ATOM   1768  HD3 ARG A 125      16.726 -12.449  18.164  1.00 97.13           H  
ATOM   1769  NE  ARG A 125      14.911 -12.891  19.173  1.00 97.13           N  
ATOM   1770  HE  ARG A 125      14.007 -12.464  19.316  1.00 97.13           H  
ATOM   1771  NH1 ARG A 125      16.087 -14.858  19.264  1.00 97.13           N  
ATOM   1772 HH11 ARG A 125      16.941 -14.348  19.085  1.00 97.13           H  
ATOM   1773 HH12 ARG A 125      16.102 -15.854  19.430  1.00 97.13           H  
ATOM   1774  NH2 ARG A 125      13.890 -14.879  19.663  1.00 97.13           N  
ATOM   1775 HH21 ARG A 125      13.018 -14.435  19.913  1.00 97.13           H  
ATOM   1776 HH22 ARG A 125      13.928 -15.876  19.823  1.00 97.13           H  
ATOM   1777  CZ  ARG A 125      14.963 -14.199  19.361  1.00 97.13           C  
ATOM   1778  N   ARG A 126      16.443  -8.528  14.956  1.00 97.03           N  
ATOM   1779  H   ARG A 126      16.101  -9.124  14.216  1.00 97.03           H  
ATOM   1780  CA  ARG A 126      17.667  -7.748  14.697  1.00 97.03           C  
ATOM   1781  HA  ARG A 126      18.357  -7.866  15.533  1.00 97.03           H  
ATOM   1782  C   ARG A 126      17.423  -6.242  14.592  1.00 97.03           C  
ATOM   1783  CB  ARG A 126      18.342  -8.253  13.412  1.00 97.03           C  
ATOM   1784  HB2 ARG A 126      17.649  -8.122  12.581  1.00 97.03           H  
ATOM   1785  HB3 ARG A 126      19.220  -7.639  13.210  1.00 97.03           H  
ATOM   1786  O   ARG A 126      18.364  -5.490  14.789  1.00 97.03           O  
ATOM   1787  CG  ARG A 126      18.790  -9.723  13.499  1.00 97.03           C  
ATOM   1788  HG2 ARG A 126      17.961 -10.361  13.803  1.00 97.03           H  
ATOM   1789  HG3 ARG A 126      19.576  -9.804  14.250  1.00 97.03           H  
ATOM   1790  CD  ARG A 126      19.332 -10.232  12.157  1.00 97.03           C  
ATOM   1791  HD2 ARG A 126      20.127  -9.562  11.831  1.00 97.03           H  
ATOM   1792  HD3 ARG A 126      19.758 -11.224  12.308  1.00 97.03           H  
ATOM   1793  NE  ARG A 126      18.280 -10.311  11.123  1.00 97.03           N  
ATOM   1794  HE  ARG A 126      17.321 -10.211  11.423  1.00 97.03           H  
ATOM   1795  NH1 ARG A 126      19.652 -10.469   9.273  1.00 97.03           N  
ATOM   1796 HH11 ARG A 126      19.721 -10.468   8.266  1.00 97.03           H  
ATOM   1797 HH12 ARG A 126      20.479 -10.463   9.852  1.00 97.03           H  
ATOM   1798  NH2 ARG A 126      17.469 -10.330   9.004  1.00 97.03           N  
ATOM   1799 HH21 ARG A 126      16.550 -10.241   9.415  1.00 97.03           H  
ATOM   1800 HH22 ARG A 126      17.595  -9.961   8.072  1.00 97.03           H  
ATOM   1801  CZ  ARG A 126      18.472 -10.372   9.816  1.00 97.03           C  
ATOM   1802  N   ILE A 127      16.188  -5.818  14.302  1.00 97.04           N  
ATOM   1803  H   ILE A 127      15.465  -6.511  14.172  1.00 97.04           H  
ATOM   1804  CA  ILE A 127      15.792  -4.398  14.236  1.00 97.04           C  
ATOM   1805  HA  ILE A 127      16.695  -3.789  14.187  1.00 97.04           H  
ATOM   1806  C   ILE A 127      15.062  -3.938  15.506  1.00 97.04           C  
ATOM   1807  CB  ILE A 127      14.983  -4.090  12.954  1.00 97.04           C  
ATOM   1808  HB  ILE A 127      14.818  -3.013  12.920  1.00 97.04           H  
ATOM   1809  O   ILE A 127      14.456  -2.866  15.527  1.00 97.04           O  
ATOM   1810  CG1 ILE A 127      13.605  -4.786  12.947  1.00 97.04           C  
ATOM   1811 HG12 ILE A 127      13.096  -4.617  13.895  1.00 97.04           H  
ATOM   1812 HG13 ILE A 127      13.757  -5.859  12.829  1.00 97.04           H  
ATOM   1813  CG2 ILE A 127      15.807  -4.472  11.711  1.00 97.04           C  
ATOM   1814 HG21 ILE A 127      16.812  -4.063  11.817  1.00 97.04           H  
ATOM   1815 HG22 ILE A 127      15.359  -4.030  10.822  1.00 97.04           H  
ATOM   1816 HG23 ILE A 127      15.864  -5.554  11.595  1.00 97.04           H  
ATOM   1817  CD1 ILE A 127      12.665  -4.320  11.833  1.00 97.04           C  
ATOM   1818 HD11 ILE A 127      11.722  -4.861  11.908  1.00 97.04           H  
ATOM   1819 HD12 ILE A 127      13.104  -4.518  10.856  1.00 97.04           H  
ATOM   1820 HD13 ILE A 127      12.475  -3.252  11.934  1.00 97.04           H  
ATOM   1821  N   LYS A 128      15.060  -4.774  16.552  1.00 97.21           N  
ATOM   1822  H   LYS A 128      15.630  -5.606  16.497  1.00 97.21           H  
ATOM   1823  CA  LYS A 128      14.377  -4.526  17.821  1.00 97.21           C  
ATOM   1824  HA  LYS A 128      13.912  -3.542  17.774  1.00 97.21           H  
ATOM   1825  C   LYS A 128      15.379  -4.505  18.970  1.00 97.21           C  
ATOM   1826  CB  LYS A 128      13.277  -5.571  18.066  1.00 97.21           C  
ATOM   1827  HB2 LYS A 128      12.856  -5.417  19.060  1.00 97.21           H  
ATOM   1828  HB3 LYS A 128      13.719  -6.567  18.029  1.00 97.21           H  
ATOM   1829  O   LYS A 128      16.297  -5.319  19.015  1.00 97.21           O  
ATOM   1830  CG  LYS A 128      12.145  -5.476  17.036  1.00 97.21           C  
ATOM   1831  HG2 LYS A 128      11.662  -4.503  17.124  1.00 97.21           H  
ATOM   1832  HG3 LYS A 128      12.558  -5.568  16.031  1.00 97.21           H  
ATOM   1833  CD  LYS A 128      11.109  -6.583  17.246  1.00 97.21           C  
ATOM   1834  HD2 LYS A 128      11.598  -7.557  17.225  1.00 97.21           H  
ATOM   1835  HD3 LYS A 128      10.619  -6.440  18.210  1.00 97.21           H  
ATOM   1836  CE  LYS A 128      10.094  -6.500  16.106  1.00 97.21           C  
ATOM   1837  HE2 LYS A 128      10.601  -6.779  15.183  1.00 97.21           H  
ATOM   1838  HE3 LYS A 128       9.766  -5.465  16.010  1.00 97.21           H  
ATOM   1839  NZ  LYS A 128       8.920  -7.367  16.336  1.00 97.21           N  
ATOM   1840  HZ1 LYS A 128       8.323  -7.422  15.522  1.00 97.21           H  
ATOM   1841  HZ2 LYS A 128       8.343  -7.015  17.087  1.00 97.21           H  
ATOM   1842  HZ3 LYS A 128       9.156  -8.326  16.545  1.00 97.21           H  
ATOM   1843  N   LYS A 129      15.156  -3.622  19.940  1.00 97.28           N  
ATOM   1844  H   LYS A 129      14.364  -3.006  19.829  1.00 97.28           H  
ATOM   1845  CA  LYS A 129      15.886  -3.583  21.217  1.00 97.28           C  
ATOM   1846  HA  LYS A 129      16.355  -4.555  21.372  1.00 97.28           H  
ATOM   1847  C   LYS A 129      14.920  -3.386  22.385  1.00 97.28           C  
ATOM   1848  CB  LYS A 129      17.019  -2.543  21.155  1.00 97.28           C  
ATOM   1849  HB2 LYS A 129      17.624  -2.734  20.269  1.00 97.28           H  
ATOM   1850  HB3 LYS A 129      17.658  -2.669  22.029  1.00 97.28           H  
ATOM   1851  O   LYS A 129      13.745  -3.090  22.175  1.00 97.28           O  
ATOM   1852  CG  LYS A 129      16.517  -1.095  21.123  1.00 97.28           C  
ATOM   1853  HG2 LYS A 129      15.986  -0.888  22.052  1.00 97.28           H  
ATOM   1854  HG3 LYS A 129      15.841  -0.961  20.279  1.00 97.28           H  
ATOM   1855  CD  LYS A 129      17.676  -0.103  20.990  1.00 97.28           C  
ATOM   1856  HD2 LYS A 129      18.402  -0.284  21.782  1.00 97.28           H  
ATOM   1857  HD3 LYS A 129      18.152  -0.237  20.019  1.00 97.28           H  
ATOM   1858  CE  LYS A 129      17.124   1.319  21.120  1.00 97.28           C  
ATOM   1859  HE2 LYS A 129      16.734   1.439  22.131  1.00 97.28           H  
ATOM   1860  HE3 LYS A 129      16.295   1.436  20.422  1.00 97.28           H  
ATOM   1861  NZ  LYS A 129      18.159   2.342  20.847  1.00 97.28           N  
ATOM   1862  HZ1 LYS A 129      18.961   2.205  21.446  1.00 97.28           H  
ATOM   1863  HZ2 LYS A 129      18.442   2.288  19.879  1.00 97.28           H  
ATOM   1864  HZ3 LYS A 129      17.786   3.267  21.008  1.00 97.28           H  
ATOM   1865  N   ASP A 130      15.408  -3.597  23.605  1.00 96.99           N  
ATOM   1866  H   ASP A 130      16.410  -3.672  23.714  1.00 96.99           H  
ATOM   1867  CA  ASP A 130      14.627  -3.487  24.848  1.00 96.99           C  
ATOM   1868  HA  ASP A 130      15.240  -3.920  25.639  1.00 96.99           H  
ATOM   1869  C   ASP A 130      13.338  -4.328  24.838  1.00 96.99           C  
ATOM   1870  CB  ASP A 130      14.423  -2.010  25.224  1.00 96.99           C  
ATOM   1871  HB2 ASP A 130      13.796  -1.527  24.476  1.00 96.99           H  
ATOM   1872  HB3 ASP A 130      13.915  -1.954  26.187  1.00 96.99           H  
ATOM   1873  O   ASP A 130      12.278  -3.906  25.299  1.00 96.99           O  
ATOM   1874  CG  ASP A 130      15.756  -1.265  25.338  1.00 96.99           C  
ATOM   1875  OD1 ASP A 130      15.766  -0.049  25.062  1.00 96.99           O  
ATOM   1876  OD2 ASP A 130      16.767  -1.929  25.661  1.00 96.99           O  
ATOM   1877  N   ILE A 131      13.443  -5.538  24.282  1.00 97.86           N  
ATOM   1878  H   ILE A 131      14.354  -5.812  23.942  1.00 97.86           H  
ATOM   1879  CA  ILE A 131      12.343  -6.495  24.161  1.00 97.86           C  
ATOM   1880  HA  ILE A 131      11.503  -5.999  23.677  1.00 97.86           H  
ATOM   1881  C   ILE A 131      11.903  -6.940  25.560  1.00 97.86           C  
ATOM   1882  CB  ILE A 131      12.777  -7.696  23.289  1.00 97.86           C  
ATOM   1883  HB  ILE A 131      13.661  -8.138  23.748  1.00 97.86           H  
ATOM   1884  O   ILE A 131      12.687  -7.518  26.313  1.00 97.86           O  
ATOM   1885  CG1 ILE A 131      13.145  -7.244  21.853  1.00 97.86           C  
ATOM   1886 HG12 ILE A 131      13.818  -6.388  21.894  1.00 97.86           H  
ATOM   1887 HG13 ILE A 131      12.243  -6.931  21.327  1.00 97.86           H  
ATOM   1888  CG2 ILE A 131      11.680  -8.775  23.238  1.00 97.86           C  
ATOM   1889 HG21 ILE A 131      10.811  -8.416  22.687  1.00 97.86           H  
ATOM   1890 HG22 ILE A 131      11.375  -9.077  24.240  1.00 97.86           H  
ATOM   1891 HG23 ILE A 131      12.077  -9.673  22.764  1.00 97.86           H  
ATOM   1892  CD1 ILE A 131      13.851  -8.325  21.025  1.00 97.86           C  
ATOM   1893 HD11 ILE A 131      13.173  -9.152  20.816  1.00 97.86           H  
ATOM   1894 HD12 ILE A 131      14.725  -8.692  21.562  1.00 97.86           H  
ATOM   1895 HD13 ILE A 131      14.177  -7.895  20.077  1.00 97.86           H  
ATOM   1896  N   LYS A 132      10.629  -6.713  25.888  1.00 97.73           N  
ATOM   1897  H   LYS A 132      10.073  -6.182  25.234  1.00 97.73           H  
ATOM   1898  CA  LYS A 132       9.999  -7.132  27.148  1.00 97.73           C  
ATOM   1899  HA  LYS A 132      10.643  -7.847  27.659  1.00 97.73           H  
ATOM   1900  C   LYS A 132       8.670  -7.811  26.859  1.00 97.73           C  
ATOM   1901  CB  LYS A 132       9.787  -5.921  28.069  1.00 97.73           C  
ATOM   1902  HB2 LYS A 132       9.171  -5.185  27.553  1.00 97.73           H  
ATOM   1903  HB3 LYS A 132       9.251  -6.246  28.962  1.00 97.73           H  
ATOM   1904  O   LYS A 132       7.869  -7.283  26.089  1.00 97.73           O  
ATOM   1905  CG  LYS A 132      11.107  -5.265  28.496  1.00 97.73           C  
ATOM   1906  HG2 LYS A 132      11.666  -4.953  27.614  1.00 97.73           H  
ATOM   1907  HG3 LYS A 132      11.706  -5.983  29.057  1.00 97.73           H  
ATOM   1908  CD  LYS A 132      10.839  -4.032  29.362  1.00 97.73           C  
ATOM   1909  HD2 LYS A 132      10.170  -3.360  28.825  1.00 97.73           H  
ATOM   1910  HD3 LYS A 132      10.366  -4.341  30.294  1.00 97.73           H  
ATOM   1911  CE  LYS A 132      12.160  -3.314  29.650  1.00 97.73           C  
ATOM   1912  HE2 LYS A 132      12.625  -3.057  28.699  1.00 97.73           H  
ATOM   1913  HE3 LYS A 132      12.824  -4.001  30.173  1.00 97.73           H  
ATOM   1914  NZ  LYS A 132      11.938  -2.090  30.458  1.00 97.73           N  
ATOM   1915  HZ1 LYS A 132      11.495  -2.323  31.335  1.00 97.73           H  
ATOM   1916  HZ2 LYS A 132      11.339  -1.449  29.957  1.00 97.73           H  
ATOM   1917  HZ3 LYS A 132      12.816  -1.625  30.642  1.00 97.73           H  
ATOM   1918  N   ALA A 133       8.434  -8.972  27.466  1.00 96.72           N  
ATOM   1919  H   ALA A 133       9.108  -9.323  28.131  1.00 96.72           H  
ATOM   1920  CA  ALA A 133       7.119  -9.606  27.416  1.00 96.72           C  
ATOM   1921  HA  ALA A 133       6.828  -9.751  26.375  1.00 96.72           H  
ATOM   1922  C   ALA A 133       6.078  -8.692  28.081  1.00 96.72           C  
ATOM   1923  CB  ALA A 133       7.195 -10.980  28.092  1.00 96.72           C  
ATOM   1924  HB1 ALA A 133       6.221 -11.467  28.034  1.00 96.72           H  
ATOM   1925  HB2 ALA A 133       7.932 -11.604  27.585  1.00 96.72           H  
ATOM   1926  HB3 ALA A 133       7.469 -10.864  29.140  1.00 96.72           H  
ATOM   1927  O   ALA A 133       6.417  -7.935  28.992  1.00 96.72           O  
ATOM   1928  N   PHE A 134       4.819  -8.757  27.643  1.00 96.53           N  
ATOM   1929  H   PHE A 134       4.592  -9.370  26.873  1.00 96.53           H  
ATOM   1930  CA  PHE A 134       3.740  -8.058  28.346  1.00 96.53           C  
ATOM   1931  HA  PHE A 134       3.963  -6.991  28.365  1.00 96.53           H  
ATOM   1932  C   PHE A 134       3.646  -8.559  29.800  1.00 96.53           C  
ATOM   1933  CB  PHE A 134       2.410  -8.276  27.612  1.00 96.53           C  
ATOM   1934  HB2 PHE A 134       2.229  -9.348  27.533  1.00 96.53           H  
ATOM   1935  HB3 PHE A 134       1.609  -7.858  28.222  1.00 96.53           H  
ATOM   1936  O   PHE A 134       3.517  -9.762  30.014  1.00 96.53           O  
ATOM   1937  CG  PHE A 134       2.317  -7.647  26.234  1.00 96.53           C  
ATOM   1938  CD1 PHE A 134       2.227  -6.248  26.100  1.00 96.53           C  
ATOM   1939  HD1 PHE A 134       2.254  -5.618  26.977  1.00 96.53           H  
ATOM   1940  CD2 PHE A 134       2.268  -8.458  25.085  1.00 96.53           C  
ATOM   1941  HD2 PHE A 134       2.342  -9.531  25.180  1.00 96.53           H  
ATOM   1942  CE1 PHE A 134       2.065  -5.669  24.829  1.00 96.53           C  
ATOM   1943  HE1 PHE A 134       1.966  -4.598  24.732  1.00 96.53           H  
ATOM   1944  CE2 PHE A 134       2.108  -7.879  23.814  1.00 96.53           C  
ATOM   1945  HE2 PHE A 134       2.051  -8.506  22.937  1.00 96.53           H  
ATOM   1946  CZ  PHE A 134       1.991  -6.487  23.688  1.00 96.53           C  
ATOM   1947  HZ  PHE A 134       1.818  -6.052  22.714  1.00 96.53           H  
ATOM   1948  N   GLU A 135       3.697  -7.656  30.789  1.00 94.21           N  
ATOM   1949  H   GLU A 135       3.921  -6.698  30.563  1.00 94.21           H  
ATOM   1950  CA  GLU A 135       3.715  -8.039  32.214  1.00 94.21           C  
ATOM   1951  HA  GLU A 135       4.455  -8.826  32.354  1.00 94.21           H  
ATOM   1952  C   GLU A 135       2.375  -8.632  32.685  1.00 94.21           C  
ATOM   1953  CB  GLU A 135       4.133  -6.844  33.094  1.00 94.21           C  
ATOM   1954  HB2 GLU A 135       3.491  -5.993  32.868  1.00 94.21           H  
ATOM   1955  HB3 GLU A 135       3.988  -7.121  34.139  1.00 94.21           H  
ATOM   1956  O   GLU A 135       2.373  -9.658  33.355  1.00 94.21           O  
ATOM   1957  CG  GLU A 135       5.611  -6.453  32.896  1.00 94.21           C  
ATOM   1958  HG2 GLU A 135       5.755  -6.154  31.857  1.00 94.21           H  
ATOM   1959  HG3 GLU A 135       6.227  -7.333  33.078  1.00 94.21           H  
ATOM   1960  CD  GLU A 135       6.088  -5.308  33.810  1.00 94.21           C  
ATOM   1961  OE1 GLU A 135       7.309  -5.022  33.774  1.00 94.21           O  
ATOM   1962  OE2 GLU A 135       5.240  -4.704  34.505  1.00 94.21           O  
ATOM   1963  N   ASN A 136       1.237  -8.049  32.278  1.00 94.51           N  
ATOM   1964  H   ASN A 136       1.319  -7.205  31.731  1.00 94.51           H  
ATOM   1965  CA  ASN A 136      -0.113  -8.524  32.622  1.00 94.51           C  
ATOM   1966  HA  ASN A 136      -0.059  -9.565  32.939  1.00 94.51           H  
ATOM   1967  C   ASN A 136      -1.046  -8.454  31.394  1.00 94.51           C  
ATOM   1968  CB  ASN A 136      -0.658  -7.717  33.816  1.00 94.51           C  
ATOM   1969  HB2 ASN A 136      -1.662  -8.065  34.059  1.00 94.51           H  
ATOM   1970  HB3 ASN A 136      -0.721  -6.660  33.557  1.00 94.51           H  
ATOM   1971  O   ASN A 136      -1.929  -7.596  31.329  1.00 94.51           O  
ATOM   1972  CG  ASN A 136       0.178  -7.894  35.068  1.00 94.51           C  
ATOM   1973  ND2 ASN A 136       0.781  -6.837  35.563  1.00 94.51           N  
ATOM   1974 HD21 ASN A 136       0.666  -5.926  35.143  1.00 94.51           H  
ATOM   1975 HD22 ASN A 136       1.367  -7.005  36.369  1.00 94.51           H  
ATOM   1976  OD1 ASN A 136       0.333  -8.980  35.596  1.00 94.51           O  
ATOM   1977  N   PRO A 137      -0.855  -9.311  30.371  1.00 97.13           N  
ATOM   1978  CA  PRO A 137      -1.562  -9.178  29.097  1.00 97.13           C  
ATOM   1979  HA  PRO A 137      -1.374  -8.190  28.677  1.00 97.13           H  
ATOM   1980  C   PRO A 137      -3.080  -9.352  29.224  1.00 97.13           C  
ATOM   1981  CB  PRO A 137      -0.946 -10.237  28.177  1.00 97.13           C  
ATOM   1982  HB2 PRO A 137      -0.118  -9.795  27.624  1.00 97.13           H  
ATOM   1983  HB3 PRO A 137      -1.676 -10.656  27.484  1.00 97.13           H  
ATOM   1984  O   PRO A 137      -3.820  -8.690  28.507  1.00 97.13           O  
ATOM   1985  CG  PRO A 137      -0.409 -11.289  29.147  1.00 97.13           C  
ATOM   1986  HG2 PRO A 137       0.414 -11.862  28.719  1.00 97.13           H  
ATOM   1987  HG3 PRO A 137      -1.222 -11.951  29.447  1.00 97.13           H  
ATOM   1988  CD  PRO A 137       0.046 -10.453  30.342  1.00 97.13           C  
ATOM   1989  HD2 PRO A 137      -0.011 -11.041  31.258  1.00 97.13           H  
ATOM   1990  HD3 PRO A 137       1.067 -10.104  30.182  1.00 97.13           H  
ATOM   1991  N   VAL A 138      -3.549 -10.201  30.146  1.00 97.06           N  
ATOM   1992  H   VAL A 138      -2.885 -10.687  30.732  1.00 97.06           H  
ATOM   1993  CA  VAL A 138      -4.985 -10.423  30.391  1.00 97.06           C  
ATOM   1994  HA  VAL A 138      -5.482 -10.606  29.438  1.00 97.06           H  
ATOM   1995  C   VAL A 138      -5.640  -9.179  30.995  1.00 97.06           C  
ATOM   1996  CB  VAL A 138      -5.201 -11.658  31.288  1.00 97.06           C  
ATOM   1997  HB  VAL A 138      -4.642 -11.529  32.215  1.00 97.06           H  
ATOM   1998  O   VAL A 138      -6.684  -8.749  30.510  1.00 97.06           O  
ATOM   1999  CG1 VAL A 138      -6.676 -11.872  31.635  1.00 97.06           C  
ATOM   2000 HG11 VAL A 138      -6.796 -12.807  32.182  1.00 97.06           H  
ATOM   2001 HG12 VAL A 138      -7.034 -11.060  32.267  1.00 97.06           H  
ATOM   2002 HG13 VAL A 138      -7.271 -11.908  30.722  1.00 97.06           H  
ATOM   2003  CG2 VAL A 138      -4.697 -12.929  30.590  1.00 97.06           C  
ATOM   2004 HG21 VAL A 138      -3.629 -12.854  30.384  1.00 97.06           H  
ATOM   2005 HG22 VAL A 138      -4.866 -13.791  31.235  1.00 97.06           H  
ATOM   2006 HG23 VAL A 138      -5.239 -13.084  29.657  1.00 97.06           H  
ATOM   2007  N   ASP A 139      -5.002  -8.556  31.990  1.00 96.89           N  
ATOM   2008  H   ASP A 139      -4.172  -8.970  32.388  1.00 96.89           H  
ATOM   2009  CA  ASP A 139      -5.522  -7.338  32.622  1.00 96.89           C  
ATOM   2010  HA  ASP A 139      -6.541  -7.522  32.964  1.00 96.89           H  
ATOM   2011  C   ASP A 139      -5.567  -6.179  31.622  1.00 96.89           C  
ATOM   2012  CB  ASP A 139      -4.672  -6.946  33.839  1.00 96.89           C  
ATOM   2013  HB2 ASP A 139      -5.027  -5.985  34.212  1.00 96.89           H  
ATOM   2014  HB3 ASP A 139      -3.637  -6.818  33.523  1.00 96.89           H  
ATOM   2015  O   ASP A 139      -6.582  -5.490  31.527  1.00 96.89           O  
ATOM   2016  CG  ASP A 139      -4.735  -7.951  34.994  1.00 96.89           C  
ATOM   2017  OD1 ASP A 139      -3.811  -7.896  35.831  1.00 96.89           O  
ATOM   2018  OD2 ASP A 139      -5.683  -8.768  35.027  1.00 96.89           O  
ATOM   2019  N   ILE A 140      -4.517  -6.016  30.806  1.00 97.45           N  
ATOM   2020  H   ILE A 140      -3.715  -6.613  30.946  1.00 97.45           H  
ATOM   2021  CA  ILE A 140      -4.491  -5.021  29.724  1.00 97.45           C  
ATOM   2022  HA  ILE A 140      -4.658  -4.033  30.154  1.00 97.45           H  
ATOM   2023  C   ILE A 140      -5.637  -5.286  28.740  1.00 97.45           C  
ATOM   2024  CB  ILE A 140      -3.121  -5.019  29.006  1.00 97.45           C  
ATOM   2025  HB  ILE A 140      -2.916  -6.033  28.661  1.00 97.45           H  
ATOM   2026  O   ILE A 140      -6.415  -4.379  28.441  1.00 97.45           O  
ATOM   2027  CG1 ILE A 140      -1.989  -4.582  29.965  1.00 97.45           C  
ATOM   2028 HG12 ILE A 140      -2.081  -3.516  30.175  1.00 97.45           H  
ATOM   2029 HG13 ILE A 140      -2.084  -5.104  30.917  1.00 97.45           H  
ATOM   2030  CG2 ILE A 140      -3.133  -4.079  27.783  1.00 97.45           C  
ATOM   2031 HG21 ILE A 140      -2.184  -4.134  27.249  1.00 97.45           H  
ATOM   2032 HG22 ILE A 140      -3.918  -4.353  27.079  1.00 97.45           H  
ATOM   2033 HG23 ILE A 140      -3.303  -3.052  28.107  1.00 97.45           H  
ATOM   2034  CD1 ILE A 140      -0.580  -4.866  29.425  1.00 97.45           C  
ATOM   2035 HD11 ILE A 140      -0.366  -4.244  28.556  1.00 97.45           H  
ATOM   2036 HD12 ILE A 140      -0.490  -5.918  29.154  1.00 97.45           H  
ATOM   2037 HD13 ILE A 140       0.152  -4.640  30.200  1.00 97.45           H  
ATOM   2038  N   LEU A 141      -5.776  -6.522  28.254  1.00 97.43           N  
ATOM   2039  H   LEU A 141      -5.138  -7.244  28.559  1.00 97.43           H  
ATOM   2040  CA  LEU A 141      -6.782  -6.870  27.251  1.00 97.43           C  
ATOM   2041  HA  LEU A 141      -6.668  -6.171  26.423  1.00 97.43           H  
ATOM   2042  C   LEU A 141      -8.218  -6.712  27.776  1.00 97.43           C  
ATOM   2043  CB  LEU A 141      -6.507  -8.299  26.759  1.00 97.43           C  
ATOM   2044  HB2 LEU A 141      -5.439  -8.417  26.573  1.00 97.43           H  
ATOM   2045  HB3 LEU A 141      -6.795  -8.997  27.545  1.00 97.43           H  
ATOM   2046  O   LEU A 141      -9.110  -6.346  27.009  1.00 97.43           O  
ATOM   2047  CG  LEU A 141      -7.248  -8.653  25.462  1.00 97.43           C  
ATOM   2048  HG  LEU A 141      -8.313  -8.445  25.571  1.00 97.43           H  
ATOM   2049  CD1 LEU A 141      -6.689  -7.874  24.268  1.00 97.43           C  
ATOM   2050 HD11 LEU A 141      -5.624  -8.074  24.155  1.00 97.43           H  
ATOM   2051 HD12 LEU A 141      -6.861  -6.805  24.391  1.00 97.43           H  
ATOM   2052 HD13 LEU A 141      -7.193  -8.193  23.355  1.00 97.43           H  
ATOM   2053  CD2 LEU A 141      -7.076 -10.139  25.177  1.00 97.43           C  
ATOM   2054 HD21 LEU A 141      -6.021 -10.375  25.037  1.00 97.43           H  
ATOM   2055 HD22 LEU A 141      -7.634 -10.408  24.281  1.00 97.43           H  
ATOM   2056 HD23 LEU A 141      -7.473 -10.695  26.027  1.00 97.43           H  
ATOM   2057  N   SER A 142      -8.430  -6.892  29.083  1.00 96.58           N  
ATOM   2058  H   SER A 142      -7.668  -7.254  29.639  1.00 96.58           H  
ATOM   2059  CA  SER A 142      -9.735  -6.710  29.730  1.00 96.58           C  
ATOM   2060  HA  SER A 142     -10.447  -7.353  29.212  1.00 96.58           H  
ATOM   2061  C   SER A 142     -10.279  -5.276  29.642  1.00 96.58           C  
ATOM   2062  CB  SER A 142      -9.670  -7.173  31.190  1.00 96.58           C  
ATOM   2063  HB2 SER A 142     -10.687  -7.365  31.532  1.00 96.58           H  
ATOM   2064  HB3 SER A 142      -9.111  -8.107  31.258  1.00 96.58           H  
ATOM   2065  O   SER A 142     -11.485  -5.068  29.783  1.00 96.58           O  
ATOM   2066  OG  SER A 142      -9.098  -6.202  32.046  1.00 96.58           O  
ATOM   2067  HG  SER A 142      -8.191  -6.018  31.793  1.00 96.58           H  
ATOM   2068  N   THR A 143      -9.409  -4.294  29.368  1.00 97.01           N  
ATOM   2069  H   THR A 143      -8.435  -4.547  29.279  1.00 97.01           H  
ATOM   2070  CA  THR A 143      -9.773  -2.877  29.186  1.00 97.01           C  
ATOM   2071  HA  THR A 143     -10.667  -2.674  29.776  1.00 97.01           H  
ATOM   2072  C   THR A 143     -10.123  -2.508  27.739  1.00 97.01           C  
ATOM   2073  CB  THR A 143      -8.672  -1.939  29.700  1.00 97.01           C  
ATOM   2074  HB  THR A 143      -9.058  -0.920  29.681  1.00 97.01           H  
ATOM   2075  O   THR A 143     -10.546  -1.382  27.483  1.00 97.01           O  
ATOM   2076  CG2 THR A 143      -8.234  -2.246  31.132  1.00 97.01           C  
ATOM   2077 HG21 THR A 143      -7.735  -3.214  31.180  1.00 97.01           H  
ATOM   2078 HG22 THR A 143      -7.539  -1.475  31.466  1.00 97.01           H  
ATOM   2079 HG23 THR A 143      -9.102  -2.254  31.790  1.00 97.01           H  
ATOM   2080  OG1 THR A 143      -7.532  -1.987  28.877  1.00 97.01           O  
ATOM   2081  HG1 THR A 143      -7.188  -2.883  28.843  1.00 97.01           H  
ATOM   2082  N   ILE A 144      -9.969  -3.446  26.796  1.00 97.70           N  
ATOM   2083  H   ILE A 144      -9.673  -4.367  27.085  1.00 97.70           H  
ATOM   2084  CA  ILE A 144     -10.176  -3.237  25.360  1.00 97.70           C  
ATOM   2085  HA  ILE A 144     -10.417  -2.190  25.176  1.00 97.70           H  
ATOM   2086  C   ILE A 144     -11.366  -4.083  24.890  1.00 97.70           C  
ATOM   2087  CB  ILE A 144      -8.878  -3.569  24.585  1.00 97.70           C  
ATOM   2088  HB  ILE A 144      -8.607  -4.602  24.805  1.00 97.70           H  
ATOM   2089  O   ILE A 144     -11.370  -5.308  25.032  1.00 97.70           O  
ATOM   2090  CG1 ILE A 144      -7.701  -2.654  25.006  1.00 97.70           C  
ATOM   2091 HG12 ILE A 144      -7.639  -2.611  26.093  1.00 97.70           H  
ATOM   2092 HG13 ILE A 144      -7.881  -1.641  24.646  1.00 97.70           H  
ATOM   2093  CG2 ILE A 144      -9.118  -3.445  23.070  1.00 97.70           C  
ATOM   2094 HG21 ILE A 144      -8.214  -3.707  22.519  1.00 97.70           H  
ATOM   2095 HG22 ILE A 144      -9.895  -4.147  22.768  1.00 97.70           H  
ATOM   2096 HG23 ILE A 144      -9.424  -2.430  22.818  1.00 97.70           H  
ATOM   2097  CD1 ILE A 144      -6.330  -3.134  24.508  1.00 97.70           C  
ATOM   2098 HD11 ILE A 144      -6.283  -3.137  23.419  1.00 97.70           H  
ATOM   2099 HD12 ILE A 144      -5.557  -2.465  24.885  1.00 97.70           H  
ATOM   2100 HD13 ILE A 144      -6.135  -4.140  24.880  1.00 97.70           H  
ATOM   2101  N   GLY A 145     -12.374  -3.448  24.288  1.00 96.65           N  
ATOM   2102  H   GLY A 145     -12.347  -2.441  24.218  1.00 96.65           H  
ATOM   2103  CA  GLY A 145     -13.534  -4.143  23.726  1.00 96.65           C  
ATOM   2104  HA2 GLY A 145     -13.672  -5.096  24.236  1.00 96.65           H  
ATOM   2105  HA3 GLY A 145     -14.429  -3.550  23.914  1.00 96.65           H  
ATOM   2106  C   GLY A 145     -13.437  -4.400  22.219  1.00 96.65           C  
ATOM   2107  O   GLY A 145     -12.873  -3.608  21.465  1.00 96.65           O  
ATOM   2108  N   GLY A 146     -14.035  -5.507  21.769  1.00 97.61           N  
ATOM   2109  H   GLY A 146     -14.496  -6.099  22.446  1.00 97.61           H  
ATOM   2110  CA  GLY A 146     -14.314  -5.766  20.355  1.00 97.61           C  
ATOM   2111  HA2 GLY A 146     -13.630  -5.193  19.728  1.00 97.61           H  
ATOM   2112  HA3 GLY A 146     -14.171  -6.825  20.139  1.00 97.61           H  
ATOM   2113  C   GLY A 146     -15.749  -5.383  19.999  1.00 97.61           C  
ATOM   2114  O   GLY A 146     -16.685  -5.792  20.693  1.00 97.61           O  
ATOM   2115  N   TYR A 147     -15.925  -4.618  18.919  1.00 97.33           N  
ATOM   2116  H   TYR A 147     -15.117  -4.314  18.395  1.00 97.33           H  
ATOM   2117  CA  TYR A 147     -17.210  -4.009  18.573  1.00 97.33           C  
ATOM   2118  HA  TYR A 147     -18.000  -4.480  19.159  1.00 97.33           H  
ATOM   2119  C   TYR A 147     -17.564  -4.170  17.096  1.00 97.33           C  
ATOM   2120  CB  TYR A 147     -17.185  -2.513  18.919  1.00 97.33           C  
ATOM   2121  HB2 TYR A 147     -18.178  -2.099  18.745  1.00 97.33           H  
ATOM   2122  HB3 TYR A 147     -16.500  -2.013  18.235  1.00 97.33           H  
ATOM   2123  O   TYR A 147     -16.689  -4.122  16.232  1.00 97.33           O  
ATOM   2124  CG  TYR A 147     -16.764  -2.185  20.338  1.00 97.33           C  
ATOM   2125  CD1 TYR A 147     -17.699  -2.220  21.387  1.00 97.33           C  
ATOM   2126  HD1 TYR A 147     -18.729  -2.471  21.179  1.00 97.33           H  
ATOM   2127  CD2 TYR A 147     -15.425  -1.848  20.607  1.00 97.33           C  
ATOM   2128  HD2 TYR A 147     -14.691  -1.857  19.815  1.00 97.33           H  
ATOM   2129  CE1 TYR A 147     -17.300  -1.929  22.706  1.00 97.33           C  
ATOM   2130  HE1 TYR A 147     -18.006  -1.961  23.522  1.00 97.33           H  
ATOM   2131  CE2 TYR A 147     -15.033  -1.517  21.916  1.00 97.33           C  
ATOM   2132  HE2 TYR A 147     -14.006  -1.257  22.126  1.00 97.33           H  
ATOM   2133  OH  TYR A 147     -15.588  -1.267  24.241  1.00 97.33           O  
ATOM   2134  HH  TYR A 147     -14.722  -0.853  24.263  1.00 97.33           H  
ATOM   2135  CZ  TYR A 147     -15.966  -1.562  22.972  1.00 97.33           C  
ATOM   2136  N   THR A 148     -18.862  -4.240  16.808  1.00 97.44           N  
ATOM   2137  H   THR A 148     -19.501  -4.277  17.589  1.00 97.44           H  
ATOM   2138  CA  THR A 148     -19.438  -3.886  15.502  1.00 97.44           C  
ATOM   2139  HA  THR A 148     -18.688  -4.024  14.723  1.00 97.44           H  
ATOM   2140  C   THR A 148     -19.861  -2.420  15.500  1.00 97.44           C  
ATOM   2141  CB  THR A 148     -20.647  -4.757  15.145  1.00 97.44           C  
ATOM   2142  HB  THR A 148     -21.023  -4.441  14.172  1.00 97.44           H  
ATOM   2143  O   THR A 148     -20.302  -1.915  16.535  1.00 97.44           O  
ATOM   2144  CG2 THR A 148     -20.296  -6.241  15.068  1.00 97.44           C  
ATOM   2145 HG21 THR A 148     -21.173  -6.805  14.749  1.00 97.44           H  
ATOM   2146 HG22 THR A 148     -19.491  -6.394  14.349  1.00 97.44           H  
ATOM   2147 HG23 THR A 148     -19.982  -6.602  16.047  1.00 97.44           H  
ATOM   2148  OG1 THR A 148     -21.679  -4.615  16.093  1.00 97.44           O  
ATOM   2149  HG1 THR A 148     -21.499  -3.831  16.617  1.00 97.44           H  
ATOM   2150  N   TYR A 149     -19.742  -1.738  14.364  1.00 97.10           N  
ATOM   2151  H   TYR A 149     -19.359  -2.193  13.548  1.00 97.10           H  
ATOM   2152  CA  TYR A 149     -20.085  -0.320  14.226  1.00 97.10           C  
ATOM   2153  HA  TYR A 149     -21.009  -0.111  14.766  1.00 97.10           H  
ATOM   2154  C   TYR A 149     -20.313   0.059  12.758  1.00 97.10           C  
ATOM   2155  CB  TYR A 149     -18.958   0.538  14.836  1.00 97.10           C  
ATOM   2156  HB2 TYR A 149     -19.117   1.586  14.582  1.00 97.10           H  
ATOM   2157  HB3 TYR A 149     -19.033   0.465  15.921  1.00 97.10           H  
ATOM   2158  O   TYR A 149     -19.877  -0.645  11.845  1.00 97.10           O  
ATOM   2159  CG  TYR A 149     -17.550   0.136  14.430  1.00 97.10           C  
ATOM   2160  CD1 TYR A 149     -16.760  -0.633  15.305  1.00 97.10           C  
ATOM   2161  HD1 TYR A 149     -17.160  -0.929  16.264  1.00 97.10           H  
ATOM   2162  CD2 TYR A 149     -17.043   0.501  13.169  1.00 97.10           C  
ATOM   2163  HD2 TYR A 149     -17.658   1.072  12.490  1.00 97.10           H  
ATOM   2164  CE1 TYR A 149     -15.473  -1.047  14.921  1.00 97.10           C  
ATOM   2165  HE1 TYR A 149     -14.883  -1.641  15.604  1.00 97.10           H  
ATOM   2166  CE2 TYR A 149     -15.752   0.095  12.784  1.00 97.10           C  
ATOM   2167  HE2 TYR A 149     -15.360   0.347  11.810  1.00 97.10           H  
ATOM   2168  OH  TYR A 149     -13.715  -1.035  13.273  1.00 97.10           O  
ATOM   2169  HH  TYR A 149     -13.524  -1.967  13.403  1.00 97.10           H  
ATOM   2170  CZ  TYR A 149     -14.973  -0.695  13.648  1.00 97.10           C  
ATOM   2171  N   LEU A 150     -20.940   1.211  12.533  1.00 97.48           N  
ATOM   2172  H   LEU A 150     -21.269   1.733  13.333  1.00 97.48           H  
ATOM   2173  CA  LEU A 150     -20.850   1.938  11.269  1.00 97.48           C  
ATOM   2174  HA  LEU A 150     -20.742   1.235  10.443  1.00 97.48           H  
ATOM   2175  C   LEU A 150     -19.606   2.832  11.303  1.00 97.48           C  
ATOM   2176  CB  LEU A 150     -22.126   2.769  11.073  1.00 97.48           C  
ATOM   2177  HB2 LEU A 150     -22.303   3.321  11.996  1.00 97.48           H  
ATOM   2178  HB3 LEU A 150     -21.960   3.493  10.276  1.00 97.48           H  
ATOM   2179  O   LEU A 150     -19.409   3.551  12.282  1.00 97.48           O  
ATOM   2180  CG  LEU A 150     -23.393   1.960  10.749  1.00 97.48           C  
ATOM   2181  HG  LEU A 150     -23.558   1.206  11.519  1.00 97.48           H  
ATOM   2182  CD1 LEU A 150     -24.593   2.900  10.707  1.00 97.48           C  
ATOM   2183 HD11 LEU A 150     -25.503   2.318  10.565  1.00 97.48           H  
ATOM   2184 HD12 LEU A 150     -24.490   3.613   9.889  1.00 97.48           H  
ATOM   2185 HD13 LEU A 150     -24.678   3.421  11.660  1.00 97.48           H  
ATOM   2186  CD2 LEU A 150     -23.309   1.286   9.382  1.00 97.48           C  
ATOM   2187 HD21 LEU A 150     -23.130   2.022   8.599  1.00 97.48           H  
ATOM   2188 HD22 LEU A 150     -22.500   0.556   9.380  1.00 97.48           H  
ATOM   2189 HD23 LEU A 150     -24.241   0.760   9.175  1.00 97.48           H  
ATOM   2190  N   ILE A 151     -18.779   2.804  10.258  1.00 97.13           N  
ATOM   2191  H   ILE A 151     -19.007   2.192   9.488  1.00 97.13           H  
ATOM   2192  CA  ILE A 151     -17.587   3.655  10.107  1.00 97.13           C  
ATOM   2193  HA  ILE A 151     -17.539   4.329  10.963  1.00 97.13           H  
ATOM   2194  C   ILE A 151     -17.706   4.527   8.862  1.00 97.13           C  
ATOM   2195  CB  ILE A 151     -16.291   2.815  10.115  1.00 97.13           C  
ATOM   2196  HB  ILE A 151     -16.343   2.179  10.999  1.00 97.13           H  
ATOM   2197  O   ILE A 151     -18.249   4.087   7.851  1.00 97.13           O  
ATOM   2198  CG1 ILE A 151     -15.045   3.712  10.284  1.00 97.13           C  
ATOM   2199 HG12 ILE A 151     -14.891   4.307   9.384  1.00 97.13           H  
ATOM   2200 HG13 ILE A 151     -15.219   4.392  11.118  1.00 97.13           H  
ATOM   2201  CG2 ILE A 151     -16.169   1.897   8.884  1.00 97.13           C  
ATOM   2202 HG21 ILE A 151     -16.034   2.492   7.981  1.00 97.13           H  
ATOM   2203 HG22 ILE A 151     -15.322   1.220   8.991  1.00 97.13           H  
ATOM   2204 HG23 ILE A 151     -17.070   1.293   8.773  1.00 97.13           H  
ATOM   2205  CD1 ILE A 151     -13.756   2.934  10.582  1.00 97.13           C  
ATOM   2206 HD11 ILE A 151     -13.901   2.280  11.441  1.00 97.13           H  
ATOM   2207 HD12 ILE A 151     -13.463   2.339   9.717  1.00 97.13           H  
ATOM   2208 HD13 ILE A 151     -12.951   3.635  10.802  1.00 97.13           H  
ATOM   2209  N   GLU A 152     -17.217   5.760   8.937  1.00 96.55           N  
ATOM   2210  H   GLU A 152     -16.832   6.082   9.813  1.00 96.55           H  
ATOM   2211  CA  GLU A 152     -17.201   6.679   7.798  1.00 96.55           C  
ATOM   2212  HA  GLU A 152     -18.230   6.904   7.518  1.00 96.55           H  
ATOM   2213  C   GLU A 152     -16.493   6.080   6.569  1.00 96.55           C  
ATOM   2214  CB  GLU A 152     -16.520   7.987   8.196  1.00 96.55           C  
ATOM   2215  HB2 GLU A 152     -15.552   7.753   8.638  1.00 96.55           H  
ATOM   2216  HB3 GLU A 152     -16.350   8.580   7.297  1.00 96.55           H  
ATOM   2217  O   GLU A 152     -15.454   5.414   6.669  1.00 96.55           O  
ATOM   2218  CG  GLU A 152     -17.361   8.814   9.182  1.00 96.55           C  
ATOM   2219  HG2 GLU A 152     -17.576   8.215  10.066  1.00 96.55           H  
ATOM   2220  HG3 GLU A 152     -18.310   9.071   8.711  1.00 96.55           H  
ATOM   2221  CD  GLU A 152     -16.635  10.089   9.619  1.00 96.55           C  
ATOM   2222  OE1 GLU A 152     -17.158  10.823  10.485  1.00 96.55           O  
ATOM   2223  OE2 GLU A 152     -15.490  10.314   9.174  1.00 96.55           O  
ATOM   2224  N   LYS A 153     -17.070   6.329   5.389  1.00 95.77           N  
ATOM   2225  H   LYS A 153     -17.941   6.839   5.393  1.00 95.77           H  
ATOM   2226  CA  LYS A 153     -16.556   5.867   4.097  1.00 95.77           C  
ATOM   2227  HA  LYS A 153     -15.469   5.807   4.144  1.00 95.77           H  
ATOM   2228  C   LYS A 153     -16.926   6.844   2.976  1.00 95.77           C  
ATOM   2229  CB  LYS A 153     -17.114   4.463   3.824  1.00 95.77           C  
ATOM   2230  HB2 LYS A 153     -18.196   4.523   3.699  1.00 95.77           H  
ATOM   2231  HB3 LYS A 153     -16.910   3.816   4.678  1.00 95.77           H  
ATOM   2232  O   LYS A 153     -17.870   6.603   2.234  1.00 95.77           O  
ATOM   2233  CG  LYS A 153     -16.466   3.848   2.575  1.00 95.77           C  
ATOM   2234  HG2 LYS A 153     -15.454   3.529   2.825  1.00 95.77           H  
ATOM   2235  HG3 LYS A 153     -16.414   4.562   1.754  1.00 95.77           H  
ATOM   2236  CD  LYS A 153     -17.290   2.655   2.118  1.00 95.77           C  
ATOM   2237  HD2 LYS A 153     -18.269   2.995   1.781  1.00 95.77           H  
ATOM   2238  HD3 LYS A 153     -17.421   1.992   2.974  1.00 95.77           H  
ATOM   2239  CE  LYS A 153     -16.581   1.913   0.990  1.00 95.77           C  
ATOM   2240  HE2 LYS A 153     -16.637   2.507   0.078  1.00 95.77           H  
ATOM   2241  HE3 LYS A 153     -15.529   1.805   1.256  1.00 95.77           H  
ATOM   2242  NZ  LYS A 153     -17.204   0.584   0.818  1.00 95.77           N  
ATOM   2243  HZ1 LYS A 153     -17.176   0.104   1.706  1.00 95.77           H  
ATOM   2244  HZ2 LYS A 153     -18.171   0.688   0.546  1.00 95.77           H  
ATOM   2245  HZ3 LYS A 153     -16.707   0.045   0.124  1.00 95.77           H  
ATOM   2246  N   GLY A 154     -16.159   7.922   2.827  1.00 92.79           N  
ATOM   2247  H   GLY A 154     -15.441   8.103   3.514  1.00 92.79           H  
ATOM   2248  CA  GLY A 154     -16.411   8.934   1.791  1.00 92.79           C  
ATOM   2249  HA2 GLY A 154     -16.416   8.452   0.813  1.00 92.79           H  
ATOM   2250  HA3 GLY A 154     -15.615   9.678   1.801  1.00 92.79           H  
ATOM   2251  C   GLY A 154     -17.747   9.663   1.978  1.00 92.79           C  
ATOM   2252  O   GLY A 154     -18.289   9.699   3.081  1.00 92.79           O  
ATOM   2253  N   PHE A 155     -18.281  10.235   0.902  1.00 92.24           N  
ATOM   2254  H   PHE A 155     -17.849  10.102  -0.001  1.00 92.24           H  
ATOM   2255  CA  PHE A 155     -19.530  10.999   0.907  1.00 92.24           C  
ATOM   2256  HA  PHE A 155     -19.986  10.956   1.896  1.00 92.24           H  
ATOM   2257  C   PHE A 155     -20.528  10.390  -0.080  1.00 92.24           C  
ATOM   2258  CB  PHE A 155     -19.235  12.477   0.604  1.00 92.24           C  
ATOM   2259  HB2 PHE A 155     -20.176  13.028   0.604  1.00 92.24           H  
ATOM   2260  HB3 PHE A 155     -18.810  12.560  -0.396  1.00 92.24           H  
ATOM   2261  O   PHE A 155     -20.128   9.797  -1.083  1.00 92.24           O  
ATOM   2262  CG  PHE A 155     -18.293  13.121   1.607  1.00 92.24           C  
ATOM   2263  CD1 PHE A 155     -18.801  13.653   2.806  1.00 92.24           C  
ATOM   2264  HD1 PHE A 155     -19.866  13.644   2.990  1.00 92.24           H  
ATOM   2265  CD2 PHE A 155     -16.906  13.159   1.361  1.00 92.24           C  
ATOM   2266  HD2 PHE A 155     -16.512  12.770   0.434  1.00 92.24           H  
ATOM   2267  CE1 PHE A 155     -17.929  14.205   3.761  1.00 92.24           C  
ATOM   2268  HE1 PHE A 155     -18.322  14.606   4.683  1.00 92.24           H  
ATOM   2269  CE2 PHE A 155     -16.033  13.715   2.314  1.00 92.24           C  
ATOM   2270  HE2 PHE A 155     -14.971  13.754   2.120  1.00 92.24           H  
ATOM   2271  CZ  PHE A 155     -16.545  14.236   3.516  1.00 92.24           C  
ATOM   2272  HZ  PHE A 155     -15.876  14.665   4.247  1.00 92.24           H  
ATOM   2273  N   ASN A 156     -21.816  10.515   0.218  1.00 93.03           N  
ATOM   2274  H   ASN A 156     -22.061  11.056   1.035  1.00 93.03           H  
ATOM   2275  CA  ASN A 156     -22.891  10.201  -0.718  1.00 93.03           C  
ATOM   2276  HA  ASN A 156     -22.698   9.238  -1.189  1.00 93.03           H  
ATOM   2277  C   ASN A 156     -22.956  11.271  -1.823  1.00 93.03           C  
ATOM   2278  CB  ASN A 156     -24.208  10.126   0.067  1.00 93.03           C  
ATOM   2279  HB2 ASN A 156     -25.047   9.982  -0.613  1.00 93.03           H  
ATOM   2280  HB3 ASN A 156     -24.340  11.084   0.570  1.00 93.03           H  
ATOM   2281  O   ASN A 156     -22.371  12.347  -1.694  1.00 93.03           O  
ATOM   2282  CG  ASN A 156     -24.251   9.027   1.109  1.00 93.03           C  
ATOM   2283  ND2 ASN A 156     -24.575   9.358   2.335  1.00 93.03           N  
ATOM   2284 HD21 ASN A 156     -24.649   8.619   3.020  1.00 93.03           H  
ATOM   2285 HD22 ASN A 156     -24.815  10.319   2.535  1.00 93.03           H  
ATOM   2286  OD1 ASN A 156     -24.004   7.860   0.850  1.00 93.03           O  
ATOM   2287  N   GLU A 157     -23.708  11.001  -2.893  1.00 92.35           N  
ATOM   2288  H   GLU A 157     -24.156  10.099  -2.966  1.00 92.35           H  
ATOM   2289  CA  GLU A 157     -23.883  11.936  -4.020  1.00 92.35           C  
ATOM   2290  HA  GLU A 157     -22.915  12.137  -4.479  1.00 92.35           H  
ATOM   2291  C   GLU A 157     -24.470  13.296  -3.600  1.00 92.35           C  
ATOM   2292  CB  GLU A 157     -24.803  11.302  -5.076  1.00 92.35           C  
ATOM   2293  HB2 GLU A 157     -25.750  11.041  -4.603  1.00 92.35           H  
ATOM   2294  HB3 GLU A 157     -24.996  12.041  -5.854  1.00 92.35           H  
ATOM   2295  O   GLU A 157     -24.186  14.312  -4.227  1.00 92.35           O  
ATOM   2296  CG  GLU A 157     -24.196  10.053  -5.735  1.00 92.35           C  
ATOM   2297  HG2 GLU A 157     -23.246  10.331  -6.192  1.00 92.35           H  
ATOM   2298  HG3 GLU A 157     -23.994   9.308  -4.966  1.00 92.35           H  
ATOM   2299  CD  GLU A 157     -25.112   9.425  -6.802  1.00 92.35           C  
ATOM   2300  OE1 GLU A 157     -24.649   8.458  -7.446  1.00 92.35           O  
ATOM   2301  OE2 GLU A 157     -26.272   9.877  -6.945  1.00 92.35           O  
ATOM   2302  N   ASP A 158     -25.241  13.337  -2.509  1.00 93.35           N  
ATOM   2303  H   ASP A 158     -25.373  12.483  -1.987  1.00 93.35           H  
ATOM   2304  CA  ASP A 158     -25.803  14.565  -1.927  1.00 93.35           C  
ATOM   2305  HA  ASP A 158     -26.068  15.230  -2.749  1.00 93.35           H  
ATOM   2306  C   ASP A 158     -24.808  15.346  -1.042  1.00 93.35           C  
ATOM   2307  CB  ASP A 158     -27.104  14.223  -1.175  1.00 93.35           C  
ATOM   2308  HB2 ASP A 158     -27.763  13.671  -1.844  1.00 93.35           H  
ATOM   2309  HB3 ASP A 158     -27.607  15.155  -0.915  1.00 93.35           H  
ATOM   2310  O   ASP A 158     -25.166  16.360  -0.441  1.00 93.35           O  
ATOM   2311  CG  ASP A 158     -26.903  13.408   0.109  1.00 93.35           C  
ATOM   2312  OD1 ASP A 158     -27.891  13.176   0.835  1.00 93.35           O  
ATOM   2313  OD2 ASP A 158     -25.761  12.985   0.396  1.00 93.35           O  
ATOM   2314  N   GLY A 159     -23.564  14.872  -0.933  1.00 91.95           N  
ATOM   2315  H   GLY A 159     -23.338  14.036  -1.452  1.00 91.95           H  
ATOM   2316  CA  GLY A 159     -22.520  15.439  -0.080  1.00 91.95           C  
ATOM   2317  HA2 GLY A 159     -21.552  15.103  -0.451  1.00 91.95           H  
ATOM   2318  HA3 GLY A 159     -22.558  16.527  -0.143  1.00 91.95           H  
ATOM   2319  C   GLY A 159     -22.621  15.042   1.395  1.00 91.95           C  
ATOM   2320  O   GLY A 159     -21.771  15.442   2.193  1.00 91.95           O  
ATOM   2321  N   SER A 160     -23.618  14.249   1.794  1.00 95.31           N  
ATOM   2322  H   SER A 160     -24.284  13.921   1.109  1.00 95.31           H  
ATOM   2323  CA  SER A 160     -23.724  13.758   3.168  1.00 95.31           C  
ATOM   2324  HA  SER A 160     -23.536  14.604   3.830  1.00 95.31           H  
ATOM   2325  C   SER A 160     -22.666  12.693   3.473  1.00 95.31           C  
ATOM   2326  CB  SER A 160     -25.139  13.261   3.477  1.00 95.31           C  
ATOM   2327  HB2 SER A 160     -25.864  14.028   3.205  1.00 95.31           H  
ATOM   2328  HB3 SER A 160     -25.221  13.069   4.547  1.00 95.31           H  
ATOM   2329  O   SER A 160     -22.189  11.977   2.593  1.00 95.31           O  
ATOM   2330  OG  SER A 160     -25.433  12.073   2.781  1.00 95.31           O  
ATOM   2331  HG  SER A 160     -25.678  12.352   1.895  1.00 95.31           H  
ATOM   2332  N   GLN A 161     -22.282  12.567   4.745  1.00 94.79           N  
ATOM   2333  H   GLN A 161     -22.683  13.185   5.436  1.00 94.79           H  
ATOM   2334  CA  GLN A 161     -21.302  11.569   5.176  1.00 94.79           C  
ATOM   2335  HA  GLN A 161     -20.398  11.700   4.581  1.00 94.79           H  
ATOM   2336  C   GLN A 161     -21.836  10.145   4.947  1.00 94.79           C  
ATOM   2337  CB  GLN A 161     -20.953  11.822   6.653  1.00 94.79           C  
ATOM   2338  HB2 GLN A 161     -21.852  11.697   7.257  1.00 94.79           H  
ATOM   2339  HB3 GLN A 161     -20.617  12.853   6.765  1.00 94.79           H  
ATOM   2340  O   GLN A 161     -22.837   9.742   5.549  1.00 94.79           O  
ATOM   2341  CG  GLN A 161     -19.862  10.894   7.209  1.00 94.79           C  
ATOM   2342  HG2 GLN A 161     -19.741  11.098   8.273  1.00 94.79           H  
ATOM   2343  HG3 GLN A 161     -20.164   9.853   7.098  1.00 94.79           H  
ATOM   2344  CD  GLN A 161     -18.513  11.114   6.543  1.00 94.79           C  
ATOM   2345  NE2 GLN A 161     -18.026  10.156   5.795  1.00 94.79           N  
ATOM   2346 HE21 GLN A 161     -18.591   9.354   5.556  1.00 94.79           H  
ATOM   2347 HE22 GLN A 161     -17.242  10.427   5.220  1.00 94.79           H  
ATOM   2348  OE1 GLN A 161     -17.896  12.156   6.666  1.00 94.79           O  
ATOM   2349  N   ALA A 162     -21.131   9.359   4.133  1.00 95.88           N  
ATOM   2350  H   ALA A 162     -20.315   9.735   3.670  1.00 95.88           H  
ATOM   2351  CA  ALA A 162     -21.435   7.949   3.923  1.00 95.88           C  
ATOM   2352  HA  ALA A 162     -22.514   7.812   3.992  1.00 95.88           H  
ATOM   2353  C   ALA A 162     -20.780   7.078   5.008  1.00 95.88           C  
ATOM   2354  CB  ALA A 162     -21.027   7.553   2.504  1.00 95.88           C  
ATOM   2355  HB1 ALA A 162     -21.202   6.490   2.337  1.00 95.88           H  
ATOM   2356  HB2 ALA A 162     -19.974   7.783   2.341  1.00 95.88           H  
ATOM   2357  HB3 ALA A 162     -21.608   8.125   1.780  1.00 95.88           H  
ATOM   2358  O   ALA A 162     -19.730   7.424   5.563  1.00 95.88           O  
ATOM   2359  N   TYR A 163     -21.409   5.938   5.310  1.00 96.22           N  
ATOM   2360  H   TYR A 163     -22.207   5.674   4.751  1.00 96.22           H  
ATOM   2361  CA  TYR A 163     -20.960   4.976   6.318  1.00 96.22           C  
ATOM   2362  HA  TYR A 163     -19.920   5.183   6.568  1.00 96.22           H  
ATOM   2363  C   TYR A 163     -21.044   3.545   5.779  1.00 96.22           C  
ATOM   2364  CB  TYR A 163     -21.807   5.091   7.598  1.00 96.22           C  
ATOM   2365  HB2 TYR A 163     -21.544   4.252   8.241  1.00 96.22           H  
ATOM   2366  HB3 TYR A 163     -22.860   4.978   7.338  1.00 96.22           H  
ATOM   2367  O   TYR A 163     -21.946   3.227   5.008  1.00 96.22           O  
ATOM   2368  CG  TYR A 163     -21.627   6.371   8.394  1.00 96.22           C  
ATOM   2369  CD1 TYR A 163     -20.715   6.410   9.468  1.00 96.22           C  
ATOM   2370  HD1 TYR A 163     -20.147   5.529   9.725  1.00 96.22           H  
ATOM   2371  CD2 TYR A 163     -22.354   7.528   8.051  1.00 96.22           C  
ATOM   2372  HD2 TYR A 163     -23.008   7.524   7.192  1.00 96.22           H  
ATOM   2373  CE1 TYR A 163     -20.496   7.610  10.170  1.00 96.22           C  
ATOM   2374  HE1 TYR A 163     -19.761   7.649  10.961  1.00 96.22           H  
ATOM   2375  CE2 TYR A 163     -22.158   8.723   8.770  1.00 96.22           C  
ATOM   2376  HE2 TYR A 163     -22.654   9.632   8.463  1.00 96.22           H  
ATOM   2377  OH  TYR A 163     -20.991   9.946  10.459  1.00 96.22           O  
ATOM   2378  HH  TYR A 163     -20.156   9.965  10.932  1.00 96.22           H  
ATOM   2379  CZ  TYR A 163     -21.207   8.774   9.812  1.00 96.22           C  
ATOM   2380  N   GLU A 164     -20.157   2.661   6.234  1.00 96.24           N  
ATOM   2381  H   GLU A 164     -19.431   2.986   6.857  1.00 96.24           H  
ATOM   2382  CA  GLU A 164     -20.286   1.214   6.030  1.00 96.24           C  
ATOM   2383  HA  GLU A 164     -21.262   1.016   5.587  1.00 96.24           H  
ATOM   2384  C   GLU A 164     -20.258   0.448   7.353  1.00 96.24           C  
ATOM   2385  CB  GLU A 164     -19.242   0.679   5.034  1.00 96.24           C  
ATOM   2386  HB2 GLU A 164     -19.294   1.272   4.121  1.00 96.24           H  
ATOM   2387  HB3 GLU A 164     -19.523  -0.344   4.780  1.00 96.24           H  
ATOM   2388  O   GLU A 164     -19.621   0.869   8.320  1.00 96.24           O  
ATOM   2389  CG  GLU A 164     -17.798   0.665   5.558  1.00 96.24           C  
ATOM   2390  HG2 GLU A 164     -17.488   1.688   5.770  1.00 96.24           H  
ATOM   2391  HG3 GLU A 164     -17.757   0.097   6.487  1.00 96.24           H  
ATOM   2392  CD  GLU A 164     -16.797   0.028   4.579  1.00 96.24           C  
ATOM   2393  OE1 GLU A 164     -15.594   0.085   4.899  1.00 96.24           O  
ATOM   2394  OE2 GLU A 164     -17.172  -0.505   3.495  1.00 96.24           O  
ATOM   2395  N   GLU A 165     -20.929  -0.702   7.397  1.00 96.56           N  
ATOM   2396  H   GLU A 165     -21.456  -1.006   6.591  1.00 96.56           H  
ATOM   2397  CA  GLU A 165     -20.798  -1.625   8.521  1.00 96.56           C  
ATOM   2398  HA  GLU A 165     -20.921  -1.074   9.453  1.00 96.56           H  
ATOM   2399  C   GLU A 165     -19.407  -2.264   8.540  1.00 96.56           C  
ATOM   2400  CB  GLU A 165     -21.861  -2.726   8.471  1.00 96.56           C  
ATOM   2401  HB2 GLU A 165     -21.845  -3.212   7.496  1.00 96.56           H  
ATOM   2402  HB3 GLU A 165     -21.591  -3.460   9.230  1.00 96.56           H  
ATOM   2403  O   GLU A 165     -18.905  -2.737   7.517  1.00 96.56           O  
ATOM   2404  CG  GLU A 165     -23.277  -2.220   8.775  1.00 96.56           C  
ATOM   2405  HG2 GLU A 165     -23.591  -1.546   7.978  1.00 96.56           H  
ATOM   2406  HG3 GLU A 165     -23.250  -1.665   9.712  1.00 96.56           H  
ATOM   2407  CD  GLU A 165     -24.291  -3.366   8.924  1.00 96.56           C  
ATOM   2408  OE1 GLU A 165     -25.501  -3.072   8.842  1.00 96.56           O  
ATOM   2409  OE2 GLU A 165     -23.861  -4.520   9.187  1.00 96.56           O  
ATOM   2410  N   SER A 166     -18.807  -2.320   9.725  1.00 96.42           N  
ATOM   2411  H   SER A 166     -19.250  -1.868  10.512  1.00 96.42           H  
ATOM   2412  CA  SER A 166     -17.543  -3.008   9.974  1.00 96.42           C  
ATOM   2413  HA  SER A 166     -17.487  -3.887   9.331  1.00 96.42           H  
ATOM   2414  C   SER A 166     -17.465  -3.489  11.430  1.00 96.42           C  
ATOM   2415  CB  SER A 166     -16.383  -2.079   9.589  1.00 96.42           C  
ATOM   2416  HB2 SER A 166     -16.569  -1.666   8.597  1.00 96.42           H  
ATOM   2417  HB3 SER A 166     -16.307  -1.259  10.304  1.00 96.42           H  
ATOM   2418  O   SER A 166     -18.410  -3.343  12.216  1.00 96.42           O  
ATOM   2419  OG  SER A 166     -15.174  -2.814   9.552  1.00 96.42           O  
ATOM   2420  HG  SER A 166     -14.566  -2.399   8.936  1.00 96.42           H  
ATOM   2421  N   ALA A 167     -16.350  -4.113  11.796  1.00 97.58           N  
ATOM   2422  H   ALA A 167     -15.594  -4.128  11.126  1.00 97.58           H  
ATOM   2423  CA  ALA A 167     -16.035  -4.479  13.168  1.00 97.58           C  
ATOM   2424  HA  ALA A 167     -16.606  -3.824  13.826  1.00 97.58           H  
ATOM   2425  C   ALA A 167     -14.553  -4.232  13.468  1.00 97.58           C  
ATOM   2426  CB  ALA A 167     -16.463  -5.926  13.442  1.00 97.58           C  
ATOM   2427  HB1 ALA A 167     -15.725  -6.627  13.052  1.00 97.58           H  
ATOM   2428  HB2 ALA A 167     -17.437  -6.124  12.994  1.00 97.58           H  
ATOM   2429  HB3 ALA A 167     -16.544  -6.069  14.520  1.00 97.58           H  
ATOM   2430  O   ALA A 167     -13.721  -4.156  12.568  1.00 97.58           O  
ATOM   2431  N   GLY A 168     -14.204  -4.047  14.735  1.00 97.45           N  
ATOM   2432  H   GLY A 168     -14.921  -4.110  15.444  1.00 97.45           H  
ATOM   2433  CA  GLY A 168     -12.841  -3.717  15.147  1.00 97.45           C  
ATOM   2434  HA2 GLY A 168     -12.206  -4.596  15.033  1.00 97.45           H  
ATOM   2435  HA3 GLY A 168     -12.428  -2.947  14.495  1.00 97.45           H  
ATOM   2436  C   GLY A 168     -12.770  -3.218  16.586  1.00 97.45           C  
ATOM   2437  O   GLY A 168     -13.735  -3.316  17.344  1.00 97.45           O  
ATOM   2438  N   LEU A 169     -11.622  -2.655  16.949  1.00 97.64           N  
ATOM   2439  H   LEU A 169     -10.886  -2.582  16.261  1.00 97.64           H  
ATOM   2440  CA  LEU A 169     -11.381  -2.064  18.267  1.00 97.64           C  
ATOM   2441  HA  LEU A 169     -12.056  -2.500  19.003  1.00 97.64           H  
ATOM   2442  C   LEU A 169     -11.634  -0.555  18.263  1.00 97.64           C  
ATOM   2443  CB  LEU A 169      -9.938  -2.367  18.688  1.00 97.64           C  
ATOM   2444  HB2 LEU A 169      -9.257  -1.907  17.971  1.00 97.64           H  
ATOM   2445  HB3 LEU A 169      -9.764  -1.905  19.660  1.00 97.64           H  
ATOM   2446  O   LEU A 169     -11.791   0.059  17.208  1.00 97.64           O  
ATOM   2447  CG  LEU A 169      -9.591  -3.860  18.796  1.00 97.64           C  
ATOM   2448  HG  LEU A 169      -9.630  -4.330  17.813  1.00 97.64           H  
ATOM   2449  CD1 LEU A 169      -8.173  -3.966  19.332  1.00 97.64           C  
ATOM   2450 HD11 LEU A 169      -7.470  -3.714  18.538  1.00 97.64           H  
ATOM   2451 HD12 LEU A 169      -8.004  -4.982  19.689  1.00 97.64           H  
ATOM   2452 HD13 LEU A 169      -8.026  -3.293  20.176  1.00 97.64           H  
ATOM   2453  CD2 LEU A 169     -10.516  -4.625  19.731  1.00 97.64           C  
ATOM   2454 HD21 LEU A 169     -10.151  -5.640  19.890  1.00 97.64           H  
ATOM   2455 HD22 LEU A 169     -10.557  -4.113  20.692  1.00 97.64           H  
ATOM   2456 HD23 LEU A 169     -11.520  -4.671  19.310  1.00 97.64           H  
ATOM   2457  N   ILE A 170     -11.616   0.085  19.427  1.00 97.60           N  
ATOM   2458  H   ILE A 170     -11.486  -0.449  20.274  1.00 97.60           H  
ATOM   2459  CA  ILE A 170     -11.652   1.548  19.532  1.00 97.60           C  
ATOM   2460  HA  ILE A 170     -11.929   1.987  18.574  1.00 97.60           H  
ATOM   2461  C   ILE A 170     -10.257   2.068  19.868  1.00 97.60           C  
ATOM   2462  CB  ILE A 170     -12.730   1.978  20.541  1.00 97.60           C  
ATOM   2463  HB  ILE A 170     -12.591   1.431  21.473  1.00 97.60           H  
ATOM   2464  O   ILE A 170      -9.678   1.684  20.881  1.00 97.60           O  
ATOM   2465  CG1 ILE A 170     -14.116   1.638  19.950  1.00 97.60           C  
ATOM   2466 HG12 ILE A 170     -14.145   0.580  19.688  1.00 97.60           H  
ATOM   2467 HG13 ILE A 170     -14.281   2.213  19.039  1.00 97.60           H  
ATOM   2468  CG2 ILE A 170     -12.607   3.481  20.824  1.00 97.60           C  
ATOM   2469 HG21 ILE A 170     -13.418   3.805  21.476  1.00 97.60           H  
ATOM   2470 HG22 ILE A 170     -11.676   3.688  21.352  1.00 97.60           H  
ATOM   2471 HG23 ILE A 170     -12.628   4.036  19.886  1.00 97.60           H  
ATOM   2472  CD1 ILE A 170     -15.280   1.887  20.908  1.00 97.60           C  
ATOM   2473 HD11 ILE A 170     -15.462   2.954  21.033  1.00 97.60           H  
ATOM   2474 HD12 ILE A 170     -16.168   1.418  20.484  1.00 97.60           H  
ATOM   2475 HD13 ILE A 170     -15.079   1.424  21.874  1.00 97.60           H  
ATOM   2476  N   ALA A 171      -9.727   2.972  19.037  1.00 97.46           N  
ATOM   2477  H   ALA A 171     -10.249   3.264  18.223  1.00 97.46           H  
ATOM   2478  CA  ALA A 171      -8.367   3.480  19.204  1.00 97.46           C  
ATOM   2479  HA  ALA A 171      -7.691   2.627  19.147  1.00 97.46           H  
ATOM   2480  C   ALA A 171      -8.133   4.129  20.574  1.00 97.46           C  
ATOM   2481  CB  ALA A 171      -8.031   4.449  18.066  1.00 97.46           C  
ATOM   2482  HB1 ALA A 171      -8.158   3.962  17.099  1.00 97.46           H  
ATOM   2483  HB2 ALA A 171      -8.678   5.325  18.118  1.00 97.46           H  
ATOM   2484  HB3 ALA A 171      -6.992   4.764  18.164  1.00 97.46           H  
ATOM   2485  O   ALA A 171      -7.086   3.924  21.170  1.00 97.46           O  
ATOM   2486  N   GLN A 172      -9.124   4.849  21.098  1.00 97.82           N  
ATOM   2487  H   GLN A 172      -9.940   5.010  20.525  1.00 97.82           H  
ATOM   2488  CA  GLN A 172      -9.067   5.505  22.405  1.00 97.82           C  
ATOM   2489  HA  GLN A 172      -8.177   6.133  22.449  1.00 97.82           H  
ATOM   2490  C   GLN A 172      -8.975   4.524  23.586  1.00 97.82           C  
ATOM   2491  CB  GLN A 172     -10.309   6.394  22.586  1.00 97.82           C  
ATOM   2492  HB2 GLN A 172     -11.219   5.809  22.451  1.00 97.82           H  
ATOM   2493  HB3 GLN A 172     -10.303   6.752  23.615  1.00 97.82           H  
ATOM   2494  O   GLN A 172      -8.404   4.874  24.612  1.00 97.82           O  
ATOM   2495  CG  GLN A 172     -10.339   7.635  21.681  1.00 97.82           C  
ATOM   2496  HG2 GLN A 172      -9.340   8.069  21.632  1.00 97.82           H  
ATOM   2497  HG3 GLN A 172     -10.985   8.370  22.160  1.00 97.82           H  
ATOM   2498  CD  GLN A 172     -10.862   7.429  20.260  1.00 97.82           C  
ATOM   2499  NE2 GLN A 172     -11.126   8.522  19.582  1.00 97.82           N  
ATOM   2500 HE21 GLN A 172     -10.949   9.425  19.999  1.00 97.82           H  
ATOM   2501 HE22 GLN A 172     -11.371   8.484  18.603  1.00 97.82           H  
ATOM   2502  OE1 GLN A 172     -11.053   6.333  19.748  1.00 97.82           O  
ATOM   2503  N   GLU A 173      -9.527   3.311  23.467  1.00 97.97           N  
ATOM   2504  H   GLU A 173      -9.897   3.021  22.573  1.00 97.97           H  
ATOM   2505  CA  GLU A 173      -9.403   2.285  24.518  1.00 97.97           C  
ATOM   2506  HA  GLU A 173      -9.565   2.731  25.500  1.00 97.97           H  
ATOM   2507  C   GLU A 173      -7.994   1.703  24.533  1.00 97.97           C  
ATOM   2508  CB  GLU A 173     -10.438   1.168  24.311  1.00 97.97           C  
ATOM   2509  HB2 GLU A 173     -10.382   0.798  23.287  1.00 97.97           H  
ATOM   2510  HB3 GLU A 173     -10.222   0.347  24.995  1.00 97.97           H  
ATOM   2511  O   GLU A 173      -7.379   1.580  25.586  1.00 97.97           O  
ATOM   2512  CG  GLU A 173     -11.843   1.694  24.601  1.00 97.97           C  
ATOM   2513  HG2 GLU A 173     -12.011   2.593  24.007  1.00 97.97           H  
ATOM   2514  HG3 GLU A 173     -11.905   1.980  25.651  1.00 97.97           H  
ATOM   2515  CD  GLU A 173     -12.964   0.706  24.281  1.00 97.97           C  
ATOM   2516  OE1 GLU A 173     -14.098   1.225  24.173  1.00 97.97           O  
ATOM   2517  OE2 GLU A 173     -12.730  -0.506  24.065  1.00 97.97           O  
ATOM   2518  N   VAL A 174      -7.443   1.434  23.347  1.00 98.01           N  
ATOM   2519  H   VAL A 174      -8.002   1.569  22.516  1.00 98.01           H  
ATOM   2520  CA  VAL A 174      -6.049   1.002  23.203  1.00 98.01           C  
ATOM   2521  HA  VAL A 174      -5.880   0.140  23.849  1.00 98.01           H  
ATOM   2522  C   VAL A 174      -5.091   2.106  23.650  1.00 98.01           C  
ATOM   2523  CB  VAL A 174      -5.753   0.599  21.752  1.00 98.01           C  
ATOM   2524  HB  VAL A 174      -5.911   1.474  21.122  1.00 98.01           H  
ATOM   2525  O   VAL A 174      -4.121   1.816  24.337  1.00 98.01           O  
ATOM   2526  CG1 VAL A 174      -4.304   0.131  21.572  1.00 98.01           C  
ATOM   2527 HG11 VAL A 174      -4.098  -0.711  22.232  1.00 98.01           H  
ATOM   2528 HG12 VAL A 174      -4.134  -0.161  20.535  1.00 98.01           H  
ATOM   2529 HG13 VAL A 174      -3.611   0.940  21.802  1.00 98.01           H  
ATOM   2530  CG2 VAL A 174      -6.687  -0.522  21.270  1.00 98.01           C  
ATOM   2531 HG21 VAL A 174      -7.724  -0.188  21.279  1.00 98.01           H  
ATOM   2532 HG22 VAL A 174      -6.588  -1.391  21.920  1.00 98.01           H  
ATOM   2533 HG23 VAL A 174      -6.426  -0.808  20.251  1.00 98.01           H  
ATOM   2534  N   GLU A 175      -5.362   3.367  23.309  1.00 97.77           N  
ATOM   2535  H   GLU A 175      -6.159   3.541  22.714  1.00 97.77           H  
ATOM   2536  CA  GLU A 175      -4.525   4.513  23.682  1.00 97.77           C  
ATOM   2537  HA  GLU A 175      -3.534   4.371  23.252  1.00 97.77           H  
ATOM   2538  C   GLU A 175      -4.356   4.644  25.198  1.00 97.77           C  
ATOM   2539  CB  GLU A 175      -5.133   5.806  23.113  1.00 97.77           C  
ATOM   2540  HB2 GLU A 175      -5.282   5.702  22.039  1.00 97.77           H  
ATOM   2541  HB3 GLU A 175      -6.106   5.977  23.573  1.00 97.77           H  
ATOM   2542  O   GLU A 175      -3.268   4.976  25.662  1.00 97.77           O  
ATOM   2543  CG  GLU A 175      -4.243   7.030  23.358  1.00 97.77           C  
ATOM   2544  HG2 GLU A 175      -4.240   7.276  24.419  1.00 97.77           H  
ATOM   2545  HG3 GLU A 175      -3.224   6.787  23.055  1.00 97.77           H  
ATOM   2546  CD  GLU A 175      -4.734   8.242  22.565  1.00 97.77           C  
ATOM   2547  OE1 GLU A 175      -3.900   8.953  21.964  1.00 97.77           O  
ATOM   2548  OE2 GLU A 175      -5.959   8.477  22.430  1.00 97.77           O  
ATOM   2549  N   ALA A 176      -5.406   4.341  25.967  1.00 97.48           N  
ATOM   2550  H   ALA A 176      -6.267   4.057  25.522  1.00 97.48           H  
ATOM   2551  CA  ALA A 176      -5.396   4.450  27.423  1.00 97.48           C  
ATOM   2552  HA  ALA A 176      -5.088   5.462  27.690  1.00 97.48           H  
ATOM   2553  C   ALA A 176      -4.410   3.485  28.107  1.00 97.48           C  
ATOM   2554  CB  ALA A 176      -6.829   4.230  27.922  1.00 97.48           C  
ATOM   2555  HB1 ALA A 176      -7.501   4.947  27.451  1.00 97.48           H  
ATOM   2556  HB2 ALA A 176      -7.156   3.218  27.685  1.00 97.48           H  
ATOM   2557  HB3 ALA A 176      -6.862   4.367  29.003  1.00 97.48           H  
ATOM   2558  O   ALA A 176      -3.963   3.767  29.217  1.00 97.48           O  
ATOM   2559  N   VAL A 177      -4.061   2.365  27.461  1.00 97.09           N  
ATOM   2560  H   VAL A 177      -4.486   2.198  26.561  1.00 97.09           H  
ATOM   2561  CA  VAL A 177      -3.202   1.314  28.045  1.00 97.09           C  
ATOM   2562  HA  VAL A 177      -2.847   1.648  29.020  1.00 97.09           H  
ATOM   2563  C   VAL A 177      -1.933   1.022  27.241  1.00 97.09           C  
ATOM   2564  CB  VAL A 177      -4.006   0.022  28.288  1.00 97.09           C  
ATOM   2565  HB  VAL A 177      -3.324  -0.719  28.705  1.00 97.09           H  
ATOM   2566  O   VAL A 177      -0.918   0.617  27.802  1.00 97.09           O  
ATOM   2567  CG1 VAL A 177      -5.109   0.264  29.323  1.00 97.09           C  
ATOM   2568 HG11 VAL A 177      -5.926   0.839  28.886  1.00 97.09           H  
ATOM   2569 HG12 VAL A 177      -4.707   0.804  30.180  1.00 97.09           H  
ATOM   2570 HG13 VAL A 177      -5.492  -0.695  29.671  1.00 97.09           H  
ATOM   2571  CG2 VAL A 177      -4.632  -0.565  27.013  1.00 97.09           C  
ATOM   2572 HG21 VAL A 177      -5.170  -1.478  27.266  1.00 97.09           H  
ATOM   2573 HG22 VAL A 177      -3.861  -0.805  26.281  1.00 97.09           H  
ATOM   2574 HG23 VAL A 177      -5.342   0.138  26.578  1.00 97.09           H  
ATOM   2575  N   LEU A 178      -1.959   1.246  25.927  1.00 97.29           N  
ATOM   2576  H   LEU A 178      -2.829   1.585  25.542  1.00 97.29           H  
ATOM   2577  CA  LEU A 178      -0.870   1.020  24.977  1.00 97.29           C  
ATOM   2578  HA  LEU A 178       0.080   1.025  25.512  1.00 97.29           H  
ATOM   2579  C   LEU A 178      -0.813   2.169  23.946  1.00 97.29           C  
ATOM   2580  CB  LEU A 178      -1.050  -0.360  24.306  1.00 97.29           C  
ATOM   2581  HB2 LEU A 178      -0.345  -0.442  23.478  1.00 97.29           H  
ATOM   2582  HB3 LEU A 178      -2.056  -0.405  23.888  1.00 97.29           H  
ATOM   2583  O   LEU A 178      -0.986   1.932  22.747  1.00 97.29           O  
ATOM   2584  CG  LEU A 178      -0.837  -1.577  25.223  1.00 97.29           C  
ATOM   2585  HG  LEU A 178      -1.495  -1.519  26.090  1.00 97.29           H  
ATOM   2586  CD1 LEU A 178      -1.178  -2.854  24.455  1.00 97.29           C  
ATOM   2587 HD11 LEU A 178      -1.052  -3.717  25.110  1.00 97.29           H  
ATOM   2588 HD12 LEU A 178      -2.216  -2.814  24.125  1.00 97.29           H  
ATOM   2589 HD13 LEU A 178      -0.523  -2.964  23.591  1.00 97.29           H  
ATOM   2590  CD2 LEU A 178       0.616  -1.698  25.696  1.00 97.29           C  
ATOM   2591 HD21 LEU A 178       0.863  -0.858  26.345  1.00 97.29           H  
ATOM   2592 HD22 LEU A 178       1.294  -1.722  24.842  1.00 97.29           H  
ATOM   2593 HD23 LEU A 178       0.731  -2.611  26.281  1.00 97.29           H  
ATOM   2594  N   PRO A 179      -0.511   3.415  24.368  1.00 96.73           N  
ATOM   2595  CA  PRO A 179      -0.508   4.587  23.480  1.00 96.73           C  
ATOM   2596  HA  PRO A 179      -1.508   4.754  23.081  1.00 96.73           H  
ATOM   2597  C   PRO A 179       0.446   4.444  22.287  1.00 96.73           C  
ATOM   2598  CB  PRO A 179      -0.131   5.775  24.374  1.00 96.73           C  
ATOM   2599  HB2 PRO A 179       0.490   6.505  23.855  1.00 96.73           H  
ATOM   2600  HB3 PRO A 179      -1.041   6.255  24.736  1.00 96.73           H  
ATOM   2601  O   PRO A 179       0.178   4.958  21.207  1.00 96.73           O  
ATOM   2602  CG  PRO A 179       0.607   5.138  25.551  1.00 96.73           C  
ATOM   2603  HG2 PRO A 179       1.650   4.968  25.284  1.00 96.73           H  
ATOM   2604  HG3 PRO A 179       0.534   5.748  26.452  1.00 96.73           H  
ATOM   2605  CD  PRO A 179      -0.110   3.802  25.715  1.00 96.73           C  
ATOM   2606  HD2 PRO A 179      -0.997   3.934  26.335  1.00 96.73           H  
ATOM   2607  HD3 PRO A 179       0.558   3.072  26.172  1.00 96.73           H  
ATOM   2608  N   ARG A 180       1.523   3.663  22.437  1.00 96.31           N  
ATOM   2609  H   ARG A 180       1.668   3.268  23.356  1.00 96.31           H  
ATOM   2610  CA  ARG A 180       2.498   3.360  21.374  1.00 96.31           C  
ATOM   2611  HA  ARG A 180       2.871   4.306  20.982  1.00 96.31           H  
ATOM   2612  C   ARG A 180       1.909   2.625  20.159  1.00 96.31           C  
ATOM   2613  CB  ARG A 180       3.686   2.604  21.992  1.00 96.31           C  
ATOM   2614  HB2 ARG A 180       4.067   3.193  22.827  1.00 96.31           H  
ATOM   2615  HB3 ARG A 180       4.486   2.533  21.255  1.00 96.31           H  
ATOM   2616  O   ARG A 180       2.502   2.668  19.084  1.00 96.31           O  
ATOM   2617  CG  ARG A 180       3.328   1.183  22.469  1.00 96.31           C  
ATOM   2618  HG2 ARG A 180       2.343   1.170  22.935  1.00 96.31           H  
ATOM   2619  HG3 ARG A 180       3.301   0.521  21.603  1.00 96.31           H  
ATOM   2620  CD  ARG A 180       4.346   0.634  23.476  1.00 96.31           C  
ATOM   2621  HD2 ARG A 180       4.147  -0.429  23.609  1.00 96.31           H  
ATOM   2622  HD3 ARG A 180       5.351   0.745  23.070  1.00 96.31           H  
ATOM   2623  NE  ARG A 180       4.247   1.315  24.784  1.00 96.31           N  
ATOM   2624  HE  ARG A 180       3.914   2.269  24.784  1.00 96.31           H  
ATOM   2625  NH1 ARG A 180       5.551  -0.139  25.977  1.00 96.31           N  
ATOM   2626 HH11 ARG A 180       5.912  -0.482  25.098  1.00 96.31           H  
ATOM   2627 HH12 ARG A 180       6.007  -0.389  26.844  1.00 96.31           H  
ATOM   2628  NH2 ARG A 180       4.503   1.520  27.038  1.00 96.31           N  
ATOM   2629 HH21 ARG A 180       4.003   2.398  27.011  1.00 96.31           H  
ATOM   2630 HH22 ARG A 180       4.971   1.244  27.890  1.00 96.31           H  
ATOM   2631  CZ  ARG A 180       4.768   0.901  25.923  1.00 96.31           C  
ATOM   2632  N   LEU A 181       0.749   1.977  20.316  1.00 97.33           N  
ATOM   2633  H   LEU A 181       0.291   2.037  21.214  1.00 97.33           H  
ATOM   2634  CA  LEU A 181       0.013   1.310  19.232  1.00 97.33           C  
ATOM   2635  HA  LEU A 181       0.716   1.027  18.450  1.00 97.33           H  
ATOM   2636  C   LEU A 181      -1.004   2.223  18.534  1.00 97.33           C  
ATOM   2637  CB  LEU A 181      -0.669   0.037  19.767  1.00 97.33           C  
ATOM   2638  HB2 LEU A 181      -1.247  -0.409  18.957  1.00 97.33           H  
ATOM   2639  HB3 LEU A 181      -1.368   0.317  20.555  1.00 97.33           H  
ATOM   2640  O   LEU A 181      -1.731   1.759  17.654  1.00 97.33           O  
ATOM   2641  CG  LEU A 181       0.288  -1.036  20.307  1.00 97.33           C  
ATOM   2642  HG  LEU A 181       0.792  -0.664  21.200  1.00 97.33           H  
ATOM   2643  CD1 LEU A 181      -0.524  -2.275  20.685  1.00 97.33           C  
ATOM   2644 HD11 LEU A 181      -1.022  -2.676  19.802  1.00 97.33           H  
ATOM   2645 HD12 LEU A 181      -1.279  -2.005  21.423  1.00 97.33           H  
ATOM   2646 HD13 LEU A 181       0.130  -3.036  21.110  1.00 97.33           H  
ATOM   2647  CD2 LEU A 181       1.345  -1.438  19.276  1.00 97.33           C  
ATOM   2648 HD21 LEU A 181       2.018  -0.606  19.070  1.00 97.33           H  
ATOM   2649 HD22 LEU A 181       1.946  -2.264  19.657  1.00 97.33           H  
ATOM   2650 HD23 LEU A 181       0.866  -1.755  18.350  1.00 97.33           H  
ATOM   2651  N   VAL A 182      -1.065   3.500  18.917  1.00 97.68           N  
ATOM   2652  H   VAL A 182      -0.444   3.829  19.644  1.00 97.68           H  
ATOM   2653  CA  VAL A 182      -1.967   4.492  18.336  1.00 97.68           C  
ATOM   2654  HA  VAL A 182      -2.590   3.998  17.590  1.00 97.68           H  
ATOM   2655  C   VAL A 182      -1.148   5.563  17.631  1.00 97.68           C  
ATOM   2656  CB  VAL A 182      -2.916   5.085  19.394  1.00 97.68           C  
ATOM   2657  HB  VAL A 182      -2.358   5.717  20.084  1.00 97.68           H  
ATOM   2658  O   VAL A 182      -0.260   6.179  18.217  1.00 97.68           O  
ATOM   2659  CG1 VAL A 182      -4.002   5.941  18.726  1.00 97.68           C  
ATOM   2660 HG11 VAL A 182      -4.678   6.328  19.489  1.00 97.68           H  
ATOM   2661 HG12 VAL A 182      -4.562   5.337  18.011  1.00 97.68           H  
ATOM   2662 HG13 VAL A 182      -3.546   6.787  18.211  1.00 97.68           H  
ATOM   2663  CG2 VAL A 182      -3.579   3.956  20.199  1.00 97.68           C  
ATOM   2664 HG21 VAL A 182      -4.519   4.288  20.640  1.00 97.68           H  
ATOM   2665 HG22 VAL A 182      -2.907   3.637  20.995  1.00 97.68           H  
ATOM   2666 HG23 VAL A 182      -3.781   3.094  19.562  1.00 97.68           H  
ATOM   2667  N   LYS A 183      -1.445   5.794  16.352  1.00 97.01           N  
ATOM   2668  H   LYS A 183      -2.183   5.245  15.936  1.00 97.01           H  
ATOM   2669  CA  LYS A 183      -0.840   6.868  15.554  1.00 97.01           C  
ATOM   2670  HA  LYS A 183      -0.156   7.440  16.181  1.00 97.01           H  
ATOM   2671  C   LYS A 183      -1.929   7.833  15.104  1.00 97.01           C  
ATOM   2672  CB  LYS A 183      -0.039   6.294  14.370  1.00 97.01           C  
ATOM   2673  HB2 LYS A 183       0.420   7.115  13.821  1.00 97.01           H  
ATOM   2674  HB3 LYS A 183      -0.735   5.792  13.698  1.00 97.01           H  
ATOM   2675  O   LYS A 183      -3.060   7.423  14.854  1.00 97.01           O  
ATOM   2676  CG  LYS A 183       1.059   5.282  14.755  1.00 97.01           C  
ATOM   2677  HG2 LYS A 183       0.604   4.459  15.305  1.00 97.01           H  
ATOM   2678  HG3 LYS A 183       1.465   4.871  13.831  1.00 97.01           H  
ATOM   2679  CD  LYS A 183       2.241   5.836  15.573  1.00 97.01           C  
ATOM   2680  HD2 LYS A 183       2.805   6.540  14.962  1.00 97.01           H  
ATOM   2681  HD3 LYS A 183       1.874   6.335  16.470  1.00 97.01           H  
ATOM   2682  CE  LYS A 183       3.128   4.644  15.979  1.00 97.01           C  
ATOM   2683  HE2 LYS A 183       2.537   4.010  16.640  1.00 97.01           H  
ATOM   2684  HE3 LYS A 183       3.360   4.050  15.095  1.00 97.01           H  
ATOM   2685  NZ  LYS A 183       4.390   5.018  16.672  1.00 97.01           N  
ATOM   2686  HZ1 LYS A 183       4.255   5.790  17.308  1.00 97.01           H  
ATOM   2687  HZ2 LYS A 183       5.137   5.206  16.019  1.00 97.01           H  
ATOM   2688  HZ3 LYS A 183       4.716   4.226  17.207  1.00 97.01           H  
ATOM   2689  N   ILE A 184      -1.596   9.113  15.007  1.00 95.28           N  
ATOM   2690  H   ILE A 184      -0.633   9.377  15.165  1.00 95.28           H  
ATOM   2691  CA  ILE A 184      -2.479  10.141  14.451  1.00 95.28           C  
ATOM   2692  HA  ILE A 184      -3.486   9.741  14.328  1.00 95.28           H  
ATOM   2693  C   ILE A 184      -1.939  10.490  13.070  1.00 95.28           C  
ATOM   2694  CB  ILE A 184      -2.573  11.370  15.383  1.00 95.28           C  
ATOM   2695  HB  ILE A 184      -1.577  11.796  15.502  1.00 95.28           H  
ATOM   2696  O   ILE A 184      -0.742  10.716  12.920  1.00 95.28           O  
ATOM   2697  CG1 ILE A 184      -3.109  10.956  16.775  1.00 95.28           C  
ATOM   2698 HG12 ILE A 184      -2.504  10.141  17.172  1.00 95.28           H  
ATOM   2699 HG13 ILE A 184      -4.133  10.597  16.667  1.00 95.28           H  
ATOM   2700  CG2 ILE A 184      -3.492  12.433  14.753  1.00 95.28           C  
ATOM   2701 HG21 ILE A 184      -3.092  12.772  13.798  1.00 95.28           H  
ATOM   2702 HG22 ILE A 184      -3.549  13.317  15.387  1.00 95.28           H  
ATOM   2703 HG23 ILE A 184      -4.492  12.029  14.599  1.00 95.28           H  
ATOM   2704  CD1 ILE A 184      -3.081  12.077  17.821  1.00 95.28           C  
ATOM   2705 HD11 ILE A 184      -2.083  12.514  17.869  1.00 95.28           H  
ATOM   2706 HD12 ILE A 184      -3.807  12.851  17.574  1.00 95.28           H  
ATOM   2707 HD13 ILE A 184      -3.331  11.665  18.798  1.00 95.28           H  
ATOM   2708  N   SER A 185      -2.812  10.516  12.071  1.00 94.93           N  
ATOM   2709  H   SER A 185      -3.779  10.292  12.258  1.00 94.93           H  
ATOM   2710  CA  SER A 185      -2.473  10.985  10.726  1.00 94.93           C  
ATOM   2711  HA  SER A 185      -1.570  11.594  10.760  1.00 94.93           H  
ATOM   2712  C   SER A 185      -3.615  11.837  10.192  1.00 94.93           C  
ATOM   2713  CB  SER A 185      -2.229   9.805   9.780  1.00 94.93           C  
ATOM   2714  HB2 SER A 185      -1.463   9.143  10.186  1.00 94.93           H  
ATOM   2715  HB3 SER A 185      -1.908  10.178   8.808  1.00 94.93           H  
ATOM   2716  O   SER A 185      -4.780  11.461  10.372  1.00 94.93           O  
ATOM   2717  OG  SER A 185      -3.458   9.123   9.648  1.00 94.93           O  
ATOM   2718  HG  SER A 185      -4.123   9.806   9.758  1.00 94.93           H  
ATOM   2719  N   ASN A 186      -3.276  12.912   9.493  1.00 90.77           N  
ATOM   2720  H   ASN A 186      -2.301  13.138   9.361  1.00 90.77           H  
ATOM   2721  CA  ASN A 186      -4.234  13.711   8.750  1.00 90.77           C  
ATOM   2722  HA  ASN A 186      -5.176  13.744   9.299  1.00 90.77           H  
ATOM   2723  C   ASN A 186      -4.484  13.072   7.375  1.00 90.77           C  
ATOM   2724  CB  ASN A 186      -3.683  15.136   8.655  1.00 90.77           C  
ATOM   2725  HB2 ASN A 186      -2.919  15.198   7.880  1.00 90.77           H  
ATOM   2726  HB3 ASN A 186      -3.237  15.430   9.606  1.00 90.77           H  
ATOM   2727  O   ASN A 186      -3.530  12.688   6.703  1.00 90.77           O  
ATOM   2728  CG  ASN A 186      -4.789  16.108   8.326  1.00 90.77           C  
ATOM   2729  ND2 ASN A 186      -5.243  16.861   9.295  1.00 90.77           N  
ATOM   2730 HD21 ASN A 186      -4.891  16.716  10.231  1.00 90.77           H  
ATOM   2731 HD22 ASN A 186      -5.945  17.547   9.056  1.00 90.77           H  
ATOM   2732  OD1 ASN A 186      -5.290  16.147   7.218  1.00 90.77           O  
ATOM   2733  N   ASP A 187      -5.744  12.923   6.976  1.00 86.63           N  
ATOM   2734  H   ASP A 187      -6.488  13.290   7.553  1.00 86.63           H  
ATOM   2735  CA  ASP A 187      -6.142  12.361   5.674  1.00 86.63           C  
ATOM   2736  HA  ASP A 187      -5.315  11.769   5.282  1.00 86.63           H  
ATOM   2737  C   ASP A 187      -6.420  13.433   4.603  1.00 86.63           C  
ATOM   2738  CB  ASP A 187      -7.326  11.405   5.876  1.00 86.63           C  
ATOM   2739  HB2 ASP A 187      -7.016  10.623   6.569  1.00 86.63           H  
ATOM   2740  HB3 ASP A 187      -7.561  10.919   4.929  1.00 86.63           H  
ATOM   2741  O   ASP A 187      -7.082  13.160   3.604  1.00 86.63           O  
ATOM   2742  CG  ASP A 187      -8.598  12.069   6.427  1.00 86.63           C  
ATOM   2743  OD1 ASP A 187      -9.502  11.284   6.790  1.00 86.63           O  
ATOM   2744  OD2 ASP A 187      -8.657  13.320   6.552  1.00 86.63           O  
ATOM   2745  N   GLY A 188      -5.952  14.662   4.836  1.00 82.06           N  
ATOM   2746  H   GLY A 188      -5.449  14.819   5.698  1.00 82.06           H  
ATOM   2747  CA  GLY A 188      -6.268  15.856   4.053  1.00 82.06           C  
ATOM   2748  HA2 GLY A 188      -5.407  16.524   4.059  1.00 82.06           H  
ATOM   2749  HA3 GLY A 188      -6.479  15.572   3.022  1.00 82.06           H  
ATOM   2750  C   GLY A 188      -7.475  16.629   4.591  1.00 82.06           C  
ATOM   2751  O   GLY A 188      -7.655  17.792   4.235  1.00 82.06           O  
ATOM   2752  N   THR A 189      -8.287  16.024   5.467  1.00 87.03           N  
ATOM   2753  H   THR A 189      -8.106  15.057   5.694  1.00 87.03           H  
ATOM   2754  CA  THR A 189      -9.495  16.659   6.018  1.00 87.03           C  
ATOM   2755  HA  THR A 189      -9.578  17.672   5.623  1.00 87.03           H  
ATOM   2756  C   THR A 189      -9.450  16.804   7.535  1.00 87.03           C  
ATOM   2757  CB  THR A 189     -10.774  15.920   5.588  1.00 87.03           C  
ATOM   2758  HB  THR A 189     -11.620  16.550   5.862  1.00 87.03           H  
ATOM   2759  O   THR A 189      -9.800  17.863   8.063  1.00 87.03           O  
ATOM   2760  CG2 THR A 189     -10.850  15.676   4.081  1.00 87.03           C  
ATOM   2761 HG21 THR A 189     -11.833  15.278   3.829  1.00 87.03           H  
ATOM   2762 HG22 THR A 189     -10.089  14.959   3.773  1.00 87.03           H  
ATOM   2763 HG23 THR A 189     -10.697  16.614   3.548  1.00 87.03           H  
ATOM   2764  OG1 THR A 189     -10.943  14.679   6.241  1.00 87.03           O  
ATOM   2765  HG1 THR A 189     -10.135  14.164   6.179  1.00 87.03           H  
ATOM   2766  N   LYS A 190      -9.024  15.763   8.261  1.00 91.75           N  
ATOM   2767  H   LYS A 190      -8.781  14.914   7.770  1.00 91.75           H  
ATOM   2768  CA  LYS A 190      -8.981  15.761   9.729  1.00 91.75           C  
ATOM   2769  HA  LYS A 190      -8.665  16.755  10.047  1.00 91.75           H  
ATOM   2770  C   LYS A 190      -7.966  14.771  10.285  1.00 91.75           C  
ATOM   2771  CB  LYS A 190     -10.394  15.501  10.294  1.00 91.75           C  
ATOM   2772  HB2 LYS A 190     -10.372  15.625  11.376  1.00 91.75           H  
ATOM   2773  HB3 LYS A 190     -11.067  16.256   9.889  1.00 91.75           H  
ATOM   2774  O   LYS A 190      -7.627  13.764   9.668  1.00 91.75           O  
ATOM   2775  CG  LYS A 190     -10.954  14.105   9.967  1.00 91.75           C  
ATOM   2776  HG2 LYS A 190     -10.396  13.352  10.523  1.00 91.75           H  
ATOM   2777  HG3 LYS A 190     -10.848  13.904   8.901  1.00 91.75           H  
ATOM   2778  CD  LYS A 190     -12.439  14.010  10.339  1.00 91.75           C  
ATOM   2779  HD2 LYS A 190     -12.977  14.802   9.818  1.00 91.75           H  
ATOM   2780  HD3 LYS A 190     -12.560  14.138  11.415  1.00 91.75           H  
ATOM   2781  CE  LYS A 190     -13.004  12.655   9.903  1.00 91.75           C  
ATOM   2782  HE2 LYS A 190     -12.540  11.860  10.486  1.00 91.75           H  
ATOM   2783  HE3 LYS A 190     -12.733  12.494   8.860  1.00 91.75           H  
ATOM   2784  NZ  LYS A 190     -14.481  12.605  10.033  1.00 91.75           N  
ATOM   2785  HZ1 LYS A 190     -14.936  13.280   9.435  1.00 91.75           H  
ATOM   2786  HZ2 LYS A 190     -14.823  11.719   9.690  1.00 91.75           H  
ATOM   2787  HZ3 LYS A 190     -14.828  12.678  10.979  1.00 91.75           H  
ATOM   2788  N   ASP A 191      -7.542  15.025  11.518  1.00 94.64           N  
ATOM   2789  H   ASP A 191      -7.789  15.909  11.939  1.00 94.64           H  
ATOM   2790  CA  ASP A 191      -6.698  14.101  12.270  1.00 94.64           C  
ATOM   2791  HA  ASP A 191      -5.904  13.733  11.620  1.00 94.64           H  
ATOM   2792  C   ASP A 191      -7.511  12.902  12.767  1.00 94.64           C  
ATOM   2793  CB  ASP A 191      -6.053  14.828  13.454  1.00 94.64           C  
ATOM   2794  HB2 ASP A 191      -6.826  15.348  14.020  1.00 94.64           H  
ATOM   2795  HB3 ASP A 191      -5.605  14.087  14.117  1.00 94.64           H  
ATOM   2796  O   ASP A 191      -8.445  13.054  13.565  1.00 94.64           O  
ATOM   2797  CG  ASP A 191      -4.966  15.824  13.049  1.00 94.64           C  
ATOM   2798  OD1 ASP A 191      -4.597  16.610  13.943  1.00 94.64           O  
ATOM   2799  OD2 ASP A 191      -4.525  15.788  11.877  1.00 94.64           O  
ATOM   2800  N   VAL A 192      -7.120  11.695  12.354  1.00 96.05           N  
ATOM   2801  H   VAL A 192      -6.382  11.659  11.666  1.00 96.05           H  
ATOM   2802  CA  VAL A 192      -7.780  10.430  12.718  1.00 96.05           C  
ATOM   2803  HA  VAL A 192      -8.629  10.640  13.370  1.00 96.05           H  
ATOM   2804  C   VAL A 192      -6.810   9.530  13.484  1.00 96.05           C  
ATOM   2805  CB  VAL A 192      -8.332   9.726  11.460  1.00 96.05           C  
ATOM   2806  HB  VAL A 192      -7.509   9.519  10.775  1.00 96.05           H  
ATOM   2807  O   VAL A 192      -5.685   9.296  13.037  1.00 96.05           O  
ATOM   2808  CG1 VAL A 192      -9.022   8.396  11.796  1.00 96.05           C  
ATOM   2809 HG11 VAL A 192      -8.311   7.696  12.235  1.00 96.05           H  
ATOM   2810 HG12 VAL A 192      -9.406   7.954  10.876  1.00 96.05           H  
ATOM   2811 HG13 VAL A 192      -9.852   8.569  12.480  1.00 96.05           H  
ATOM   2812  CG2 VAL A 192      -9.365  10.600  10.739  1.00 96.05           C  
ATOM   2813 HG21 VAL A 192      -9.773  10.073   9.876  1.00 96.05           H  
ATOM   2814 HG22 VAL A 192      -8.886  11.502  10.359  1.00 96.05           H  
ATOM   2815 HG23 VAL A 192     -10.174  10.877  11.414  1.00 96.05           H  
ATOM   2816  N   LYS A 193      -7.246   8.977  14.626  1.00 97.34           N  
ATOM   2817  H   LYS A 193      -8.161   9.230  14.972  1.00 97.34           H  
ATOM   2818  CA  LYS A 193      -6.493   7.939  15.346  1.00 97.34           C  
ATOM   2819  HA  LYS A 193      -5.444   8.236  15.366  1.00 97.34           H  
ATOM   2820  C   LYS A 193      -6.565   6.602  14.601  1.00 97.34           C  
ATOM   2821  CB  LYS A 193      -6.968   7.796  16.801  1.00 97.34           C  
ATOM   2822  HB2 LYS A 193      -8.043   7.618  16.818  1.00 97.34           H  
ATOM   2823  HB3 LYS A 193      -6.474   6.929  17.241  1.00 97.34           H  
ATOM   2824  O   LYS A 193      -7.646   6.080  14.302  1.00 97.34           O  
ATOM   2825  CG  LYS A 193      -6.625   9.023  17.660  1.00 97.34           C  
ATOM   2826  HG2 LYS A 193      -7.064   9.916  17.215  1.00 97.34           H  
ATOM   2827  HG3 LYS A 193      -5.541   9.136  17.690  1.00 97.34           H  
ATOM   2828  CD  LYS A 193      -7.150   8.869  19.094  1.00 97.34           C  
ATOM   2829  HD2 LYS A 193      -6.687   8.008  19.578  1.00 97.34           H  
ATOM   2830  HD3 LYS A 193      -8.226   8.701  19.051  1.00 97.34           H  
ATOM   2831  CE  LYS A 193      -6.895  10.132  19.929  1.00 97.34           C  
ATOM   2832  HE2 LYS A 193      -7.223  11.004  19.363  1.00 97.34           H  
ATOM   2833  HE3 LYS A 193      -7.487  10.062  20.841  1.00 97.34           H  
ATOM   2834  NZ  LYS A 193      -5.476  10.275  20.321  1.00 97.34           N  
ATOM   2835  HZ1 LYS A 193      -5.285  11.132  20.819  1.00 97.34           H  
ATOM   2836  HZ2 LYS A 193      -4.820  10.158  19.562  1.00 97.34           H  
ATOM   2837  HZ3 LYS A 193      -5.239   9.569  21.003  1.00 97.34           H  
ATOM   2838  N   ARG A 194      -5.399   6.021  14.340  1.00 97.66           N  
ATOM   2839  H   ARG A 194      -4.566   6.521  14.616  1.00 97.66           H  
ATOM   2840  CA  ARG A 194      -5.202   4.726  13.682  1.00 97.66           C  
ATOM   2841  HA  ARG A 194      -6.173   4.298  13.433  1.00 97.66           H  
ATOM   2842  C   ARG A 194      -4.512   3.749  14.621  1.00 97.66           C  
ATOM   2843  CB  ARG A 194      -4.403   4.898  12.383  1.00 97.66           C  
ATOM   2844  HB2 ARG A 194      -3.380   5.186  12.623  1.00 97.66           H  
ATOM   2845  HB3 ARG A 194      -4.377   3.938  11.866  1.00 97.66           H  
ATOM   2846  O   ARG A 194      -3.745   4.159  15.489  1.00 97.66           O  
ATOM   2847  CG  ARG A 194      -5.000   5.962  11.456  1.00 97.66           C  
ATOM   2848  HG2 ARG A 194      -4.639   6.941  11.773  1.00 97.66           H  
ATOM   2849  HG3 ARG A 194      -6.087   5.967  11.524  1.00 97.66           H  
ATOM   2850  CD  ARG A 194      -4.603   5.719  10.001  1.00 97.66           C  
ATOM   2851  HD2 ARG A 194      -5.078   4.806   9.642  1.00 97.66           H  
ATOM   2852  HD3 ARG A 194      -3.524   5.580   9.937  1.00 97.66           H  
ATOM   2853  NE  ARG A 194      -4.994   6.878   9.193  1.00 97.66           N  
ATOM   2854  HE  ARG A 194      -4.484   7.729   9.381  1.00 97.66           H  
ATOM   2855  NH1 ARG A 194      -6.543   5.949   7.799  1.00 97.66           N  
ATOM   2856 HH11 ARG A 194      -7.190   6.083   7.035  1.00 97.66           H  
ATOM   2857 HH12 ARG A 194      -6.229   5.018   8.031  1.00 97.66           H  
ATOM   2858  NH2 ARG A 194      -6.321   8.143   7.848  1.00 97.66           N  
ATOM   2859 HH21 ARG A 194      -7.012   8.238   7.118  1.00 97.66           H  
ATOM   2860 HH22 ARG A 194      -5.797   8.974   8.082  1.00 97.66           H  
ATOM   2861  CZ  ARG A 194      -5.947   6.982   8.297  1.00 97.66           C  
ATOM   2862  N   LEU A 195      -4.807   2.467  14.446  1.00 97.12           N  
ATOM   2863  H   LEU A 195      -5.392   2.223  13.660  1.00 97.12           H  
ATOM   2864  CA  LEU A 195      -4.306   1.377  15.268  1.00 97.12           C  
ATOM   2865  HA  LEU A 195      -3.766   1.791  16.120  1.00 97.12           H  
ATOM   2866  C   LEU A 195      -3.309   0.504  14.524  1.00 97.12           C  
ATOM   2867  CB  LEU A 195      -5.478   0.513  15.768  1.00 97.12           C  
ATOM   2868  HB2 LEU A 195      -6.139   0.299  14.928  1.00 97.12           H  
ATOM   2869  HB3 LEU A 195      -5.078  -0.438  16.122  1.00 97.12           H  
ATOM   2870  O   LEU A 195      -3.559   0.074  13.395  1.00 97.12           O  
ATOM   2871  CG  LEU A 195      -6.295   1.135  16.905  1.00 97.12           C  
ATOM   2872  HG  LEU A 195      -6.782   2.043  16.549  1.00 97.12           H  
ATOM   2873  CD1 LEU A 195      -7.360   0.143  17.375  1.00 97.12           C  
ATOM   2874 HD11 LEU A 195      -6.876  -0.740  17.792  1.00 97.12           H  
ATOM   2875 HD12 LEU A 195      -7.976  -0.167  16.531  1.00 97.12           H  
ATOM   2876 HD13 LEU A 195      -7.990   0.597  18.140  1.00 97.12           H  
ATOM   2877  CD2 LEU A 195      -5.385   1.494  18.072  1.00 97.12           C  
ATOM   2878 HD21 LEU A 195      -4.861   2.420  17.835  1.00 97.12           H  
ATOM   2879 HD22 LEU A 195      -5.955   1.643  18.989  1.00 97.12           H  
ATOM   2880 HD23 LEU A 195      -4.659   0.701  18.249  1.00 97.12           H  
ATOM   2881  N   ASN A 196      -2.246   0.149  15.237  1.00 96.89           N  
ATOM   2882  H   ASN A 196      -2.084   0.615  16.119  1.00 96.89           H  
ATOM   2883  CA  ASN A 196      -1.387  -0.970  14.902  1.00 96.89           C  
ATOM   2884  HA  ASN A 196      -1.297  -1.041  13.818  1.00 96.89           H  
ATOM   2885  C   ASN A 196      -2.018  -2.279  15.421  1.00 96.89           C  
ATOM   2886  CB  ASN A 196       0.010  -0.679  15.458  1.00 96.89           C  
ATOM   2887  HB2 ASN A 196       0.339   0.288  15.079  1.00 96.89           H  
ATOM   2888  HB3 ASN A 196      -0.015  -0.633  16.547  1.00 96.89           H  
ATOM   2889  O   ASN A 196      -1.814  -2.696  16.565  1.00 96.89           O  
ATOM   2890  CG  ASN A 196       1.016  -1.728  15.030  1.00 96.89           C  
ATOM   2891  ND2 ASN A 196       2.246  -1.328  14.859  1.00 96.89           N  
ATOM   2892 HD21 ASN A 196       2.431  -0.336  14.809  1.00 96.89           H  
ATOM   2893 HD22 ASN A 196       2.776  -1.834  14.164  1.00 96.89           H  
ATOM   2894  OD1 ASN A 196       0.700  -2.898  14.839  1.00 96.89           O  
ATOM   2895  N   TYR A 197      -2.804  -2.939  14.567  1.00 97.25           N  
ATOM   2896  H   TYR A 197      -2.970  -2.527  13.660  1.00 97.25           H  
ATOM   2897  CA  TYR A 197      -3.465  -4.211  14.892  1.00 97.25           C  
ATOM   2898  HA  TYR A 197      -3.959  -4.102  15.858  1.00 97.25           H  
ATOM   2899  C   TYR A 197      -2.488  -5.395  15.041  1.00 97.25           C  
ATOM   2900  CB  TYR A 197      -4.550  -4.508  13.846  1.00 97.25           C  
ATOM   2901  HB2 TYR A 197      -4.186  -4.246  12.853  1.00 97.25           H  
ATOM   2902  HB3 TYR A 197      -4.746  -5.580  13.834  1.00 97.25           H  
ATOM   2903  O   TYR A 197      -2.845  -6.413  15.644  1.00 97.25           O  
ATOM   2904  CG  TYR A 197      -5.871  -3.806  14.111  1.00 97.25           C  
ATOM   2905  CD1 TYR A 197      -6.848  -4.445  14.899  1.00 97.25           C  
ATOM   2906  HD1 TYR A 197      -6.651  -5.424  15.310  1.00 97.25           H  
ATOM   2907  CD2 TYR A 197      -6.141  -2.539  13.556  1.00 97.25           C  
ATOM   2908  HD2 TYR A 197      -5.400  -2.054  12.937  1.00 97.25           H  
ATOM   2909  CE1 TYR A 197      -8.092  -3.828  15.126  1.00 97.25           C  
ATOM   2910  HE1 TYR A 197      -8.854  -4.339  15.696  1.00 97.25           H  
ATOM   2911  CE2 TYR A 197      -7.385  -1.915  13.783  1.00 97.25           C  
ATOM   2912  HE2 TYR A 197      -7.595  -0.955  13.335  1.00 97.25           H  
ATOM   2913  OH  TYR A 197      -9.571  -1.975  14.800  1.00 97.25           O  
ATOM   2914  HH  TYR A 197      -9.627  -1.111  14.384  1.00 97.25           H  
ATOM   2915  CZ  TYR A 197      -8.363  -2.559  14.575  1.00 97.25           C  
ATOM   2916  N   ASN A 198      -1.243  -5.270  14.571  1.00 96.86           N  
ATOM   2917  H   ASN A 198      -0.966  -4.397  14.146  1.00 96.86           H  
ATOM   2918  CA  ASN A 198      -0.214  -6.299  14.760  1.00 96.86           C  
ATOM   2919  HA  ASN A 198      -0.624  -7.268  14.475  1.00 96.86           H  
ATOM   2920  C   ASN A 198       0.208  -6.381  16.235  1.00 96.86           C  
ATOM   2921  CB  ASN A 198       0.987  -6.006  13.849  1.00 96.86           C  
ATOM   2922  HB2 ASN A 198       1.497  -5.099  14.174  1.00 96.86           H  
ATOM   2923  HB3 ASN A 198       1.705  -6.821  13.932  1.00 96.86           H  
ATOM   2924  O   ASN A 198       0.315  -7.476  16.793  1.00 96.86           O  
ATOM   2925  CG  ASN A 198       0.602  -5.882  12.390  1.00 96.86           C  
ATOM   2926  ND2 ASN A 198       1.073  -4.859  11.720  1.00 96.86           N  
ATOM   2927 HD21 ASN A 198       1.615  -4.144  12.184  1.00 96.86           H  
ATOM   2928 HD22 ASN A 198       0.756  -4.761  10.766  1.00 96.86           H  
ATOM   2929  OD1 ASN A 198      -0.147  -6.673  11.847  1.00 96.86           O  
ATOM   2930  N   GLY A 199       0.348  -5.228  16.900  1.00 97.56           N  
ATOM   2931  H   GLY A 199       0.296  -4.365  16.380  1.00 97.56           H  
ATOM   2932  CA  GLY A 199       0.604  -5.166  18.342  1.00 97.56           C  
ATOM   2933  HA2 GLY A 199       1.511  -5.726  18.570  1.00 97.56           H  
ATOM   2934  HA3 GLY A 199       0.753  -4.126  18.630  1.00 97.56           H  
ATOM   2935  C   GLY A 199      -0.537  -5.747  19.181  1.00 97.56           C  
ATOM   2936  O   GLY A 199      -0.292  -6.448  20.161  1.00 97.56           O  
ATOM   2937  N   ILE A 200      -1.787  -5.549  18.754  1.00 98.04           N  
ATOM   2938  H   ILE A 200      -1.922  -4.943  17.957  1.00 98.04           H  
ATOM   2939  CA  ILE A 200      -2.964  -6.172  19.384  1.00 98.04           C  
ATOM   2940  HA  ILE A 200      -2.925  -6.003  20.461  1.00 98.04           H  
ATOM   2941  C   ILE A 200      -2.973  -7.687  19.175  1.00 98.04           C  
ATOM   2942  CB  ILE A 200      -4.252  -5.543  18.826  1.00 98.04           C  
ATOM   2943  HB  ILE A 200      -4.260  -5.705  17.748  1.00 98.04           H  
ATOM   2944  O   ILE A 200      -3.287  -8.440  20.094  1.00 98.04           O  
ATOM   2945  CG1 ILE A 200      -4.304  -4.015  19.056  1.00 98.04           C  
ATOM   2946 HG12 ILE A 200      -5.233  -3.627  18.638  1.00 98.04           H  
ATOM   2947 HG13 ILE A 200      -3.495  -3.542  18.499  1.00 98.04           H  
ATOM   2948  CG2 ILE A 200      -5.512  -6.229  19.378  1.00 98.04           C  
ATOM   2949 HG21 ILE A 200      -6.363  -5.891  18.787  1.00 98.04           H  
ATOM   2950 HG22 ILE A 200      -5.477  -7.312  19.261  1.00 98.04           H  
ATOM   2951 HG23 ILE A 200      -5.663  -6.006  20.434  1.00 98.04           H  
ATOM   2952  CD1 ILE A 200      -4.199  -3.562  20.519  1.00 98.04           C  
ATOM   2953 HD11 ILE A 200      -3.248  -3.869  20.954  1.00 98.04           H  
ATOM   2954 HD12 ILE A 200      -5.022  -3.963  21.110  1.00 98.04           H  
ATOM   2955 HD13 ILE A 200      -4.253  -2.474  20.549  1.00 98.04           H  
ATOM   2956  N   THR A 201      -2.593  -8.157  17.988  1.00 97.95           N  
ATOM   2957  H   THR A 201      -2.377  -7.496  17.256  1.00 97.95           H  
ATOM   2958  CA  THR A 201      -2.477  -9.595  17.708  1.00 97.95           C  
ATOM   2959  HA  THR A 201      -3.442 -10.065  17.898  1.00 97.95           H  
ATOM   2960  C   THR A 201      -1.457 -10.249  18.642  1.00 97.95           C  
ATOM   2961  CB  THR A 201      -2.124  -9.829  16.234  1.00 97.95           C  
ATOM   2962  HB  THR A 201      -1.163  -9.369  16.002  1.00 97.95           H  
ATOM   2963  O   THR A 201      -1.726 -11.322  19.180  1.00 97.95           O  
ATOM   2964  CG2 THR A 201      -2.062 -11.311  15.868  1.00 97.95           C  
ATOM   2965 HG21 THR A 201      -1.884 -11.411  14.797  1.00 97.95           H  
ATOM   2966 HG22 THR A 201      -3.011 -11.793  16.105  1.00 97.95           H  
ATOM   2967 HG23 THR A 201      -1.252 -11.804  16.405  1.00 97.95           H  
ATOM   2968  OG1 THR A 201      -3.126  -9.235  15.436  1.00 97.95           O  
ATOM   2969  HG1 THR A 201      -2.976  -8.287  15.419  1.00 97.95           H  
ATOM   2970  N   ALA A 202      -0.341  -9.568  18.921  1.00 97.99           N  
ATOM   2971  H   ALA A 202      -0.173  -8.697  18.437  1.00 97.99           H  
ATOM   2972  CA  ALA A 202       0.644 -10.014  19.901  1.00 97.99           C  
ATOM   2973  HA  ALA A 202       0.910 -11.046  19.674  1.00 97.99           H  
ATOM   2974  C   ALA A 202       0.121  -9.996  21.347  1.00 97.99           C  
ATOM   2975  CB  ALA A 202       1.890  -9.143  19.747  1.00 97.99           C  
ATOM   2976  HB1 ALA A 202       2.672  -9.496  20.420  1.00 97.99           H  
ATOM   2977  HB2 ALA A 202       2.239  -9.214  18.717  1.00 97.99           H  
ATOM   2978  HB3 ALA A 202       1.664  -8.103  19.984  1.00 97.99           H  
ATOM   2979  O   ALA A 202       0.417 -10.914  22.114  1.00 97.99           O  
ATOM   2980  N   LEU A 203      -0.676  -8.990  21.721  1.00 97.95           N  
ATOM   2981  H   LEU A 203      -0.834  -8.229  21.075  1.00 97.95           H  
ATOM   2982  CA  LEU A 203      -1.336  -8.943  23.028  1.00 97.95           C  
ATOM   2983  HA  LEU A 203      -0.571  -9.055  23.797  1.00 97.95           H  
ATOM   2984  C   LEU A 203      -2.329 -10.105  23.198  1.00 97.95           C  
ATOM   2985  CB  LEU A 203      -2.015  -7.574  23.203  1.00 97.95           C  
ATOM   2986  HB2 LEU A 203      -1.269  -6.788  23.089  1.00 97.95           H  
ATOM   2987  HB3 LEU A 203      -2.760  -7.450  22.417  1.00 97.95           H  
ATOM   2988  O   LEU A 203      -2.316 -10.770  24.234  1.00 97.95           O  
ATOM   2989  CG  LEU A 203      -2.719  -7.404  24.562  1.00 97.95           C  
ATOM   2990  HG  LEU A 203      -3.433  -8.214  24.708  1.00 97.95           H  
ATOM   2991  CD1 LEU A 203      -1.734  -7.411  25.730  1.00 97.95           C  
ATOM   2992 HD11 LEU A 203      -1.252  -8.385  25.807  1.00 97.95           H  
ATOM   2993 HD12 LEU A 203      -0.979  -6.637  25.593  1.00 97.95           H  
ATOM   2994 HD13 LEU A 203      -2.279  -7.226  26.656  1.00 97.95           H  
ATOM   2995  CD2 LEU A 203      -3.491  -6.086  24.579  1.00 97.95           C  
ATOM   2996 HD21 LEU A 203      -4.073  -6.025  25.499  1.00 97.95           H  
ATOM   2997 HD22 LEU A 203      -4.181  -6.047  23.736  1.00 97.95           H  
ATOM   2998 HD23 LEU A 203      -2.803  -5.243  24.522  1.00 97.95           H  
ATOM   2999  N   ASN A 204      -3.127 -10.402  22.166  1.00 98.08           N  
ATOM   3000  H   ASN A 204      -3.115  -9.783  21.368  1.00 98.08           H  
ATOM   3001  CA  ASN A 204      -4.022 -11.561  22.139  1.00 98.08           C  
ATOM   3002  HA  ASN A 204      -4.713 -11.492  22.979  1.00 98.08           H  
ATOM   3003  C   ASN A 204      -3.233 -12.867  22.322  1.00 98.08           C  
ATOM   3004  CB  ASN A 204      -4.832 -11.573  20.824  1.00 98.08           C  
ATOM   3005  HB2 ASN A 204      -4.169 -11.376  19.982  1.00 98.08           H  
ATOM   3006  HB3 ASN A 204      -5.260 -12.566  20.687  1.00 98.08           H  
ATOM   3007  O   ASN A 204      -3.594 -13.675  23.171  1.00 98.08           O  
ATOM   3008  CG  ASN A 204      -5.988 -10.583  20.785  1.00 98.08           C  
ATOM   3009  ND2 ASN A 204      -6.577 -10.371  19.630  1.00 98.08           N  
ATOM   3010 HD21 ASN A 204      -7.351  -9.722  19.628  1.00 98.08           H  
ATOM   3011 HD22 ASN A 204      -6.218 -10.784  18.781  1.00 98.08           H  
ATOM   3012  OD1 ASN A 204      -6.418 -10.022  21.775  1.00 98.08           O  
ATOM   3013  N   THR A 205      -2.125 -13.053  21.595  1.00 98.01           N  
ATOM   3014  H   THR A 205      -1.892 -12.375  20.883  1.00 98.01           H  
ATOM   3015  CA  THR A 205      -1.237 -14.220  21.750  1.00 98.01           C  
ATOM   3016  HA  THR A 205      -1.799 -15.126  21.524  1.00 98.01           H  
ATOM   3017  C   THR A 205      -0.721 -14.360  23.186  1.00 98.01           C  
ATOM   3018  CB  THR A 205      -0.068 -14.120  20.756  1.00 98.01           C  
ATOM   3019  HB  THR A 205       0.419 -13.152  20.873  1.00 98.01           H  
ATOM   3020  O   THR A 205      -0.801 -15.440  23.772  1.00 98.01           O  
ATOM   3021  CG2 THR A 205       0.999 -15.198  20.937  1.00 98.01           C  
ATOM   3022 HG21 THR A 205       1.662 -14.927  21.759  1.00 98.01           H  
ATOM   3023 HG22 THR A 205       1.598 -15.292  20.031  1.00 98.01           H  
ATOM   3024 HG23 THR A 205       0.538 -16.157  21.175  1.00 98.01           H  
ATOM   3025  OG1 THR A 205      -0.570 -14.193  19.438  1.00 98.01           O  
ATOM   3026  HG1 THR A 205      -1.075 -15.005  19.354  1.00 98.01           H  
ATOM   3027  N   ALA A 206      -0.264 -13.266  23.802  1.00 97.98           N  
ATOM   3028  H   ALA A 206      -0.228 -12.396  23.290  1.00 97.98           H  
ATOM   3029  CA  ALA A 206       0.209 -13.283  25.184  1.00 97.98           C  
ATOM   3030  HA  ALA A 206       0.970 -14.058  25.275  1.00 97.98           H  
ATOM   3031  C   ALA A 206      -0.908 -13.628  26.190  1.00 97.98           C  
ATOM   3032  CB  ALA A 206       0.865 -11.932  25.482  1.00 97.98           C  
ATOM   3033  HB1 ALA A 206       1.670 -11.756  24.768  1.00 97.98           H  
ATOM   3034  HB2 ALA A 206       0.132 -11.130  25.399  1.00 97.98           H  
ATOM   3035  HB3 ALA A 206       1.284 -11.940  26.488  1.00 97.98           H  
ATOM   3036  O   ALA A 206      -0.683 -14.429  27.099  1.00 97.98           O  
ATOM   3037  N   ALA A 207      -2.115 -13.080  26.017  1.00 97.98           N  
ATOM   3038  H   ALA A 207      -2.243 -12.419  25.264  1.00 97.98           H  
ATOM   3039  CA  ALA A 207      -3.264 -13.377  26.874  1.00 97.98           C  
ATOM   3040  HA  ALA A 207      -2.971 -13.232  27.914  1.00 97.98           H  
ATOM   3041  C   ALA A 207      -3.734 -14.837  26.734  1.00 97.98           C  
ATOM   3042  CB  ALA A 207      -4.384 -12.383  26.551  1.00 97.98           C  
ATOM   3043  HB1 ALA A 207      -4.040 -11.363  26.723  1.00 97.98           H  
ATOM   3044  HB2 ALA A 207      -5.243 -12.575  27.194  1.00 97.98           H  
ATOM   3045  HB3 ALA A 207      -4.687 -12.486  25.509  1.00 97.98           H  
ATOM   3046  O   ALA A 207      -4.015 -15.493  27.739  1.00 97.98           O  
ATOM   3047  N   ILE A 208      -3.749 -15.384  25.511  1.00 98.01           N  
ATOM   3048  H   ILE A 208      -3.520 -14.799  24.720  1.00 98.01           H  
ATOM   3049  CA  ILE A 208      -4.065 -16.800  25.269  1.00 98.01           C  
ATOM   3050  HA  ILE A 208      -5.043 -17.012  25.703  1.00 98.01           H  
ATOM   3051  C   ILE A 208      -3.052 -17.695  25.992  1.00 98.01           C  
ATOM   3052  CB  ILE A 208      -4.132 -17.111  23.755  1.00 98.01           C  
ATOM   3053  HB  ILE A 208      -3.190 -16.807  23.300  1.00 98.01           H  
ATOM   3054  O   ILE A 208      -3.458 -18.608  26.705  1.00 98.01           O  
ATOM   3055  CG1 ILE A 208      -5.299 -16.362  23.070  1.00 98.01           C  
ATOM   3056 HG12 ILE A 208      -6.240 -16.871  23.279  1.00 98.01           H  
ATOM   3057 HG13 ILE A 208      -5.389 -15.354  23.474  1.00 98.01           H  
ATOM   3058  CG2 ILE A 208      -4.339 -18.619  23.519  1.00 98.01           C  
ATOM   3059 HG21 ILE A 208      -5.255 -18.951  24.008  1.00 98.01           H  
ATOM   3060 HG22 ILE A 208      -4.429 -18.831  22.454  1.00 98.01           H  
ATOM   3061 HG23 ILE A 208      -3.494 -19.193  23.897  1.00 98.01           H  
ATOM   3062  CD1 ILE A 208      -5.113 -16.248  21.550  1.00 98.01           C  
ATOM   3063 HD11 ILE A 208      -4.164 -15.760  21.330  1.00 98.01           H  
ATOM   3064 HD12 ILE A 208      -5.918 -15.649  21.126  1.00 98.01           H  
ATOM   3065 HD13 ILE A 208      -5.130 -17.232  21.081  1.00 98.01           H  
ATOM   3066  N   ASN A 209      -1.755 -17.391  25.906  1.00 97.80           N  
ATOM   3067  H   ASN A 209      -1.472 -16.658  25.272  1.00 97.80           H  
ATOM   3068  CA  ASN A 209      -0.716 -18.177  26.577  1.00 97.80           C  
ATOM   3069  HA  ASN A 209      -0.847 -19.223  26.301  1.00 97.80           H  
ATOM   3070  C   ASN A 209      -0.817 -18.131  28.115  1.00 97.80           C  
ATOM   3071  CB  ASN A 209       0.657 -17.699  26.063  1.00 97.80           C  
ATOM   3072  HB2 ASN A 209       0.709 -16.610  26.096  1.00 97.80           H  
ATOM   3073  HB3 ASN A 209       1.441 -18.104  26.702  1.00 97.80           H  
ATOM   3074  O   ASN A 209      -0.460 -19.104  28.787  1.00 97.80           O  
ATOM   3075  CG  ASN A 209       0.947 -18.176  24.646  1.00 97.80           C  
ATOM   3076  ND2 ASN A 209       1.920 -17.608  23.978  1.00 97.80           N  
ATOM   3077 HD21 ASN A 209       2.139 -18.005  23.075  1.00 97.80           H  
ATOM   3078 HD22 ASN A 209       2.473 -16.840  24.332  1.00 97.80           H  
ATOM   3079  OD1 ASN A 209       0.339 -19.103  24.144  1.00 97.80           O  
ATOM   3080  N   VAL A 210      -1.332 -17.040  28.697  1.00 97.84           N  
ATOM   3081  H   VAL A 210      -1.577 -16.255  28.110  1.00 97.84           H  
ATOM   3082  CA  VAL A 210      -1.689 -16.999  30.127  1.00 97.84           C  
ATOM   3083  HA  VAL A 210      -0.849 -17.387  30.705  1.00 97.84           H  
ATOM   3084  C   VAL A 210      -2.869 -17.930  30.410  1.00 97.84           C  
ATOM   3085  CB  VAL A 210      -1.960 -15.563  30.616  1.00 97.84           C  
ATOM   3086  HB  VAL A 210      -2.685 -15.082  29.959  1.00 97.84           H  
ATOM   3087  O   VAL A 210      -2.756 -18.785  31.290  1.00 97.84           O  
ATOM   3088  CG1 VAL A 210      -2.503 -15.531  32.051  1.00 97.84           C  
ATOM   3089 HG11 VAL A 210      -3.500 -15.970  32.091  1.00 97.84           H  
ATOM   3090 HG12 VAL A 210      -1.842 -16.079  32.723  1.00 97.84           H  
ATOM   3091 HG13 VAL A 210      -2.588 -14.501  32.397  1.00 97.84           H  
ATOM   3092  CG2 VAL A 210      -0.662 -14.745  30.604  1.00 97.84           C  
ATOM   3093 HG21 VAL A 210      -0.862 -13.735  30.961  1.00 97.84           H  
ATOM   3094 HG22 VAL A 210      -0.262 -14.683  29.592  1.00 97.84           H  
ATOM   3095 HG23 VAL A 210       0.080 -15.207  31.256  1.00 97.84           H  
ATOM   3096  N   HIS A 211      -3.952 -17.850  29.631  1.00 97.61           N  
ATOM   3097  H   HIS A 211      -3.987 -17.142  28.912  1.00 97.61           H  
ATOM   3098  CA  HIS A 211      -5.106 -18.741  29.795  1.00 97.61           C  
ATOM   3099  HA  HIS A 211      -5.512 -18.604  30.798  1.00 97.61           H  
ATOM   3100  C   HIS A 211      -4.736 -20.223  29.674  1.00 97.61           C  
ATOM   3101  CB  HIS A 211      -6.201 -18.395  28.780  1.00 97.61           C  
ATOM   3102  HB2 HIS A 211      -6.942 -19.195  28.794  1.00 97.61           H  
ATOM   3103  HB3 HIS A 211      -5.773 -18.364  27.777  1.00 97.61           H  
ATOM   3104  O   HIS A 211      -5.246 -21.029  30.447  1.00 97.61           O  
ATOM   3105  CG  HIS A 211      -6.935 -17.105  29.039  1.00 97.61           C  
ATOM   3106  CD2 HIS A 211      -6.896 -16.316  30.163  1.00 97.61           C  
ATOM   3107  HD2 HIS A 211      -6.299 -16.486  31.047  1.00 97.61           H  
ATOM   3108  ND1 HIS A 211      -7.855 -16.544  28.187  1.00 97.61           N  
ATOM   3109  HD1 HIS A 211      -8.096 -16.873  27.263  1.00 97.61           H  
ATOM   3110  CE1 HIS A 211      -8.352 -15.448  28.777  1.00 97.61           C  
ATOM   3111  HE1 HIS A 211      -9.082 -14.786  28.337  1.00 97.61           H  
ATOM   3112  NE2 HIS A 211      -7.803 -15.265  29.984  1.00 97.61           N  
ATOM   3113  N   THR A 212      -3.809 -20.597  28.787  1.00 97.93           N  
ATOM   3114  H   THR A 212      -3.473 -19.919  28.119  1.00 97.93           H  
ATOM   3115  CA  THR A 212      -3.317 -21.982  28.679  1.00 97.93           C  
ATOM   3116  HA  THR A 212      -4.146 -22.635  28.410  1.00 97.93           H  
ATOM   3117  C   THR A 212      -2.739 -22.477  30.007  1.00 97.93           C  
ATOM   3118  CB  THR A 212      -2.239 -22.085  27.591  1.00 97.93           C  
ATOM   3119  HB  THR A 212      -1.398 -21.449  27.865  1.00 97.93           H  
ATOM   3120  O   THR A 212      -3.056 -23.580  30.458  1.00 97.93           O  
ATOM   3121  CG2 THR A 212      -1.722 -23.506  27.383  1.00 97.93           C  
ATOM   3122 HG21 THR A 212      -1.186 -23.849  28.268  1.00 97.93           H  
ATOM   3123 HG22 THR A 212      -2.552 -24.181  27.177  1.00 97.93           H  
ATOM   3124 HG23 THR A 212      -1.032 -23.515  26.539  1.00 97.93           H  
ATOM   3125  OG1 THR A 212      -2.742 -21.636  26.361  1.00 97.93           O  
ATOM   3126  HG1 THR A 212      -3.528 -22.142  26.140  1.00 97.93           H  
ATOM   3127  N   LYS A 213      -1.927 -21.654  30.687  1.00 97.66           N  
ATOM   3128  H   LYS A 213      -1.763 -20.733  30.306  1.00 97.66           H  
ATOM   3129  CA  LYS A 213      -1.357 -21.995  32.003  1.00 97.66           C  
ATOM   3130  HA  LYS A 213      -0.877 -22.972  31.942  1.00 97.66           H  
ATOM   3131  C   LYS A 213      -2.447 -22.122  33.066  1.00 97.66           C  
ATOM   3132  CB  LYS A 213      -0.313 -20.951  32.425  1.00 97.66           C  
ATOM   3133  HB2 LYS A 213      -0.773 -19.962  32.434  1.00 97.66           H  
ATOM   3134  HB3 LYS A 213       0.018 -21.176  33.439  1.00 97.66           H  
ATOM   3135  O   LYS A 213      -2.435 -23.074  33.845  1.00 97.66           O  
ATOM   3136  CG  LYS A 213       0.914 -20.938  31.503  1.00 97.66           C  
ATOM   3137  HG2 LYS A 213       1.436 -21.892  31.583  1.00 97.66           H  
ATOM   3138  HG3 LYS A 213       0.598 -20.800  30.470  1.00 97.66           H  
ATOM   3139  CD  LYS A 213       1.865 -19.799  31.887  1.00 97.66           C  
ATOM   3140  HD2 LYS A 213       1.315 -18.858  31.858  1.00 97.66           H  
ATOM   3141  HD3 LYS A 213       2.244 -19.965  32.896  1.00 97.66           H  
ATOM   3142  CE  LYS A 213       3.025 -19.740  30.888  1.00 97.66           C  
ATOM   3143  HE2 LYS A 213       3.574 -20.681  30.929  1.00 97.66           H  
ATOM   3144  HE3 LYS A 213       2.604 -19.646  29.887  1.00 97.66           H  
ATOM   3145  NZ  LYS A 213       3.929 -18.596  31.166  1.00 97.66           N  
ATOM   3146  HZ1 LYS A 213       4.335 -18.672  32.087  1.00 97.66           H  
ATOM   3147  HZ2 LYS A 213       3.416 -17.728  31.107  1.00 97.66           H  
ATOM   3148  HZ3 LYS A 213       4.671 -18.565  30.481  1.00 97.66           H  
ATOM   3149  N   GLU A 214      -3.405 -21.200  33.077  1.00 97.69           N  
ATOM   3150  H   GLU A 214      -3.349 -20.448  32.405  1.00 97.69           H  
ATOM   3151  CA  GLU A 214      -4.505 -21.194  34.046  1.00 97.69           C  
ATOM   3152  HA  GLU A 214      -4.094 -21.261  35.053  1.00 97.69           H  
ATOM   3153  C   GLU A 214      -5.455 -22.384  33.869  1.00 97.69           C  
ATOM   3154  CB  GLU A 214      -5.287 -19.885  33.925  1.00 97.69           C  
ATOM   3155  HB2 GLU A 214      -6.139 -19.926  34.604  1.00 97.69           H  
ATOM   3156  HB3 GLU A 214      -5.659 -19.784  32.905  1.00 97.69           H  
ATOM   3157  O   GLU A 214      -5.839 -23.016  34.853  1.00 97.69           O  
ATOM   3158  CG  GLU A 214      -4.428 -18.668  34.293  1.00 97.69           C  
ATOM   3159  HG2 GLU A 214      -4.051 -18.815  35.305  1.00 97.69           H  
ATOM   3160  HG3 GLU A 214      -3.569 -18.584  33.627  1.00 97.69           H  
ATOM   3161  CD  GLU A 214      -5.242 -17.378  34.235  1.00 97.69           C  
ATOM   3162  OE1 GLU A 214      -5.072 -16.572  35.175  1.00 97.69           O  
ATOM   3163  OE2 GLU A 214      -6.177 -17.283  33.418  1.00 97.69           O  
ATOM   3164  N   ILE A 215      -5.795 -22.735  32.626  1.00 97.68           N  
ATOM   3165  H   ILE A 215      -5.470 -22.155  31.866  1.00 97.68           H  
ATOM   3166  CA  ILE A 215      -6.612 -23.907  32.288  1.00 97.68           C  
ATOM   3167  HA  ILE A 215      -7.545 -23.862  32.850  1.00 97.68           H  
ATOM   3168  C   ILE A 215      -5.894 -25.193  32.709  1.00 97.68           C  
ATOM   3169  CB  ILE A 215      -6.952 -23.890  30.778  1.00 97.68           C  
ATOM   3170  HB  ILE A 215      -6.037 -23.686  30.222  1.00 97.68           H  
ATOM   3171  O   ILE A 215      -6.516 -26.083  33.292  1.00 97.68           O  
ATOM   3172  CG1 ILE A 215      -7.981 -22.775  30.473  1.00 97.68           C  
ATOM   3173 HG12 ILE A 215      -8.952 -23.049  30.887  1.00 97.68           H  
ATOM   3174 HG13 ILE A 215      -7.669 -21.849  30.955  1.00 97.68           H  
ATOM   3175  CG2 ILE A 215      -7.493 -25.249  30.301  1.00 97.68           C  
ATOM   3176 HG21 ILE A 215      -7.744 -25.199  29.242  1.00 97.68           H  
ATOM   3177 HG22 ILE A 215      -6.720 -26.011  30.404  1.00 97.68           H  
ATOM   3178 HG23 ILE A 215      -8.384 -25.525  30.866  1.00 97.68           H  
ATOM   3179  CD1 ILE A 215      -8.139 -22.481  28.975  1.00 97.68           C  
ATOM   3180 HD11 ILE A 215      -8.612 -23.318  28.460  1.00 97.68           H  
ATOM   3181 HD12 ILE A 215      -8.766 -21.600  28.844  1.00 97.68           H  
ATOM   3182 HD13 ILE A 215      -7.162 -22.285  28.532  1.00 97.68           H  
ATOM   3183  N   ASN A 216      -4.586 -25.298  32.468  1.00 97.33           N  
ATOM   3184  H   ASN A 216      -4.128 -24.559  31.953  1.00 97.33           H  
ATOM   3185  CA  ASN A 216      -3.804 -26.467  32.872  1.00 97.33           C  
ATOM   3186  HA  ASN A 216      -4.307 -27.364  32.510  1.00 97.33           H  
ATOM   3187  C   ASN A 216      -3.734 -26.627  34.398  1.00 97.33           C  
ATOM   3188  CB  ASN A 216      -2.420 -26.388  32.210  1.00 97.33           C  
ATOM   3189  HB2 ASN A 216      -1.994 -25.397  32.362  1.00 97.33           H  
ATOM   3190  HB3 ASN A 216      -1.757 -27.122  32.668  1.00 97.33           H  
ATOM   3191  O   ASN A 216      -3.883 -27.741  34.906  1.00 97.33           O  
ATOM   3192  CG  ASN A 216      -2.481 -26.695  30.720  1.00 97.33           C  
ATOM   3193  ND2 ASN A 216      -1.467 -26.315  29.978  1.00 97.33           N  
ATOM   3194 HD21 ASN A 216      -0.725 -25.751  30.366  1.00 97.33           H  
ATOM   3195 HD22 ASN A 216      -1.543 -26.497  28.987  1.00 97.33           H  
ATOM   3196  OD1 ASN A 216      -3.410 -27.320  30.222  1.00 97.33           O  
ATOM   3197  N   GLU A 217      -3.598 -25.527  35.138  1.00 97.31           N  
ATOM   3198  H   GLU A 217      -3.438 -24.644  34.675  1.00 97.31           H  
ATOM   3199  CA  GLU A 217      -3.651 -25.547  36.601  1.00 97.31           C  
ATOM   3200  HA  GLU A 217      -2.966 -26.318  36.955  1.00 97.31           H  
ATOM   3201  C   GLU A 217      -5.054 -25.921  37.117  1.00 97.31           C  
ATOM   3202  CB  GLU A 217      -3.151 -24.192  37.123  1.00 97.31           C  
ATOM   3203  HB2 GLU A 217      -2.148 -24.015  36.736  1.00 97.31           H  
ATOM   3204  HB3 GLU A 217      -3.799 -23.402  36.743  1.00 97.31           H  
ATOM   3205  O   GLU A 217      -5.179 -26.758  38.013  1.00 97.31           O  
ATOM   3206  CG  GLU A 217      -3.109 -24.086  38.651  1.00 97.31           C  
ATOM   3207  HG2 GLU A 217      -2.697 -23.112  38.916  1.00 97.31           H  
ATOM   3208  HG3 GLU A 217      -4.139 -24.107  39.009  1.00 97.31           H  
ATOM   3209  CD  GLU A 217      -2.292 -25.183  39.360  1.00 97.31           C  
ATOM   3210  OE1 GLU A 217      -2.638 -25.465  40.531  1.00 97.31           O  
ATOM   3211  OE2 GLU A 217      -1.343 -25.746  38.768  1.00 97.31           O  
ATOM   3212  N   LEU A 218      -6.128 -25.405  36.504  1.00 97.40           N  
ATOM   3213  H   LEU A 218      -5.980 -24.710  35.785  1.00 97.40           H  
ATOM   3214  CA  LEU A 218      -7.504 -25.811  36.821  1.00 97.40           C  
ATOM   3215  HA  LEU A 218      -7.683 -25.635  37.882  1.00 97.40           H  
ATOM   3216  C   LEU A 218      -7.731 -27.312  36.591  1.00 97.40           C  
ATOM   3217  CB  LEU A 218      -8.506 -24.990  35.987  1.00 97.40           C  
ATOM   3218  HB2 LEU A 218      -9.467 -25.505  35.993  1.00 97.40           H  
ATOM   3219  HB3 LEU A 218      -8.162 -24.963  34.953  1.00 97.40           H  
ATOM   3220  O   LEU A 218      -8.297 -27.980  37.458  1.00 97.40           O  
ATOM   3221  CG  LEU A 218      -8.737 -23.549  36.471  1.00 97.40           C  
ATOM   3222  HG  LEU A 218      -7.789 -23.021  36.571  1.00 97.40           H  
ATOM   3223  CD1 LEU A 218      -9.613 -22.812  35.456  1.00 97.40           C  
ATOM   3224 HD11 LEU A 218      -9.833 -21.806  35.814  1.00 97.40           H  
ATOM   3225 HD12 LEU A 218      -9.083 -22.735  34.507  1.00 97.40           H  
ATOM   3226 HD13 LEU A 218     -10.550 -23.347  35.304  1.00 97.40           H  
ATOM   3227  CD2 LEU A 218      -9.458 -23.525  37.821  1.00 97.40           C  
ATOM   3228 HD21 LEU A 218      -8.801 -23.904  38.603  1.00 97.40           H  
ATOM   3229 HD22 LEU A 218      -9.731 -22.499  38.068  1.00 97.40           H  
ATOM   3230 HD23 LEU A 218     -10.366 -24.125  37.773  1.00 97.40           H  
ATOM   3231  N   LYS A 219      -7.253 -27.866  35.467  1.00 97.36           N  
ATOM   3232  H   LYS A 219      -6.821 -27.249  34.793  1.00 97.36           H  
ATOM   3233  CA  LYS A 219      -7.325 -29.311  35.172  1.00 97.36           C  
ATOM   3234  HA  LYS A 219      -8.366 -29.633  35.174  1.00 97.36           H  
ATOM   3235  C   LYS A 219      -6.615 -30.138  36.245  1.00 97.36           C  
ATOM   3236  CB  LYS A 219      -6.699 -29.611  33.800  1.00 97.36           C  
ATOM   3237  HB2 LYS A 219      -6.550 -30.687  33.714  1.00 97.36           H  
ATOM   3238  HB3 LYS A 219      -5.717 -29.140  33.758  1.00 97.36           H  
ATOM   3239  O   LYS A 219      -7.167 -31.135  36.714  1.00 97.36           O  
ATOM   3240  CG  LYS A 219      -7.529 -29.159  32.585  1.00 97.36           C  
ATOM   3241  HG2 LYS A 219      -8.421 -29.780  32.497  1.00 97.36           H  
ATOM   3242  HG3 LYS A 219      -7.831 -28.118  32.698  1.00 97.36           H  
ATOM   3243  CD  LYS A 219      -6.671 -29.301  31.322  1.00 97.36           C  
ATOM   3244  HD2 LYS A 219      -6.396 -30.346  31.184  1.00 97.36           H  
ATOM   3245  HD3 LYS A 219      -5.757 -28.726  31.472  1.00 97.36           H  
ATOM   3246  CE  LYS A 219      -7.347 -28.786  30.049  1.00 97.36           C  
ATOM   3247  HE2 LYS A 219      -8.129 -29.478  29.734  1.00 97.36           H  
ATOM   3248  HE3 LYS A 219      -7.811 -27.821  30.257  1.00 97.36           H  
ATOM   3249  NZ  LYS A 219      -6.329 -28.623  28.979  1.00 97.36           N  
ATOM   3250  HZ1 LYS A 219      -5.921 -29.493  28.670  1.00 97.36           H  
ATOM   3251  HZ2 LYS A 219      -6.702 -28.219  28.132  1.00 97.36           H  
ATOM   3252  HZ3 LYS A 219      -5.581 -27.999  29.245  1.00 97.36           H  
ATOM   3253  N   LYS A 220      -5.414 -29.721  36.659  1.00 97.20           N  
ATOM   3254  H   LYS A 220      -5.027 -28.897  36.223  1.00 97.20           H  
ATOM   3255  CA  LYS A 220      -4.641 -30.390  37.715  1.00 97.20           C  
ATOM   3256  HA  LYS A 220      -4.493 -31.435  37.444  1.00 97.20           H  
ATOM   3257  C   LYS A 220      -5.392 -30.383  39.048  1.00 97.20           C  
ATOM   3258  CB  LYS A 220      -3.272 -29.707  37.828  1.00 97.20           C  
ATOM   3259  HB2 LYS A 220      -3.416 -28.656  38.076  1.00 97.20           H  
ATOM   3260  HB3 LYS A 220      -2.761 -29.761  36.867  1.00 97.20           H  
ATOM   3261  O   LYS A 220      -5.608 -31.441  39.635  1.00 97.20           O  
ATOM   3262  CG  LYS A 220      -2.393 -30.359  38.903  1.00 97.20           C  
ATOM   3263  HG2 LYS A 220      -2.928 -30.390  39.852  1.00 97.20           H  
ATOM   3264  HG3 LYS A 220      -2.133 -31.376  38.606  1.00 97.20           H  
ATOM   3265  CD  LYS A 220      -1.128 -29.529  39.096  1.00 97.20           C  
ATOM   3266  HD2 LYS A 220      -1.417 -28.493  39.274  1.00 97.20           H  
ATOM   3267  HD3 LYS A 220      -0.506 -29.576  38.203  1.00 97.20           H  
ATOM   3268  CE  LYS A 220      -0.363 -30.047  40.312  1.00 97.20           C  
ATOM   3269  HE2 LYS A 220      -1.072 -30.181  41.130  1.00 97.20           H  
ATOM   3270  HE3 LYS A 220       0.075 -31.020  40.090  1.00 97.20           H  
ATOM   3271  NZ  LYS A 220       0.665 -29.062  40.708  1.00 97.20           N  
ATOM   3272  HZ1 LYS A 220       0.209 -28.172  40.851  1.00 97.20           H  
ATOM   3273  HZ2 LYS A 220       1.099 -29.340  41.576  1.00 97.20           H  
ATOM   3274  HZ3 LYS A 220       1.354 -28.941  39.979  1.00 97.20           H  
ATOM   3275  N   GLN A 221      -5.847 -29.214  39.489  1.00 97.00           N  
ATOM   3276  H   GLN A 221      -5.628 -28.387  38.953  1.00 97.00           H  
ATOM   3277  CA  GLN A 221      -6.566 -29.062  40.753  1.00 97.00           C  
ATOM   3278  HA  GLN A 221      -5.952 -29.453  41.564  1.00 97.00           H  
ATOM   3279  C   GLN A 221      -7.904 -29.819  40.777  1.00 97.00           C  
ATOM   3280  CB  GLN A 221      -6.823 -27.572  40.979  1.00 97.00           C  
ATOM   3281  HB2 GLN A 221      -7.549 -27.474  41.786  1.00 97.00           H  
ATOM   3282  HB3 GLN A 221      -7.244 -27.144  40.069  1.00 97.00           H  
ATOM   3283  O   GLN A 221      -8.303 -30.337  41.821  1.00 97.00           O  
ATOM   3284  CG  GLN A 221      -5.566 -26.770  41.332  1.00 97.00           C  
ATOM   3285  HG2 GLN A 221      -5.037 -27.242  42.160  1.00 97.00           H  
ATOM   3286  HG3 GLN A 221      -4.888 -26.766  40.478  1.00 97.00           H  
ATOM   3287  CD  GLN A 221      -5.902 -25.332  41.715  1.00 97.00           C  
ATOM   3288  NE2 GLN A 221      -5.034 -24.397  41.447  1.00 97.00           N  
ATOM   3289 HE21 GLN A 221      -4.150 -24.675  41.046  1.00 97.00           H  
ATOM   3290 HE22 GLN A 221      -5.238 -23.438  41.690  1.00 97.00           H  
ATOM   3291  OE1 GLN A 221      -6.905 -25.053  42.365  1.00 97.00           O  
ATOM   3292  N   LEU A 222      -8.600 -29.896  39.638  1.00 96.72           N  
ATOM   3293  H   LEU A 222      -8.272 -29.380  38.834  1.00 96.72           H  
ATOM   3294  CA  LEU A 222      -9.839 -30.659  39.510  1.00 96.72           C  
ATOM   3295  HA  LEU A 222     -10.486 -30.384  40.342  1.00 96.72           H  
ATOM   3296  C   LEU A 222      -9.586 -32.166  39.604  1.00 96.72           C  
ATOM   3297  CB  LEU A 222     -10.512 -30.274  38.184  1.00 96.72           C  
ATOM   3298  HB2 LEU A 222     -10.513 -29.188  38.100  1.00 96.72           H  
ATOM   3299  HB3 LEU A 222      -9.920 -30.671  37.358  1.00 96.72           H  
ATOM   3300  O   LEU A 222     -10.358 -32.873  40.248  1.00 96.72           O  
ATOM   3301  CG  LEU A 222     -11.962 -30.759  38.041  1.00 96.72           C  
ATOM   3302  HG  LEU A 222     -12.027 -31.841  38.155  1.00 96.72           H  
ATOM   3303  CD1 LEU A 222     -12.883 -30.074  39.048  1.00 96.72           C  
ATOM   3304 HD11 LEU A 222     -12.804 -28.995  38.918  1.00 96.72           H  
ATOM   3305 HD12 LEU A 222     -13.919 -30.367  38.874  1.00 96.72           H  
ATOM   3306 HD13 LEU A 222     -12.607 -30.339  40.068  1.00 96.72           H  
ATOM   3307  CD2 LEU A 222     -12.469 -30.363  36.660  1.00 96.72           C  
ATOM   3308 HD21 LEU A 222     -13.554 -30.465  36.630  1.00 96.72           H  
ATOM   3309 HD22 LEU A 222     -12.237 -29.317  36.461  1.00 96.72           H  
ATOM   3310 HD23 LEU A 222     -12.005 -30.987  35.897  1.00 96.72           H  
ATOM   3311  N   LYS A 223      -8.487 -32.655  39.014  1.00 96.47           N  
ATOM   3312  H   LYS A 223      -7.906 -32.017  38.490  1.00 96.47           H  
ATOM   3313  CA  LYS A 223      -8.057 -34.053  39.139  1.00 96.47           C  
ATOM   3314  HA  LYS A 223      -8.875 -34.701  38.823  1.00 96.47           H  
ATOM   3315  C   LYS A 223      -7.758 -34.423  40.595  1.00 96.47           C  
ATOM   3316  CB  LYS A 223      -6.854 -34.292  38.217  1.00 96.47           C  
ATOM   3317  HB2 LYS A 223      -7.125 -34.015  37.198  1.00 96.47           H  
ATOM   3318  HB3 LYS A 223      -6.020 -33.668  38.535  1.00 96.47           H  
ATOM   3319  O   LYS A 223      -8.297 -35.411  41.079  1.00 96.47           O  
ATOM   3320  CG  LYS A 223      -6.411 -35.760  38.236  1.00 96.47           C  
ATOM   3321  HG2 LYS A 223      -7.221 -36.389  37.868  1.00 96.47           H  
ATOM   3322  HG3 LYS A 223      -6.169 -36.058  39.256  1.00 96.47           H  
ATOM   3323  CD  LYS A 223      -5.169 -35.956  37.367  1.00 96.47           C  
ATOM   3324  HD2 LYS A 223      -5.406 -35.722  36.329  1.00 96.47           H  
ATOM   3325  HD3 LYS A 223      -4.379 -35.293  37.722  1.00 96.47           H  
ATOM   3326  CE  LYS A 223      -4.717 -37.412  37.496  1.00 96.47           C  
ATOM   3327  HE2 LYS A 223      -4.597 -37.638  38.556  1.00 96.47           H  
ATOM   3328  HE3 LYS A 223      -5.508 -38.059  37.118  1.00 96.47           H  
ATOM   3329  NZ  LYS A 223      -3.447 -37.652  36.770  1.00 96.47           N  
ATOM   3330  HZ1 LYS A 223      -2.720 -37.064  37.152  1.00 96.47           H  
ATOM   3331  HZ2 LYS A 223      -3.165 -38.615  36.883  1.00 96.47           H  
ATOM   3332  HZ3 LYS A 223      -3.555 -37.450  35.786  1.00 96.47           H  
ATOM   3333  N   GLU A 224      -6.983 -33.601  41.304  1.00 96.20           N  
ATOM   3334  H   GLU A 224      -6.558 -32.816  40.831  1.00 96.20           H  
ATOM   3335  CA  GLU A 224      -6.675 -33.811  42.729  1.00 96.20           C  
ATOM   3336  HA  GLU A 224      -6.142 -34.752  42.858  1.00 96.20           H  
ATOM   3337  C   GLU A 224      -7.951 -33.887  43.583  1.00 96.20           C  
ATOM   3338  CB  GLU A 224      -5.797 -32.656  43.240  1.00 96.20           C  
ATOM   3339  HB2 GLU A 224      -5.732 -32.713  44.326  1.00 96.20           H  
ATOM   3340  HB3 GLU A 224      -6.286 -31.718  42.977  1.00 96.20           H  
ATOM   3341  O   GLU A 224      -8.101 -34.780  44.415  1.00 96.20           O  
ATOM   3342  CG  GLU A 224      -4.367 -32.665  42.671  1.00 96.20           C  
ATOM   3343  HG2 GLU A 224      -3.833 -33.517  43.093  1.00 96.20           H  
ATOM   3344  HG3 GLU A 224      -4.409 -32.806  41.591  1.00 96.20           H  
ATOM   3345  CD  GLU A 224      -3.582 -31.370  42.964  1.00 96.20           C  
ATOM   3346  OE1 GLU A 224      -2.404 -31.303  42.536  1.00 96.20           O  
ATOM   3347  OE2 GLU A 224      -4.161 -30.426  43.560  1.00 96.20           O  
ATOM   3348  N   LEU A 225      -8.913 -32.989  43.338  1.00 95.71           N  
ATOM   3349  H   LEU A 225      -8.732 -32.263  42.660  1.00 95.71           H  
ATOM   3350  CA  LEU A 225     -10.204 -33.018  44.024  1.00 95.71           C  
ATOM   3351  HA  LEU A 225     -10.013 -33.037  45.097  1.00 95.71           H  
ATOM   3352  C   LEU A 225     -11.016 -34.282  43.726  1.00 95.71           C  
ATOM   3353  CB  LEU A 225     -11.015 -31.771  43.642  1.00 95.71           C  
ATOM   3354  HB2 LEU A 225     -10.756 -31.467  42.628  1.00 95.71           H  
ATOM   3355  HB3 LEU A 225     -12.074 -32.028  43.641  1.00 95.71           H  
ATOM   3356  O   LEU A 225     -11.622 -34.840  44.640  1.00 95.71           O  
ATOM   3357  CG  LEU A 225     -10.823 -30.590  44.599  1.00 95.71           C  
ATOM   3358  HG  LEU A 225      -9.764 -30.351  44.701  1.00 95.71           H  
ATOM   3359  CD1 LEU A 225     -11.557 -29.381  44.017  1.00 95.71           C  
ATOM   3360 HD11 LEU A 225     -10.829 -28.746  43.513  1.00 95.71           H  
ATOM   3361 HD12 LEU A 225     -12.063 -28.812  44.797  1.00 95.71           H  
ATOM   3362 HD13 LEU A 225     -12.323 -29.696  43.308  1.00 95.71           H  
ATOM   3363  CD2 LEU A 225     -11.403 -30.899  45.980  1.00 95.71           C  
ATOM   3364 HD21 LEU A 225     -10.872 -31.721  46.459  1.00 95.71           H  
ATOM   3365 HD22 LEU A 225     -12.458 -31.159  45.888  1.00 95.71           H  
ATOM   3366 HD23 LEU A 225     -11.310 -30.029  46.630  1.00 95.71           H  
ATOM   3367  N   LYS A 226     -11.021 -34.751  42.472  1.00 95.84           N  
ATOM   3368  H   LYS A 226     -10.496 -34.244  41.774  1.00 95.84           H  
ATOM   3369  CA  LYS A 226     -11.682 -36.010  42.091  1.00 95.84           C  
ATOM   3370  HA  LYS A 226     -12.723 -35.984  42.412  1.00 95.84           H  
ATOM   3371  C   LYS A 226     -11.094 -37.207  42.820  1.00 95.84           C  
ATOM   3372  CB  LYS A 226     -11.615 -36.230  40.571  1.00 95.84           C  
ATOM   3373  HB2 LYS A 226     -10.602 -36.056  40.209  1.00 95.84           H  
ATOM   3374  HB3 LYS A 226     -11.879 -37.265  40.355  1.00 95.84           H  
ATOM   3375  O   LYS A 226     -11.854 -38.061  43.275  1.00 95.84           O  
ATOM   3376  CG  LYS A 226     -12.596 -35.324  39.826  1.00 95.84           C  
ATOM   3377  HG2 LYS A 226     -12.347 -34.282  40.025  1.00 95.84           H  
ATOM   3378  HG3 LYS A 226     -13.603 -35.538  40.183  1.00 95.84           H  
ATOM   3379  CD  LYS A 226     -12.562 -35.528  38.314  1.00 95.84           C  
ATOM   3380  HD2 LYS A 226     -11.607 -35.185  37.916  1.00 95.84           H  
ATOM   3381  HD3 LYS A 226     -12.693 -36.588  38.095  1.00 95.84           H  
ATOM   3382  CE  LYS A 226     -13.714 -34.725  37.705  1.00 95.84           C  
ATOM   3383  HE2 LYS A 226     -13.522 -33.660  37.837  1.00 95.84           H  
ATOM   3384  HE3 LYS A 226     -14.628 -34.968  38.246  1.00 95.84           H  
ATOM   3385  NZ  LYS A 226     -13.895 -35.044  36.274  1.00 95.84           N  
ATOM   3386  HZ1 LYS A 226     -13.906 -36.041  36.113  1.00 95.84           H  
ATOM   3387  HZ2 LYS A 226     -13.162 -34.616  35.726  1.00 95.84           H  
ATOM   3388  HZ3 LYS A 226     -14.777 -34.678  35.946  1.00 95.84           H  
ATOM   3389  N   ASP A 227      -9.776 -37.253  42.961  1.00 95.35           N  
ATOM   3390  H   ASP A 227      -9.215 -36.541  42.516  1.00 95.35           H  
ATOM   3391  CA  ASP A 227      -9.099 -38.345  43.655  1.00 95.35           C  
ATOM   3392  HA  ASP A 227      -9.450 -39.290  43.241  1.00 95.35           H  
ATOM   3393  C   ASP A 227      -9.455 -38.366  45.153  1.00 95.35           C  
ATOM   3394  CB  ASP A 227      -7.583 -38.256  43.395  1.00 95.35           C  
ATOM   3395  HB2 ASP A 227      -7.225 -37.266  43.677  1.00 95.35           H  
ATOM   3396  HB3 ASP A 227      -7.082 -38.987  44.029  1.00 95.35           H  
ATOM   3397  O   ASP A 227      -9.758 -39.433  45.693  1.00 95.35           O  
ATOM   3398  CG  ASP A 227      -7.194 -38.551  41.933  1.00 95.35           C  
ATOM   3399  OD1 ASP A 227      -6.111 -38.089  41.502  1.00 95.35           O  
ATOM   3400  OD2 ASP A 227      -7.948 -39.289  41.251  1.00 95.35           O  
ATOM   3401  N   ILE A 228      -9.528 -37.196  45.806  1.00 95.05           N  
ATOM   3402  H   ILE A 228      -9.248 -36.361  45.311  1.00 95.05           H  
ATOM   3403  CA  ILE A 228      -9.951 -37.080  47.215  1.00 95.05           C  
ATOM   3404  HA  ILE A 228      -9.352 -37.769  47.811  1.00 95.05           H  
ATOM   3405  C   ILE A 228     -11.415 -37.501  47.390  1.00 95.05           C  
ATOM   3406  CB  ILE A 228      -9.718 -35.649  47.757  1.00 95.05           C  
ATOM   3407  HB  ILE A 228     -10.240 -34.944  47.110  1.00 95.05           H  
ATOM   3408  O   ILE A 228     -11.725 -38.304  48.268  1.00 95.05           O  
ATOM   3409  CG1 ILE A 228      -8.213 -35.298  47.768  1.00 95.05           C  
ATOM   3410 HG12 ILE A 228      -7.753 -35.604  46.828  1.00 95.05           H  
ATOM   3411 HG13 ILE A 228      -7.716 -35.850  48.566  1.00 95.05           H  
ATOM   3412  CG2 ILE A 228     -10.284 -35.517  49.187  1.00 95.05           C  
ATOM   3413 HG21 ILE A 228     -10.058 -34.537  49.607  1.00 95.05           H  
ATOM   3414 HG22 ILE A 228     -11.367 -35.632  49.190  1.00 95.05           H  
ATOM   3415 HG23 ILE A 228      -9.850 -36.280  49.834  1.00 95.05           H  
ATOM   3416  CD1 ILE A 228      -7.934 -33.798  47.942  1.00 95.05           C  
ATOM   3417 HD11 ILE A 228      -6.862 -33.623  47.852  1.00 95.05           H  
ATOM   3418 HD12 ILE A 228      -8.259 -33.452  48.923  1.00 95.05           H  
ATOM   3419 HD13 ILE A 228      -8.448 -33.233  47.165  1.00 95.05           H  
ATOM   3420  N   VAL A 229     -12.325 -37.005  46.547  1.00 93.98           N  
ATOM   3421  H   VAL A 229     -12.024 -36.344  45.845  1.00 93.98           H  
ATOM   3422  CA  VAL A 229     -13.752 -37.357  46.635  1.00 93.98           C  
ATOM   3423  HA  VAL A 229     -14.102 -37.152  47.647  1.00 93.98           H  
ATOM   3424  C   VAL A 229     -13.961 -38.854  46.405  1.00 93.98           C  
ATOM   3425  CB  VAL A 229     -14.586 -36.503  45.663  1.00 93.98           C  
ATOM   3426  HB  VAL A 229     -14.134 -36.534  44.672  1.00 93.98           H  
ATOM   3427  O   VAL A 229     -14.722 -39.481  47.136  1.00 93.98           O  
ATOM   3428  CG1 VAL A 229     -16.037 -36.980  45.547  1.00 93.98           C  
ATOM   3429 HG11 VAL A 229     -16.601 -36.291  44.918  1.00 93.98           H  
ATOM   3430 HG12 VAL A 229     -16.077 -37.969  45.091  1.00 93.98           H  
ATOM   3431 HG13 VAL A 229     -16.495 -37.024  46.535  1.00 93.98           H  
ATOM   3432  CG2 VAL A 229     -14.628 -35.049  46.152  1.00 93.98           C  
ATOM   3433 HG21 VAL A 229     -13.620 -34.640  46.227  1.00 93.98           H  
ATOM   3434 HG22 VAL A 229     -15.098 -35.000  47.134  1.00 93.98           H  
ATOM   3435 HG23 VAL A 229     -15.201 -34.436  45.455  1.00 93.98           H  
ATOM   3436  N   LYS A 230     -13.232 -39.460  45.461  1.00 93.84           N  
ATOM   3437  H   LYS A 230     -12.620 -38.893  44.892  1.00 93.84           H  
ATOM   3438  CA  LYS A 230     -13.274 -40.909  45.227  1.00 93.84           C  
ATOM   3439  HA  LYS A 230     -14.309 -41.193  45.038  1.00 93.84           H  
ATOM   3440  C   LYS A 230     -12.809 -41.714  46.443  1.00 93.84           C  
ATOM   3441  CB  LYS A 230     -12.426 -41.225  43.991  1.00 93.84           C  
ATOM   3442  HB2 LYS A 230     -12.784 -40.611  43.165  1.00 93.84           H  
ATOM   3443  HB3 LYS A 230     -11.387 -40.963  44.191  1.00 93.84           H  
ATOM   3444  O   LYS A 230     -13.309 -42.816  46.660  1.00 93.84           O  
ATOM   3445  CG  LYS A 230     -12.511 -42.700  43.577  1.00 93.84           C  
ATOM   3446  HG2 LYS A 230     -12.111 -43.336  44.367  1.00 93.84           H  
ATOM   3447  HG3 LYS A 230     -13.551 -42.965  43.389  1.00 93.84           H  
ATOM   3448  CD  LYS A 230     -11.685 -42.915  42.308  1.00 93.84           C  
ATOM   3449  HD2 LYS A 230     -10.649 -42.645  42.510  1.00 93.84           H  
ATOM   3450  HD3 LYS A 230     -12.070 -42.263  41.524  1.00 93.84           H  
ATOM   3451  CE  LYS A 230     -11.768 -44.372  41.853  1.00 93.84           C  
ATOM   3452  HE2 LYS A 230     -11.398 -45.009  42.656  1.00 93.84           H  
ATOM   3453  HE3 LYS A 230     -12.815 -44.617  41.674  1.00 93.84           H  
ATOM   3454  NZ  LYS A 230     -10.970 -44.570  40.618  1.00 93.84           N  
ATOM   3455  HZ1 LYS A 230     -11.013 -45.527  40.297  1.00 93.84           H  
ATOM   3456  HZ2 LYS A 230     -10.008 -44.308  40.773  1.00 93.84           H  
ATOM   3457  HZ3 LYS A 230     -11.326 -43.973  39.885  1.00 93.84           H  
ATOM   3458  N   PHE A 231     -11.848 -41.197  47.208  1.00 92.21           N  
ATOM   3459  H   PHE A 231     -11.457 -40.300  46.958  1.00 92.21           H  
ATOM   3460  CA  PHE A 231     -11.421 -41.810  48.464  1.00 92.21           C  
ATOM   3461  HA  PHE A 231     -11.260 -42.876  48.302  1.00 92.21           H  
ATOM   3462  C   PHE A 231     -12.504 -41.698  49.544  1.00 92.21           C  
ATOM   3463  CB  PHE A 231     -10.088 -41.196  48.910  1.00 92.21           C  
ATOM   3464  HB2 PHE A 231      -9.356 -41.322  48.112  1.00 92.21           H  
ATOM   3465  HB3 PHE A 231     -10.212 -40.125  49.072  1.00 92.21           H  
ATOM   3466  O   PHE A 231     -12.780 -42.688  50.203  1.00 92.21           O  
ATOM   3467  CG  PHE A 231      -9.537 -41.813  50.178  1.00 92.21           C  
ATOM   3468  CD1 PHE A 231      -9.792 -41.210  51.424  1.00 92.21           C  
ATOM   3469  HD1 PHE A 231     -10.383 -40.308  51.482  1.00 92.21           H  
ATOM   3470  CD2 PHE A 231      -8.796 -43.008  50.117  1.00 92.21           C  
ATOM   3471  HD2 PHE A 231      -8.606 -43.478  49.164  1.00 92.21           H  
ATOM   3472  CE1 PHE A 231      -9.306 -41.800  52.604  1.00 92.21           C  
ATOM   3473  HE1 PHE A 231      -9.525 -41.349  53.561  1.00 92.21           H  
ATOM   3474  CE2 PHE A 231      -8.310 -43.597  51.298  1.00 92.21           C  
ATOM   3475  HE2 PHE A 231      -7.752 -44.521  51.257  1.00 92.21           H  
ATOM   3476  CZ  PHE A 231      -8.566 -42.993  52.541  1.00 92.21           C  
ATOM   3477  HZ  PHE A 231      -8.211 -43.452  53.452  1.00 92.21           H  
ATOM   3478  N   LEU A 232     -13.167 -40.543  49.667  1.00 91.71           N  
ATOM   3479  H   LEU A 232     -12.878 -39.763  49.094  1.00 91.71           H  
ATOM   3480  CA  LEU A 232     -14.254 -40.327  50.635  1.00 91.71           C  
ATOM   3481  HA  LEU A 232     -13.920 -40.646  51.622  1.00 91.71           H  
ATOM   3482  C   LEU A 232     -15.525 -41.140  50.344  1.00 91.71           C  
ATOM   3483  CB  LEU A 232     -14.605 -38.830  50.665  1.00 91.71           C  
ATOM   3484  HB2 LEU A 232     -15.521 -38.700  51.241  1.00 91.71           H  
ATOM   3485  HB3 LEU A 232     -14.814 -38.504  49.646  1.00 91.71           H  
ATOM   3486  O   LEU A 232     -16.295 -41.415  51.255  1.00 91.71           O  
ATOM   3487  CG  LEU A 232     -13.525 -37.923  51.275  1.00 91.71           C  
ATOM   3488  HG  LEU A 232     -12.571 -38.082  50.773  1.00 91.71           H  
ATOM   3489  CD1 LEU A 232     -13.940 -36.465  51.072  1.00 91.71           C  
ATOM   3490 HD11 LEU A 232     -13.157 -35.808  51.448  1.00 91.71           H  
ATOM   3491 HD12 LEU A 232     -14.085 -36.267  50.010  1.00 91.71           H  
ATOM   3492 HD13 LEU A 232     -14.866 -36.265  51.611  1.00 91.71           H  
ATOM   3493  CD2 LEU A 232     -13.350 -38.192  52.771  1.00 91.71           C  
ATOM   3494 HD21 LEU A 232     -12.680 -37.456  53.216  1.00 91.71           H  
ATOM   3495 HD22 LEU A 232     -12.927 -39.184  52.931  1.00 91.71           H  
ATOM   3496 HD23 LEU A 232     -14.312 -38.131  53.279  1.00 91.71           H  
ATOM   3497  N   THR A 233     -15.772 -41.508  49.084  1.00 90.78           N  
ATOM   3498  H   THR A 233     -15.186 -41.120  48.358  1.00 90.78           H  
ATOM   3499  CA  THR A 233     -16.919 -42.352  48.694  1.00 90.78           C  
ATOM   3500  HA  THR A 233     -17.779 -42.077  49.305  1.00 90.78           H  
ATOM   3501  C   THR A 233     -16.704 -43.853  48.914  1.00 90.78           C  
ATOM   3502  CB  THR A 233     -17.294 -42.137  47.218  1.00 90.78           C  
ATOM   3503  HB  THR A 233     -18.037 -42.878  46.923  1.00 90.78           H  
ATOM   3504  O   THR A 233     -17.617 -44.630  48.635  1.00 90.78           O  
ATOM   3505  CG2 THR A 233     -17.893 -40.762  46.939  1.00 90.78           C  
ATOM   3506 HG21 THR A 233     -17.231 -39.983  47.318  1.00 90.78           H  
ATOM   3507 HG22 THR A 233     -18.870 -40.691  47.417  1.00 90.78           H  
ATOM   3508 HG23 THR A 233     -18.025 -40.632  45.865  1.00 90.78           H  
ATOM   3509  OG1 THR A 233     -16.168 -42.280  46.373  1.00 90.78           O  
ATOM   3510  HG1 THR A 233     -15.504 -42.781  46.852  1.00 90.78           H  
ATOM   3511  N   LYS A 234     -15.498 -44.275  49.307  1.00 89.67           N  
ATOM   3512  H   LYS A 234     -14.870 -43.596  49.714  1.00 89.67           H  
ATOM   3513  CA  LYS A 234     -15.157 -45.681  49.566  1.00 89.67           C  
ATOM   3514  HA  LYS A 234     -15.872 -46.348  49.085  1.00 89.67           H  
ATOM   3515  C   LYS A 234     -15.256 -46.004  51.047  1.00 89.67           C  
ATOM   3516  CB  LYS A 234     -13.738 -45.986  49.091  1.00 89.67           C  
ATOM   3517  HB2 LYS A 234     -13.416 -46.905  49.581  1.00 89.67           H  
ATOM   3518  HB3 LYS A 234     -13.071 -45.186  49.414  1.00 89.67           H  
ATOM   3519  O   LYS A 234     -15.657 -47.153  51.325  1.00 89.67           O  
ATOM   3520  CG  LYS A 234     -13.645 -46.185  47.580  1.00 89.67           C  
ATOM   3521  HG2 LYS A 234     -13.941 -45.276  47.056  1.00 89.67           H  
ATOM   3522  HG3 LYS A 234     -14.300 -47.004  47.283  1.00 89.67           H  
ATOM   3523  CD  LYS A 234     -12.194 -46.540  47.263  1.00 89.67           C  
ATOM   3524  HD2 LYS A 234     -11.560 -45.689  47.510  1.00 89.67           H  
ATOM   3525  HD3 LYS A 234     -11.904 -47.389  47.882  1.00 89.67           H  
ATOM   3526  CE  LYS A 234     -12.031 -46.906  45.794  1.00 89.67           C  
ATOM   3527  HE2 LYS A 234     -12.202 -46.012  45.195  1.00 89.67           H  
ATOM   3528  HE3 LYS A 234     -12.794 -47.644  45.543  1.00 89.67           H  
ATOM   3529  NZ  LYS A 234     -10.676 -47.465  45.576  1.00 89.67           N  
ATOM   3530  HZ1 LYS A 234     -10.548 -47.772  44.623  1.00 89.67           H  
ATOM   3531  HZ2 LYS A 234     -10.551 -48.258  46.189  1.00 89.67           H  
ATOM   3532  HZ3 LYS A 234      -9.978 -46.780  45.829  1.00 89.67           H  
ATOM   3533  OXT LYS A 234     -14.819 -45.143  51.832  1.00 89.67           O  
TER    3534      LYS A 234                                                       
ATOM   3534  N   ALA B   1      10.264  40.622 -43.775  1.00 45.58           N  
ATOM   3535  H   ALA B   1      11.266  40.507 -43.723  1.00 45.58           H  
ATOM   3536  H2  ALA B   1       9.895  40.592 -42.835  1.00 45.58           H  
ATOM   3537  H3  ALA B   1      10.052  41.510 -44.206  1.00 45.58           H  
ATOM   3538  CA  ALA B   1       9.665  39.530 -44.562  1.00 45.58           C  
ATOM   3539  HA  ALA B   1       9.818  38.592 -44.027  1.00 45.58           H  
ATOM   3540  C   ALA B   1      10.369  39.430 -45.905  1.00 45.58           C  
ATOM   3541  CB  ALA B   1       8.153  39.743 -44.738  1.00 45.58           C  
ATOM   3542  HB1 ALA B   1       7.667  39.759 -43.763  1.00 45.58           H  
ATOM   3543  HB2 ALA B   1       7.957  40.684 -45.253  1.00 45.58           H  
ATOM   3544  HB3 ALA B   1       7.736  38.924 -45.324  1.00 45.58           H  
ATOM   3545  O   ALA B   1      10.224  40.328 -46.724  1.00 45.58           O  
ATOM   3546  N   LEU B   2      11.143  38.366 -46.130  1.00 52.25           N  
ATOM   3547  H   LEU B   2      11.266  37.664 -45.414  1.00 52.25           H  
ATOM   3548  CA  LEU B   2      11.488  37.954 -47.488  1.00 52.25           C  
ATOM   3549  HA  LEU B   2      11.846  38.802 -48.073  1.00 52.25           H  
ATOM   3550  C   LEU B   2      10.192  37.451 -48.120  1.00 52.25           C  
ATOM   3551  CB  LEU B   2      12.577  36.863 -47.449  1.00 52.25           C  
ATOM   3552  HB2 LEU B   2      12.315  36.139 -46.676  1.00 52.25           H  
ATOM   3553  HB3 LEU B   2      12.585  36.327 -48.398  1.00 52.25           H  
ATOM   3554  O   LEU B   2       9.879  36.265 -48.066  1.00 52.25           O  
ATOM   3555  CG  LEU B   2      13.992  37.407 -47.187  1.00 52.25           C  
ATOM   3556  HG  LEU B   2      13.947  38.190 -46.431  1.00 52.25           H  
ATOM   3557  CD1 LEU B   2      14.892  36.291 -46.660  1.00 52.25           C  
ATOM   3558 HD11 LEU B   2      14.490  35.897 -45.727  1.00 52.25           H  
ATOM   3559 HD12 LEU B   2      15.892  36.680 -46.472  1.00 52.25           H  
ATOM   3560 HD13 LEU B   2      14.954  35.484 -47.390  1.00 52.25           H  
ATOM   3561  CD2 LEU B   2      14.618  37.975 -48.463  1.00 52.25           C  
ATOM   3562 HD21 LEU B   2      14.698  37.199 -49.224  1.00 52.25           H  
ATOM   3563 HD22 LEU B   2      15.614  38.360 -48.245  1.00 52.25           H  
ATOM   3564 HD23 LEU B   2      14.011  38.793 -48.851  1.00 52.25           H  
ATOM   3565  N   ARG B   3       9.384  38.369 -48.651  1.00 50.46           N  
ATOM   3566  H   ARG B   3       9.676  39.336 -48.636  1.00 50.46           H  
ATOM   3567  CA  ARG B   3       8.441  37.956 -49.673  1.00 50.46           C  
ATOM   3568  HA  ARG B   3       7.901  37.063 -49.358  1.00 50.46           H  
ATOM   3569  C   ARG B   3       9.313  37.585 -50.858  1.00 50.46           C  
ATOM   3570  CB  ARG B   3       7.433  39.051 -50.020  1.00 50.46           C  
ATOM   3571  HB2 ARG B   3       7.025  38.788 -50.996  1.00 50.46           H  
ATOM   3572  HB3 ARG B   3       7.920  40.024 -50.085  1.00 50.46           H  
ATOM   3573  O   ARG B   3      10.018  38.422 -51.412  1.00 50.46           O  
ATOM   3574  CG  ARG B   3       6.244  39.090 -49.059  1.00 50.46           C  
ATOM   3575  HG2 ARG B   3       5.764  38.112 -49.064  1.00 50.46           H  
ATOM   3576  HG3 ARG B   3       6.578  39.323 -48.047  1.00 50.46           H  
ATOM   3577  CD  ARG B   3       5.222  40.127 -49.527  1.00 50.46           C  
ATOM   3578  HD2 ARG B   3       5.615  41.124 -49.327  1.00 50.46           H  
ATOM   3579  HD3 ARG B   3       5.093  40.020 -50.604  1.00 50.46           H  
ATOM   3580  NE  ARG B   3       3.921  39.940 -48.850  1.00 50.46           N  
ATOM   3581  HE  ARG B   3       3.888  39.253 -48.110  1.00 50.46           H  
ATOM   3582  NH1 ARG B   3       2.740  41.406 -50.150  1.00 50.46           N  
ATOM   3583 HH11 ARG B   3       1.861  41.789 -50.466  1.00 50.46           H  
ATOM   3584 HH12 ARG B   3       3.590  41.591 -50.664  1.00 50.46           H  
ATOM   3585  NH2 ARG B   3       1.676  40.236 -48.573  1.00 50.46           N  
ATOM   3586 HH21 ARG B   3       0.809  40.659 -48.874  1.00 50.46           H  
ATOM   3587 HH22 ARG B   3       1.669  39.558 -47.824  1.00 50.46           H  
ATOM   3588  CZ  ARG B   3       2.789  40.527 -49.190  1.00 50.46           C  
ATOM   3589  N   GLY B   4       9.348  36.296 -51.171  1.00 48.21           N  
ATOM   3590  H   GLY B   4       8.829  35.648 -50.597  1.00 48.21           H  
ATOM   3591  CA  GLY B   4       9.761  35.874 -52.493  1.00 48.21           C  
ATOM   3592  HA2 GLY B   4      10.746  36.271 -52.738  1.00 48.21           H  
ATOM   3593  HA3 GLY B   4       9.773  34.786 -52.558  1.00 48.21           H  
ATOM   3594  C   GLY B   4       8.725  36.424 -53.456  1.00 48.21           C  
ATOM   3595  O   GLY B   4       7.761  35.735 -53.769  1.00 48.21           O  
ATOM   3596  N   ASP B   5       8.906  37.672 -53.877  1.00 49.93           N  
ATOM   3597  H   ASP B   5       9.614  38.231 -53.421  1.00 49.93           H  
ATOM   3598  CA  ASP B   5       8.182  38.287 -54.979  1.00 49.93           C  
ATOM   3599  HA  ASP B   5       7.121  38.056 -54.892  1.00 49.93           H  
ATOM   3600  C   ASP B   5       8.716  37.655 -56.270  1.00 49.93           C  
ATOM   3601  CB  ASP B   5       8.349  39.819 -54.969  1.00 49.93           C  
ATOM   3602  HB2 ASP B   5       9.398  40.055 -55.144  1.00 49.93           H  
ATOM   3603  HB3 ASP B   5       7.770  40.234 -55.794  1.00 49.93           H  
ATOM   3604  O   ASP B   5       9.330  38.301 -57.117  1.00 49.93           O  
ATOM   3605  CG  ASP B   5       7.913  40.518 -53.677  1.00 49.93           C  
ATOM   3606  OD1 ASP B   5       8.483  41.591 -53.385  1.00 49.93           O  
ATOM   3607  OD2 ASP B   5       6.988  40.018 -52.997  1.00 49.93           O  
ATOM   3608  N   GLY B   6       8.543  36.340 -56.414  1.00 48.94           N  
ATOM   3609  H   GLY B   6       8.037  35.862 -55.682  1.00 48.94           H  
ATOM   3610  CA  GLY B   6       8.541  35.762 -57.745  1.00 48.94           C  
ATOM   3611  HA2 GLY B   6       9.519  35.914 -58.201  1.00 48.94           H  
ATOM   3612  HA3 GLY B   6       8.308  34.698 -57.704  1.00 48.94           H  
ATOM   3613  C   GLY B   6       7.452  36.486 -58.534  1.00 48.94           C  
ATOM   3614  O   GLY B   6       6.440  36.850 -57.929  1.00 48.94           O  
ATOM   3615  N   PRO B   7       7.638  36.748 -59.839  1.00 51.44           N  
ATOM   3616  CA  PRO B   7       6.564  37.230 -60.686  1.00 51.44           C  
ATOM   3617  HA  PRO B   7       6.287  38.246 -60.403  1.00 51.44           H  
ATOM   3618  C   PRO B   7       5.394  36.293 -60.483  1.00 51.44           C  
ATOM   3619  CB  PRO B   7       7.077  37.223 -62.122  1.00 51.44           C  
ATOM   3620  HB2 PRO B   7       7.459  38.212 -62.375  1.00 51.44           H  
ATOM   3621  HB3 PRO B   7       6.314  36.917 -62.838  1.00 51.44           H  
ATOM   3622  O   PRO B   7       5.383  35.124 -60.863  1.00 51.44           O  
ATOM   3623  CG  PRO B   7       8.235  36.232 -62.067  1.00 51.44           C  
ATOM   3624  HG2 PRO B   7       7.854  35.221 -62.211  1.00 51.44           H  
ATOM   3625  HG3 PRO B   7       8.995  36.458 -62.815  1.00 51.44           H  
ATOM   3626  CD  PRO B   7       8.777  36.375 -60.648  1.00 51.44           C  
ATOM   3627  HD2 PRO B   7       9.521  37.171 -60.611  1.00 51.44           H  
ATOM   3628  HD3 PRO B   7       9.214  35.429 -60.328  1.00 51.44           H  
ATOM   3629  N   VAL B   8       4.434  36.823 -59.759  1.00 41.40           N  
ATOM   3630  H   VAL B   8       4.602  37.723 -59.332  1.00 41.40           H  
ATOM   3631  CA  VAL B   8       3.221  36.131 -59.455  1.00 41.40           C  
ATOM   3632  HA  VAL B   8       3.392  35.055 -59.493  1.00 41.40           H  
ATOM   3633  C   VAL B   8       2.298  36.416 -60.593  1.00 41.40           C  
ATOM   3634  CB  VAL B   8       2.739  36.484 -58.068  1.00 41.40           C  
ATOM   3635  HB  VAL B   8       1.652  36.417 -58.097  1.00 41.40           H  
ATOM   3636  O   VAL B   8       1.362  37.205 -60.509  1.00 41.40           O  
ATOM   3637  CG1 VAL B   8       3.355  35.406 -57.182  1.00 41.40           C  
ATOM   3638 HG11 VAL B   8       4.421  35.331 -57.394  1.00 41.40           H  
ATOM   3639 HG12 VAL B   8       2.928  34.427 -57.400  1.00 41.40           H  
ATOM   3640 HG13 VAL B   8       3.313  35.670 -56.125  1.00 41.40           H  
ATOM   3641  CG2 VAL B   8       3.154  37.833 -57.461  1.00 41.40           C  
ATOM   3642 HG21 VAL B   8       2.781  38.641 -58.091  1.00 41.40           H  
ATOM   3643 HG22 VAL B   8       4.239  37.912 -57.384  1.00 41.40           H  
ATOM   3644 HG23 VAL B   8       2.757  37.943 -56.452  1.00 41.40           H  
ATOM   3645  N   ASP B   9       2.657  35.784 -61.699  1.00 50.23           N  
ATOM   3646  H   ASP B   9       3.512  35.247 -61.676  1.00 50.23           H  
ATOM   3647  CA  ASP B   9       1.826  35.644 -62.865  1.00 50.23           C  
ATOM   3648  HA  ASP B   9       1.683  36.617 -63.336  1.00 50.23           H  
ATOM   3649  C   ASP B   9       0.480  35.111 -62.392  1.00 50.23           C  
ATOM   3650  CB  ASP B   9       2.514  34.700 -63.860  1.00 50.23           C  
ATOM   3651  HB2 ASP B   9       1.790  34.413 -64.623  1.00 50.23           H  
ATOM   3652  HB3 ASP B   9       2.839  33.797 -63.344  1.00 50.23           H  
ATOM   3653  O   ASP B   9       0.352  33.961 -61.983  1.00 50.23           O  
ATOM   3654  CG  ASP B   9       3.705  35.360 -64.562  1.00 50.23           C  
ATOM   3655  OD1 ASP B   9       4.629  34.616 -64.954  1.00 50.23           O  
ATOM   3656  OD2 ASP B   9       3.660  36.598 -64.746  1.00 50.23           O  
ATOM   3657  N   ALA B  10      -0.501  36.014 -62.342  1.00 47.20           N  
ATOM   3658  H   ALA B  10      -0.239  36.965 -62.559  1.00 47.20           H  
ATOM   3659  CA  ALA B  10      -1.900  35.757 -62.008  1.00 47.20           C  
ATOM   3660  HA  ALA B  10      -2.353  36.728 -61.808  1.00 47.20           H  
ATOM   3661  C   ALA B  10      -2.164  34.923 -60.732  1.00 47.20           C  
ATOM   3662  CB  ALA B  10      -2.579  35.199 -63.262  1.00 47.20           C  
ATOM   3663  HB1 ALA B  10      -2.410  35.863 -64.109  1.00 47.20           H  
ATOM   3664  HB2 ALA B  10      -3.652  35.108 -63.091  1.00 47.20           H  
ATOM   3665  HB3 ALA B  10      -2.174  34.213 -63.490  1.00 47.20           H  
ATOM   3666  O   ALA B  10      -3.270  34.424 -60.533  1.00 47.20           O  
ATOM   3667  N   GLY B  11      -1.182  34.805 -59.844  1.00 45.64           N  
ATOM   3668  H   GLY B  11      -0.278  35.155 -60.130  1.00 45.64           H  
ATOM   3669  CA  GLY B  11      -1.220  33.844 -58.755  1.00 45.64           C  
ATOM   3670  HA2 GLY B  11      -0.983  32.852 -59.141  1.00 45.64           H  
ATOM   3671  HA3 GLY B  11      -2.211  33.820 -58.302  1.00 45.64           H  
ATOM   3672  C   GLY B  11      -0.211  34.212 -57.696  1.00 45.64           C  
ATOM   3673  O   GLY B  11       0.719  33.445 -57.485  1.00 45.64           O  
ATOM   3674  N   GLN B  12      -0.394  35.395 -57.083  1.00 49.30           N  
ATOM   3675  H   GLN B  12      -1.189  35.943 -57.378  1.00 49.30           H  
ATOM   3676  CA  GLN B  12       0.350  35.860 -55.905  1.00 49.30           C  
ATOM   3677  HA  GLN B  12       1.355  36.202 -56.150  1.00 49.30           H  
ATOM   3678  C   GLN B  12       0.563  34.706 -54.936  1.00 49.30           C  
ATOM   3679  CB  GLN B  12      -0.263  37.122 -55.281  1.00 49.30           C  
ATOM   3680  HB2 GLN B  12       0.317  37.349 -54.387  1.00 49.30           H  
ATOM   3681  HB3 GLN B  12      -1.292  36.930 -54.976  1.00 49.30           H  
ATOM   3682  O   GLN B  12      -0.318  34.388 -54.150  1.00 49.30           O  
ATOM   3683  CG  GLN B  12      -0.216  38.346 -56.227  1.00 49.30           C  
ATOM   3684  HG2 GLN B  12      -1.135  38.374 -56.813  1.00 49.30           H  
ATOM   3685  HG3 GLN B  12       0.604  38.248 -56.938  1.00 49.30           H  
ATOM   3686  CD  GLN B  12      -0.068  39.680 -55.494  1.00 49.30           C  
ATOM   3687  NE2 GLN B  12       0.513  40.686 -56.115  1.00 49.30           N  
ATOM   3688 HE21 GLN B  12       0.901  40.564 -57.039  1.00 49.30           H  
ATOM   3689 HE22 GLN B  12       0.614  41.538 -55.583  1.00 49.30           H  
ATOM   3690  OE1 GLN B  12      -0.477  39.858 -54.360  1.00 49.30           O  
ATOM   3691  N   GLN B  13       1.714  34.040 -55.046  1.00 56.10           N  
ATOM   3692  H   GLN B  13       2.312  34.254 -55.831  1.00 56.10           H  
ATOM   3693  CA  GLN B  13       2.190  33.060 -54.102  1.00 56.10           C  
ATOM   3694  HA  GLN B  13       1.440  32.279 -53.976  1.00 56.10           H  
ATOM   3695  C   GLN B  13       2.330  33.818 -52.805  1.00 56.10           C  
ATOM   3696  CB  GLN B  13       3.510  32.426 -54.558  1.00 56.10           C  
ATOM   3697  HB2 GLN B  13       3.994  31.968 -53.695  1.00 56.10           H  
ATOM   3698  HB3 GLN B  13       4.174  33.184 -54.972  1.00 56.10           H  
ATOM   3699  O   GLN B  13       3.227  34.639 -52.614  1.00 56.10           O  
ATOM   3700  CG  GLN B  13       3.229  31.329 -55.588  1.00 56.10           C  
ATOM   3701  HG2 GLN B  13       2.501  30.633 -55.173  1.00 56.10           H  
ATOM   3702  HG3 GLN B  13       2.804  31.771 -56.489  1.00 56.10           H  
ATOM   3703  CD  GLN B  13       4.475  30.555 -55.975  1.00 56.10           C  
ATOM   3704  NE2 GLN B  13       4.312  29.302 -56.328  1.00 56.10           N  
ATOM   3705 HE21 GLN B  13       3.390  28.892 -56.374  1.00 56.10           H  
ATOM   3706 HE22 GLN B  13       5.148  28.738 -56.382  1.00 56.10           H  
ATOM   3707  OE1 GLN B  13       5.597  31.039 -55.940  1.00 56.10           O  
ATOM   3708  N   ILE B  14       1.338  33.600 -51.957  1.00 70.64           N  
ATOM   3709  H   ILE B  14       0.579  33.002 -52.253  1.00 70.64           H  
ATOM   3710  CA  ILE B  14       1.308  34.129 -50.615  1.00 70.64           C  
ATOM   3711  HA  ILE B  14       1.342  35.217 -50.667  1.00 70.64           H  
ATOM   3712  C   ILE B  14       2.584  33.607 -49.963  1.00 70.64           C  
ATOM   3713  CB  ILE B  14       0.010  33.696 -49.901  1.00 70.64           C  
ATOM   3714  HB  ILE B  14       0.026  32.614 -49.773  1.00 70.64           H  
ATOM   3715  O   ILE B  14       2.920  32.426 -50.082  1.00 70.64           O  
ATOM   3716  CG1 ILE B  14      -1.232  34.076 -50.751  1.00 70.64           C  
ATOM   3717 HG12 ILE B  14      -1.275  35.159 -50.871  1.00 70.64           H  
ATOM   3718 HG13 ILE B  14      -1.155  33.630 -51.742  1.00 70.64           H  
ATOM   3719  CG2 ILE B  14      -0.044  34.353 -48.511  1.00 70.64           C  
ATOM   3720 HG21 ILE B  14      -0.089  35.438 -48.596  1.00 70.64           H  
ATOM   3721 HG22 ILE B  14      -0.913  33.991 -47.962  1.00 70.64           H  
ATOM   3722 HG23 ILE B  14       0.825  34.057 -47.923  1.00 70.64           H  
ATOM   3723  CD1 ILE B  14      -2.566  33.583 -50.182  1.00 70.64           C  
ATOM   3724 HD11 ILE B  14      -3.361  33.788 -50.900  1.00 70.64           H  
ATOM   3725 HD12 ILE B  14      -2.798  34.099 -49.251  1.00 70.64           H  
ATOM   3726 HD13 ILE B  14      -2.518  32.509 -50.003  1.00 70.64           H  
ATOM   3727  N   ALA B  15       3.362  34.517 -49.381  1.00 83.60           N  
ATOM   3728  H   ALA B  15       3.060  35.481 -49.352  1.00 83.60           H  
ATOM   3729  CA  ALA B  15       4.573  34.127 -48.688  1.00 83.60           C  
ATOM   3730  HA  ALA B  15       5.246  33.639 -49.392  1.00 83.60           H  
ATOM   3731  C   ALA B  15       4.186  33.133 -47.596  1.00 83.60           C  
ATOM   3732  CB  ALA B  15       5.262  35.367 -48.117  1.00 83.60           C  
ATOM   3733  HB1 ALA B  15       6.111  35.063 -47.506  1.00 83.60           H  
ATOM   3734  HB2 ALA B  15       4.568  35.935 -47.497  1.00 83.60           H  
ATOM   3735  HB3 ALA B  15       5.623  35.973 -48.948  1.00 83.60           H  
ATOM   3736  O   ALA B  15       3.483  33.504 -46.670  1.00 83.60           O  
ATOM   3737  N   ARG B  16       4.651  31.890 -47.723  1.00 93.27           N  
ATOM   3738  H   ARG B  16       5.102  31.640 -48.591  1.00 93.27           H  
ATOM   3739  CA  ARG B  16       4.355  30.821 -46.760  1.00 93.27           C  
ATOM   3740  HA  ARG B  16       3.351  30.988 -46.370  1.00 93.27           H  
ATOM   3741  C   ARG B  16       5.276  30.851 -45.540  1.00 93.27           C  
ATOM   3742  CB  ARG B  16       4.363  29.453 -47.456  1.00 93.27           C  
ATOM   3743  HB2 ARG B  16       3.982  28.715 -46.751  1.00 93.27           H  
ATOM   3744  HB3 ARG B  16       5.384  29.174 -47.715  1.00 93.27           H  
ATOM   3745  O   ARG B  16       5.135  30.039 -44.634  1.00 93.27           O  
ATOM   3746  CG  ARG B  16       3.498  29.447 -48.729  1.00 93.27           C  
ATOM   3747  HG2 ARG B  16       2.571  29.992 -48.552  1.00 93.27           H  
ATOM   3748  HG3 ARG B  16       4.042  29.946 -49.531  1.00 93.27           H  
ATOM   3749  CD  ARG B  16       3.158  28.030 -49.187  1.00 93.27           C  
ATOM   3750  HD2 ARG B  16       2.741  28.078 -50.193  1.00 93.27           H  
ATOM   3751  HD3 ARG B  16       4.067  27.427 -49.204  1.00 93.27           H  
ATOM   3752  NE  ARG B  16       2.168  27.429 -48.285  1.00 93.27           N  
ATOM   3753  HE  ARG B  16       1.778  28.038 -47.579  1.00 93.27           H  
ATOM   3754  NH1 ARG B  16       2.015  25.371 -49.282  1.00 93.27           N  
ATOM   3755 HH11 ARG B  16       1.586  24.458 -49.330  1.00 93.27           H  
ATOM   3756 HH12 ARG B  16       2.430  25.724 -50.133  1.00 93.27           H  
ATOM   3757  NH2 ARG B  16       1.010  25.733 -47.341  1.00 93.27           N  
ATOM   3758 HH21 ARG B  16       0.791  26.364 -46.583  1.00 93.27           H  
ATOM   3759 HH22 ARG B  16       0.825  24.744 -47.250  1.00 93.27           H  
ATOM   3760  CZ  ARG B  16       1.739  26.186 -48.311  1.00 93.27           C  
ATOM   3761  N   TRP B  17       6.233  31.779 -45.543  1.00 95.44           N  
ATOM   3762  H   TRP B  17       6.221  32.451 -46.296  1.00 95.44           H  
ATOM   3763  CA  TRP B  17       7.205  31.983 -44.480  1.00 95.44           C  
ATOM   3764  HA  TRP B  17       6.842  31.463 -43.593  1.00 95.44           H  
ATOM   3765  C   TRP B  17       7.320  33.469 -44.172  1.00 95.44           C  
ATOM   3766  CB  TRP B  17       8.564  31.382 -44.853  1.00 95.44           C  
ATOM   3767  HB2 TRP B  17       9.232  31.464 -43.996  1.00 95.44           H  
ATOM   3768  HB3 TRP B  17       8.997  31.955 -45.672  1.00 95.44           H  
ATOM   3769  O   TRP B  17       7.547  34.289 -45.069  1.00 95.44           O  
ATOM   3770  CG  TRP B  17       8.484  29.950 -45.269  1.00 95.44           C  
ATOM   3771  CD1 TRP B  17       8.441  28.889 -44.434  1.00 95.44           C  
ATOM   3772  HD1 TRP B  17       8.473  28.947 -43.356  1.00 95.44           H  
ATOM   3773  CD2 TRP B  17       8.272  29.416 -46.608  1.00 95.44           C  
ATOM   3774  CE2 TRP B  17       8.105  28.004 -46.506  1.00 95.44           C  
ATOM   3775  CE3 TRP B  17       8.191  29.989 -47.898  1.00 95.44           C  
ATOM   3776  HE3 TRP B  17       8.311  31.058 -47.997  1.00 95.44           H  
ATOM   3777  NE1 TRP B  17       8.197  27.740 -45.157  1.00 95.44           N  
ATOM   3778  HE1 TRP B  17       7.888  26.884 -44.719  1.00 95.44           H  
ATOM   3779  CH2 TRP B  17       7.784  27.803 -48.898  1.00 95.44           C  
ATOM   3780  HH2 TRP B  17       7.572  27.195 -49.766  1.00 95.44           H  
ATOM   3781  CZ2 TRP B  17       7.859  27.206 -47.629  1.00 95.44           C  
ATOM   3782  HZ2 TRP B  17       7.686  26.148 -47.501  1.00 95.44           H  
ATOM   3783  CZ3 TRP B  17       7.954  29.191 -49.033  1.00 95.44           C  
ATOM   3784  HZ3 TRP B  17       7.884  29.651 -50.008  1.00 95.44           H  
ATOM   3785  N   TYR B  18       7.192  33.819 -42.899  1.00 96.12           N  
ATOM   3786  H   TYR B  18       7.029  33.089 -42.222  1.00 96.12           H  
ATOM   3787  CA  TYR B  18       7.192  35.194 -42.430  1.00 96.12           C  
ATOM   3788  HA  TYR B  18       7.292  35.862 -43.285  1.00 96.12           H  
ATOM   3789  C   TYR B  18       8.377  35.418 -41.503  1.00 96.12           C  
ATOM   3790  CB  TYR B  18       5.857  35.545 -41.769  1.00 96.12           C  
ATOM   3791  HB2 TYR B  18       5.870  36.600 -41.494  1.00 96.12           H  
ATOM   3792  HB3 TYR B  18       5.748  34.981 -40.843  1.00 96.12           H  
ATOM   3793  O   TYR B  18       8.466  34.873 -40.411  1.00 96.12           O  
ATOM   3794  CG  TYR B  18       4.651  35.282 -42.645  1.00 96.12           C  
ATOM   3795  CD1 TYR B  18       4.164  36.295 -43.494  1.00 96.12           C  
ATOM   3796  HD1 TYR B  18       4.653  37.258 -43.516  1.00 96.12           H  
ATOM   3797  CD2 TYR B  18       4.011  34.027 -42.600  1.00 96.12           C  
ATOM   3798  HD2 TYR B  18       4.371  33.250 -41.942  1.00 96.12           H  
ATOM   3799  CE1 TYR B  18       3.022  36.062 -44.285  1.00 96.12           C  
ATOM   3800  HE1 TYR B  18       2.622  36.841 -44.916  1.00 96.12           H  
ATOM   3801  CE2 TYR B  18       2.866  33.796 -43.383  1.00 96.12           C  
ATOM   3802  HE2 TYR B  18       2.345  32.851 -43.342  1.00 96.12           H  
ATOM   3803  OH  TYR B  18       1.229  34.599 -44.926  1.00 96.12           O  
ATOM   3804  HH  TYR B  18       1.062  35.257 -45.605  1.00 96.12           H  
ATOM   3805  CZ  TYR B  18       2.364  34.814 -44.215  1.00 96.12           C  
ATOM   3806  N   PHE B  19       9.295  36.257 -41.970  1.00 95.59           N  
ATOM   3807  H   PHE B  19       9.170  36.589 -42.916  1.00 95.59           H  
ATOM   3808  CA  PHE B  19      10.456  36.712 -41.215  1.00 95.59           C  
ATOM   3809  HA  PHE B  19      10.681  36.014 -40.409  1.00 95.59           H  
ATOM   3810  C   PHE B  19      10.132  38.079 -40.609  1.00 95.59           C  
ATOM   3811  CB  PHE B  19      11.664  36.763 -42.157  1.00 95.59           C  
ATOM   3812  HB2 PHE B  19      11.447  37.431 -42.990  1.00 95.59           H  
ATOM   3813  HB3 PHE B  19      12.510  37.190 -41.618  1.00 95.59           H  
ATOM   3814  O   PHE B  19      10.046  39.079 -41.344  1.00 95.59           O  
ATOM   3815  CG  PHE B  19      12.090  35.420 -42.716  1.00 95.59           C  
ATOM   3816  CD1 PHE B  19      13.125  34.700 -42.095  1.00 95.59           C  
ATOM   3817  HD1 PHE B  19      13.579  35.079 -41.192  1.00 95.59           H  
ATOM   3818  CD2 PHE B  19      11.471  34.889 -43.863  1.00 95.59           C  
ATOM   3819  HD2 PHE B  19      10.654  35.407 -44.344  1.00 95.59           H  
ATOM   3820  CE1 PHE B  19      13.566  33.477 -42.623  1.00 95.59           C  
ATOM   3821  HE1 PHE B  19      14.357  32.932 -42.129  1.00 95.59           H  
ATOM   3822  CE2 PHE B  19      11.895  33.654 -44.383  1.00 95.59           C  
ATOM   3823  HE2 PHE B  19      11.406  33.237 -45.251  1.00 95.59           H  
ATOM   3824  CZ  PHE B  19      12.946  32.951 -43.768  1.00 95.59           C  
ATOM   3825  HZ  PHE B  19      13.262  31.996 -44.163  1.00 95.59           H  
ATOM   3826  N   SER B  20       9.923  38.119 -39.297  1.00 96.31           N  
ATOM   3827  H   SER B  20      10.024  37.261 -38.773  1.00 96.31           H  
ATOM   3828  CA  SER B  20       9.556  39.320 -38.548  1.00 96.31           C  
ATOM   3829  HA  SER B  20       9.010  40.008 -39.194  1.00 96.31           H  
ATOM   3830  C   SER B  20      10.796  40.020 -38.004  1.00 96.31           C  
ATOM   3831  CB  SER B  20       8.623  38.932 -37.411  1.00 96.31           C  
ATOM   3832  HB2 SER B  20       9.080  38.102 -36.871  1.00 96.31           H  
ATOM   3833  HB3 SER B  20       7.660  38.609 -37.805  1.00 96.31           H  
ATOM   3834  O   SER B  20      11.516  39.496 -37.160  1.00 96.31           O  
ATOM   3835  OG  SER B  20       8.448  40.020 -36.530  1.00 96.31           O  
ATOM   3836  HG  SER B  20       8.403  39.606 -35.666  1.00 96.31           H  
ATOM   3837  N   GLN B  21      11.060  41.237 -38.478  1.00 94.31           N  
ATOM   3838  H   GLN B  21      10.407  41.665 -39.119  1.00 94.31           H  
ATOM   3839  CA  GLN B  21      12.167  42.039 -37.952  1.00 94.31           C  
ATOM   3840  HA  GLN B  21      13.036  41.398 -37.804  1.00 94.31           H  
ATOM   3841  C   GLN B  21      11.869  42.676 -36.601  1.00 94.31           C  
ATOM   3842  CB  GLN B  21      12.539  43.140 -38.932  1.00 94.31           C  
ATOM   3843  HB2 GLN B  21      11.645  43.670 -39.260  1.00 94.31           H  
ATOM   3844  HB3 GLN B  21      13.196  43.849 -38.428  1.00 94.31           H  
ATOM   3845  O   GLN B  21      12.793  43.184 -35.976  1.00 94.31           O  
ATOM   3846  CG  GLN B  21      13.291  42.568 -40.130  1.00 94.31           C  
ATOM   3847  HG2 GLN B  21      14.137  41.975 -39.783  1.00 94.31           H  
ATOM   3848  HG3 GLN B  21      12.628  41.929 -40.714  1.00 94.31           H  
ATOM   3849  CD  GLN B  21      13.818  43.680 -41.010  1.00 94.31           C  
ATOM   3850  NE2 GLN B  21      14.411  43.324 -42.127  1.00 94.31           N  
ATOM   3851 HE21 GLN B  21      14.858  44.069 -42.642  1.00 94.31           H  
ATOM   3852 HE22 GLN B  21      14.697  42.370 -42.290  1.00 94.31           H  
ATOM   3853  OE1 GLN B  21      13.690  44.856 -40.714  1.00 94.31           O  
ATOM   3854  N   GLU B  22      10.618  42.650 -36.155  1.00 94.91           N  
ATOM   3855  H   GLU B  22       9.907  42.172 -36.691  1.00 94.91           H  
ATOM   3856  CA  GLU B  22      10.208  43.217 -34.876  1.00 94.91           C  
ATOM   3857  HA  GLU B  22      10.677  44.192 -34.736  1.00 94.91           H  
ATOM   3858  C   GLU B  22      10.656  42.316 -33.719  1.00 94.91           C  
ATOM   3859  CB  GLU B  22       8.690  43.412 -34.930  1.00 94.91           C  
ATOM   3860  HB2 GLU B  22       8.207  42.440 -35.028  1.00 94.91           H  
ATOM   3861  HB3 GLU B  22       8.456  44.008 -35.812  1.00 94.91           H  
ATOM   3862  O   GLU B  22      11.418  42.740 -32.852  1.00 94.91           O  
ATOM   3863  CG  GLU B  22       8.144  44.130 -33.693  1.00 94.91           C  
ATOM   3864  HG2 GLU B  22       8.658  45.086 -33.591  1.00 94.91           H  
ATOM   3865  HG3 GLU B  22       8.362  43.529 -32.810  1.00 94.91           H  
ATOM   3866  CD  GLU B  22       6.629  44.373 -33.774  1.00 94.91           C  
ATOM   3867  OE1 GLU B  22       6.105  44.980 -32.815  1.00 94.91           O  
ATOM   3868  OE2 GLU B  22       6.010  43.973 -34.787  1.00 94.91           O  
ATOM   3869  N   ASP B  23      10.309  41.028 -33.766  1.00 94.50           N  
ATOM   3870  H   ASP B  23       9.698  40.725 -34.511  1.00 94.50           H  
ATOM   3871  CA  ASP B  23      10.625  40.044 -32.719  1.00 94.50           C  
ATOM   3872  HA  ASP B  23      11.025  40.576 -31.855  1.00 94.50           H  
ATOM   3873  C   ASP B  23      11.709  39.030 -33.122  1.00 94.50           C  
ATOM   3874  CB  ASP B  23       9.333  39.360 -32.225  1.00 94.50           C  
ATOM   3875  HB2 ASP B  23       8.615  40.129 -31.939  1.00 94.50           H  
ATOM   3876  HB3 ASP B  23       9.570  38.783 -31.331  1.00 94.50           H  
ATOM   3877  O   ASP B  23      12.203  38.297 -32.272  1.00 94.50           O  
ATOM   3878  CG  ASP B  23       8.671  38.423 -33.242  1.00 94.50           C  
ATOM   3879  OD1 ASP B  23       7.759  37.641 -32.879  1.00 94.50           O  
ATOM   3880  OD2 ASP B  23       9.066  38.453 -34.430  1.00 94.50           O  
ATOM   3881  N   GLY B  24      12.130  39.017 -34.389  1.00 96.00           N  
ATOM   3882  H   GLY B  24      11.653  39.605 -35.057  1.00 96.00           H  
ATOM   3883  CA  GLY B  24      13.127  38.082 -34.911  1.00 96.00           C  
ATOM   3884  HA2 GLY B  24      13.932  37.948 -34.189  1.00 96.00           H  
ATOM   3885  HA3 GLY B  24      13.544  38.477 -35.837  1.00 96.00           H  
ATOM   3886  C   GLY B  24      12.529  36.717 -35.211  1.00 96.00           C  
ATOM   3887  O   GLY B  24      13.279  35.782 -35.466  1.00 96.00           O  
ATOM   3888  N   SER B  25      11.201  36.574 -35.151  1.00 96.86           N  
ATOM   3889  H   SER B  25      10.626  37.382 -34.956  1.00 96.86           H  
ATOM   3890  CA  SER B  25      10.545  35.294 -35.386  1.00 96.86           C  
ATOM   3891  HA  SER B  25      11.113  34.550 -34.829  1.00 96.86           H  
ATOM   3892  C   SER B  25      10.597  34.878 -36.851  1.00 96.86           C  
ATOM   3893  CB  SER B  25       9.107  35.248 -34.849  1.00 96.86           C  
ATOM   3894  HB2 SER B  25       9.125  35.419 -33.773  1.00 96.86           H  
ATOM   3895  HB3 SER B  25       8.699  34.252 -35.026  1.00 96.86           H  
ATOM   3896  O   SER B  25      10.561  35.705 -37.769  1.00 96.86           O  
ATOM   3897  OG  SER B  25       8.240  36.190 -35.446  1.00 96.86           O  
ATOM   3898  HG  SER B  25       8.480  37.047 -35.085  1.00 96.86           H  
ATOM   3899  N   LEU B  26      10.661  33.567 -37.050  1.00 96.71           N  
ATOM   3900  H   LEU B  26      10.691  32.972 -36.234  1.00 96.71           H  
ATOM   3901  CA  LEU B  26      10.401  32.922 -38.326  1.00 96.71           C  
ATOM   3902  HA  LEU B  26      10.201  33.675 -39.089  1.00 96.71           H  
ATOM   3903  C   LEU B  26       9.154  32.063 -38.171  1.00 96.71           C  
ATOM   3904  CB  LEU B  26      11.638  32.135 -38.765  1.00 96.71           C  
ATOM   3905  HB2 LEU B  26      12.399  32.852 -39.073  1.00 96.71           H  
ATOM   3906  HB3 LEU B  26      12.030  31.586 -37.908  1.00 96.71           H  
ATOM   3907  O   LEU B  26       9.148  31.081 -37.429  1.00 96.71           O  
ATOM   3908  CG  LEU B  26      11.391  31.138 -39.907  1.00 96.71           C  
ATOM   3909  HG  LEU B  26      10.708  30.351 -39.590  1.00 96.71           H  
ATOM   3910  CD1 LEU B  26      10.827  31.805 -41.164  1.00 96.71           C  
ATOM   3911 HD11 LEU B  26      11.377  32.721 -41.381  1.00 96.71           H  
ATOM   3912 HD12 LEU B  26      10.883  31.123 -42.012  1.00 96.71           H  
ATOM   3913 HD13 LEU B  26       9.779  32.061 -41.009  1.00 96.71           H  
ATOM   3914  CD2 LEU B  26      12.729  30.497 -40.236  1.00 96.71           C  
ATOM   3915 HD21 LEU B  26      12.617  29.865 -41.117  1.00 96.71           H  
ATOM   3916 HD22 LEU B  26      13.475  31.263 -40.444  1.00 96.71           H  
ATOM   3917 HD23 LEU B  26      13.057  29.889 -39.393  1.00 96.71           H  
ATOM   3918  N   GLU B  27       8.105  32.446 -38.880  1.00 96.76           N  
ATOM   3919  H   GLU B  27       8.179  33.286 -39.436  1.00 96.76           H  
ATOM   3920  CA  GLU B  27       6.851  31.713 -38.935  1.00 96.76           C  
ATOM   3921  HA  GLU B  27       6.847  30.980 -38.129  1.00 96.76           H  
ATOM   3922  C   GLU B  27       6.724  30.963 -40.260  1.00 96.76           C  
ATOM   3923  CB  GLU B  27       5.703  32.679 -38.658  1.00 96.76           C  
ATOM   3924  HB2 GLU B  27       5.689  33.448 -39.430  1.00 96.76           H  
ATOM   3925  HB3 GLU B  27       5.909  33.158 -37.701  1.00 96.76           H  
ATOM   3926  O   GLU B  27       7.029  31.512 -41.316  1.00 96.76           O  
ATOM   3927  CG  GLU B  27       4.325  32.006 -38.607  1.00 96.76           C  
ATOM   3928  HG2 GLU B  27       4.377  31.129 -37.962  1.00 96.76           H  
ATOM   3929  HG3 GLU B  27       4.065  31.669 -39.611  1.00 96.76           H  
ATOM   3930  CD  GLU B  27       3.233  32.953 -38.083  1.00 96.76           C  
ATOM   3931  OE1 GLU B  27       2.052  32.554 -38.156  1.00 96.76           O  
ATOM   3932  OE2 GLU B  27       3.578  34.050 -37.579  1.00 96.76           O  
ATOM   3933  N   SER B  28       6.289  29.709 -40.204  1.00 96.71           N  
ATOM   3934  H   SER B  28       6.047  29.342 -39.295  1.00 96.71           H  
ATOM   3935  CA  SER B  28       6.068  28.821 -41.344  1.00 96.71           C  
ATOM   3936  HA  SER B  28       6.303  29.332 -42.278  1.00 96.71           H  
ATOM   3937  C   SER B  28       4.600  28.404 -41.366  1.00 96.71           C  
ATOM   3938  CB  SER B  28       7.001  27.615 -41.193  1.00 96.71           C  
ATOM   3939  HB2 SER B  28       8.033  27.967 -41.194  1.00 96.71           H  
ATOM   3940  HB3 SER B  28       6.807  27.125 -40.239  1.00 96.71           H  
ATOM   3941  O   SER B  28       4.092  27.897 -40.368  1.00 96.71           O  
ATOM   3942  OG  SER B  28       6.842  26.675 -42.229  1.00 96.71           O  
ATOM   3943  HG  SER B  28       6.231  26.011 -41.902  1.00 96.71           H  
ATOM   3944  N   GLU B  29       3.913  28.588 -42.496  1.00 95.95           N  
ATOM   3945  H   GLU B  29       4.363  29.053 -43.271  1.00 95.95           H  
ATOM   3946  CA  GLU B  29       2.524  28.129 -42.660  1.00 95.95           C  
ATOM   3947  HA  GLU B  29       1.895  28.552 -41.877  1.00 95.95           H  
ATOM   3948  C   GLU B  29       2.409  26.603 -42.577  1.00 95.95           C  
ATOM   3949  CB  GLU B  29       1.977  28.533 -44.033  1.00 95.95           C  
ATOM   3950  HB2 GLU B  29       2.701  28.245 -44.795  1.00 95.95           H  
ATOM   3951  HB3 GLU B  29       1.065  27.962 -44.207  1.00 95.95           H  
ATOM   3952  O   GLU B  29       1.360  26.077 -42.208  1.00 95.95           O  
ATOM   3953  CG  GLU B  29       1.621  30.015 -44.193  1.00 95.95           C  
ATOM   3954  HG2 GLU B  29       0.949  30.303 -43.384  1.00 95.95           H  
ATOM   3955  HG3 GLU B  29       2.528  30.614 -44.121  1.00 95.95           H  
ATOM   3956  CD  GLU B  29       0.934  30.267 -45.548  1.00 95.95           C  
ATOM   3957  OE1 GLU B  29       0.370  31.368 -45.723  1.00 95.95           O  
ATOM   3958  OE2 GLU B  29       0.995  29.363 -46.429  1.00 95.95           O  
ATOM   3959  N   GLY B  30       3.475  25.892 -42.952  1.00 96.08           N  
ATOM   3960  H   GLY B  30       4.295  26.401 -43.250  1.00 96.08           H  
ATOM   3961  CA  GLY B  30       3.577  24.443 -42.851  1.00 96.08           C  
ATOM   3962  HA2 GLY B  30       2.601  24.017 -42.619  1.00 96.08           H  
ATOM   3963  HA3 GLY B  30       3.894  24.041 -43.814  1.00 96.08           H  
ATOM   3964  C   GLY B  30       4.578  23.985 -41.789  1.00 96.08           C  
ATOM   3965  O   GLY B  30       5.191  24.804 -41.099  1.00 96.08           O  
ATOM   3966  N   PRO B  31       4.782  22.664 -41.661  1.00 96.77           N  
ATOM   3967  CA  PRO B  31       5.659  22.089 -40.648  1.00 96.77           C  
ATOM   3968  HA  PRO B  31       5.244  22.346 -39.674  1.00 96.77           H  
ATOM   3969  C   PRO B  31       7.109  22.580 -40.737  1.00 96.77           C  
ATOM   3970  CB  PRO B  31       5.590  20.572 -40.858  1.00 96.77           C  
ATOM   3971  HB2 PRO B  31       5.647  20.030 -39.914  1.00 96.77           H  
ATOM   3972  HB3 PRO B  31       6.396  20.252 -41.518  1.00 96.77           H  
ATOM   3973  O   PRO B  31       7.664  22.692 -41.831  1.00 96.77           O  
ATOM   3974  CG  PRO B  31       4.254  20.356 -41.568  1.00 96.77           C  
ATOM   3975  HG2 PRO B  31       4.268  19.462 -42.191  1.00 96.77           H  
ATOM   3976  HG3 PRO B  31       3.446  20.302 -40.839  1.00 96.77           H  
ATOM   3977  CD  PRO B  31       4.092  21.620 -42.404  1.00 96.77           C  
ATOM   3978  HD2 PRO B  31       3.033  21.840 -42.536  1.00 96.77           H  
ATOM   3979  HD3 PRO B  31       4.566  21.488 -43.377  1.00 96.77           H  
ATOM   3980  N   LEU B  32       7.757  22.773 -39.590  1.00 97.23           N  
ATOM   3981  H   LEU B  32       7.254  22.635 -38.726  1.00 97.23           H  
ATOM   3982  CA  LEU B  32       9.217  22.872 -39.531  1.00 97.23           C  
ATOM   3983  HA  LEU B  32       9.595  23.331 -40.444  1.00 97.23           H  
ATOM   3984  C   LEU B  32       9.798  21.465 -39.439  1.00 97.23           C  
ATOM   3985  CB  LEU B  32       9.652  23.722 -38.332  1.00 97.23           C  
ATOM   3986  HB2 LEU B  32      10.736  23.663 -38.236  1.00 97.23           H  
ATOM   3987  HB3 LEU B  32       9.211  23.295 -37.432  1.00 97.23           H  
ATOM   3988  O   LEU B  32       9.370  20.694 -38.585  1.00 97.23           O  
ATOM   3989  CG  LEU B  32       9.249  25.196 -38.446  1.00 97.23           C  
ATOM   3990  HG  LEU B  32       8.187  25.244 -38.688  1.00 97.23           H  
ATOM   3991  CD1 LEU B  32       9.500  25.911 -37.124  1.00 97.23           C  
ATOM   3992 HD11 LEU B  32       8.934  25.428 -36.328  1.00 97.23           H  
ATOM   3993 HD12 LEU B  32      10.563  25.885 -36.885  1.00 97.23           H  
ATOM   3994 HD13 LEU B  32       9.162  26.944 -37.208  1.00 97.23           H  
ATOM   3995  CD2 LEU B  32      10.007  25.930 -39.545  1.00 97.23           C  
ATOM   3996 HD21 LEU B  32       9.722  25.500 -40.506  1.00 97.23           H  
ATOM   3997 HD22 LEU B  32       9.734  26.985 -39.543  1.00 97.23           H  
ATOM   3998 HD23 LEU B  32      11.083  25.829 -39.399  1.00 97.23           H  
ATOM   3999  N   LYS B  33      10.750  21.121 -40.302  1.00 97.32           N  
ATOM   4000  H   LYS B  33      11.058  21.812 -40.971  1.00 97.32           H  
ATOM   4001  CA  LYS B  33      11.355  19.783 -40.361  1.00 97.32           C  
ATOM   4002  HA  LYS B  33      10.962  19.160 -39.557  1.00 97.32           H  
ATOM   4003  C   LYS B  33      12.863  19.903 -40.144  1.00 97.32           C  
ATOM   4004  CB  LYS B  33      11.007  19.105 -41.700  1.00 97.32           C  
ATOM   4005  HB2 LYS B  33      11.445  18.107 -41.716  1.00 97.32           H  
ATOM   4006  HB3 LYS B  33      11.461  19.686 -42.503  1.00 97.32           H  
ATOM   4007  O   LYS B  33      13.517  20.673 -40.841  1.00 97.32           O  
ATOM   4008  CG  LYS B  33       9.499  18.997 -41.999  1.00 97.32           C  
ATOM   4009  HG2 LYS B  33       9.018  18.365 -41.252  1.00 97.32           H  
ATOM   4010  HG3 LYS B  33       9.046  19.987 -41.958  1.00 97.32           H  
ATOM   4011  CD  LYS B  33       9.253  18.418 -43.401  1.00 97.32           C  
ATOM   4012  HD2 LYS B  33       9.671  17.414 -43.470  1.00 97.32           H  
ATOM   4013  HD3 LYS B  33       9.763  19.054 -44.125  1.00 97.32           H  
ATOM   4014  CE  LYS B  33       7.750  18.381 -43.719  1.00 97.32           C  
ATOM   4015  HE2 LYS B  33       7.285  19.250 -43.254  1.00 97.32           H  
ATOM   4016  HE3 LYS B  33       7.318  17.483 -43.277  1.00 97.32           H  
ATOM   4017  NZ  LYS B  33       7.498  18.436 -45.184  1.00 97.32           N  
ATOM   4018  HZ1 LYS B  33       6.525  18.579 -45.417  1.00 97.32           H  
ATOM   4019  HZ2 LYS B  33       7.940  19.256 -45.572  1.00 97.32           H  
ATOM   4020  HZ3 LYS B  33       7.867  17.629 -45.666  1.00 97.32           H  
ATOM   4021  N   ALA B  34      13.422  19.190 -39.175  1.00 97.17           N  
ATOM   4022  H   ALA B  34      12.839  18.600 -38.597  1.00 97.17           H  
ATOM   4023  CA  ALA B  34      14.865  19.168 -38.934  1.00 97.17           C  
ATOM   4024  HA  ALA B  34      15.379  19.171 -39.895  1.00 97.17           H  
ATOM   4025  C   ALA B  34      15.278  17.919 -38.147  1.00 97.17           C  
ATOM   4026  CB  ALA B  34      15.261  20.428 -38.159  1.00 97.17           C  
ATOM   4027  HB1 ALA B  34      15.003  21.293 -38.769  1.00 97.17           H  
ATOM   4028  HB2 ALA B  34      16.336  20.437 -37.977  1.00 97.17           H  
ATOM   4029  HB3 ALA B  34      14.731  20.471 -37.207  1.00 97.17           H  
ATOM   4030  O   ALA B  34      14.469  17.392 -37.387  1.00 97.17           O  
ATOM   4031  N   PRO B  35      16.540  17.462 -38.231  1.00 96.90           N  
ATOM   4032  CA  PRO B  35      17.011  16.351 -37.404  1.00 96.90           C  
ATOM   4033  HA  PRO B  35      16.446  15.455 -37.661  1.00 96.90           H  
ATOM   4034  C   PRO B  35      16.869  16.622 -35.901  1.00 96.90           C  
ATOM   4035  CB  PRO B  35      18.479  16.156 -37.789  1.00 96.90           C  
ATOM   4036  HB2 PRO B  35      19.124  16.743 -37.136  1.00 96.90           H  
ATOM   4037  HB3 PRO B  35      18.766  15.105 -37.758  1.00 96.90           H  
ATOM   4038  O   PRO B  35      16.563  15.714 -35.127  1.00 96.90           O  
ATOM   4039  CG  PRO B  35      18.564  16.720 -39.204  1.00 96.90           C  
ATOM   4040  HG2 PRO B  35      18.255  15.961 -39.923  1.00 96.90           H  
ATOM   4041  HG3 PRO B  35      19.573  17.069 -39.423  1.00 96.90           H  
ATOM   4042  CD  PRO B  35      17.552  17.861 -39.197  1.00 96.90           C  
ATOM   4043  HD2 PRO B  35      17.131  17.969 -40.197  1.00 96.90           H  
ATOM   4044  HD3 PRO B  35      18.029  18.788 -38.880  1.00 96.90           H  
ATOM   4045  N   SER B  36      17.074  17.876 -35.484  1.00 97.60           N  
ATOM   4046  H   SER B  36      17.256  18.594 -36.171  1.00 97.60           H  
ATOM   4047  CA  SER B  36      16.909  18.300 -34.097  1.00 97.60           C  
ATOM   4048  HA  SER B  36      16.106  17.697 -33.675  1.00 97.60           H  
ATOM   4049  C   SER B  36      16.492  19.763 -33.958  1.00 97.60           C  
ATOM   4050  CB  SER B  36      18.184  18.032 -33.287  1.00 97.60           C  
ATOM   4051  HB2 SER B  36      18.399  16.964 -33.303  1.00 97.60           H  
ATOM   4052  HB3 SER B  36      18.020  18.330 -32.251  1.00 97.60           H  
ATOM   4053  O   SER B  36      16.667  20.574 -34.871  1.00 97.60           O  
ATOM   4054  OG  SER B  36      19.298  18.734 -33.806  1.00 97.60           O  
ATOM   4055  HG  SER B  36      19.714  18.163 -34.456  1.00 97.60           H  
ATOM   4056  N   VAL B  37      15.956  20.096 -32.786  1.00 97.78           N  
ATOM   4057  H   VAL B  37      15.795  19.358 -32.116  1.00 97.78           H  
ATOM   4058  CA  VAL B  37      15.604  21.461 -32.384  1.00 97.78           C  
ATOM   4059  HA  VAL B  37      15.882  22.158 -33.175  1.00 97.78           H  
ATOM   4060  C   VAL B  37      16.370  21.834 -31.122  1.00 97.78           C  
ATOM   4061  CB  VAL B  37      14.093  21.585 -32.164  1.00 97.78           C  
ATOM   4062  HB  VAL B  37      13.784  20.824 -31.449  1.00 97.78           H  
ATOM   4063  O   VAL B  37      16.383  21.088 -30.146  1.00 97.78           O  
ATOM   4064  CG1 VAL B  37      13.668  22.951 -31.618  1.00 97.78           C  
ATOM   4065 HG11 VAL B  37      14.126  23.138 -30.646  1.00 97.78           H  
ATOM   4066 HG12 VAL B  37      12.588  22.937 -31.471  1.00 97.78           H  
ATOM   4067 HG13 VAL B  37      13.944  23.746 -32.311  1.00 97.78           H  
ATOM   4068  CG2 VAL B  37      13.333  21.358 -33.470  1.00 97.78           C  
ATOM   4069 HG21 VAL B  37      13.604  20.400 -33.913  1.00 97.78           H  
ATOM   4070 HG22 VAL B  37      13.539  22.157 -34.182  1.00 97.78           H  
ATOM   4071 HG23 VAL B  37      12.268  21.343 -33.236  1.00 97.78           H  
ATOM   4072  N   GLN B  38      16.989  23.006 -31.126  1.00 96.98           N  
ATOM   4073  H   GLN B  38      16.929  23.570 -31.961  1.00 96.98           H  
ATOM   4074  CA  GLN B  38      17.603  23.619 -29.958  1.00 96.98           C  
ATOM   4075  HA  GLN B  38      17.633  22.893 -29.145  1.00 96.98           H  
ATOM   4076  C   GLN B  38      16.728  24.794 -29.526  1.00 96.98           C  
ATOM   4077  CB  GLN B  38      19.053  24.034 -30.248  1.00 96.98           C  
ATOM   4078  HB2 GLN B  38      19.502  24.382 -29.318  1.00 96.98           H  
ATOM   4079  HB3 GLN B  38      19.055  24.862 -30.957  1.00 96.98           H  
ATOM   4080  O   GLN B  38      16.709  25.829 -30.192  1.00 96.98           O  
ATOM   4081  CG  GLN B  38      19.896  22.879 -30.815  1.00 96.98           C  
ATOM   4082  HG2 GLN B  38      19.837  22.020 -30.146  1.00 96.98           H  
ATOM   4083  HG3 GLN B  38      19.493  22.580 -31.782  1.00 96.98           H  
ATOM   4084  CD  GLN B  38      21.366  23.224 -31.016  1.00 96.98           C  
ATOM   4085  NE2 GLN B  38      22.138  22.313 -31.568  1.00 96.98           N  
ATOM   4086 HE21 GLN B  38      23.125  22.524 -31.586  1.00 96.98           H  
ATOM   4087 HE22 GLN B  38      21.760  21.405 -31.799  1.00 96.98           H  
ATOM   4088  OE1 GLN B  38      21.864  24.294 -30.715  1.00 96.98           O  
ATOM   4089  N   ALA B  39      15.972  24.606 -28.446  1.00 96.64           N  
ATOM   4090  H   ALA B  39      16.071  23.736 -27.941  1.00 96.64           H  
ATOM   4091  CA  ALA B  39      15.106  25.620 -27.857  1.00 96.64           C  
ATOM   4092  HA  ALA B  39      15.567  26.595 -28.013  1.00 96.64           H  
ATOM   4093  C   ALA B  39      14.977  25.420 -26.344  1.00 96.64           C  
ATOM   4094  CB  ALA B  39      13.739  25.591 -28.551  1.00 96.64           C  
ATOM   4095  HB1 ALA B  39      13.270  24.617 -28.415  1.00 96.64           H  
ATOM   4096  HB2 ALA B  39      13.095  26.363 -28.130  1.00 96.64           H  
ATOM   4097  HB3 ALA B  39      13.876  25.786 -29.615  1.00 96.64           H  
ATOM   4098  O   ALA B  39      14.847  24.291 -25.879  1.00 96.64           O  
ATOM   4099  N   GLY B  40      15.002  26.518 -25.581  1.00 96.43           N  
ATOM   4100  H   GLY B  40      15.100  27.418 -26.030  1.00 96.43           H  
ATOM   4101  CA  GLY B  40      14.856  26.482 -24.118  1.00 96.43           C  
ATOM   4102  HA2 GLY B  40      15.371  25.608 -23.720  1.00 96.43           H  
ATOM   4103  HA3 GLY B  40      15.317  27.375 -23.696  1.00 96.43           H  
ATOM   4104  C   GLY B  40      13.399  26.435 -23.643  1.00 96.43           C  
ATOM   4105  O   GLY B  40      13.134  26.087 -22.491  1.00 96.43           O  
ATOM   4106  N   GLN B  41      12.458  26.766 -24.529  1.00 97.10           N  
ATOM   4107  H   GLN B  41      12.760  27.046 -25.451  1.00 97.10           H  
ATOM   4108  CA  GLN B  41      11.023  26.811 -24.262  1.00 97.10           C  
ATOM   4109  HA  GLN B  41      10.792  26.134 -23.440  1.00 97.10           H  
ATOM   4110  C   GLN B  41      10.225  26.374 -25.496  1.00 97.10           C  
ATOM   4111  CB  GLN B  41      10.646  28.238 -23.828  1.00 97.10           C  
ATOM   4112  HB2 GLN B  41      11.159  28.463 -22.894  1.00 97.10           H  
ATOM   4113  HB3 GLN B  41      10.986  28.947 -24.583  1.00 97.10           H  
ATOM   4114  O   GLN B  41      10.555  26.743 -26.624  1.00 97.10           O  
ATOM   4115  CG  GLN B  41       9.133  28.418 -23.628  1.00 97.10           C  
ATOM   4116  HG2 GLN B  41       8.765  27.666 -22.930  1.00 97.10           H  
ATOM   4117  HG3 GLN B  41       8.623  28.276 -24.581  1.00 97.10           H  
ATOM   4118  CD  GLN B  41       8.752  29.798 -23.105  1.00 97.10           C  
ATOM   4119  NE2 GLN B  41       7.520  30.212 -23.304  1.00 97.10           N  
ATOM   4120 HE21 GLN B  41       6.854  29.646 -23.810  1.00 97.10           H  
ATOM   4121 HE22 GLN B  41       7.285  31.087 -22.858  1.00 97.10           H  
ATOM   4122  OE1 GLN B  41       9.523  30.531 -22.517  1.00 97.10           O  
ATOM   4123  N   ILE B  42       9.128  25.652 -25.283  1.00 97.73           N  
ATOM   4124  H   ILE B  42       8.907  25.383 -24.335  1.00 97.73           H  
ATOM   4125  CA  ILE B  42       8.155  25.305 -26.321  1.00 97.73           C  
ATOM   4126  HA  ILE B  42       8.350  25.925 -27.196  1.00 97.73           H  
ATOM   4127  C   ILE B  42       6.749  25.632 -25.817  1.00 97.73           C  
ATOM   4128  CB  ILE B  42       8.298  23.833 -26.757  1.00 97.73           C  
ATOM   4129  HB  ILE B  42       7.999  23.192 -25.928  1.00 97.73           H  
ATOM   4130  O   ILE B  42       6.466  25.477 -24.630  1.00 97.73           O  
ATOM   4131  CG1 ILE B  42       9.764  23.511 -27.129  1.00 97.73           C  
ATOM   4132 HG12 ILE B  42      10.127  24.237 -27.857  1.00 97.73           H  
ATOM   4133 HG13 ILE B  42      10.382  23.602 -26.235  1.00 97.73           H  
ATOM   4134  CG2 ILE B  42       7.393  23.533 -27.959  1.00 97.73           C  
ATOM   4135 HG21 ILE B  42       7.377  22.453 -28.103  1.00 97.73           H  
ATOM   4136 HG22 ILE B  42       6.359  23.831 -27.786  1.00 97.73           H  
ATOM   4137 HG23 ILE B  42       7.758  24.032 -28.857  1.00 97.73           H  
ATOM   4138  CD1 ILE B  42      10.005  22.109 -27.686  1.00 97.73           C  
ATOM   4139 HD11 ILE B  42       9.609  21.356 -27.005  1.00 97.73           H  
ATOM   4140 HD12 ILE B  42       9.552  22.000 -28.671  1.00 97.73           H  
ATOM   4141 HD13 ILE B  42      11.082  21.981 -27.793  1.00 97.73           H  
ATOM   4142  N   THR B  43       5.858  26.106 -26.686  1.00 96.69           N  
ATOM   4143  H   THR B  43       6.132  26.234 -27.650  1.00 96.69           H  
ATOM   4144  CA  THR B  43       4.437  26.228 -26.329  1.00 96.69           C  
ATOM   4145  HA  THR B  43       4.392  26.828 -25.420  1.00 96.69           H  
ATOM   4146  C   THR B  43       3.814  24.869 -26.040  1.00 96.69           C  
ATOM   4147  CB  THR B  43       3.602  26.936 -27.394  1.00 96.69           C  
ATOM   4148  HB  THR B  43       2.552  26.919 -27.102  1.00 96.69           H  
ATOM   4149  O   THR B  43       4.359  23.844 -26.420  1.00 96.69           O  
ATOM   4150  CG2 THR B  43       4.033  28.395 -27.517  1.00 96.69           C  
ATOM   4151 HG21 THR B  43       5.100  28.450 -27.737  1.00 96.69           H  
ATOM   4152 HG22 THR B  43       3.467  28.871 -28.318  1.00 96.69           H  
ATOM   4153 HG23 THR B  43       3.832  28.915 -26.581  1.00 96.69           H  
ATOM   4154  OG1 THR B  43       3.732  26.292 -28.642  1.00 96.69           O  
ATOM   4155  HG1 THR B  43       3.350  25.414 -28.578  1.00 96.69           H  
ATOM   4156  N   SER B  44       2.648  24.830 -25.406  1.00 97.68           N  
ATOM   4157  H   SER B  44       2.228  25.692 -25.088  1.00 97.68           H  
ATOM   4158  CA  SER B  44       1.924  23.567 -25.204  1.00 97.68           C  
ATOM   4159  HA  SER B  44       2.527  22.921 -24.566  1.00 97.68           H  
ATOM   4160  C   SER B  44       1.702  22.830 -26.523  1.00 97.68           C  
ATOM   4161  CB  SER B  44       0.604  23.825 -24.494  1.00 97.68           C  
ATOM   4162  HB2 SER B  44       0.156  22.884 -24.172  1.00 97.68           H  
ATOM   4163  HB3 SER B  44      -0.083  24.369 -25.142  1.00 97.68           H  
ATOM   4164  O   SER B  44       1.181  23.404 -27.478  1.00 97.68           O  
ATOM   4165  OG  SER B  44       0.959  24.616 -23.384  1.00 97.68           O  
ATOM   4166  HG  SER B  44       1.915  24.570 -23.316  1.00 97.68           H  
ATOM   4167  N   PHE B  45       2.132  21.571 -26.565  1.00 97.34           N  
ATOM   4168  H   PHE B  45       2.521  21.165 -25.725  1.00 97.34           H  
ATOM   4169  CA  PHE B  45       2.164  20.756 -27.776  1.00 97.34           C  
ATOM   4170  HA  PHE B  45       1.491  21.195 -28.512  1.00 97.34           H  
ATOM   4171  C   PHE B  45       1.679  19.339 -27.487  1.00 97.34           C  
ATOM   4172  CB  PHE B  45       3.577  20.738 -28.384  1.00 97.34           C  
ATOM   4173  HB2 PHE B  45       3.522  20.264 -29.364  1.00 97.34           H  
ATOM   4174  HB3 PHE B  45       3.908  21.764 -28.541  1.00 97.34           H  
ATOM   4175  O   PHE B  45       1.608  18.911 -26.333  1.00 97.34           O  
ATOM   4176  CG  PHE B  45       4.610  20.005 -27.546  1.00 97.34           C  
ATOM   4177  CD1 PHE B  45       5.430  20.725 -26.665  1.00 97.34           C  
ATOM   4178  HD1 PHE B  45       5.380  21.804 -26.635  1.00 97.34           H  
ATOM   4179  CD2 PHE B  45       4.728  18.604 -27.606  1.00 97.34           C  
ATOM   4180  HD2 PHE B  45       4.114  18.032 -28.286  1.00 97.34           H  
ATOM   4181  CE1 PHE B  45       6.324  20.064 -25.817  1.00 97.34           C  
ATOM   4182  HE1 PHE B  45       6.935  20.648 -25.145  1.00 97.34           H  
ATOM   4183  CE2 PHE B  45       5.604  17.936 -26.734  1.00 97.34           C  
ATOM   4184  HE2 PHE B  45       5.633  16.856 -26.724  1.00 97.34           H  
ATOM   4185  CZ  PHE B  45       6.397  18.665 -25.834  1.00 97.34           C  
ATOM   4186  HZ  PHE B  45       7.043  18.149 -25.138  1.00 97.34           H  
ATOM   4187  N   GLY B  46       1.293  18.619 -28.536  1.00 97.74           N  
ATOM   4188  H   GLY B  46       1.266  19.054 -29.447  1.00 97.74           H  
ATOM   4189  CA  GLY B  46       0.995  17.196 -28.463  1.00 97.74           C  
ATOM   4190  HA2 GLY B  46       1.044  16.862 -27.426  1.00 97.74           H  
ATOM   4191  HA3 GLY B  46      -0.014  16.998 -28.824  1.00 97.74           H  
ATOM   4192  C   GLY B  46       1.995  16.390 -29.278  1.00 97.74           C  
ATOM   4193  O   GLY B  46       2.522  16.862 -30.286  1.00 97.74           O  
ATOM   4194  N   VAL B  47       2.289  15.173 -28.842  1.00 97.91           N  
ATOM   4195  H   VAL B  47       1.875  14.861 -27.975  1.00 97.91           H  
ATOM   4196  CA  VAL B  47       3.184  14.269 -29.563  1.00 97.91           C  
ATOM   4197  HA  VAL B  47       3.938  14.870 -30.071  1.00 97.91           H  
ATOM   4198  C   VAL B  47       2.374  13.503 -30.599  1.00 97.91           C  
ATOM   4199  CB  VAL B  47       3.941  13.331 -28.620  1.00 97.91           C  
ATOM   4200  HB  VAL B  47       3.253  12.627 -28.153  1.00 97.91           H  
ATOM   4201  O   VAL B  47       1.477  12.746 -30.240  1.00 97.91           O  
ATOM   4202  CG1 VAL B  47       5.005  12.562 -29.409  1.00 97.91           C  
ATOM   4203 HG11 VAL B  47       5.668  13.262 -29.918  1.00 97.91           H  
ATOM   4204 HG12 VAL B  47       4.539  11.910 -30.147  1.00 97.91           H  
ATOM   4205 HG13 VAL B  47       5.597  11.960 -28.720  1.00 97.91           H  
ATOM   4206  CG2 VAL B  47       4.663  14.120 -27.527  1.00 97.91           C  
ATOM   4207 HG21 VAL B  47       3.951  14.656 -26.899  1.00 97.91           H  
ATOM   4208 HG22 VAL B  47       5.368  14.822 -27.973  1.00 97.91           H  
ATOM   4209 HG23 VAL B  47       5.200  13.412 -26.896  1.00 97.91           H  
ATOM   4210  N   ASN B  48       2.669  13.721 -31.881  1.00 96.28           N  
ATOM   4211  H   ASN B  48       3.450  14.335 -32.061  1.00 96.28           H  
ATOM   4212  CA  ASN B  48       1.917  13.221 -33.044  1.00 96.28           C  
ATOM   4213  HA  ASN B  48       2.354  13.699 -33.921  1.00 96.28           H  
ATOM   4214  C   ASN B  48       0.424  13.613 -33.087  1.00 96.28           C  
ATOM   4215  CB  ASN B  48       2.123  11.705 -33.217  1.00 96.28           C  
ATOM   4216  HB2 ASN B  48       1.538  11.356 -34.068  1.00 96.28           H  
ATOM   4217  HB3 ASN B  48       1.743  11.197 -32.331  1.00 96.28           H  
ATOM   4218  O   ASN B  48      -0.322  13.081 -33.906  1.00 96.28           O  
ATOM   4219  CG  ASN B  48       3.557  11.294 -33.473  1.00 96.28           C  
ATOM   4220  ND2 ASN B  48       3.880  10.043 -33.267  1.00 96.28           N  
ATOM   4221 HD21 ASN B  48       4.870   9.841 -33.266  1.00 96.28           H  
ATOM   4222 HD22 ASN B  48       3.192   9.401 -32.901  1.00 96.28           H  
ATOM   4223  OD1 ASN B  48       4.403  12.062 -33.884  1.00 96.28           O  
ATOM   4224  N   VAL B  49      -0.004  14.565 -32.259  1.00 96.28           N  
ATOM   4225  H   VAL B  49       0.656  14.965 -31.607  1.00 96.28           H  
ATOM   4226  CA  VAL B  49      -1.382  15.061 -32.182  1.00 96.28           C  
ATOM   4227  HA  VAL B  49      -1.846  14.952 -33.162  1.00 96.28           H  
ATOM   4228  C   VAL B  49      -1.371  16.547 -31.822  1.00 96.28           C  
ATOM   4229  CB  VAL B  49      -2.179  14.212 -31.168  1.00 96.28           C  
ATOM   4230  HB  VAL B  49      -2.002  13.161 -31.399  1.00 96.28           H  
ATOM   4231  O   VAL B  49      -0.436  17.023 -31.184  1.00 96.28           O  
ATOM   4232  CG1 VAL B  49      -1.746  14.449 -29.715  1.00 96.28           C  
ATOM   4233 HG11 VAL B  49      -2.236  13.719 -29.070  1.00 96.28           H  
ATOM   4234 HG12 VAL B  49      -0.669  14.314 -29.614  1.00 96.28           H  
ATOM   4235 HG13 VAL B  49      -2.024  15.450 -29.385  1.00 96.28           H  
ATOM   4236  CG2 VAL B  49      -3.683  14.452 -31.307  1.00 96.28           C  
ATOM   4237 HG21 VAL B  49      -4.215  13.785 -30.628  1.00 96.28           H  
ATOM   4238 HG22 VAL B  49      -3.999  14.228 -32.326  1.00 96.28           H  
ATOM   4239 HG23 VAL B  49      -3.927  15.485 -31.060  1.00 96.28           H  
ATOM   4240  N   THR B  50      -2.393  17.302 -32.216  1.00 96.02           N  
ATOM   4241  H   THR B  50      -3.159  16.862 -32.707  1.00 96.02           H  
ATOM   4242  CA  THR B  50      -2.559  18.685 -31.744  1.00 96.02           C  
ATOM   4243  HA  THR B  50      -1.590  19.185 -31.746  1.00 96.02           H  
ATOM   4244  C   THR B  50      -3.096  18.683 -30.315  1.00 96.02           C  
ATOM   4245  CB  THR B  50      -3.490  19.466 -32.672  1.00 96.02           C  
ATOM   4246  HB  THR B  50      -4.465  18.980 -32.703  1.00 96.02           H  
ATOM   4247  O   THR B  50      -4.097  18.030 -30.044  1.00 96.02           O  
ATOM   4248  CG2 THR B  50      -3.664  20.924 -32.246  1.00 96.02           C  
ATOM   4249 HG21 THR B  50      -4.254  21.450 -32.996  1.00 96.02           H  
ATOM   4250 HG22 THR B  50      -2.690  21.405 -32.156  1.00 96.02           H  
ATOM   4251 HG23 THR B  50      -4.188  20.980 -31.292  1.00 96.02           H  
ATOM   4252  OG1 THR B  50      -2.939  19.478 -33.970  1.00 96.02           O  
ATOM   4253  HG1 THR B  50      -2.387  18.700 -34.080  1.00 96.02           H  
ATOM   4254  N   ASN B  51      -2.447  19.407 -29.404  1.00 96.41           N  
ATOM   4255  H   ASN B  51      -1.627  19.919 -29.697  1.00 96.41           H  
ATOM   4256  CA  ASN B  51      -2.821  19.452 -27.987  1.00 96.41           C  
ATOM   4257  HA  ASN B  51      -2.914  18.428 -27.625  1.00 96.41           H  
ATOM   4258  C   ASN B  51      -4.172  20.150 -27.742  1.00 96.41           C  
ATOM   4259  CB  ASN B  51      -1.654  20.118 -27.245  1.00 96.41           C  
ATOM   4260  HB2 ASN B  51      -1.482  21.121 -27.637  1.00 96.41           H  
ATOM   4261  HB3 ASN B  51      -0.781  19.498 -27.450  1.00 96.41           H  
ATOM   4262  O   ASN B  51      -4.423  21.229 -28.279  1.00 96.41           O  
ATOM   4263  CG  ASN B  51      -1.784  20.216 -25.738  1.00 96.41           C  
ATOM   4264  ND2 ASN B  51      -0.707  20.086 -25.006  1.00 96.41           N  
ATOM   4265 HD21 ASN B  51      -0.820  20.314 -24.029  1.00 96.41           H  
ATOM   4266 HD22 ASN B  51       0.196  19.867 -25.402  1.00 96.41           H  
ATOM   4267  OD1 ASN B  51      -2.841  20.446 -25.190  1.00 96.41           O  
ATOM   4268  N   ALA B  52      -5.011  19.548 -26.891  1.00 96.38           N  
ATOM   4269  H   ALA B  52      -4.764  18.636 -26.533  1.00 96.38           H  
ATOM   4270  CA  ALA B  52      -6.280  20.099 -26.413  1.00 96.38           C  
ATOM   4271  HA  ALA B  52      -6.367  21.128 -26.760  1.00 96.38           H  
ATOM   4272  C   ALA B  52      -6.399  20.155 -24.868  1.00 96.38           C  
ATOM   4273  CB  ALA B  52      -7.415  19.292 -27.056  1.00 96.38           C  
ATOM   4274  HB1 ALA B  52      -7.393  18.264 -26.692  1.00 96.38           H  
ATOM   4275  HB2 ALA B  52      -7.308  19.296 -28.140  1.00 96.38           H  
ATOM   4276  HB3 ALA B  52      -8.376  19.735 -26.792  1.00 96.38           H  
ATOM   4277  O   ALA B  52      -7.454  20.515 -24.350  1.00 96.38           O  
ATOM   4278  N   LEU B  53      -5.333  19.847 -24.119  1.00 94.85           N  
ATOM   4279  H   LEU B  53      -4.470  19.651 -24.606  1.00 94.85           H  
ATOM   4280  CA  LEU B  53      -5.304  19.789 -22.648  1.00 94.85           C  
ATOM   4281  HA  LEU B  53      -6.185  19.246 -22.305  1.00 94.85           H  
ATOM   4282  C   LEU B  53      -5.347  21.161 -21.951  1.00 94.85           C  
ATOM   4283  CB  LEU B  53      -4.027  19.040 -22.217  1.00 94.85           C  
ATOM   4284  HB2 LEU B  53      -3.190  19.410 -22.809  1.00 94.85           H  
ATOM   4285  HB3 LEU B  53      -3.809  19.275 -21.175  1.00 94.85           H  
ATOM   4286  O   LEU B  53      -5.651  21.230 -20.754  1.00 94.85           O  
ATOM   4287  CG  LEU B  53      -4.089  17.512 -22.355  1.00 94.85           C  
ATOM   4288  HG  LEU B  53      -4.353  17.235 -23.376  1.00 94.85           H  
ATOM   4289  CD1 LEU B  53      -2.718  16.921 -22.027  1.00 94.85           C  
ATOM   4290 HD11 LEU B  53      -2.450  17.119 -20.989  1.00 94.85           H  
ATOM   4291 HD12 LEU B  53      -2.740  15.844 -22.196  1.00 94.85           H  
ATOM   4292 HD13 LEU B  53      -1.964  17.353 -22.685  1.00 94.85           H  
ATOM   4293  CD2 LEU B  53      -5.102  16.930 -21.370  1.00 94.85           C  
ATOM   4294 HD21 LEU B  53      -4.966  17.376 -20.385  1.00 94.85           H  
ATOM   4295 HD22 LEU B  53      -6.120  17.110 -21.718  1.00 94.85           H  
ATOM   4296 HD23 LEU B  53      -4.950  15.855 -21.280  1.00 94.85           H  
ATOM   4297  N   GLY B  54      -5.023  22.240 -22.672  1.00 89.21           N  
ATOM   4298  H   GLY B  54      -4.746  22.078 -23.629  1.00 89.21           H  
ATOM   4299  CA  GLY B  54      -4.902  23.592 -22.116  1.00 89.21           C  
ATOM   4300  HA2 GLY B  54      -4.769  24.303 -22.931  1.00 89.21           H  
ATOM   4301  HA3 GLY B  54      -5.820  23.842 -21.584  1.00 89.21           H  
ATOM   4302  C   GLY B  54      -3.723  23.740 -21.146  1.00 89.21           C  
ATOM   4303  O   GLY B  54      -2.959  22.796 -20.942  1.00 89.21           O  
ATOM   4304  N   SER B  55      -3.571  24.930 -20.547  1.00 84.58           N  
ATOM   4305  H   SER B  55      -4.270  25.639 -20.718  1.00 84.58           H  
ATOM   4306  CA  SER B  55      -2.427  25.297 -19.683  1.00 84.58           C  
ATOM   4307  HA  SER B  55      -2.443  26.376 -19.534  1.00 84.58           H  
ATOM   4308  C   SER B  55      -1.067  24.963 -20.319  1.00 84.58           C  
ATOM   4309  CB  SER B  55      -2.589  24.649 -18.300  1.00 84.58           C  
ATOM   4310  HB2 SER B  55      -2.685  23.568 -18.402  1.00 84.58           H  
ATOM   4311  HB3 SER B  55      -1.721  24.867 -17.678  1.00 84.58           H  
ATOM   4312  O   SER B  55      -1.002  24.610 -21.488  1.00 84.58           O  
ATOM   4313  OG  SER B  55      -3.737  25.178 -17.666  1.00 84.58           O  
ATOM   4314  HG  SER B  55      -3.814  24.761 -16.805  1.00 84.58           H  
ATOM   4315  N   ALA B  56       0.041  25.088 -19.586  1.00 95.62           N  
ATOM   4316  H   ALA B  56      -0.029  25.390 -18.624  1.00 95.62           H  
ATOM   4317  CA  ALA B  56       1.293  24.464 -20.004  1.00 95.62           C  
ATOM   4318  HA  ALA B  56       1.536  24.765 -21.023  1.00 95.62           H  
ATOM   4319  C   ALA B  56       1.137  22.935 -19.968  1.00 95.62           C  
ATOM   4320  CB  ALA B  56       2.408  24.955 -19.086  1.00 95.62           C  
ATOM   4321  HB1 ALA B  56       2.499  26.040 -19.142  1.00 95.62           H  
ATOM   4322  HB2 ALA B  56       3.350  24.488 -19.375  1.00 95.62           H  
ATOM   4323  HB3 ALA B  56       2.188  24.681 -18.054  1.00 95.62           H  
ATOM   4324  O   ALA B  56       1.073  22.354 -18.887  1.00 95.62           O  
ATOM   4325  N   SER B  57       1.020  22.287 -21.127  1.00 97.33           N  
ATOM   4326  H   SER B  57       0.919  22.825 -21.976  1.00 97.33           H  
ATOM   4327  CA  SER B  57       0.760  20.845 -21.206  1.00 97.33           C  
ATOM   4328  HA  SER B  57       1.135  20.374 -20.297  1.00 97.33           H  
ATOM   4329  C   SER B  57       1.451  20.138 -22.366  1.00 97.33           C  
ATOM   4330  CB  SER B  57      -0.745  20.586 -21.273  1.00 97.33           C  
ATOM   4331  HB2 SER B  57      -0.939  19.515 -21.321  1.00 97.33           H  
ATOM   4332  HB3 SER B  57      -1.213  20.990 -20.375  1.00 97.33           H  
ATOM   4333  O   SER B  57       1.824  20.742 -23.375  1.00 97.33           O  
ATOM   4334  OG  SER B  57      -1.305  21.224 -22.397  1.00 97.33           O  
ATOM   4335  HG  SER B  57      -1.887  21.903 -22.050  1.00 97.33           H  
ATOM   4336  N   ILE B  58       1.585  18.825 -22.196  1.00 98.02           N  
ATOM   4337  H   ILE B  58       1.248  18.431 -21.330  1.00 98.02           H  
ATOM   4338  CA  ILE B  58       2.093  17.872 -23.172  1.00 98.02           C  
ATOM   4339  HA  ILE B  58       2.267  18.371 -24.125  1.00 98.02           H  
ATOM   4340  C   ILE B  58       1.031  16.796 -23.340  1.00 98.02           C  
ATOM   4341  CB  ILE B  58       3.421  17.254 -22.705  1.00 98.02           C  
ATOM   4342  HB  ILE B  58       3.247  16.700 -21.782  1.00 98.02           H  
ATOM   4343  O   ILE B  58       0.820  15.995 -22.429  1.00 98.02           O  
ATOM   4344  CG1 ILE B  58       4.452  18.353 -22.411  1.00 98.02           C  
ATOM   4345 HG12 ILE B  58       4.640  18.940 -23.310  1.00 98.02           H  
ATOM   4346 HG13 ILE B  58       4.042  19.009 -21.643  1.00 98.02           H  
ATOM   4347  CG2 ILE B  58       3.944  16.279 -23.765  1.00 98.02           C  
ATOM   4348 HG21 ILE B  58       4.165  16.809 -24.691  1.00 98.02           H  
ATOM   4349 HG22 ILE B  58       4.844  15.803 -23.375  1.00 98.02           H  
ATOM   4350 HG23 ILE B  58       3.216  15.493 -23.967  1.00 98.02           H  
ATOM   4351  CD1 ILE B  58       5.774  17.832 -21.857  1.00 98.02           C  
ATOM   4352 HD11 ILE B  58       6.307  18.681 -21.430  1.00 98.02           H  
ATOM   4353 HD12 ILE B  58       6.374  17.385 -22.650  1.00 98.02           H  
ATOM   4354 HD13 ILE B  58       5.593  17.102 -21.068  1.00 98.02           H  
ATOM   4355  N   ALA B  59       0.380  16.784 -24.499  1.00 98.02           N  
ATOM   4356  H   ALA B  59       0.641  17.464 -25.199  1.00 98.02           H  
ATOM   4357  CA  ALA B  59      -0.499  15.691 -24.896  1.00 98.02           C  
ATOM   4358  HA  ALA B  59      -0.984  15.298 -24.002  1.00 98.02           H  
ATOM   4359  C   ALA B  59       0.339  14.560 -25.528  1.00 98.02           C  
ATOM   4360  CB  ALA B  59      -1.596  16.253 -25.804  1.00 98.02           C  
ATOM   4361  HB1 ALA B  59      -2.127  17.054 -25.291  1.00 98.02           H  
ATOM   4362  HB2 ALA B  59      -2.312  15.464 -26.034  1.00 98.02           H  
ATOM   4363  HB3 ALA B  59      -1.171  16.631 -26.734  1.00 98.02           H  
ATOM   4364  O   ALA B  59       1.303  14.844 -26.242  1.00 98.02           O  
ATOM   4365  N   ILE B  60       0.036  13.289 -25.270  1.00 97.55           N  
ATOM   4366  H   ILE B  60      -0.791  13.094 -24.724  1.00 97.55           H  
ATOM   4367  CA  ILE B  60       0.884  12.155 -25.684  1.00 97.55           C  
ATOM   4368  HA  ILE B  60       1.670  12.514 -26.348  1.00 97.55           H  
ATOM   4369  C   ILE B  60       0.053  11.158 -26.498  1.00 97.55           C  
ATOM   4370  CB  ILE B  60       1.602  11.506 -24.468  1.00 97.55           C  
ATOM   4371  HB  ILE B  60       0.849  11.063 -23.815  1.00 97.55           H  
ATOM   4372  O   ILE B  60      -0.489  10.211 -25.949  1.00 97.55           O  
ATOM   4373  CG1 ILE B  60       2.395  12.557 -23.650  1.00 97.55           C  
ATOM   4374 HG12 ILE B  60       3.149  13.017 -24.288  1.00 97.55           H  
ATOM   4375 HG13 ILE B  60       1.714  13.338 -23.315  1.00 97.55           H  
ATOM   4376  CG2 ILE B  60       2.558  10.392 -24.951  1.00 97.55           C  
ATOM   4377 HG21 ILE B  60       3.358  10.816 -25.558  1.00 97.55           H  
ATOM   4378 HG22 ILE B  60       2.016   9.653 -25.540  1.00 97.55           H  
ATOM   4379 HG23 ILE B  60       2.987   9.865 -24.098  1.00 97.55           H  
ATOM   4380  CD1 ILE B  60       3.080  12.010 -22.390  1.00 97.55           C  
ATOM   4381 HD11 ILE B  60       3.906  11.353 -22.662  1.00 97.55           H  
ATOM   4382 HD12 ILE B  60       2.357  11.467 -21.781  1.00 97.55           H  
ATOM   4383 HD13 ILE B  60       3.478  12.842 -21.809  1.00 97.55           H  
ATOM   4384  N   GLY B  61       0.007  11.346 -27.822  1.00 95.94           N  
ATOM   4385  H   GLY B  61       0.448  12.171 -28.203  1.00 95.94           H  
ATOM   4386  CA  GLY B  61      -0.655  10.454 -28.789  1.00 95.94           C  
ATOM   4387  HA2 GLY B  61      -0.530   9.419 -28.472  1.00 95.94           H  
ATOM   4388  HA3 GLY B  61      -0.177  10.577 -29.761  1.00 95.94           H  
ATOM   4389  C   GLY B  61      -2.152  10.686 -28.992  1.00 95.94           C  
ATOM   4390  O   GLY B  61      -2.628  10.585 -30.120  1.00 95.94           O  
ATOM   4391  N   ASP B  62      -2.863  11.091 -27.952  1.00 93.91           N  
ATOM   4392  H   ASP B  62      -2.475  10.961 -27.029  1.00 93.91           H  
ATOM   4393  CA  ASP B  62      -4.232  11.601 -27.972  1.00 93.91           C  
ATOM   4394  HA  ASP B  62      -4.558  11.687 -29.009  1.00 93.91           H  
ATOM   4395  C   ASP B  62      -4.268  13.016 -27.379  1.00 93.91           C  
ATOM   4396  CB  ASP B  62      -5.193  10.615 -27.294  1.00 93.91           C  
ATOM   4397  HB2 ASP B  62      -5.247   9.717 -27.908  1.00 93.91           H  
ATOM   4398  HB3 ASP B  62      -6.188  11.059 -27.277  1.00 93.91           H  
ATOM   4399  O   ASP B  62      -3.417  13.398 -26.573  1.00 93.91           O  
ATOM   4400  CG  ASP B  62      -4.797  10.193 -25.879  1.00 93.91           C  
ATOM   4401  OD1 ASP B  62      -5.702  10.086 -25.034  1.00 93.91           O  
ATOM   4402  OD2 ASP B  62      -3.609   9.880 -25.637  1.00 93.91           O  
ATOM   4403  N   ASN B  63      -5.176  13.861 -27.868  1.00 94.73           N  
ATOM   4404  H   ASN B  63      -5.977  13.485 -28.355  1.00 94.73           H  
ATOM   4405  CA  ASN B  63      -5.098  15.309 -27.645  1.00 94.73           C  
ATOM   4406  HA  ASN B  63      -4.060  15.607 -27.792  1.00 94.73           H  
ATOM   4407  C   ASN B  63      -5.452  15.745 -26.215  1.00 94.73           C  
ATOM   4408  CB  ASN B  63      -5.940  16.053 -28.694  1.00 94.73           C  
ATOM   4409  HB2 ASN B  63      -5.827  17.123 -28.524  1.00 94.73           H  
ATOM   4410  HB3 ASN B  63      -5.568  15.820 -29.691  1.00 94.73           H  
ATOM   4411  O   ASN B  63      -5.163  16.887 -25.850  1.00 94.73           O  
ATOM   4412  CG  ASN B  63      -7.422  15.755 -28.678  1.00 94.73           C  
ATOM   4413  ND2 ASN B  63      -8.174  16.390 -29.544  1.00 94.73           N  
ATOM   4414 HD21 ASN B  63      -9.156  16.158 -29.493  1.00 94.73           H  
ATOM   4415 HD22 ASN B  63      -7.770  17.078 -30.164  1.00 94.73           H  
ATOM   4416  OD1 ASN B  63      -7.938  14.956 -27.934  1.00 94.73           O  
ATOM   4417  N   ASP B  64      -6.051  14.858 -25.427  1.00 96.74           N  
ATOM   4418  H   ASP B  64      -6.332  13.976 -25.829  1.00 96.74           H  
ATOM   4419  CA  ASP B  64      -6.612  15.097 -24.102  1.00 96.74           C  
ATOM   4420  HA  ASP B  64      -6.349  16.111 -23.802  1.00 96.74           H  
ATOM   4421  C   ASP B  64      -6.045  14.166 -23.009  1.00 96.74           C  
ATOM   4422  CB  ASP B  64      -8.141  15.052 -24.195  1.00 96.74           C  
ATOM   4423  HB2 ASP B  64      -8.526  15.346 -23.219  1.00 96.74           H  
ATOM   4424  HB3 ASP B  64      -8.475  15.792 -24.921  1.00 96.74           H  
ATOM   4425  O   ASP B  64      -6.634  14.026 -21.929  1.00 96.74           O  
ATOM   4426  CG  ASP B  64      -8.721  13.684 -24.573  1.00 96.74           C  
ATOM   4427  OD1 ASP B  64      -9.926  13.494 -24.274  1.00 96.74           O  
ATOM   4428  OD2 ASP B  64      -7.968  12.867 -25.135  1.00 96.74           O  
ATOM   4429  N   THR B  65      -4.850  13.614 -23.243  1.00 97.67           N  
ATOM   4430  H   THR B  65      -4.476  13.707 -24.177  1.00 97.67           H  
ATOM   4431  CA  THR B  65      -4.119  12.739 -22.313  1.00 97.67           C  
ATOM   4432  HA  THR B  65      -4.540  12.823 -21.311  1.00 97.67           H  
ATOM   4433  C   THR B  65      -2.641  13.091 -22.266  1.00 97.67           C  
ATOM   4434  CB  THR B  65      -4.251  11.295 -22.771  1.00 97.67           C  
ATOM   4435  HB  THR B  65      -3.946  11.292 -23.818  1.00 97.67           H  
ATOM   4436  O   THR B  65      -2.005  13.317 -23.293  1.00 97.67           O  
ATOM   4437  CG2 THR B  65      -3.408  10.263 -22.035  1.00 97.67           C  
ATOM   4438 HG21 THR B  65      -2.365  10.430 -22.305  1.00 97.67           H  
ATOM   4439 HG22 THR B  65      -3.687   9.267 -22.379  1.00 97.67           H  
ATOM   4440 HG23 THR B  65      -3.543  10.337 -20.956  1.00 97.67           H  
ATOM   4441  OG1 THR B  65      -5.586  10.900 -22.643  1.00 97.67           O  
ATOM   4442  HG1 THR B  65      -5.812  10.603 -23.528  1.00 97.67           H  
ATOM   4443  N   GLY B  66      -2.069  13.125 -21.064  1.00 97.80           N  
ATOM   4444  H   GLY B  66      -2.621  12.866 -20.258  1.00 97.80           H  
ATOM   4445  CA  GLY B  66      -0.658  13.429 -20.859  1.00 97.80           C  
ATOM   4446  HA2 GLY B  66      -0.083  12.503 -20.876  1.00 97.80           H  
ATOM   4447  HA3 GLY B  66      -0.302  14.052 -21.679  1.00 97.80           H  
ATOM   4448  C   GLY B  66      -0.394  14.141 -19.538  1.00 97.80           C  
ATOM   4449  O   GLY B  66      -0.964  13.792 -18.503  1.00 97.80           O  
ATOM   4450  N   LEU B  67       0.492  15.133 -19.574  1.00 98.00           N  
ATOM   4451  H   LEU B  67       0.825  15.430 -20.480  1.00 98.00           H  
ATOM   4452  CA  LEU B  67       0.927  15.893 -18.401  1.00 98.00           C  
ATOM   4453  HA  LEU B  67       0.402  15.537 -17.515  1.00 98.00           H  
ATOM   4454  C   LEU B  67       0.589  17.369 -18.570  1.00 98.00           C  
ATOM   4455  CB  LEU B  67       2.437  15.710 -18.185  1.00 98.00           C  
ATOM   4456  HB2 LEU B  67       2.739  16.334 -17.344  1.00 98.00           H  
ATOM   4457  HB3 LEU B  67       2.957  16.070 -19.073  1.00 98.00           H  
ATOM   4458  O   LEU B  67       0.770  17.931 -19.652  1.00 98.00           O  
ATOM   4459  CG  LEU B  67       2.883  14.265 -17.905  1.00 98.00           C  
ATOM   4460  HG  LEU B  67       2.581  13.613 -18.725  1.00 98.00           H  
ATOM   4461  CD1 LEU B  67       4.407  14.237 -17.815  1.00 98.00           C  
ATOM   4462 HD11 LEU B  67       4.731  13.246 -17.499  1.00 98.00           H  
ATOM   4463 HD12 LEU B  67       4.757  14.979 -17.097  1.00 98.00           H  
ATOM   4464 HD13 LEU B  67       4.836  14.457 -18.793  1.00 98.00           H  
ATOM   4465  CD2 LEU B  67       2.299  13.721 -16.602  1.00 98.00           C  
ATOM   4466 HD21 LEU B  67       2.521  14.397 -15.777  1.00 98.00           H  
ATOM   4467 HD22 LEU B  67       2.713  12.735 -16.392  1.00 98.00           H  
ATOM   4468 HD23 LEU B  67       1.218  13.616 -16.699  1.00 98.00           H  
ATOM   4469  N   ARG B  68       0.142  18.026 -17.502  1.00 96.59           N  
ATOM   4470  H   ARG B  68       0.010  17.516 -16.640  1.00 96.59           H  
ATOM   4471  CA  ARG B  68      -0.097  19.475 -17.520  1.00 96.59           C  
ATOM   4472  HA  ARG B  68       0.575  19.919 -18.255  1.00 96.59           H  
ATOM   4473  C   ARG B  68       0.251  20.139 -16.201  1.00 96.59           C  
ATOM   4474  CB  ARG B  68      -1.536  19.779 -17.960  1.00 96.59           C  
ATOM   4475  HB2 ARG B  68      -1.611  20.846 -18.171  1.00 96.59           H  
ATOM   4476  HB3 ARG B  68      -1.754  19.232 -18.877  1.00 96.59           H  
ATOM   4477  O   ARG B  68       0.146  19.528 -15.143  1.00 96.59           O  
ATOM   4478  CG  ARG B  68      -2.585  19.425 -16.906  1.00 96.59           C  
ATOM   4479  HG2 ARG B  68      -2.412  20.019 -16.008  1.00 96.59           H  
ATOM   4480  HG3 ARG B  68      -2.522  18.365 -16.661  1.00 96.59           H  
ATOM   4481  CD  ARG B  68      -3.977  19.746 -17.439  1.00 96.59           C  
ATOM   4482  HD2 ARG B  68      -3.995  20.771 -17.808  1.00 96.59           H  
ATOM   4483  HD3 ARG B  68      -4.210  19.072 -18.263  1.00 96.59           H  
ATOM   4484  NE  ARG B  68      -4.959  19.604 -16.363  1.00 96.59           N  
ATOM   4485  HE  ARG B  68      -4.598  19.521 -15.424  1.00 96.59           H  
ATOM   4486  NH1 ARG B  68      -6.885  19.783 -17.598  1.00 96.59           N  
ATOM   4487 HH11 ARG B  68      -6.340  19.923 -18.437  1.00 96.59           H  
ATOM   4488 HH12 ARG B  68      -7.891  19.729 -17.663  1.00 96.59           H  
ATOM   4489  NH2 ARG B  68      -6.960  19.543 -15.374  1.00 96.59           N  
ATOM   4490 HH21 ARG B  68      -7.969  19.512 -15.398  1.00 96.59           H  
ATOM   4491 HH22 ARG B  68      -6.437  19.446 -14.515  1.00 96.59           H  
ATOM   4492  CZ  ARG B  68      -6.265  19.639 -16.461  1.00 96.59           C  
ATOM   4493  N   TRP B  69       0.610  21.409 -16.270  1.00 97.33           N  
ATOM   4494  H   TRP B  69       0.711  21.827 -17.184  1.00 97.33           H  
ATOM   4495  CA  TRP B  69       0.840  22.250 -15.106  1.00 97.33           C  
ATOM   4496  HA  TRP B  69       1.619  21.809 -14.485  1.00 97.33           H  
ATOM   4497  C   TRP B  69      -0.438  22.395 -14.272  1.00 97.33           C  
ATOM   4498  CB  TRP B  69       1.340  23.597 -15.605  1.00 97.33           C  
ATOM   4499  HB2 TRP B  69       2.257  23.418 -16.166  1.00 97.33           H  
ATOM   4500  HB3 TRP B  69       0.603  24.024 -16.285  1.00 97.33           H  
ATOM   4501  O   TRP B  69      -1.497  22.755 -14.799  1.00 97.33           O  
ATOM   4502  CG  TRP B  69       1.630  24.592 -14.536  1.00 97.33           C  
ATOM   4503  CD1 TRP B  69       2.702  24.567 -13.714  1.00 97.33           C  
ATOM   4504  HD1 TRP B  69       3.489  23.826 -13.707  1.00 97.33           H  
ATOM   4505  CD2 TRP B  69       0.849  25.760 -14.140  1.00 97.33           C  
ATOM   4506  CE2 TRP B  69       1.544  26.426 -13.087  1.00 97.33           C  
ATOM   4507  CE3 TRP B  69      -0.384  26.310 -14.553  1.00 97.33           C  
ATOM   4508  HE3 TRP B  69      -0.947  25.809 -15.327  1.00 97.33           H  
ATOM   4509  NE1 TRP B  69       2.672  25.661 -12.883  1.00 97.33           N  
ATOM   4510  HE1 TRP B  69       3.378  25.797 -12.174  1.00 97.33           H  
ATOM   4511  CH2 TRP B  69      -0.181  28.115 -12.918  1.00 97.33           C  
ATOM   4512  HH2 TRP B  69      -0.576  29.009 -12.459  1.00 97.33           H  
ATOM   4513  CZ2 TRP B  69       1.046  27.587 -12.480  1.00 97.33           C  
ATOM   4514  HZ2 TRP B  69       1.610  28.063 -11.692  1.00 97.33           H  
ATOM   4515  CZ3 TRP B  69      -0.894  27.477 -13.951  1.00 97.33           C  
ATOM   4516  HZ3 TRP B  69      -1.842  27.880 -14.275  1.00 97.33           H  
ATOM   4517  N   GLY B  70      -0.334  22.086 -12.980  1.00 96.42           N  
ATOM   4518  H   GLY B  70       0.573  21.802 -12.636  1.00 96.42           H  
ATOM   4519  CA  GLY B  70      -1.415  22.188 -11.997  1.00 96.42           C  
ATOM   4520  HA2 GLY B  70      -2.377  22.275 -12.502  1.00 96.42           H  
ATOM   4521  HA3 GLY B  70      -1.418  21.278 -11.397  1.00 96.42           H  
ATOM   4522  C   GLY B  70      -1.275  23.363 -11.025  1.00 96.42           C  
ATOM   4523  O   GLY B  70      -2.203  23.618 -10.261  1.00 96.42           O  
ATOM   4524  N   GLY B  71      -0.137  24.057 -11.036  1.00 97.07           N  
ATOM   4525  H   GLY B  71       0.607  23.745 -11.645  1.00 97.07           H  
ATOM   4526  CA  GLY B  71       0.233  25.105 -10.085  1.00 97.07           C  
ATOM   4527  HA2 GLY B  71      -0.253  24.930  -9.125  1.00 97.07           H  
ATOM   4528  HA3 GLY B  71      -0.083  26.075 -10.470  1.00 97.07           H  
ATOM   4529  C   GLY B  71       1.747  25.123  -9.860  1.00 97.07           C  
ATOM   4530  O   GLY B  71       2.443  24.228 -10.328  1.00 97.07           O  
ATOM   4531  N   ASP B  72       2.258  26.129  -9.151  1.00 96.55           N  
ATOM   4532  H   ASP B  72       1.637  26.817  -8.749  1.00 96.55           H  
ATOM   4533  CA  ASP B  72       3.674  26.192  -8.749  1.00 96.55           C  
ATOM   4534  HA  ASP B  72       4.305  26.309  -9.630  1.00 96.55           H  
ATOM   4535  C   ASP B  72       4.089  24.903  -8.021  1.00 96.55           C  
ATOM   4536  CB  ASP B  72       3.869  27.415  -7.843  1.00 96.55           C  
ATOM   4537  HB2 ASP B  72       3.263  27.305  -6.943  1.00 96.55           H  
ATOM   4538  HB3 ASP B  72       3.522  28.304  -8.370  1.00 96.55           H  
ATOM   4539  O   ASP B  72       3.486  24.551  -7.001  1.00 96.55           O  
ATOM   4540  CG  ASP B  72       5.336  27.616  -7.460  1.00 96.55           C  
ATOM   4541  OD1 ASP B  72       5.660  27.492  -6.254  1.00 96.55           O  
ATOM   4542  OD2 ASP B  72       6.098  27.962  -8.382  1.00 96.55           O  
ATOM   4543  N   GLY B  73       5.054  24.163  -8.569  1.00 97.52           N  
ATOM   4544  H   GLY B  73       5.594  24.518  -9.345  1.00 97.52           H  
ATOM   4545  CA  GLY B  73       5.484  22.888  -8.004  1.00 97.52           C  
ATOM   4546  HA2 GLY B  73       5.707  23.034  -6.947  1.00 97.52           H  
ATOM   4547  HA3 GLY B  73       6.404  22.586  -8.504  1.00 97.52           H  
ATOM   4548  C   GLY B  73       4.480  21.745  -8.127  1.00 97.52           C  
ATOM   4549  O   GLY B  73       4.545  20.821  -7.313  1.00 97.52           O  
ATOM   4550  N   ILE B  74       3.530  21.793  -9.071  1.00 97.85           N  
ATOM   4551  H   ILE B  74       3.508  22.602  -9.675  1.00 97.85           H  
ATOM   4552  CA  ILE B  74       2.483  20.771  -9.237  1.00 97.85           C  
ATOM   4553  HA  ILE B  74       2.784  19.877  -8.691  1.00 97.85           H  
ATOM   4554  C   ILE B  74       2.324  20.380 -10.708  1.00 97.85           C  
ATOM   4555  CB  ILE B  74       1.128  21.239  -8.647  1.00 97.85           C  
ATOM   4556  HB  ILE B  74       0.802  22.119  -9.202  1.00 97.85           H  
ATOM   4557  O   ILE B  74       1.956  21.201 -11.552  1.00 97.85           O  
ATOM   4558  CG1 ILE B  74       1.254  21.632  -7.157  1.00 97.85           C  
ATOM   4559 HG12 ILE B  74       1.538  20.758  -6.571  1.00 97.85           H  
ATOM   4560 HG13 ILE B  74       2.040  22.379  -7.046  1.00 97.85           H  
ATOM   4561  CG2 ILE B  74       0.058  20.134  -8.814  1.00 97.85           C  
ATOM   4562 HG21 ILE B  74       0.363  19.239  -8.272  1.00 97.85           H  
ATOM   4563 HG22 ILE B  74      -0.076  19.881  -9.866  1.00 97.85           H  
ATOM   4564 HG23 ILE B  74      -0.906  20.477  -8.441  1.00 97.85           H  
ATOM   4565  CD1 ILE B  74      -0.012  22.253  -6.553  1.00 97.85           C  
ATOM   4566 HD11 ILE B  74      -0.800  21.507  -6.459  1.00 97.85           H  
ATOM   4567 HD12 ILE B  74      -0.355  23.077  -7.180  1.00 97.85           H  
ATOM   4568 HD13 ILE B  74       0.219  22.638  -5.560  1.00 97.85           H  
ATOM   4569  N   VAL B  75       2.458  19.084 -10.999  1.00 98.14           N  
ATOM   4570  H   VAL B  75       2.716  18.454 -10.253  1.00 98.14           H  
ATOM   4571  CA  VAL B  75       2.083  18.506 -12.300  1.00 98.14           C  
ATOM   4572  HA  VAL B  75       1.795  19.309 -12.979  1.00 98.14           H  
ATOM   4573  C   VAL B  75       0.885  17.589 -12.129  1.00 98.14           C  
ATOM   4574  CB  VAL B  75       3.238  17.754 -12.975  1.00 98.14           C  
ATOM   4575  HB  VAL B  75       3.473  16.878 -12.370  1.00 98.14           H  
ATOM   4576  O   VAL B  75       0.855  16.740 -11.241  1.00 98.14           O  
ATOM   4577  CG1 VAL B  75       2.865  17.288 -14.389  1.00 98.14           C  
ATOM   4578 HG11 VAL B  75       3.733  16.842 -14.875  1.00 98.14           H  
ATOM   4579 HG12 VAL B  75       2.529  18.137 -14.985  1.00 98.14           H  
ATOM   4580 HG13 VAL B  75       2.079  16.534 -14.344  1.00 98.14           H  
ATOM   4581  CG2 VAL B  75       4.476  18.643 -13.081  1.00 98.14           C  
ATOM   4582 HG21 VAL B  75       5.247  18.166 -13.687  1.00 98.14           H  
ATOM   4583 HG22 VAL B  75       4.218  19.607 -13.519  1.00 98.14           H  
ATOM   4584 HG23 VAL B  75       4.872  18.792 -12.076  1.00 98.14           H  
ATOM   4585  N   GLN B  76      -0.099  17.748 -13.007  1.00 98.00           N  
ATOM   4586  H   GLN B  76       0.028  18.442 -13.729  1.00 98.00           H  
ATOM   4587  CA  GLN B  76      -1.262  16.880 -13.121  1.00 98.00           C  
ATOM   4588  HA  GLN B  76      -1.433  16.382 -12.166  1.00 98.00           H  
ATOM   4589  C   GLN B  76      -1.031  15.801 -14.179  1.00 98.00           C  
ATOM   4590  CB  GLN B  76      -2.506  17.711 -13.454  1.00 98.00           C  
ATOM   4591  HB2 GLN B  76      -3.323  17.040 -13.716  1.00 98.00           H  
ATOM   4592  HB3 GLN B  76      -2.292  18.352 -14.309  1.00 98.00           H  
ATOM   4593  O   GLN B  76      -0.550  16.075 -15.281  1.00 98.00           O  
ATOM   4594  CG  GLN B  76      -2.935  18.576 -12.262  1.00 98.00           C  
ATOM   4595  HG2 GLN B  76      -2.121  19.245 -11.986  1.00 98.00           H  
ATOM   4596  HG3 GLN B  76      -3.140  17.925 -11.412  1.00 98.00           H  
ATOM   4597  CD  GLN B  76      -4.179  19.415 -12.533  1.00 98.00           C  
ATOM   4598  NE2 GLN B  76      -4.718  20.057 -11.523  1.00 98.00           N  
ATOM   4599 HE21 GLN B  76      -4.330  19.950 -10.597  1.00 98.00           H  
ATOM   4600 HE22 GLN B  76      -5.522  20.641 -11.699  1.00 98.00           H  
ATOM   4601  OE1 GLN B  76      -4.706  19.512 -13.633  1.00 98.00           O  
ATOM   4602  N   ILE B  77      -1.446  14.586 -13.838  1.00 98.35           N  
ATOM   4603  H   ILE B  77      -1.865  14.484 -12.925  1.00 98.35           H  
ATOM   4604  CA  ILE B  77      -1.511  13.416 -14.710  1.00 98.35           C  
ATOM   4605  HA  ILE B  77      -0.836  13.546 -15.556  1.00 98.35           H  
ATOM   4606  C   ILE B  77      -2.944  13.320 -15.239  1.00 98.35           C  
ATOM   4607  CB  ILE B  77      -1.078  12.159 -13.923  1.00 98.35           C  
ATOM   4608  HB  ILE B  77      -1.701  12.071 -13.033  1.00 98.35           H  
ATOM   4609  O   ILE B  77      -3.893  13.217 -14.454  1.00 98.35           O  
ATOM   4610  CG1 ILE B  77       0.404  12.268 -13.491  1.00 98.35           C  
ATOM   4611 HG12 ILE B  77       0.578  13.227 -13.003  1.00 98.35           H  
ATOM   4612 HG13 ILE B  77       1.041  12.226 -14.374  1.00 98.35           H  
ATOM   4613  CG2 ILE B  77      -1.277  10.903 -14.778  1.00 98.35           C  
ATOM   4614 HG21 ILE B  77      -1.020  10.005 -14.217  1.00 98.35           H  
ATOM   4615 HG22 ILE B  77      -0.636  10.971 -15.657  1.00 98.35           H  
ATOM   4616 HG23 ILE B  77      -2.316  10.800 -15.092  1.00 98.35           H  
ATOM   4617  CD1 ILE B  77       0.849  11.177 -12.509  1.00 98.35           C  
ATOM   4618 HD11 ILE B  77       0.822  10.195 -12.981  1.00 98.35           H  
ATOM   4619 HD12 ILE B  77       0.201  11.183 -11.632  1.00 98.35           H  
ATOM   4620 HD13 ILE B  77       1.872  11.375 -12.190  1.00 98.35           H  
ATOM   4621  N   VAL B  78      -3.106  13.376 -16.561  1.00 97.92           N  
ATOM   4622  H   VAL B  78      -2.286  13.429 -17.148  1.00 97.92           H  
ATOM   4623  CA  VAL B  78      -4.414  13.457 -17.227  1.00 97.92           C  
ATOM   4624  HA  VAL B  78      -5.194  13.345 -16.475  1.00 97.92           H  
ATOM   4625  C   VAL B  78      -4.575  12.317 -18.230  1.00 97.92           C  
ATOM   4626  CB  VAL B  78      -4.618  14.831 -17.901  1.00 97.92           C  
ATOM   4627  HB  VAL B  78      -3.925  14.931 -18.737  1.00 97.92           H  
ATOM   4628  O   VAL B  78      -3.621  11.972 -18.928  1.00 97.92           O  
ATOM   4629  CG1 VAL B  78      -6.051  15.004 -18.426  1.00 97.92           C  
ATOM   4630 HG11 VAL B  78      -6.179  15.999 -18.854  1.00 97.92           H  
ATOM   4631 HG12 VAL B  78      -6.770  14.875 -17.617  1.00 97.92           H  
ATOM   4632 HG13 VAL B  78      -6.255  14.281 -19.215  1.00 97.92           H  
ATOM   4633  CG2 VAL B  78      -4.361  15.985 -16.919  1.00 97.92           C  
ATOM   4634 HG21 VAL B  78      -4.594  16.933 -17.405  1.00 97.92           H  
ATOM   4635 HG22 VAL B  78      -3.311  15.999 -16.626  1.00 97.92           H  
ATOM   4636 HG23 VAL B  78      -4.983  15.867 -16.032  1.00 97.92           H  
ATOM   4637  N   ALA B  79      -5.777  11.746 -18.310  1.00 98.26           N  
ATOM   4638  H   ALA B  79      -6.501  12.057 -17.678  1.00 98.26           H  
ATOM   4639  CA  ALA B  79      -6.161  10.775 -19.334  1.00 98.26           C  
ATOM   4640  HA  ALA B  79      -5.568  10.953 -20.231  1.00 98.26           H  
ATOM   4641  C   ALA B  79      -7.641  10.922 -19.720  1.00 98.26           C  
ATOM   4642  CB  ALA B  79      -5.851   9.368 -18.825  1.00 98.26           C  
ATOM   4643  HB1 ALA B  79      -4.773   9.207 -18.832  1.00 98.26           H  
ATOM   4644  HB2 ALA B  79      -6.239   9.249 -17.813  1.00 98.26           H  
ATOM   4645  HB3 ALA B  79      -6.319   8.637 -19.485  1.00 98.26           H  
ATOM   4646  O   ALA B  79      -8.503  10.910 -18.836  1.00 98.26           O  
ATOM   4647  N   ASN B  80      -7.935  11.059 -21.017  1.00 97.18           N  
ATOM   4648  H   ASN B  80      -7.179  11.020 -21.686  1.00 97.18           H  
ATOM   4649  CA  ASN B  80      -9.255  11.377 -21.579  1.00 97.18           C  
ATOM   4650  HA  ASN B  80      -9.087  11.774 -22.580  1.00 97.18           H  
ATOM   4651  C   ASN B  80      -9.944  12.514 -20.806  1.00 97.18           C  
ATOM   4652  CB  ASN B  80     -10.111  10.099 -21.738  1.00 97.18           C  
ATOM   4653  HB2 ASN B  80     -11.148  10.390 -21.908  1.00 97.18           H  
ATOM   4654  HB3 ASN B  80     -10.059   9.493 -20.833  1.00 97.18           H  
ATOM   4655  O   ASN B  80     -11.035  12.346 -20.253  1.00 97.18           O  
ATOM   4656  CG  ASN B  80      -9.698   9.263 -22.940  1.00 97.18           C  
ATOM   4657  ND2 ASN B  80     -10.397   8.191 -23.241  1.00 97.18           N  
ATOM   4658 HD21 ASN B  80     -10.160   7.785 -24.135  1.00 97.18           H  
ATOM   4659 HD22 ASN B  80     -11.272   7.981 -22.782  1.00 97.18           H  
ATOM   4660  OD1 ASN B  80      -8.742   9.551 -23.615  1.00 97.18           O  
ATOM   4661  N   ASN B  81      -9.256  13.655 -20.679  1.00 96.64           N  
ATOM   4662  H   ASN B  81      -8.383  13.703 -21.184  1.00 96.64           H  
ATOM   4663  CA  ASN B  81      -9.640  14.834 -19.885  1.00 96.64           C  
ATOM   4664  HA  ASN B  81      -8.835  15.559 -19.999  1.00 96.64           H  
ATOM   4665  C   ASN B  81      -9.782  14.626 -18.360  1.00 96.64           C  
ATOM   4666  CB  ASN B  81     -10.910  15.471 -20.479  1.00 96.64           C  
ATOM   4667  HB2 ASN B  81     -11.709  14.736 -20.578  1.00 96.64           H  
ATOM   4668  HB3 ASN B  81     -11.266  16.249 -19.804  1.00 96.64           H  
ATOM   4669  O   ASN B  81      -9.887  15.609 -17.619  1.00 96.64           O  
ATOM   4670  CG  ASN B  81     -10.670  16.140 -21.812  1.00 96.64           C  
ATOM   4671  ND2 ASN B  81     -11.128  15.584 -22.905  1.00 96.64           N  
ATOM   4672 HD21 ASN B  81     -10.794  16.011 -23.758  1.00 96.64           H  
ATOM   4673 HD22 ASN B  81     -11.199  14.578 -22.957  1.00 96.64           H  
ATOM   4674  OD1 ASN B  81     -10.085  17.208 -21.870  1.00 96.64           O  
ATOM   4675  N   ALA B  82      -9.771  13.392 -17.849  1.00 97.62           N  
ATOM   4676  H   ALA B  82      -9.673  12.607 -18.476  1.00 97.62           H  
ATOM   4677  CA  ALA B  82      -9.857  13.131 -16.419  1.00 97.62           C  
ATOM   4678  HA  ALA B  82     -10.601  13.805 -15.994  1.00 97.62           H  
ATOM   4679  C   ALA B  82      -8.509  13.410 -15.745  1.00 97.62           C  
ATOM   4680  CB  ALA B  82     -10.335  11.694 -16.176  1.00 97.62           C  
ATOM   4681  HB1 ALA B  82     -10.494  11.541 -15.109  1.00 97.62           H  
ATOM   4682  HB2 ALA B  82      -9.581  10.987 -16.523  1.00 97.62           H  
ATOM   4683  HB3 ALA B  82     -11.265  11.518 -16.717  1.00 97.62           H  
ATOM   4684  O   ALA B  82      -7.490  12.841 -16.129  1.00 97.62           O  
ATOM   4685  N   ILE B  83      -8.506  14.241 -14.698  1.00 97.55           N  
ATOM   4686  H   ILE B  83      -9.367  14.701 -14.439  1.00 97.55           H  
ATOM   4687  CA  ILE B  83      -7.348  14.371 -13.806  1.00 97.55           C  
ATOM   4688  HA  ILE B  83      -6.444  14.429 -14.413  1.00 97.55           H  
ATOM   4689  C   ILE B  83      -7.295  13.097 -12.962  1.00 97.55           C  
ATOM   4690  CB  ILE B  83      -7.410  15.632 -12.918  1.00 97.55           C  
ATOM   4691  HB  ILE B  83      -8.175  15.482 -12.157  1.00 97.55           H  
ATOM   4692  O   ILE B  83      -8.190  12.830 -12.157  1.00 97.55           O  
ATOM   4693  CG1 ILE B  83      -7.776  16.897 -13.723  1.00 97.55           C  
ATOM   4694 HG12 ILE B  83      -8.706  16.731 -14.267  1.00 97.55           H  
ATOM   4695 HG13 ILE B  83      -6.986  17.099 -14.445  1.00 97.55           H  
ATOM   4696  CG2 ILE B  83      -6.047  15.820 -12.223  1.00 97.55           C  
ATOM   4697 HG21 ILE B  83      -5.274  16.044 -12.958  1.00 97.55           H  
ATOM   4698 HG22 ILE B  83      -5.757  14.915 -11.688  1.00 97.55           H  
ATOM   4699 HG23 ILE B  83      -6.095  16.621 -11.486  1.00 97.55           H  
ATOM   4700  CD1 ILE B  83      -8.005  18.118 -12.821  1.00 97.55           C  
ATOM   4701 HD11 ILE B  83      -8.633  17.840 -11.974  1.00 97.55           H  
ATOM   4702 HD12 ILE B  83      -8.521  18.903 -13.375  1.00 97.55           H  
ATOM   4703 HD13 ILE B  83      -7.055  18.502 -12.450  1.00 97.55           H  
ATOM   4704  N   VAL B  84      -6.286  12.271 -13.207  1.00 97.77           N  
ATOM   4705  H   VAL B  84      -5.599  12.552 -13.892  1.00 97.77           H  
ATOM   4706  CA  VAL B  84      -6.116  10.963 -12.559  1.00 97.77           C  
ATOM   4707  HA  VAL B  84      -7.094  10.530 -12.351  1.00 97.77           H  
ATOM   4708  C   VAL B  84      -5.362  11.128 -11.246  1.00 97.77           C  
ATOM   4709  CB  VAL B  84      -5.346   9.996 -13.477  1.00 97.77           C  
ATOM   4710  HB  VAL B  84      -4.304  10.311 -13.525  1.00 97.77           H  
ATOM   4711  O   VAL B  84      -5.631  10.442 -10.261  1.00 97.77           O  
ATOM   4712  CG1 VAL B  84      -5.396   8.562 -12.931  1.00 97.77           C  
ATOM   4713 HG11 VAL B  84      -4.835   7.901 -13.592  1.00 97.77           H  
ATOM   4714 HG12 VAL B  84      -6.426   8.210 -12.884  1.00 97.77           H  
ATOM   4715 HG13 VAL B  84      -4.946   8.509 -11.939  1.00 97.77           H  
ATOM   4716  CG2 VAL B  84      -5.900   9.998 -14.905  1.00 97.77           C  
ATOM   4717 HG21 VAL B  84      -5.850  10.993 -15.346  1.00 97.77           H  
ATOM   4718 HG22 VAL B  84      -5.266   9.363 -15.524  1.00 97.77           H  
ATOM   4719 HG23 VAL B  84      -6.927   9.635 -14.921  1.00 97.77           H  
ATOM   4720  N   GLY B  85      -4.419  12.062 -11.229  1.00 97.78           N  
ATOM   4721  H   GLY B  85      -4.284  12.624 -12.057  1.00 97.78           H  
ATOM   4722  CA  GLY B  85      -3.503  12.291 -10.129  1.00 97.78           C  
ATOM   4723  HA2 GLY B  85      -4.043  12.582  -9.228  1.00 97.78           H  
ATOM   4724  HA3 GLY B  85      -2.953  11.368  -9.947  1.00 97.78           H  
ATOM   4725  C   GLY B  85      -2.500  13.378 -10.461  1.00 97.78           C  
ATOM   4726  O   GLY B  85      -2.719  14.197 -11.355  1.00 97.78           O  
ATOM   4727  N   GLY B  86      -1.373  13.351  -9.770  1.00 97.84           N  
ATOM   4728  H   GLY B  86      -1.257  12.657  -9.045  1.00 97.84           H  
ATOM   4729  CA  GLY B  86      -0.288  14.290  -9.976  1.00 97.84           C  
ATOM   4730  HA2 GLY B  86       0.071  14.227 -11.003  1.00 97.84           H  
ATOM   4731  HA3 GLY B  86      -0.659  15.299  -9.798  1.00 97.84           H  
ATOM   4732  C   GLY B  86       0.876  14.038  -9.035  1.00 97.84           C  
ATOM   4733  O   GLY B  86       0.915  13.049  -8.299  1.00 97.84           O  
ATOM   4734  N   TRP B  87       1.826  14.960  -9.052  1.00 98.11           N  
ATOM   4735  H   TRP B  87       1.737  15.737  -9.692  1.00 98.11           H  
ATOM   4736  CA  TRP B  87       2.848  15.047  -8.023  1.00 98.11           C  
ATOM   4737  HA  TRP B  87       2.478  14.541  -7.131  1.00 98.11           H  
ATOM   4738  C   TRP B  87       3.101  16.498  -7.641  1.00 98.11           C  
ATOM   4739  CB  TRP B  87       4.138  14.350  -8.462  1.00 98.11           C  
ATOM   4740  HB2 TRP B  87       4.817  14.303  -7.610  1.00 98.11           H  
ATOM   4741  HB3 TRP B  87       3.900  13.324  -8.743  1.00 98.11           H  
ATOM   4742  O   TRP B  87       2.849  17.424  -8.415  1.00 98.11           O  
ATOM   4743  CG  TRP B  87       4.854  15.002  -9.600  1.00 98.11           C  
ATOM   4744  CD1 TRP B  87       5.816  15.947  -9.495  1.00 98.11           C  
ATOM   4745  HD1 TRP B  87       6.179  16.349  -8.561  1.00 98.11           H  
ATOM   4746  CD2 TRP B  87       4.680  14.763 -11.025  1.00 98.11           C  
ATOM   4747  CE2 TRP B  87       5.628  15.562 -11.733  1.00 98.11           C  
ATOM   4748  CE3 TRP B  87       3.835  13.924 -11.783  1.00 98.11           C  
ATOM   4749  HE3 TRP B  87       3.105  13.315 -11.271  1.00 98.11           H  
ATOM   4750  NE1 TRP B  87       6.275  16.290 -10.753  1.00 98.11           N  
ATOM   4751  HE1 TRP B  87       7.020  16.954 -10.907  1.00 98.11           H  
ATOM   4752  CH2 TRP B  87       4.923  14.626 -13.850  1.00 98.11           C  
ATOM   4753  HH2 TRP B  87       5.028  14.546 -14.922  1.00 98.11           H  
ATOM   4754  CZ2 TRP B  87       5.768  15.484 -13.125  1.00 98.11           C  
ATOM   4755  HZ2 TRP B  87       6.522  16.073 -13.626  1.00 98.11           H  
ATOM   4756  CZ3 TRP B  87       3.950  13.861 -13.184  1.00 98.11           C  
ATOM   4757  HZ3 TRP B  87       3.306  13.202 -13.747  1.00 98.11           H  
ATOM   4758  N   ASN B  88       3.605  16.674  -6.429  1.00 97.59           N  
ATOM   4759  H   ASN B  88       3.796  15.850  -5.877  1.00 97.59           H  
ATOM   4760  CA  ASN B  88       4.118  17.935  -5.919  1.00 97.59           C  
ATOM   4761  HA  ASN B  88       4.311  18.596  -6.765  1.00 97.59           H  
ATOM   4762  C   ASN B  88       5.463  17.691  -5.223  1.00 97.59           C  
ATOM   4763  CB  ASN B  88       3.043  18.571  -5.018  1.00 97.59           C  
ATOM   4764  HB2 ASN B  88       2.119  18.653  -5.590  1.00 97.59           H  
ATOM   4765  HB3 ASN B  88       3.348  19.580  -4.739  1.00 97.59           H  
ATOM   4766  O   ASN B  88       6.002  16.589  -5.279  1.00 97.59           O  
ATOM   4767  CG  ASN B  88       2.767  17.781  -3.749  1.00 97.59           C  
ATOM   4768  ND2 ASN B  88       1.618  17.957  -3.147  1.00 97.59           N  
ATOM   4769 HD21 ASN B  88       0.921  18.578  -3.532  1.00 97.59           H  
ATOM   4770 HD22 ASN B  88       1.489  17.423  -2.299  1.00 97.59           H  
ATOM   4771  OD1 ASN B  88       3.573  17.009  -3.265  1.00 97.59           O  
ATOM   4772  N   SER B  89       6.011  18.688  -4.531  1.00 97.33           N  
ATOM   4773  H   SER B  89       5.540  19.581  -4.509  1.00 97.33           H  
ATOM   4774  CA  SER B  89       7.324  18.570  -3.884  1.00 97.33           C  
ATOM   4775  HA  SER B  89       8.038  18.262  -4.647  1.00 97.33           H  
ATOM   4776  C   SER B  89       7.419  17.519  -2.760  1.00 97.33           C  
ATOM   4777  CB  SER B  89       7.774  19.948  -3.394  1.00 97.33           C  
ATOM   4778  HB2 SER B  89       7.783  20.636  -4.239  1.00 97.33           H  
ATOM   4779  HB3 SER B  89       8.785  19.883  -2.991  1.00 97.33           H  
ATOM   4780  O   SER B  89       8.531  17.250  -2.293  1.00 97.33           O  
ATOM   4781  OG  SER B  89       6.893  20.433  -2.399  1.00 97.33           O  
ATOM   4782  HG  SER B  89       6.800  21.381  -2.519  1.00 97.33           H  
ATOM   4783  N   THR B  90       6.322  16.894  -2.315  1.00 97.37           N  
ATOM   4784  H   THR B  90       5.430  17.147  -2.716  1.00 97.37           H  
ATOM   4785  CA  THR B  90       6.302  15.908  -1.215  1.00 97.37           C  
ATOM   4786  HA  THR B  90       7.326  15.690  -0.909  1.00 97.37           H  
ATOM   4787  C   THR B  90       5.696  14.552  -1.581  1.00 97.37           C  
ATOM   4788  CB  THR B  90       5.588  16.472   0.026  1.00 97.37           C  
ATOM   4789  HB  THR B  90       5.601  15.716   0.811  1.00 97.37           H  
ATOM   4790  O   THR B  90       6.116  13.538  -1.012  1.00 97.37           O  
ATOM   4791  CG2 THR B  90       6.289  17.725   0.556  1.00 97.37           C  
ATOM   4792 HG21 THR B  90       7.340  17.511   0.751  1.00 97.37           H  
ATOM   4793 HG22 THR B  90       6.208  18.536  -0.168  1.00 97.37           H  
ATOM   4794 HG23 THR B  90       5.806  18.035   1.483  1.00 97.37           H  
ATOM   4795  OG1 THR B  90       4.254  16.827  -0.232  1.00 97.37           O  
ATOM   4796  HG1 THR B  90       3.741  16.018  -0.178  1.00 97.37           H  
ATOM   4797  N   ASP B  91       4.768  14.509  -2.537  1.00 96.87           N  
ATOM   4798  H   ASP B  91       4.483  15.380  -2.961  1.00 96.87           H  
ATOM   4799  CA  ASP B  91       3.904  13.357  -2.791  1.00 96.87           C  
ATOM   4800  HA  ASP B  91       4.340  12.474  -2.324  1.00 96.87           H  
ATOM   4801  C   ASP B  91       3.730  13.071  -4.291  1.00 96.87           C  
ATOM   4802  CB  ASP B  91       2.515  13.595  -2.163  1.00 96.87           C  
ATOM   4803  HB2 ASP B  91       2.123  14.551  -2.512  1.00 96.87           H  
ATOM   4804  HB3 ASP B  91       1.841  12.819  -2.524  1.00 96.87           H  
ATOM   4805  O   ASP B  91       3.569  13.990  -5.095  1.00 96.87           O  
ATOM   4806  CG  ASP B  91       2.491  13.574  -0.630  1.00 96.87           C  
ATOM   4807  OD1 ASP B  91       3.049  14.510  -0.009  1.00 96.87           O  
ATOM   4808  OD2 ASP B  91       1.874  12.629  -0.076  1.00 96.87           O  
ATOM   4809  N   ILE B  92       3.656  11.785  -4.648  1.00 98.40           N  
ATOM   4810  H   ILE B  92       3.819  11.103  -3.921  1.00 98.40           H  
ATOM   4811  CA  ILE B  92       2.961  11.307  -5.856  1.00 98.40           C  
ATOM   4812  HA  ILE B  92       2.829  12.133  -6.554  1.00 98.40           H  
ATOM   4813  C   ILE B  92       1.577  10.824  -5.415  1.00 98.40           C  
ATOM   4814  CB  ILE B  92       3.746  10.187  -6.579  1.00 98.40           C  
ATOM   4815  HB  ILE B  92       3.865   9.352  -5.889  1.00 98.40           H  
ATOM   4816  O   ILE B  92       1.468  10.028  -4.476  1.00 98.40           O  
ATOM   4817  CG1 ILE B  92       5.153  10.673  -6.998  1.00 98.40           C  
ATOM   4818 HG12 ILE B  92       5.060  11.495  -7.707  1.00 98.40           H  
ATOM   4819 HG13 ILE B  92       5.676  11.050  -6.119  1.00 98.40           H  
ATOM   4820  CG2 ILE B  92       2.951   9.692  -7.807  1.00 98.40           C  
ATOM   4821 HG21 ILE B  92       3.486   8.888  -8.312  1.00 98.40           H  
ATOM   4822 HG22 ILE B  92       2.798  10.514  -8.506  1.00 98.40           H  
ATOM   4823 HG23 ILE B  92       1.981   9.295  -7.508  1.00 98.40           H  
ATOM   4824  CD1 ILE B  92       6.039   9.583  -7.617  1.00 98.40           C  
ATOM   4825 HD11 ILE B  92       5.678   9.315  -8.610  1.00 98.40           H  
ATOM   4826 HD12 ILE B  92       7.057   9.960  -7.710  1.00 98.40           H  
ATOM   4827 HD13 ILE B  92       6.047   8.697  -6.981  1.00 98.40           H  
ATOM   4828  N   PHE B  93       0.512  11.284  -6.068  1.00 97.95           N  
ATOM   4829  H   PHE B  93       0.639  11.911  -6.849  1.00 97.95           H  
ATOM   4830  CA  PHE B  93      -0.852  11.027  -5.614  1.00 97.95           C  
ATOM   4831  HA  PHE B  93      -0.832  10.106  -5.032  1.00 97.95           H  
ATOM   4832  C   PHE B  93      -1.848  10.787  -6.748  1.00 97.95           C  
ATOM   4833  CB  PHE B  93      -1.309  12.175  -4.696  1.00 97.95           C  
ATOM   4834  HB2 PHE B  93      -2.296  11.940  -4.299  1.00 97.95           H  
ATOM   4835  HB3 PHE B  93      -0.629  12.234  -3.846  1.00 97.95           H  
ATOM   4836  O   PHE B  93      -1.633  11.198  -7.885  1.00 97.95           O  
ATOM   4837  CG  PHE B  93      -1.362  13.533  -5.375  1.00 97.95           C  
ATOM   4838  CD1 PHE B  93      -0.230  14.373  -5.367  1.00 97.95           C  
ATOM   4839  HD1 PHE B  93       0.677  14.060  -4.872  1.00 97.95           H  
ATOM   4840  CD2 PHE B  93      -2.534  13.950  -6.034  1.00 97.95           C  
ATOM   4841  HD2 PHE B  93      -3.411  13.319  -6.045  1.00 97.95           H  
ATOM   4842  CE1 PHE B  93      -0.270  15.617  -6.020  1.00 97.95           C  
ATOM   4843  HE1 PHE B  93       0.600  16.256  -6.017  1.00 97.95           H  
ATOM   4844  CE2 PHE B  93      -2.572  15.193  -6.691  1.00 97.95           C  
ATOM   4845  HE2 PHE B  93      -3.473  15.511  -7.196  1.00 97.95           H  
ATOM   4846  CZ  PHE B  93      -1.439  16.025  -6.686  1.00 97.95           C  
ATOM   4847  HZ  PHE B  93      -1.471  16.976  -7.196  1.00 97.95           H  
ATOM   4848  N   THR B  94      -2.973  10.150  -6.423  1.00 98.33           N  
ATOM   4849  H   THR B  94      -3.073   9.811  -5.477  1.00 98.33           H  
ATOM   4850  CA  THR B  94      -4.166  10.125  -7.282  1.00 98.33           C  
ATOM   4851  HA  THR B  94      -3.896  10.466  -8.282  1.00 98.33           H  
ATOM   4852  C   THR B  94      -5.234  11.079  -6.770  1.00 98.33           C  
ATOM   4853  CB  THR B  94      -4.740   8.721  -7.459  1.00 98.33           C  
ATOM   4854  HB  THR B  94      -5.647   8.797  -8.060  1.00 98.33           H  
ATOM   4855  O   THR B  94      -5.289  11.365  -5.576  1.00 98.33           O  
ATOM   4856  CG2 THR B  94      -3.774   7.849  -8.245  1.00 98.33           C  
ATOM   4857 HG21 THR B  94      -3.701   8.224  -9.266  1.00 98.33           H  
ATOM   4858 HG22 THR B  94      -4.154   6.828  -8.272  1.00 98.33           H  
ATOM   4859 HG23 THR B  94      -2.784   7.867  -7.787  1.00 98.33           H  
ATOM   4860  OG1 THR B  94      -5.084   8.109  -6.232  1.00 98.33           O  
ATOM   4861  HG1 THR B  94      -5.904   7.633  -6.381  1.00 98.33           H  
ATOM   4862  N   GLU B  95      -6.091  11.573  -7.658  1.00 97.79           N  
ATOM   4863  H   GLU B  95      -6.001  11.291  -8.624  1.00 97.79           H  
ATOM   4864  CA  GLU B  95      -7.254  12.385  -7.288  1.00 97.79           C  
ATOM   4865  HA  GLU B  95      -6.939  13.150  -6.578  1.00 97.79           H  
ATOM   4866  C   GLU B  95      -8.333  11.548  -6.580  1.00 97.79           C  
ATOM   4867  CB  GLU B  95      -7.825  13.082  -8.535  1.00 97.79           C  
ATOM   4868  HB2 GLU B  95      -7.936  12.348  -9.333  1.00 97.79           H  
ATOM   4869  HB3 GLU B  95      -8.818  13.474  -8.316  1.00 97.79           H  
ATOM   4870  O   GLU B  95      -8.303  10.312  -6.573  1.00 97.79           O  
ATOM   4871  CG  GLU B  95      -6.949  14.238  -9.043  1.00 97.79           C  
ATOM   4872  HG2 GLU B  95      -7.420  14.640  -9.940  1.00 97.79           H  
ATOM   4873  HG3 GLU B  95      -5.972  13.847  -9.326  1.00 97.79           H  
ATOM   4874  CD  GLU B  95      -6.783  15.379  -8.026  1.00 97.79           C  
ATOM   4875  OE1 GLU B  95      -5.794  16.131  -8.166  1.00 97.79           O  
ATOM   4876  OE2 GLU B  95      -7.641  15.482  -7.117  1.00 97.79           O  
ATOM   4877  N   ALA B  96      -9.309  12.216  -5.960  1.00 97.35           N  
ATOM   4878  H   ALA B  96      -9.301  13.224  -6.014  1.00 97.35           H  
ATOM   4879  CA  ALA B  96     -10.383  11.551  -5.223  1.00 97.35           C  
ATOM   4880  HA  ALA B  96      -9.935  11.037  -4.373  1.00 97.35           H  
ATOM   4881  C   ALA B  96     -11.111  10.496  -6.076  1.00 97.35           C  
ATOM   4882  CB  ALA B  96     -11.350  12.604  -4.674  1.00 97.35           C  
ATOM   4883  HB1 ALA B  96     -11.805  13.151  -5.499  1.00 97.35           H  
ATOM   4884  HB2 ALA B  96     -10.810  13.303  -4.036  1.00 97.35           H  
ATOM   4885  HB3 ALA B  96     -12.133  12.118  -4.091  1.00 97.35           H  
ATOM   4886  O   ALA B  96     -11.599  10.768  -7.172  1.00 97.35           O  
ATOM   4887  N   GLY B  97     -11.186   9.269  -5.556  1.00 97.24           N  
ATOM   4888  H   GLY B  97     -10.708   9.096  -4.683  1.00 97.24           H  
ATOM   4889  CA  GLY B  97     -11.807   8.143  -6.254  1.00 97.24           C  
ATOM   4890  HA2 GLY B  97     -12.037   7.364  -5.528  1.00 97.24           H  
ATOM   4891  HA3 GLY B  97     -12.742   8.477  -6.704  1.00 97.24           H  
ATOM   4892  C   GLY B  97     -10.955   7.517  -7.364  1.00 97.24           C  
ATOM   4893  O   GLY B  97     -11.362   6.485  -7.887  1.00 97.24           O  
ATOM   4894  N   LYS B  98      -9.775   8.058  -7.686  1.00 98.02           N  
ATOM   4895  H   LYS B  98      -9.488   8.900  -7.208  1.00 98.02           H  
ATOM   4896  CA  LYS B  98      -8.794   7.464  -8.612  1.00 98.02           C  
ATOM   4897  HA  LYS B  98      -9.307   6.834  -9.338  1.00 98.02           H  
ATOM   4898  C   LYS B  98      -7.820   6.562  -7.854  1.00 98.02           C  
ATOM   4899  CB  LYS B  98      -8.052   8.576  -9.368  1.00 98.02           C  
ATOM   4900  HB2 LYS B  98      -7.342   8.135 -10.067  1.00 98.02           H  
ATOM   4901  HB3 LYS B  98      -7.498   9.171  -8.641  1.00 98.02           H  
ATOM   4902  O   LYS B  98      -7.593   6.751  -6.657  1.00 98.02           O  
ATOM   4903  CG  LYS B  98      -8.948   9.569 -10.113  1.00 98.02           C  
ATOM   4904  HG2 LYS B  98      -9.640  10.041  -9.415  1.00 98.02           H  
ATOM   4905  HG3 LYS B  98      -8.316  10.355 -10.526  1.00 98.02           H  
ATOM   4906  CD  LYS B  98      -9.729   8.920 -11.251  1.00 98.02           C  
ATOM   4907  HD2 LYS B  98      -9.030   8.469 -11.955  1.00 98.02           H  
ATOM   4908  HD3 LYS B  98     -10.400   8.158 -10.855  1.00 98.02           H  
ATOM   4909  CE  LYS B  98     -10.534  10.018 -11.945  1.00 98.02           C  
ATOM   4910  HE2 LYS B  98      -9.837  10.761 -12.332  1.00 98.02           H  
ATOM   4911  HE3 LYS B  98     -11.167  10.508 -11.204  1.00 98.02           H  
ATOM   4912  NZ  LYS B  98     -11.354   9.460 -13.042  1.00 98.02           N  
ATOM   4913  HZ1 LYS B  98     -11.859  10.186 -13.529  1.00 98.02           H  
ATOM   4914  HZ2 LYS B  98     -10.745   9.015 -13.714  1.00 98.02           H  
ATOM   4915  HZ3 LYS B  98     -11.992   8.754 -12.701  1.00 98.02           H  
ATOM   4916  N   HIS B  99      -7.296   5.527  -8.496  1.00 97.91           N  
ATOM   4917  H   HIS B  99      -7.475   5.430  -9.485  1.00 97.91           H  
ATOM   4918  CA  HIS B  99      -6.660   4.398  -7.804  1.00 97.91           C  
ATOM   4919  HA  HIS B  99      -6.740   4.527  -6.725  1.00 97.91           H  
ATOM   4920  C   HIS B  99      -5.168   4.257  -8.123  1.00 97.91           C  
ATOM   4921  CB  HIS B  99      -7.417   3.121  -8.174  1.00 97.91           C  
ATOM   4922  HB2 HIS B  99      -6.964   2.267  -7.670  1.00 97.91           H  
ATOM   4923  HB3 HIS B  99      -7.298   2.988  -9.249  1.00 97.91           H  
ATOM   4924  O   HIS B  99      -4.712   4.648  -9.193  1.00 97.91           O  
ATOM   4925  CG  HIS B  99      -8.897   3.128  -7.893  1.00 97.91           C  
ATOM   4926  CD2 HIS B  99      -9.831   2.377  -8.552  1.00 97.91           C  
ATOM   4927  HD2 HIS B  99      -9.626   1.681  -9.351  1.00 97.91           H  
ATOM   4928  ND1 HIS B  99      -9.573   3.943  -7.014  1.00 97.91           N  
ATOM   4929  HD1 HIS B  99      -9.211   4.827  -6.684  1.00 97.91           H  
ATOM   4930  CE1 HIS B  99     -10.883   3.666  -7.123  1.00 97.91           C  
ATOM   4931  HE1 HIS B  99     -11.678   4.230  -6.659  1.00 97.91           H  
ATOM   4932  NE2 HIS B  99     -11.086   2.684  -8.010  1.00 97.91           N  
ATOM   4933  N   ILE B 100      -4.411   3.659  -7.199  1.00 98.45           N  
ATOM   4934  H   ILE B 100      -4.870   3.299  -6.375  1.00 98.45           H  
ATOM   4935  CA  ILE B 100      -3.027   3.232  -7.443  1.00 98.45           C  
ATOM   4936  HA  ILE B 100      -2.735   3.529  -8.451  1.00 98.45           H  
ATOM   4937  C   ILE B 100      -2.987   1.710  -7.370  1.00 98.45           C
[truncated: 458,794 more chars]
